# Supplementary material for: Active site remodelling of a cyclodipeptide synthase redefines substrate scope
Source: Commun Chem. 2022 Aug 25;5:101. doi: 10.1038/s42004-022-00715-2 (PMC7613923; doi:10.1038/s42004-022-00715-2)
Supplement: Supplementary file 4 — Supplementary Data 1 [file 42004_2022_715_MOESM4_ESM.cif]

data_UNNAMED
# 
loop_
_atom_site.group_PDB 
_atom_site.id 
_atom_site.auth_atom_id 
_atom_site.label_atom_id 
_atom_site.label_alt_id 
_atom_site.auth_comp_id 
_atom_site.label_comp_id 
_atom_site.pdbx_auth_comp_id 
_atom_site.auth_asym_id 
_atom_site.label_asym_id 
_atom_site.auth_seq_id 
_atom_site.label_seq_id 
_atom_site.pdbx_PDB_ins_code 
_atom_site.Cartn_x 
_atom_site.Cartn_y 
_atom_site.Cartn_z 
_atom_site.occupancy 
_atom_site.B_iso_or_equiv 
_atom_site.pdbx_PDB_model_num 
_atom_site.label_entity_id 
_atom_site.type_symbol 
_atom_site.pdbx_formal_charge 
ATOM   1    N   N   . MET MET MET A A 1   1   . 20.583 67.998 -2.491  1.00 99.63  1 . N ? 
ATOM   2    CA  CA  . MET MET MET A A 1   1   . 20.770 66.889 -1.555  1.00 91.60  1 . C ? 
ATOM   3    C   C   . MET MET MET A A 1   1   . 22.013 66.081 -1.922  1.00 91.04  1 . C ? 
ATOM   4    O   O   . MET MET MET A A 1   1   . 21.920 65.120 -2.684  1.00 96.18  1 . O ? 
ATOM   5    CB  CB  . MET MET MET A A 1   1   . 19.542 65.986 -1.553  1.00 86.27  1 . C ? 
ATOM   6    CG  CG  . MET MET MET A A 1   1   . 19.551 64.952 -0.450  1.00 87.65  1 . C ? 
ATOM   7    SD  SD  . MET MET MET A A 1   1   . 19.313 65.679 1.181   1.00 89.53  1 . S ? 
ATOM   8    CE  CE  . MET MET MET A A 1   1   . 18.922 64.230 2.142   1.00 83.81  1 . C ? 
ATOM   9    N   N   . GLU GLU GLU A A 2   2   . 23.173 66.468 -1.390  1.00 84.38  1 . N ? 
ATOM   10   CA  CA  . GLU GLU GLU A A 2   2   . 24.442 65.890 -1.815  1.00 86.51  1 . C ? 
ATOM   11   C   C   . GLU GLU GLU A A 2   2   . 25.404 65.804 -0.641  1.00 77.57  1 . C ? 
ATOM   12   O   O   . GLU GLU GLU A A 2   2   . 25.194 66.404 0.416   1.00 68.42  1 . O ? 
ATOM   13   CB  CB  . GLU GLU GLU A A 2   2   . 25.091 66.701 -2.943  1.00 100.01 1 . C ? 
ATOM   14   CG  CG  . GLU GLU GLU A A 2   2   . 24.356 66.641 -4.259  1.00 113.03 1 . C ? 
ATOM   15   CD  CD  . GLU GLU GLU A A 2   2   . 24.650 67.847 -5.121  1.00 130.43 1 . C ? 
ATOM   16   OE1 OE1 . GLU GLU GLU A A 2   2   . 25.477 68.688 -4.706  1.00 135.55 1 . O ? 
ATOM   17   OE2 OE2 . GLU GLU GLU A A 2   2   . 24.052 67.956 -6.212  1.00 137.48 1 . O ? 
ATOM   18   N   N   . LEU LEU LEU A A 3   3   . 26.497 65.081 -0.874  1.00 81.93  1 . N ? 
ATOM   19   CA  CA  . LEU LEU LEU A A 3   3   . 27.471 64.723 0.154   1.00 82.13  1 . C ? 
ATOM   20   C   C   . LEU LEU LEU A A 3   3   . 28.348 65.927 0.484   1.00 89.48  1 . C ? 
ATOM   21   O   O   . LEU LEU LEU A A 3   3   . 29.208 66.318 -0.310  1.00 92.73  1 . O ? 
ATOM   22   CB  CB  . LEU LEU LEU A A 3   3   . 28.299 63.537 -0.334  1.00 80.97  1 . C ? 
ATOM   23   CG  CG  . LEU LEU LEU A A 3   3   . 29.646 63.142 0.270   1.00 80.50  1 . C ? 
ATOM   24   CD1 CD1 . LEU LEU LEU A A 3   3   . 29.555 62.947 1.769   1.00 81.51  1 . C ? 
ATOM   25   CD2 CD2 . LEU LEU LEU A A 3   3   . 30.132 61.866 -0.394  1.00 82.15  1 . C ? 
ATOM   26   N   N   . HIS HIS HIS A A 4   4   . 28.137 66.510 1.662   1.00 92.03  1 . N ? 
ATOM   27   CA  CA  . HIS HIS HIS A A 4   4   . 28.946 67.634 2.134   1.00 96.02  1 . C ? 
ATOM   28   C   C   . HIS HIS HIS A A 4   4   . 30.260 67.137 2.725   1.00 91.42  1 . C ? 
ATOM   29   O   O   . HIS HIS HIS A A 4   4   . 31.299 67.184 2.074   1.00 97.73  1 . O ? 
ATOM   30   CB  CB  . HIS HIS HIS A A 4   4   . 28.187 68.456 3.183   1.00 103.74 1 . C ? 
ATOM   31   CG  CG  . HIS HIS HIS A A 4   4   . 27.078 69.295 2.622   1.00 114.88 1 . C ? 
ATOM   32   ND1 ND1 . HIS HIS HIS A A 4   4   . 26.977 70.649 2.864   1.00 120.04 1 . N ? 
ATOM   33   CD2 CD2 . HIS HIS HIS A A 4   4   . 26.021 68.973 1.840   1.00 116.80 1 . C ? 
ATOM   34   CE1 CE1 . HIS HIS HIS A A 4   4   . 25.907 71.125 2.252   1.00 121.24 1 . C ? 
ATOM   35   NE2 NE2 . HIS HIS HIS A A 4   4   . 25.309 70.129 1.623   1.00 118.36 1 . N ? 
ATOM   36   N   N   . LYS LYS LYS A A 11  11  . 35.587 61.184 -1.064  1.00 114.65 1 . N ? 
ATOM   37   CA  CA  . LYS LYS LYS A A 11  11  . 34.430 61.188 -1.956  1.00 114.33 1 . C ? 
ATOM   38   C   C   . LYS LYS LYS A A 11  11  . 34.542 60.077 -3.000  1.00 114.31 1 . C ? 
ATOM   39   O   O   . LYS LYS LYS A A 11  11  . 33.536 59.513 -3.435  1.00 111.23 1 . O ? 
ATOM   40   CB  CB  . LYS LYS LYS A A 11  11  . 34.286 62.551 -2.650  1.00 118.23 1 . C ? 
ATOM   41   CG  CG  . LYS LYS LYS A A 11  11  . 33.275 62.589 -3.807  1.00 118.18 1 . C ? 
ATOM   42   CD  CD  . LYS LYS LYS A A 11  11  . 31.839 62.688 -3.298  1.00 114.54 1 . C ? 
ATOM   43   CE  CE  . LYS LYS LYS A A 11  11  . 30.810 62.309 -4.364  1.00 112.40 1 . C ? 
ATOM   44   NZ  NZ  . LYS LYS LYS A A 11  11  . 29.424 62.186 -3.800  1.00 106.57 1 . N ? 
ATOM   45   N   N   . ASN ASN ASN A A 12  12  . 35.781 59.768 -3.391  1.00 113.01 1 . N ? 
ATOM   46   CA  CA  . ASN ASN ASN A A 12  12  . 36.013 58.788 -4.448  1.00 113.97 1 . C ? 
ATOM   47   C   C   . ASN ASN ASN A A 12  12  . 35.316 57.468 -4.154  1.00 104.04 1 . C ? 
ATOM   48   O   O   . ASN ASN ASN A A 12  12  . 34.580 56.935 -4.994  1.00 104.47 1 . O ? 
ATOM   49   CB  CB  . ASN ASN ASN A A 12  12  . 37.514 58.567 -4.629  1.00 121.96 1 . C ? 
ATOM   50   CG  CG  . ASN ASN ASN A A 12  12  . 38.186 59.725 -5.321  1.00 131.24 1 . C ? 
ATOM   51   OD1 OD1 . ASN ASN ASN A A 12  12  . 37.571 60.412 -6.134  1.00 133.78 1 . O ? 
ATOM   52   ND2 ND2 . ASN ASN ASN A A 12  12  . 39.459 59.950 -5.006  1.00 135.91 1 . N ? 
ATOM   53   N   N   . ASP ASP ASP A A 13  13  . 35.536 56.930 -2.956  1.00 96.63  1 . N ? 
ATOM   54   CA  CA  . ASP ASP ASP A A 13  13  . 34.978 55.630 -2.615  1.00 96.89  1 . C ? 
ATOM   55   C   C   . ASP ASP ASP A A 13  13  . 33.461 55.628 -2.713  1.00 92.39  1 . C ? 
ATOM   56   O   O   . ASP ASP ASP A A 13  13  . 32.866 54.613 -3.090  1.00 94.77  1 . O ? 
ATOM   57   CB  CB  . ASP ASP ASP A A 13  13  . 35.426 55.238 -1.213  1.00 98.71  1 . C ? 
ATOM   58   CG  CG  . ASP ASP ASP A A 13  13  . 36.890 55.539 -0.972  1.00 103.32 1 . C ? 
ATOM   59   OD1 OD1 . ASP ASP ASP A A 13  13  . 37.651 55.596 -1.958  1.00 109.80 1 . O ? 
ATOM   60   OD2 OD2 . ASP ASP ASP A A 13  13  . 37.280 55.730 0.198   1.00 103.92 1 . O ? 
ATOM   61   N   N   . ILE ILE ILE A A 14  14  . 32.823 56.757 -2.404  1.00 88.10  1 . N ? 
ATOM   62   CA  CA  . ILE ILE ILE A A 14  14  . 31.366 56.828 -2.437  1.00 86.89  1 . C ? 
ATOM   63   C   C   . ILE ILE ILE A A 14  14  . 30.857 56.728 -3.869  1.00 93.42  1 . C ? 
ATOM   64   O   O   . ILE ILE ILE A A 14  14  . 29.994 55.901 -4.184  1.00 85.97  1 . O ? 
ATOM   65   CB  CB  . ILE ILE ILE A A 14  14  . 30.885 58.122 -1.763  1.00 89.03  1 . C ? 
ATOM   66   CG1 CG1 . ILE ILE ILE A A 14  14  . 31.422 58.199 -0.330  1.00 87.81  1 . C ? 
ATOM   67   CG2 CG2 . ILE ILE ILE A A 14  14  . 29.371 58.198 -1.791  1.00 89.69  1 . C ? 
ATOM   68   CD1 CD1 . ILE ILE ILE A A 14  14  . 31.166 56.945 0.481   1.00 83.51  1 . C ? 
ATOM   69   N   N   . GLU GLU GLU A A 15  15  . 31.374 57.575 -4.756  1.00 103.18 1 . N ? 
ATOM   70   CA  CA  . GLU GLU GLU A A 15  15  . 30.972 57.499 -6.153  1.00 112.94 1 . C ? 
ATOM   71   C   C   . GLU GLU GLU A A 15  15  . 31.336 56.165 -6.783  1.00 108.47 1 . C ? 
ATOM   72   O   O   . GLU GLU GLU A A 15  15  . 30.718 55.774 -7.778  1.00 104.50 1 . O ? 
ATOM   73   CB  CB  . GLU GLU GLU A A 15  15  . 31.599 58.643 -6.941  1.00 128.64 1 . C ? 
ATOM   74   CG  CG  . GLU GLU GLU A A 15  15  . 30.701 59.852 -7.067  1.00 136.23 1 . C ? 
ATOM   75   CD  CD  . GLU GLU GLU A A 15  15  . 31.303 60.912 -7.956  1.00 147.27 1 . C ? 
ATOM   76   OE1 OE1 . GLU GLU GLU A A 15  15  . 32.532 61.124 -7.869  1.00 151.29 1 . O ? 
ATOM   77   OE2 OE2 . GLU GLU GLU A A 15  15  . 30.554 61.523 -8.748  1.00 151.14 1 . O ? 
ATOM   78   N   N   . LEU LEU LEU A A 16  16  . 32.320 55.462 -6.229  1.00 105.83 1 . N ? 
ATOM   79   CA  CA  . LEU LEU LEU A A 16  16  . 32.625 54.103 -6.649  1.00 99.08  1 . C ? 
ATOM   80   C   C   . LEU LEU LEU A A 16  16  . 31.753 53.076 -5.946  1.00 87.24  1 . C ? 
ATOM   81   O   O   . LEU LEU LEU A A 16  16  . 31.877 51.881 -6.233  1.00 86.08  1 . O ? 
ATOM   82   CB  CB  . LEU LEU LEU A A 16  16  . 34.104 53.788 -6.399  1.00 102.51 1 . C ? 
ATOM   83   CG  CG  . LEU LEU LEU A A 16  16  . 35.123 54.259 -7.446  1.00 107.60 1 . C ? 
ATOM   84   CD1 CD1 . LEU LEU LEU A A 16  16  . 34.487 55.161 -8.497  1.00 109.28 1 . C ? 
ATOM   85   CD2 CD2 . LEU LEU LEU A A 16  16  . 36.312 54.957 -6.793  1.00 108.73 1 . C ? 
ATOM   86   N   N   . LYS LYS LYS A A 17  17  . 30.892 53.516 -5.029  1.00 85.70  1 . N ? 
ATOM   87   CA  CA  . LYS LYS LYS A A 17  17  . 29.945 52.641 -4.341  1.00 81.62  1 . C ? 
ATOM   88   C   C   . LYS LYS LYS A A 17  17  . 30.670 51.497 -3.630  1.00 81.71  1 . C ? 
ATOM   89   O   O   . LYS LYS LYS A A 17  17  . 30.345 50.322 -3.791  1.00 83.67  1 . O ? 
ATOM   90   CB  CB  . LYS LYS LYS A A 17  17  . 28.894 52.115 -5.323  1.00 88.45  1 . C ? 
ATOM   91   CG  CG  . LYS LYS LYS A A 17  17  . 28.189 53.225 -6.103  1.00 86.74  1 . C ? 
ATOM   92   CD  CD  . LYS LYS LYS A A 17  17  . 27.051 52.694 -6.939  1.00 88.15  1 . C ? 
ATOM   93   CE  CE  . LYS LYS LYS A A 17  17  . 26.062 53.798 -7.296  1.00 88.33  1 . C ? 
ATOM   94   NZ  NZ  . LYS LYS LYS A A 17  17  . 25.460 53.583 -8.653  1.00 85.94  1 . N ? 
ATOM   95   N   N   . LYS LYS LYS A A 18  18  . 31.683 51.857 -2.843  1.00 83.69  1 . N ? 
ATOM   96   CA  CA  . LYS LYS LYS A A 18  18  . 32.405 50.854 -2.067  1.00 88.06  1 . C ? 
ATOM   97   C   C   . LYS LYS LYS A A 18  18  . 31.588 50.345 -0.886  1.00 85.02  1 . C ? 
ATOM   98   O   O   . LYS LYS LYS A A 18  18  . 31.820 49.225 -0.416  1.00 91.27  1 . O ? 
ATOM   99   CB  CB  . LYS LYS LYS A A 18  18  . 33.730 51.426 -1.557  1.00 94.54  1 . C ? 
ATOM   100  CG  CG  . LYS LYS LYS A A 18  18  . 34.852 51.463 -2.572  1.00 106.96 1 . C ? 
ATOM   101  CD  CD  . LYS LYS LYS A A 18  18  . 36.162 51.892 -1.919  1.00 111.24 1 . C ? 
ATOM   102  CE  CE  . LYS LYS LYS A A 18  18  . 36.753 50.802 -1.032  1.00 111.61 1 . C ? 
ATOM   103  NZ  NZ  . LYS LYS LYS A A 18  18  . 37.940 50.149 -1.671  1.00 118.11 1 . N ? 
ATOM   104  N   N   . TYR TYR TYR A A 19  19  . 30.634 51.135 -0.396  1.00 76.12  1 . N ? 
ATOM   105  CA  CA  . TYR TYR TYR A A 19  19  . 30.040 50.911 0.915   1.00 75.10  1 . C ? 
ATOM   106  C   C   . TYR TYR TYR A A 19  19  . 28.527 50.711 0.837   1.00 72.65  1 . C ? 
ATOM   107  O   O   . TYR TYR TYR A A 19  19  . 27.846 51.310 -0.004  1.00 66.94  1 . O ? 
ATOM   108  CB  CB  . TYR TYR TYR A A 19  19  . 30.358 52.095 1.856   1.00 69.43  1 . C ? 
ATOM   109  CG  CG  . TYR TYR TYR A A 19  19  . 31.837 52.428 1.958   1.00 67.56  1 . C ? 
ATOM   110  CD1 CD1 . TYR TYR TYR A A 19  19  . 32.779 51.429 2.156   1.00 71.13  1 . C ? 
ATOM   111  CD2 CD2 . TYR TYR TYR A A 19  19  . 32.288 53.738 1.846   1.00 67.96  1 . C ? 
ATOM   112  CE1 CE1 . TYR TYR TYR A A 19  19  . 34.124 51.722 2.247   1.00 79.20  1 . C ? 
ATOM   113  CE2 CE2 . TYR TYR TYR A A 19  19  . 33.646 54.042 1.932   1.00 74.59  1 . C ? 
ATOM   114  CZ  CZ  . TYR TYR TYR A A 19  19  . 34.555 53.027 2.132   1.00 81.88  1 . C ? 
ATOM   115  OH  OH  . TYR TYR TYR A A 19  19  . 35.902 53.300 2.219   1.00 93.78  1 . O ? 
ATOM   116  N   N   . ASN ASN ASN A A 20  20  . 28.019 49.842 1.712   1.00 67.90  1 . N ? 
ATOM   117  CA  CA  . ASN ASN ASN A A 20  20  . 26.619 49.858 2.097   1.00 61.30  1 . C ? 
ATOM   118  C   C   . ASN ASN ASN A A 20  20  . 26.385 50.994 3.077   1.00 59.94  1 . C ? 
ATOM   119  O   O   . ASN ASN ASN A A 20  20  . 27.247 51.309 3.903   1.00 59.45  1 . O ? 
ATOM   120  CB  CB  . ASN ASN ASN A A 20  20  . 26.215 48.541 2.744   1.00 54.99  1 . C ? 
ATOM   121  CG  CG  . ASN ASN ASN A A 20  20  . 26.050 47.434 1.739   1.00 68.80  1 . C ? 
ATOM   122  OD1 OD1 . ASN ASN ASN A A 20  20  . 25.631 47.666 0.598   1.00 70.66  1 . O ? 
ATOM   123  ND2 ND2 . ASN ASN ASN A A 20  20  . 26.379 46.217 2.150   1.00 67.33  1 . N ? 
ATOM   124  N   N   . ILE ILE ILE A A 21  21  . 25.200 51.599 2.995   1.00 54.84  1 . N ? 
ATOM   125  CA  CA  . ILE ILE ILE A A 21  21  . 24.922 52.875 3.642   1.00 52.17  1 . C ? 
ATOM   126  C   C   . ILE ILE ILE A A 21  21  . 23.798 52.718 4.661   1.00 57.75  1 . C ? 
ATOM   127  O   O   . ILE ILE ILE A A 21  21  . 22.725 52.200 4.340   1.00 60.71  1 . O ? 
ATOM   128  CB  CB  . ILE ILE ILE A A 21  21  . 24.566 53.949 2.602   1.00 54.50  1 . C ? 
ATOM   129  CG1 CG1 . ILE ILE ILE A A 21  21  . 25.730 54.125 1.620   1.00 58.90  1 . C ? 
ATOM   130  CG2 CG2 . ILE ILE ILE A A 21  21  . 24.208 55.260 3.292   1.00 51.04  1 . C ? 
ATOM   131  CD1 CD1 . ILE ILE ILE A A 21  21  . 25.481 55.150 0.561   1.00 62.21  1 . C ? 
ATOM   132  N   N   . GLY GLY GLY A A 22  22  . 24.041 53.180 5.884   1.00 52.07  1 . N ? 
ATOM   133  CA  CA  . GLY GLY GLY A A 22  22  . 23.009 53.259 6.897   1.00 50.27  1 . C ? 
ATOM   134  C   C   . GLY GLY GLY A A 22  22  . 22.401 54.646 6.944   1.00 50.14  1 . C ? 
ATOM   135  O   O   . GLY GLY GLY A A 22  22  . 23.092 55.648 6.781   1.00 51.06  1 . O ? 
ATOM   136  N   N   . VAL VAL VAL A A 23  23  . 21.096 54.696 7.159   1.00 50.93  1 . N ? 
ATOM   137  CA  CA  . VAL VAL VAL A A 23  23  . 20.379 55.942 7.387   1.00 50.80  1 . C ? 
ATOM   138  C   C   . VAL VAL VAL A A 23  23  . 20.008 55.951 8.856   1.00 50.03  1 . C ? 
ATOM   139  O   O   . VAL VAL VAL A A 23  23  . 19.151 55.171 9.281   1.00 48.31  1 . O ? 
ATOM   140  CB  CB  . VAL VAL VAL A A 23  23  . 19.129 56.071 6.504   1.00 48.20  1 . C ? 
ATOM   141  CG1 CG1 . VAL VAL VAL A A 23  23  . 18.375 57.370 6.853   1.00 48.06  1 . C ? 
ATOM   142  CG2 CG2 . VAL VAL VAL A A 23  23  . 19.514 56.059 5.053   1.00 45.46  1 . C ? 
ATOM   143  N   N   . ALA ALA ALA A A 24  24  . 20.646 56.842 9.617   1.00 45.37  1 . N ? 
ATOM   144  CA  CA  . ALA ALA ALA A A 24  24  . 20.567 56.881 11.074  1.00 53.72  1 . C ? 
ATOM   145  C   C   . ALA ALA ALA A A 24  24  . 19.552 57.938 11.480  1.00 52.65  1 . C ? 
ATOM   146  O   O   . ALA ALA ALA A A 24  24  . 19.814 59.135 11.343  1.00 53.98  1 . O ? 
ATOM   147  CB  CB  . ALA ALA ALA A A 24  24  . 21.937 57.195 11.675  1.00 45.78  1 . C ? 
ATOM   148  N   N   . ILE ILE ILE A A 25  25  . 18.415 57.498 12.008  1.00 49.56  1 . N ? 
ATOM   149  CA  CA  . ILE ILE ILE A A 25  25  . 17.280 58.369 12.286  1.00 46.92  1 . C ? 
ATOM   150  C   C   . ILE ILE ILE A A 25  25  . 17.312 58.769 13.749  1.00 51.96  1 . C ? 
ATOM   151  O   O   . ILE ILE ILE A A 25  25  . 17.223 57.908 14.629  1.00 57.23  1 . O ? 
ATOM   152  CB  CB  . ILE ILE ILE A A 25  25  . 15.957 57.671 11.947  1.00 47.54  1 . C ? 
ATOM   153  CG1 CG1 . ILE ILE ILE A A 25  25  . 15.902 57.347 10.456  1.00 47.79  1 . C ? 
ATOM   154  CG2 CG2 . ILE ILE ILE A A 25  25  . 14.806 58.572 12.312  1.00 54.84  1 . C ? 
ATOM   155  CD1 CD1 . ILE ILE ILE A A 25  25  . 14.719 56.515 10.092  1.00 43.75  1 . C ? 
ATOM   156  N   N   . SER SER SER A A 26  26  . 17.419 60.072 14.016  1.00 51.39  1 . N ? 
ATOM   157  CA  CA  . SER SER SER A A 26  26  . 17.300 60.600 15.375  1.00 56.00  1 . C ? 
ATOM   158  C   C   . SER SER SER A A 26  26  . 15.829 60.902 15.617  1.00 53.14  1 . C ? 
ATOM   159  O   O   . SER SER SER A A 26  26  . 15.325 61.949 15.213  1.00 50.22  1 . O ? 
ATOM   160  CB  CB  . SER SER SER A A 26  26  . 18.158 61.843 15.567  1.00 59.53  1 . C ? 
ATOM   161  OG  OG  . SER SER SER A A 26  26  . 19.486 61.600 15.156  1.00 72.45  1 . O ? 
ATOM   162  N   N   . LEU LEU LEU A A 27  27  . 15.136 59.981 16.273  1.00 57.44  1 . N ? 
ATOM   163  CA  CA  . LEU LEU LEU A A 27  27  . 13.691 60.092 16.392  1.00 64.35  1 . C ? 
ATOM   164  C   C   . LEU LEU LEU A A 27  27  . 13.355 61.202 17.375  1.00 61.86  1 . C ? 
ATOM   165  O   O   . LEU LEU LEU A A 27  27  . 13.880 61.232 18.490  1.00 75.13  1 . O ? 
ATOM   166  CB  CB  . LEU LEU LEU A A 27  27  . 13.098 58.749 16.834  1.00 67.77  1 . C ? 
ATOM   167  CG  CG  . LEU LEU LEU A A 27  27  . 11.593 58.525 16.687  1.00 72.01  1 . C ? 
ATOM   168  CD1 CD1 . LEU LEU LEU A A 27  27  . 11.296 57.052 16.545  1.00 71.97  1 . C ? 
ATOM   169  CD2 CD2 . LEU LEU LEU A A 27  27  . 10.853 59.082 17.896  1.00 82.53  1 . C ? 
ATOM   170  N   N   . GLY GLY GLY A A 28  28  . 12.506 62.136 16.953  1.00 55.64  1 . N ? 
ATOM   171  CA  CA  . GLY GLY GLY A A 28  28  . 12.209 63.318 17.746  1.00 60.95  1 . C ? 
ATOM   172  C   C   . GLY GLY GLY A A 28  28  . 12.995 64.549 17.348  1.00 65.85  1 . C ? 
ATOM   173  O   O   . GLY GLY GLY A A 28  28  . 12.741 65.635 17.882  1.00 70.94  1 . O ? 
ATOM   174  N   N   . ASN ASN ASN A A 29  29  . 13.947 64.405 16.441  1.00 62.00  1 . N ? 
ATOM   175  CA  CA  . ASN ASN ASN A A 29  29  . 14.710 65.527 15.911  1.00 63.11  1 . C ? 
ATOM   176  C   C   . ASN ASN ASN A A 29  29  . 13.909 66.122 14.761  1.00 59.04  1 . C ? 
ATOM   177  O   O   . ASN ASN ASN A A 29  29  . 13.559 65.410 13.816  1.00 56.05  1 . O ? 
ATOM   178  CB  CB  . ASN ASN ASN A A 29  29  . 16.081 65.022 15.452  1.00 62.67  1 . C ? 
ATOM   179  CG  CG  . ASN ASN ASN A A 29  29  . 17.014 66.117 15.011  1.00 68.41  1 . C ? 
ATOM   180  OD1 OD1 . ASN ASN ASN A A 29  29  . 16.600 67.110 14.408  1.00 79.72  1 . O ? 
ATOM   181  ND2 ND2 . ASN ASN ASN A A 29  29  . 18.312 65.921 15.274  1.00 59.29  1 . N ? 
ATOM   182  N   N   . LYS LYS LYS A A 30  30  . 13.619 67.415 14.831  1.00 62.00  1 . N ? 
ATOM   183  CA  CA  . LYS LYS LYS A A 30  30  . 12.667 68.007 13.895  1.00 71.85  1 . C ? 
ATOM   184  C   C   . LYS LYS LYS A A 30  30  . 13.109 67.918 12.433  1.00 63.58  1 . C ? 
ATOM   185  O   O   . LYS LYS LYS A A 30  30  . 12.264 68.021 11.542  1.00 62.85  1 . O ? 
ATOM   186  CB  CB  . LYS LYS LYS A A 30  30  . 12.405 69.465 14.280  1.00 77.37  1 . C ? 
ATOM   187  CG  CG  . LYS LYS LYS A A 30  30  . 11.823 69.645 15.686  1.00 81.34  1 . C ? 
ATOM   188  CD  CD  . LYS LYS LYS A A 30  30  . 11.089 70.978 15.827  1.00 84.97  1 . C ? 
ATOM   189  CE  CE  . LYS LYS LYS A A 30  30  . 10.657 71.239 17.266  1.00 90.75  1 . C ? 
ATOM   190  NZ  NZ  . LYS LYS LYS A A 30  30  . 11.646 72.077 18.010  1.00 94.49  1 . N ? 
ATOM   191  N   N   . TRP TRP TRP A A 31  31  . 14.398 67.732 12.150  1.00 59.75  1 . N ? 
ATOM   192  CA  CA  . TRP TRP TRP A A 31  31  . 14.801 67.587 10.753  1.00 59.79  1 . C ? 
ATOM   193  C   C   . TRP TRP TRP A A 31  31  . 14.285 66.281 10.152  1.00 58.38  1 . C ? 
ATOM   194  O   O   . TRP TRP TRP A A 31  31  . 14.049 66.208 8.940   1.00 64.98  1 . O ? 
ATOM   195  CB  CB  . TRP TRP TRP A A 31  31  . 16.329 67.668 10.632  1.00 60.89  1 . C ? 
ATOM   196  CG  CG  . TRP TRP TRP A A 31  31  . 16.863 67.776 9.218   1.00 60.31  1 . C ? 
ATOM   197  CD1 CD1 . TRP TRP TRP A A 31  31  . 17.143 68.928 8.532   1.00 58.59  1 . C ? 
ATOM   198  CD2 CD2 . TRP TRP TRP A A 31  31  . 17.192 66.696 8.332   1.00 52.34  1 . C ? 
ATOM   199  NE1 NE1 . TRP TRP TRP A A 31  31  . 17.621 68.628 7.275   1.00 56.89  1 . N ? 
ATOM   200  CE2 CE2 . TRP TRP TRP A A 31  31  . 17.660 67.268 7.126   1.00 52.58  1 . C ? 
ATOM   201  CE3 CE3 . TRP TRP TRP A A 31  31  . 17.144 65.306 8.441   1.00 52.95  1 . C ? 
ATOM   202  CZ2 CZ2 . TRP TRP TRP A A 31  31  . 18.068 66.500 6.043   1.00 49.84  1 . C ? 
ATOM   203  CZ3 CZ3 . TRP TRP TRP A A 31  31  . 17.547 64.541 7.360   1.00 50.66  1 . C ? 
ATOM   204  CH2 CH2 . TRP TRP TRP A A 31  31  . 18.001 65.140 6.176   1.00 51.68  1 . C ? 
ATOM   205  N   N   . PHE PHE PHE A A 32  32  . 14.079 65.254 10.972  1.00 48.81  1 . N ? 
ATOM   206  CA  CA  . PHE PHE PHE A A 32  32  . 13.765 63.921 10.466  1.00 47.17  1 . C ? 
ATOM   207  C   C   . PHE PHE PHE A A 32  32  . 12.273 63.715 10.223  1.00 49.21  1 . C ? 
ATOM   208  O   O   . PHE PHE PHE A A 32  32  . 11.663 62.725 10.632  1.00 51.06  1 . O ? 
ATOM   209  CB  CB  . PHE PHE PHE A A 32  32  . 14.337 62.874 11.411  1.00 44.46  1 . C ? 
ATOM   210  CG  CG  . PHE PHE PHE A A 32  32  . 15.818 62.715 11.266  1.00 41.80  1 . C ? 
ATOM   211  CD1 CD1 . PHE PHE PHE A A 32  32  . 16.343 61.815 10.356  1.00 39.22  1 . C ? 
ATOM   212  CD2 CD2 . PHE PHE PHE A A 32  32  . 16.687 63.514 12.002  1.00 41.22  1 . C ? 
ATOM   213  CE1 CE1 . PHE PHE PHE A A 32  32  . 17.718 61.688 10.203  1.00 42.23  1 . C ? 
ATOM   214  CE2 CE2 . PHE PHE PHE A A 32  32  . 18.053 63.402 11.846  1.00 46.81  1 . C ? 
ATOM   215  CZ  CZ  . PHE PHE PHE A A 32  32  . 18.576 62.487 10.948  1.00 41.09  1 . C ? 
ATOM   216  N   N   . SER SER SER A A 33  33  . 11.695 64.657 9.491   1.00 48.53  1 . N ? 
ATOM   217  CA  CA  . SER SER SER A A 33  33  . 10.385 64.468 8.893   1.00 55.20  1 . C ? 
ATOM   218  C   C   . SER SER SER A A 33  33  . 10.425 63.298 7.918   1.00 53.24  1 . C ? 
ATOM   219  O   O   . SER SER SER A A 33  33  . 11.494 62.863 7.469   1.00 51.28  1 . O ? 
ATOM   220  CB  CB  . SER SER SER A A 33  33  . 9.971  65.724 8.138   1.00 61.35  1 . C ? 
ATOM   221  OG  OG  . SER SER SER A A 33  33  . 10.834 65.879 7.021   1.00 61.73  1 . O ? 
ATOM   222  N   N   . ILE ILE ILE A A 34  34  . 9.240  62.795 7.561   1.00 50.89  1 . N ? 
ATOM   223  CA  CA  . ILE ILE ILE A A 34  34  . 9.190  61.713 6.576   1.00 45.96  1 . C ? 
ATOM   224  C   C   . ILE ILE ILE A A 34  34  . 9.787  62.168 5.252   1.00 43.02  1 . C ? 
ATOM   225  O   O   . ILE ILE ILE A A 34  34  . 10.425 61.378 4.544   1.00 45.15  1 . O ? 
ATOM   226  CB  CB  . ILE ILE ILE A A 34  34  . 7.744  61.206 6.388   1.00 59.64  1 . C ? 
ATOM   227  CG1 CG1 . ILE ILE ILE A A 34  34  . 7.228  60.587 7.683   1.00 61.99  1 . C ? 
ATOM   228  CG2 CG2 . ILE ILE ILE A A 34  34  . 7.692  60.122 5.315   1.00 61.27  1 . C ? 
ATOM   229  CD1 CD1 . ILE ILE ILE A A 34  34  . 7.948  59.307 8.049   1.00 60.86  1 . C ? 
ATOM   230  N   N   . ASP ASP ASP A A 35  35  . 9.629  63.448 4.914   1.00 46.18  1 . N ? 
ATOM   231  CA  CA  . ASP ASP ASP A A 35  35  . 10.139 63.944 3.643   1.00 55.10  1 . C ? 
ATOM   232  C   C   . ASP ASP ASP A A 35  35  . 11.664 63.938 3.617   1.00 52.55  1 . C ? 
ATOM   233  O   O   . ASP ASP ASP A A 35  35  . 12.273 63.467 2.651   1.00 55.34  1 . O ? 
ATOM   234  CB  CB  . ASP ASP ASP A A 35  35  . 9.587  65.345 3.382   1.00 57.58  1 . C ? 
ATOM   235  CG  CG  . ASP ASP ASP A A 35  35  . 8.093  65.342 3.124   1.00 63.86  1 . C ? 
ATOM   236  OD1 OD1 . ASP ASP ASP A A 35  35  . 7.579  64.373 2.534   1.00 68.49  1 . O ? 
ATOM   237  OD2 OD2 . ASP ASP ASP A A 35  35  . 7.426  66.313 3.523   1.00 75.08  1 . O ? 
ATOM   238  N   N   . ASN ASN ASN A A 36  36  . 12.302 64.462 4.667   1.00 51.70  1 . N ? 
ATOM   239  CA  CA  . ASN ASN ASN A A 36  36  . 13.764 64.443 4.711   1.00 50.63  1 . C ? 
ATOM   240  C   C   . ASN ASN ASN A A 36  36  . 14.293 63.024 4.842   1.00 50.10  1 . C ? 
ATOM   241  O   O   . ASN ASN ASN A A 36  36  . 15.334 62.691 4.266   1.00 50.86  1 . O ? 
ATOM   242  CB  CB  . ASN ASN ASN A A 36  36  . 14.289 65.313 5.852   1.00 48.35  1 . C ? 
ATOM   243  CG  CG  . ASN ASN ASN A A 36  36  . 14.178 66.795 5.541   1.00 57.21  1 . C ? 
ATOM   244  OD1 OD1 . ASN ASN ASN A A 36  36  . 14.165 67.188 4.377   1.00 58.72  1 . O ? 
ATOM   245  ND2 ND2 . ASN ASN ASN A A 36  36  . 14.087 67.620 6.580   1.00 58.67  1 . N ? 
ATOM   246  N   N   . ILE ILE ILE A A 37  37  . 13.587 62.169 5.581   1.00 49.30  1 . N ? 
ATOM   247  CA  CA  . ILE ILE ILE A A 37  37  . 13.979 60.764 5.620   1.00 48.32  1 . C ? 
ATOM   248  C   C   . ILE ILE ILE A A 37  37  . 13.891 60.156 4.234   1.00 50.30  1 . C ? 
ATOM   249  O   O   . ILE ILE ILE A A 37  37  . 14.764 59.380 3.827   1.00 47.72  1 . O ? 
ATOM   250  CB  CB  . ILE ILE ILE A A 37  37  . 13.115 59.981 6.623   1.00 46.69  1 . C ? 
ATOM   251  CG1 CG1 . ILE ILE ILE A A 37  37  . 13.460 60.391 8.044   1.00 44.20  1 . C ? 
ATOM   252  CG2 CG2 . ILE ILE ILE A A 37  37  . 13.300 58.481 6.422   1.00 40.92  1 . C ? 
ATOM   253  CD1 CD1 . ILE ILE ILE A A 37  37  . 12.371 60.030 9.062   1.00 43.54  1 . C ? 
ATOM   254  N   N   . GLU GLU GLU A A 38  38  . 12.820 60.473 3.497   1.00 53.28  1 . N ? 
ATOM   255  CA  CA  . GLU GLU GLU A A 38  38  . 12.687 59.967 2.136   1.00 52.42  1 . C ? 
ATOM   256  C   C   . GLU GLU GLU A A 38  38  . 13.844 60.424 1.268   1.00 53.21  1 . C ? 
ATOM   257  O   O   . GLU GLU GLU A A 38  38  . 14.366 59.645 0.463   1.00 55.98  1 . O ? 
ATOM   258  CB  CB  . GLU GLU GLU A A 38  38  . 11.367 60.427 1.512   1.00 59.63  1 . C ? 
ATOM   259  CG  CG  . GLU GLU GLU A A 38  38  . 11.026 59.700 0.195   1.00 61.26  1 . C ? 
ATOM   260  CD  CD  . GLU GLU GLU A A 38  38  . 11.327 60.506 -1.066  1.00 71.09  1 . C ? 
ATOM   261  OE1 OE1 . GLU GLU GLU A A 38  38  . 11.715 61.695 -0.972  1.00 66.92  1 . O ? 
ATOM   262  OE2 OE2 . GLU GLU GLU A A 38  38  . 11.150 59.937 -2.170  1.00 85.05  1 . O ? 
ATOM   263  N   N   . LYS LYS LYS A A 39  39  . 14.250 61.690 1.400   1.00 49.36  1 . N ? 
ATOM   264  CA  CA  . LYS LYS LYS A A 39  39  . 15.372 62.168 0.601   1.00 53.58  1 . C ? 
ATOM   265  C   C   . LYS LYS LYS A A 39  39  . 16.653 61.439 0.975   1.00 59.26  1 . C ? 
ATOM   266  O   O   . LYS LYS LYS A A 39  39  . 17.465 61.120 0.100   1.00 65.07  1 . O ? 
ATOM   267  CB  CB  . LYS LYS LYS A A 39  39  . 15.537 63.683 0.748   1.00 47.23  1 . C ? 
ATOM   268  CG  CG  . LYS LYS LYS A A 39  39  . 14.516 64.476 -0.081  1.00 51.98  1 . C ? 
ATOM   269  CD  CD  . LYS LYS LYS A A 39  39  . 14.612 65.976 0.165   1.00 67.03  1 . C ? 
ATOM   270  CE  CE  . LYS LYS LYS A A 39  39  . 13.469 66.719 -0.510  1.00 78.61  1 . C ? 
ATOM   271  NZ  NZ  . LYS LYS LYS A A 39  39  . 12.161 66.404 0.135   1.00 87.19  1 . N ? 
ATOM   272  N   N   . LEU LEU LEU A A 40  40  . 16.842 61.141 2.266   1.00 51.88  1 . N ? 
ATOM   273  CA  CA  . LEU LEU LEU A A 40  40  . 18.057 60.443 2.663   1.00 49.34  1 . C ? 
ATOM   274  C   C   . LEU LEU LEU A A 40  40  . 18.078 59.040 2.087   1.00 49.62  1 . C ? 
ATOM   275  O   O   . LEU LEU LEU A A 40  40  . 19.125 58.561 1.642   1.00 50.65  1 . O ? 
ATOM   276  CB  CB  . LEU LEU LEU A A 40  40  . 18.176 60.398 4.194   1.00 50.95  1 . C ? 
ATOM   277  CG  CG  . LEU LEU LEU A A 40  40  . 18.793 61.610 4.888   1.00 56.50  1 . C ? 
ATOM   278  CD1 CD1 . LEU LEU LEU A A 40  40  . 18.750 61.460 6.410   1.00 60.50  1 . C ? 
ATOM   279  CD2 CD2 . LEU LEU LEU A A 40  40  . 20.225 61.827 4.423   1.00 57.61  1 . C ? 
ATOM   280  N   N   . VAL VAL VAL A A 41  41  . 16.932 58.361 2.098   1.00 49.24  1 . N ? 
ATOM   281  CA  CA  . VAL VAL VAL A A 41  41  . 16.868 57.014 1.542   1.00 51.53  1 . C ? 
ATOM   282  C   C   . VAL VAL VAL A A 41  41  . 17.047 57.050 0.031   1.00 56.36  1 . C ? 
ATOM   283  O   O   . VAL VAL VAL A A 41  41  . 17.732 56.195 -0.546  1.00 56.00  1 . O ? 
ATOM   284  CB  CB  . VAL VAL VAL A A 41  41  . 15.546 56.336 1.945   1.00 49.34  1 . C ? 
ATOM   285  CG1 CG1 . VAL VAL VAL A A 41  41  . 15.356 55.021 1.172   1.00 39.39  1 . C ? 
ATOM   286  CG2 CG2 . VAL VAL VAL A A 41  41  . 15.558 56.072 3.444   1.00 46.34  1 . C ? 
ATOM   287  N   N   . LYS LYS LYS A A 42  42  . 16.433 58.032 -0.636  1.00 52.87  1 . N ? 
ATOM   288  CA  CA  . LYS LYS LYS A A 42  42  . 16.689 58.232 -2.059  1.00 53.60  1 . C ? 
ATOM   289  C   C   . LYS LYS LYS A A 42  42  . 18.185 58.350 -2.320  1.00 56.85  1 . C ? 
ATOM   290  O   O   . LYS LYS LYS A A 42  42  . 18.750 57.579 -3.102  1.00 54.86  1 . O ? 
ATOM   291  CB  CB  . LYS LYS LYS A A 42  42  . 15.955 59.483 -2.557  1.00 52.89  1 . C ? 
ATOM   292  CG  CG  . LYS LYS LYS A A 42  42  . 15.432 59.407 -3.981  1.00 62.15  1 . C ? 
ATOM   293  CD  CD  . LYS LYS LYS A A 42  42  . 14.875 60.756 -4.447  1.00 75.80  1 . C ? 
ATOM   294  CE  CE  . LYS LYS LYS A A 42  42  . 13.403 60.955 -4.080  1.00 83.80  1 . C ? 
ATOM   295  NZ  NZ  . LYS LYS LYS A A 42  42  . 12.448 60.404 -5.095  1.00 89.73  1 . N ? 
ATOM   296  N   N   . TRP TRP TRP A A 43  43  . 18.849 59.292 -1.628  1.00 60.10  1 . N ? 
ATOM   297  CA  CA  . TRP TRP TRP A A 43  43  . 20.278 59.523 -1.834  1.00 65.02  1 . C ? 
ATOM   298  C   C   . TRP TRP TRP A A 43  43  . 21.085 58.264 -1.561  1.00 61.30  1 . C ? 
ATOM   299  O   O   . TRP TRP TRP A A 43  43  . 22.017 57.937 -2.303  1.00 70.34  1 . O ? 
ATOM   300  CB  CB  . TRP TRP TRP A A 43  43  . 20.768 60.668 -0.941  1.00 64.54  1 . C ? 
ATOM   301  CG  CG  . TRP TRP TRP A A 43  43  . 22.197 61.068 -1.210  1.00 65.23  1 . C ? 
ATOM   302  CD1 CD1 . TRP TRP TRP A A 43  43  . 22.623 62.084 -2.016  1.00 63.37  1 . C ? 
ATOM   303  CD2 CD2 . TRP TRP TRP A A 43  43  . 23.381 60.444 -0.697  1.00 60.50  1 . C ? 
ATOM   304  NE1 NE1 . TRP TRP TRP A A 43  43  . 23.998 62.138 -2.030  1.00 59.20  1 . N ? 
ATOM   305  CE2 CE2 . TRP TRP TRP A A 43  43  . 24.487 61.142 -1.229  1.00 61.24  1 . C ? 
ATOM   306  CE3 CE3 . TRP TRP TRP A A 43  43  . 23.616 59.373 0.167   1.00 61.27  1 . C ? 
ATOM   307  CZ2 CZ2 . TRP TRP TRP A A 43  43  . 25.807 60.804 -0.922  1.00 60.21  1 . C ? 
ATOM   308  CZ3 CZ3 . TRP TRP TRP A A 43  43  . 24.925 59.041 0.471   1.00 61.98  1 . C ? 
ATOM   309  CH2 CH2 . TRP TRP TRP A A 43  43  . 26.004 59.748 -0.083  1.00 57.82  1 . C ? 
ATOM   310  N   N   . SER SER SER A A 44  44  . 20.729 57.532 -0.515  1.00 54.62  1 . N ? 
ATOM   311  CA  CA  . SER SER SER A A 44  44  . 21.495 56.342 -0.168  1.00 56.76  1 . C ? 
ATOM   312  C   C   . SER SER SER A A 44  44  . 21.310 55.236 -1.197  1.00 56.85  1 . C ? 
ATOM   313  O   O   . SER SER SER A A 44  44  . 22.257 54.502 -1.500  1.00 66.51  1 . O ? 
ATOM   314  CB  CB  . SER SER SER A A 44  44  . 21.099 55.870 1.227   1.00 49.90  1 . C ? 
ATOM   315  OG  OG  . SER SER SER A A 44  44  . 21.222 56.948 2.136   1.00 53.62  1 . O ? 
ATOM   316  N   N   . LEU LEU LEU A A 45  45  . 20.102 55.097 -1.741  1.00 54.08  1 . N ? 
ATOM   317  CA  CA  . LEU LEU LEU A A 45  45  . 19.867 54.094 -2.775  1.00 55.14  1 . C ? 
ATOM   318  C   C   . LEU LEU LEU A A 45  45  . 20.716 54.362 -4.010  1.00 60.98  1 . C ? 
ATOM   319  O   O   . LEU LEU LEU A A 45  45  . 21.161 53.424 -4.680  1.00 66.75  1 . O ? 
ATOM   320  CB  CB  . LEU LEU LEU A A 45  45  . 18.387 54.068 -3.157  1.00 59.58  1 . C ? 
ATOM   321  CG  CG  . LEU LEU LEU A A 45  45  . 17.390 53.280 -2.305  1.00 61.66  1 . C ? 
ATOM   322  CD1 CD1 . LEU LEU LEU A A 45  45  . 15.974 53.543 -2.808  1.00 59.90  1 . C ? 
ATOM   323  CD2 CD2 . LEU LEU LEU A A 45  45  . 17.709 51.790 -2.388  1.00 59.78  1 . C ? 
ATOM   324  N   N   . LEU LEU LEU A A 46  46  . 20.933 55.634 -4.341  1.00 64.53  1 . N ? 
ATOM   325  CA  CA  . LEU LEU LEU A A 46  46  . 21.662 55.987 -5.557  1.00 70.83  1 . C ? 
ATOM   326  C   C   . LEU LEU LEU A A 46  46  . 23.171 55.914 -5.388  1.00 69.93  1 . C ? 
ATOM   327  O   O   . LEU LEU LEU A A 46  46  . 23.888 56.007 -6.384  1.00 75.78  1 . O ? 
ATOM   328  CB  CB  . LEU LEU LEU A A 46  46  . 21.287 57.398 -6.014  1.00 76.91  1 . C ? 
ATOM   329  CG  CG  . LEU LEU LEU A A 46  46  . 19.808 57.651 -6.311  1.00 84.55  1 . C ? 
ATOM   330  CD1 CD1 . LEU LEU LEU A A 46  46  . 19.549 59.124 -6.587  1.00 90.01  1 . C ? 
ATOM   331  CD2 CD2 . LEU LEU LEU A A 46  46  . 19.351 56.805 -7.489  1.00 88.62  1 . C ? 
ATOM   332  N   N   . HIS HIS HIS A A 47  47  . 23.662 55.753 -4.158  1.00 67.44  1 . N ? 
ATOM   333  CA  CA  . HIS HIS HIS A A 47  47  . 25.082 55.782 -3.873  1.00 68.06  1 . C ? 
ATOM   334  C   C   . HIS HIS HIS A A 47  47  . 25.577 54.527 -3.174  1.00 66.77  1 . C ? 
ATOM   335  O   O   . HIS HIS HIS A A 47  47  . 26.766 54.447 -2.847  1.00 66.57  1 . O ? 
ATOM   336  CB  CB  . HIS HIS HIS A A 47  47  . 25.412 56.995 -2.996  1.00 72.04  1 . C ? 
ATOM   337  CG  CG  . HIS HIS HIS A A 47  47  . 25.523 58.286 -3.748  1.00 83.01  1 . C ? 
ATOM   338  ND1 ND1 . HIS HIS HIS A A 47  47  . 26.737 58.848 -4.085  1.00 86.97  1 . N ? 
ATOM   339  CD2 CD2 . HIS HIS HIS A A 47  47  . 24.575 59.135 -4.209  1.00 83.00  1 . C ? 
ATOM   340  CE1 CE1 . HIS HIS HIS A A 47  47  . 26.531 59.986 -4.723  1.00 89.44  1 . C ? 
ATOM   341  NE2 NE2 . HIS HIS HIS A A 47  47  . 25.228 60.182 -4.813  1.00 86.68  1 . N ? 
ATOM   342  N   N   . THR THR THR A A 48  48  . 24.714 53.558 -2.920  1.00 63.40  1 . N ? 
ATOM   343  CA  CA  . THR THR THR A A 48  48  . 25.121 52.453 -2.075  1.00 62.62  1 . C ? 
ATOM   344  C   C   . THR THR THR A A 48  48  . 25.750 51.339 -2.892  1.00 65.40  1 . C ? 
ATOM   345  O   O   . THR THR THR A A 48  48  . 25.494 51.183 -4.089  1.00 69.45  1 . O ? 
ATOM   346  CB  CB  . THR THR THR A A 48  48  . 23.944 51.895 -1.285  1.00 61.81  1 . C ? 
ATOM   347  OG1 OG1 . THR THR THR A A 48  48  . 24.421 50.839 -0.448  1.00 64.04  1 . O ? 
ATOM   348  CG2 CG2 . THR THR THR A A 48  48  . 22.878 51.350 -2.229  1.00 64.64  1 . C ? 
ATOM   349  N   N   . LYS LYS LYS A A 49  49  . 26.575 50.545 -2.209  1.00 66.27  1 . N ? 
ATOM   350  CA  CA  . LYS LYS LYS A A 49  49  . 27.169 49.368 -2.833  1.00 74.48  1 . C ? 
ATOM   351  C   C   . LYS LYS LYS A A 49  49  . 26.116 48.310 -3.121  1.00 71.82  1 . C ? 
ATOM   352  O   O   . LYS LYS LYS A A 49  49  . 26.191 47.624 -4.138  1.00 82.46  1 . O ? 
ATOM   353  CB  CB  . LYS LYS LYS A A 49  49  . 28.275 48.799 -1.942  1.00 79.13  1 . C ? 
ATOM   354  CG  CG  . LYS LYS LYS A A 49  49  . 29.130 47.732 -2.603  1.00 85.30  1 . C ? 
ATOM   355  CD  CD  . LYS LYS LYS A A 49  49  . 28.825 46.359 -2.046  1.00 89.83  1 . C ? 
ATOM   356  CE  CE  . LYS LYS LYS A A 49  49  . 29.041 46.322 -0.547  1.00 93.91  1 . C ? 
ATOM   357  NZ  NZ  . LYS LYS LYS A A 49  49  . 28.610 45.017 0.017   1.00 98.71  1 . N ? 
ATOM   358  N   N   . GLU GLU GLU A A 50  50  . 25.138 48.154 -2.235  1.00 72.59  1 . N ? 
ATOM   359  CA  CA  . GLU GLU GLU A A 50  50  . 24.053 47.211 -2.477  1.00 71.48  1 . C ? 
ATOM   360  C   C   . GLU GLU GLU A A 50  50  . 22.833 47.527 -1.615  1.00 70.88  1 . C ? 
ATOM   361  O   O   . GLU GLU GLU A A 50  50  . 21.722 47.675 -2.134  1.00 70.34  1 . O ? 
ATOM   362  CB  CB  . GLU GLU GLU A A 50  50  . 24.508 45.777 -2.219  1.00 67.06  1 . C ? 
ATOM   363  CG  CG  . GLU GLU GLU A A 50  50  . 23.424 44.741 -2.480  1.00 75.05  1 . C ? 
ATOM   364  CD  CD  . GLU GLU GLU A A 50  50  . 23.960 43.318 -2.519  1.00 88.72  1 . C ? 
ATOM   365  OE1 OE1 . GLU GLU GLU A A 50  50  . 24.944 43.032 -1.805  1.00 91.85  1 . O ? 
ATOM   366  OE2 OE2 . GLU GLU GLU A A 50  50  . 23.403 42.488 -3.273  1.00 94.16  1 . O ? 
ATOM   367  N   N   . TYR TYR TYR A A 51  51  . 23.016 47.629 -0.305  1.00 67.75  1 . N ? 
ATOM   368  CA  CA  . TYR TYR TYR A A 51  51  . 21.896 47.758 0.613   1.00 61.80  1 . C ? 
ATOM   369  C   C   . TYR TYR TYR A A 51  51  . 21.885 49.116 1.291   1.00 63.01  1 . C ? 
ATOM   370  O   O   . TYR TYR TYR A A 51  51  . 22.924 49.764 1.455   1.00 68.02  1 . O ? 
ATOM   371  CB  CB  . TYR TYR TYR A A 51  51  . 21.930 46.686 1.697   1.00 67.12  1 . C ? 
ATOM   372  CG  CG  . TYR TYR TYR A A 51  51  . 21.653 45.272 1.233   1.00 74.70  1 . C ? 
ATOM   373  CD1 CD1 . TYR TYR TYR A A 51  51  . 20.359 44.778 1.189   1.00 79.71  1 . C ? 
ATOM   374  CD2 CD2 . TYR TYR TYR A A 51  51  . 22.693 44.415 0.897   1.00 77.58  1 . C ? 
ATOM   375  CE1 CE1 . TYR TYR TYR A A 51  51  . 20.104 43.474 0.795   1.00 87.22  1 . C ? 
ATOM   376  CE2 CE2 . TYR TYR TYR A A 51  51  . 22.448 43.114 0.499   1.00 85.40  1 . C ? 
ATOM   377  CZ  CZ  . TYR TYR TYR A A 51  51  . 21.154 42.648 0.450   1.00 88.51  1 . C ? 
ATOM   378  OH  OH  . TYR TYR TYR A A 51  51  . 20.912 41.354 0.057   1.00 101.90 1 . O ? 
ATOM   379  N   N   . VAL VAL VAL A A 52  52  . 20.686 49.518 1.701   1.00 59.76  1 . N ? 
ATOM   380  CA  CA  . VAL VAL VAL A A 52  52  . 20.452 50.675 2.546   1.00 54.80  1 . C ? 
ATOM   381  C   C   . VAL VAL VAL A A 52  52  . 19.780 50.169 3.810   1.00 57.79  1 . C ? 
ATOM   382  O   O   . VAL VAL VAL A A 52  52  . 18.764 49.473 3.726   1.00 55.61  1 . O ? 
ATOM   383  CB  CB  . VAL VAL VAL A A 52  52  . 19.561 51.718 1.851   1.00 56.10  1 . C ? 
ATOM   384  CG1 CG1 . VAL VAL VAL A A 52  52  . 19.263 52.880 2.810   1.00 50.01  1 . C ? 
ATOM   385  CG2 CG2 . VAL VAL VAL A A 52  52  . 20.202 52.209 0.570   1.00 59.11  1 . C ? 
ATOM   386  N   N   . ILE ILE ILE A A 53  53  . 20.341 50.518 4.971   1.00 50.89  1 . N ? 
ATOM   387  CA  CA  . ILE ILE ILE A A 53  53  . 19.857 50.049 6.265   1.00 49.92  1 . C ? 
ATOM   388  C   C   . ILE ILE ILE A A 53  53  . 19.285 51.242 7.015   1.00 48.81  1 . C ? 
ATOM   389  O   O   . ILE ILE ILE A A 53  53  . 20.011 52.190 7.335   1.00 48.98  1 . O ? 
ATOM   390  CB  CB  . ILE ILE ILE A A 53  53  . 20.969 49.373 7.085   1.00 50.95  1 . C ? 
ATOM   391  CG1 CG1 . ILE ILE ILE A A 53  53  . 21.395 48.040 6.459   1.00 56.57  1 . C ? 
ATOM   392  CG2 CG2 . ILE ILE ILE A A 53  53  . 20.501 49.145 8.511   1.00 50.99  1 . C ? 
ATOM   393  CD1 CD1 . ILE ILE ILE A A 53  53  . 22.498 48.169 5.438   1.00 56.50  1 . C ? 
ATOM   394  N   N   . ILE ILE ILE A A 54  54  . 17.984 51.204 7.288   1.00 48.65  1 . N ? 
ATOM   395  CA  CA  . ILE ILE ILE A A 54  54  . 17.297 52.269 8.008   1.00 47.11  1 . C ? 
ATOM   396  C   C   . ILE ILE ILE A A 54  54  . 17.209 51.865 9.472   1.00 52.72  1 . C ? 
ATOM   397  O   O   . ILE ILE ILE A A 54  54  . 16.767 50.751 9.780   1.00 55.01  1 . O ? 
ATOM   398  CB  CB  . ILE ILE ILE A A 54  54  . 15.894 52.514 7.424   1.00 45.12  1 . C ? 
ATOM   399  CG1 CG1 . ILE ILE ILE A A 54  54  . 15.975 52.961 5.962   1.00 50.94  1 . C ? 
ATOM   400  CG2 CG2 . ILE ILE ILE A A 54  54  . 15.177 53.555 8.237   1.00 41.43  1 . C ? 
ATOM   401  CD1 CD1 . ILE ILE ILE A A 54  54  . 14.596 53.204 5.313   1.00 53.87  1 . C ? 
ATOM   402  N   N   . TYR TYR TYR A A 55  55  . 17.615 52.757 10.378  1.00 49.62  1 . N ? 
ATOM   403  CA  CA  . TYR TYR TYR A A 55  55  . 17.555 52.434 11.800  1.00 51.20  1 . C ? 
ATOM   404  C   C   . TYR TYR TYR A A 55  55  . 17.435 53.709 12.618  1.00 50.13  1 . C ? 
ATOM   405  O   O   . TYR TYR TYR A A 55  55  . 17.645 54.822 12.121  1.00 49.41  1 . O ? 
ATOM   406  CB  CB  . TYR TYR TYR A A 55  55  . 18.778 51.625 12.257  1.00 49.73  1 . C ? 
ATOM   407  CG  CG  . TYR TYR TYR A A 55  55  . 20.097 52.370 12.173  1.00 48.75  1 . C ? 
ATOM   408  CD1 CD1 . TYR TYR TYR A A 55  55  . 20.719 52.552 10.955  1.00 50.14  1 . C ? 
ATOM   409  CD2 CD2 . TYR TYR TYR A A 55  55  . 20.730 52.873 13.309  1.00 53.61  1 . C ? 
ATOM   410  CE1 CE1 . TYR TYR TYR A A 55  55  . 21.933 53.218 10.844  1.00 46.80  1 . C ? 
ATOM   411  CE2 CE2 . TYR TYR TYR A A 55  55  . 21.967 53.553 13.211  1.00 52.38  1 . C ? 
ATOM   412  CZ  CZ  . TYR TYR TYR A A 55  55  . 22.547 53.712 11.943  1.00 54.17  1 . C ? 
ATOM   413  OH  OH  . TYR TYR TYR A A 55  55  . 23.737 54.362 11.726  1.00 58.71  1 . O ? 
ATOM   414  N   N   . ILE ILE ILE A A 56  56  . 17.088 53.514 13.888  1.00 52.06  1 . N ? 
ATOM   415  CA  CA  . ILE ILE ILE A A 56  56  . 16.968 54.576 14.882  1.00 54.76  1 . C ? 
ATOM   416  C   C   . ILE ILE ILE A A 56  56  . 18.311 54.727 15.583  1.00 58.01  1 . C ? 
ATOM   417  O   O   . ILE ILE ILE A A 56  56  . 18.777 53.803 16.254  1.00 60.95  1 . O ? 
ATOM   418  CB  CB  . ILE ILE ILE A A 56  56  . 15.872 54.251 15.902  1.00 53.18  1 . C ? 
ATOM   419  CG1 CG1 . ILE ILE ILE A A 56  56  . 14.557 53.936 15.189  1.00 60.51  1 . C ? 
ATOM   420  CG2 CG2 . ILE ILE ILE A A 56  56  . 15.685 55.404 16.845  1.00 52.68  1 . C ? 
ATOM   421  CD1 CD1 . ILE ILE ILE A A 56  56  . 14.073 55.065 14.353  1.00 65.03  1 . C ? 
ATOM   422  N   N   . ALA ALA ALA A A 57  57  . 18.930 55.889 15.448  1.00 60.94  1 . N ? 
ATOM   423  CA  CA  . ALA ALA ALA A A 57  57  . 20.289 56.044 15.949  1.00 65.00  1 . C ? 
ATOM   424  C   C   . ALA ALA ALA A A 57  57  . 20.336 56.587 17.369  1.00 77.16  1 . C ? 
ATOM   425  O   O   . ALA ALA ALA A A 57  57  . 21.103 56.082 18.195  1.00 89.24  1 . O ? 
ATOM   426  CB  CB  . ALA ALA ALA A A 57  57  . 21.090 56.953 15.023  1.00 66.68  1 . C ? 
ATOM   427  N   N   . ASN ASN ASN A A 58  58  . 19.557 57.619 17.671  1.00 76.45  1 . N ? 
ATOM   428  CA  CA  . ASN ASN ASN A A 58  58  . 19.526 58.135 19.031  1.00 91.49  1 . C ? 
ATOM   429  C   C   . ASN ASN ASN A A 58  58  . 18.113 58.591 19.357  1.00 99.37  1 . C ? 
ATOM   430  O   O   . ASN ASN ASN A A 58  58  . 17.240 58.660 18.485  1.00 100.28 1 . O ? 
ATOM   431  CB  CB  . ASN ASN ASN A A 58  58  . 20.558 59.256 19.253  1.00 94.93  1 . C ? 
ATOM   432  CG  CG  . ASN ASN ASN A A 58  58  . 20.140 60.581 18.658  1.00 103.00 1 . C ? 
ATOM   433  OD1 OD1 . ASN ASN ASN A A 58  58  . 19.242 61.256 19.167  1.00 108.58 1 . O ? 
ATOM   434  ND2 ND2 . ASN ASN ASN A A 58  58  . 20.820 60.983 17.593  1.00 103.65 1 . N ? 
ATOM   435  N   N   . SER SER SER A A 59  59  . 17.903 58.913 20.636  1.00 108.15 1 . N ? 
ATOM   436  CA  CA  . SER SER SER A A 59  59  . 16.565 59.056 21.196  1.00 113.85 1 . C ? 
ATOM   437  C   C   . SER SER SER A A 59  59  . 16.361 60.362 21.960  1.00 112.85 1 . C ? 
ATOM   438  O   O   . SER SER SER A A 59  59  . 15.327 60.525 22.620  1.00 116.56 1 . O ? 
ATOM   439  CB  CB  . SER SER SER A A 59  59  . 16.266 57.865 22.113  1.00 116.95 1 . C ? 
ATOM   440  OG  OG  . SER SER SER A A 59  59  . 16.853 56.677 21.599  1.00 116.35 1 . O ? 
ATOM   441  N   N   . ILE ILE ILE A A 60  60  . 17.302 61.295 21.882  1.00 106.59 1 . N ? 
ATOM   442  CA  CA  . ILE ILE ILE A A 60  60  . 17.203 62.554 22.607  1.00 102.26 1 . C ? 
ATOM   443  C   C   . ILE ILE ILE A A 60  60  . 16.189 63.495 21.956  1.00 103.29 1 . C ? 
ATOM   444  O   O   . ILE ILE ILE A A 60  60  . 14.985 63.409 22.209  1.00 103.87 1 . O ? 
ATOM   445  CB  CB  . ILE ILE ILE A A 60  60  . 18.578 63.224 22.704  1.00 99.58  1 . C ? 
ATOM   446  CG1 CG1 . ILE ILE ILE A A 60  60  . 19.598 62.250 23.296  1.00 93.57  1 . C ? 
ATOM   447  CG2 CG2 . ILE ILE ILE A A 60  60  . 18.497 64.496 23.532  1.00 105.39 1 . C ? 
ATOM   448  CD1 CD1 . ILE ILE ILE A A 60  60  . 19.137 61.568 24.566  1.00 92.88  1 . C ? 
ATOM   449  N   N   . LYS LYS LYS A A 70  70  . 8.253  51.433 32.802  1.00 78.57  1 . N ? 
ATOM   450  CA  CA  . LYS LYS LYS A A 70  70  . 9.383  51.148 31.915  1.00 77.16  1 . C ? 
ATOM   451  C   C   . LYS LYS LYS A A 70  70  . 9.210  49.734 31.370  1.00 72.33  1 . C ? 
ATOM   452  O   O   . LYS LYS LYS A A 70  70  . 9.103  48.786 32.140  1.00 72.41  1 . O ? 
ATOM   453  CB  CB  . LYS LYS LYS A A 70  70  . 10.713 51.296 32.660  1.00 79.97  1 . C ? 
ATOM   454  CG  CG  . LYS LYS LYS A A 70  70  . 11.940 51.506 31.775  1.00 81.47  1 . C ? 
ATOM   455  CD  CD  . LYS LYS LYS A A 70  70  . 11.856 52.804 30.951  1.00 87.60  1 . C ? 
ATOM   456  CE  CE  . LYS LYS LYS A A 70  70  . 11.940 54.057 31.816  1.00 92.89  1 . C ? 
ATOM   457  NZ  NZ  . LYS LYS LYS A A 70  70  . 11.520 55.271 31.064  1.00 86.37  1 . N ? 
ATOM   458  N   N   . LEU LEU LEU A A 71  71  . 9.158  49.587 30.048  1.00 60.84  1 . N ? 
ATOM   459  CA  CA  . LEU LEU LEU A A 71  71  . 8.767  48.315 29.451  1.00 65.08  1 . C ? 
ATOM   460  C   C   . LEU LEU LEU A A 71  71  . 9.956  47.470 29.011  1.00 67.78  1 . C ? 
ATOM   461  O   O   . LEU LEU LEU A A 71  71  . 9.763  46.376 28.468  1.00 63.58  1 . O ? 
ATOM   462  CB  CB  . LEU LEU LEU A A 71  71  . 7.823  48.575 28.280  1.00 65.02  1 . C ? 
ATOM   463  CG  CG  . LEU LEU LEU A A 71  71  . 6.656  49.442 28.761  1.00 61.27  1 . C ? 
ATOM   464  CD1 CD1 . LEU LEU LEU A A 71  71  . 5.765  49.874 27.623  1.00 65.48  1 . C ? 
ATOM   465  CD2 CD2 . LEU LEU LEU A A 71  71  . 5.855  48.691 29.784  1.00 65.47  1 . C ? 
ATOM   466  N   N   . SER SER SER A A 72  72  . 11.171 47.933 29.276  1.00 58.89  1 . N ? 
ATOM   467  CA  CA  . SER SER SER A A 72  72  . 12.386 47.248 28.881  1.00 58.10  1 . C ? 
ATOM   468  C   C   . SER SER SER A A 72  72  . 13.513 47.719 29.784  1.00 64.55  1 . C ? 
ATOM   469  O   O   . SER SER SER A A 72  72  . 13.478 48.824 30.331  1.00 69.83  1 . O ? 
ATOM   470  CB  CB  . SER SER SER A A 72  72  . 12.739 47.539 27.416  1.00 54.63  1 . C ? 
ATOM   471  OG  OG  . SER SER SER A A 72  72  . 13.949 46.903 27.081  1.00 60.28  1 . O ? 
ATOM   472  N   N   . ASP ASP ASP A A 73  73  . 14.531 46.881 29.908  1.00 66.03  1 . N ? 
ATOM   473  CA  CA  . ASP ASP ASP A A 73  73  . 15.732 47.295 30.616  1.00 73.29  1 . C ? 
ATOM   474  C   C   . ASP ASP ASP A A 73  73  . 16.654 48.131 29.749  1.00 67.68  1 . C ? 
ATOM   475  O   O   . ASP ASP ASP A A 73  73  . 17.610 48.713 30.267  1.00 69.23  1 . O ? 
ATOM   476  CB  CB  . ASP ASP ASP A A 73  73  . 16.480 46.073 31.150  1.00 83.26  1 . C ? 
ATOM   477  CG  CG  . ASP ASP ASP A A 73  73  . 15.777 45.442 32.337  1.00 95.66  1 . C ? 
ATOM   478  OD1 OD1 . ASP ASP ASP A A 73  73  . 14.606 45.801 32.582  1.00 99.47  1 . O ? 
ATOM   479  OD2 OD2 . ASP ASP ASP A A 73  73  . 16.392 44.603 33.031  1.00 102.67 1 . O ? 
ATOM   480  N   N   . SER SER SER A A 74  74  . 16.382 48.215 28.455  1.00 61.91  1 . N ? 
ATOM   481  CA  CA  . SER SER SER A A 74  74  . 17.181 48.999 27.533  1.00 55.49  1 . C ? 
ATOM   482  C   C   . SER SER SER A A 74  74  . 16.356 50.162 26.997  1.00 55.01  1 . C ? 
ATOM   483  O   O   . SER SER SER A A 74  74  . 15.218 49.972 26.558  1.00 50.21  1 . O ? 
ATOM   484  CB  CB  . SER SER SER A A 74  74  . 17.686 48.123 26.386  1.00 51.92  1 . C ? 
ATOM   485  OG  OG  . SER SER SER A A 74  74  . 17.698 48.857 25.188  1.00 50.28  1 . O ? 
ATOM   486  N   N   . HIS HIS HIS A A 75  75  . 16.942 51.364 27.024  1.00 52.50  1 . N ? 
ATOM   487  CA  CA  . HIS HIS HIS A A 75  75  . 16.239 52.549 26.541  1.00 52.27  1 . C ? 
ATOM   488  C   C   . HIS HIS HIS A A 75  75  . 15.997 52.494 25.042  1.00 54.83  1 . C ? 
ATOM   489  O   O   . HIS HIS HIS A A 75  75  . 14.905 52.833 24.574  1.00 59.83  1 . O ? 
ATOM   490  CB  CB  . HIS HIS HIS A A 75  75  . 17.018 53.813 26.863  1.00 57.22  1 . C ? 
ATOM   491  CG  CG  . HIS HIS HIS A A 75  75  . 16.354 55.052 26.351  1.00 70.37  1 . C ? 
ATOM   492  ND1 ND1 . HIS HIS HIS A A 75  75  . 15.252 55.610 26.967  1.00 77.01  1 . N ? 
ATOM   493  CD2 CD2 . HIS HIS HIS A A 75  75  . 16.604 55.818 25.263  1.00 71.37  1 . C ? 
ATOM   494  CE1 CE1 . HIS HIS HIS A A 75  75  . 14.867 56.679 26.293  1.00 75.34  1 . C ? 
ATOM   495  NE2 NE2 . HIS HIS HIS A A 75  75  . 15.671 56.828 25.255  1.00 71.75  1 . N ? 
ATOM   496  N   N   . ALA ALA ALA A A 76  76  . 17.026 52.123 24.267  1.00 49.74  1 . N ? 
ATOM   497  CA  CA  . ALA ALA ALA A A 76  76  . 16.858 51.998 22.823  1.00 44.49  1 . C ? 
ATOM   498  C   C   . ALA ALA ALA A A 76  76  . 15.770 50.990 22.484  1.00 47.71  1 . C ? 
ATOM   499  O   O   . ALA ALA ALA A A 76  76  . 14.990 51.200 21.546  1.00 56.75  1 . O ? 
ATOM   500  CB  CB  . ALA ALA ALA A A 76  76  . 18.184 51.600 22.167  1.00 48.46  1 . C ? 
ATOM   501  N   N   . GLU GLU GLU A A 77  77  . 15.684 49.898 23.247  1.00 54.34  1 . N ? 
ATOM   502  CA  CA  . GLU GLU GLU A A 77  77  . 14.605 48.934 23.017  1.00 55.26  1 . C ? 
ATOM   503  C   C   . GLU GLU GLU A A 77  77  . 13.244 49.539 23.334  1.00 54.04  1 . C ? 
ATOM   504  O   O   . GLU GLU GLU A A 77  77  . 12.298 49.399 22.547  1.00 56.70  1 . O ? 
ATOM   505  CB  CB  . GLU GLU GLU A A 77  77  . 14.829 47.666 23.840  1.00 54.53  1 . C ? 
ATOM   506  CG  CG  . GLU GLU GLU A A 77  77  . 13.656 46.686 23.843  1.00 64.79  1 . C ? 
ATOM   507  CD  CD  . GLU GLU GLU A A 77  77  . 13.350 46.066 22.477  1.00 76.18  1 . C ? 
ATOM   508  OE1 OE1 . GLU GLU GLU A A 77  77  . 14.083 46.326 21.498  1.00 77.79  1 . O ? 
ATOM   509  OE2 OE2 . GLU GLU GLU A A 77  77  . 12.360 45.311 22.385  1.00 84.08  1 . O ? 
ATOM   510  N   N   . GLU GLU GLU A A 78  78  . 13.133 50.247 24.460  1.00 48.72  1 . N ? 
ATOM   511  CA  CA  . GLU GLU GLU A A 78  78  . 11.867 50.879 24.793  1.00 50.80  1 . C ? 
ATOM   512  C   C   . GLU GLU GLU A A 78  78  . 11.466 51.899 23.730  1.00 51.08  1 . C ? 
ATOM   513  O   O   . GLU GLU GLU A A 78  78  . 10.286 52.006 23.377  1.00 48.94  1 . O ? 
ATOM   514  CB  CB  . GLU GLU GLU A A 78  78  . 11.950 51.529 26.175  1.00 54.67  1 . C ? 
ATOM   515  CG  CG  . GLU GLU GLU A A 78  78  . 10.688 52.275 26.549  1.00 63.42  1 . C ? 
ATOM   516  CD  CD  . GLU GLU GLU A A 78  78  . 10.227 51.941 27.945  1.00 74.09  1 . C ? 
ATOM   517  OE1 OE1 . GLU GLU GLU A A 78  78  . 10.933 51.166 28.614  1.00 79.94  1 . O ? 
ATOM   518  OE2 OE2 . GLU GLU GLU A A 78  78  . 9.167  52.443 28.374  1.00 77.72  1 . O ? 
ATOM   519  N   N   . VAL VAL VAL A A 79  79  . 12.434 52.658 23.208  1.00 52.89  1 . N ? 
ATOM   520  CA  CA  . VAL VAL VAL A A 79  79  . 12.171 53.557 22.083  1.00 45.94  1 . C ? 
ATOM   521  C   C   . VAL VAL VAL A A 79  79  . 11.670 52.778 20.874  1.00 50.46  1 . C ? 
ATOM   522  O   O   . VAL VAL VAL A A 79  79  . 10.711 53.184 20.206  1.00 52.21  1 . O ? 
ATOM   523  CB  CB  . VAL VAL VAL A A 79  79  . 13.444 54.353 21.744  1.00 53.04  1 . C ? 
ATOM   524  CG1 CG1 . VAL VAL VAL A A 79  79  . 13.331 54.983 20.362  1.00 49.62  1 . C ? 
ATOM   525  CG2 CG2 . VAL VAL VAL A A 79  79  . 13.721 55.416 22.822  1.00 49.21  1 . C ? 
ATOM   526  N   N   . ALA ALA ALA A A 80  80  . 12.298 51.637 20.585  1.00 50.63  1 . N ? 
ATOM   527  CA  CA  . ALA ALA ALA A A 80  80  . 11.906 50.844 19.426  1.00 48.72  1 . C ? 
ATOM   528  C   C   . ALA ALA ALA A A 80  80  . 10.447 50.413 19.517  1.00 53.44  1 . C ? 
ATOM   529  O   O   . ALA ALA ALA A A 80  80  . 9.689  50.547 18.554  1.00 55.75  1 . O ? 
ATOM   530  CB  CB  . ALA ALA ALA A A 80  80  . 12.821 49.623 19.296  1.00 47.16  1 . C ? 
ATOM   531  N   N   . ILE ILE ILE A A 81  81  . 10.028 49.890 20.668  1.00 50.96  1 . N ? 
ATOM   532  CA  CA  . ILE ILE ILE A A 81  81  . 8.677  49.351 20.710  1.00 48.22  1 . C ? 
ATOM   533  C   C   . ILE ILE ILE A A 81  81  . 7.631  50.445 20.901  1.00 50.39  1 . C ? 
ATOM   534  O   O   . ILE ILE ILE A A 81  81  . 6.485  50.264 20.497  1.00 51.10  1 . O ? 
ATOM   535  CB  CB  . ILE ILE ILE A A 81  81  . 8.565  48.266 21.793  1.00 63.02  1 . C ? 
ATOM   536  CG1 CG1 . ILE ILE ILE A A 81  81  . 8.368  48.874 23.176  1.00 64.09  1 . C ? 
ATOM   537  CG2 CG2 . ILE ILE ILE A A 81  81  . 9.807  47.359 21.780  1.00 64.75  1 . C ? 
ATOM   538  CD1 CD1 . ILE ILE ILE A A 81  81  . 8.742  47.933 24.298  1.00 71.30  1 . C ? 
ATOM   539  N   N   . ARG ARG ARG A A 82  82  . 7.994  51.593 21.469  1.00 47.19  1 . N ? 
ATOM   540  CA  CA  . ARG ARG ARG A A 82  82  . 7.009  52.658 21.635  1.00 57.08  1 . C ? 
ATOM   541  C   C   . ARG ARG ARG A A 82  82  . 6.876  53.527 20.395  1.00 50.06  1 . C ? 
ATOM   542  O   O   . ARG ARG ARG A A 82  82  . 5.766  53.916 20.031  1.00 58.51  1 . O ? 
ATOM   543  CB  CB  . ARG ARG ARG A A 82  82  . 7.369  53.538 22.835  1.00 56.29  1 . C ? 
ATOM   544  CG  CG  . ARG ARG ARG A A 82  82  . 6.938  52.993 24.177  1.00 59.95  1 . C ? 
ATOM   545  CD  CD  . ARG ARG ARG A A 82  82  . 7.364  53.944 25.280  1.00 66.30  1 . C ? 
ATOM   546  NE  NE  . ARG ARG ARG A A 82  82  . 6.834  53.548 26.576  1.00 79.98  1 . N ? 
ATOM   547  CZ  CZ  . ARG ARG ARG A A 82  82  . 5.589  53.789 26.970  1.00 92.01  1 . C ? 
ATOM   548  NH1 NH1 . ARG ARG ARG A A 82  82  . 4.747  54.426 26.163  1.00 95.91  1 . N ? 
ATOM   549  NH2 NH2 . ARG ARG ARG A A 82  82  . 5.183  53.392 28.167  1.00 99.45  1 . N ? 
ATOM   550  N   N   . TYR TYR TYR A A 83  83  . 7.987  53.876 19.757  1.00 52.77  1 . N ? 
ATOM   551  CA  CA  . TYR TYR TYR A A 83  83  . 7.915  54.851 18.676  1.00 52.68  1 . C ? 
ATOM   552  C   C   . TYR TYR TYR A A 83  83  . 8.490  54.323 17.376  1.00 53.86  1 . C ? 
ATOM   553  O   O   . TYR TYR TYR A A 83  83  . 8.034  54.703 16.300  1.00 59.81  1 . O ? 
ATOM   554  CB  CB  . TYR TYR TYR A A 83  83  . 8.628  56.140 19.075  1.00 54.94  1 . C ? 
ATOM   555  CG  CG  . TYR TYR TYR A A 83  83  . 8.168  56.665 20.408  1.00 64.31  1 . C ? 
ATOM   556  CD1 CD1 . TYR TYR TYR A A 83  83  . 8.965  56.529 21.538  1.00 65.98  1 . C ? 
ATOM   557  CD2 CD2 . TYR TYR TYR A A 83  83  . 6.928  57.281 20.545  1.00 65.32  1 . C ? 
ATOM   558  CE1 CE1 . TYR TYR TYR A A 83  83  . 8.545  57.003 22.767  1.00 70.52  1 . C ? 
ATOM   559  CE2 CE2 . TYR TYR TYR A A 83  83  . 6.500  57.756 21.771  1.00 71.60  1 . C ? 
ATOM   560  CZ  CZ  . TYR TYR TYR A A 83  83  . 7.315  57.611 22.878  1.00 76.31  1 . C ? 
ATOM   561  OH  OH  . TYR TYR TYR A A 83  83  . 6.908  58.079 24.103  1.00 80.74  1 . O ? 
ATOM   562  N   N   . GLY GLY GLY A A 84  84  . 9.489  53.454 17.465  1.00 56.19  1 . N ? 
ATOM   563  CA  CA  . GLY GLY GLY A A 84  84  . 10.238 53.082 16.275  1.00 59.13  1 . C ? 
ATOM   564  C   C   . GLY GLY GLY A A 84  84  . 9.414  52.264 15.307  1.00 59.88  1 . C ? 
ATOM   565  O   O   . GLY GLY GLY A A 84  84  . 9.483  52.458 14.088  1.00 64.47  1 . O ? 
ATOM   566  N   N   . ARG ARG ARG A A 85  85  . 8.604  51.358 15.835  1.00 51.40  1 . N ? 
ATOM   567  CA  CA  . ARG ARG ARG A A 85  85  . 7.751  50.555 14.976  1.00 57.47  1 . C ? 
ATOM   568  C   C   . ARG ARG ARG A A 85  85  . 6.801  51.431 14.161  1.00 63.30  1 . C ? 
ATOM   569  O   O   . ARG ARG ARG A A 85  85  . 6.626  51.211 12.957  1.00 70.65  1 . O ? 
ATOM   570  CB  CB  . ARG ARG ARG A A 85  85  . 6.973  49.549 15.816  1.00 66.67  1 . C ? 
ATOM   571  CG  CG  . ARG ARG ARG A A 85  85  . 6.135  48.596 14.994  1.00 84.97  1 . C ? 
ATOM   572  CD  CD  . ARG ARG ARG A A 85  85  . 5.529  47.498 15.854  1.00 97.37  1 . C ? 
ATOM   573  NE  NE  . ARG ARG ARG A A 85  85  . 4.954  46.434 15.035  1.00 108.36 1 . N ? 
ATOM   574  CZ  CZ  . ARG ARG ARG A A 85  85  . 3.745  46.483 14.484  1.00 112.81 1 . C ? 
ATOM   575  NH1 NH1 . ARG ARG ARG A A 85  85  . 2.975  47.547 14.664  1.00 110.33 1 . N ? 
ATOM   576  NH2 NH2 . ARG ARG ARG A A 85  85  . 3.304  45.468 13.752  1.00 119.27 1 . N ? 
ATOM   577  N   N   . ASN ASN ASN A A 86  86  . 6.189  52.437 14.792  1.00 59.30  1 . N ? 
ATOM   578  CA  CA  . ASN ASN ASN A A 86  86  . 5.260  53.303 14.066  1.00 65.91  1 . C ? 
ATOM   579  C   C   . ASN ASN ASN A A 86  86  . 5.991  54.164 13.049  1.00 61.58  1 . C ? 
ATOM   580  O   O   . ASN ASN ASN A A 86  86  . 5.476  54.427 11.962  1.00 54.68  1 . O ? 
ATOM   581  CB  CB  . ASN ASN ASN A A 86  86  . 4.492  54.189 15.040  1.00 76.97  1 . C ? 
ATOM   582  CG  CG  . ASN ASN ASN A A 86  86  . 3.979  53.422 16.239  1.00 85.70  1 . C ? 
ATOM   583  OD1 OD1 . ASN ASN ASN A A 86  86  . 4.676  52.562 16.790  1.00 90.81  1 . O ? 
ATOM   584  ND2 ND2 . ASN ASN ASN A A 86  86  . 2.758  53.724 16.648  1.00 82.27  1 . N ? 
ATOM   585  N   N   . LEU LEU LEU A A 87  87  . 7.191  54.622 13.385  1.00 54.52  1 . N ? 
ATOM   586  CA  CA  . LEU LEU LEU A A 87  87  . 7.964  55.355 12.403  1.00 51.53  1 . C ? 
ATOM   587  C   C   . LEU LEU LEU A A 87  87  . 8.270  54.466 11.204  1.00 50.73  1 . C ? 
ATOM   588  O   O   . LEU LEU LEU A A 87  87  . 8.087  54.872 10.053  1.00 58.08  1 . O ? 
ATOM   589  CB  CB  . LEU LEU LEU A A 87  87  . 9.245  55.884 13.047  1.00 47.11  1 . C ? 
ATOM   590  CG  CG  . LEU LEU LEU A A 87  87  . 10.163 56.667 12.121  1.00 50.13  1 . C ? 
ATOM   591  CD1 CD1 . LEU LEU LEU A A 87  87  . 9.427  57.892 11.584  1.00 47.16  1 . C ? 
ATOM   592  CD2 CD2 . LEU LEU LEU A A 87  87  . 11.455 57.072 12.840  1.00 55.26  1 . C ? 
ATOM   593  N   N   . PHE PHE PHE A A 88  88  . 8.715  53.235 11.465  1.00 48.54  1 . N ? 
ATOM   594  CA  CA  . PHE PHE PHE A A 88  88  . 9.067  52.312 10.391  1.00 53.89  1 . C ? 
ATOM   595  C   C   . PHE PHE PHE A A 88  88  . 7.867  52.003 9.508   1.00 57.48  1 . C ? 
ATOM   596  O   O   . PHE PHE PHE A A 88  88  . 8.009  51.861 8.285   1.00 58.47  1 . O ? 
ATOM   597  CB  CB  . PHE PHE PHE A A 88  88  . 9.652  51.023 10.975  1.00 49.50  1 . C ? 
ATOM   598  CG  CG  . PHE PHE PHE A A 88  88  . 11.106 51.135 11.350  1.00 57.33  1 . C ? 
ATOM   599  CD1 CD1 . PHE PHE PHE A A 88  88  . 11.762 52.345 11.273  1.00 53.65  1 . C ? 
ATOM   600  CD2 CD2 . PHE PHE PHE A A 88  88  . 11.822 50.022 11.763  1.00 62.60  1 . C ? 
ATOM   601  CE1 CE1 . PHE PHE PHE A A 88  88  . 13.087 52.443 11.605  1.00 57.95  1 . C ? 
ATOM   602  CE2 CE2 . PHE PHE PHE A A 88  88  . 13.154 50.118 12.092  1.00 56.06  1 . C ? 
ATOM   603  CZ  CZ  . PHE PHE PHE A A 88  88  . 13.787 51.316 12.016  1.00 56.28  1 . C ? 
ATOM   604  N   N   . ILE ILE ILE A A 89  89  . 6.675  51.893 10.107  1.00 54.95  1 . N ? 
ATOM   605  CA  CA  . ILE ILE ILE A A 89  89  . 5.471  51.652 9.314   1.00 61.49  1 . C ? 
ATOM   606  C   C   . ILE ILE ILE A A 89  89  . 5.183  52.838 8.403   1.00 63.62  1 . C ? 
ATOM   607  O   O   . ILE ILE ILE A A 89  89  . 4.740  52.674 7.256   1.00 60.13  1 . O ? 
ATOM   608  CB  CB  . ILE ILE ILE A A 89  89  . 4.277  51.356 10.234  1.00 65.86  1 . C ? 
ATOM   609  CG1 CG1 . ILE ILE ILE A A 89  89  . 4.439  49.987 10.903  1.00 69.18  1 . C ? 
ATOM   610  CG2 CG2 . ILE ILE ILE A A 89  89  . 2.957  51.473 9.459   1.00 58.54  1 . C ? 
ATOM   611  CD1 CD1 . ILE ILE ILE A A 89  89  . 4.468  48.812 9.940   1.00 71.39  1 . C ? 
ATOM   612  N   N   . LYS LYS LYS A A 90  90  . 5.412  54.052 8.899   1.00 58.50  1 . N ? 
ATOM   613  CA  CA  . LYS LYS LYS A A 90  90  . 5.186  55.224 8.068   1.00 54.34  1 . C ? 
ATOM   614  C   C   . LYS LYS LYS A A 90  90  . 6.229  55.305 6.961   1.00 54.74  1 . C ? 
ATOM   615  O   O   . LYS LYS LYS A A 90  90  . 5.913  55.664 5.822   1.00 53.88  1 . O ? 
ATOM   616  CB  CB  . LYS LYS LYS A A 90  90  . 5.191  56.481 8.939   1.00 58.98  1 . C ? 
ATOM   617  CG  CG  . LYS LYS LYS A A 90  90  . 3.990  57.386 8.704   1.00 70.45  1 . C ? 
ATOM   618  CD  CD  . LYS LYS LYS A A 90  90  . 3.569  58.120 9.967   1.00 75.27  1 . C ? 
ATOM   619  CE  CE  . LYS LYS LYS A A 90  90  . 4.721  58.903 10.571  1.00 79.97  1 . C ? 
ATOM   620  NZ  NZ  . LYS LYS LYS A A 90  90  . 4.284  59.621 11.813  1.00 89.21  1 . N ? 
ATOM   621  N   N   . ILE ILE ILE A A 91  91  . 7.476  54.946 7.268   1.00 48.81  1 . N ? 
ATOM   622  CA  CA  . ILE ILE ILE A A 91  91  . 8.506  54.945 6.237   1.00 43.80  1 . C ? 
ATOM   623  C   C   . ILE ILE ILE A A 91  91  . 8.191  53.901 5.174   1.00 52.00  1 . C ? 
ATOM   624  O   O   . ILE ILE ILE A A 91  91  . 8.271  54.183 3.967   1.00 54.12  1 . O ? 
ATOM   625  CB  CB  . ILE ILE ILE A A 91  91  . 9.890  54.721 6.865   1.00 49.64  1 . C ? 
ATOM   626  CG1 CG1 . ILE ILE ILE A A 91  91  . 10.233 55.861 7.823   1.00 49.50  1 . C ? 
ATOM   627  CG2 CG2 . ILE ILE ILE A A 91  91  . 10.955 54.637 5.794   1.00 52.74  1 . C ? 
ATOM   628  CD1 CD1 . ILE ILE ILE A A 91  91  . 11.622 55.729 8.407   1.00 51.11  1 . C ? 
ATOM   629  N   N   . LYS LYS LYS A A 92  92  . 7.794  52.691 5.600   1.00 53.99  1 . N ? 
ATOM   630  CA  CA  . LYS LYS LYS A A 92  92  . 7.424  51.643 4.648   1.00 58.07  1 . C ? 
ATOM   631  C   C   . LYS LYS LYS A A 92  92  . 6.382  52.147 3.660   1.00 56.88  1 . C ? 
ATOM   632  O   O   . LYS LYS LYS A A 92  92  . 6.586  52.102 2.443   1.00 59.28  1 . O ? 
ATOM   633  CB  CB  . LYS LYS LYS A A 92  92  . 6.886  50.405 5.375   1.00 61.97  1 . C ? 
ATOM   634  CG  CG  . LYS LYS LYS A A 92  92  . 7.923  49.531 6.072   1.00 69.19  1 . C ? 
ATOM   635  CD  CD  . LYS LYS LYS A A 92  92  . 7.230  48.479 6.947   1.00 72.33  1 . C ? 
ATOM   636  CE  CE  . LYS LYS LYS A A 92  92  . 8.094  48.029 8.135   1.00 72.54  1 . C ? 
ATOM   637  NZ  NZ  . LYS LYS LYS A A 92  92  . 9.091  46.970 7.780   1.00 70.97  1 . N ? 
ATOM   638  N   N   . GLU GLU GLU A A 93  93  . 5.259  52.646 4.173   1.00 54.29  1 . N ? 
ATOM   639  CA  CA  . GLU GLU GLU A A 93  93  . 4.187  53.093 3.295   1.00 60.62  1 . C ? 
ATOM   640  C   C   . GLU GLU GLU A A 93  93  . 4.663  54.175 2.319   1.00 57.70  1 . C ? 
ATOM   641  O   O   . GLU GLU GLU A A 93  93  . 4.328  54.136 1.131   1.00 56.41  1 . O ? 
ATOM   642  CB  CB  . GLU GLU GLU A A 93  93  . 3.011  53.588 4.130   1.00 62.71  1 . C ? 
ATOM   643  CG  CG  . GLU GLU GLU A A 93  93  . 1.713  53.637 3.351   1.00 84.48  1 . C ? 
ATOM   644  CD  CD  . GLU GLU GLU A A 93  93  . 0.507  53.774 4.252   1.00 97.06  1 . C ? 
ATOM   645  OE1 OE1 . GLU GLU GLU A A 93  93  . 0.696  53.766 5.491   1.00 97.50  1 . O ? 
ATOM   646  OE2 OE2 . GLU GLU GLU A A 93  93  . -0.621 53.887 3.719   1.00 102.05 1 . O ? 
ATOM   647  N   N   . ARG ARG ARG A A 94  94  . 5.459  55.136 2.792   1.00 50.54  1 . N ? 
ATOM   648  CA  CA  . ARG ARG ARG A A 94  94  . 5.948  56.182 1.893   1.00 53.66  1 . C ? 
ATOM   649  C   C   . ARG ARG ARG A A 94  94  . 6.875  55.605 0.831   1.00 53.23  1 . C ? 
ATOM   650  O   O   . ARG ARG ARG A A 94  94  . 6.789  55.972 -0.344  1.00 57.14  1 . O ? 
ATOM   651  CB  CB  . ARG ARG ARG A A 94  94  . 6.664  57.273 2.698   1.00 47.35  1 . C ? 
ATOM   652  CG  CG  . ARG ARG ARG A A 94  94  . 7.475  58.265 1.852   1.00 48.45  1 . C ? 
ATOM   653  CD  CD  . ARG ARG ARG A A 94  94  . 6.583  59.257 1.116   1.00 53.07  1 . C ? 
ATOM   654  NE  NE  . ARG ARG ARG A A 94  94  . 7.362  60.160 0.280   1.00 57.40  1 . N ? 
ATOM   655  CZ  CZ  . ARG ARG ARG A A 94  94  . 7.632  61.428 0.581   1.00 60.95  1 . C ? 
ATOM   656  NH1 NH1 . ARG ARG ARG A A 94  94  . 7.163  61.966 1.703   1.00 58.35  1 . N ? 
ATOM   657  NH2 NH2 . ARG ARG ARG A A 94  94  . 8.356  62.167 -0.255  1.00 62.41  1 . N ? 
ATOM   658  N   N   . VAL VAL VAL A A 95  95  . 7.776  54.702 1.235   1.00 50.75  1 . N ? 
ATOM   659  CA  CA  . VAL VAL VAL A A 95  95  . 8.743  54.112 0.313   1.00 50.26  1 . C ? 
ATOM   660  C   C   . VAL VAL VAL A A 95  95  . 8.034  53.293 -0.758  1.00 49.61  1 . C ? 
ATOM   661  O   O   . VAL VAL VAL A A 95  95  . 8.393  53.343 -1.940  1.00 56.12  1 . O ? 
ATOM   662  CB  CB  . VAL VAL VAL A A 95  95  . 9.764  53.249 1.084   1.00 58.48  1 . C ? 
ATOM   663  CG1 CG1 . VAL VAL VAL A A 95  95  . 10.564 52.384 0.113   1.00 61.22  1 . C ? 
ATOM   664  CG2 CG2 . VAL VAL VAL A A 95  95  . 10.712 54.111 1.906   1.00 56.60  1 . C ? 
ATOM   665  N   N   . SER SER SER A A 96  96  . 7.011  52.535 -0.376  1.00 47.78  1 . N ? 
ATOM   666  CA  CA  . SER SER SER A A 96  96  . 6.332  51.712 -1.369  1.00 55.07  1 . C ? 
ATOM   667  C   C   . SER SER SER A A 96  96  . 5.580  52.535 -2.414  1.00 62.32  1 . C ? 
ATOM   668  O   O   . SER SER SER A A 96  96  . 5.161  51.971 -3.432  1.00 59.77  1 . O ? 
ATOM   669  CB  CB  . SER SER SER A A 96  96  . 5.374  50.738 -0.678  1.00 57.41  1 . C ? 
ATOM   670  OG  OG  . SER SER SER A A 96  96  . 4.263  51.415 -0.127  1.00 68.43  1 . O ? 
ATOM   671  N   N   . LEU LEU LEU A A 97  97  . 5.394  53.842 -2.200  1.00 61.53  1 . N ? 
ATOM   672  CA  CA  . LEU LEU LEU A A 97  97  . 4.813  54.706 -3.224  1.00 62.87  1 . C ? 
ATOM   673  C   C   . LEU LEU LEU A A 97  97  . 5.847  55.541 -3.966  1.00 65.93  1 . C ? 
ATOM   674  O   O   . LEU LEU LEU A A 97  97  . 5.574  55.974 -5.087  1.00 71.10  1 . O ? 
ATOM   675  CB  CB  . LEU LEU LEU A A 97  97  . 3.771  55.648 -2.605  1.00 59.46  1 . C ? 
ATOM   676  CG  CG  . LEU LEU LEU A A 97  97  . 2.613  55.018 -1.814  1.00 61.95  1 . C ? 
ATOM   677  CD1 CD1 . LEU LEU LEU A A 97  97  . 1.986  56.041 -0.893  1.00 67.45  1 . C ? 
ATOM   678  CD2 CD2 . LEU LEU LEU A A 97  97  . 1.551  54.445 -2.726  1.00 54.88  1 . C ? 
ATOM   679  N   N   . SER SER SER A A 98  98  . 7.015  55.784 -3.376  1.00 72.23  1 . N ? 
ATOM   680  CA  CA  . SER SER SER A A 98  98  . 8.014  56.657 -3.980  1.00 76.92  1 . C ? 
ATOM   681  C   C   . SER SER SER A A 98  98  . 9.075  55.906 -4.774  1.00 80.64  1 . C ? 
ATOM   682  O   O   . SER SER SER A A 98  98  . 9.787  56.532 -5.567  1.00 77.82  1 . O ? 
ATOM   683  CB  CB  . SER SER SER A A 98  98  . 8.721  57.491 -2.901  1.00 78.36  1 . C ? 
ATOM   684  OG  OG  . SER SER SER A A 98  98  . 7.828  58.359 -2.220  1.00 81.82  1 . O ? 
ATOM   685  N   N   . PHE PHE PHE A A 99  99  . 9.220  54.598 -4.567  1.00 79.10  1 . N ? 
ATOM   686  CA  CA  . PHE PHE PHE A A 99  99  . 10.291 53.821 -5.178  1.00 71.35  1 . C ? 
ATOM   687  C   C   . PHE PHE PHE A A 99  99  . 9.725  52.552 -5.792  1.00 66.81  1 . C ? 
ATOM   688  O   O   . PHE PHE PHE A A 99  99  . 8.627  52.104 -5.462  1.00 69.54  1 . O ? 
ATOM   689  CB  CB  . PHE PHE PHE A A 99  99  . 11.378 53.451 -4.161  1.00 69.45  1 . C ? 
ATOM   690  CG  CG  . PHE PHE PHE A A 99  99  . 12.009 54.628 -3.494  1.00 71.21  1 . C ? 
ATOM   691  CD1 CD1 . PHE PHE PHE A A 99  99  . 12.901 55.429 -4.176  1.00 71.54  1 . C ? 
ATOM   692  CD2 CD2 . PHE PHE PHE A A 99  99  . 11.723 54.926 -2.177  1.00 72.05  1 . C ? 
ATOM   693  CE1 CE1 . PHE PHE PHE A A 99  99  . 13.482 56.511 -3.563  1.00 69.31  1 . C ? 
ATOM   694  CE2 CE2 . PHE PHE PHE A A 99  99  . 12.299 56.006 -1.559  1.00 69.34  1 . C ? 
ATOM   695  CZ  CZ  . PHE PHE PHE A A 99  99  . 13.178 56.801 -2.250  1.00 67.37  1 . C ? 
ATOM   696  N   N   . SER SER SER A A 100 100 . 10.514 51.950 -6.667  1.00 68.09  1 . N ? 
ATOM   697  CA  CA  . SER SER SER A A 100 100 . 10.080 50.781 -7.412  1.00 71.62  1 . C ? 
ATOM   698  C   C   . SER SER SER A A 100 100 . 10.187 49.527 -6.552  1.00 69.75  1 . C ? 
ATOM   699  O   O   . SER SER SER A A 100 100 . 10.841 49.517 -5.507  1.00 69.15  1 . O ? 
ATOM   700  CB  CB  . SER SER SER A A 100 100 . 10.935 50.613 -8.664  1.00 75.58  1 . C ? 
ATOM   701  OG  OG  . SER SER SER A A 100 100 . 12.294 50.478 -8.269  1.00 79.67  1 . O ? 
ATOM   702  N   N   . GLN GLN GLN A A 101 101 . 9.531  48.456 -7.015  1.00 70.53  1 . N ? 
ATOM   703  CA  CA  . GLN GLN GLN A A 101 101 . 9.649  47.155 -6.360  1.00 75.50  1 . C ? 
ATOM   704  C   C   . GLN GLN GLN A A 101 101 . 11.102 46.757 -6.158  1.00 80.04  1 . C ? 
ATOM   705  O   O   . GLN GLN GLN A A 101 101 . 11.465 46.186 -5.125  1.00 80.16  1 . O ? 
ATOM   706  CB  CB  . GLN GLN GLN A A 101 101 . 8.949  46.072 -7.181  1.00 80.21  1 . C ? 
ATOM   707  CG  CG  . GLN GLN GLN A A 101 101 . 7.449  46.237 -7.369  1.00 88.43  1 . C ? 
ATOM   708  CD  CD  . GLN GLN GLN A A 101 101 . 6.832  45.029 -8.058  1.00 98.76  1 . C ? 
ATOM   709  OE1 OE1 . GLN GLN GLN A A 101 101 . 7.435  43.954 -8.093  1.00 103.90 1 . O ? 
ATOM   710  NE2 NE2 . GLN GLN GLN A A 101 101 . 5.633  45.202 -8.621  1.00 99.46  1 . N ? 
ATOM   711  N   N   . ASP ASP ASP A A 102 102 . 11.949 47.035 -7.138  1.00 84.89  1 . N ? 
ATOM   712  CA  CA  . ASP ASP ASP A A 102 102 . 13.319 46.557 -7.046  1.00 90.96  1 . C ? 
ATOM   713  C   C   . ASP ASP ASP A A 102 102 . 14.154 47.442 -6.131  1.00 84.81  1 . C ? 
ATOM   714  O   O   . ASP ASP ASP A A 102 102 . 14.997 46.941 -5.380  1.00 84.55  1 . O ? 
ATOM   715  CB  CB  . ASP ASP ASP A A 102 102 . 13.908 46.459 -8.448  1.00 109.52 1 . C ? 
ATOM   716  CG  CG  . ASP ASP ASP A A 102 102 . 13.046 45.598 -9.370  1.00 126.37 1 . C ? 
ATOM   717  OD1 OD1 . ASP ASP ASP A A 102 102 . 12.855 44.402 -9.056  1.00 131.63 1 . O ? 
ATOM   718  OD2 OD2 . ASP ASP ASP A A 102 102 . 12.533 46.122 -10.387 1.00 131.60 1 . O ? 
ATOM   719  N   N   . GLU GLU GLU A A 103 103 . 13.921 48.753 -6.158  1.00 76.70  1 . N ? 
ATOM   720  CA  CA  . GLU GLU GLU A A 103 103 . 14.564 49.617 -5.179  1.00 77.02  1 . C ? 
ATOM   721  C   C   . GLU GLU GLU A A 103 103 . 14.171 49.220 -3.760  1.00 74.04  1 . C ? 
ATOM   722  O   O   . GLU GLU GLU A A 103 103 . 15.020 49.177 -2.863  1.00 70.81  1 . O ? 
ATOM   723  CB  CB  . GLU GLU GLU A A 103 103 . 14.219 51.079 -5.460  1.00 83.33  1 . C ? 
ATOM   724  CG  CG  . GLU GLU GLU A A 103 103 . 14.829 51.592 -6.759  1.00 99.78  1 . C ? 
ATOM   725  CD  CD  . GLU GLU GLU A A 103 103 . 14.365 52.988 -7.123  1.00 110.21 1 . C ? 
ATOM   726  OE1 OE1 . GLU GLU GLU A A 103 103 . 14.480 53.888 -6.265  1.00 112.58 1 . O ? 
ATOM   727  OE2 OE2 . GLU GLU GLU A A 103 103 . 13.885 53.186 -8.263  1.00 117.11 1 . O ? 
ATOM   728  N   N   . GLN GLN GLN A A 104 104 . 12.896 48.875 -3.545  1.00 69.14  1 . N ? 
ATOM   729  CA  CA  . GLN GLN GLN A A 104 104 . 12.454 48.546 -2.192  1.00 57.77  1 . C ? 
ATOM   730  C   C   . GLN GLN GLN A A 104 104 . 13.157 47.307 -1.654  1.00 59.29  1 . C ? 
ATOM   731  O   O   . GLN GLN GLN A A 104 104 . 13.327 47.172 -0.441  1.00 63.34  1 . O ? 
ATOM   732  CB  CB  . GLN GLN GLN A A 104 104 . 10.939 48.350 -2.158  1.00 56.44  1 . C ? 
ATOM   733  CG  CG  . GLN GLN GLN A A 104 104 . 10.137 49.596 -2.490  1.00 59.27  1 . C ? 
ATOM   734  CD  CD  . GLN GLN GLN A A 104 104 . 8.680  49.287 -2.795  1.00 64.94  1 . C ? 
ATOM   735  OE1 OE1 . GLN GLN GLN A A 104 104 . 8.013  48.577 -2.044  1.00 69.49  1 . O ? 
ATOM   736  NE2 NE2 . GLN GLN GLN A A 104 104 . 8.185  49.815 -3.904  1.00 66.18  1 . N ? 
ATOM   737  N   N   . ALA ALA ALA A A 105 105 . 13.569 46.394 -2.532  1.00 67.75  1 . N ? 
ATOM   738  CA  CA  . ALA ALA ALA A A 105 105 . 14.254 45.188 -2.096  1.00 68.93  1 . C ? 
ATOM   739  C   C   . ALA ALA ALA A A 105 105 . 15.668 45.471 -1.617  1.00 74.37  1 . C ? 
ATOM   740  O   O   . ALA ALA ALA A A 105 105 . 16.304 44.573 -1.056  1.00 75.77  1 . O ? 
ATOM   741  CB  CB  . ALA ALA ALA A A 105 105 . 14.281 44.154 -3.227  1.00 68.63  1 . C ? 
ATOM   742  N   N   . LYS LYS LYS A A 106 106 . 16.166 46.694 -1.812  1.00 78.38  1 . N ? 
ATOM   743  CA  CA  . LYS LYS LYS A A 106 106 . 17.478 47.081 -1.309  1.00 78.46  1 . C ? 
ATOM   744  C   C   . LYS LYS LYS A A 106 106 . 17.448 47.576 0.128   1.00 70.76  1 . C ? 
ATOM   745  O   O   . LYS LYS LYS A A 106 106 . 18.516 47.792 0.717   1.00 67.23  1 . O ? 
ATOM   746  CB  CB  . LYS LYS LYS A A 106 106 . 18.076 48.183 -2.188  1.00 85.00  1 . C ? 
ATOM   747  CG  CG  . LYS LYS LYS A A 106 106 . 18.300 47.822 -3.653  1.00 91.62  1 . C ? 
ATOM   748  CD  CD  . LYS LYS LYS A A 106 106 . 19.131 48.917 -4.321  1.00 99.52  1 . C ? 
ATOM   749  CE  CE  . LYS LYS LYS A A 106 106 . 19.233 48.757 -5.826  1.00 109.63 1 . C ? 
ATOM   750  NZ  NZ  . LYS LYS LYS A A 106 106 . 19.958 49.917 -6.425  1.00 115.08 1 . N ? 
ATOM   751  N   N   . ILE ILE ILE A A 107 107 . 16.267 47.766 0.702   1.00 65.65  1 . N ? 
ATOM   752  CA  CA  . ILE ILE ILE A A 107 107 . 16.110 48.459 1.976   1.00 63.63  1 . C ? 
ATOM   753  C   C   . ILE ILE ILE A A 107 107 . 15.894 47.450 3.093   1.00 56.75  1 . C ? 
ATOM   754  O   O   . ILE ILE ILE A A 107 107 . 15.083 46.530 2.967   1.00 57.43  1 . O ? 
ATOM   755  CB  CB  . ILE ILE ILE A A 107 107 . 14.935 49.450 1.905   1.00 62.07  1 . C ? 
ATOM   756  CG1 CG1 . ILE ILE ILE A A 107 107 . 15.068 50.330 0.670   1.00 57.96  1 . C ? 
ATOM   757  CG2 CG2 . ILE ILE ILE A A 107 107 . 14.858 50.282 3.166   1.00 63.41  1 . C ? 
ATOM   758  CD1 CD1 . ILE ILE ILE A A 107 107 . 13.910 51.275 0.502   1.00 54.42  1 . C ? 
ATOM   759  N   N   . ILE ILE ILE A A 108 108 . 16.609 47.627 4.195   1.00 60.00  1 . N ? 
ATOM   760  CA  CA  . ILE ILE ILE A A 108 108 . 16.455 46.797 5.381   1.00 59.07  1 . C ? 
ATOM   761  C   C   . ILE ILE ILE A A 108 108 . 16.063 47.700 6.540   1.00 62.98  1 . C ? 
ATOM   762  O   O   . ILE ILE ILE A A 108 108 . 16.693 48.742 6.764   1.00 61.19  1 . O ? 
ATOM   763  CB  CB  . ILE ILE ILE A A 108 108 . 17.741 46.018 5.687   1.00 59.07  1 . C ? 
ATOM   764  CG1 CG1 . ILE ILE ILE A A 108 108 . 17.964 44.962 4.600   1.00 65.83  1 . C ? 
ATOM   765  CG2 CG2 . ILE ILE ILE A A 108 108 . 17.680 45.393 7.081   1.00 57.85  1 . C ? 
ATOM   766  CD1 CD1 . ILE ILE ILE A A 108 108 . 19.278 44.272 4.696   1.00 69.33  1 . C ? 
ATOM   767  N   N   . TYR TYR TYR A A 109 109 . 15.007 47.319 7.254   1.00 58.11  1 . N ? 
ATOM   768  CA  CA  . TYR TYR TYR A A 109 109 . 14.540 48.065 8.416   1.00 53.33  1 . C ? 
ATOM   769  C   C   . TYR TYR TYR A A 109 109 . 15.116 47.383 9.648   1.00 56.51  1 . C ? 
ATOM   770  O   O   . TYR TYR TYR A A 109 109 . 14.635 46.330 10.068  1.00 67.17  1 . O ? 
ATOM   771  CB  CB  . TYR TYR TYR A A 109 109 . 13.015 48.125 8.431   1.00 54.68  1 . C ? 
ATOM   772  CG  CG  . TYR TYR TYR A A 109 109 . 12.472 48.854 7.217   1.00 57.48  1 . C ? 
ATOM   773  CD1 CD1 . TYR TYR TYR A A 109 109 . 12.364 48.212 5.989   1.00 54.41  1 . C ? 
ATOM   774  CD2 CD2 . TYR TYR TYR A A 109 109 . 12.109 50.193 7.291   1.00 54.73  1 . C ? 
ATOM   775  CE1 CE1 . TYR TYR TYR A A 109 109 . 11.899 48.871 4.880   1.00 58.62  1 . C ? 
ATOM   776  CE2 CE2 . TYR TYR TYR A A 109 109 . 11.628 50.865 6.180   1.00 61.67  1 . C ? 
ATOM   777  CZ  CZ  . TYR TYR TYR A A 109 109 . 11.527 50.200 4.977   1.00 65.38  1 . C ? 
ATOM   778  OH  OH  . TYR TYR TYR A A 109 109 . 11.063 50.859 3.860   1.00 67.17  1 . O ? 
ATOM   779  N   N   . ALA ALA ALA A A 110 110 . 16.170 47.967 10.209  1.00 54.31  1 . N ? 
ATOM   780  CA  CA  . ALA ALA ALA A A 110 110 . 16.878 47.361 11.331  1.00 55.36  1 . C ? 
ATOM   781  C   C   . ALA ALA ALA A A 110 110 . 16.351 47.958 12.626  1.00 53.93  1 . C ? 
ATOM   782  O   O   . ALA ALA ALA A A 110 110 . 16.584 49.136 12.910  1.00 53.15  1 . O ? 
ATOM   783  CB  CB  . ALA ALA ALA A A 110 110 . 18.384 47.572 11.217  1.00 47.72  1 . C ? 
ATOM   784  N   N   . THR THR THR A A 111 111 . 15.633 47.145 13.400  1.00 54.55  1 . N ? 
ATOM   785  CA  CA  . THR THR THR A A 111 111 . 15.294 47.494 14.770  1.00 53.37  1 . C ? 
ATOM   786  C   C   . THR THR THR A A 111 111 . 16.533 47.430 15.650  1.00 50.07  1 . C ? 
ATOM   787  O   O   . THR THR THR A A 111 111 . 17.583 46.895 15.273  1.00 52.01  1 . O ? 
ATOM   788  CB  CB  . THR THR THR A A 111 111 . 14.260 46.528 15.351  1.00 52.48  1 . C ? 
ATOM   789  OG1 OG1 . THR THR THR A A 111 111 . 14.863 45.239 15.494  1.00 58.36  1 . O ? 
ATOM   790  CG2 CG2 . THR THR THR A A 111 111 . 13.040 46.413 14.440  1.00 53.61  1 . C ? 
ATOM   791  N   N   . TRP TRP TRP A A 112 112 . 16.381 47.953 16.861  1.00 50.49  1 . N ? 
ATOM   792  CA  CA  . TRP TRP TRP A A 112 112 . 17.424 47.816 17.867  1.00 48.04  1 . C ? 
ATOM   793  C   C   . TRP TRP TRP A A 112 112 . 17.835 46.363 18.049  1.00 48.51  1 . C ? 
ATOM   794  O   O   . TRP TRP TRP A A 112 112 . 19.023 46.057 18.198  1.00 49.85  1 . O ? 
ATOM   795  CB  CB  . TRP TRP TRP A A 112 112 . 16.930 48.396 19.184  1.00 52.03  1 . C ? 
ATOM   796  CG  CG  . TRP TRP TRP A A 112 112 . 17.829 48.120 20.298  1.00 55.94  1 . C ? 
ATOM   797  CD1 CD1 . TRP TRP TRP A A 112 112 . 17.605 47.280 21.349  1.00 61.60  1 . C ? 
ATOM   798  CD2 CD2 . TRP TRP TRP A A 112 112 . 19.129 48.674 20.488  1.00 58.17  1 . C ? 
ATOM   799  NE1 NE1 . TRP TRP TRP A A 112 112 . 18.689 47.293 22.198  1.00 62.44  1 . N ? 
ATOM   800  CE2 CE2 . TRP TRP TRP A A 112 112 . 19.635 48.147 21.692  1.00 61.93  1 . C ? 
ATOM   801  CE3 CE3 . TRP TRP TRP A A 112 112 . 19.912 49.580 19.763  1.00 56.92  1 . C ? 
ATOM   802  CZ2 CZ2 . TRP TRP TRP A A 112 112 . 20.896 48.486 22.181  1.00 63.98  1 . C ? 
ATOM   803  CZ3 CZ3 . TRP TRP TRP A A 112 112 . 21.151 49.923 20.251  1.00 57.98  1 . C ? 
ATOM   804  CH2 CH2 . TRP TRP TRP A A 112 112 . 21.635 49.378 21.450  1.00 56.35  1 . C ? 
ATOM   805  N   N   . SER SER SER A A 113 113 . 16.867 45.447 18.035  1.00 51.03  1 . N ? 
ATOM   806  CA  CA  . SER SER SER A A 113 113 . 17.200 44.035 18.219  1.00 65.74  1 . C ? 
ATOM   807  C   C   . SER SER SER A A 113 113 . 18.099 43.521 17.098  1.00 62.79  1 . C ? 
ATOM   808  O   O   . SER SER SER A A 113 113 . 19.048 42.780 17.356  1.00 65.45  1 . O ? 
ATOM   809  CB  CB  . SER SER SER A A 113 113 . 15.922 43.201 18.306  1.00 73.64  1 . C ? 
ATOM   810  OG  OG  . SER SER SER A A 113 113 . 15.084 43.697 19.329  1.00 80.11  1 . O ? 
ATOM   811  N   N   . ASP ASP ASP A A 114 114 . 17.818 43.904 15.847  1.00 57.03  1 . N ? 
ATOM   812  CA  CA  . ASP ASP ASP A A 114 114 . 18.666 43.475 14.738  1.00 61.04  1 . C ? 
ATOM   813  C   C   . ASP ASP ASP A A 114 114 . 20.115 43.910 14.915  1.00 61.33  1 . C ? 
ATOM   814  O   O   . ASP ASP ASP A A 114 114 . 21.016 43.272 14.362  1.00 69.52  1 . O ? 
ATOM   815  CB  CB  . ASP ASP ASP A A 114 114 . 18.141 44.035 13.410  1.00 62.14  1 . C ? 
ATOM   816  CG  CG  . ASP ASP ASP A A 114 114 . 16.729 43.594 13.096  1.00 69.86  1 . C ? 
ATOM   817  OD1 OD1 . ASP ASP ASP A A 114 114 . 16.356 42.477 13.491  1.00 76.15  1 . O ? 
ATOM   818  OD2 OD2 . ASP ASP ASP A A 114 114 . 15.991 44.366 12.444  1.00 73.36  1 . O ? 
ATOM   819  N   N   . ILE ILE ILE A A 115 115 . 20.355 44.986 15.654  1.00 56.02  1 . N ? 
ATOM   820  CA  CA  . ILE ILE ILE A A 115 115 . 21.686 45.553 15.804  1.00 60.34  1 . C ? 
ATOM   821  C   C   . ILE ILE ILE A A 115 115 . 22.367 45.052 17.065  1.00 55.76  1 . C ? 
ATOM   822  O   O   . ILE ILE ILE A A 115 115 . 23.527 44.648 17.034  1.00 57.76  1 . O ? 
ATOM   823  CB  CB  . ILE ILE ILE A A 115 115 . 21.599 47.095 15.795  1.00 57.23  1 . C ? 
ATOM   824  CG1 CG1 . ILE ILE ILE A A 115 115 . 21.423 47.604 14.366  1.00 56.97  1 . C ? 
ATOM   825  CG2 CG2 . ILE ILE ILE A A 115 115 . 22.828 47.680 16.422  1.00 59.07  1 . C ? 
ATOM   826  CD1 CD1 . ILE ILE ILE A A 115 115 . 20.859 49.010 14.289  1.00 56.04  1 . C ? 
ATOM   827  N   N   . ALA ALA ALA A A 116 116 . 21.648 45.060 18.186  1.00 52.08  1 . N ? 
ATOM   828  CA  CA  . ALA ALA ALA A A 116 116 . 22.222 44.746 19.489  1.00 52.88  1 . C ? 
ATOM   829  C   C   . ALA ALA ALA A A 116 116 . 22.291 43.236 19.712  1.00 57.83  1 . C ? 
ATOM   830  O   O   . ALA ALA ALA A A 116 116 . 21.667 42.681 20.619  1.00 63.85  1 . O ? 
ATOM   831  CB  CB  . ALA ALA ALA A A 116 116 . 21.415 45.416 20.589  1.00 59.36  1 . C ? 
ATOM   832  N   N   . ASP ASP ASP A A 117 117 . 23.088 42.573 18.876  1.00 53.41  1 . N ? 
ATOM   833  CA  CA  . ASP ASP ASP A A 117 117 . 23.359 41.157 19.074  1.00 59.71  1 . C ? 
ATOM   834  C   C   . ASP ASP ASP A A 117 117 . 24.367 41.005 20.214  1.00 58.29  1 . C ? 
ATOM   835  O   O   . ASP ASP ASP A A 117 117 . 24.775 41.978 20.853  1.00 55.49  1 . O ? 
ATOM   836  CB  CB  . ASP ASP ASP A A 117 117 . 23.842 40.506 17.775  1.00 60.09  1 . C ? 
ATOM   837  CG  CG  . ASP ASP ASP A A 117 117 . 25.204 41.039 17.293  1.00 67.71  1 . C ? 
ATOM   838  OD1 OD1 . ASP ASP ASP A A 117 117 . 25.885 41.813 18.011  1.00 66.30  1 . O ? 
ATOM   839  OD2 OD2 . ASP ASP ASP A A 117 117 . 25.605 40.668 16.171  1.00 69.79  1 . O ? 
ATOM   840  N   N   . SER SER SER A A 118 118 . 24.817 39.777 20.442  1.00 54.86  1 . N ? 
ATOM   841  CA  CA  . SER SER SER A A 118 118 . 25.667 39.495 21.595  1.00 62.36  1 . C ? 
ATOM   842  C   C   . SER SER SER A A 118 118 . 27.008 40.233 21.531  1.00 65.12  1 . C ? 
ATOM   843  O   O   . SER SER SER A A 118 118 . 27.509 40.714 22.557  1.00 64.63  1 . O ? 
ATOM   844  CB  CB  . SER SER SER A A 118 118 . 25.893 37.998 21.698  1.00 64.23  1 . C ? 
ATOM   845  OG  OG  . SER SER SER A A 118 118 . 26.790 37.736 22.747  1.00 80.16  1 . O ? 
ATOM   846  N   N   . LYS LYS LYS A A 119 119 . 27.616 40.315 20.348  1.00 66.84  1 . N ? 
ATOM   847  CA  CA  . LYS LYS LYS A A 119 119 . 28.885 41.029 20.227  1.00 72.36  1 . C ? 
ATOM   848  C   C   . LYS LYS LYS A A 119 119 . 28.704 42.517 20.516  1.00 65.13  1 . C ? 
ATOM   849  O   O   . LYS LYS LYS A A 119 119 . 29.521 43.133 21.212  1.00 64.03  1 . O ? 
ATOM   850  CB  CB  . LYS LYS LYS A A 119 119 . 29.475 40.809 18.831  1.00 80.41  1 . C ? 
ATOM   851  CG  CG  . LYS LYS LYS A A 119 119 . 30.960 41.128 18.705  1.00 89.40  1 . C ? 
ATOM   852  CD  CD  . LYS LYS LYS A A 119 119 . 31.603 40.352 17.557  1.00 101.14 1 . C ? 
ATOM   853  CE  CE  . LYS LYS LYS A A 119 119 . 33.120 40.533 17.536  1.00 106.72 1 . C ? 
ATOM   854  NZ  NZ  . LYS LYS LYS A A 119 119 . 33.803 39.549 16.640  1.00 109.96 1 . N ? 
ATOM   855  N   N   . TYR TYR TYR A A 120 120 . 27.621 43.103 20.008  1.00 55.68  1 . N ? 
ATOM   856  CA  CA  . TYR TYR TYR A A 120 120 . 27.340 44.502 20.272  1.00 53.22  1 . C ? 
ATOM   857  C   C   . TYR TYR TYR A A 120 120 . 27.138 44.747 21.765  1.00 58.30  1 . C ? 
ATOM   858  O   O   . TYR TYR TYR A A 120 120 . 27.659 45.722 22.320  1.00 54.89  1 . O ? 
ATOM   859  CB  CB  . TYR TYR TYR A A 120 120 . 26.113 44.937 19.477  1.00 49.97  1 . C ? 
ATOM   860  CG  CG  . TYR TYR TYR A A 120 120 . 25.867 46.425 19.528  1.00 49.65  1 . C ? 
ATOM   861  CD1 CD1 . TYR TYR TYR A A 120 120 . 25.096 46.986 20.524  1.00 52.27  1 . C ? 
ATOM   862  CD2 CD2 . TYR TYR TYR A A 120 120 . 26.420 47.265 18.586  1.00 57.39  1 . C ? 
ATOM   863  CE1 CE1 . TYR TYR TYR A A 120 120 . 24.877 48.353 20.578  1.00 53.42  1 . C ? 
ATOM   864  CE2 CE2 . TYR TYR TYR A A 120 120 . 26.203 48.632 18.630  1.00 52.21  1 . C ? 
ATOM   865  CZ  CZ  . TYR TYR TYR A A 120 120 . 25.441 49.166 19.626  1.00 54.78  1 . C ? 
ATOM   866  OH  OH  . TYR TYR TYR A A 120 120 . 25.231 50.522 19.661  1.00 55.38  1 . O ? 
ATOM   867  N   N   . LYS LYS LYS A A 121 121 . 26.397 43.864 22.435  1.00 53.84  1 . N ? 
ATOM   868  CA  CA  . LYS LYS LYS A A 121 121 . 26.115 44.071 23.851  1.00 55.96  1 . C ? 
ATOM   869  C   C   . LYS LYS LYS A A 121 121 . 27.381 44.034 24.700  1.00 56.54  1 . C ? 
ATOM   870  O   O   . LYS LYS LYS A A 121 121 . 27.450 44.721 25.724  1.00 59.27  1 . O ? 
ATOM   871  CB  CB  . LYS LYS LYS A A 121 121 . 25.105 43.035 24.349  1.00 64.08  1 . C ? 
ATOM   872  CG  CG  . LYS LYS LYS A A 121 121 . 23.639 43.361 24.004  1.00 70.32  1 . C ? 
ATOM   873  CD  CD  . LYS LYS LYS A A 121 121 . 22.692 42.223 24.418  1.00 78.14  1 . C ? 
ATOM   874  CE  CE  . LYS LYS LYS A A 121 121 . 21.330 42.733 24.892  1.00 82.66  1 . C ? 
ATOM   875  NZ  NZ  . LYS LYS LYS A A 121 121 . 20.441 43.229 23.802  1.00 86.17  1 . N ? 
ATOM   876  N   N   . GLU GLU GLU A A 122 122 . 28.391 43.253 24.303  1.00 56.63  1 . N ? 
ATOM   877  CA  CA  . GLU GLU GLU A A 122 122 . 29.638 43.244 25.069  1.00 60.61  1 . C ? 
ATOM   878  C   C   . GLU GLU GLU A A 122 122 . 30.327 44.603 25.033  1.00 54.50  1 . C ? 
ATOM   879  O   O   . GLU GLU GLU A A 122 122 . 30.886 45.049 26.039  1.00 58.66  1 . O ? 
ATOM   880  CB  CB  . GLU GLU GLU A A 122 122 . 30.592 42.178 24.540  1.00 71.04  1 . C ? 
ATOM   881  CG  CG  . GLU GLU GLU A A 122 122 . 30.196 40.755 24.826  1.00 83.53  1 . C ? 
ATOM   882  CD  CD  . GLU GLU GLU A A 122 122 . 31.235 39.776 24.317  1.00 99.46  1 . C ? 
ATOM   883  OE1 OE1 . GLU GLU GLU A A 122 122 . 31.184 38.591 24.707  1.00 107.14 1 . O ? 
ATOM   884  OE2 OE2 . GLU GLU GLU A A 122 122 . 32.113 40.199 23.532  1.00 103.51 1 . O ? 
ATOM   885  N   N   . LYS LYS LYS A A 123 123 . 30.311 45.267 23.881  1.00 49.99  1 . N ? 
ATOM   886  CA  CA  . LYS LYS LYS A A 123 123 . 30.870 46.611 23.800  1.00 52.79  1 . C ? 
ATOM   887  C   C   . LYS LYS LYS A A 123 123 . 30.123 47.557 24.724  1.00 51.88  1 . C ? 
ATOM   888  O   O   . LYS LYS LYS A A 123 123 . 30.729 48.290 25.506  1.00 53.56  1 . O ? 
ATOM   889  CB  CB  . LYS LYS LYS A A 123 123 . 30.812 47.108 22.356  1.00 45.06  1 . C ? 
ATOM   890  CG  CG  . LYS LYS LYS A A 123 123 . 31.648 46.264 21.394  1.00 46.99  1 . C ? 
ATOM   891  CD  CD  . LYS LYS LYS A A 123 123 . 31.371 46.668 19.943  1.00 52.43  1 . C ? 
ATOM   892  CE  CE  . LYS LYS LYS A A 123 123 . 32.372 46.046 18.973  1.00 52.42  1 . C ? 
ATOM   893  NZ  NZ  . LYS LYS LYS A A 123 123 . 32.483 44.583 19.178  1.00 54.50  1 . N ? 
ATOM   894  N   N   . VAL VAL VAL A A 124 124 . 28.793 47.541 24.648  1.00 48.15  1 . N ? 
ATOM   895  CA  CA  . VAL VAL VAL A A 124 124 . 27.962 48.384 25.505  1.00 47.22  1 . C ? 
ATOM   896  C   C   . VAL VAL VAL A A 124 124 . 28.249 48.103 26.969  1.00 50.56  1 . C ? 
ATOM   897  O   O   . VAL VAL VAL A A 124 124 . 28.384 49.026 27.782  1.00 50.86  1 . O ? 
ATOM   898  CB  CB  . VAL VAL VAL A A 124 124 . 26.477 48.159 25.179  1.00 46.65  1 . C ? 
ATOM   899  CG1 CG1 . VAL VAL VAL A A 124 124 . 25.579 48.826 26.238  1.00 48.78  1 . C ? 
ATOM   900  CG2 CG2 . VAL VAL VAL A A 124 124 . 26.187 48.662 23.768  1.00 40.81  1 . C ? 
ATOM   901  N   N   . LYS LYS LYS A A 125 125 . 28.332 46.817 27.332  1.00 52.42  1 . N ? 
ATOM   902  CA  CA  . LYS LYS LYS A A 125 125 . 28.678 46.468 28.705  1.00 57.79  1 . C ? 
ATOM   903  C   C   . LYS LYS LYS A A 125 125 . 30.016 47.071 29.104  1.00 58.99  1 . C ? 
ATOM   904  O   O   . LYS LYS LYS A A 125 125 . 30.166 47.596 30.217  1.00 53.60  1 . O ? 
ATOM   905  CB  CB  . LYS LYS LYS A A 125 125 . 28.725 44.951 28.885  1.00 63.15  1 . C ? 
ATOM   906  CG  CG  . LYS LYS LYS A A 125 125 . 29.245 44.533 30.256  1.00 67.38  1 . C ? 
ATOM   907  CD  CD  . LYS LYS LYS A A 125 125 . 29.258 43.010 30.407  1.00 83.36  1 . C ? 
ATOM   908  CE  CE  . LYS LYS LYS A A 125 125 . 29.784 42.574 31.776  1.00 93.86  1 . C ? 
ATOM   909  NZ  NZ  . LYS LYS LYS A A 125 125 . 29.769 41.089 31.948  1.00 99.91  1 . N ? 
ATOM   910  N   N   . TYR TYR TYR A A 126 126 . 31.007 46.993 28.214  1.00 56.91  1 . N ? 
ATOM   911  CA  CA  . TYR TYR TYR A A 126 126 . 32.298 47.589 28.518  1.00 52.14  1 . C ? 
ATOM   912  C   C   . TYR TYR TYR A A 126 126 . 32.138 49.060 28.852  1.00 53.93  1 . C ? 
ATOM   913  O   O   . TYR TYR TYR A A 126 126 . 32.769 49.570 29.789  1.00 56.74  1 . O ? 
ATOM   914  CB  CB  . TYR TYR TYR A A 126 126 . 33.259 47.422 27.342  1.00 46.94  1 . C ? 
ATOM   915  CG  CG  . TYR TYR TYR A A 126 126 . 34.473 48.273 27.542  1.00 50.46  1 . C ? 
ATOM   916  CD1 CD1 . TYR TYR TYR A A 126 126 . 35.485 47.868 28.414  1.00 52.26  1 . C ? 
ATOM   917  CD2 CD2 . TYR TYR TYR A A 126 126 . 34.588 49.508 26.924  1.00 44.50  1 . C ? 
ATOM   918  CE1 CE1 . TYR TYR TYR A A 126 126 . 36.601 48.655 28.633  1.00 56.50  1 . C ? 
ATOM   919  CE2 CE2 . TYR TYR TYR A A 126 126 . 35.703 50.309 27.138  1.00 50.31  1 . C ? 
ATOM   920  CZ  CZ  . TYR TYR TYR A A 126 126 . 36.700 49.883 27.997  1.00 58.82  1 . C ? 
ATOM   921  OH  OH  . TYR TYR TYR A A 126 126 . 37.811 50.677 28.201  1.00 61.05  1 . O ? 
ATOM   922  N   N   . LEU LEU LEU A A 127 127 . 31.282 49.752 28.100  1.00 49.13  1 . N ? 
ATOM   923  CA  CA  . LEU LEU LEU A A 127 127 . 31.080 51.180 28.317  1.00 50.91  1 . C ? 
ATOM   924  C   C   . LEU LEU LEU A A 127 127 . 30.351 51.451 29.624  1.00 51.57  1 . C ? 
ATOM   925  O   O   . LEU LEU LEU A A 127 127 . 30.683 52.409 30.326  1.00 50.85  1 . O ? 
ATOM   926  CB  CB  . LEU LEU LEU A A 127 127 . 30.322 51.776 27.135  1.00 47.03  1 . C ? 
ATOM   927  CG  CG  . LEU LEU LEU A A 127 127 . 31.104 51.729 25.814  1.00 50.29  1 . C ? 
ATOM   928  CD1 CD1 . LEU LEU LEU A A 127 127 . 30.256 52.188 24.636  1.00 45.14  1 . C ? 
ATOM   929  CD2 CD2 . LEU LEU LEU A A 127 127 . 32.352 52.579 25.918  1.00 43.48  1 . C ? 
ATOM   930  N   N   . TYR TYR TYR A A 128 128 . 29.351 50.627 29.965  1.00 55.70  1 . N ? 
ATOM   931  CA  CA  . TYR TYR TYR A A 128 128 . 28.664 50.763 31.253  1.00 57.28  1 . C ? 
ATOM   932  C   C   . TYR TYR TYR A A 128 128 . 29.646 50.619 32.407  1.00 60.59  1 . C ? 
ATOM   933  O   O   . TYR TYR TYR A A 128 128 . 29.691 51.454 33.322  1.00 57.42  1 . O ? 
ATOM   934  CB  CB  . TYR TYR TYR A A 128 128 . 27.556 49.713 31.388  1.00 55.66  1 . C ? 
ATOM   935  CG  CG  . TYR TYR TYR A A 128 128 . 26.287 49.974 30.595  1.00 59.65  1 . C ? 
ATOM   936  CD1 CD1 . TYR TYR TYR A A 128 128 . 26.080 51.178 29.936  1.00 58.03  1 . C ? 
ATOM   937  CD2 CD2 . TYR TYR TYR A A 128 128 . 25.280 49.017 30.535  1.00 67.00  1 . C ? 
ATOM   938  CE1 CE1 . TYR TYR TYR A A 128 128 . 24.901 51.421 29.219  1.00 63.07  1 . C ? 
ATOM   939  CE2 CE2 . TYR TYR TYR A A 128 128 . 24.107 49.240 29.822  1.00 68.23  1 . C ? 
ATOM   940  CZ  CZ  . TYR TYR TYR A A 128 128 . 23.924 50.445 29.167  1.00 69.56  1 . C ? 
ATOM   941  OH  OH  . TYR TYR TYR A A 128 128 . 22.765 50.667 28.465  1.00 70.15  1 . O ? 
ATOM   942  N   N   . ASN ASN ASN A A 129 129 . 30.443 49.555 32.381  1.00 55.97  1 . N ? 
ATOM   943  CA  CA  . ASN ASN ASN A A 129 129 . 31.420 49.358 33.439  1.00 58.90  1 . C ? 
ATOM   944  C   C   . ASN ASN ASN A A 129 129 . 32.365 50.549 33.538  1.00 60.87  1 . C ? 
ATOM   945  O   O   . ASN ASN ASN A A 129 129 . 32.691 51.005 34.642  1.00 62.10  1 . O ? 
ATOM   946  CB  CB  . ASN ASN ASN A A 129 129 . 32.199 48.067 33.199  1.00 60.25  1 . C ? 
ATOM   947  CG  CG  . ASN ASN ASN A A 129 129 . 33.111 47.726 34.361  1.00 70.83  1 . C ? 
ATOM   948  OD1 OD1 . ASN ASN ASN A A 129 129 . 32.689 47.744 35.517  1.00 73.17  1 . O ? 
ATOM   949  ND2 ND2 . ASN ASN ASN A A 129 129 . 34.372 47.438 34.064  1.00 73.29  1 . N ? 
ATOM   950  N   N   . LEU LEU LEU A A 130 130 . 32.796 51.081 32.394  1.00 55.06  1 . N ? 
ATOM   951  CA  CA  . LEU LEU LEU A A 130 130 . 33.684 52.237 32.409  1.00 53.57  1 . C ? 
ATOM   952  C   C   . LEU LEU LEU A A 130 130 . 32.979 53.470 32.960  1.00 48.52  1 . C ? 
ATOM   953  O   O   . LEU LEU LEU A A 130 130 . 33.601 54.292 33.641  1.00 50.62  1 . O ? 
ATOM   954  CB  CB  . LEU LEU LEU A A 130 130 . 34.215 52.504 30.994  1.00 52.35  1 . C ? 
ATOM   955  CG  CG  . LEU LEU LEU A A 130 130 . 35.273 53.594 30.813  1.00 55.58  1 . C ? 
ATOM   956  CD1 CD1 . LEU LEU LEU A A 130 130 . 36.640 53.109 31.283  1.00 53.14  1 . C ? 
ATOM   957  CD2 CD2 . LEU LEU LEU A A 130 130 . 35.362 54.078 29.369  1.00 49.24  1 . C ? 
ATOM   958  N   N   . TYR TYR TYR A A 131 131 . 31.687 53.611 32.679  1.00 51.92  1 . N ? 
ATOM   959  CA  CA  . TYR TYR TYR A A 131 131 . 30.908 54.728 33.202  1.00 54.14  1 . C ? 
ATOM   960  C   C   . TYR TYR TYR A A 131 131 . 30.768 54.660 34.716  1.00 60.69  1 . C ? 
ATOM   961  O   O   . TYR TYR TYR A A 131 131 . 30.580 55.693 35.366  1.00 57.94  1 . O ? 
ATOM   962  CB  CB  . TYR TYR TYR A A 131 131 . 29.541 54.702 32.547  1.00 59.23  1 . C ? 
ATOM   963  CG  CG  . TYR TYR TYR A A 131 131 . 28.644 55.907 32.715  1.00 62.29  1 . C ? 
ATOM   964  CD1 CD1 . TYR TYR TYR A A 131 131 . 28.907 57.098 32.041  1.00 57.46  1 . C ? 
ATOM   965  CD2 CD2 . TYR TYR TYR A A 131 131 . 27.479 55.825 33.477  1.00 61.68  1 . C ? 
ATOM   966  CE1 CE1 . TYR TYR TYR A A 131 131 . 28.050 58.188 32.149  1.00 61.30  1 . C ? 
ATOM   967  CE2 CE2 . TYR TYR TYR A A 131 131 . 26.625 56.907 33.589  1.00 66.43  1 . C ? 
ATOM   968  CZ  CZ  . TYR TYR TYR A A 131 131 . 26.916 58.087 32.919  1.00 67.16  1 . C ? 
ATOM   969  OH  OH  . TYR TYR TYR A A 131 131 . 26.074 59.169 33.025  1.00 74.60  1 . O ? 
ATOM   970  N   N   . ASP ASP ASP A A 132 132 . 30.850 53.460 35.292  1.00 60.39  1 . N ? 
ATOM   971  CA  CA  . ASP ASP ASP A A 132 132 . 30.674 53.300 36.725  1.00 62.42  1 . C ? 
ATOM   972  C   C   . ASP ASP ASP A A 132 132 . 31.982 53.357 37.480  1.00 62.04  1 . C ? 
ATOM   973  O   O   . ASP ASP ASP A A 132 132 . 31.985 53.716 38.657  1.00 70.58  1 . O ? 
ATOM   974  CB  CB  . ASP ASP ASP A A 132 132 . 29.971 51.978 37.021  1.00 64.58  1 . C ? 
ATOM   975  CG  CG  . ASP ASP ASP A A 132 132 . 28.616 51.910 36.383  1.00 74.07  1 . C ? 
ATOM   976  OD1 OD1 . ASP ASP ASP A A 132 132 . 27.960 52.969 36.320  1.00 72.42  1 . O ? 
ATOM   977  OD2 OD2 . ASP ASP ASP A A 132 132 . 28.219 50.819 35.919  1.00 84.32  1 . O ? 
ATOM   978  N   N   . LYS LYS LYS A A 133 133 . 33.096 53.041 36.823  1.00 59.70  1 . N ? 
ATOM   979  CA  CA  . LYS LYS LYS A A 133 133 . 34.388 52.921 37.489  1.00 58.88  1 . C ? 
ATOM   980  C   C   . LYS LYS LYS A A 133 133 . 35.319 54.091 37.220  1.00 63.70  1 . C ? 
ATOM   981  O   O   . LYS LYS LYS A A 133 133 . 36.151 54.417 38.072  1.00 63.87  1 . O ? 
ATOM   982  CB  CB  . LYS LYS LYS A A 133 133 . 35.083 51.619 37.064  1.00 62.42  1 . C ? 
ATOM   983  CG  CG  . LYS LYS LYS A A 133 133 . 34.780 50.401 37.955  1.00 74.87  1 . C ? 
ATOM   984  CD  CD  . LYS LYS LYS A A 133 133 . 33.282 50.201 38.196  1.00 81.19  1 . C ? 
ATOM   985  CE  CE  . LYS LYS LYS A A 133 133 . 33.024 49.391 39.466  1.00 89.30  1 . C ? 
ATOM   986  NZ  NZ  . LYS LYS LYS A A 133 133 . 31.623 49.560 39.975  1.00 92.27  1 . N ? 
ATOM   987  N   N   . ASN ASN ASN A A 134 134 . 35.200 54.725 36.063  1.00 64.02  1 . N ? 
ATOM   988  CA  CA  . ASN ASN ASN A A 134 134 . 36.079 55.810 35.653  1.00 62.04  1 . C ? 
ATOM   989  C   C   . ASN ASN ASN A A 134 134 . 35.305 57.110 35.800  1.00 52.27  1 . C ? 
ATOM   990  O   O   . ASN ASN ASN A A 134 134 . 34.397 57.390 35.015  1.00 53.82  1 . O ? 
ATOM   991  CB  CB  . ASN ASN ASN A A 134 134 . 36.551 55.593 34.216  1.00 62.55  1 . C ? 
ATOM   992  CG  CG  . ASN ASN ASN A A 134 134 . 37.587 56.603 33.772  1.00 59.77  1 . C ? 
ATOM   993  OD1 OD1 . ASN ASN ASN A A 134 134 . 37.432 57.807 33.971  1.00 59.72  1 . O ? 
ATOM   994  ND2 ND2 . ASN ASN ASN A A 134 134 . 38.656 56.112 33.152  1.00 59.87  1 . N ? 
ATOM   995  N   N   . ILE ILE ILE A A 135 135 . 35.686 57.923 36.778  1.00 67.85  1 . N ? 
ATOM   996  CA  CA  . ILE ILE ILE A A 135 135 . 34.891 59.108 37.070  1.00 68.89  1 . C ? 
ATOM   997  C   C   . ILE ILE ILE A A 135 135 . 35.156 60.243 36.088  1.00 70.54  1 . C ? 
ATOM   998  O   O   . ILE ILE ILE A A 135 135 . 34.277 61.091 35.889  1.00 72.78  1 . O ? 
ATOM   999  CB  CB  . ILE ILE ILE A A 135 135 . 35.129 59.534 38.521  1.00 80.83  1 . C ? 
ATOM   1000 CG1 CG1 . ILE ILE ILE A A 135 135 . 35.241 58.291 39.405  1.00 87.24  1 . C ? 
ATOM   1001 CG2 CG2 . ILE ILE ILE A A 135 135 . 33.984 60.432 39.009  1.00 80.23  1 . C ? 
ATOM   1002 CD1 CD1 . ILE ILE ILE A A 135 135 . 35.173 58.613 40.917  1.00 94.20  1 . C ? 
ATOM   1003 N   N   . ASN ASN ASN A A 136 136 . 36.325 60.274 35.440  1.00 71.44  1 . N ? 
ATOM   1004 CA  CA  . ASN ASN ASN A A 136 136 . 36.543 61.242 34.364  1.00 64.96  1 . C ? 
ATOM   1005 C   C   . ASN ASN ASN A A 136 136 . 35.614 60.978 33.191  1.00 62.69  1 . C ? 
ATOM   1006 O   O   . ASN ASN ASN A A 136 136 . 35.064 61.912 32.598  1.00 70.53  1 . O ? 
ATOM   1007 CB  CB  . ASN ASN ASN A A 136 136 . 37.993 61.193 33.891  1.00 62.94  1 . C ? 
ATOM   1008 CG  CG  . ASN ASN ASN A A 136 136 . 38.959 61.624 34.958  1.00 70.55  1 . C ? 
ATOM   1009 OD1 OD1 . ASN ASN ASN A A 136 136 . 38.941 62.774 35.396  1.00 70.85  1 . O ? 
ATOM   1010 ND2 ND2 . ASN ASN ASN A A 136 136 . 39.814 60.705 35.386  1.00 76.10  1 . N ? 
ATOM   1011 N   N   . PHE PHE PHE A A 137 137 . 35.453 59.710 32.823  1.00 56.84  1 . N ? 
ATOM   1012 CA  CA  . PHE PHE PHE A A 137 137 . 34.556 59.360 31.727  1.00 55.69  1 . C ? 
ATOM   1013 C   C   . PHE PHE PHE A A 137 137 . 33.106 59.640 32.100  1.00 59.98  1 . C ? 
ATOM   1014 O   O   . PHE PHE PHE A A 137 137 . 32.352 60.219 31.308  1.00 56.58  1 . O ? 
ATOM   1015 CB  CB  . PHE PHE PHE A A 137 137 . 34.747 57.892 31.363  1.00 49.72  1 . C ? 
ATOM   1016 CG  CG  . PHE PHE PHE A A 137 137 . 33.906 57.436 30.199  1.00 56.12  1 . C ? 
ATOM   1017 CD1 CD1 . PHE PHE PHE A A 137 137 . 34.110 57.963 28.925  1.00 52.23  1 . C ? 
ATOM   1018 CD2 CD2 . PHE PHE PHE A A 137 137 . 32.934 56.459 30.370  1.00 53.55  1 . C ? 
ATOM   1019 CE1 CE1 . PHE PHE PHE A A 137 137 . 33.334 57.540 27.848  1.00 50.99  1 . C ? 
ATOM   1020 CE2 CE2 . PHE PHE PHE A A 137 137 . 32.168 56.017 29.303  1.00 50.59  1 . C ? 
ATOM   1021 CZ  CZ  . PHE PHE PHE A A 137 137 . 32.374 56.565 28.029  1.00 54.90  1 . C ? 
ATOM   1022 N   N   . LYS LYS LYS A A 138 138 . 32.703 59.234 33.305  1.00 67.46  1 . N ? 
ATOM   1023 CA  CA  . LYS LYS LYS A A 138 138 . 31.387 59.596 33.812  1.00 68.74  1 . C ? 
ATOM   1024 C   C   . LYS LYS LYS A A 138 138 . 31.195 61.108 33.768  1.00 67.42  1 . C ? 
ATOM   1025 O   O   . LYS LYS LYS A A 138 138 . 30.179 61.607 33.278  1.00 64.12  1 . O ? 
ATOM   1026 CB  CB  . LYS LYS LYS A A 138 138 . 31.223 59.060 35.235  1.00 75.03  1 . C ? 
ATOM   1027 CG  CG  . LYS LYS LYS A A 138 138 . 29.831 59.253 35.827  1.00 82.26  1 . C ? 
ATOM   1028 CD  CD  . LYS LYS LYS A A 138 138 . 29.837 59.066 37.347  1.00 84.55  1 . C ? 
ATOM   1029 CE  CE  . LYS LYS LYS A A 138 138 . 30.563 57.786 37.731  1.00 86.62  1 . C ? 
ATOM   1030 NZ  NZ  . LYS LYS LYS A A 138 138 . 30.573 57.539 39.190  1.00 94.47  1 . N ? 
ATOM   1031 N   N   . ASN ASN ASN A A 139 139 . 32.182 61.861 34.254  1.00 71.09  1 . N ? 
ATOM   1032 CA  CA  . ASN ASN ASN A A 139 139 . 32.033 63.311 34.246  1.00 75.32  1 . C ? 
ATOM   1033 C   C   . ASN ASN ASN A A 139 139 . 31.890 63.839 32.831  1.00 68.21  1 . C ? 
ATOM   1034 O   O   . ASN ASN ASN A A 139 139 . 31.079 64.736 32.577  1.00 67.87  1 . O ? 
ATOM   1035 CB  CB  . ASN ASN ASN A A 139 139 . 33.206 63.974 34.961  1.00 81.05  1 . C ? 
ATOM   1036 CG  CG  . ASN ASN ASN A A 139 139 . 33.099 63.853 36.466  1.00 87.33  1 . C ? 
ATOM   1037 OD1 OD1 . ASN ASN ASN A A 139 139 . 32.014 63.605 36.991  1.00 90.12  1 . O ? 
ATOM   1038 ND2 ND2 . ASN ASN ASN A A 139 139 . 34.218 64.014 37.167  1.00 84.74  1 . N ? 
ATOM   1039 N   N   . TYR TYR TYR A A 140 140 . 32.635 63.264 31.883  1.00 61.09  1 . N ? 
ATOM   1040 CA  CA  . TYR TYR TYR A A 140 140 . 32.626 63.795 30.527  1.00 59.61  1 . C ? 
ATOM   1041 C   C   . TYR TYR TYR A A 140 140 . 31.297 63.515 29.837  1.00 65.61  1 . C ? 
ATOM   1042 O   O   . TYR TYR TYR A A 140 140 . 30.689 64.417 29.251  1.00 76.22  1 . O ? 
ATOM   1043 CB  CB  . TYR TYR TYR A A 140 140 . 33.789 63.201 29.733  1.00 57.33  1 . C ? 
ATOM   1044 CG  CG  . TYR TYR TYR A A 140 140 . 34.090 63.918 28.443  1.00 57.64  1 . C ? 
ATOM   1045 CD1 CD1 . TYR TYR TYR A A 140 140 . 34.986 64.988 28.414  1.00 54.57  1 . C ? 
ATOM   1046 CD2 CD2 . TYR TYR TYR A A 140 140 . 33.504 63.517 27.249  1.00 57.59  1 . C ? 
ATOM   1047 CE1 CE1 . TYR TYR TYR A A 140 140 . 35.282 65.641 27.237  1.00 57.40  1 . C ? 
ATOM   1048 CE2 CE2 . TYR TYR TYR A A 140 140 . 33.803 64.164 26.057  1.00 63.42  1 . C ? 
ATOM   1049 CZ  CZ  . TYR TYR TYR A A 140 140 . 34.692 65.222 26.060  1.00 68.04  1 . C ? 
ATOM   1050 OH  OH  . TYR TYR TYR A A 140 140 . 34.992 65.875 24.888  1.00 74.86  1 . O ? 
ATOM   1051 N   N   . ILE ILE ILE A A 141 141 . 30.853 62.256 29.854  1.00 60.67  1 . N ? 
ATOM   1052 CA  CA  . ILE ILE ILE A A 141 141 . 29.575 61.904 29.242  1.00 51.65  1 . C ? 
ATOM   1053 C   C   . ILE ILE ILE A A 141 141 . 28.439 62.699 29.890  1.00 57.20  1 . C ? 
ATOM   1054 O   O   . ILE ILE ILE A A 141 141 . 27.498 63.133 29.216  1.00 62.44  1 . O ? 
ATOM   1055 CB  CB  . ILE ILE ILE A A 141 141 . 29.343 60.386 29.363  1.00 52.02  1 . C ? 
ATOM   1056 CG1 CG1 . ILE ILE ILE A A 141 141 . 30.415 59.607 28.610  1.00 47.63  1 . C ? 
ATOM   1057 CG2 CG2 . ILE ILE ILE A A 141 141 . 27.966 60.003 28.881  1.00 49.91  1 . C ? 
ATOM   1058 CD1 CD1 . ILE ILE ILE A A 141 141 . 30.280 59.690 27.119  1.00 49.64  1 . C ? 
ATOM   1059 N   N   . GLU GLU GLU A A 142 142 . 28.515 62.906 31.202  1.00 57.68  1 . N ? 
ATOM   1060 CA  CA  . GLU GLU GLU A A 142 142 . 27.454 63.611 31.919  1.00 78.19  1 . C ? 
ATOM   1061 C   C   . GLU GLU GLU A A 142 142 . 27.379 65.075 31.497  1.00 83.33  1 . C ? 
ATOM   1062 O   O   . GLU GLU GLU A A 142 142 . 26.343 65.538 30.998  1.00 77.83  1 . O ? 
ATOM   1063 CB  CB  . GLU GLU GLU A A 142 142 . 27.689 63.504 33.425  1.00 83.54  1 . C ? 
ATOM   1064 CG  CG  . GLU GLU GLU A A 142 142 . 26.445 63.277 34.224  1.00 93.99  1 . C ? 
ATOM   1065 CD  CD  . GLU GLU GLU A A 142 142 . 26.694 62.369 35.396  1.00 102.62 1 . C ? 
ATOM   1066 OE1 OE1 . GLU GLU GLU A A 142 142 . 26.022 61.323 35.490  1.00 103.65 1 . O ? 
ATOM   1067 OE2 OE2 . GLU GLU GLU A A 142 142 . 27.575 62.698 36.217  1.00 108.85 1 . O ? 
ATOM   1068 N   N   . ASN ASN ASN A A 143 143 . 28.474 65.822 31.709  1.00 84.14  1 . N ? 
ATOM   1069 CA  CA  . ASN ASN ASN A A 143 143 . 28.622 67.185 31.207  1.00 80.19  1 . C ? 
ATOM   1070 C   C   . ASN ASN ASN A A 143 143 . 28.211 67.252 29.745  1.00 74.81  1 . C ? 
ATOM   1071 O   O   . ASN ASN ASN A A 143 143 . 27.668 68.260 29.283  1.00 82.16  1 . O ? 
ATOM   1072 CB  CB  . ASN ASN ASN A A 143 143 . 30.064 67.668 31.367  1.00 80.80  1 . C ? 
ATOM   1073 CG  CG  . ASN ASN ASN A A 143 143 . 30.427 67.949 32.806  1.00 96.16  1 . C ? 
ATOM   1074 OD1 OD1 . ASN ASN ASN A A 143 143 . 29.626 68.496 33.562  1.00 106.42 1 . O ? 
ATOM   1075 ND2 ND2 . ASN ASN ASN A A 143 143 . 31.646 67.591 33.194  1.00 100.06 1 . N ? 
ATOM   1076 N   N   . PHE PHE PHE A A 144 144 . 28.444 66.161 29.024  1.00 67.86  1 . N ? 
ATOM   1077 CA  CA  . PHE PHE PHE A A 144 144 . 28.037 66.082 27.626  1.00 74.54  1 . C ? 
ATOM   1078 C   C   . PHE PHE PHE A A 144 144 . 26.524 66.177 27.477  1.00 74.34  1 . C ? 
ATOM   1079 O   O   . PHE PHE PHE A A 144 144 . 26.020 66.875 26.590  1.00 81.93  1 . O ? 
ATOM   1080 CB  CB  . PHE PHE PHE A A 144 144 . 28.558 64.778 27.035  1.00 81.72  1 . C ? 
ATOM   1081 CG  CG  . PHE PHE PHE A A 144 144 . 28.713 64.800 25.563  1.00 85.25  1 . C ? 
ATOM   1082 CD1 CD1 . PHE PHE PHE A A 144 144 . 29.886 65.263 24.996  1.00 87.24  1 . C ? 
ATOM   1083 CD2 CD2 . PHE PHE PHE A A 144 144 . 27.706 64.337 24.744  1.00 81.10  1 . C ? 
ATOM   1084 CE1 CE1 . PHE PHE PHE A A 144 144 . 30.048 65.282 23.643  1.00 83.50  1 . C ? 
ATOM   1085 CE2 CE2 . PHE PHE PHE A A 144 144 . 27.867 64.351 23.378  1.00 85.74  1 . C ? 
ATOM   1086 CZ  CZ  . PHE PHE PHE A A 144 144 . 29.040 64.828 22.831  1.00 84.26  1 . C ? 
ATOM   1087 N   N   . VAL VAL VAL A A 145 145 . 25.780 65.458 28.317  1.00 72.87  1 . N ? 
ATOM   1088 CA  CA  . VAL VAL VAL A A 145 145 . 24.324 65.574 28.299  1.00 68.76  1 . C ? 
ATOM   1089 C   C   . VAL VAL VAL A A 145 145 . 23.891 66.972 28.728  1.00 65.92  1 . C ? 
ATOM   1090 O   O   . VAL VAL VAL A A 145 145 . 22.921 67.530 28.199  1.00 64.40  1 . O ? 
ATOM   1091 CB  CB  . VAL VAL VAL A A 145 145 . 23.699 64.497 29.201  1.00 65.93  1 . C ? 
ATOM   1092 CG1 CG1 . VAL VAL VAL A A 145 145 . 22.184 64.652 29.242  1.00 61.02  1 . C ? 
ATOM   1093 CG2 CG2 . VAL VAL VAL A A 145 145 . 24.112 63.119 28.734  1.00 51.89  1 . C ? 
ATOM   1094 N   N   . LYS LYS LYS A A 146 146 . 24.595 67.557 29.698  1.00 64.70  1 . N ? 
ATOM   1095 CA  CA  . LYS LYS LYS A A 146 146 . 24.167 68.846 30.231  1.00 75.32  1 . C ? 
ATOM   1096 C   C   . LYS LYS LYS A A 146 146 . 24.212 69.932 29.165  1.00 81.34  1 . C ? 
ATOM   1097 O   O   . LYS LYS LYS A A 146 146 . 23.424 70.882 29.214  1.00 81.49  1 . O ? 
ATOM   1098 CB  CB  . LYS LYS LYS A A 146 146 . 25.019 69.213 31.447  1.00 74.84  1 . C ? 
ATOM   1099 CG  CG  . LYS LYS LYS A A 146 146 . 24.772 68.269 32.624  1.00 82.41  1 . C ? 
ATOM   1100 CD  CD  . LYS LYS LYS A A 146 146 . 25.540 68.636 33.882  1.00 90.41  1 . C ? 
ATOM   1101 CE  CE  . LYS LYS LYS A A 146 146 . 25.015 67.823 35.072  1.00 96.40  1 . C ? 
ATOM   1102 NZ  NZ  . LYS LYS LYS A A 146 146 . 25.625 68.204 36.378  1.00 101.14 1 . N ? 
ATOM   1103 N   N   . GLU GLU GLU A A 147 147 . 25.083 69.786 28.167  1.00 84.08  1 . N ? 
ATOM   1104 CA  CA  . GLU GLU GLU A A 147 147 . 25.105 70.753 27.080  1.00 91.13  1 . C ? 
ATOM   1105 C   C   . GLU GLU GLU A A 147 147 . 23.873 70.616 26.194  1.00 101.54 1 . C ? 
ATOM   1106 O   O   . GLU GLU GLU A A 147 147 . 23.239 71.618 25.843  1.00 107.69 1 . O ? 
ATOM   1107 CB  CB  . GLU GLU GLU A A 147 147 . 26.382 70.598 26.264  1.00 95.17  1 . C ? 
ATOM   1108 CG  CG  . GLU GLU GLU A A 147 147 . 27.532 71.418 26.801  1.00 101.19 1 . C ? 
ATOM   1109 CD  CD  . GLU GLU GLU A A 147 147 . 28.435 71.938 25.701  1.00 108.77 1 . C ? 
ATOM   1110 OE1 OE1 . GLU GLU GLU A A 147 147 . 29.476 71.303 25.431  1.00 109.31 1 . O ? 
ATOM   1111 OE2 OE2 . GLU GLU GLU A A 147 147 . 28.097 72.983 25.102  1.00 115.01 1 . O ? 
ATOM   1112 N   N   . TRP TRP TRP A A 148 148 . 23.511 69.385 25.822  1.00 105.69 1 . N ? 
ATOM   1113 CA  CA  . TRP TRP TRP A A 148 148 . 22.350 69.205 24.954  1.00 113.05 1 . C ? 
ATOM   1114 C   C   . TRP TRP TRP A A 148 148 . 21.079 69.701 25.623  1.00 110.94 1 . C ? 
ATOM   1115 O   O   . TRP TRP TRP A A 148 148 . 20.215 70.295 24.970  1.00 114.66 1 . O ? 
ATOM   1116 CB  CB  . TRP TRP TRP A A 148 148 . 22.199 67.741 24.542  1.00 123.99 1 . C ? 
ATOM   1117 CG  CG  . TRP TRP TRP A A 148 148 . 23.093 67.372 23.411  1.00 137.23 1 . C ? 
ATOM   1118 CD1 CD1 . TRP TRP TRP A A 148 148 . 24.402 67.717 23.265  1.00 142.24 1 . C ? 
ATOM   1119 CD2 CD2 . TRP TRP TRP A A 148 148 . 22.746 66.610 22.244  1.00 145.14 1 . C ? 
ATOM   1120 NE1 NE1 . TRP TRP TRP A A 148 148 . 24.898 67.207 22.091  1.00 145.09 1 . N ? 
ATOM   1121 CE2 CE2 . TRP TRP TRP A A 148 148 . 23.902 66.525 21.443  1.00 146.48 1 . C ? 
ATOM   1122 CE3 CE3 . TRP TRP TRP A A 148 148 . 21.574 65.987 21.802  1.00 150.62 1 . C ? 
ATOM   1123 CZ2 CZ2 . TRP TRP TRP A A 148 148 . 23.923 65.843 20.224  1.00 148.21 1 . C ? 
ATOM   1124 CZ3 CZ3 . TRP TRP TRP A A 148 148 . 21.597 65.307 20.588  1.00 151.91 1 . C ? 
ATOM   1125 CH2 CH2 . TRP TRP TRP A A 148 148 . 22.764 65.243 19.816  1.00 150.58 1 . C ? 
ATOM   1126 N   N   . VAL VAL VAL A A 149 149 . 20.942 69.476 26.929  1.00 104.68 1 . N ? 
ATOM   1127 CA  CA  . VAL VAL VAL A A 149 149 . 19.759 69.988 27.601  1.00 102.24 1 . C ? 
ATOM   1128 C   C   . VAL VAL VAL A A 149 149 . 19.856 71.489 27.819  1.00 99.36  1 . C ? 
ATOM   1129 O   O   . VAL VAL VAL A A 149 149 . 18.831 72.148 28.023  1.00 100.17 1 . O ? 
ATOM   1130 CB  CB  . VAL VAL VAL A A 149 149 . 19.531 69.252 28.931  1.00 105.63 1 . C ? 
ATOM   1131 CG1 CG1 . VAL VAL VAL A A 149 149 . 19.749 67.757 28.748  1.00 98.72  1 . C ? 
ATOM   1132 CG2 CG2 . VAL VAL VAL A A 149 149 . 20.432 69.816 30.021  1.00 111.24 1 . C ? 
ATOM   1133 N   N   . SER SER SER A A 150 150 . 21.067 72.053 27.765  1.00 94.59  1 . N ? 
ATOM   1134 CA  CA  . SER SER SER A A 150 150 . 21.213 73.498 27.903  1.00 95.34  1 . C ? 
ATOM   1135 C   C   . SER SER SER A A 150 150 . 20.603 74.245 26.726  1.00 96.87  1 . C ? 
ATOM   1136 O   O   . SER SER SER A A 150 150 . 20.233 75.414 26.865  1.00 95.30  1 . O ? 
ATOM   1137 CB  CB  . SER SER SER A A 150 150 . 22.683 73.873 28.051  1.00 97.39  1 . C ? 
ATOM   1138 OG  OG  . SER SER SER A A 150 150 . 23.194 73.434 29.291  1.00 100.97 1 . O ? 
ATOM   1139 N   N   . LYS LYS LYS A A 151 151 . 20.499 73.602 25.566  1.00 104.66 1 . N ? 
ATOM   1140 CA  CA  . LYS LYS LYS A A 151 151 . 19.870 74.236 24.415  1.00 110.95 1 . C ? 
ATOM   1141 C   C   . LYS LYS LYS A A 151 151 . 18.352 74.123 24.447  1.00 113.20 1 . C ? 
ATOM   1142 O   O   . LYS LYS LYS A A 151 151 . 17.684 74.641 23.543  1.00 116.10 1 . O ? 
ATOM   1143 CB  CB  . LYS LYS LYS A A 151 151 . 20.411 73.635 23.112  1.00 110.61 1 . C ? 
ATOM   1144 CG  CG  . LYS LYS LYS A A 151 151 . 19.789 72.302 22.732  1.00 110.46 1 . C ? 
ATOM   1145 CD  CD  . LYS LYS LYS A A 151 151 . 20.786 71.379 22.028  1.00 106.94 1 . C ? 
ATOM   1146 CE  CE  . LYS LYS LYS A A 151 151 . 20.912 71.692 20.549  1.00 107.91 1 . C ? 
ATOM   1147 NZ  NZ  . LYS LYS LYS A A 151 151 . 21.629 70.596 19.834  1.00 105.42 1 . N ? 
ATOM   1148 N   N   . GLU GLU GLU A A 152 152 . 17.793 73.479 25.461  1.00 110.93 1 . N ? 
ATOM   1149 CA  CA  . GLU GLU GLU A A 152 152 . 16.357 73.318 25.580  1.00 111.29 1 . C ? 
ATOM   1150 C   C   . GLU GLU GLU A A 152 152 . 15.815 74.180 26.713  1.00 107.63 1 . C ? 
ATOM   1151 O   O   . GLU GLU GLU A A 152 152 . 16.559 74.787 27.489  1.00 104.62 1 . O ? 
ATOM   1152 CB  CB  . GLU GLU GLU A A 152 152 . 15.997 71.852 25.795  1.00 115.47 1 . C ? 
ATOM   1153 CG  CG  . GLU GLU GLU A A 152 152 . 15.655 71.137 24.516  1.00 122.75 1 . C ? 
ATOM   1154 CD  CD  . GLU GLU GLU A A 152 152 . 14.781 69.934 24.760  1.00 127.50 1 . C ? 
ATOM   1155 OE1 OE1 . GLU GLU GLU A A 152 152 . 15.166 68.825 24.331  1.00 126.99 1 . O ? 
ATOM   1156 OE2 OE2 . GLU GLU GLU A A 152 152 . 13.713 70.099 25.390  1.00 130.38 1 . O ? 
ATOM   1157 N   N   . LYS LYS LYS A A 153 153 . 14.488 74.211 26.800  1.00 104.47 1 . N ? 
ATOM   1158 CA  CA  . LYS LYS LYS A A 153 153 . 13.774 74.977 27.809  1.00 101.73 1 . C ? 
ATOM   1159 C   C   . LYS LYS LYS A A 153 153 . 13.604 74.192 29.106  1.00 95.59  1 . C ? 
ATOM   1160 O   O   . LYS LYS LYS A A 153 153 . 13.769 74.752 30.191  1.00 95.52  1 . O ? 
ATOM   1161 CB  CB  . LYS LYS LYS A A 153 153 . 12.406 75.410 27.263  1.00 105.16 1 . C ? 
ATOM   1162 CG  CG  . LYS LYS LYS A A 153 153 . 12.443 76.180 25.922  1.00 104.94 1 . C ? 
ATOM   1163 CD  CD  . LYS LYS LYS A A 153 153 . 12.035 75.307 24.725  1.00 101.33 1 . C ? 
ATOM   1164 CE  CE  . LYS LYS LYS A A 153 153 . 13.241 74.688 24.024  1.00 99.44  1 . C ? 
ATOM   1165 NZ  NZ  . LYS LYS LYS A A 153 153 . 12.898 73.469 23.238  1.00 98.63  1 . N ? 
ATOM   1166 N   N   . ARG ARG ARG A A 154 154 . 13.300 72.900 29.015  1.00 94.68  1 . N ? 
ATOM   1167 CA  CA  . ARG ARG ARG A A 154 154 . 13.061 72.095 30.204  1.00 94.46  1 . C ? 
ATOM   1168 C   C   . ARG ARG ARG A A 154 154 . 14.328 71.945 31.037  1.00 88.75  1 . C ? 
ATOM   1169 O   O   . ARG ARG ARG A A 154 154 . 15.444 71.965 30.517  1.00 87.39  1 . O ? 
ATOM   1170 CB  CB  . ARG ARG ARG A A 154 154 . 12.540 70.712 29.815  1.00 97.29  1 . C ? 
ATOM   1171 CG  CG  . ARG ARG ARG A A 154 154 . 11.098 70.710 29.379  1.00 106.19 1 . C ? 
ATOM   1172 CD  CD  . ARG ARG ARG A A 154 154 . 10.671 69.348 28.866  1.00 111.78 1 . C ? 
ATOM   1173 NE  NE  . ARG ARG ARG A A 154 154 . 11.285 69.036 27.582  1.00 116.78 1 . N ? 
ATOM   1174 CZ  CZ  . ARG ARG ARG A A 154 154 . 10.704 68.306 26.635  1.00 124.03 1 . C ? 
ATOM   1175 NH1 NH1 . ARG ARG ARG A A 154 154 . 9.480  67.824 26.825  1.00 125.54 1 . N ? 
ATOM   1176 NH2 NH2 . ARG ARG ARG A A 154 154 . 11.342 68.066 25.495  1.00 124.99 1 . N ? 
ATOM   1177 N   N   . THR THR THR A A 155 155 . 14.142 71.797 32.347  1.00 86.20  1 . N ? 
ATOM   1178 CA  CA  . THR THR THR A A 155 155 . 15.215 71.443 33.264  1.00 80.94  1 . C ? 
ATOM   1179 C   C   . THR THR THR A A 155 155 . 15.245 69.932 33.484  1.00 78.35  1 . C ? 
ATOM   1180 O   O   . THR THR THR A A 155 155 . 14.280 69.216 33.202  1.00 79.66  1 . O ? 
ATOM   1181 CB  CB  . THR THR THR A A 155 155 . 15.054 72.169 34.605  1.00 90.86  1 . C ? 
ATOM   1182 OG1 OG1 . THR THR THR A A 155 155 . 13.770 71.878 35.178  1.00 93.21  1 . O ? 
ATOM   1183 CG2 CG2 . THR THR THR A A 155 155 . 15.191 73.671 34.419  1.00 94.84  1 . C ? 
ATOM   1184 N   N   . PHE PHE PHE A A 156 156 . 16.380 69.450 33.982  1.00 74.46  1 . N ? 
ATOM   1185 CA  CA  . PHE PHE PHE A A 156 156 . 16.555 68.044 34.316  1.00 79.60  1 . C ? 
ATOM   1186 C   C   . PHE PHE PHE A A 156 156 . 17.466 67.941 35.529  1.00 82.27  1 . C ? 
ATOM   1187 O   O   . PHE PHE PHE A A 156 156 . 18.469 68.656 35.618  1.00 89.20  1 . O ? 
ATOM   1188 CB  CB  . PHE PHE PHE A A 156 156 . 17.163 67.243 33.145  1.00 82.53  1 . C ? 
ATOM   1189 CG  CG  . PHE PHE PHE A A 156 156 . 16.274 67.160 31.927  1.00 83.63  1 . C ? 
ATOM   1190 CD1 CD1 . PHE PHE PHE A A 156 156 . 16.472 68.007 30.844  1.00 83.79  1 . C ? 
ATOM   1191 CD2 CD2 . PHE PHE PHE A A 156 156 . 15.242 66.235 31.863  1.00 81.61  1 . C ? 
ATOM   1192 CE1 CE1 . PHE PHE PHE A A 156 156 . 15.653 67.933 29.724  1.00 82.21  1 . C ? 
ATOM   1193 CE2 CE2 . PHE PHE PHE A A 156 156 . 14.417 66.160 30.744  1.00 80.09  1 . C ? 
ATOM   1194 CZ  CZ  . PHE PHE PHE A A 156 156 . 14.625 67.008 29.673  1.00 77.73  1 . C ? 
ATOM   1195 N   N   . ASN ASN ASN A A 157 157 . 17.123 67.053 36.459  1.00 78.29  1 . N ? 
ATOM   1196 CA  CA  . ASN ASN ASN A A 157 157 . 17.962 66.873 37.633  1.00 82.67  1 . C ? 
ATOM   1197 C   C   . ASN ASN ASN A A 157 157 . 19.173 66.001 37.298  1.00 83.33  1 . C ? 
ATOM   1198 O   O   . ASN ASN ASN A A 157 157 . 19.261 65.385 36.228  1.00 84.49  1 . O ? 
ATOM   1199 CB  CB  . ASN ASN ASN A A 157 157 . 17.155 66.271 38.787  1.00 88.17  1 . C ? 
ATOM   1200 CG  CG  . ASN ASN ASN A A 157 157 . 16.504 64.945 38.423  1.00 92.68  1 . C ? 
ATOM   1201 OD1 OD1 . ASN ASN ASN A A 157 157 . 17.108 64.093 37.771  1.00 89.01  1 . O ? 
ATOM   1202 ND2 ND2 . ASN ASN ASN A A 157 157 . 15.261 64.765 38.851  1.00 94.90  1 . N ? 
ATOM   1203 N   N   . ASN ASN ASN A A 158 158 . 20.120 65.951 38.239  1.00 84.97  1 . N ? 
ATOM   1204 CA  CA  . ASN ASN ASN A A 158 158 . 21.352 65.202 38.007  1.00 88.91  1 . C ? 
ATOM   1205 C   C   . ASN ASN ASN A A 158 158 . 21.081 63.719 37.808  1.00 83.09  1 . C ? 
ATOM   1206 O   O   . ASN ASN ASN A A 158 158 . 21.809 63.048 37.061  1.00 76.49  1 . O ? 
ATOM   1207 CB  CB  . ASN ASN ASN A A 158 158 . 22.320 65.415 39.168  1.00 93.85  1 . C ? 
ATOM   1208 CG  CG  . ASN ASN ASN A A 158 158 . 22.881 66.815 39.199  1.00 104.79 1 . C ? 
ATOM   1209 OD1 OD1 . ASN ASN ASN A A 158 158 . 22.544 67.645 38.356  1.00 106.66 1 . O ? 
ATOM   1210 ND2 ND2 . ASN ASN ASN A A 158 158 . 23.735 67.093 40.176  1.00 111.19 1 . N ? 
ATOM   1211 N   N   . ASN ASN ASN A A 159 159 . 20.046 63.191 38.467  1.00 80.14  1 . N ? 
ATOM   1212 CA  CA  . ASN ASN ASN A A 159 159 . 19.708 61.784 38.300  1.00 78.77  1 . C ? 
ATOM   1213 C   C   . ASN ASN ASN A A 159 159 . 19.211 61.507 36.889  1.00 73.33  1 . C ? 
ATOM   1214 O   O   . ASN ASN ASN A A 159 159 . 19.582 60.496 36.281  1.00 77.95  1 . O ? 
ATOM   1215 CB  CB  . ASN ASN ASN A A 159 159 . 18.664 61.366 39.333  1.00 88.95  1 . C ? 
ATOM   1216 CG  CG  . ASN ASN ASN A A 159 159 . 17.999 60.051 38.979  1.00 100.42 1 . C ? 
ATOM   1217 OD1 OD1 . ASN ASN ASN A A 159 159 . 16.891 60.028 38.437  1.00 103.68 1 . O ? 
ATOM   1218 ND2 ND2 . ASN ASN ASN A A 159 159 . 18.681 58.945 39.265  1.00 102.87 1 . N ? 
ATOM   1219 N   N   . GLU GLU GLU A A 160 160 . 18.381 62.399 36.349  1.00 68.70  1 . N ? 
ATOM   1220 CA  CA  . GLU GLU GLU A A 160 160 . 17.953 62.265 34.962  1.00 70.82  1 . C ? 
ATOM   1221 C   C   . GLU GLU GLU A A 160 160 . 19.117 62.482 34.002  1.00 66.25  1 . C ? 
ATOM   1222 O   O   . GLU GLU GLU A A 160 160 . 19.243 61.770 33.006  1.00 61.37  1 . O ? 
ATOM   1223 CB  CB  . GLU GLU GLU A A 160 160 . 16.818 63.244 34.675  1.00 78.66  1 . C ? 
ATOM   1224 CG  CG  . GLU GLU GLU A A 160 160 . 15.496 62.836 35.313  1.00 88.71  1 . C ? 
ATOM   1225 CD  CD  . GLU GLU GLU A A 160 160 . 14.487 63.971 35.395  1.00 92.10  1 . C ? 
ATOM   1226 OE1 OE1 . GLU GLU GLU A A 160 160 . 14.880 65.143 35.221  1.00 91.60  1 . O ? 
ATOM   1227 OE2 OE2 . GLU GLU GLU A A 160 160 . 13.297 63.687 35.639  1.00 95.34  1 . O ? 
ATOM   1228 N   N   . ILE ILE ILE A A 161 161 . 19.982 63.457 34.289  1.00 65.85  1 . N ? 
ATOM   1229 CA  CA  . ILE ILE ILE A A 161 161 . 21.174 63.647 33.472  1.00 62.64  1 . C ? 
ATOM   1230 C   C   . ILE ILE ILE A A 161 161 . 21.982 62.359 33.410  1.00 69.46  1 . C ? 
ATOM   1231 O   O   . ILE ILE ILE A A 161 161 . 22.458 61.951 32.338  1.00 65.72  1 . O ? 
ATOM   1232 CB  CB  . ILE ILE ILE A A 161 161 . 22.023 64.804 34.018  1.00 61.30  1 . C ? 
ATOM   1233 CG1 CG1 . ILE ILE ILE A A 161 161 . 21.294 66.142 33.864  1.00 64.12  1 . C ? 
ATOM   1234 CG2 CG2 . ILE ILE ILE A A 161 161 . 23.370 64.809 33.335  1.00 59.31  1 . C ? 
ATOM   1235 CD1 CD1 . ILE ILE ILE A A 161 161 . 20.826 66.409 32.448  1.00 61.79  1 . C ? 
ATOM   1236 N   N   . ASN ASN ASN A A 162 162 . 22.138 61.691 34.554  1.00 70.09  1 . N ? 
ATOM   1237 CA  CA  . ASN ASN ASN A A 162 162 . 22.937 60.475 34.582  1.00 71.50  1 . C ? 
ATOM   1238 C   C   . ASN ASN ASN A A 162 162 . 22.259 59.352 33.817  1.00 71.13  1 . C ? 
ATOM   1239 O   O   . ASN ASN ASN A A 162 162 . 22.934 58.561 33.150  1.00 73.89  1 . O ? 
ATOM   1240 CB  CB  . ASN ASN ASN A A 162 162 . 23.210 60.039 36.019  1.00 78.19  1 . C ? 
ATOM   1241 CG  CG  . ASN ASN ASN A A 162 162 . 24.060 58.790 36.076  1.00 84.86  1 . C ? 
ATOM   1242 OD1 OD1 . ASN ASN ASN A A 162 162 . 23.548 57.685 36.229  1.00 91.57  1 . O ? 
ATOM   1243 ND2 ND2 . ASN ASN ASN A A 162 162 . 25.369 58.956 35.907  1.00 81.92  1 . N ? 
ATOM   1244 N   N   . LYS LYS LYS A A 163 163 . 20.929 59.256 33.911  1.00 71.76  1 . N ? 
ATOM   1245 CA  CA  . LYS LYS LYS A A 163 163 . 20.209 58.261 33.121  1.00 72.13  1 . C ? 
ATOM   1246 C   C   . LYS LYS LYS A A 163 163 . 20.389 58.508 31.633  1.00 65.61  1 . C ? 
ATOM   1247 O   O   . LYS LYS LYS A A 163 163 . 20.594 57.568 30.861  1.00 60.50  1 . O ? 
ATOM   1248 CB  CB  . LYS LYS LYS A A 163 163 . 18.720 58.264 33.473  1.00 84.56  1 . C ? 
ATOM   1249 CG  CG  . LYS LYS LYS A A 163 163 . 18.335 57.334 34.620  1.00 94.69  1 . C ? 
ATOM   1250 CD  CD  . LYS LYS LYS A A 163 163 . 16.845 57.429 34.974  1.00 104.23 1 . C ? 
ATOM   1251 CE  CE  . LYS LYS LYS A A 163 163 . 15.956 56.628 34.022  1.00 106.19 1 . C ? 
ATOM   1252 NZ  NZ  . LYS LYS LYS A A 163 163 . 15.815 55.183 34.395  1.00 107.98 1 . N ? 
ATOM   1253 N   N   . PHE PHE PHE A A 164 164 . 20.309 59.765 31.204  1.00 69.48  1 . N ? 
ATOM   1254 CA  CA  . PHE PHE PHE A A 164 164 . 20.452 60.040 29.781  1.00 69.94  1 . C ? 
ATOM   1255 C   C   . PHE PHE PHE A A 164 164 . 21.859 59.719 29.305  1.00 62.15  1 . C ? 
ATOM   1256 O   O   . PHE PHE PHE A A 164 164 . 22.048 59.326 28.150  1.00 50.98  1 . O ? 
ATOM   1257 CB  CB  . PHE PHE PHE A A 164 164 . 20.107 61.498 29.481  1.00 86.79  1 . C ? 
ATOM   1258 CG  CG  . PHE PHE PHE A A 164 164 . 18.775 61.938 30.030  1.00 106.74 1 . C ? 
ATOM   1259 CD1 CD1 . PHE PHE PHE A A 164 164 . 17.777 61.017 30.320  1.00 116.75 1 . C ? 
ATOM   1260 CD2 CD2 . PHE PHE PHE A A 164 164 . 18.522 63.280 30.257  1.00 116.87 1 . C ? 
ATOM   1261 CE1 CE1 . PHE PHE PHE A A 164 164 . 16.557 61.428 30.832  1.00 124.00 1 . C ? 
ATOM   1262 CE2 CE2 . PHE PHE PHE A A 164 164 . 17.304 63.698 30.763  1.00 125.20 1 . C ? 
ATOM   1263 CZ  CZ  . PHE PHE PHE A A 164 164 . 16.320 62.771 31.051  1.00 127.50 1 . C ? 
ATOM   1264 N   N   . GLY GLY GLY A A 165 165 . 22.850 59.851 30.183  1.00 58.89  1 . N ? 
ATOM   1265 CA  CA  . GLY GLY GLY A A 165 165 . 24.208 59.528 29.790  1.00 57.17  1 . C ? 
ATOM   1266 C   C   . GLY GLY GLY A A 165 165 . 24.372 58.064 29.442  1.00 56.62  1 . C ? 
ATOM   1267 O   O   . GLY GLY GLY A A 165 165 . 25.002 57.719 28.435  1.00 58.25  1 . O ? 
ATOM   1268 N   N   . ARG ARG ARG A A 166 166 . 23.791 57.182 30.256  1.00 54.69  1 . N ? 
ATOM   1269 CA  CA  . ARG ARG ARG A A 166 166 . 23.860 55.756 29.952  1.00 58.22  1 . C ? 
ATOM   1270 C   C   . ARG ARG ARG A A 166 166 . 23.208 55.443 28.616  1.00 50.52  1 . C ? 
ATOM   1271 O   O   . ARG ARG ARG A A 166 166 . 23.660 54.545 27.898  1.00 47.99  1 . O ? 
ATOM   1272 CB  CB  . ARG ARG ARG A A 166 166 . 23.205 54.940 31.068  1.00 68.28  1 . C ? 
ATOM   1273 CG  CG  . ARG ARG ARG A A 166 166 . 24.177 54.068 31.856  1.00 80.10  1 . C ? 
ATOM   1274 CD  CD  . ARG ARG ARG A A 166 166 . 23.480 53.264 32.964  1.00 93.58  1 . C ? 
ATOM   1275 NE  NE  . ARG ARG ARG A A 166 166 . 24.407 52.374 33.669  1.00 105.17 1 . N ? 
ATOM   1276 CZ  CZ  . ARG ARG ARG A A 166 166 . 24.393 51.047 33.577  1.00 115.10 1 . C ? 
ATOM   1277 NH1 NH1 . ARG ARG ARG A A 166 166 . 23.489 50.445 32.814  1.00 120.98 1 . N ? 
ATOM   1278 NH2 NH2 . ARG ARG ARG A A 166 166 . 25.276 50.320 34.253  1.00 117.46 1 . N ? 
ATOM   1279 N   N   . TYR TYR TYR A A 167 167 . 22.159 56.182 28.255  1.00 50.20  1 . N ? 
ATOM   1280 CA  CA  . TYR TYR TYR A A 167 167 . 21.494 55.928 26.985  1.00 51.35  1 . C ? 
ATOM   1281 C   C   . TYR TYR TYR A A 167 167 . 22.424 56.209 25.806  1.00 51.92  1 . C ? 
ATOM   1282 O   O   . TYR TYR TYR A A 167 167 . 22.343 55.539 24.774  1.00 56.62  1 . O ? 
ATOM   1283 CB  CB  . TYR TYR TYR A A 167 167 . 20.212 56.768 26.903  1.00 60.14  1 . C ? 
ATOM   1284 CG  CG  . TYR TYR TYR A A 167 167 . 19.187 56.470 27.995  1.00 71.26  1 . C ? 
ATOM   1285 CD1 CD1 . TYR TYR TYR A A 167 167 . 18.083 57.296 28.187  1.00 76.76  1 . C ? 
ATOM   1286 CD2 CD2 . TYR TYR TYR A A 167 167 . 19.318 55.361 28.826  1.00 77.11  1 . C ? 
ATOM   1287 CE1 CE1 . TYR TYR TYR A A 167 167 . 17.143 57.023 29.172  1.00 81.42  1 . C ? 
ATOM   1288 CE2 CE2 . TYR TYR TYR A A 167 167 . 18.384 55.081 29.815  1.00 80.40  1 . C ? 
ATOM   1289 CZ  CZ  . TYR TYR TYR A A 167 167 . 17.299 55.914 29.982  1.00 85.08  1 . C ? 
ATOM   1290 OH  OH  . TYR TYR TYR A A 167 167 . 16.372 55.635 30.965  1.00 88.90  1 . O ? 
ATOM   1291 N   N   . ILE ILE ILE A A 168 168 . 23.327 57.171 25.947  1.00 51.18  1 . N ? 
ATOM   1292 CA  CA  . ILE ILE ILE A A 168 168 . 24.261 57.476 24.866  1.00 52.18  1 . C ? 
ATOM   1293 C   C   . ILE ILE ILE A A 168 168 . 25.259 56.338 24.664  1.00 46.74  1 . C ? 
ATOM   1294 O   O   . ILE ILE ILE A A 168 168 . 25.634 56.018 23.533  1.00 48.79  1 . O ? 
ATOM   1295 CB  CB  . ILE ILE ILE A A 168 168 . 24.971 58.801 25.178  1.00 47.68  1 . C ? 
ATOM   1296 CG1 CG1 . ILE ILE ILE A A 168 168 . 24.010 59.967 24.998  1.00 52.73  1 . C ? 
ATOM   1297 CG2 CG2 . ILE ILE ILE A A 168 168 . 26.217 58.971 24.326  1.00 45.38  1 . C ? 
ATOM   1298 CD1 CD1 . ILE ILE ILE A A 168 168 . 24.581 61.270 25.498  1.00 59.62  1 . C ? 
ATOM   1299 N   N   . LEU LEU LEU A A 169 169 . 25.713 55.727 25.756  1.00 49.94  1 . N ? 
ATOM   1300 CA  CA  . LEU LEU LEU A A 169 169 . 26.688 54.647 25.673  1.00 49.85  1 . C ? 
ATOM   1301 C   C   . LEU LEU LEU A A 169 169 . 26.122 53.454 24.932  1.00 49.65  1 . C ? 
ATOM   1302 O   O   . LEU LEU LEU A A 169 169 . 26.858 52.737 24.257  1.00 54.03  1 . O ? 
ATOM   1303 CB  CB  . LEU LEU LEU A A 169 169 . 27.121 54.240 27.085  1.00 52.39  1 . C ? 
ATOM   1304 CG  CG  . LEU LEU LEU A A 169 169 . 27.692 55.422 27.862  1.00 55.83  1 . C ? 
ATOM   1305 CD1 CD1 . LEU LEU LEU A A 169 169 . 28.088 55.024 29.290  1.00 60.85  1 . C ? 
ATOM   1306 CD2 CD2 . LEU LEU LEU A A 169 169 . 28.867 56.034 27.119  1.00 44.10  1 . C ? 
ATOM   1307 N   N   . GLU GLU GLU A A 170 170 . 24.818 53.230 25.056  1.00 50.53  1 . N ? 
ATOM   1308 CA  CA  . GLU GLU GLU A A 170 170 . 24.164 52.151 24.335  1.00 53.77  1 . C ? 
ATOM   1309 C   C   . GLU GLU GLU A A 170 170 . 24.314 52.317 22.830  1.00 54.24  1 . C ? 
ATOM   1310 O   O   . GLU GLU GLU A A 170 170 . 24.449 51.331 22.095  1.00 54.46  1 . O ? 
ATOM   1311 CB  CB  . GLU GLU GLU A A 170 170 . 22.693 52.121 24.738  1.00 64.90  1 . C ? 
ATOM   1312 CG  CG  . GLU GLU GLU A A 170 170 . 22.028 50.805 24.575  1.00 72.03  1 . C ? 
ATOM   1313 CD  CD  . GLU GLU GLU A A 170 170 . 20.667 50.775 25.229  1.00 77.09  1 . C ? 
ATOM   1314 OE1 OE1 . GLU GLU GLU A A 170 170 . 20.157 49.657 25.440  1.00 79.85  1 . O ? 
ATOM   1315 OE2 OE2 . GLU GLU GLU A A 170 170 . 20.114 51.861 25.527  1.00 74.90  1 . O ? 
ATOM   1316 N   N   . GLU GLU GLU A A 171 171 . 24.310 53.557 22.354  1.00 53.85  1 . N ? 
ATOM   1317 CA  CA  . GLU GLU GLU A A 171 171 . 24.381 53.857 20.931  1.00 51.96  1 . C ? 
ATOM   1318 C   C   . GLU GLU GLU A A 171 171 . 25.797 54.133 20.459  1.00 48.40  1 . C ? 
ATOM   1319 O   O   . GLU GLU GLU A A 171 171 . 26.055 54.118 19.246  1.00 49.79  1 . O ? 
ATOM   1320 CB  CB  . GLU GLU GLU A A 171 171 . 23.484 55.052 20.647  1.00 62.36  1 . C ? 
ATOM   1321 CG  CG  . GLU GLU GLU A A 171 171 . 22.230 54.954 21.509  1.00 86.60  1 . C ? 
ATOM   1322 CD  CD  . GLU GLU GLU A A 171 171 . 21.180 55.981 21.185  1.00 106.14 1 . C ? 
ATOM   1323 OE1 OE1 . GLU GLU GLU A A 171 171 . 21.482 57.182 21.314  1.00 110.19 1 . O ? 
ATOM   1324 OE2 OE2 . GLU GLU GLU A A 171 171 . 20.051 55.580 20.813  1.00 114.39 1 . O ? 
ATOM   1325 N   N   . LEU LEU LEU A A 172 172 . 26.711 54.371 21.387  1.00 41.84  1 . N ? 
ATOM   1326 CA  CA  . LEU LEU LEU A A 172 172 . 28.087 54.684 21.017  1.00 46.84  1 . C ? 
ATOM   1327 C   C   . LEU LEU LEU A A 172 172 . 28.747 53.632 20.119  1.00 49.08  1 . C ? 
ATOM   1328 O   O   . LEU LEU LEU A A 172 172 . 29.402 54.018 19.141  1.00 51.24  1 . O ? 
ATOM   1329 CB  CB  . LEU LEU LEU A A 172 172 . 28.894 54.913 22.296  1.00 45.16  1 . C ? 
ATOM   1330 CG  CG  . LEU LEU LEU A A 172 172 . 29.966 55.975 22.209  1.00 52.02  1 . C ? 
ATOM   1331 CD1 CD1 . LEU LEU LEU A A 172 172 . 29.436 57.157 21.400  1.00 58.90  1 . C ? 
ATOM   1332 CD2 CD2 . LEU LEU LEU A A 172 172 . 30.325 56.407 23.615  1.00 56.27  1 . C ? 
ATOM   1333 N   N   . PRO PRO PRO A A 173 173 . 28.625 52.323 20.381  1.00 48.97  1 . N ? 
ATOM   1334 CA  CA  . PRO PRO PRO A A 173 173 . 29.341 51.365 19.513  1.00 46.45  1 . C ? 
ATOM   1335 C   C   . PRO PRO PRO A A 173 173 . 28.890 51.411 18.067  1.00 52.25  1 . C ? 
ATOM   1336 O   O   . PRO PRO PRO A A 173 173 . 29.713 51.295 17.144  1.00 47.59  1 . O ? 
ATOM   1337 CB  CB  . PRO PRO PRO A A 173 173 . 29.031 50.013 20.173  1.00 44.40  1 . C ? 
ATOM   1338 CG  CG  . PRO PRO PRO A A 173 173 . 28.851 50.386 21.655  1.00 46.75  1 . C ? 
ATOM   1339 CD  CD  . PRO PRO PRO A A 173 173 . 28.057 51.656 21.568  1.00 48.49  1 . C ? 
ATOM   1340 N   N   . GLU GLU GLU A A 174 174 . 27.592 51.584 17.837  1.00 52.65  1 . N ? 
ATOM   1341 CA  CA  . GLU GLU GLU A A 174 174 . 27.115 51.650 16.467  1.00 53.33  1 . C ? 
ATOM   1342 C   C   . GLU GLU GLU A A 174 174 . 27.723 52.846 15.745  1.00 53.88  1 . C ? 
ATOM   1343 O   O   . GLU GLU GLU A A 174 174 . 27.999 52.773 14.546  1.00 48.42  1 . O ? 
ATOM   1344 CB  CB  . GLU GLU GLU A A 174 174 . 25.586 51.695 16.474  1.00 63.30  1 . C ? 
ATOM   1345 CG  CG  . GLU GLU GLU A A 174 174 . 24.951 51.712 15.131  1.00 77.87  1 . C ? 
ATOM   1346 CD  CD  . GLU GLU GLU A A 174 174 . 24.903 53.099 14.559  1.00 91.85  1 . C ? 
ATOM   1347 OE1 OE1 . GLU GLU GLU A A 174 174 . 25.292 53.274 13.382  1.00 99.54  1 . O ? 
ATOM   1348 OE2 OE2 . GLU GLU GLU A A 174 174 . 24.486 54.014 15.299  1.00 94.26  1 . O ? 
ATOM   1349 N   N   . LEU LEU LEU A A 175 175 . 27.967 53.946 16.463  1.00 49.51  1 . N ? 
ATOM   1350 CA  CA  . LEU LEU LEU A A 175 175 . 28.564 55.107 15.814  1.00 54.96  1 . C ? 
ATOM   1351 C   C   . LEU LEU LEU A A 175 175 . 30.047 54.909 15.539  1.00 51.80  1 . C ? 
ATOM   1352 O   O   . LEU LEU LEU A A 175 175 . 30.584 55.504 14.603  1.00 51.44  1 . O ? 
ATOM   1353 CB  CB  . LEU LEU LEU A A 175 175 . 28.357 56.347 16.679  1.00 53.72  1 . C ? 
ATOM   1354 CG  CG  . LEU LEU LEU A A 175 175 . 26.907 56.797 16.794  1.00 55.69  1 . C ? 
ATOM   1355 CD1 CD1 . LEU LEU LEU A A 175 175 . 26.732 57.676 18.015  1.00 59.06  1 . C ? 
ATOM   1356 CD2 CD2 . LEU LEU LEU A A 175 175 . 26.508 57.547 15.529  1.00 57.55  1 . C ? 
ATOM   1357 N   N   . MET MET MET A A 176 176 . 30.717 54.083 16.330  1.00 52.21  1 . N ? 
ATOM   1358 CA  CA  . MET MET MET A A 176 176 . 32.158 53.956 16.199  1.00 55.21  1 . C ? 
ATOM   1359 C   C   . MET MET MET A A 176 176 . 32.587 52.793 15.318  1.00 52.63  1 . C ? 
ATOM   1360 O   O   . MET MET MET A A 176 176 . 33.525 52.943 14.528  1.00 53.77  1 . O ? 
ATOM   1361 CB  CB  . MET MET MET A A 176 176 . 32.795 53.775 17.566  1.00 53.85  1 . C ? 
ATOM   1362 CG  CG  . MET MET MET A A 176 176 . 32.873 55.014 18.390  1.00 62.65  1 . C ? 
ATOM   1363 SD  SD  . MET MET MET A A 176 176 . 33.699 54.531 19.896  1.00 67.37  1 . S ? 
ATOM   1364 CE  CE  . MET MET MET A A 176 176 . 32.510 53.358 20.518  1.00 72.92  1 . C ? 
ATOM   1365 N   N   . VAL VAL VAL A A 177 177 . 31.958 51.634 15.464  1.00 48.95  1 . N ? 
ATOM   1366 CA  CA  . VAL VAL VAL A A 177 177 . 32.393 50.430 14.767  1.00 55.43  1 . C ? 
ATOM   1367 C   C   . VAL VAL VAL A A 177 177 . 31.387 50.059 13.686  1.00 57.04  1 . C ? 
ATOM   1368 O   O   . VAL VAL VAL A A 177 177 . 30.196 50.380 13.759  1.00 56.47  1 . O ? 
ATOM   1369 CB  CB  . VAL VAL VAL A A 177 177 . 32.602 49.252 15.740  1.00 64.03  1 . C ? 
ATOM   1370 CG1 CG1 . VAL VAL VAL A A 177 177 . 33.494 49.668 16.890  1.00 60.79  1 . C ? 
ATOM   1371 CG2 CG2 . VAL VAL VAL A A 177 177 . 31.294 48.763 16.272  1.00 65.15  1 . C ? 
ATOM   1372 N   N   . GLN GLN GLN A A 178 178 . 31.883 49.369 12.670  1.00 63.04  1 . N ? 
ATOM   1373 CA  CA  . GLN GLN GLN A A 178 178 . 31.034 48.818 11.620  1.00 66.47  1 . C ? 
ATOM   1374 C   C   . GLN GLN GLN A A 178 178 . 30.404 47.520 12.118  1.00 63.26  1 . C ? 
ATOM   1375 O   O   . GLN GLN GLN A A 178 178 . 31.119 46.580 12.491  1.00 62.93  1 . O ? 
ATOM   1376 CB  CB  . GLN GLN GLN A A 178 178 . 31.853 48.592 10.348  1.00 65.45  1 . C ? 
ATOM   1377 CG  CG  . GLN GLN GLN A A 178 178 . 32.480 49.878 9.813   1.00 68.85  1 . C ? 
ATOM   1378 CD  CD  . GLN GLN GLN A A 178 178 . 33.328 49.674 8.568   1.00 74.76  1 . C ? 
ATOM   1379 OE1 OE1 . GLN GLN GLN A A 178 178 . 33.345 48.596 7.979   1.00 80.14  1 . O ? 
ATOM   1380 NE2 NE2 . GLN GLN GLN A A 178 178 . 34.035 50.719 8.161   1.00 74.62  1 . N ? 
ATOM   1381 N   N   . VAL VAL VAL A A 179 179 . 29.069 47.465 12.120  1.00 57.78  1 . N ? 
ATOM   1382 CA  CA  . VAL VAL VAL A A 179 179 . 28.332 46.356 12.711  1.00 56.75  1 . C ? 
ATOM   1383 C   C   . VAL VAL VAL A A 179 179 . 27.322 45.810 11.715  1.00 59.18  1 . C ? 
ATOM   1384 O   O   . VAL VAL VAL A A 179 179 . 26.883 46.498 10.795  1.00 63.38  1 . O ? 
ATOM   1385 CB  CB  . VAL VAL VAL A A 179 179 . 27.603 46.760 14.008  1.00 56.19  1 . C ? 
ATOM   1386 CG1 CG1 . VAL VAL VAL A A 179 179 . 28.595 47.069 15.087  1.00 56.42  1 . C ? 
ATOM   1387 CG2 CG2 . VAL VAL VAL A A 179 179 . 26.681 47.964 13.759  1.00 57.56  1 . C ? 
ATOM   1388 N   N   . LYS LYS LYS A A 180 180 . 26.935 44.561 11.936  1.00 65.07  1 . N ? 
ATOM   1389 CA  CA  . LYS LYS LYS A A 180 180 . 25.927 43.898 11.130  1.00 68.06  1 . C ? 
ATOM   1390 C   C   . LYS LYS LYS A A 180 180 . 24.530 44.210 11.647  1.00 69.68  1 . C ? 
ATOM   1391 O   O   . LYS LYS LYS A A 180 180 . 24.295 44.304 12.853  1.00 71.52  1 . O ? 
ATOM   1392 CB  CB  . LYS LYS LYS A A 180 180 . 26.129 42.384 11.135  1.00 69.71  1 . C ? 
ATOM   1393 CG  CG  . LYS LYS LYS A A 180 180 . 27.426 41.890 10.534  1.00 73.27  1 . C ? 
ATOM   1394 CD  CD  . LYS LYS LYS A A 180 180 . 27.494 40.373 10.675  1.00 80.53  1 . C ? 
ATOM   1395 CE  CE  . LYS LYS LYS A A 180 180 . 28.654 39.769 9.898   1.00 84.40  1 . C ? 
ATOM   1396 NZ  NZ  . LYS LYS LYS A A 180 180 . 28.821 38.318 10.209  1.00 84.86  1 . N ? 
ATOM   1397 N   N   . ALA ALA ALA A A 181 181 . 23.599 44.350 10.708  1.00 66.45  1 . N ? 
ATOM   1398 CA  CA  . ALA ALA ALA A A 181 181 . 22.174 44.400 10.993  1.00 64.22  1 . C ? 
ATOM   1399 C   C   . ALA ALA ALA A A 181 181 . 21.511 43.359 10.112  1.00 69.58  1 . C ? 
ATOM   1400 O   O   . ALA ALA ALA A A 181 181 . 21.668 43.399 8.887   1.00 65.84  1 . O ? 
ATOM   1401 CB  CB  . ALA ALA ALA A A 181 181 . 21.594 45.786 10.713  1.00 63.40  1 . C ? 
ATOM   1402 N   N   . ARG ARG ARG A A 182 182 . 20.776 42.435 10.727  1.00 70.04  1 . N ? 
ATOM   1403 CA  CA  . ARG ARG ARG A A 182 182 . 20.188 41.315 10.002  1.00 75.15  1 . C ? 
ATOM   1404 C   C   . ARG ARG ARG A A 182 182 . 21.217 40.681 9.071   1.00 73.05  1 . C ? 
ATOM   1405 O   O   . ARG ARG ARG A A 182 182 . 20.946 40.404 7.900   1.00 76.99  1 . O ? 
ATOM   1406 CB  CB  . ARG ARG ARG A A 182 182 . 18.941 41.760 9.234   1.00 79.09  1 . C ? 
ATOM   1407 CG  CG  . ARG ARG ARG A A 182 182 . 17.913 42.459 10.106  1.00 81.04  1 . C ? 
ATOM   1408 CD  CD  . ARG ARG ARG A A 182 182 . 16.593 41.722 10.125  1.00 89.54  1 . C ? 
ATOM   1409 NE  NE  . ARG ARG ARG A A 182 182 . 15.699 42.225 9.087   1.00 100.45 1 . N ? 
ATOM   1410 CZ  CZ  . ARG ARG ARG A A 182 182 . 15.529 41.655 7.897   1.00 107.42 1 . C ? 
ATOM   1411 NH1 NH1 . ARG ARG ARG A A 182 182 . 16.189 40.546 7.583   1.00 109.48 1 . N ? 
ATOM   1412 NH2 NH2 . ARG ARG ARG A A 182 182 . 14.692 42.193 7.020   1.00 110.47 1 . N ? 
ATOM   1413 N   N   . GLY GLY GLY A A 183 183 . 22.423 40.481 9.593   1.00 70.84  1 . N ? 
ATOM   1414 CA  CA  . GLY GLY GLY A A 183 183 . 23.491 39.843 8.849   1.00 70.69  1 . C ? 
ATOM   1415 C   C   . GLY GLY GLY A A 183 183 . 24.198 40.717 7.840   1.00 72.07  1 . C ? 
ATOM   1416 O   O   . GLY GLY GLY A A 183 183 . 25.054 40.214 7.106   1.00 77.14  1 . O ? 
ATOM   1417 N   N   . VAL VAL VAL A A 184 184 . 23.888 42.011 7.789   1.00 66.71  1 . N ? 
ATOM   1418 CA  CA  . VAL VAL VAL A A 184 184 . 24.362 42.896 6.734   1.00 68.50  1 . C ? 
ATOM   1419 C   C   . VAL VAL VAL A A 184 184 . 25.232 43.969 7.355   1.00 71.56  1 . C ? 
ATOM   1420 O   O   . VAL VAL VAL A A 184 184 . 24.786 44.711 8.240   1.00 80.05  1 . O ? 
ATOM   1421 CB  CB  . VAL VAL VAL A A 184 184 . 23.201 43.527 5.953   1.00 71.77  1 . C ? 
ATOM   1422 CG1 CG1 . VAL VAL VAL A A 184 184 . 23.712 44.638 5.044   1.00 70.26  1 . C ? 
ATOM   1423 CG2 CG2 . VAL VAL VAL A A 184 184 . 22.471 42.459 5.148   1.00 67.93  1 . C ? 
ATOM   1424 N   N   . LEU LEU LEU A A 185 185 . 26.462 44.060 6.887   1.00 65.73  1 . N ? 
ATOM   1425 CA  CA  . LEU LEU LEU A A 185 185 . 27.420 45.019 7.406   1.00 61.98  1 . C ? 
ATOM   1426 C   C   . LEU LEU LEU A A 185 185 . 27.298 46.322 6.631   1.00 64.33  1 . C ? 
ATOM   1427 O   O   . LEU LEU LEU A A 185 185 . 27.283 46.312 5.396   1.00 66.74  1 . O ? 
ATOM   1428 CB  CB  . LEU LEU LEU A A 185 185 . 28.831 44.458 7.275   1.00 57.43  1 . C ? 
ATOM   1429 CG  CG  . LEU LEU LEU A A 185 185 . 29.945 45.458 7.520   1.00 67.37  1 . C ? 
ATOM   1430 CD1 CD1 . LEU LEU LEU A A 185 185 . 30.172 45.620 9.019   1.00 64.09  1 . C ? 
ATOM   1431 CD2 CD2 . LEU LEU LEU A A 185 185 . 31.197 44.986 6.817   1.00 77.41  1 . C ? 
ATOM   1432 N   N   . PHE PHE PHE A A 186 186 . 27.181 47.444 7.336   1.00 59.07  1 . N ? 
ATOM   1433 CA  CA  . PHE PHE PHE A A 186 186 . 27.166 48.723 6.639   1.00 58.28  1 . C ? 
ATOM   1434 C   C   . PHE PHE PHE A A 186 186 . 28.348 49.533 7.132   1.00 56.74  1 . C ? 
ATOM   1435 O   O   . PHE PHE PHE A A 186 186 . 28.511 49.730 8.337   1.00 53.59  1 . O ? 
ATOM   1436 CB  CB  . PHE PHE PHE A A 186 186 . 25.831 49.467 6.786   1.00 58.84  1 . C ? 
ATOM   1437 CG  CG  . PHE PHE PHE A A 186 186 . 25.329 49.624 8.200   1.00 57.38  1 . C ? 
ATOM   1438 CD1 CD1 . PHE PHE PHE A A 186 186 . 24.796 48.549 8.892   1.00 55.83  1 . C ? 
ATOM   1439 CD2 CD2 . PHE PHE PHE A A 186 186 . 25.314 50.866 8.800   1.00 55.57  1 . C ? 
ATOM   1440 CE1 CE1 . PHE PHE PHE A A 186 186 . 24.312 48.698 10.165  1.00 50.82  1 . C ? 
ATOM   1441 CE2 CE2 . PHE PHE PHE A A 186 186 . 24.820 51.020 10.083  1.00 55.74  1 . C ? 
ATOM   1442 CZ  CZ  . PHE PHE PHE A A 186 186 . 24.320 49.936 10.760  1.00 48.87  1 . C ? 
ATOM   1443 N   N   . GLU GLU GLU A A 187 187 . 29.194 49.956 6.195   1.00 56.31  1 . N ? 
ATOM   1444 CA  CA  . GLU GLU GLU A A 187 187 . 30.445 50.606 6.554   1.00 56.25  1 . C ? 
ATOM   1445 C   C   . GLU GLU GLU A A 187 187 . 30.272 52.084 6.807   1.00 55.22  1 . C ? 
ATOM   1446 O   O   . GLU GLU GLU A A 187 187 . 31.095 52.676 7.506   1.00 58.91  1 . O ? 
ATOM   1447 CB  CB  . GLU GLU GLU A A 187 187 . 31.474 50.412 5.448   1.00 55.04  1 . C ? 
ATOM   1448 CG  CG  . GLU GLU GLU A A 187 187 . 31.742 48.952 5.121   1.00 69.90  1 . C ? 
ATOM   1449 CD  CD  . GLU GLU GLU A A 187 187 . 30.823 48.401 4.032   1.00 77.39  1 . C ? 
ATOM   1450 OE1 OE1 . GLU GLU GLU A A 187 187 . 29.824 49.063 3.678   1.00 77.99  1 . O ? 
ATOM   1451 OE2 OE2 . GLU GLU GLU A A 187 187 . 31.114 47.302 3.523   1.00 83.05  1 . O ? 
ATOM   1452 N   N   . ALA ALA ALA A A 188 188 . 29.222 52.688 6.261   1.00 54.39  1 . N ? 
ATOM   1453 CA  CA  . ALA ALA ALA A A 188 188 . 29.031 54.121 6.337   1.00 50.54  1 . C ? 
ATOM   1454 C   C   . ALA ALA ALA A A 188 188 . 27.603 54.423 6.736   1.00 51.68  1 . C ? 
ATOM   1455 O   O   . ALA ALA ALA A A 188 188 . 26.689 53.619 6.536   1.00 56.71  1 . O ? 
ATOM   1456 CB  CB  . ALA ALA ALA A A 188 188 . 29.343 54.800 4.994   1.00 52.25  1 . C ? 
ATOM   1457 N   N   . TYR TYR TYR A A 189 189 . 27.409 55.614 7.280   1.00 50.39  1 . N ? 
ATOM   1458 CA  CA  . TYR TYR TYR A A 189 189 . 26.058 56.083 7.511   1.00 50.56  1 . C ? 
ATOM   1459 C   C   . TYR TYR TYR A A 189 189 . 25.975 57.558 7.159   1.00 52.59  1 . C ? 
ATOM   1460 O   O   . TYR TYR TYR A A 189 189 . 26.978 58.285 7.182   1.00 49.06  1 . O ? 
ATOM   1461 CB  CB  . TYR TYR TYR A A 189 189 . 25.619 55.827 8.955   1.00 48.21  1 . C ? 
ATOM   1462 CG  CG  . TYR TYR TYR A A 189 189 . 26.221 56.777 9.967   1.00 49.61  1 . C ? 
ATOM   1463 CD1 CD1 . TYR TYR TYR A A 189 189 . 27.509 56.593 10.451  1.00 50.13  1 . C ? 
ATOM   1464 CD2 CD2 . TYR TYR TYR A A 189 189 . 25.486 57.837 10.456  1.00 46.32  1 . C ? 
ATOM   1465 CE1 CE1 . TYR TYR TYR A A 189 189 . 28.053 57.459 11.392  1.00 47.74  1 . C ? 
ATOM   1466 CE2 CE2 . TYR TYR TYR A A 189 189 . 26.009 58.702 11.387  1.00 51.31  1 . C ? 
ATOM   1467 CZ  CZ  . TYR TYR TYR A A 189 189 . 27.297 58.509 11.848  1.00 52.58  1 . C ? 
ATOM   1468 OH  OH  . TYR TYR TYR A A 189 189 . 27.801 59.387 12.763  1.00 55.89  1 . O ? 
ATOM   1469 N   N   . VAL VAL VAL A A 190 190 . 24.757 57.990 6.833   1.00 50.29  1 . N ? 
ATOM   1470 CA  CA  . VAL VAL VAL A A 190 190 . 24.488 59.357 6.415   1.00 47.50  1 . C ? 
ATOM   1471 C   C   . VAL VAL VAL A A 190 190 . 23.822 60.094 7.559   1.00 51.56  1 . C ? 
ATOM   1472 O   O   . VAL VAL VAL A A 190 190 . 23.012 59.528 8.305   1.00 47.29  1 . O ? 
ATOM   1473 CB  CB  . VAL VAL VAL A A 190 190 . 23.608 59.410 5.150   1.00 52.74  1 . C ? 
ATOM   1474 CG1 CG1 . VAL VAL VAL A A 190 190 . 24.358 58.887 3.966   1.00 43.55  1 . C ? 
ATOM   1475 CG2 CG2 . VAL VAL VAL A A 190 190 . 22.329 58.617 5.350   1.00 57.40  1 . C ? 
ATOM   1476 N   N   . TYR TYR TYR A A 191 191 . 24.170 61.368 7.701   1.00 53.08  1 . N ? 
ATOM   1477 CA  CA  . TYR TYR TYR A A 191 191 . 23.590 62.199 8.707   1.00 48.79  1 . C ? 
ATOM   1478 C   C   . TYR TYR TYR A A 191 191 . 23.671 63.630 8.181   1.00 55.01  1 . C ? 
ATOM   1479 O   O   . TYR TYR TYR A A 191 191 . 24.648 63.982 7.504   1.00 50.79  1 . O ? 
ATOM   1480 CB  CB  . TYR TYR TYR A A 191 191 . 24.304 62.037 10.057  1.00 55.77  1 . C ? 
ATOM   1481 CG  CG  . TYR TYR TYR A A 191 191 . 23.438 62.468 11.206  1.00 52.06  1 . C ? 
ATOM   1482 CD1 CD1 . TYR TYR TYR A A 191 191 . 22.381 61.666 11.640  1.00 47.13  1 . C ? 
ATOM   1483 CD2 CD2 . TYR TYR TYR A A 191 191 . 23.648 63.686 11.834  1.00 44.17  1 . C ? 
ATOM   1484 CE1 CE1 . TYR TYR TYR A A 191 191 . 21.573 62.055 12.672  1.00 51.59  1 . C ? 
ATOM   1485 CE2 CE2 . TYR TYR TYR A A 191 191 . 22.837 64.096 12.877  1.00 50.33  1 . C ? 
ATOM   1486 CZ  CZ  . TYR TYR TYR A A 191 191 . 21.802 63.276 13.291  1.00 57.49  1 . C ? 
ATOM   1487 OH  OH  . TYR TYR TYR A A 191 191 . 20.993 63.681 14.324  1.00 62.59  1 . O ? 
ATOM   1488 N   N   . PRO PRO PRO A A 192 192 . 22.646 64.452 8.416   1.00 50.69  1 . N ? 
ATOM   1489 CA  CA  . PRO PRO PRO A A 192 192 . 22.571 65.741 7.708   1.00 53.12  1 . C ? 
ATOM   1490 C   C   . PRO PRO PRO A A 192 192 . 23.552 66.798 8.195   1.00 56.84  1 . C ? 
ATOM   1491 O   O   . PRO PRO PRO A A 192 192 . 23.796 67.756 7.451   1.00 60.17  1 . O ? 
ATOM   1492 CB  CB  . PRO PRO PRO A A 192 192 . 21.118 66.184 7.938   1.00 52.15  1 . C ? 
ATOM   1493 CG  CG  . PRO PRO PRO A A 192 192 . 20.707 65.464 9.201   1.00 51.57  1 . C ? 
ATOM   1494 CD  CD  . PRO PRO PRO A A 192 192 . 21.390 64.120 9.105   1.00 45.58  1 . C ? 
ATOM   1495 N   N   . TYR TYR TYR A A 193 193 . 24.126 66.662 9.390   1.00 53.39  1 . N ? 
ATOM   1496 CA  CA  . TYR TYR TYR A A 193 193 . 24.971 67.692 9.989   1.00 57.54  1 . C ? 
ATOM   1497 C   C   . TYR TYR TYR A A 193 193 . 25.963 67.049 10.951  1.00 56.74  1 . C ? 
ATOM   1498 O   O   . TYR TYR TYR A A 193 193 . 25.705 65.977 11.503  1.00 52.28  1 . O ? 
ATOM   1499 CB  CB  . TYR TYR TYR A A 193 193 . 24.164 68.740 10.785  1.00 66.83  1 . C ? 
ATOM   1500 CG  CG  . TYR TYR TYR A A 193 193 . 23.249 69.643 9.986   1.00 84.65  1 . C ? 
ATOM   1501 CD1 CD1 . TYR TYR TYR A A 193 193 . 23.758 70.721 9.256   1.00 94.41  1 . C ? 
ATOM   1502 CD2 CD2 . TYR TYR TYR A A 193 193 . 21.872 69.448 9.991   1.00 86.05  1 . C ? 
ATOM   1503 CE1 CE1 . TYR TYR TYR A A 193 193 . 22.919 71.563 8.529   1.00 96.68  1 . C ? 
ATOM   1504 CE2 CE2 . TYR TYR TYR A A 193 193 . 21.026 70.286 9.263   1.00 93.35  1 . C ? 
ATOM   1505 CZ  CZ  . TYR TYR TYR A A 193 193 . 21.557 71.339 8.535   1.00 92.26  1 . C ? 
ATOM   1506 OH  OH  . TYR TYR TYR A A 193 193 . 20.728 72.167 7.820   1.00 87.52  1 . O ? 
ATOM   1507 N   N   . LYS LYS LYS A A 194 194 . 27.083 67.735 11.178  1.00 58.33  1 . N ? 
ATOM   1508 CA  CA  . LYS LYS LYS A A 194 194 . 27.982 67.366 12.265  1.00 57.69  1 . C ? 
ATOM   1509 C   C   . LYS LYS LYS A A 194 194 . 27.336 67.686 13.607  1.00 54.62  1 . C ? 
ATOM   1510 O   O   . LYS LYS LYS A A 194 194 . 26.618 68.676 13.743  1.00 62.10  1 . O ? 
ATOM   1511 CB  CB  . LYS LYS LYS A A 194 194 . 29.319 68.115 12.150  1.00 63.89  1 . C ? 
ATOM   1512 CG  CG  . LYS LYS LYS A A 194 194 . 30.316 67.552 11.132  1.00 66.33  1 . C ? 
ATOM   1513 CD  CD  . LYS LYS LYS A A 194 194 . 31.666 68.293 11.222  1.00 76.27  1 . C ? 
ATOM   1514 CE  CE  . LYS LYS LYS A A 194 194 . 32.636 67.856 10.121  1.00 81.01  1 . C ? 
ATOM   1515 NZ  NZ  . LYS LYS LYS A A 194 194 . 33.749 68.830 9.912   1.00 84.61  1 . N ? 
ATOM   1516 N   N   . THR THR THR A A 195 195 . 27.579 66.836 14.603  1.00 52.27  1 . N ? 
ATOM   1517 CA  CA  . THR THR THR A A 195 195 . 27.106 67.074 15.958  1.00 53.40  1 . C ? 
ATOM   1518 C   C   . THR THR THR A A 195 195 . 28.265 66.889 16.925  1.00 56.21  1 . C ? 
ATOM   1519 O   O   . THR THR THR A A 195 195 . 29.325 66.366 16.572  1.00 59.61  1 . O ? 
ATOM   1520 CB  CB  . THR THR THR A A 195 195 . 25.953 66.134 16.366  1.00 54.64  1 . C ? 
ATOM   1521 OG1 OG1 . THR THR THR A A 195 195 . 26.463 64.818 16.610  1.00 52.19  1 . O ? 
ATOM   1522 CG2 CG2 . THR THR THR A A 195 195 . 24.869 66.078 15.286  1.00 52.86  1 . C ? 
ATOM   1523 N   N   . ARG ARG ARG A A 196 196 . 28.042 67.312 18.166  1.00 56.85  1 . N ? 
ATOM   1524 CA  CA  . ARG ARG ARG A A 196 196 . 29.035 67.068 19.206  1.00 56.77  1 . C ? 
ATOM   1525 C   C   . ARG ARG ARG A A 196 196 . 29.318 65.583 19.360  1.00 53.54  1 . C ? 
ATOM   1526 O   O   . ARG ARG ARG A A 196 196 . 30.458 65.189 19.636  1.00 55.42  1 . O ? 
ATOM   1527 CB  CB  . ARG ARG ARG A A 196 196 . 28.565 67.690 20.523  1.00 67.12  1 . C ? 
ATOM   1528 CG  CG  . ARG ARG ARG A A 196 196 . 28.482 69.226 20.448  1.00 85.32  1 . C ? 
ATOM   1529 CD  CD  . ARG ARG ARG A A 196 196 . 27.075 69.789 20.702  1.00 98.32  1 . C ? 
ATOM   1530 NE  NE  . ARG ARG ARG A A 196 196 . 25.986 69.016 20.091  1.00 102.24 1 . N ? 
ATOM   1531 CZ  CZ  . ARG ARG ARG A A 196 196 . 25.391 69.299 18.933  1.00 95.54  1 . C ? 
ATOM   1532 NH1 NH1 . ARG ARG ARG A A 196 196 . 25.774 70.344 18.211  1.00 97.27  1 . N ? 
ATOM   1533 NH2 NH2 . ARG ARG ARG A A 196 196 . 24.403 68.530 18.497  1.00 89.39  1 . N ? 
ATOM   1534 N   N   . ILE ILE ILE A A 197 197 . 28.315 64.738 19.140  1.00 53.38  1 . N ? 
ATOM   1535 CA  CA  . ILE ILE ILE A A 197 197 . 28.552 63.308 19.227  1.00 54.36  1 . C ? 
ATOM   1536 C   C   . ILE ILE ILE A A 197 197 . 29.460 62.843 18.090  1.00 52.27  1 . C ? 
ATOM   1537 O   O   . ILE ILE ILE A A 197 197 . 30.370 62.040 18.308  1.00 51.53  1 . O ? 
ATOM   1538 CB  CB  . ILE ILE ILE A A 197 197 . 27.213 62.557 19.251  1.00 62.34  1 . C ? 
ATOM   1539 CG1 CG1 . ILE ILE ILE A A 197 197 . 26.352 63.084 20.402  1.00 71.76  1 . C ? 
ATOM   1540 CG2 CG2 . ILE ILE ILE A A 197 197 . 27.438 61.064 19.430  1.00 57.88  1 . C ? 
ATOM   1541 CD1 CD1 . ILE ILE ILE A A 197 197 . 24.941 62.516 20.418  1.00 81.28  1 . C ? 
ATOM   1542 N   N   . THR THR THR A A 198 198 . 29.266 63.367 16.869  1.00 49.62  1 . N ? 
ATOM   1543 CA  CA  . THR THR THR A A 198 198 . 30.109 62.902 15.761  1.00 49.90  1 . C ? 
ATOM   1544 C   C   . THR THR THR A A 198 198 . 31.563 63.356 15.929  1.00 47.78  1 . C ? 
ATOM   1545 O   O   . THR THR THR A A 198 198 . 32.486 62.588 15.645  1.00 52.43  1 . O ? 
ATOM   1546 CB  CB  . THR THR THR A A 198 198 . 29.534 63.333 14.393  1.00 52.61  1 . C ? 
ATOM   1547 OG1 OG1 . THR THR THR A A 198 198 . 29.475 64.764 14.280  1.00 55.55  1 . O ? 
ATOM   1548 CG2 CG2 . THR THR THR A A 198 198 . 28.134 62.757 14.198  1.00 49.55  1 . C ? 
ATOM   1549 N   N   . GLU GLU GLU A A 199 199 . 31.799 64.577 16.421  1.00 47.69  1 . N ? 
ATOM   1550 CA  CA  . GLU GLU GLU A A 199 199 . 33.173 64.989 16.728  1.00 50.07  1 . C ? 
ATOM   1551 C   C   . GLU GLU GLU A A 199 199 . 33.770 64.121 17.834  1.00 56.48  1 . C ? 
ATOM   1552 O   O   . GLU GLU GLU A A 199 199 . 34.928 63.694 17.756  1.00 55.42  1 . O ? 
ATOM   1553 CB  CB  . GLU GLU GLU A A 199 199 . 33.211 66.465 17.139  1.00 65.78  1 . C ? 
ATOM   1554 CG  CG  . GLU GLU GLU A A 199 199 . 32.960 67.466 16.007  1.00 85.79  1 . C ? 
ATOM   1555 CD  CD  . GLU GLU GLU A A 199 199 . 34.146 67.617 15.054  1.00 105.41 1 . C ? 
ATOM   1556 OE1 OE1 . GLU GLU GLU A A 199 199 . 34.119 66.997 13.968  1.00 113.12 1 . O ? 
ATOM   1557 OE2 OE2 . GLU GLU GLU A A 199 199 . 35.103 68.355 15.387  1.00 113.74 1 . O ? 
ATOM   1558 N   N   . PHE PHE PHE A A 200 200 . 32.990 63.864 18.883  1.00 49.42  1 . N ? 
ATOM   1559 CA  CA  . PHE PHE PHE A A 200 200 . 33.443 62.984 19.949  1.00 45.04  1 . C ? 
ATOM   1560 C   C   . PHE PHE PHE A A 200 200 . 33.816 61.605 19.412  1.00 43.46  1 . C ? 
ATOM   1561 O   O   . PHE PHE PHE A A 200 200 . 34.905 61.085 19.690  1.00 44.54  1 . O ? 
ATOM   1562 CB  CB  . PHE PHE PHE A A 200 200 . 32.344 62.880 21.008  1.00 43.34  1 . C ? 
ATOM   1563 CG  CG  . PHE PHE PHE A A 200 200 . 32.706 62.034 22.171  1.00 44.70  1 . C ? 
ATOM   1564 CD1 CD1 . PHE PHE PHE A A 200 200 . 33.935 62.173 22.784  1.00 44.74  1 . C ? 
ATOM   1565 CD2 CD2 . PHE PHE PHE A A 200 200 . 31.794 61.126 22.695  1.00 45.90  1 . C ? 
ATOM   1566 CE1 CE1 . PHE PHE PHE A A 200 200 . 34.259 61.410 23.877  1.00 46.63  1 . C ? 
ATOM   1567 CE2 CE2 . PHE PHE PHE A A 200 200 . 32.110 60.372 23.785  1.00 45.99  1 . C ? 
ATOM   1568 CZ  CZ  . PHE PHE PHE A A 200 200 . 33.349 60.508 24.380  1.00 45.45  1 . C ? 
ATOM   1569 N   N   . VAL VAL VAL A A 201 201 . 32.921 60.993 18.640  1.00 41.85  1 . N ? 
ATOM   1570 CA  CA  . VAL VAL VAL A A 201 201 . 33.218 59.691 18.049  1.00 42.80  1 . C ? 
ATOM   1571 C   C   . VAL VAL VAL A A 201 201 . 34.473 59.770 17.188  1.00 46.06  1 . C ? 
ATOM   1572 O   O   . VAL VAL VAL A A 201 201 . 35.289 58.842 17.173  1.00 44.10  1 . O ? 
ATOM   1573 CB  CB  . VAL VAL VAL A A 201 201 . 32.001 59.188 17.251  1.00 54.43  1 . C ? 
ATOM   1574 CG1 CG1 . VAL VAL VAL A A 201 201 . 32.358 57.941 16.413  1.00 49.36  1 . C ? 
ATOM   1575 CG2 CG2 . VAL VAL VAL A A 201 201 . 30.850 58.890 18.203  1.00 57.99  1 . C ? 
ATOM   1576 N   N   . GLY GLY GLY A A 202 202 . 34.659 60.889 16.477  1.00 49.97  1 . N ? 
ATOM   1577 CA  CA  . GLY GLY GLY A A 202 202 . 35.880 61.069 15.701  1.00 46.39  1 . C ? 
ATOM   1578 C   C   . GLY GLY GLY A A 202 202 . 37.132 60.932 16.548  1.00 50.83  1 . C ? 
ATOM   1579 O   O   . GLY GLY GLY A A 202 202 . 38.047 60.182 16.200  1.00 48.72  1 . O ? 
ATOM   1580 N   N   . LEU LEU LEU A A 203 203 . 37.165 61.620 17.702  1.00 46.41  1 . N ? 
ATOM   1581 CA  CA  . LEU LEU LEU A A 203 203 . 38.316 61.541 18.602  1.00 48.21  1 . C ? 
ATOM   1582 C   C   . LEU LEU LEU A A 203 203 . 38.486 60.143 19.188  1.00 48.12  1 . C ? 
ATOM   1583 O   O   . LEU LEU LEU A A 203 203 . 39.616 59.661 19.334  1.00 50.99  1 . O ? 
ATOM   1584 CB  CB  . LEU LEU LEU A A 203 203 . 38.184 62.556 19.745  1.00 50.50  1 . C ? 
ATOM   1585 CG  CG  . LEU LEU LEU A A 203 203 . 38.160 64.051 19.433  1.00 60.13  1 . C ? 
ATOM   1586 CD1 CD1 . LEU LEU LEU A A 203 203 . 38.155 64.821 20.744  1.00 63.00  1 . C ? 
ATOM   1587 CD2 CD2 . LEU LEU LEU A A 203 203 . 39.340 64.489 18.539  1.00 58.90  1 . C ? 
ATOM   1588 N   N   . LEU LEU LEU A A 204 204 . 37.384 59.497 19.575  1.00 43.26  1 . N ? 
ATOM   1589 CA  CA  . LEU LEU LEU A A 204 204 . 37.469 58.131 20.080  1.00 44.07  1 . C ? 
ATOM   1590 C   C   . LEU LEU LEU A A 204 204 . 38.114 57.207 19.055  1.00 48.90  1 . C ? 
ATOM   1591 O   O   . LEU LEU LEU A A 204 204 . 39.058 56.469 19.367  1.00 52.31  1 . O ? 
ATOM   1592 CB  CB  . LEU LEU LEU A A 204 204 . 36.075 57.624 20.449  1.00 47.65  1 . C ? 
ATOM   1593 CG  CG  . LEU LEU LEU A A 204 204 . 35.363 58.263 21.643  1.00 47.85  1 . C ? 
ATOM   1594 CD1 CD1 . LEU LEU LEU A A 204 204 . 33.923 57.814 21.664  1.00 45.83  1 . C ? 
ATOM   1595 CD2 CD2 . LEU LEU LEU A A 204 204 . 36.066 57.849 22.934  1.00 43.92  1 . C ? 
ATOM   1596 N   N   . GLN GLN GLN A A 205 205 . 37.627 57.254 17.816  1.00 41.53  1 . N ? 
ATOM   1597 CA  CA  . GLN GLN GLN A A 205 205 . 38.136 56.361 16.778  1.00 52.62  1 . C ? 
ATOM   1598 C   C   . GLN GLN GLN A A 205 205 . 39.619 56.566 16.545  1.00 49.66  1 . C ? 
ATOM   1599 O   O   . GLN GLN GLN A A 205 205 . 40.309 55.637 16.124  1.00 53.43  1 . O ? 
ATOM   1600 CB  CB  . GLN GLN GLN A A 205 205 . 37.378 56.570 15.461  1.00 53.26  1 . C ? 
ATOM   1601 CG  CG  . GLN GLN GLN A A 205 205 . 35.960 56.014 15.431  1.00 49.83  1 . C ? 
ATOM   1602 CD  CD  . GLN GLN GLN A A 205 205 . 35.234 56.408 14.157  1.00 57.09  1 . C ? 
ATOM   1603 OE1 OE1 . GLN GLN GLN A A 205 205 . 35.499 57.470 13.589  1.00 55.85  1 . O ? 
ATOM   1604 NE2 NE2 . GLN GLN GLN A A 205 205 . 34.319 55.553 13.696  1.00 52.69  1 . N ? 
ATOM   1605 N   N   . LYS LYS LYS A A 206 206 . 40.127 57.770 16.796  1.00 51.07  1 . N ? 
ATOM   1606 CA  CA  . LYS LYS LYS A A 206 206 . 41.550 58.038 16.635  1.00 51.98  1 . C ? 
ATOM   1607 C   C   . LYS LYS LYS A A 206 206 . 42.348 57.748 17.887  1.00 51.15  1 . C ? 
ATOM   1608 O   O   . LYS LYS LYS A A 206 206 . 43.569 57.920 17.877  1.00 54.04  1 . O ? 
ATOM   1609 CB  CB  . LYS LYS LYS A A 206 206 . 41.779 59.489 16.200  1.00 62.06  1 . C ? 
ATOM   1610 CG  CG  . LYS LYS LYS A A 206 206 . 41.607 59.703 14.688  1.00 69.39  1 . C ? 
ATOM   1611 CD  CD  . LYS LYS LYS A A 206 206 . 40.637 60.826 14.405  1.00 73.66  1 . C ? 
ATOM   1612 CE  CE  . LYS LYS LYS A A 206 206 . 40.257 60.876 12.934  1.00 84.35  1 . C ? 
ATOM   1613 NZ  NZ  . LYS LYS LYS A A 206 206 . 39.134 61.823 12.705  1.00 87.42  1 . N ? 
ATOM   1614 N   N   . GLY GLY GLY A A 207 207 . 41.702 57.315 18.966  1.00 54.67  1 . N ? 
ATOM   1615 CA  CA  . GLY GLY GLY A A 207 207 . 42.430 57.198 20.216  1.00 50.00  1 . C ? 
ATOM   1616 C   C   . GLY GLY GLY A A 207 207 . 42.838 58.513 20.839  1.00 48.88  1 . C ? 
ATOM   1617 O   O   . GLY GLY GLY A A 207 207 . 43.677 58.522 21.747  1.00 51.43  1 . O ? 
ATOM   1618 N   N   . GLU GLU GLU A A 208 208 . 42.275 59.636 20.391  1.00 48.96  1 . N ? 
ATOM   1619 CA  CA  . GLU GLU GLU A A 208 208 . 42.669 60.919 20.959  1.00 47.93  1 . C ? 
ATOM   1620 C   C   . GLU GLU GLU A A 208 208 . 41.879 61.286 22.213  1.00 50.14  1 . C ? 
ATOM   1621 O   O   . GLU GLU GLU A A 208 208 . 42.233 62.250 22.888  1.00 48.53  1 . O ? 
ATOM   1622 CB  CB  . GLU GLU GLU A A 208 208 . 42.539 62.025 19.905  1.00 48.92  1 . C ? 
ATOM   1623 CG  CG  . GLU GLU GLU A A 208 208 . 43.469 61.850 18.694  1.00 55.46  1 . C ? 
ATOM   1624 CD  CD  . GLU GLU GLU A A 208 208 . 44.925 62.194 19.000  1.00 67.60  1 . C ? 
ATOM   1625 OE1 OE1 . GLU GLU GLU A A 208 208 . 45.601 62.758 18.116  1.00 76.60  1 . O ? 
ATOM   1626 OE2 OE2 . GLU GLU GLU A A 208 208 . 45.403 61.912 20.121  1.00 71.79  1 . O ? 
ATOM   1627 N   N   . ILE ILE ILE A A 209 209 . 40.823 60.552 22.550  1.00 47.60  1 . N ? 
ATOM   1628 CA  CA  . ILE ILE ILE A A 209 209 . 40.143 60.758 23.821  1.00 51.14  1 . C ? 
ATOM   1629 C   C   . ILE ILE ILE A A 209 209 . 39.755 59.385 24.353  1.00 51.65  1 . C ? 
ATOM   1630 O   O   . ILE ILE ILE A A 209 209 . 39.461 58.476 23.572  1.00 43.83  1 . O ? 
ATOM   1631 CB  CB  . ILE ILE ILE A A 209 209 . 38.935 61.712 23.661  1.00 48.51  1 . C ? 
ATOM   1632 CG1 CG1 . ILE ILE ILE A A 209 209 . 38.507 62.296 25.012  1.00 51.77  1 . C ? 
ATOM   1633 CG2 CG2 . ILE ILE ILE A A 209 209 . 37.766 61.029 22.933  1.00 42.43  1 . C ? 
ATOM   1634 CD1 CD1 . ILE ILE ILE A A 209 209 . 37.481 63.451 24.865  1.00 54.50  1 . C ? 
ATOM   1635 N   N   . PHE PHE PHE A A 210 210 . 39.827 59.216 25.688  1.00 49.23  1 . N ? 
ATOM   1636 CA  CA  . PHE PHE PHE A A 210 210 . 39.614 57.926 26.350  1.00 51.52  1 . C ? 
ATOM   1637 C   C   . PHE PHE PHE A A 210 210 . 40.167 56.763 25.533  1.00 45.30  1 . C ? 
ATOM   1638 O   O   . PHE PHE PHE A A 210 210 . 39.394 55.930 25.042  1.00 45.33  1 . O ? 
ATOM   1639 CB  CB  . PHE PHE PHE A A 210 210 . 38.127 57.718 26.634  1.00 46.48  1 . C ? 
ATOM   1640 CG  CG  . PHE PHE PHE A A 210 210 . 37.547 58.815 27.465  1.00 45.36  1 . C ? 
ATOM   1641 CD1 CD1 . PHE PHE PHE A A 210 210 . 37.976 59.005 28.759  1.00 46.92  1 . C ? 
ATOM   1642 CD2 CD2 . PHE PHE PHE A A 210 210 . 36.616 59.684 26.936  1.00 46.77  1 . C ? 
ATOM   1643 CE1 CE1 . PHE PHE PHE A A 210 210 . 37.472 60.043 29.531  1.00 50.69  1 . C ? 
ATOM   1644 CE2 CE2 . PHE PHE PHE A A 210 210 . 36.097 60.720 27.696  1.00 44.40  1 . C ? 
ATOM   1645 CZ  CZ  . PHE PHE PHE A A 210 210 . 36.530 60.906 28.988  1.00 46.18  1 . C ? 
ATOM   1646 N   N   . PRO PRO PRO A A 211 211 . 41.492 56.674 25.381  1.00 46.60  1 . N ? 
ATOM   1647 CA  CA  . PRO PRO PRO A A 211 211 . 42.067 55.686 24.451  1.00 50.03  1 . C ? 
ATOM   1648 C   C   . PRO PRO PRO A A 211 211 . 41.781 54.255 24.837  1.00 54.62  1 . C ? 
ATOM   1649 O   O   . PRO PRO PRO A A 211 211 . 41.821 53.377 23.968  1.00 54.83  1 . O ? 
ATOM   1650 CB  CB  . PRO PRO PRO A A 211 211 . 43.580 55.968 24.500  1.00 49.47  1 . C ? 
ATOM   1651 CG  CG  . PRO PRO PRO A A 211 211 . 43.780 57.152 25.432  1.00 53.22  1 . C ? 
ATOM   1652 CD  CD  . PRO PRO PRO A A 211 211 . 42.512 57.370 26.190  1.00 49.91  1 . C ? 
ATOM   1653 N   N   . GLU GLU GLU A A 212 212 . 41.495 53.984 26.112  1.00 48.34  1 . N ? 
ATOM   1654 CA  CA  . GLU GLU GLU A A 212 212 . 41.112 52.630 26.491  1.00 53.11  1 . C ? 
ATOM   1655 C   C   . GLU GLU GLU A A 212 212 . 39.873 52.154 25.724  1.00 48.88  1 . C ? 
ATOM   1656 O   O   . GLU GLU GLU A A 212 212 . 39.660 50.947 25.566  1.00 49.47  1 . O ? 
ATOM   1657 CB  CB  . GLU GLU GLU A A 212 212 . 40.875 52.568 28.003  1.00 54.19  1 . C ? 
ATOM   1658 CG  CG  . GLU GLU GLU A A 212 212 . 39.718 53.469 28.444  1.00 65.68  1 . C ? 
ATOM   1659 CD  CD  . GLU GLU GLU A A 212 212 . 40.167 54.816 29.039  1.00 73.79  1 . C ? 
ATOM   1660 OE1 OE1 . GLU GLU GLU A A 212 212 . 39.660 55.185 30.119  1.00 76.97  1 . O ? 
ATOM   1661 OE2 OE2 . GLU GLU GLU A A 212 212 . 41.015 55.505 28.435  1.00 73.32  1 . O ? 
ATOM   1662 N   N   . ILE ILE ILE A A 213 213 . 39.032 53.073 25.258  1.00 43.42  1 . N ? 
ATOM   1663 CA  CA  . ILE ILE ILE A A 213 213 . 37.835 52.651 24.536  1.00 44.54  1 . C ? 
ATOM   1664 C   C   . ILE ILE ILE A A 213 213 . 38.207 52.093 23.169  1.00 53.04  1 . C ? 
ATOM   1665 O   O   . ILE ILE ILE A A 213 213 . 37.729 51.023 22.764  1.00 57.15  1 . O ? 
ATOM   1666 CB  CB  . ILE ILE ILE A A 213 213 . 36.846 53.818 24.411  1.00 44.40  1 . C ? 
ATOM   1667 CG1 CG1 . ILE ILE ILE A A 213 213 . 36.188 54.108 25.763  1.00 41.13  1 . C ? 
ATOM   1668 CG2 CG2 . ILE ILE ILE A A 213 213 . 35.834 53.556 23.243  1.00 44.09  1 . C ? 
ATOM   1669 CD1 CD1 . ILE ILE ILE A A 213 213 . 35.260 55.368 25.758  1.00 40.28  1 . C ? 
ATOM   1670 N   N   . LYS LYS LYS A A 214 214 . 39.049 52.818 22.432  1.00 56.92  1 . N ? 
ATOM   1671 CA  CA  . LYS LYS LYS A A 214 214 . 39.578 52.300 21.175  1.00 61.33  1 . C ? 
ATOM   1672 C   C   . LYS LYS LYS A A 214 214 . 40.214 50.933 21.383  1.00 60.31  1 . C ? 
ATOM   1673 O   O   . LYS LYS LYS A A 214 214 . 39.928 49.976 20.655  1.00 57.28  1 . O ? 
ATOM   1674 CB  CB  . LYS LYS LYS A A 214 214 . 40.595 53.282 20.588  1.00 62.69  1 . C ? 
ATOM   1675 CG  CG  . LYS LYS LYS A A 214 214 . 41.209 52.820 19.281  1.00 70.04  1 . C ? 
ATOM   1676 CD  CD  . LYS LYS LYS A A 214 214 . 42.274 53.781 18.797  1.00 70.76  1 . C ? 
ATOM   1677 CE  CE  . LYS LYS LYS A A 214 214 . 43.185 53.098 17.808  1.00 77.87  1 . C ? 
ATOM   1678 NZ  NZ  . LYS LYS LYS A A 214 214 . 42.387 52.595 16.672  1.00 77.91  1 . N ? 
ATOM   1679 N   N   . THR THR THR A A 215 215 . 41.054 50.824 22.408  1.00 62.43  1 . N ? 
ATOM   1680 CA  CA  . THR THR THR A A 215 215 . 41.780 49.589 22.673  1.00 62.01  1 . C ? 
ATOM   1681 C   C   . THR THR THR A A 215 215 . 40.835 48.422 22.913  1.00 61.85  1 . C ? 
ATOM   1682 O   O   . THR THR THR A A 215 215 . 41.119 47.291 22.506  1.00 71.04  1 . O ? 
ATOM   1683 CB  CB  . THR THR THR A A 215 215 . 42.693 49.811 23.871  1.00 61.88  1 . C ? 
ATOM   1684 OG1 OG1 . THR THR THR A A 215 215 . 43.608 50.864 23.549  1.00 65.34  1 . O ? 
ATOM   1685 CG2 CG2 . THR THR THR A A 215 215 . 43.474 48.550 24.237  1.00 63.55  1 . C ? 
ATOM   1686 N   N   . ASN ASN ASN A A 216 216 . 39.685 48.679 23.530  1.00 59.06  1 . N ? 
ATOM   1687 CA  CA  . ASN ASN ASN A A 216 216 . 38.847 47.586 23.991  1.00 64.40  1 . C ? 
ATOM   1688 C   C   . ASN ASN ASN A A 216 216 . 37.715 47.219 23.040  1.00 64.47  1 . C ? 
ATOM   1689 O   O   . ASN ASN ASN A A 216 216 . 37.261 46.070 23.070  1.00 75.44  1 . O ? 
ATOM   1690 CB  CB  . ASN ASN ASN A A 216 216 . 38.262 47.914 25.373  1.00 63.30  1 . C ? 
ATOM   1691 CG  CG  . ASN ASN ASN A A 216 216 . 39.242 47.625 26.509  1.00 62.89  1 . C ? 
ATOM   1692 OD1 OD1 . ASN ASN ASN A A 216 216 . 39.375 46.489 26.946  1.00 70.33  1 . O ? 
ATOM   1693 ND2 ND2 . ASN ASN ASN A A 216 216 . 39.933 48.654 26.982  1.00 56.39  1 . N ? 
ATOM   1694 N   N   . ILE ILE ILE A A 217 217 . 37.235 48.137 22.207  1.00 51.72  1 . N ? 
ATOM   1695 CA  CA  . ILE ILE ILE A A 217 217 . 36.015 47.839 21.465  1.00 52.59  1 . C ? 
ATOM   1696 C   C   . ILE ILE ILE A A 217 217 . 36.064 48.275 20.005  1.00 56.72  1 . C ? 
ATOM   1697 O   O   . ILE ILE ILE A A 217 217 . 35.109 48.027 19.261  1.00 64.43  1 . O ? 
ATOM   1698 CB  CB  . ILE ILE ILE A A 217 217 . 34.780 48.460 22.149  1.00 60.55  1 . C ? 
ATOM   1699 CG1 CG1 . ILE ILE ILE A A 217 217 . 34.749 49.972 21.994  1.00 64.31  1 . C ? 
ATOM   1700 CG2 CG2 . ILE ILE ILE A A 217 217 . 34.716 48.112 23.624  1.00 57.92  1 . C ? 
ATOM   1701 CD1 CD1 . ILE ILE ILE A A 217 217 . 33.404 50.543 22.397  1.00 63.11  1 . C ? 
ATOM   1702 N   N   . LEU LEU LEU A A 218 218 . 37.145 48.915 19.569  1.00 57.87  1 . N ? 
ATOM   1703 CA  CA  . LEU LEU LEU A A 218 218 . 37.293 49.235 18.153  1.00 72.50  1 . C ? 
ATOM   1704 C   C   . LEU LEU LEU A A 218 218 . 38.270 48.263 17.492  1.00 77.57  1 . C ? 
ATOM   1705 O   O   . LEU LEU LEU A A 218 218 . 39.121 47.666 18.147  1.00 74.95  1 . O ? 
ATOM   1706 CB  CB  . LEU LEU LEU A A 218 218 . 37.758 50.681 17.958  1.00 82.22  1 . C ? 
ATOM   1707 CG  CG  . LEU LEU LEU A A 218 218 . 37.059 51.739 18.832  1.00 91.74  1 . C ? 
ATOM   1708 CD1 CD1 . LEU LEU LEU A A 218 218 . 37.474 53.172 18.487  1.00 91.25  1 . C ? 
ATOM   1709 CD2 CD2 . LEU LEU LEU A A 218 218 . 35.552 51.609 18.796  1.00 95.05  1 . C ? 
ATOM   1710 N   N   . ASP ASP ASP A A 219 219 . 38.150 48.122 16.177  1.00 92.38  1 . N ? 
ATOM   1711 CA  CA  . ASP ASP ASP A A 219 219 . 38.824 47.031 15.472  1.00 112.99 1 . C ? 
ATOM   1712 C   C   . ASP ASP ASP A A 219 219 . 39.274 47.463 14.076  1.00 122.83 1 . C ? 
ATOM   1713 O   O   . ASP ASP ASP A A 219 219 . 38.946 46.832 13.072  1.00 133.52 1 . O ? 
ATOM   1714 CB  CB  . ASP ASP ASP A A 219 219 . 37.911 45.809 15.382  1.00 118.19 1 . C ? 
ATOM   1715 CG  CG  . ASP ASP ASP A A 219 219 . 36.531 46.158 14.861  1.00 119.32 1 . C ? 
ATOM   1716 OD1 OD1 . ASP ASP ASP A A 219 219 . 35.645 46.436 15.690  1.00 117.26 1 . O ? 
ATOM   1717 OD2 OD2 . ASP ASP ASP A A 219 219 . 36.349 46.183 13.623  1.00 120.93 1 . O ? 
ATOM   1718 N   N   . ASN ASN ASN A A 220 220 . 40.068 48.530 14.004  1.00 120.57 1 . N ? 
ATOM   1719 CA  CA  . ASN ASN ASN A A 220 220 . 40.630 49.094 12.772  1.00 122.52 1 . C ? 
ATOM   1720 C   C   . ASN ASN ASN A A 220 220 . 39.693 49.082 11.559  1.00 112.99 1 . C ? 
ATOM   1721 O   O   . ASN ASN ASN A A 220 220 . 40.162 49.099 10.414  1.00 117.14 1 . O ? 
ATOM   1722 CB  CB  . ASN ASN ASN A A 220 220 . 41.941 48.386 12.396  1.00 134.73 1 . C ? 
ATOM   1723 CG  CG  . ASN ASN ASN A A 220 220 . 42.125 47.055 13.103  1.00 141.31 1 . C ? 
ATOM   1724 OD1 OD1 . ASN ASN ASN A A 220 220 . 42.628 47.000 14.227  1.00 142.18 1 . O ? 
ATOM   1725 ND2 ND2 . ASN ASN ASN A A 220 220 . 41.733 45.972 12.439  1.00 144.60 1 . N ? 
ATOM   1726 N   N   . HIS HIS HIS A A 221 221 . 38.379 49.056 11.785  1.00 97.47  1 . N ? 
ATOM   1727 CA  CA  . HIS HIS HIS A A 221 221 . 37.385 49.254 10.729  1.00 86.21  1 . C ? 
ATOM   1728 C   C   . HIS HIS HIS A A 221 221 . 36.386 50.301 11.205  1.00 66.96  1 . C ? 
ATOM   1729 O   O   . HIS HIS HIS A A 221 221 . 35.252 49.987 11.576  1.00 55.60  1 . O ? 
ATOM   1730 CB  CB  . HIS HIS HIS A A 221 221 . 36.701 47.942 10.352  1.00 93.84  1 . C ? 
ATOM   1731 CG  CG  . HIS HIS HIS A A 221 221 . 37.425 47.180 9.284   1.00 107.09 1 . C ? 
ATOM   1732 ND1 ND1 . HIS HIS HIS A A 221 221 . 38.362 47.766 8.458   1.00 110.71 1 . N ? 
ATOM   1733 CD2 CD2 . HIS HIS HIS A A 221 221 . 37.350 45.883 8.905   1.00 111.79 1 . C ? 
ATOM   1734 CE1 CE1 . HIS HIS HIS A A 221 221 . 38.831 46.863 7.616   1.00 113.85 1 . C ? 
ATOM   1735 NE2 NE2 . HIS HIS HIS A A 221 221 . 38.232 45.712 7.865   1.00 114.31 1 . N ? 
ATOM   1736 N   N   . PRO PRO PRO A A 222 222 . 36.797 51.564 11.201  1.00 60.68  1 . N ? 
ATOM   1737 CA  CA  . PRO PRO PRO A A 222 222 . 35.947 52.627 11.746  1.00 54.14  1 . C ? 
ATOM   1738 C   C   . PRO PRO PRO A A 222 222 . 34.688 52.844 10.915  1.00 59.46  1 . C ? 
ATOM   1739 O   O   . PRO PRO PRO A A 222 222 . 34.716 52.836 9.681   1.00 55.07  1 . O ? 
ATOM   1740 CB  CB  . PRO PRO PRO A A 222 222 . 36.854 53.861 11.688  1.00 55.60  1 . C ? 
ATOM   1741 CG  CG  . PRO PRO PRO A A 222 222 . 38.236 53.350 11.386  1.00 52.60  1 . C ? 
ATOM   1742 CD  CD  . PRO PRO PRO A A 222 222 . 38.089 52.061 10.702  1.00 59.34  1 . C ? 
ATOM   1743 N   N   . LYS LYS LYS A A 223 223 . 33.573 53.046 11.615  1.00 55.11  1 . N ? 
ATOM   1744 CA  CA  . LYS LYS LYS A A 223 223 . 32.351 53.492 10.964  1.00 50.56  1 . C ? 
ATOM   1745 C   C   . LYS LYS LYS A A 223 223 . 32.610 54.812 10.244  1.00 56.28  1 . C ? 
ATOM   1746 O   O   . LYS LYS LYS A A 223 223 . 33.211 55.725 10.812  1.00 57.36  1 . O ? 
ATOM   1747 CB  CB  . LYS LYS LYS A A 223 223 . 31.251 53.653 12.009  1.00 50.74  1 . C ? 
ATOM   1748 CG  CG  . LYS LYS LYS A A 223 223 . 29.864 53.930 11.445  1.00 58.54  1 . C ? 
ATOM   1749 CD  CD  . LYS LYS LYS A A 223 223 . 29.439 52.818 10.503  1.00 57.87  1 . C ? 
ATOM   1750 CE  CE  . LYS LYS LYS A A 223 223 . 27.987 52.482 10.713  1.00 59.11  1 . C ? 
ATOM   1751 NZ  NZ  . LYS LYS LYS A A 223 223 . 27.751 52.007 12.091  1.00 55.04  1 . N ? 
ATOM   1752 N   N   . ILE ILE ILE A A 224 224 . 32.186 54.907 8.979   1.00 57.88  1 . N ? 
ATOM   1753 CA  CA  . ILE ILE ILE A A 224 224 . 32.379 56.119 8.180   1.00 54.27  1 . C ? 
ATOM   1754 C   C   . ILE ILE ILE A A 224 224 . 31.137 57.003 8.259   1.00 55.85  1 . C ? 
ATOM   1755 O   O   . ILE ILE ILE A A 224 224 . 30.007 56.532 8.070   1.00 54.16  1 . O ? 
ATOM   1756 CB  CB  . ILE ILE ILE A A 224 224 . 32.713 55.777 6.719   1.00 62.15  1 . C ? 
ATOM   1757 CG1 CG1 . ILE ILE ILE A A 224 224 . 34.081 55.078 6.637   1.00 64.62  1 . C ? 
ATOM   1758 CG2 CG2 . ILE ILE ILE A A 224 224 . 32.706 57.044 5.862   1.00 57.55  1 . C ? 
ATOM   1759 CD1 CD1 . ILE ILE ILE A A 224 224 . 34.333 54.433 5.302   1.00 68.46  1 . C ? 
ATOM   1760 N   N   . PHE PHE PHE A A 225 225 . 31.353 58.290 8.543   1.00 54.35  1 . N ? 
ATOM   1761 CA  CA  . PHE PHE PHE A A 225 225 . 30.288 59.270 8.714   1.00 47.80  1 . C ? 
ATOM   1762 C   C   . PHE PHE PHE A A 225 225 . 30.232 60.148 7.474   1.00 49.79  1 . C ? 
ATOM   1763 O   O   . PHE PHE PHE A A 225 225 . 31.211 60.823 7.139   1.00 50.00  1 . O ? 
ATOM   1764 CB  CB  . PHE PHE PHE A A 225 225 . 30.514 60.110 9.974   1.00 52.49  1 . C ? 
ATOM   1765 CG  CG  . PHE PHE PHE A A 225 225 . 29.736 61.408 10.009  1.00 62.11  1 . C ? 
ATOM   1766 CD1 CD1 . PHE PHE PHE A A 225 225 . 28.415 61.467 9.617   1.00 62.09  1 . C ? 
ATOM   1767 CD2 CD2 . PHE PHE PHE A A 225 225 . 30.336 62.570 10.462  1.00 67.86  1 . C ? 
ATOM   1768 CE1 CE1 . PHE PHE PHE A A 225 225 . 27.717 62.659 9.641   1.00 59.68  1 . C ? 
ATOM   1769 CE2 CE2 . PHE PHE PHE A A 225 225 . 29.633 63.759 10.502  1.00 68.93  1 . C ? 
ATOM   1770 CZ  CZ  . PHE PHE PHE A A 225 225 . 28.316 63.797 10.089  1.00 60.56  1 . C ? 
ATOM   1771 N   N   . LEU LEU LEU A A 226 226 . 29.082 60.139 6.807   1.00 47.79  1 . N ? 
ATOM   1772 CA  CA  . LEU LEU LEU A A 226 226 . 28.863 60.860 5.561   1.00 48.69  1 . C ? 
ATOM   1773 C   C   . LEU LEU LEU A A 226 226 . 27.838 61.946 5.829   1.00 52.24  1 . C ? 
ATOM   1774 O   O   . LEU LEU LEU A A 226 226 . 26.678 61.645 6.142   1.00 50.29  1 . O ? 
ATOM   1775 CB  CB  . LEU LEU LEU A A 226 226 . 28.356 59.924 4.465   1.00 51.58  1 . C ? 
ATOM   1776 CG  CG  . LEU LEU LEU A A 226 226 . 29.311 58.861 3.931   1.00 62.26  1 . C ? 
ATOM   1777 CD1 CD1 . LEU LEU LEU A A 226 226 . 28.573 57.911 3.003   1.00 52.61  1 . C ? 
ATOM   1778 CD2 CD2 . LEU LEU LEU A A 226 226 . 30.484 59.520 3.211   1.00 70.01  1 . C ? 
ATOM   1779 N   N   . GLU GLU GLU A A 227 227 . 28.258 63.197 5.697   1.00 49.01  1 . N ? 
ATOM   1780 CA  CA  . GLU GLU GLU A A 227 227 . 27.382 64.330 5.937   1.00 55.70  1 . C ? 
ATOM   1781 C   C   . GLU GLU GLU A A 227 227 . 26.629 64.654 4.655   1.00 61.99  1 . C ? 
ATOM   1782 O   O   . GLU GLU GLU A A 227 227 . 27.238 65.034 3.650   1.00 65.53  1 . O ? 
ATOM   1783 CB  CB  . GLU GLU GLU A A 227 227 . 28.193 65.529 6.424   1.00 65.41  1 . C ? 
ATOM   1784 CG  CG  . GLU GLU GLU A A 227 227 . 27.349 66.722 6.829   1.00 72.42  1 . C ? 
ATOM   1785 CD  CD  . GLU GLU GLU A A 227 227 . 28.175 67.841 7.446   1.00 77.56  1 . C ? 
ATOM   1786 OE1 OE1 . GLU GLU GLU A A 227 227 . 29.337 67.582 7.824   1.00 80.06  1 . O ? 
ATOM   1787 OE2 OE2 . GLU GLU GLU A A 227 227 . 27.662 68.978 7.547   1.00 80.95  1 . O ? 
ATOM   1788 N   N   . VAL VAL VAL A A 228 228 . 25.307 64.509 4.692   1.00 64.52  1 . N ? 
ATOM   1789 CA  CA  . VAL VAL VAL A A 228 228 . 24.460 64.669 3.513   1.00 63.53  1 . C ? 
ATOM   1790 C   C   . VAL VAL VAL A A 228 228 . 23.280 65.553 3.880   1.00 68.12  1 . C ? 
ATOM   1791 O   O   . VAL VAL VAL A A 228 228 . 22.502 65.205 4.773   1.00 65.55  1 . O ? 
ATOM   1792 CB  CB  . VAL VAL VAL A A 228 228 . 23.954 63.313 2.993   1.00 58.60  1 . C ? 
ATOM   1793 CG1 CG1 . VAL VAL VAL A A 228 228 . 22.924 63.512 1.902   1.00 55.76  1 . C ? 
ATOM   1794 CG2 CG2 . VAL VAL VAL A A 228 228 . 25.124 62.455 2.511   1.00 55.16  1 . C ? 
ATOM   1795 N   N   . ARG ARG ARG A A 229 229 . 23.111 66.665 3.170   1.00 74.51  1 . N ? 
ATOM   1796 CA  CA  . ARG ARG ARG A A 229 229 . 22.030 67.611 3.450   1.00 72.47  1 . C ? 
ATOM   1797 C   C   . ARG ARG ARG A A 229 229 . 21.717 68.367 2.162   1.00 74.58  1 . C ? 
ATOM   1798 O   O   . ARG ARG ARG A A 229 229 . 22.293 68.088 1.107   1.00 76.58  1 . O ? 
ATOM   1799 CB  CB  . ARG ARG ARG A A 229 229 . 22.421 68.551 4.601   1.00 69.67  1 . C ? 
ATOM   1800 CG  CG  . ARG ARG ARG A A 229 229 . 23.776 69.243 4.405   1.00 76.88  1 . C ? 
ATOM   1801 CD  CD  . ARG ARG ARG A A 229 229 . 24.156 70.189 5.560   1.00 91.07  1 . C ? 
ATOM   1802 NE  NE  . ARG ARG ARG A A 229 229 . 24.070 71.602 5.187   1.00 106.70 1 . N ? 
ATOM   1803 CZ  CZ  . ARG ARG ARG A A 229 229 . 24.721 72.588 5.802   1.00 116.31 1 . C ? 
ATOM   1804 NH1 NH1 . ARG ARG ARG A A 229 229 . 24.580 73.846 5.387   1.00 121.08 1 . N ? 
ATOM   1805 NH2 NH2 . ARG ARG ARG A A 229 229 . 25.523 72.318 6.827   1.00 116.43 1 . N ? 
ATOM   1806 N   N   . GLU GLU GLU A A 230 230 . 20.811 69.339 2.247   1.00 75.87  1 . N ? 
ATOM   1807 CA  CA  . GLU GLU GLU A A 230 230 . 20.475 70.166 1.088   1.00 85.38  1 . C ? 
ATOM   1808 C   C   . GLU GLU GLU A A 230 230 . 21.387 71.382 0.948   1.00 88.27  1 . C ? 
ATOM   1809 O   O   . GLU GLU GLU A A 230 230 . 22.308 71.570 1.743   1.00 88.98  1 . O ? 
ATOM   1810 CB  CB  . GLU GLU GLU A A 230 230 . 19.018 70.619 1.164   1.00 91.33  1 . C ? 
ATOM   1811 CG  CG  . GLU GLU GLU A A 230 230 . 18.035 69.496 0.895   1.00 97.16  1 . C ? 
ATOM   1812 CD  CD  . GLU GLU GLU A A 230 230 . 17.046 69.835 -0.199  1.00 106.97 1 . C ? 
ATOM   1813 OE1 OE1 . GLU GLU GLU A A 230 230 . 16.107 70.608 0.084   1.00 110.71 1 . O ? 
ATOM   1814 OE2 OE2 . GLU GLU GLU A A 230 230 . 17.208 69.338 -1.339  1.00 109.90 1 . O ? 
HETATM 1815 O   O   . HOH HOH HOH S . 1   1   . 39.443 55.563 22.426  1.00 49.78  1 . O ? 
HETATM 1816 O   O   . HOH HOH HOH S . 2   2   . 32.745 42.774 21.247  1.00 67.91  1 . O ? 
HETATM 1817 O   O   . HOH HOH HOH S . 3   3   . 28.129 71.170 9.344   1.00 60.06  1 . O ? 
HETATM 1818 O   O   . HOH HOH HOH S . 4   4   . 12.653 50.581 15.459  1.00 51.00  1 . O ? 
HETATM 1819 O   O   . HOH HOH HOH S . 5   5   . 14.757 50.599 16.563  1.00 51.60  1 . O ? 
HETATM 1820 O   O   . HOH HOH HOH S . 6   6   . 39.474 50.227 30.470  1.00 59.05  1 . O ? 
HETATM 1821 O   O   . HOH HOH HOH S . 7   7   . 13.753 46.052 18.638  1.00 58.71  1 . O ? 
HETATM 1822 O   O   . HOH HOH HOH S . 8   8   . 15.661 52.114 18.930  1.00 52.50  1 . O ? 
HETATM 1823 O   O   . HOH HOH HOH S . 9   9   . 16.756 50.897 15.072  1.00 53.93  1 . O ? 
HETATM 1824 O   O   . HOH HOH HOH S . 10  10  . 34.980 48.757 31.375  1.00 70.82  1 . O ? 
HETATM 1825 O   O   . HOH HOH HOH S . 11  11  . 12.187 44.886 34.174  1.00 62.85  1 . O ? 
# 
loop_
_atom_site_anisotrop.id 
_atom_site_anisotrop.pdbx_auth_atom_id 
_atom_site_anisotrop.pdbx_label_atom_id 
_atom_site_anisotrop.pdbx_label_alt_id 
_atom_site_anisotrop.pdbx_auth_comp_id 
_atom_site_anisotrop.pdbx_label_comp_id 
_atom_site_anisotrop.pdbx_auth_asym_id 
_atom_site_anisotrop.pdbx_label_asym_id 
_atom_site_anisotrop.pdbx_auth_seq_id 
_atom_site_anisotrop.pdbx_label_seq_id 
_atom_site_anisotrop.pdbx_PDB_ins_code 
_atom_site_anisotrop.U[1][1] 
_atom_site_anisotrop.U[2][2] 
_atom_site_anisotrop.U[3][3] 
_atom_site_anisotrop.U[1][2] 
_atom_site_anisotrop.U[1][3] 
_atom_site_anisotrop.U[2][3] 
_atom_site_anisotrop.pdbx_PDB_model_num 
_atom_site_anisotrop.type_symbol 
1    N   N   . MET MET A A 1   1   . 1.3554 1.3457 1.0845 -0.1514 -0.0378 0.1823  1 . 
2    CA  CA  . MET MET A A 1   1   . 1.2427 1.2486 0.9892 -0.1353 -0.0331 0.1361  1 . 
3    C   C   . MET MET A A 1   1   . 1.2239 1.2882 0.9471 -0.1381 -0.0125 0.1169  1 . 
4    O   O   . MET MET A A 1   1   . 1.2920 1.3847 0.9776 -0.1251 -0.0148 0.1031  1 . 
5    CB  CB  . MET MET A A 1   1   . 1.1808 1.1736 0.9236 -0.1106 -0.0547 0.1186  1 . 
6    CG  CG  . MET MET A A 1   1   . 1.1888 1.1851 0.9563 -0.0948 -0.0518 0.0781  1 . 
7    SD  SD  . MET MET A A 1   1   . 1.2097 1.1619 1.0300 -0.0973 -0.0473 0.0707  1 . 
8    CE  CE  . MET MET A A 1   1   . 1.1321 1.0879 0.9642 -0.0749 -0.0500 0.0323  1 . 
9    N   N   . GLU GLU A A 2   2   . 1.1245 1.2075 0.8741 -0.1545 0.0068  0.1138  1 . 
10   CA  CA  . GLU GLU A A 2   2   . 1.1347 1.2785 0.8738 -0.1593 0.0295  0.1009  1 . 
11   C   C   . GLU GLU A A 2   2   . 1.0003 1.1586 0.7884 -0.1642 0.0381  0.0776  1 . 
12   O   O   . GLU GLU A A 2   2   . 0.8860 1.0061 0.7076 -0.1698 0.0287  0.0760  1 . 
13   CB  CB  . GLU GLU A A 2   2   . 1.3057 1.4749 1.0192 -0.1836 0.0485  0.1382  1 . 
14   CG  CG  . GLU GLU A A 2   2   . 1.4923 1.6600 1.1425 -0.1790 0.0406  0.1609  1 . 
15   CD  CD  . GLU GLU A A 2   2   . 1.7200 1.8862 1.3495 -0.2068 0.0519  0.2128  1 . 
16   OE1 OE1 . GLU GLU A A 2   2   . 1.7702 1.9388 1.4411 -0.2305 0.0682  0.2287  1 . 
17   OE2 OE2 . GLU GLU A A 2   2   . 1.8300 1.9916 1.4020 -0.2060 0.0425  0.2392  1 . 
18   N   N   . LEU LEU A A 3   3   . 1.0350 1.2510 0.8268 -0.1623 0.0560  0.0591  1 . 
19   CA  CA  . LEU LEU A A 3   3   . 1.0137 1.2546 0.8524 -0.1620 0.0597  0.0335  1 . 
20   C   C   . LEU LEU A A 3   3   . 1.0920 1.3381 0.9697 -0.1934 0.0694  0.0533  1 . 
21   O   O   . LEU LEU A A 3   3   . 1.1177 1.4061 0.9993 -0.2122 0.0921  0.0714  1 . 
22   CB  CB  . LEU LEU A A 3   3   . 0.9789 1.2817 0.8158 -0.1467 0.0750  0.0079  1 . 
23   CG  CG  . LEU LEU A A 3   3   . 0.9388 1.2920 0.8279 -0.1479 0.0851  -0.0129 1 . 
24   CD1 CD1 . LEU LEU A A 3   3   . 0.9503 1.2738 0.8728 -0.1406 0.0613  -0.0307 1 . 
25   CD2 CD2 . LEU LEU A A 3   3   . 0.9449 1.3497 0.8269 -0.1250 0.0991  -0.0400 1 . 
26   N   N   . HIS HIS A A 4   4   . 1.1288 1.3324 1.0356 -0.2000 0.0532  0.0485  1 . 
27   CA  CA  . HIS HIS A A 4   4   . 1.1655 1.3673 1.1154 -0.2303 0.0567  0.0605  1 . 
28   C   C   . HIS HIS A A 4   4   . 1.0746 1.3310 1.0679 -0.2337 0.0605  0.0368  1 . 
29   O   O   . HIS HIS A A 4   4   . 1.1281 1.4416 1.1438 -0.2479 0.0814  0.0456  1 . 
30   CB  CB  . HIS HIS A A 4   4   . 1.2827 1.4150 1.2438 -0.2348 0.0370  0.0583  1 . 
31   CG  CG  . HIS HIS A A 4   4   . 1.4485 1.5278 1.3887 -0.2379 0.0334  0.0877  1 . 
32   ND1 ND1 . HIS HIS A A 4   4   . 1.5205 1.5542 1.4863 -0.2606 0.0297  0.1071  1 . 
33   CD2 CD2 . HIS HIS A A 4   4   . 1.4910 1.5546 1.3922 -0.2205 0.0297  0.1009  1 . 
34   CE1 CE1 . HIS HIS A A 4   4   . 1.5562 1.5488 1.5018 -0.2554 0.0245  0.1331  1 . 
35   NE2 NE2 . HIS HIS A A 4   4   . 1.5266 1.5383 1.4323 -0.2316 0.0232  0.1303  1 . 
36   N   N   . LYS LYS A A 11  11  . 1.1915 1.8839 1.2807 -0.1429 0.1958  -0.0770 1 . 
37   CA  CA  . LYS LYS A A 11  11  . 1.2307 1.8811 1.2321 -0.1377 0.1984  -0.0671 1 . 
38   C   C   . LYS LYS A A 11  11  . 1.2277 1.9180 1.1975 -0.1110 0.2222  -0.0957 1 . 
39   O   O   . LYS LYS A A 11  11  . 1.2220 1.8746 1.1296 -0.0925 0.2103  -0.1069 1 . 
40   CB  CB  . LYS LYS A A 11  11  . 1.2940 1.9343 1.2638 -0.1735 0.2155  -0.0222 1 . 
41   CG  CG  . LYS LYS A A 11  11  . 1.3334 1.9456 1.2113 -0.1700 0.2213  -0.0075 1 . 
42   CD  CD  . LYS LYS A A 11  11  . 1.3271 1.8567 1.1682 -0.1611 0.1815  -0.0024 1 . 
43   CE  CE  . LYS LYS A A 11  11  . 1.3350 1.8428 1.0930 -0.1475 0.1781  -0.0010 1 . 
44   NZ  NZ  . LYS LYS A A 11  11  . 1.2916 1.7274 1.0300 -0.1340 0.1389  -0.0029 1 . 
45   N   N   . ASN ASN A A 12  12  . 1.1692 1.9376 1.1870 -0.1090 0.2560  -0.1100 1 . 
46   CA  CA  . ASN ASN A A 12  12  . 1.1762 1.9886 1.1657 -0.0845 0.2858  -0.1411 1 . 
47   C   C   . ASN ASN A A 12  12  . 1.0675 1.8431 1.0425 -0.0455 0.2576  -0.1810 1 . 
48   O   O   . ASN ASN A A 12  12  . 1.1030 1.8591 1.0074 -0.0307 0.2599  -0.1965 1 . 
49   CB  CB  . ASN ASN A A 12  12  . 1.2208 2.1248 1.2884 -0.0837 0.3240  -0.1561 1 . 
50   CG  CG  . ASN ASN A A 12  12  . 1.3220 2.2727 1.3919 -0.1219 0.3644  -0.1183 1 . 
51   OD1 OD1 . ASN ASN A A 12  12  . 1.3889 2.3150 1.3790 -0.1412 0.3757  -0.0881 1 . 
52   ND2 ND2 . ASN ASN A A 12  12  . 1.3265 2.3457 1.4916 -0.1340 0.3851  -0.1173 1 . 
53   N   N   . ASP ASP A A 13  13  . 0.9556 1.7195 0.9963 -0.0301 0.2288  -0.1966 1 . 
54   CA  CA  . ASP ASP A A 13  13  . 0.9708 1.7010 1.0096 0.0059  0.2031  -0.2314 1 . 
55   C   C   . ASP ASP A A 13  13  . 0.9648 1.6183 0.9273 0.0072  0.1763  -0.2234 1 . 
56   O   O   . ASP ASP A A 13  13  . 1.0116 1.6438 0.9457 0.0326  0.1676  -0.2524 1 . 
57   CB  CB  . ASP ASP A A 13  13  . 0.9698 1.6944 1.0864 0.0167  0.1730  -0.2375 1 . 
58   CG  CG  . ASP ASP A A 13  13  . 0.9751 1.7742 1.1762 0.0076  0.1918  -0.2361 1 . 
59   OD1 OD1 . ASP ASP A A 13  13  . 1.0320 1.8962 1.2438 0.0051  0.2341  -0.2439 1 . 
60   OD2 OD2 . ASP ASP A A 13  13  . 0.9656 1.7604 1.2223 0.0021  0.1645  -0.2271 1 . 
61   N   N   . ILE ILE A A 14  14  . 0.9335 1.5458 0.8683 -0.0199 0.1629  -0.1856 1 . 
62   CA  CA  . ILE ILE A A 14  14  . 0.9613 1.5040 0.8362 -0.0190 0.1366  -0.1756 1 . 
63   C   C   . ILE ILE A A 14  14  . 1.0673 1.6150 0.8672 -0.0172 0.1519  -0.1794 1 . 
64   O   O   . ILE ILE A A 14  14  . 0.9950 1.5118 0.7599 0.0026  0.1346  -0.2014 1 . 
65   CB  CB  . ILE ILE A A 14  14  . 1.0032 1.5040 0.8755 -0.0469 0.1214  -0.1360 1 . 
66   CG1 CG1 . ILE ILE A A 14  14  . 0.9674 1.4640 0.9049 -0.0490 0.1045  -0.1368 1 . 
67   CG2 CG2 . ILE ILE A A 14  14  . 1.0507 1.4847 0.8725 -0.0440 0.0956  -0.1260 1 . 
68   CD1 CD1 . ILE ILE A A 14  14  . 0.9124 1.3880 0.8727 -0.0193 0.0803  -0.1646 1 . 
69   N   N   . GLU GLU A A 15  15  . 1.1872 1.7733 0.9598 -0.0394 0.1831  -0.1567 1 . 
70   CA  CA  . GLU GLU A A 15  15  . 1.3351 1.9304 1.0258 -0.0388 0.1984  -0.1586 1 . 
71   C   C   . GLU GLU A A 15  15  . 1.2695 1.8998 0.9520 -0.0085 0.2137  -0.2105 1 . 
72   O   O   . GLU GLU A A 15  15  . 1.2474 1.8631 0.8600 -0.0000 0.2109  -0.2234 1 . 
73   CB  CB  . GLU GLU A A 15  15  . 1.5291 2.1639 1.1946 -0.0697 0.2335  -0.1207 1 . 
74   CG  CG  . GLU GLU A A 15  15  . 1.6566 2.2411 1.2784 -0.0956 0.2154  -0.0707 1 . 
75   CD  CD  . GLU GLU A A 15  15  . 1.7944 2.4152 1.3859 -0.1264 0.2507  -0.0298 1 . 
76   OE1 OE1 . GLU GLU A A 15  15  . 1.8088 2.4869 1.4525 -0.1383 0.2847  -0.0283 1 . 
77   OE2 OE2 . GLU GLU A A 15  15  . 1.8767 2.4704 1.3956 -0.1392 0.2438  0.0028  1 . 
78   N   N   . LEU LEU A A 16  16  . 1.1983 1.8671 0.9557 0.0087  0.2254  -0.2396 1 . 
79   CA  CA  . LEU LEU A A 16  16  . 1.1030 1.7918 0.8699 0.0422  0.2337  -0.2919 1 . 
80   C   C   . LEU LEU A A 16  16  . 0.9669 1.5996 0.7483 0.0677  0.1925  -0.3189 1 . 
81   O   O   . LEU LEU A A 16  16  . 0.9488 1.5760 0.7460 0.0949  0.1895  -0.3577 1 . 
82   CB  CB  . LEU LEU A A 16  16  . 1.0959 1.8515 0.9474 0.0514  0.2634  -0.3091 1 . 
83   CG  CG  . LEU LEU A A 16  16  . 1.1453 1.9544 0.9887 0.0372  0.3095  -0.2974 1 . 
84   CD1 CD1 . LEU LEU A A 16  16  . 1.2068 1.9928 0.9527 0.0120  0.3177  -0.2623 1 . 
85   CD2 CD2 . LEU LEU A A 16  16  . 1.1101 1.9825 1.0386 0.0196  0.3321  -0.2784 1 . 
86   N   N   . LYS LYS A A 17  17  . 0.9650 1.5393 0.7520 0.0567  0.1568  -0.2898 1 . 
87   CA  CA  . LYS LYS A A 17  17  . 0.9288 1.4437 0.7286 0.0757  0.1180  -0.3058 1 . 
88   C   C   . LYS LYS A A 17  17  . 0.9002 1.4287 0.7757 0.1036  0.1141  -0.3385 1 . 
89   O   O   . LYS LYS A A 17  17  . 0.9300 1.4386 0.8106 0.1293  0.1018  -0.3747 1 . 
90   CB  CB  . LYS LYS A A 17  17  . 1.0484 1.5332 0.7790 0.0846  0.1054  -0.3263 1 . 
91   CG  CG  . LYS LYS A A 17  17  . 1.0559 1.5292 0.7105 0.0589  0.1055  -0.2913 1 . 
92   CD  CD  . LYS LYS A A 17  17  . 1.1065 1.5368 0.7059 0.0660  0.0808  -0.3039 1 . 
93   CE  CE  . LYS LYS A A 17  17  . 1.1372 1.5415 0.6777 0.0429  0.0648  -0.2633 1 . 
94   NZ  NZ  . LYS LYS A A 17  17  . 1.1356 1.5221 0.6077 0.0429  0.0562  -0.2676 1 . 
95   N   N   . LYS LYS A A 18  18  . 0.8929 1.4552 0.8316 0.0980  0.1224  -0.3250 1 . 
96   CA  CA  . LYS LYS A A 18  18  . 0.9179 1.4934 0.9347 0.1240  0.1134  -0.3488 1 . 
97   C   C   . LYS LYS A A 18  18  . 0.8954 1.4049 0.9300 0.1323  0.0717  -0.3404 1 . 
98   O   O   . LYS LYS A A 18  18  . 0.9610 1.4623 1.0446 0.1590  0.0573  -0.3632 1 . 
99   CB  CB  . LYS LYS A A 18  18  . 0.9585 1.5928 1.0407 0.1138  0.1295  -0.3349 1 . 
100  CG  CG  . LYS LYS A A 18  18  . 1.0836 1.7974 1.1830 0.1165  0.1750  -0.3541 1 . 
101  CD  CD  . LYS LYS A A 18  18  . 1.0896 1.8625 1.2745 0.1083  0.1847  -0.3418 1 . 
102  CE  CE  . LYS LYS A A 18  18  . 1.0633 1.8432 1.3341 0.1398  0.1621  -0.3644 1 . 
103  NZ  NZ  . LYS LYS A A 18  18  . 1.0986 1.9553 1.4337 0.1634  0.1966  -0.3999 1 . 
104  N   N   . TYR TYR A A 19  19  . 0.8106 1.2728 0.8087 0.1107  0.0535  -0.3074 1 . 
105  CA  CA  . TYR TYR A A 19  19  . 0.8083 1.2183 0.8270 0.1126  0.0210  -0.2915 1 . 
106  C   C   . TYR TYR A A 19  19  . 0.8129 1.1600 0.7873 0.1116  0.0013  -0.2870 1 . 
107  O   O   . TYR TYR A A 19  19  . 0.7608 1.1000 0.6825 0.0981  0.0076  -0.2798 1 . 
108  CB  CB  . TYR TYR A A 19  19  . 0.7321 1.1445 0.7614 0.0872  0.0174  -0.2567 1 . 
109  CG  CG  . TYR TYR A A 19  19  . 0.6697 1.1472 0.7500 0.0829  0.0339  -0.2578 1 . 
110  CD1 CD1 . TYR TYR A A 19  19  . 0.6826 1.1952 0.8247 0.1082  0.0328  -0.2817 1 . 
111  CD2 CD2 . TYR TYR A A 19  19  . 0.6677 1.1718 0.7426 0.0534  0.0497  -0.2343 1 . 
112  CE1 CE1 . TYR TYR A A 19  19  . 0.7440 1.3216 0.9438 0.1047  0.0468  -0.2828 1 . 
113  CE2 CE2 . TYR TYR A A 19  19  . 0.7117 1.2794 0.8431 0.0470  0.0645  -0.2350 1 . 
114  CZ  CZ  . TYR TYR A A 19  19  . 0.7697 1.3765 0.9647 0.0730  0.0630  -0.2597 1 . 
115  OH  OH  . TYR TYR A A 19  19  . 0.8752 1.5505 1.1374 0.0676  0.0765  -0.2608 1 . 
116  N   N   . ASN ASN A A 20  20  . 0.7584 1.0629 0.7584 0.1259  -0.0234 -0.2893 1 . 
117  CA  CA  . ASN ASN A A 20  20  . 0.7030 0.9482 0.6780 0.1191  -0.0432 -0.2737 1 . 
118  C   C   . ASN ASN A A 20  20  . 0.6944 0.9228 0.6604 0.0967  -0.0466 -0.2377 1 . 
119  O   O   . ASN ASN A A 20  20  . 0.6733 0.9205 0.6651 0.0926  -0.0461 -0.2275 1 . 
120  CB  CB  . ASN ASN A A 20  20  . 0.6242 0.8311 0.6339 0.1398  -0.0648 -0.2849 1 . 
121  CG  CG  . ASN ASN A A 20  20  . 0.7986 1.0035 0.8119 0.1601  -0.0665 -0.3231 1 . 
122  OD1 OD1 . ASN ASN A A 20  20  . 0.8337 1.0461 0.8050 0.1551  -0.0590 -0.3372 1 . 
123  ND2 ND2 . ASN ASN A A 20  20  . 0.7679 0.9605 0.8300 0.1832  -0.0784 -0.3408 1 . 
124  N   N   . ILE ILE A A 21  21  . 0.6529 0.8456 0.5852 0.0829  -0.0517 -0.2206 1 . 
125  CA  CA  . ILE ILE A A 21  21  . 0.6288 0.8069 0.5464 0.0607  -0.0497 -0.1909 1 . 
126  C   C   . ILE ILE A A 21  21  . 0.7161 0.8419 0.6362 0.0604  -0.0647 -0.1769 1 . 
127  O   O   . ILE ILE A A 21  21  . 0.7646 0.8621 0.6800 0.0663  -0.0737 -0.1807 1 . 
128  CB  CB  . ILE ILE A A 21  21  . 0.6684 0.8545 0.5477 0.0435  -0.0386 -0.1791 1 . 
129  CG1 CG1 . ILE ILE A A 21  21  . 0.7074 0.9493 0.5812 0.0415  -0.0179 -0.1897 1 . 
130  CG2 CG2 . ILE ILE A A 21  21  . 0.6348 0.7980 0.5064 0.0224  -0.0378 -0.1504 1 . 
131  CD1 CD1 . ILE ILE A A 21  21  . 0.7604 1.0117 0.5916 0.0237  -0.0061 -0.1732 1 . 
132  N   N   . GLY GLY A A 22  22  . 0.6455 0.7603 0.5727 0.0524  -0.0668 -0.1614 1 . 
133  CA  CA  . GLY GLY A A 22  22  . 0.6396 0.7087 0.5616 0.0488  -0.0736 -0.1460 1 . 
134  C   C   . GLY GLY A A 22  22  . 0.6505 0.7037 0.5508 0.0296  -0.0653 -0.1291 1 . 
135  O   O   . GLY GLY A A 22  22  . 0.6579 0.7313 0.5509 0.0156  -0.0572 -0.1241 1 . 
136  N   N   . VAL VAL A A 23  23  . 0.6737 0.6904 0.5709 0.0289  -0.0671 -0.1202 1 . 
137  CA  CA  . VAL VAL A A 23  23  . 0.6832 0.6779 0.5693 0.0146  -0.0598 -0.1050 1 . 
138  C   C   . VAL VAL A A 23  23  . 0.6833 0.6485 0.5690 0.0136  -0.0569 -0.0984 1 . 
139  O   O   . VAL VAL A A 23  23  . 0.6654 0.6085 0.5616 0.0221  -0.0588 -0.0960 1 . 
140  CB  CB  . VAL VAL A A 23  23  . 0.6545 0.6341 0.5430 0.0155  -0.0633 -0.0997 1 . 
141  CG1 CG1 . VAL VAL A A 23  23  . 0.6613 0.6156 0.5489 0.0037  -0.0558 -0.0835 1 . 
142  CG2 CG2 . VAL VAL A A 23  23  . 0.6145 0.6230 0.4897 0.0157  -0.0668 -0.1061 1 . 
143  N   N   . ALA ALA A A 24  24  . 0.6287 0.5939 0.5013 0.0019  -0.0520 -0.0957 1 . 
144  CA  CA  . ALA ALA A A 24  24  . 0.7467 0.6888 0.6057 0.0000  -0.0498 -0.0932 1 . 
145  C   C   . ALA ALA A A 24  24  . 0.7464 0.6561 0.5981 -0.0086 -0.0364 -0.0875 1 . 
146  O   O   . ALA ALA A A 24  24  . 0.7652 0.6732 0.6125 -0.0213 -0.0321 -0.0879 1 . 
147  CB  CB  . ALA ALA A A 24  24  . 0.6425 0.6055 0.4916 -0.0075 -0.0569 -0.0986 1 . 
148  N   N   . ILE ILE A A 25  25  . 0.7144 0.5985 0.5703 -0.0017 -0.0285 -0.0823 1 . 
149  CA  CA  . ILE ILE A A 25  25  . 0.6883 0.5447 0.5497 -0.0055 -0.0128 -0.0784 1 . 
150  C   C   . ILE ILE A A 25  25  . 0.7692 0.6041 0.6008 -0.0103 -0.0002 -0.0828 1 . 
151  O   O   . ILE ILE A A 25  25  . 0.8434 0.6719 0.6592 -0.0051 0.0023  -0.0793 1 . 
152  CB  CB  . ILE ILE A A 25  25  . 0.6891 0.5357 0.5814 0.0041  -0.0092 -0.0709 1 . 
153  CG1 CG1 . ILE ILE A A 25  25  . 0.6787 0.5450 0.5922 0.0080  -0.0252 -0.0704 1 . 
154  CG2 CG2 . ILE ILE A A 25  25  . 0.7846 0.6070 0.6922 0.0022  0.0090  -0.0677 1 . 
155  CD1 CD1 . ILE ILE A A 25  25  . 0.6183 0.4780 0.5658 0.0162  -0.0288 -0.0661 1 . 
156  N   N   . SER SER A A 26  26  . 0.7699 0.5910 0.5915 -0.0207 0.0074  -0.0903 1 . 
157  CA  CA  . SER SER A A 26  26  . 0.8476 0.6436 0.6365 -0.0253 0.0215  -0.1003 1 . 
158  C   C   . SER SER A A 26  26  . 0.8133 0.5843 0.6215 -0.0190 0.0459  -0.0986 1 . 
159  O   O   . SER SER A A 26  26  . 0.7729 0.5299 0.6054 -0.0210 0.0534  -0.1020 1 . 
160  CB  CB  . SER SER A A 26  26  . 0.8992 0.6898 0.6728 -0.0400 0.0165  -0.1141 1 . 
161  OG  OG  . SER SER A A 26  26  . 1.0531 0.8747 0.8250 -0.0464 -0.0050 -0.1137 1 . 
162  N   N   . LEU LEU A A 27  27  . 0.8711 0.6371 0.6743 -0.0112 0.0586  -0.0916 1 . 
163  CA  CA  . LEU LEU A A 27  27  . 0.9526 0.7039 0.7887 -0.0043 0.0833  -0.0876 1 . 
164  C   C   . LEU LEU A A 27  27  . 0.9369 0.6623 0.7511 -0.0074 0.1087  -0.1047 1 . 
165  O   O   . LEU LEU A A 27  27  . 1.1270 0.8428 0.8848 -0.0123 0.1150  -0.1151 1 . 
166  CB  CB  . LEU LEU A A 27  27  . 0.9930 0.7480 0.8338 0.0020  0.0918  -0.0728 1 . 
167  CG  CG  . LEU LEU A A 27  27  . 1.0296 0.7813 0.9251 0.0087  0.1127  -0.0635 1 . 
168  CD1 CD1 . LEU LEU A A 27  27  . 1.0188 0.7803 0.9355 0.0120  0.1057  -0.0458 1 . 
169  CD2 CD2 . LEU LEU A A 27  27  . 1.1743 0.9075 1.0539 0.0090  0.1512  -0.0709 1 . 
170  N   N   . GLY GLY A A 28  28  . 0.8476 0.5607 0.7056 -0.0037 0.1212  -0.1092 1 . 
171  CA  CA  . GLY GLY A A 28  28  . 0.9281 0.6134 0.7743 -0.0047 0.1447  -0.1307 1 . 
172  C   C   . GLY GLY A A 28  28  . 0.9954 0.6673 0.8394 -0.0141 0.1287  -0.1435 1 . 
173  O   O   . GLY GLY A A 28  28  . 1.0696 0.7131 0.9129 -0.0146 0.1455  -0.1642 1 . 
174  N   N   . ASN ASN A A 29  29  . 0.9399 0.6308 0.7849 -0.0219 0.0988  -0.1326 1 . 
175  CA  CA  . ASN ASN A A 29  29  . 0.9548 0.6368 0.8063 -0.0337 0.0836  -0.1380 1 . 
176  C   C   . ASN ASN A A 29  29  . 0.8851 0.5616 0.7966 -0.0279 0.0810  -0.1224 1 . 
177  O   O   . ASN ASN A A 29  29  . 0.8313 0.5306 0.7678 -0.0217 0.0696  -0.1021 1 . 
178  CB  CB  . ASN ASN A A 29  29  . 0.9469 0.6587 0.7757 -0.0445 0.0569  -0.1309 1 . 
179  CG  CG  . ASN ASN A A 29  29  . 1.0192 0.7263 0.8538 -0.0608 0.0431  -0.1348 1 . 
180  OD1 OD1 . ASN ASN A A 29  29  . 1.1574 0.8449 1.0267 -0.0630 0.0453  -0.1297 1 . 
181  ND2 ND2 . ASN ASN A A 29  29  . 0.9065 0.6334 0.7130 -0.0730 0.0268  -0.1410 1 . 
182  N   N   . LYS LYS A A 30  30  . 0.9256 0.5700 0.8603 -0.0297 0.0888  -0.1320 1 . 
183  CA  CA  . LYS LYS A A 30  30  . 1.0332 0.6675 1.0293 -0.0209 0.0869  -0.1153 1 . 
184  C   C   . LYS LYS A A 30  30  . 0.9164 0.5729 0.9262 -0.0273 0.0586  -0.0869 1 . 
185  O   O   . LYS LYS A A 30  30  . 0.8922 0.5503 0.9455 -0.0183 0.0507  -0.0671 1 . 
186  CB  CB  . LYS LYS A A 30  30  . 1.1094 0.7002 1.1300 -0.0215 0.0986  -0.1317 1 . 
187  CG  CG  . LYS LYS A A 30  30  . 1.1721 0.7395 1.1791 -0.0127 0.1315  -0.1642 1 . 
188  CD  CD  . LYS LYS A A 30  30  . 1.2153 0.7404 1.2728 -0.0042 0.1464  -0.1787 1 . 
189  CE  CE  . LYS LYS A A 30  30  . 1.3043 0.8055 1.3381 0.0034  0.1826  -0.2182 1 . 
190  NZ  NZ  . LYS LYS A A 30  30  . 1.3782 0.8473 1.3648 -0.0122 0.1796  -0.2505 1 . 
191  N   N   . TRP TRP A A 31  31  . 0.8734 0.5492 0.8475 -0.0423 0.0433  -0.0843 1 . 
192  CA  CA  . TRP TRP A A 31  31  . 0.8634 0.5641 0.8441 -0.0478 0.0221  -0.0585 1 . 
193  C   C   . TRP TRP A A 31  31  . 0.8345 0.5663 0.8175 -0.0355 0.0144  -0.0477 1 . 
194  O   O   . TRP TRP A A 31  31  . 0.9089 0.6545 0.9056 -0.0339 -0.0015 -0.0271 1 . 
195  CB  CB  . TRP TRP A A 31  31  . 0.8816 0.6016 0.8305 -0.0666 0.0125  -0.0604 1 . 
196  CG  CG  . TRP TRP A A 31  31  . 0.8651 0.6093 0.8171 -0.0757 -0.0028 -0.0345 1 . 
197  CD1 CD1 . TRP TRP A A 31  31  . 0.8429 0.5722 0.8109 -0.0896 -0.0081 -0.0161 1 . 
198  CD2 CD2 . TRP TRP A A 31  31  . 0.7558 0.5420 0.6910 -0.0719 -0.0127 -0.0245 1 . 
199  NE1 NE1 . TRP TRP A A 31  31  . 0.8142 0.5767 0.7706 -0.0955 -0.0187 0.0072  1 . 
200  CE2 CE2 . TRP TRP A A 31  31  . 0.7548 0.5529 0.6903 -0.0840 -0.0212 -0.0007 1 . 
201  CE3 CE3 . TRP TRP A A 31  31  . 0.7595 0.5723 0.6799 -0.0597 -0.0145 -0.0338 1 . 
202  CZ2 CZ2 . TRP TRP A A 31  31  . 0.7134 0.5513 0.6290 -0.0832 -0.0291 0.0100  1 . 
203  CZ3 CZ3 . TRP TRP A A 31  31  . 0.7226 0.5714 0.6307 -0.0581 -0.0249 -0.0251 1 . 
204  CH2 CH2 . TRP TRP A A 31  31  . 0.7327 0.5951 0.6356 -0.0693 -0.0310 -0.0054 1 . 
205  N   N   . PHE PHE A A 32  32  . 0.7150 0.4557 0.6838 -0.0273 0.0243  -0.0608 1 . 
206  CA  CA  . PHE PHE A A 32  32  . 0.6843 0.4523 0.6556 -0.0182 0.0150  -0.0536 1 . 
207  C   C   . PHE PHE A A 32  32  . 0.6964 0.4582 0.7150 -0.0049 0.0177  -0.0453 1 . 
208  O   O   . PHE PHE A A 32  32  . 0.7139 0.4828 0.7433 0.0033  0.0244  -0.0482 1 . 
209  CB  CB  . PHE PHE A A 32  32  . 0.6574 0.4367 0.5953 -0.0173 0.0210  -0.0665 1 . 
210  CG  CG  . PHE PHE A A 32  32  . 0.6277 0.4285 0.5320 -0.0276 0.0090  -0.0705 1 . 
211  CD1 CD1 . PHE PHE A A 32  32  . 0.5858 0.4181 0.4864 -0.0251 -0.0063 -0.0650 1 . 
212  CD2 CD2 . PHE PHE A A 32  32  . 0.6313 0.4220 0.5128 -0.0398 0.0127  -0.0820 1 . 
213  CE1 CE1 . PHE PHE A A 32  32  . 0.6226 0.4800 0.5020 -0.0332 -0.0144 -0.0695 1 . 
214  CE2 CE2 . PHE PHE A A 32  32  . 0.7001 0.5159 0.5625 -0.0501 0.0007  -0.0848 1 . 
215  CZ  CZ  . PHE PHE A A 32  32  . 0.6154 0.4666 0.4794 -0.0461 -0.0112 -0.0778 1 . 
216  N   N   . SER SER A A 33  33  . 0.6806 0.4302 0.7330 -0.0035 0.0100  -0.0321 1 . 
217  CA  CA  . SER SER A A 33  33  . 0.7468 0.4994 0.8511 0.0084  0.0015  -0.0195 1 . 
218  C   C   . SER SER A A 33  33  . 0.7148 0.4977 0.8104 0.0098  -0.0220 -0.0122 1 . 
219  O   O   . SER SER A A 33  33  . 0.6988 0.4994 0.7502 0.0024  -0.0320 -0.0141 1 . 
220  CB  CB  . SER SER A A 33  33  . 0.8197 0.5546 0.9568 0.0089  -0.0105 -0.0020 1 . 
221  OG  OG  . SER SER A A 33  33  . 0.8316 0.5795 0.9345 -0.0019 -0.0329 0.0137  1 . 
222  N   N   . ILE ILE A A 34  34  . 0.6670 0.4569 0.8098 0.0195  -0.0313 -0.0059 1 . 
223  CA  CA  . ILE ILE A A 34  34  . 0.5982 0.4129 0.7350 0.0207  -0.0574 -0.0030 1 . 
224  C   C   . ILE ILE A A 34  34  . 0.5687 0.3933 0.6726 0.0145  -0.0827 0.0100  1 . 
225  O   O   . ILE ILE A A 34  34  . 0.6010 0.4469 0.6677 0.0118  -0.0968 0.0048  1 . 
226  CB  CB  . ILE ILE A A 34  34  . 0.7478 0.5681 0.9503 0.0300  -0.0672 0.0017  1 . 
227  CG1 CG1 . ILE ILE A A 34  34  . 0.7699 0.5852 1.0003 0.0337  -0.0376 -0.0089 1 . 
228  CG2 CG2 . ILE ILE A A 34  34  . 0.7636 0.6060 0.9584 0.0299  -0.0988 0.0003  1 . 
229  CD1 CD1 . ILE ILE A A 34  34  . 0.7652 0.5895 0.9578 0.0300  -0.0345 -0.0202 1 . 
230  N   N   . ASP ASP A A 35  35  . 0.6101 0.4186 0.7257 0.0123  -0.0866 0.0272  1 . 
231  CA  CA  . ASP ASP A A 35  35  . 0.7317 0.5483 0.8135 0.0047  -0.1090 0.0463  1 . 
232  C   C   . ASP ASP A A 35  35  . 0.7155 0.5438 0.7375 -0.0081 -0.0981 0.0399  1 . 
233  O   O   . ASP ASP A A 35  35  . 0.7563 0.6093 0.7371 -0.0126 -0.1111 0.0422  1 . 
234  CB  CB  . ASP ASP A A 35  35  . 0.7604 0.5514 0.8758 0.0053  -0.1156 0.0706  1 . 
235  CG  CG  . ASP ASP A A 35  35  . 0.8191 0.6071 1.0000 0.0192  -0.1339 0.0808  1 . 
236  OD1 OD1 . ASP ASP A A 35  35  . 0.8686 0.6792 1.0545 0.0237  -0.1554 0.0782  1 . 
237  OD2 OD2 . ASP ASP A A 35  35  . 0.9520 0.7152 1.1854 0.0259  -0.1273 0.0896  1 . 
238  N   N   . ASN ASN A A 36  36  . 0.7112 0.5241 0.7292 -0.0142 -0.0743 0.0301  1 . 
239  CA  CA  . ASN ASN A A 36  36  . 0.7075 0.5360 0.6802 -0.0271 -0.0655 0.0233  1 . 
240  C   C   . ASN ASN A A 36  36  . 0.6992 0.5560 0.6483 -0.0223 -0.0647 0.0031  1 . 
241  O   O   . ASN ASN A A 36  36  . 0.7112 0.5950 0.6263 -0.0285 -0.0667 0.0005  1 . 
242  CB  CB  . ASN ASN A A 36  36  . 0.6852 0.4899 0.6619 -0.0355 -0.0454 0.0145  1 . 
243  CG  CG  . ASN ASN A A 36  36  . 0.8008 0.5773 0.7956 -0.0441 -0.0473 0.0347  1 . 
244  OD1 OD1 . ASN ASN A A 36  36  . 0.8200 0.6022 0.8089 -0.0489 -0.0629 0.0601  1 . 
245  ND2 ND2 . ASN ASN A A 36  36  . 0.8234 0.5671 0.8386 -0.0461 -0.0321 0.0235  1 . 
246  N   N   . ILE ILE A A 37  37  . 0.6836 0.5351 0.6546 -0.0112 -0.0605 -0.0103 1 . 
247  CA  CA  . ILE ILE A A 37  37  . 0.6689 0.5421 0.6250 -0.0053 -0.0637 -0.0264 1 . 
248  C   C   . ILE ILE A A 37  37  . 0.6907 0.5862 0.6341 -0.0021 -0.0855 -0.0247 1 . 
249  O   O   . ILE ILE A A 37  37  . 0.6593 0.5788 0.5750 -0.0013 -0.0881 -0.0374 1 . 
250  CB  CB  . ILE ILE A A 37  37  . 0.6427 0.5026 0.6288 0.0041  -0.0553 -0.0351 1 . 
251  CG1 CG1 . ILE ILE A A 37  37  . 0.6195 0.4620 0.5980 0.0006  -0.0322 -0.0416 1 . 
252  CG2 CG2 . ILE ILE A A 37  37  . 0.5655 0.4423 0.5470 0.0110  -0.0650 -0.0475 1 . 
253  CD1 CD1 . ILE ILE A A 37  37  . 0.6069 0.4317 0.6159 0.0079  -0.0166 -0.0437 1 . 
254  N   N   . GLU GLU A A 38  38  . 0.7237 0.6122 0.6883 0.0009  -0.1027 -0.0111 1 . 
255  CA  CA  . GLU GLU A A 38  38  . 0.7132 0.6215 0.6568 0.0029  -0.1274 -0.0105 1 . 
256  C   C   . GLU GLU A A 38  38  . 0.7343 0.6629 0.6247 -0.0069 -0.1255 -0.0040 1 . 
257  O   O   . GLU GLU A A 38  38  . 0.7725 0.7261 0.6284 -0.0049 -0.1327 -0.0174 1 . 
258  CB  CB  . GLU GLU A A 38  38  . 0.7976 0.6950 0.7732 0.0063  -0.1505 0.0076  1 . 
259  CG  CG  . GLU GLU A A 38  38  . 0.8191 0.7353 0.7733 0.0094  -0.1822 0.0032  1 . 
260  CD  CD  . GLU GLU A A 38  38  . 0.9565 0.8821 0.8625 0.0020  -0.1981 0.0250  1 . 
261  OE1 OE1 . GLU GLU A A 38  38  . 0.9098 0.8247 0.8083 -0.0063 -0.1861 0.0483  1 . 
262  OE2 OE2 . GLU GLU A A 38  38  . 1.1385 1.0806 1.0124 0.0036  -0.2236 0.0192  1 . 
263  N   N   . LYS LYS A A 39  39  . 0.6907 0.6087 0.5763 -0.0179 -0.1145 0.0159  1 . 
264  CA  CA  . LYS LYS A A 39  39  . 0.7520 0.6915 0.5925 -0.0303 -0.1089 0.0262  1 . 
265  C   C   . LYS LYS A A 39  39  . 0.8210 0.7876 0.6431 -0.0314 -0.0911 0.0028  1 . 
266  O   O   . LYS LYS A A 39  39  . 0.8962 0.8947 0.6815 -0.0345 -0.0884 -0.0014 1 . 
267  CB  CB  . LYS LYS A A 39  39  . 0.6758 0.5936 0.5252 -0.0440 -0.1011 0.0535  1 . 
268  CG  CG  . LYS LYS A A 39  39  . 0.7395 0.6382 0.5973 -0.0437 -0.1231 0.0843  1 . 
269  CD  CD  . LYS LYS A A 39  39  . 0.9336 0.8021 0.8113 -0.0556 -0.1161 0.1111  1 . 
270  CE  CE  . LYS LYS A A 39  39  . 1.0808 0.9256 0.9803 -0.0510 -0.1411 0.1425  1 . 
271  NZ  NZ  . LYS LYS A A 39  39  . 1.1764 1.0038 1.1327 -0.0332 -0.1498 0.1302  1 . 
272  N   N   . LEU LEU A A 40  40  . 0.7227 0.6788 0.5699 -0.0279 -0.0790 -0.0127 1 . 
273  CA  CA  . LEU LEU A A 40  40  . 0.6853 0.6675 0.5218 -0.0273 -0.0669 -0.0327 1 . 
274  C   C   . LEU LEU A A 40  40  . 0.6851 0.6889 0.5114 -0.0134 -0.0759 -0.0541 1 . 
275  O   O   . LEU LEU A A 40  40  . 0.6934 0.7300 0.5010 -0.0124 -0.0689 -0.0672 1 . 
276  CB  CB  . LEU LEU A A 40  40  . 0.7042 0.6679 0.5637 -0.0261 -0.0570 -0.0422 1 . 
277  CG  CG  . LEU LEU A A 40  40  . 0.7771 0.7297 0.6398 -0.0416 -0.0451 -0.0338 1 . 
278  CD1 CD1 . LEU LEU A A 40  40  . 0.8308 0.7627 0.7053 -0.0387 -0.0385 -0.0465 1 . 
279  CD2 CD2 . LEU LEU A A 40  40  . 0.7842 0.7728 0.6320 -0.0537 -0.0379 -0.0336 1 . 
280  N   N   . VAL VAL A A 41  41  . 0.6803 0.6661 0.5245 -0.0024 -0.0908 -0.0598 1 . 
281  CA  CA  . VAL VAL A A 41  41  . 0.7063 0.7058 0.5457 0.0101  -0.1026 -0.0830 1 . 
282  C   C   . VAL VAL A A 41  41  . 0.7736 0.7969 0.5711 0.0084  -0.1119 -0.0846 1 . 
283  O   O   . VAL VAL A A 41  41  . 0.7675 0.8160 0.5442 0.0156  -0.1102 -0.1081 1 . 
284  CB  CB  . VAL VAL A A 41  41  . 0.6748 0.6481 0.5516 0.0188  -0.1173 -0.0868 1 . 
285  CG1 CG1 . VAL VAL A A 41  41  . 0.5467 0.5292 0.4206 0.0295  -0.1351 -0.1116 1 . 
286  CG2 CG2 . VAL VAL A A 41  41  . 0.6330 0.5880 0.5396 0.0212  -0.1032 -0.0877 1 . 
287  N   N   . LYS LYS A A 42  42  . 0.7368 0.7522 0.5199 -0.0003 -0.1217 -0.0597 1 . 
288  CA  CA  . LYS LYS A A 42  42  . 0.7559 0.7944 0.4863 -0.0049 -0.1288 -0.0546 1 . 
289  C   C   . LYS LYS A A 42  42  . 0.7955 0.8693 0.4951 -0.0114 -0.1028 -0.0599 1 . 
290  O   O   . LYS LYS A A 42  42  . 0.7716 0.8745 0.4385 -0.0050 -0.0993 -0.0830 1 . 
291  CB  CB  . LYS LYS A A 42  42  . 0.7551 0.7767 0.4778 -0.0153 -0.1418 -0.0175 1 . 
292  CG  CG  . LYS LYS A A 42  42  . 0.8847 0.9161 0.5607 -0.0151 -0.1673 -0.0112 1 . 
293  CD  CD  . LYS LYS A A 42  42  . 1.0655 1.0801 0.7344 -0.0259 -0.1801 0.0329  1 . 
294  CE  CE  . LYS LYS A A 42  42  . 1.1588 1.1421 0.8833 -0.0186 -0.2070 0.0443  1 . 
295  NZ  NZ  . LYS LYS A A 42  42  . 1.2381 1.2260 0.9452 -0.0120 -0.2460 0.0403  1 . 
296  N   N   . TRP TRP A A 43  43  . 0.8320 0.9043 0.5470 -0.0238 -0.0836 -0.0417 1 . 
297  CA  CA  . TRP TRP A A 43  43  . 0.8876 0.9970 0.5858 -0.0331 -0.0585 -0.0429 1 . 
298  C   C   . TRP TRP A A 43  43  . 0.8276 0.9643 0.5371 -0.0186 -0.0493 -0.0795 1 . 
299  O   O   . TRP TRP A A 43  43  . 0.9366 1.1139 0.6222 -0.0177 -0.0337 -0.0926 1 . 
300  CB  CB  . TRP TRP A A 43  43  . 0.8762 0.9739 0.6023 -0.0493 -0.0448 -0.0216 1 . 
301  CG  CG  . TRP TRP A A 43  43  . 0.8741 1.0122 0.5922 -0.0634 -0.0204 -0.0175 1 . 
302  CD1 CD1 . TRP TRP A A 43  43  . 0.8540 1.0056 0.5481 -0.0830 -0.0087 0.0119  1 . 
303  CD2 CD2 . TRP TRP A A 43  43  . 0.7952 0.9680 0.5355 -0.0594 -0.0049 -0.0412 1 . 
304  NE1 NE1 . TRP TRP A A 43  43  . 0.7838 0.9789 0.4868 -0.0930 0.0160  0.0069  1 . 
305  CE2 CE2 . TRP TRP A A 43  43  . 0.7943 1.0046 0.5280 -0.0778 0.0175  -0.0266 1 . 
306  CE3 CE3 . TRP TRP A A 43  43  . 0.7942 0.9703 0.5634 -0.0424 -0.0088 -0.0704 1 . 
307  CZ2 CZ2 . TRP TRP A A 43  43  . 0.7570 1.0120 0.5187 -0.0788 0.0357  -0.0432 1 . 
308  CZ3 CZ3 . TRP TRP A A 43  43  . 0.7819 0.9985 0.5745 -0.0420 0.0061  -0.0852 1 . 
309  CH2 CH2 . TRP TRP A A 43  43  . 0.7159 0.9738 0.5074 -0.0596 0.0281  -0.0731 1 . 
310  N   N   . SER SER A A 44  44  . 0.7377 0.8528 0.4850 -0.0064 -0.0577 -0.0955 1 . 
311  CA  CA  . SER SER A A 44  44  . 0.7519 0.8874 0.5173 0.0086  -0.0521 -0.1263 1 . 
312  C   C   . SER SER A A 44  44  . 0.7561 0.9046 0.4993 0.0237  -0.0605 -0.1546 1 . 
313  O   O   . SER SER A A 44  44  . 0.8676 1.0485 0.6109 0.0341  -0.0484 -0.1802 1 . 
314  CB  CB  . SER SER A A 44  44  . 0.6617 0.7662 0.4681 0.0162  -0.0603 -0.1299 1 . 
315  OG  OG  . SER SER A A 44  44  . 0.7095 0.7999 0.5278 0.0019  -0.0530 -0.1081 1 . 
316  N   N   . LEU LEU A A 45  45  . 0.7342 0.8583 0.4621 0.0258  -0.0822 -0.1530 1 . 
317  CA  CA  . LEU LEU A A 45  45  . 0.7534 0.8867 0.4552 0.0382  -0.0945 -0.1833 1 . 
318  C   C   . LEU LEU A A 45  45  . 0.8320 1.0073 0.4775 0.0340  -0.0772 -0.1892 1 . 
319  O   O   . LEU LEU A A 45  45  . 0.9041 1.1011 0.5311 0.0473  -0.0730 -0.2250 1 . 
320  CB  CB  . LEU LEU A A 45  45  . 0.8215 0.9234 0.5190 0.0374  -0.1252 -0.1766 1 . 
321  CG  CG  . LEU LEU A A 45  45  . 0.8417 0.9076 0.5934 0.0459  -0.1445 -0.1846 1 . 
322  CD1 CD1 . LEU LEU A A 45  45  . 0.8266 0.8710 0.5783 0.0413  -0.1738 -0.1718 1 . 
323  CD2 CD2 . LEU LEU A A 45  45  . 0.8124 0.8805 0.5786 0.0628  -0.1491 -0.2257 1 . 
324  N   N   . LEU LEU A A 46  46  . 0.8827 1.0687 0.5003 0.0155  -0.0657 -0.1545 1 . 
325  CA  CA  . LEU LEU A A 46  46  . 0.9689 1.1951 0.5270 0.0079  -0.0466 -0.1523 1 . 
326  C   C   . LEU LEU A A 46  46  . 0.9372 1.2089 0.5111 0.0078  -0.0107 -0.1637 1 . 
327  O   O   . LEU LEU A A 46  46  . 1.0125 1.3251 0.5418 0.0039  0.0121  -0.1685 1 . 
328  CB  CB  . LEU LEU A A 46  46  . 1.0599 1.2772 0.5849 -0.0136 -0.0492 -0.1045 1 . 
329  CG  CG  . LEU LEU A A 46  46  . 1.1741 1.3520 0.6863 -0.0142 -0.0863 -0.0870 1 . 
330  CD1 CD1 . LEU LEU A A 46  46  . 1.2534 1.4191 0.7477 -0.0342 -0.0882 -0.0354 1 . 
331  CD2 CD2 . LEU LEU A A 46  46  . 1.2413 1.4283 0.6976 -0.0040 -0.1057 -0.1141 1 . 
332  N   N   . HIS HIS A A 47  47  . 0.8861 1.1541 0.5222 0.0116  -0.0052 -0.1674 1 . 
333  CA  CA  . HIS HIS A A 47  47  . 0.8696 1.1821 0.5345 0.0101  0.0240  -0.1742 1 . 
334  C   C   . HIS HIS A A 47  47  . 0.8342 1.1535 0.5493 0.0333  0.0221  -0.2107 1 . 
335  O   O   . HIS HIS A A 47  47  . 0.8067 1.1649 0.5579 0.0353  0.0422  -0.2184 1 . 
336  CB  CB  . HIS HIS A A 47  47  . 0.9120 1.2176 0.6076 -0.0113 0.0301  -0.1383 1 . 
337  CG  CG  . HIS HIS A A 47  47  . 1.0597 1.3758 0.7185 -0.0362 0.0438  -0.1016 1 . 
338  ND1 ND1 . HIS HIS A A 47  47  . 1.0922 1.4565 0.7557 -0.0516 0.0749  -0.0908 1 . 
339  CD2 CD2 . HIS HIS A A 47  47  . 1.0823 1.3663 0.7050 -0.0489 0.0298  -0.0700 1 . 
340  CE1 CE1 . HIS HIS A A 47  47  . 1.1374 1.4957 0.7653 -0.0741 0.0804  -0.0523 1 . 
341  NE2 NE2 . HIS HIS A A 47  47  . 1.1276 1.4364 0.7295 -0.0718 0.0519  -0.0388 1 . 
342  N   N   . THR THR A A 48  48  . 0.8004 1.0833 0.5253 0.0503  -0.0026 -0.2310 1 . 
343  CA  CA  . THR THR A A 48  48  . 0.7736 1.0530 0.5528 0.0705  -0.0080 -0.2563 1 . 
344  C   C   . THR THR A A 48  48  . 0.7990 1.1094 0.5766 0.0922  0.0030  -0.3003 1 . 
345  O   O   . THR THR A A 48  48  . 0.8639 1.1847 0.5903 0.0942  0.0069  -0.3179 1 . 
346  CB  CB  . THR THR A A 48  48  . 0.7748 0.9983 0.5754 0.0773  -0.0374 -0.2545 1 . 
347  OG1 OG1 . THR THR A A 48  48  . 0.7873 1.0065 0.6395 0.0959  -0.0424 -0.2734 1 . 
348  CG2 CG2 . THR THR A A 48  48  . 0.8291 1.0307 0.5964 0.0833  -0.0558 -0.2720 1 . 
349  N   N   . LYS LYS A A 49  49  . 0.7864 1.1104 0.6211 0.1097  0.0065  -0.3193 1 . 
350  CA  CA  . LYS LYS A A 49  49  . 0.8776 1.2256 0.7266 0.1353  0.0157  -0.3657 1 . 
351  C   C   . LYS LYS A A 49  49  . 0.8626 1.1640 0.7022 0.1502  -0.0106 -0.3930 1 . 
352  O   O   . LYS LYS A A 49  49  . 1.0011 1.3077 0.8242 0.1597  -0.0054 -0.4198 1 . 
353  CB  CB  . LYS LYS A A 49  49  . 0.9042 1.2747 0.8276 0.1517  0.0208  -0.3748 1 . 
354  CG  CG  . LYS LYS A A 49  49  . 0.9616 1.3677 0.9116 0.1795  0.0374  -0.4228 1 . 
355  CD  CD  . LYS LYS A A 49  49  . 1.0168 1.3808 1.0157 0.2059  0.0112  -0.4475 1 . 
356  CE  CE  . LYS LYS A A 49  49  . 1.0554 1.4004 1.1124 0.2061  -0.0080 -0.4175 1 . 
357  NZ  NZ  . LYS LYS A A 49  49  . 1.1182 1.4142 1.2183 0.2285  -0.0354 -0.4326 1 . 
358  N   N   . GLU GLU A A 50  50  . 0.8830 1.1316 0.7433 0.1467  -0.0387 -0.3741 1 . 
359  CA  CA  . GLU GLU A A 50  50  . 0.8842 1.0876 0.7440 0.1563  -0.0655 -0.3958 1 . 
360  C   C   . GLU GLU A A 50  50  . 0.8892 1.0435 0.7603 0.1423  -0.0892 -0.3613 1 . 
361  O   O   . GLU GLU A A 50  50  . 0.8998 1.0305 0.7424 0.1335  -0.1064 -0.3586 1 . 
362  CB  CB  . GLU GLU A A 50  50  . 0.8126 1.0049 0.7304 0.1812  -0.0712 -0.4259 1 . 
363  CG  CG  . GLU GLU A A 50  50  . 0.9262 1.0691 0.8563 0.1855  -0.0981 -0.4389 1 . 
364  CD  CD  . GLU GLU A A 50  50  . 1.0845 1.2197 1.0667 0.2085  -0.1013 -0.4700 1 . 
365  OE1 OE1 . GLU GLU A A 50  50  . 1.1035 1.2546 1.1318 0.2234  -0.0930 -0.4727 1 . 
366  OE2 OE2 . GLU GLU A A 50  50  . 1.1618 1.2752 1.1408 0.2117  -0.1139 -0.4916 1 . 
367  N   N   . TYR TYR A A 51  51  . 0.8404 0.9809 0.7529 0.1405  -0.0906 -0.3354 1 . 
368  CA  CA  . TYR TYR A A 51  51  . 0.7751 0.8697 0.7034 0.1304  -0.1082 -0.3070 1 . 
369  C   C   . TYR TYR A A 51  51  . 0.7937 0.8928 0.7076 0.1103  -0.0979 -0.2675 1 . 
370  O   O   . TYR TYR A A 51  51  . 0.8473 0.9800 0.7571 0.1055  -0.0807 -0.2596 1 . 
371  CB  CB  . TYR TYR A A 51  51  . 0.8342 0.8990 0.8171 0.1440  -0.1199 -0.3075 1 . 
372  CG  CG  . TYR TYR A A 51  51  . 0.9285 0.9707 0.9390 0.1624  -0.1360 -0.3428 1 . 
373  CD1 CD1 . TYR TYR A A 51  51  . 1.0021 1.0020 1.0244 0.1579  -0.1569 -0.3431 1 . 
374  CD2 CD2 . TYR TYR A A 51  51  . 0.9506 1.0127 0.9845 0.1846  -0.1307 -0.3767 1 . 
375  CE1 CE1 . TYR TYR A A 51  51  . 1.0952 1.0698 1.1488 0.1728  -0.1741 -0.3769 1 . 
376  CE2 CE2 . TYR TYR A A 51  51  . 1.0484 1.0840 1.1122 0.2023  -0.1462 -0.4123 1 . 
377  CZ  CZ  . TYR TYR A A 51  51  . 1.0994 1.0912 1.1724 0.1935  -0.1678 -0.4074 1 . 
378  OH  OH  . TYR TYR A A 51  51  . 1.2647 1.2340 1.3731 0.2029  -0.1816 -0.4281 1 . 
379  N   N   . VAL VAL A A 52  52  . 0.7645 0.8289 0.6773 0.0987  -0.1090 -0.2448 1 . 
380  CA  CA  . VAL VAL A A 52  52  . 0.7063 0.7617 0.6141 0.0821  -0.1016 -0.2106 1 . 
381  C   C   . VAL VAL A A 52  52  . 0.7458 0.7630 0.6871 0.0842  -0.1097 -0.1971 1 . 
382  O   O   . VAL VAL A A 52  52  . 0.7210 0.7107 0.6811 0.0877  -0.1234 -0.2014 1 . 
383  CB  CB  . VAL VAL A A 52  52  . 0.7345 0.7847 0.6124 0.0673  -0.1041 -0.1944 1 . 
384  CG1 CG1 . VAL VAL A A 52  52  . 0.6615 0.6959 0.5425 0.0525  -0.0960 -0.1630 1 . 
385  CG2 CG2 . VAL VAL A A 52  52  . 0.7742 0.8612 0.6104 0.0634  -0.0952 -0.2026 1 . 
386  N   N   . ILE ILE A A 53  53  . 0.6565 0.6728 0.6041 0.0805  -0.1015 -0.1804 1 . 
387  CA  CA  . ILE ILE A A 53  53  . 0.6482 0.6313 0.6172 0.0819  -0.1055 -0.1649 1 . 
388  C   C   . ILE ILE A A 53  53  . 0.6445 0.6129 0.5971 0.0657  -0.0952 -0.1404 1 . 
389  O   O   . ILE ILE A A 53  53  . 0.6476 0.6319 0.5815 0.0568  -0.0860 -0.1335 1 . 
390  CB  CB  . ILE ILE A A 53  53  . 0.6532 0.6445 0.6382 0.0930  -0.1083 -0.1665 1 . 
391  CG1 CG1 . ILE ILE A A 53  53  . 0.7129 0.7100 0.7265 0.1129  -0.1190 -0.1924 1 . 
392  CG2 CG2 . ILE ILE A A 53  53  . 0.6630 0.6207 0.6536 0.0902  -0.1101 -0.1429 1 . 
393  CD1 CD1 . ILE ILE A A 53  53  . 0.6988 0.7415 0.7065 0.1198  -0.1117 -0.2170 1 . 
394  N   N   . ILE ILE A A 54  54  . 0.6483 0.5870 0.6133 0.0618  -0.0961 -0.1291 1 . 
395  CA  CA  . ILE ILE A A 54  54  . 0.6372 0.5594 0.5934 0.0494  -0.0835 -0.1096 1 . 
396  C   C   . ILE ILE A A 54  54  . 0.7147 0.6147 0.6739 0.0500  -0.0766 -0.0963 1 . 
397  O   O   . ILE ILE A A 54  54  . 0.7415 0.6243 0.7243 0.0569  -0.0823 -0.0936 1 . 
398  CB  CB  . ILE ILE A A 54  54  . 0.6104 0.5187 0.5851 0.0457  -0.0867 -0.1048 1 . 
399  CG1 CG1 . ILE ILE A A 54  54  . 0.6819 0.6112 0.6425 0.0443  -0.0967 -0.1143 1 . 
400  CG2 CG2 . ILE ILE A A 54  54  . 0.5695 0.4604 0.5445 0.0364  -0.0708 -0.0874 1 . 
401  CD1 CD1 . ILE ILE A A 54  54  . 0.7159 0.6339 0.6969 0.0414  -0.1074 -0.1084 1 . 
402  N   N   . TYR TYR A A 55  55  . 0.6846 0.5829 0.6178 0.0417  -0.0652 -0.0876 1 . 
403  CA  CA  . TYR TYR A A 55  55  . 0.7151 0.5930 0.6372 0.0412  -0.0585 -0.0745 1 . 
404  C   C   . TYR TYR A A 55  55  . 0.7146 0.5830 0.6072 0.0293  -0.0424 -0.0690 1 . 
405  O   O   . TYR TYR A A 55  55  . 0.7046 0.5830 0.5896 0.0216  -0.0392 -0.0751 1 . 
406  CB  CB  . TYR TYR A A 55  55  . 0.6949 0.5840 0.6106 0.0495  -0.0721 -0.0761 1 . 
407  CG  CG  . TYR TYR A A 55  55  . 0.6787 0.5974 0.5761 0.0454  -0.0767 -0.0854 1 . 
408  CD1 CD1 . TYR TYR A A 55  55  . 0.6819 0.6316 0.5916 0.0474  -0.0808 -0.1005 1 . 
409  CD2 CD2 . TYR TYR A A 55  55  . 0.7505 0.6679 0.6185 0.0385  -0.0771 -0.0792 1 . 
410  CE1 CE1 . TYR TYR A A 55  55  . 0.6316 0.6126 0.5338 0.0416  -0.0823 -0.1072 1 . 
411  CE2 CE2 . TYR TYR A A 55  55  . 0.7270 0.6745 0.5885 0.0324  -0.0840 -0.0884 1 . 
412  CZ  CZ  . TYR TYR A A 55  55  . 0.7313 0.7118 0.6151 0.0338  -0.0850 -0.1013 1 . 
413  OH  OH  . TYR TYR A A 55  55  . 0.7761 0.7912 0.6634 0.0261  -0.0882 -0.1087 1 . 
414  N   N   . ILE ILE A A 56  56  . 0.7521 0.5990 0.6270 0.0277  -0.0317 -0.0573 1 . 
415  CA  CA  . ILE ILE A A 56  56  . 0.8025 0.6357 0.6424 0.0179  -0.0148 -0.0564 1 . 
416  C   C   . ILE ILE A A 56  56  . 0.8527 0.6965 0.6550 0.0147  -0.0274 -0.0605 1 . 
417  O   O   . ILE ILE A A 56  56  . 0.8947 0.7371 0.6841 0.0203  -0.0382 -0.0511 1 . 
418  CB  CB  . ILE ILE A A 56  56  . 0.7931 0.6003 0.6273 0.0176  0.0065  -0.0426 1 . 
419  CG1 CG1 . ILE ILE A A 56  56  . 0.8702 0.6724 0.7563 0.0207  0.0150  -0.0375 1 . 
420  CG2 CG2 . ILE ILE A A 56  56  . 0.8042 0.5970 0.6003 0.0090  0.0272  -0.0482 1 . 
421  CD1 CD1 . ILE ILE A A 56  56  . 0.9189 0.7259 0.8258 0.0177  0.0192  -0.0473 1 . 
422  N   N   . ALA ALA A A 57  57  . 0.8911 0.7446 0.6797 0.0050  -0.0285 -0.0726 1 . 
423  CA  CA  . ALA ALA A A 57  57  . 0.9446 0.8153 0.7098 0.0005  -0.0456 -0.0785 1 . 
424  C   C   . ALA ALA A A 57  57  . 1.1225 0.9723 0.8370 -0.0081 -0.0404 -0.0803 1 . 
425  O   O   . ALA ALA A A 57  57  . 1.2828 1.1375 0.9702 -0.0068 -0.0571 -0.0759 1 . 
426  CB  CB  . ALA ALA A A 57  57  . 0.9518 0.8479 0.7340 -0.0082 -0.0517 -0.0904 1 . 
427  N   N   . ASN ASN A A 58  58  . 1.1260 0.9525 0.8261 -0.0160 -0.0192 -0.0880 1 . 
428  CA  CA  . ASN ASN A A 58  58  . 1.3423 1.1465 0.9874 -0.0233 -0.0111 -0.0950 1 . 
429  C   C   . ASN ASN A A 58  58  . 1.4527 1.2279 1.0949 -0.0223 0.0226  -0.0966 1 . 
430  O   O   . ASN ASN A A 58  58  . 1.4490 1.2233 1.1379 -0.0173 0.0350  -0.0924 1 . 
431  CB  CB  . ASN ASN A A 58  58  . 1.3902 1.2001 1.0168 -0.0377 -0.0253 -0.1149 1 . 
432  CG  CG  . ASN ASN A A 58  58  . 1.4887 1.2859 1.1389 -0.0462 -0.0106 -0.1287 1 . 
433  OD1 OD1 . ASN ASN A A 58  58  . 1.5744 1.3415 1.2098 -0.0474 0.0127  -0.1381 1 . 
434  ND2 ND2 . ASN ASN A A 58  58  . 1.4766 1.2966 1.1649 -0.0521 -0.0233 -0.1295 1 . 
435  N   N   . SER SER A A 59  59  . 1.3995 1.2866 1.4229 -0.1175 -0.0437 0.0083  1 . 
436  CA  CA  . SER SER A A 59  59  . 1.4802 1.3492 1.4962 -0.0957 -0.0393 -0.0065 1 . 
437  C   C   . SER SER A A 59  59  . 1.4900 1.3176 1.4802 -0.0996 -0.0449 -0.0316 1 . 
438  O   O   . SER SER A A 59  59  . 1.5413 1.3637 1.5237 -0.0793 -0.0398 -0.0485 1 . 
439  CB  CB  . SER SER A A 59  59  . 1.5007 1.4176 1.5255 -0.0849 -0.0315 -0.0026 1 . 
440  OG  OG  . SER SER A A 59  59  . 1.4751 1.4240 1.5215 -0.0856 -0.0291 0.0182  1 . 
441  N   N   . ILE ILE A A 60  60  . 1.4246 1.2231 1.4023 -0.1257 -0.0546 -0.0363 1 . 
442  CA  CA  . ILE ILE A A 60  60  . 1.3951 1.1433 1.3472 -0.1326 -0.0619 -0.0651 1 . 
443  C   C   . ILE ILE A A 60  60  . 1.4346 1.1110 1.3790 -0.1118 -0.0622 -0.0710 1 . 
444  O   O   . ILE ILE A A 60  60  . 1.4418 1.1180 1.3867 -0.0788 -0.0556 -0.0825 1 . 
445  CB  CB  . ILE ILE A A 60  60  . 1.3663 1.1052 1.3119 -0.1740 -0.0737 -0.0680 1 . 
446  CG1 CG1 . ILE ILE A A 60  60  . 1.2587 1.0802 1.2162 -0.1889 -0.0754 -0.0594 1 . 
447  CG2 CG2 . ILE ILE A A 60  60  . 1.4688 1.1491 1.3864 -0.1841 -0.0831 -0.1043 1 . 
448  CD1 CD1 . ILE ILE A A 60  60  . 1.2385 1.1052 1.1854 -0.1694 -0.0718 -0.0723 1 . 
449  N   N   . LYS LYS A A 70  70  . 0.8764 1.2590 0.8498 -0.0503 0.1413  0.1157  1 . 
450  CA  CA  . LYS LYS A A 70  70  . 0.8758 1.1947 0.8612 -0.0545 0.1170  0.1239  1 . 
451  C   C   . LYS LYS A A 70  70  . 0.8086 1.1051 0.8344 -0.0711 0.1216  0.1664  1 . 
452  O   O   . LYS LYS A A 70  70  . 0.8044 1.1243 0.8227 -0.0822 0.1343  0.2078  1 . 
453  CB  CB  . LYS LYS A A 70  70  . 0.9255 1.2482 0.8648 -0.0521 0.1013  0.1297  1 . 
454  CG  CG  . LYS LYS A A 70  70  . 0.9589 1.2298 0.9068 -0.0517 0.0755  0.1210  1 . 
455  CD  CD  . LYS LYS A A 70  70  . 1.0458 1.2822 1.0002 -0.0450 0.0655  0.0731  1 . 
456  CE  CE  . LYS LYS A A 70  70  . 1.1210 1.3772 1.0312 -0.0376 0.0625  0.0339  1 . 
457  NZ  NZ  . LYS LYS A A 70  70  . 1.0492 1.2641 0.9685 -0.0282 0.0576  -0.0084 1 . 
458  N   N   . LEU LEU A A 71  71  . 0.6654 0.9145 0.7318 -0.0733 0.1114  0.1562  1 . 
459  CA  CA  . LEU LEU A A 71  71  . 0.7130 0.9382 0.8215 -0.0902 0.1164  0.1853  1 . 
460  C   C   . LEU LEU A A 71  71  . 0.7637 0.9365 0.8752 -0.0905 0.1005  0.2081  1 . 
461  O   O   . LEU LEU A A 71  71  . 0.7107 0.8497 0.8552 -0.1026 0.1021  0.2286  1 . 
462  CB  CB  . LEU LEU A A 71  71  . 0.7007 0.9168 0.8528 -0.0921 0.1156  0.1576  1 . 
463  CG  CG  . LEU LEU A A 71  71  . 0.6334 0.9090 0.7855 -0.0847 0.1313  0.1344  1 . 
464  CD1 CD1 . LEU LEU A A 71  71  . 0.6733 0.9484 0.8661 -0.0795 0.1265  0.1054  1 . 
465  CD2 CD2 . LEU LEU A A 71  71  . 0.6668 0.9974 0.8235 -0.1022 0.1568  0.1658  1 . 
466  N   N   . SER SER A A 72  72  . 0.6633 0.8317 0.7424 -0.0773 0.0854  0.2038  1 . 
467  CA  CA  . SER SER A A 72  72  . 0.6643 0.7959 0.7474 -0.0712 0.0699  0.2218  1 . 
468  C   C   . SER SER A A 72  72  . 0.7501 0.9114 0.7912 -0.0606 0.0585  0.2263  1 . 
469  O   O   . SER SER A A 72  72  . 0.8160 1.0101 0.8272 -0.0587 0.0574  0.2002  1 . 
470  CB  CB  . SER SER A A 72  72  . 0.6249 0.7166 0.7343 -0.0664 0.0563  0.1928  1 . 
471  OG  OG  . SER SER A A 72  72  . 0.7033 0.7704 0.8168 -0.0568 0.0434  0.2075  1 . 
472  N   N   . ASP ASP A A 73  73  . 0.7731 0.9223 0.8135 -0.0523 0.0483  0.2567  1 . 
473  CA  CA  . ASP ASP A A 73  73  . 0.8643 1.0487 0.8716 -0.0419 0.0325  0.2593  1 . 
474  C   C   . ASP ASP A A 73  73  . 0.7930 0.9694 0.8091 -0.0382 0.0151  0.2245  1 . 
475  O   O   . ASP ASP A A 73  73  . 0.8086 1.0207 0.8010 -0.0356 0.0006  0.2170  1 . 
476  CB  CB  . ASP ASP A A 73  73  . 0.9919 1.1756 0.9960 -0.0295 0.0271  0.3092  1 . 
477  CG  CG  . ASP ASP A A 73  73  . 1.1497 1.3560 1.1289 -0.0353 0.0429  0.3505  1 . 
478  OD1 OD1 . ASP ASP A A 73  73  . 1.1946 1.4156 1.1692 -0.0504 0.0614  0.3392  1 . 
479  OD2 OD2 . ASP ASP A A 73  73  . 1.2410 1.4550 1.2050 -0.0234 0.0374  0.3960  1 . 
480  N   N   . SER SER A A 74  74  . 0.7226 0.8584 0.7714 -0.0406 0.0159  0.2040  1 . 
481  CA  CA  . SER SER A A 74  74  . 0.6409 0.7691 0.6982 -0.0402 0.0026  0.1756  1 . 
482  C   C   . SER SER A A 74  74  . 0.6405 0.7538 0.6960 -0.0495 0.0067  0.1393  1 . 
483  O   O   . SER SER A A 74  74  . 0.5807 0.6740 0.6530 -0.0515 0.0181  0.1350  1 . 
484  CB  CB  . SER SER A A 74  74  . 0.5946 0.6913 0.6868 -0.0305 -0.0008 0.1834  1 . 
485  OG  OG  . SER SER A A 74  74  . 0.5755 0.6544 0.6804 -0.0354 -0.0039 0.1534  1 . 
486  N   N   . HIS HIS A A 75  75  . 0.6116 0.7342 0.6488 -0.0555 -0.0040 0.1139  1 . 
487  CA  CA  . HIS HIS A A 75  75  . 0.6181 0.7172 0.6508 -0.0605 -0.0022 0.0816  1 . 
488  C   C   . HIS HIS A A 75  75  . 0.6529 0.7158 0.7146 -0.0591 -0.0022 0.0757  1 . 
489  O   O   . HIS HIS A A 75  75  . 0.7199 0.7641 0.7893 -0.0562 0.0043  0.0626  1 . 
490  CB  CB  . HIS HIS A A 75  75  . 0.6873 0.7919 0.6947 -0.0708 -0.0152 0.0572  1 . 
491  CG  CG  . HIS HIS A A 75  75  . 0.8685 0.9353 0.8701 -0.0730 -0.0148 0.0267  1 . 
492  ND1 ND1 . HIS HIS A A 75  75  . 0.9589 1.0233 0.9440 -0.0648 -0.0057 0.0077  1 . 
493  CD2 CD2 . HIS HIS A A 75  75  . 0.8906 0.9203 0.9007 -0.0793 -0.0216 0.0147  1 . 
494  CE1 CE1 . HIS HIS A A 75  75  . 0.9518 0.9741 0.9366 -0.0629 -0.0088 -0.0158 1 . 
495  NE2 NE2 . HIS HIS A A 75  75  . 0.9099 0.9082 0.9081 -0.0733 -0.0187 -0.0095 1 . 
496  N   N   . ALA ALA A A 76  76  . 0.5843 0.6445 0.6610 -0.0593 -0.0100 0.0837  1 . 
497  CA  CA  . ALA ALA A A 76  76  . 0.5194 0.5529 0.6183 -0.0568 -0.0096 0.0779  1 . 
498  C   C   . ALA ALA A A 76  76  . 0.5578 0.5767 0.6785 -0.0502 -0.0000 0.0846  1 . 
499  O   O   . ALA ALA A A 76  76  . 0.6745 0.6752 0.8064 -0.0494 0.0012  0.0715  1 . 
500  CB  CB  . ALA ALA A A 76  76  . 0.5613 0.6073 0.6727 -0.0550 -0.0164 0.0858  1 . 
501  N   N   . GLU GLU A A 77  77  . 0.6369 0.6641 0.7637 -0.0471 0.0058  0.1064  1 . 
502  CA  CA  . GLU GLU A A 77  77  . 0.6463 0.6570 0.7963 -0.0483 0.0153  0.1135  1 . 
503  C   C   . GLU GLU A A 77  77  . 0.6278 0.6492 0.7762 -0.0543 0.0240  0.1016  1 . 
504  O   O   . GLU GLU A A 77  77  . 0.6571 0.6693 0.8278 -0.0567 0.0264  0.0905  1 . 
505  CB  CB  . GLU GLU A A 77  77  . 0.6357 0.6456 0.7906 -0.0461 0.0202  0.1453  1 . 
506  CG  CG  . GLU GLU A A 77  77  . 0.7638 0.7556 0.9424 -0.0558 0.0317  0.1567  1 . 
507  CD  CD  . GLU GLU A A 77  77  . 0.9094 0.8663 1.1190 -0.0571 0.0285  0.1407  1 . 
508  OE1 OE1 . GLU GLU A A 77  77  . 0.9324 0.8807 1.1425 -0.0469 0.0190  0.1230  1 . 
509  OE2 OE2 . GLU GLU A A 77  77  . 1.0064 0.9487 1.2396 -0.0704 0.0358  0.1449  1 . 
510  N   N   . GLU GLU A A 78  78  . 0.5607 0.6075 0.6830 -0.0547 0.0278  0.1005  1 . 
511  CA  CA  . GLU GLU A A 78  78  . 0.5817 0.6456 0.7029 -0.0545 0.0376  0.0857  1 . 
512  C   C   . GLU GLU A A 78  78  . 0.5894 0.6349 0.7165 -0.0478 0.0303  0.0580  1 . 
513  O   O   . GLU GLU A A 78  78  . 0.5528 0.6074 0.6993 -0.0445 0.0357  0.0481  1 . 
514  CB  CB  . GLU GLU A A 78  78  . 0.6322 0.7271 0.7179 -0.0525 0.0425  0.0829  1 . 
515  CG  CG  . GLU GLU A A 78  78  . 0.7362 0.8540 0.8197 -0.0460 0.0540  0.0624  1 . 
516  CD  CD  . GLU GLU A A 78  78  . 0.8613 1.0267 0.9269 -0.0483 0.0705  0.0761  1 . 
517  OE1 OE1 . GLU GLU A A 78  78  . 0.9369 1.1121 0.9883 -0.0551 0.0706  0.1046  1 . 
518  OE2 OE2 . GLU GLU A A 78  78  . 0.8970 1.0943 0.9619 -0.0411 0.0838  0.0601  1 . 
519  N   N   . VAL VAL A A 79  79  . 0.6249 0.6482 0.7365 -0.0463 0.0176  0.0482  1 . 
520  CA  CA  . VAL VAL A A 79  79  . 0.5441 0.5429 0.6585 -0.0404 0.0096  0.0304  1 . 
521  C   C   . VAL VAL A A 79  79  . 0.5932 0.5869 0.7371 -0.0395 0.0083  0.0330  1 . 
522  O   O   . VAL VAL A A 79  79  . 0.6118 0.6053 0.7668 -0.0318 0.0063  0.0212  1 . 
523  CB  CB  . VAL VAL A A 79  79  . 0.6479 0.6255 0.7418 -0.0461 -0.0019 0.0269  1 . 
524  CG1 CG1 . VAL VAL A A 79  79  . 0.6125 0.5629 0.7099 -0.0425 -0.0096 0.0200  1 . 
525  CG2 CG2 . VAL VAL A A 79  79  . 0.6100 0.5860 0.6738 -0.0488 -0.0040 0.0133  1 . 
526  N   N   . ALA ALA A A 80  80  . 0.5920 0.5829 0.7487 -0.0452 0.0081  0.0466  1 . 
527  CA  CA  . ALA ALA A A 80  80  . 0.5621 0.5452 0.7439 -0.0455 0.0054  0.0428  1 . 
528  C   C   . ALA ALA A A 80  80  . 0.6077 0.6074 0.8152 -0.0494 0.0118  0.0387  1 . 
529  O   O   . ALA ALA A A 80  80  . 0.6304 0.6350 0.8528 -0.0466 0.0058  0.0246  1 . 
530  CB  CB  . ALA ALA A A 80  80  . 0.5428 0.5150 0.7340 -0.0474 0.0055  0.0552  1 . 
531  N   N   . ILE ILE A A 81  81  . 0.5686 0.5851 0.7825 -0.0571 0.0238  0.0524  1 . 
532  CA  CA  . ILE ILE A A 81  81  . 0.5154 0.5557 0.7609 -0.0667 0.0317  0.0511  1 . 
533  C   C   . ILE ILE A A 81  81  . 0.5313 0.6056 0.7777 -0.0561 0.0346  0.0355  1 . 
534  O   O   . ILE ILE A A 81  81  . 0.5203 0.6231 0.7980 -0.0595 0.0357  0.0268  1 . 
535  CB  CB  . ILE ILE A A 81  81  . 0.6977 0.7445 0.9522 -0.0823 0.0458  0.0772  1 . 
536  CG1 CG1 . ILE ILE A A 81  81  . 0.7075 0.7885 0.9391 -0.0790 0.0584  0.0862  1 . 
537  CG2 CG2 . ILE ILE A A 81  81  . 0.7352 0.7432 0.9819 -0.0828 0.0414  0.0950  1 . 
538  CD1 CD1 . ILE ILE A A 81  81  . 0.8013 0.8839 1.0241 -0.0900 0.0695  0.1197  1 . 
539  N   N   . ARG ARG A A 82  82  . 0.5018 0.5745 0.7167 -0.0420 0.0344  0.0289  1 . 
540  CA  CA  . ARG ARG A A 82  82  . 0.6185 0.7163 0.8341 -0.0251 0.0369  0.0109  1 . 
541  C   C   . ARG ARG A A 82  82  . 0.5368 0.6136 0.7515 -0.0088 0.0208  -0.0046 1 . 
542  O   O   . ARG ARG A A 82  82  . 0.6277 0.7321 0.8631 0.0049  0.0192  -0.0164 1 . 
543  CB  CB  . ARG ARG A A 82  82  . 0.6198 0.7192 0.7998 -0.0157 0.0435  0.0054  1 . 
544  CG  CG  . ARG ARG A A 82  82  . 0.6515 0.7955 0.8310 -0.0236 0.0628  0.0167  1 . 
545  CD  CD  . ARG ARG A A 82  82  . 0.7452 0.8915 0.8825 -0.0125 0.0662  0.0041  1 . 
546  NE  NE  . ARG ARG A A 82  82  . 0.9027 1.1029 1.0334 -0.0164 0.0864  0.0131  1 . 
547  CZ  CZ  . ARG ARG A A 82  82  . 1.0324 1.2844 1.1791 -0.0056 0.1022  0.0015  1 . 
548  NH1 NH1 . ARG ARG A A 82  82  . 1.0723 1.3272 1.2448 0.0128  0.0974  -0.0199 1 . 
549  NH2 NH2 . ARG ARG A A 82  82  . 1.1113 1.4189 1.2483 -0.0116 0.1230  0.0131  1 . 
550  N   N   . TYR TYR A A 83  83  . 0.5931 0.6275 0.7843 -0.0091 0.0091  -0.0025 1 . 
551  CA  CA  . TYR TYR A A 83  83  . 0.6028 0.6143 0.7845 0.0063  -0.0048 -0.0112 1 . 
552  C   C   . TYR TYR A A 83  83  . 0.6217 0.6192 0.8055 -0.0013 -0.0154 -0.0056 1 . 
553  O   O   . TYR TYR A A 83  83  . 0.6959 0.6942 0.8821 0.0099  -0.0265 -0.0102 1 . 
554  CB  CB  . TYR TYR A A 83  83  . 0.6565 0.6289 0.8021 0.0139  -0.0084 -0.0156 1 . 
555  CG  CG  . TYR TYR A A 83  83  . 0.7738 0.7591 0.9106 0.0231  0.0021  -0.0276 1 . 
556  CD1 CD1 . TYR TYR A A 83  83  . 0.8018 0.7874 0.9178 0.0101  0.0090  -0.0255 1 . 
557  CD2 CD2 . TYR TYR A A 83  83  . 0.7759 0.7812 0.9248 0.0475  0.0050  -0.0426 1 . 
558  CE1 CE1 . TYR TYR A A 83  83  . 0.8579 0.8615 0.9599 0.0192  0.0191  -0.0398 1 . 
559  CE2 CE2 . TYR TYR A A 83  83  . 0.8527 0.8760 0.9917 0.0592  0.0169  -0.0580 1 . 
560  CZ  CZ  . TYR TYR A A 83  83  . 0.9216 0.9432 1.0345 0.0439  0.0243  -0.0574 1 . 
561  OH  OH  . TYR TYR A A 83  83  . 0.9753 1.0202 1.0722 0.0561  0.0363  -0.0756 1 . 
562  N   N   . GLY GLY A A 84  84  . 0.6211 0.7267 0.7870 -0.0403 0.0408  0.0564  1 . 
563  CA  CA  . GLY GLY A A 84  84  . 0.6769 0.7419 0.8281 -0.0352 0.0285  0.0470  1 . 
564  C   C   . GLY GLY A A 84  84  . 0.6901 0.7400 0.8451 -0.0455 0.0093  0.0562  1 . 
565  O   O   . GLY GLY A A 84  84  . 0.7548 0.7900 0.9047 -0.0400 0.0036  0.0476  1 . 
566  N   N   . ARG ARG A A 85  85  . 0.5770 0.6341 0.7418 -0.0621 -0.0024 0.0755  1 . 
567  CA  CA  . ARG ARG A A 85  85  . 0.6568 0.6983 0.8285 -0.0741 -0.0244 0.0856  1 . 
568  C   C   . ARG ARG A A 85  85  . 0.7193 0.7806 0.9051 -0.0722 -0.0182 0.0863  1 . 
569  O   O   . ARG ARG A A 85  85  . 0.8210 0.8616 1.0017 -0.0722 -0.0323 0.0811  1 . 
570  CB  CB  . ARG ARG A A 85  85  . 0.7645 0.8179 0.9509 -0.0960 -0.0386 0.1127  1 . 
571  CG  CG  . ARG ARG A A 85  85  . 1.0002 1.0319 1.1964 -0.1110 -0.0672 0.1246  1 . 
572  CD  CD  . ARG ARG A A 85  85  . 1.1490 1.1885 1.3621 -0.1358 -0.0866 0.1561  1 . 
573  NE  NE  . ARG ARG A A 85  85  . 1.2968 1.3013 1.5191 -0.1501 -0.1217 0.1647  1 . 
574  CZ  CZ  . ARG ARG A A 85  85  . 1.3418 1.3625 1.5819 -0.1620 -0.1293 0.1783  1 . 
575  NH1 NH1 . ARG ARG A A 85  85  . 1.2889 1.3617 1.5415 -0.1598 -0.1035 0.1846  1 . 
576  NH2 NH2 . ARG ARG A A 85  85  . 1.4333 1.4173 1.6810 -0.1752 -0.1650 0.1840  1 . 
577  N   N   . ASN ASN A A 86  86  . 0.6487 0.7515 0.8530 -0.0694 0.0014  0.0911  1 . 
578  CA  CA  . ASN ASN A A 86  86  . 0.7195 0.8414 0.9434 -0.0666 0.0053  0.0929  1 . 
579  C   C   . ASN ASN A A 86  86  . 0.6744 0.7773 0.8881 -0.0521 0.0087  0.0760  1 . 
580  O   O   . ASN ASN A A 86  86  . 0.5858 0.6863 0.8054 -0.0534 0.0005  0.0787  1 . 
581  CB  CB  . ASN ASN A A 86  86  . 0.8340 1.0065 1.0839 -0.0628 0.0242  0.0973  1 . 
582  CG  CG  . ASN ASN A A 86  86  . 0.9316 1.1366 1.1881 -0.0770 0.0252  0.1152  1 . 
583  OD1 OD1 . ASN ASN A A 86  86  . 1.0077 1.1962 1.2463 -0.0844 0.0189  0.1193  1 . 
584  ND2 ND2 . ASN ASN A A 86  86  . 0.8619 1.1179 1.1462 -0.0816 0.0321  0.1278  1 . 
585  N   N   . LEU LEU A A 87  87  . 0.5929 0.6863 0.7924 -0.0399 0.0196  0.0613  1 . 
586  CA  CA  . LEU LEU A A 87  87  . 0.5625 0.6425 0.7527 -0.0296 0.0207  0.0504  1 . 
587  C   C   . LEU LEU A A 87  87  . 0.5681 0.6233 0.7361 -0.0331 0.0035  0.0469  1 . 
588  O   O   . LEU LEU A A 87  87  . 0.6607 0.7182 0.8279 -0.0326 -0.0021 0.0477  1 . 
589  CB  CB  . LEU LEU A A 87  87  . 0.5113 0.5870 0.6915 -0.0183 0.0333  0.0376  1 . 
590  CG  CG  . LEU LEU A A 87  87  . 0.5545 0.6230 0.7274 -0.0100 0.0343  0.0308  1 . 
591  CD1 CD1 . LEU LEU A A 87  87  . 0.5024 0.5870 0.7023 -0.0088 0.0350  0.0384  1 . 
592  CD2 CD2 . LEU LEU A A 87  87  . 0.6237 0.6879 0.7882 -0.0011 0.0445  0.0202  1 . 
593  N   N   . PHE PHE A A 88  88  . 0.5535 0.5864 0.7045 -0.0363 -0.0072 0.0425  1 . 
594  CA  CA  . PHE PHE A A 88  88  . 0.6363 0.6445 0.7666 -0.0356 -0.0261 0.0319  1 . 
595  C   C   . PHE PHE A A 88  88  . 0.6789 0.6881 0.8171 -0.0465 -0.0425 0.0407  1 . 
596  O   O   . PHE PHE A A 88  88  . 0.6985 0.7018 0.8212 -0.0432 -0.0533 0.0305  1 . 
597  CB  CB  . PHE PHE A A 88  88  . 0.5936 0.5741 0.7130 -0.0365 -0.0391 0.0257  1 . 
598  CG  CG  . PHE PHE A A 88  88  . 0.7000 0.6741 0.8043 -0.0226 -0.0289 0.0108  1 . 
599  CD1 CD1 . PHE PHE A A 88  88  . 0.6474 0.6412 0.7497 -0.0128 -0.0090 0.0064  1 . 
600  CD2 CD2 . PHE PHE A A 88  88  . 0.7784 0.7260 0.8740 -0.0200 -0.0423 0.0028  1 . 
601  CE1 CE1 . PHE PHE A A 88  88  . 0.7069 0.6974 0.7974 -0.0016 -0.0010 -0.0052 1 . 
602  CE2 CE2 . PHE PHE A A 88  88  . 0.7005 0.6449 0.7846 -0.0068 -0.0336 -0.0102 1 . 
603  CZ  CZ  . PHE PHE A A 88  88  . 0.6968 0.6640 0.7775 0.0020  -0.0122 -0.0140 1 . 
604  N   N   . ILE ILE A A 89  89  . 0.6346 0.6566 0.7966 -0.0598 -0.0448 0.0598  1 . 
605  CA  CA  . ILE ILE A A 89  89  . 0.7123 0.7382 0.8859 -0.0718 -0.0610 0.0710  1 . 
606  C   C   . ILE ILE A A 89  89  . 0.7303 0.7771 0.9100 -0.0666 -0.0530 0.0723  1 . 
607  O   O   . ILE ILE A A 89  89  . 0.6889 0.7328 0.8629 -0.0712 -0.0682 0.0725  1 . 
608  CB  CB  . ILE ILE A A 89  89  . 0.7516 0.7971 0.9537 -0.0877 -0.0630 0.0946  1 . 
609  CG1 CG1 . ILE ILE A A 89  89  . 0.8027 0.8248 1.0009 -0.0989 -0.0807 0.1003  1 . 
610  CG2 CG2 . ILE ILE A A 89  89  . 0.6475 0.7078 0.8688 -0.0989 -0.0747 0.1090  1 . 
611  CD1 CD1 . ILE ILE A A 89  89  . 0.8486 0.8300 1.0337 -0.1044 -0.1131 0.0916  1 . 
612  N   N   . LYS LYS A A 90  90  . 0.6540 0.7217 0.8472 -0.0577 -0.0320 0.0738  1 . 
613  CA  CA  . LYS LYS A A 90  90  . 0.5917 0.6765 0.7965 -0.0538 -0.0283 0.0784  1 . 
614  C   C   . LYS LYS A A 90  90  . 0.6092 0.6854 0.7852 -0.0477 -0.0324 0.0672  1 . 
615  O   O   . LYS LYS A A 90  90  . 0.5952 0.6821 0.7698 -0.0513 -0.0412 0.0733  1 . 
616  CB  CB  . LYS LYS A A 90  90  . 0.6349 0.7396 0.8663 -0.0448 -0.0095 0.0806  1 . 
617  CG  CG  . LYS LYS A A 90  90  . 0.7598 0.8889 1.0282 -0.0464 -0.0106 0.0944  1 . 
618  CD  CD  . LYS LYS A A 90  90  . 0.8027 0.9551 1.1023 -0.0377 0.0048  0.0925  1 . 
619  CE  CE  . LYS LYS A A 90  90  . 0.8661 1.0114 1.1611 -0.0242 0.0176  0.0780  1 . 
620  NZ  NZ  . LYS LYS A A 90  90  . 0.9649 1.1355 1.2893 -0.0132 0.0310  0.0704  1 . 
621  N   N   . ILE ILE A A 91  91  . 0.5464 0.6091 0.6992 -0.0390 -0.0266 0.0517  1 . 
622  CA  CA  . ILE ILE A A 91  91  . 0.4913 0.5560 0.6166 -0.0322 -0.0292 0.0400  1 . 
623  C   C   . ILE ILE A A 91  91  . 0.6053 0.6616 0.7090 -0.0360 -0.0499 0.0307  1 . 
624  O   O   . ILE ILE A A 91  91  . 0.6306 0.7053 0.7206 -0.0363 -0.0557 0.0301  1 . 
625  CB  CB  . ILE ILE A A 91  91  . 0.5741 0.6292 0.6830 -0.0208 -0.0190 0.0247  1 . 
626  CG1 CG1 . ILE ILE A A 91  91  . 0.5623 0.6266 0.6917 -0.0170 -0.0011 0.0321  1 . 
627  CG2 CG2 . ILE ILE A A 91  91  . 0.6186 0.6855 0.6998 -0.0126 -0.0209 0.0117  1 . 
628  CD1 CD1 . ILE ILE A A 91  91  . 0.5900 0.6474 0.7045 -0.0071 0.0082  0.0192  1 . 
629  N   N   . LYS LYS A A 92  92  . 0.6399 0.6701 0.7416 -0.0404 -0.0638 0.0244  1 . 
630  CA  CA  . LYS LYS A A 92  92  . 0.7019 0.7178 0.7867 -0.0439 -0.0886 0.0126  1 . 
631  C   C   . LYS LYS A A 92  92  . 0.6775 0.7138 0.7697 -0.0543 -0.0969 0.0267  1 . 
632  O   O   . LYS LYS A A 92  92  . 0.7114 0.7603 0.7808 -0.0515 -0.1062 0.0162  1 . 
633  CB  CB  . LYS LYS A A 92  92  . 0.7589 0.7422 0.8534 -0.0525 -0.1068 0.0131  1 . 
634  CG  CG  . LYS LYS A A 92  92  . 0.8632 0.8190 0.9467 -0.0429 -0.1100 -0.0040 1 . 
635  CD  CD  . LYS LYS A A 92  92  . 0.9057 0.8342 1.0083 -0.0574 -0.1290 0.0085  1 . 
636  CE  CE  . LYS LYS A A 92  92  . 0.9133 0.8253 1.0176 -0.0527 -0.1241 0.0067  1 . 
637  NZ  NZ  . LYS LYS A A 92  92  . 0.9107 0.7886 0.9970 -0.0390 -0.1440 -0.0218 1 . 
638  N   N   . GLU GLU A A 93  93  . 0.6310 0.6762 0.7557 -0.0658 -0.0936 0.0505  1 . 
639  CA  CA  . GLU GLU A A 93  93  . 0.7007 0.7647 0.8379 -0.0763 -0.1037 0.0663  1 . 
640  C   C   . GLU GLU A A 93  93  . 0.6574 0.7496 0.7853 -0.0716 -0.0964 0.0700  1 . 
641  O   O   . GLU GLU A A 93  93  . 0.6409 0.7466 0.7556 -0.0773 -0.1109 0.0714  1 . 
642  CB  CB  . GLU GLU A A 93  93  . 0.7092 0.7855 0.8881 -0.0855 -0.0976 0.0903  1 . 
643  CG  CG  . GLU GLU A A 93  93  . 0.9748 1.0642 1.1707 -0.0989 -0.1144 0.1070  1 . 
644  CD  CD  . GLU GLU A A 93  93  . 1.1154 1.2194 1.3528 -0.1079 -0.1112 0.1278  1 . 
645  OE1 OE1 . GLU GLU A A 93  93  . 1.1165 1.2222 1.3658 -0.1038 -0.0959 0.1280  1 . 
646  OE2 OE2 . GLU GLU A A 93  93  . 1.1667 1.2858 1.4248 -0.1189 -0.1239 0.1442  1 . 
647  N   N   . ARG ARG A A 94  94  . 0.5606 0.6639 0.6956 -0.0631 -0.0763 0.0732  1 . 
648  CA  CA  . ARG ARG A A 94  94  . 0.5920 0.7241 0.7227 -0.0621 -0.0724 0.0828  1 . 
649  C   C   . ARG ARG A A 94  94  . 0.5970 0.7410 0.6845 -0.0571 -0.0788 0.0645  1 . 
650  O   O   . ARG ARG A A 94  94  . 0.6405 0.8141 0.7164 -0.0628 -0.0869 0.0730  1 . 
651  CB  CB  . ARG ARG A A 94  94  . 0.5040 0.6410 0.6543 -0.0548 -0.0534 0.0896  1 . 
652  CG  CG  . ARG ARG A A 94  94  . 0.5100 0.6757 0.6551 -0.0552 -0.0510 0.1012  1 . 
653  CD  CD  . ARG ARG A A 94  94  . 0.5524 0.7389 0.7252 -0.0664 -0.0616 0.1291  1 . 
654  NE  NE  . ARG ARG A A 94  94  . 0.5980 0.8154 0.7673 -0.0707 -0.0628 0.1461  1 . 
655  CZ  CZ  . ARG ARG A A 94  94  . 0.6302 0.8524 0.8333 -0.0719 -0.0601 0.1656  1 . 
656  NH1 NH1 . ARG ARG A A 94  94  . 0.5922 0.7908 0.8340 -0.0655 -0.0550 0.1649  1 . 
657  NH2 NH2 . ARG ARG A A 94  94  . 0.6392 0.8932 0.8392 -0.0797 -0.0646 0.1861  1 . 
658  N   N   . VAL VAL A A 95  95  . 0.5795 0.7051 0.6437 -0.0456 -0.0759 0.0388  1 . 
659  CA  CA  . VAL VAL A A 95  95  . 0.5813 0.7226 0.6059 -0.0357 -0.0806 0.0149  1 . 
660  C   C   . VAL VAL A A 95  95  . 0.5792 0.7220 0.5837 -0.0403 -0.1041 0.0029  1 . 
661  O   O   . VAL VAL A A 95  95  . 0.6589 0.8377 0.6357 -0.0379 -0.1092 -0.0050 1 . 
662  CB  CB  . VAL VAL A A 95  95  . 0.6981 0.8143 0.7094 -0.0206 -0.0756 -0.0116 1 . 
663  CG1 CG1 . VAL VAL A A 95  95  . 0.7410 0.8710 0.7141 -0.0068 -0.0855 -0.0441 1 . 
664  CG2 CG2 . VAL VAL A A 95  95  . 0.6675 0.7919 0.6909 -0.0151 -0.0530 -0.0026 1 . 
665  N   N   . SER SER A A 96  96  . 0.5630 0.6714 0.5811 -0.0479 -0.1200 0.0023  1 . 
666  CA  CA  . SER SER A A 96  96  . 0.6623 0.7673 0.6627 -0.0530 -0.1463 -0.0107 1 . 
667  C   C   . SER SER A A 96  96  . 0.7410 0.8835 0.7435 -0.0661 -0.1515 0.0120  1 . 
668  O   O   . SER SER A A 96  96  . 0.7134 0.8635 0.6943 -0.0695 -0.1729 -0.0003 1 . 
669  CB  CB  . SER SER A A 96  96  . 0.7003 0.7603 0.7207 -0.0620 -0.1651 -0.0105 1 . 
670  OG  OG  . SER SER A A 96  96  . 0.8260 0.8897 0.8842 -0.0775 -0.1598 0.0234  1 . 
671  N   N   . LEU LEU A A 97  97  . 0.7145 0.8795 0.7439 -0.0732 -0.1356 0.0442  1 . 
672  CA  CA  . LEU LEU A A 97  97  . 0.7173 0.9203 0.7513 -0.0857 -0.1421 0.0692  1 . 
673  C   C   . LEU LEU A A 97  97  . 0.7465 0.9969 0.7616 -0.0827 -0.1311 0.0763  1 . 
674  O   O   . LEU LEU A A 97  97  . 0.8022 1.0920 0.8071 -0.0929 -0.1410 0.0917  1 . 
675  CB  CB  . LEU LEU A A 97  97  . 0.6588 0.8573 0.7432 -0.0968 -0.1383 0.1031  1 . 
676  CG  CG  . LEU LEU A A 97  97  . 0.6921 0.8581 0.8037 -0.1030 -0.1469 0.1054  1 . 
677  CD1 CD1 . LEU LEU A A 97  97  . 0.7442 0.9126 0.9058 -0.1052 -0.1338 0.1308  1 . 
678  CD2 CD2 . LEU LEU A A 97  97  . 0.6033 0.7722 0.7096 -0.1162 -0.1729 0.1086  1 . 
679  N   N   . SER SER A A 98  98  . 0.8270 1.0789 0.8386 -0.0711 -0.1121 0.0689  1 . 
680  CA  CA  . SER SER A A 98  98  . 0.8738 1.1747 0.8742 -0.0711 -0.1015 0.0822  1 . 
681  C   C   . SER SER A A 98  98  . 0.9259 1.2603 0.8776 -0.0585 -0.1009 0.0514  1 . 
682  O   O   . SER SER A A 98  98  . 0.8762 1.2677 0.8130 -0.0616 -0.0955 0.0646  1 . 
683  CB  CB  . SER SER A A 98  98  . 0.8866 1.1758 0.9152 -0.0668 -0.0821 0.0947  1 . 
684  OG  OG  . SER SER A A 98  98  . 0.9218 1.1897 0.9973 -0.0754 -0.0822 0.1210  1 . 
685  N   N   . PHE PHE A A 99  99  . 0.9241 1.2278 0.8536 -0.0440 -0.1076 0.0114  1 . 
686  CA  CA  . PHE PHE A A 99  99  . 0.8303 1.1626 0.7181 -0.0258 -0.1071 -0.0258 1 . 
687  C   C   . PHE PHE A A 99  99  . 0.7875 1.1018 0.6494 -0.0194 -0.1318 -0.0616 1 . 
688  O   O   . PHE PHE A A 99  99  . 0.8318 1.0994 0.7111 -0.0283 -0.1482 -0.0590 1 . 
689  CB  CB  . PHE PHE A A 99  99  . 0.8134 1.1210 0.7041 -0.0081 -0.0921 -0.0461 1 . 
690  CG  CG  . PHE PHE A A 99  99  . 0.8230 1.1437 0.7388 -0.0133 -0.0704 -0.0154 1 . 
691  CD1 CD1 . PHE PHE A A 99  99  . 0.8093 1.1944 0.7143 -0.0153 -0.0592 0.0001  1 . 
692  CD2 CD2 . PHE PHE A A 99  99  . 0.8383 1.1103 0.7891 -0.0167 -0.0629 -0.0020 1 . 
693  CE1 CE1 . PHE PHE A A 99  99  . 0.7696 1.1625 0.7013 -0.0216 -0.0439 0.0292  1 . 
694  CE2 CE2 . PHE PHE A A 99  99  . 0.7931 1.0740 0.7674 -0.0203 -0.0464 0.0222  1 . 
695  CZ  CZ  . PHE PHE A A 99  99  . 0.7519 1.0893 0.7184 -0.0232 -0.0383 0.0381  1 . 
696  N   N   . SER SER A A 100 100 . 0.8039 1.1579 0.6255 -0.0028 -0.1355 -0.0970 1 . 
697  CA  CA  . SER SER A A 100 100 . 0.8613 1.2049 0.6550 0.0061  -0.1623 -0.1372 1 . 
698  C   C   . SER SER A A 100 100 . 0.8586 1.1309 0.6604 0.0222  -0.1755 -0.1737 1 . 
699  O   O   . SER SER A A 100 100 . 0.8542 1.0991 0.6743 0.0302  -0.1609 -0.1727 1 . 
700  CB  CB  . SER SER A A 100 100 . 0.9014 1.3216 0.6487 0.0214  -0.1613 -0.1666 1 . 
701  OG  OG  . SER SER A A 100 100 . 0.9496 1.3872 0.6903 0.0432  -0.1425 -0.1875 1 . 
702  N   N   . GLN GLN A A 101 101 . 0.8828 1.1247 0.6723 0.0257  -0.2068 -0.2047 1 . 
703  CA  CA  . GLN GLN A A 101 101 . 0.9654 1.1401 0.7630 0.0408  -0.2275 -0.2412 1 . 
704  C   C   . GLN GLN A A 101 101 . 1.0234 1.2109 0.8070 0.0701  -0.2156 -0.2771 1 . 
705  O   O   . GLN GLN A A 101 101 . 1.0352 1.1702 0.8403 0.0785  -0.2179 -0.2855 1 . 
706  CB  CB  . GLN GLN A A 101 101 . 1.0383 1.1906 0.8185 0.0442  -0.2669 -0.2774 1 . 
707  CG  CG  . GLN GLN A A 101 101 . 1.1435 1.2762 0.9402 0.0156  -0.2854 -0.2460 1 . 
708  CD  CD  . GLN GLN A A 101 101 . 1.2899 1.3899 1.0727 0.0196  -0.3292 -0.2854 1 . 
709  OE1 OE1 . GLN GLN A A 101 101 . 1.3683 1.4396 1.1400 0.0433  -0.3493 -0.3353 1 . 
710  NE2 NE2 . GLN GLN A A 101 101 . 1.2967 1.4001 1.0824 -0.0030 -0.3469 -0.2645 1 . 
711  N   N   . ASP ASP A A 102 102 . 1.0714 1.3336 0.8203 0.0855  -0.2035 -0.2973 1 . 
712  CA  CA  . ASP ASP A A 102 102 . 1.1464 1.4276 0.8823 0.1165  -0.1945 -0.3367 1 . 
713  C   C   . ASP ASP A A 102 102 . 1.0571 1.3517 0.8135 0.1133  -0.1606 -0.3034 1 . 
714  O   O   . ASP ASP A A 102 102 . 1.0589 1.3273 0.8262 0.1317  -0.1568 -0.3232 1 . 
715  CB  CB  . ASP ASP A A 102 102 . 1.3682 1.7342 1.0588 0.1357  -0.1946 -0.3736 1 . 
716  CG  CG  . ASP ASP A A 102 102 . 1.5936 1.9459 1.2621 0.1388  -0.2310 -0.4096 1 . 
717  OD1 OD1 . ASP ASP A A 102 102 . 1.6802 1.9625 1.3584 0.1534  -0.2618 -0.4490 1 . 
718  OD2 OD2 . ASP ASP A A 102 102 . 1.6491 2.0580 1.2932 0.1250  -0.2318 -0.3962 1 . 
719  N   N   . GLU GLU A A 103 103 . 0.9391 1.2710 0.7041 0.0898  -0.1387 -0.2525 1 . 
720  CA  CA  . GLU GLU A A 103 103 . 0.9347 1.2669 0.7249 0.0838  -0.1115 -0.2191 1 . 
721  C   C   . GLU GLU A A 103 103 . 0.9136 1.1612 0.7383 0.0791  -0.1166 -0.2110 1 . 
722  O   O   . GLU GLU A A 103 103 . 0.8736 1.1056 0.7114 0.0891  -0.1038 -0.2135 1 . 
723  CB  CB  . GLU GLU A A 103 103 . 0.9965 1.3733 0.7963 0.0580  -0.0949 -0.1658 1 . 
724  CG  CG  . GLU GLU A A 103 103 . 1.1834 1.6565 0.9515 0.0598  -0.0864 -0.1647 1 . 
725  CD  CD  . GLU GLU A A 103 103 . 1.2977 1.8104 1.0794 0.0312  -0.0779 -0.1082 1 . 
726  OE1 OE1 . GLU GLU A A 103 103 . 1.3228 1.8167 1.1381 0.0190  -0.0640 -0.0719 1 . 
727  OE2 OE2 . GLU GLU A A 103 103 . 1.3757 1.9378 1.1360 0.0211  -0.0876 -0.1007 1 . 
728  N   N   . GLN GLN A A 104 104 . 0.8634 1.0604 0.7031 0.0634  -0.1366 -0.2011 1 . 
729  CA  CA  . GLN GLN A A 104 104 . 0.7311 0.8597 0.6043 0.0554  -0.1407 -0.1874 1 . 
730  C   C   . GLN GLN A A 104 104 . 0.7645 0.8505 0.6379 0.0767  -0.1550 -0.2252 1 . 
731  O   O   . GLN GLN A A 104 104 . 0.8208 0.8675 0.7185 0.0742  -0.1503 -0.2131 1 . 
732  CB  CB  . GLN GLN A A 104 104 . 0.7206 0.8133 0.6105 0.0339  -0.1610 -0.1688 1 . 
733  CG  CG  . GLN GLN A A 104 104 . 0.7419 0.8681 0.6421 0.0123  -0.1488 -0.1273 1 . 
734  CD  CD  . GLN GLN A A 104 104 . 0.8177 0.9209 0.7286 -0.0057 -0.1726 -0.1160 1 . 
735  OE1 OE1 . GLN GLN A A 104 104 . 0.8851 0.9375 0.8177 -0.0128 -0.1881 -0.1138 1 . 
736  NE2 NE2 . GLN GLN A A 104 104 . 0.8244 0.9687 0.7214 -0.0148 -0.1768 -0.1059 1 . 
737  N   N   . ALA ALA A A 105 105 . 0.8771 0.9720 0.7252 0.0984  -0.1743 -0.2719 1 . 
738  CA  CA  . ALA ALA A A 105 105 . 0.9046 0.9572 0.7573 0.1216  -0.1928 -0.3112 1 . 
739  C   C   . ALA ALA A A 105 105 . 0.9645 1.0442 0.8172 0.1400  -0.1678 -0.3177 1 . 
740  O   O   . ALA ALA A A 105 105 . 0.9909 1.0336 0.8545 0.1584  -0.1809 -0.3440 1 . 
741  CB  CB  . ALA ALA A A 105 105 . 0.9081 0.9642 0.7355 0.1433  -0.2233 -0.3655 1 . 
742  N   N   . LYS LYS A A 106 106 . 0.9971 1.1392 0.8417 0.1343  -0.1351 -0.2921 1 . 
743  CA  CA  . LYS LYS A A 106 106 . 0.9875 1.1580 0.8358 0.1476  -0.1110 -0.2914 1 . 
744  C   C   . LYS LYS A A 106 106 . 0.8929 1.0236 0.7722 0.1316  -0.0974 -0.2543 1 . 
745  O   O   . LYS LYS A A 106 106 . 0.8417 0.9848 0.7277 0.1416  -0.0810 -0.2537 1 . 
746  CB  CB  . LYS LYS A A 106 106 . 1.0473 1.3069 0.8756 0.1463  -0.0852 -0.2774 1 . 
747  CG  CG  . LYS LYS A A 106 106 . 1.1222 1.4443 0.9145 0.1636  -0.0929 -0.3136 1 . 
748  CD  CD  . LYS LYS A A 106 106 . 1.1953 1.6136 0.9726 0.1611  -0.0649 -0.2931 1 . 
749  CE  CE  . LYS LYS A A 106 106 . 1.3098 1.8073 1.0485 0.1724  -0.0694 -0.3199 1 . 
750  NZ  NZ  . LYS LYS A A 106 106 . 1.3492 1.9454 1.0778 0.1627  -0.0430 -0.2877 1 . 
751  N   N   . ILE ILE A A 107 107 . 0.8357 0.9248 0.7339 0.1076  -0.1036 -0.2244 1 . 
752  CA  CA  . ILE ILE A A 107 107 . 0.8086 0.8756 0.7334 0.0909  -0.0874 -0.1873 1 . 
753  C   C   . ILE ILE A A 107 107 . 0.7364 0.7388 0.6812 0.0903  -0.1053 -0.1915 1 . 
754  O   O   . ILE ILE A A 107 107 . 0.7565 0.7202 0.7055 0.0861  -0.1328 -0.2012 1 . 
755  CB  CB  . ILE ILE A A 107 107 . 0.7825 0.8576 0.7184 0.0657  -0.0805 -0.1498 1 . 
756  CG1 CG1 . ILE ILE A A 107 107 . 0.7158 0.8536 0.6329 0.0640  -0.0700 -0.1433 1 . 
757  CG2 CG2 . ILE ILE A A 107 107 . 0.7949 0.8572 0.7570 0.0528  -0.0621 -0.1174 1 . 
758  CD1 CD1 . ILE ILE A A 107 107 . 0.6638 0.8087 0.5953 0.0408  -0.0675 -0.1075 1 . 
759  N   N   . ILE ILE A A 108 108 . 0.7762 0.7684 0.7350 0.0922  -0.0920 -0.1814 1 . 
760  CA  CA  . ILE ILE A A 108 108 . 0.7755 0.7139 0.7549 0.0877  -0.1070 -0.1768 1 . 
761  C   C   . ILE ILE A A 108 108 . 0.8189 0.7571 0.8168 0.0678  -0.0869 -0.1383 1 . 
762  O   O   . ILE ILE A A 108 108 . 0.7860 0.7561 0.7828 0.0689  -0.0616 -0.1271 1 . 
763  CB  CB  . ILE ILE A A 108 108 . 0.7794 0.7063 0.7586 0.1109  -0.1136 -0.2043 1 . 
764  CG1 CG1 . ILE ILE A A 108 108 . 0.8717 0.7928 0.8369 0.1332  -0.1397 -0.2487 1 . 
765  CG2 CG2 . ILE ILE A A 108 108 . 0.7720 0.6507 0.7753 0.1018  -0.1255 -0.1888 1 . 
766  CD1 CD1 . ILE ILE A A 108 108 . 0.9161 0.8361 0.8822 0.1615  -0.1456 -0.2816 1 . 
767  N   N   . TYR TYR A A 109 109 . 0.7619 0.6682 0.7778 0.0496  -0.0996 -0.1186 1 . 
768  CA  CA  . TYR TYR A A 109 109 . 0.6940 0.6046 0.7278 0.0326  -0.0823 -0.0862 1 . 
769  C   C   . TYR TYR A A 109 109 . 0.7394 0.6236 0.7839 0.0332  -0.0883 -0.0832 1 . 
770  O   O   . TYR TYR A A 109 109 . 0.8817 0.7319 0.9384 0.0247  -0.1130 -0.0787 1 . 
771  CB  CB  . TYR TYR A A 109 109 . 0.7079 0.6140 0.7557 0.0119  -0.0902 -0.0640 1 . 
772  CG  CG  . TYR TYR A A 109 109 . 0.7373 0.6710 0.7759 0.0106  -0.0853 -0.0644 1 . 
773  CD1 CD1 . TYR TYR A A 109 109 . 0.7053 0.6346 0.7275 0.0174  -0.1052 -0.0864 1 . 
774  CD2 CD2 . TYR TYR A A 109 109 . 0.6890 0.6540 0.7364 0.0035  -0.0630 -0.0441 1 . 
775  CE1 CE1 . TYR TYR A A 109 109 . 0.7520 0.7112 0.7641 0.0147  -0.1016 -0.0845 1 . 
776  CE2 CE2 . TYR TYR A A 109 109 . 0.7701 0.7606 0.8123 0.0007  -0.0614 -0.0403 1 . 
777  CZ  CZ  . TYR TYR A A 109 109 . 0.8238 0.8134 0.8468 0.0052  -0.0799 -0.0588 1 . 
778  OH  OH  . TYR TYR A A 109 109 . 0.8388 0.8586 0.8547 0.0008  -0.0793 -0.0529 1 . 
779  N   N   . ALA ALA A A 110 110 . 0.7072 0.6076 0.7488 0.0419  -0.0683 -0.0839 1 . 
780  CA  CA  . ALA ALA A A 110 110 . 0.7246 0.6044 0.7746 0.0440  -0.0738 -0.0818 1 . 
781  C   C   . ALA ALA A A 110 110 . 0.6991 0.5880 0.7619 0.0259  -0.0596 -0.0522 1 . 
782  O   O   . ALA ALA A A 110 110 . 0.6803 0.5974 0.7415 0.0261  -0.0348 -0.0455 1 . 
783  CB  CB  . ALA ALA A A 110 110 . 0.6261 0.5208 0.6663 0.0645  -0.0625 -0.1008 1 . 
784  N   N   . THR THR A A 111 111 . 0.7093 0.5772 0.7861 0.0101  -0.0771 -0.0345 1 . 
785  CA  CA  . THR THR A A 111 111 . 0.6858 0.5690 0.7731 -0.0054 -0.0656 -0.0086 1 . 
786  C   C   . THR THR A A 111 111 . 0.6457 0.5269 0.7298 0.0024  -0.0603 -0.0116 1 . 
787  O   O   . THR THR A A 111 111 . 0.6781 0.5409 0.7570 0.0186  -0.0702 -0.0312 1 . 
788  CB  CB  . THR THR A A 111 111 . 0.6737 0.5425 0.7779 -0.0269 -0.0884 0.0156  1 . 
789  OG1 OG1 . THR THR A A 111 111 . 0.7592 0.5891 0.8691 -0.0245 -0.1179 0.0111  1 . 
790  CG2 CG2 . THR THR A A 111 111 . 0.6868 0.5535 0.7967 -0.0356 -0.0992 0.0189  1 . 
791  N   N   . TRP TRP A A 112 112 . 0.6422 0.5459 0.7304 -0.0086 -0.0456 0.0073  1 . 
792  CA  CA  . TRP TRP A A 112 112 . 0.6120 0.5152 0.6981 -0.0057 -0.0436 0.0095  1 . 
793  C   C   . TRP TRP A A 112 112 . 0.6272 0.4939 0.7218 -0.0070 -0.0747 0.0121  1 . 
794  O   O   . TRP TRP A A 112 112 . 0.6492 0.5031 0.7419 0.0061  -0.0796 0.0004  1 . 
795  CB  CB  . TRP TRP A A 112 112 . 0.6505 0.5866 0.7396 -0.0208 -0.0283 0.0308  1 . 
796  CG  CG  . TRP TRP A A 112 112 . 0.7004 0.6379 0.7871 -0.0224 -0.0303 0.0377  1 . 
797  CD1 CD1 . TRP TRP A A 112 112 . 0.7691 0.7082 0.8632 -0.0399 -0.0456 0.0628  1 . 
798  CD2 CD2 . TRP TRP A A 112 112 . 0.7308 0.6710 0.8084 -0.0077 -0.0185 0.0225  1 . 
799  NE1 NE1 . TRP TRP A A 112 112 . 0.7805 0.7229 0.8690 -0.0364 -0.0435 0.0632  1 . 
800  CE2 CE2 . TRP TRP A A 112 112 . 0.7775 0.7196 0.8561 -0.0163 -0.0267 0.0376  1 . 
801  CE3 CE3 . TRP TRP A A 112 112 . 0.7159 0.6607 0.7862 0.0096  -0.0030 0.0010  1 . 
802  CZ2 CZ2 . TRP TRP A A 112 112 . 0.8043 0.7500 0.8765 -0.0065 -0.0199 0.0291  1 . 
803  CZ3 CZ3 . TRP TRP A A 112 112 . 0.7291 0.6790 0.7948 0.0182  0.0037  -0.0057 1 . 
804  CH2 CH2 . TRP TRP A A 112 112 . 0.7085 0.6575 0.7748 0.0109  -0.0045 0.0069  1 . 
805  N   N   . SER SER A A 113 113 . 0.6607 0.5094 0.7687 -0.0230 -0.0990 0.0285  1 . 
806  CA  CA  . SER SER A A 113 113 . 0.8558 0.6637 0.9783 -0.0257 -0.1353 0.0332  1 . 
807  C   C   . SER SER A A 113 113 . 0.8303 0.6055 0.9498 0.0008  -0.1501 -0.0035 1 . 
808  O   O   . SER SER A A 113 113 . 0.8695 0.6200 0.9972 0.0112  -0.1684 -0.0115 1 . 
809  CB  CB  . SER SER A A 113 113 . 0.9541 0.7488 1.0952 -0.0501 -0.1618 0.0595  1 . 
810  OG  OG  . SER SER A A 113 113 . 1.0207 0.8583 1.1648 -0.0731 -0.1456 0.0925  1 . 
811  N   N   . ASP ASP A A 114 114 . 0.7598 0.5391 0.8680 0.0128  -0.1429 -0.0267 1 . 
812  CA  CA  . ASP ASP A A 114 114 . 0.8186 0.5801 0.9205 0.0400  -0.1540 -0.0649 1 . 
813  C   C   . ASP ASP A A 114 114 . 0.8193 0.5981 0.9130 0.0604  -0.1362 -0.0810 1 . 
814  O   O   . ASP ASP A A 114 114 . 0.9274 0.6912 1.0230 0.0836  -0.1507 -0.1098 1 . 
815  CB  CB  . ASP ASP A A 114 114 . 0.8321 0.6106 0.9184 0.0473  -0.1433 -0.0833 1 . 
816  CG  CG  . ASP ASP A A 114 114 . 0.9325 0.6944 1.0276 0.0286  -0.1628 -0.0699 1 . 
817  OD1 OD1 . ASP ASP A A 114 114 . 1.0180 0.7428 1.1324 0.0175  -0.1962 -0.0590 1 . 
818  OD2 OD2 . ASP ASP A A 114 114 . 0.9719 0.7581 1.0572 0.0239  -0.1470 -0.0681 1 . 
819  N   N   . ILE ILE A A 115 115 . 0.7434 0.5553 0.8299 0.0534  -0.1063 -0.0651 1 . 
820  CA  CA  . ILE ILE A A 115 115 . 0.7933 0.6262 0.8729 0.0697  -0.0881 -0.0772 1 . 
821  C   C   . ILE ILE A A 115 115 . 0.7357 0.5559 0.8269 0.0653  -0.0980 -0.0628 1 . 
822  O   O   . ILE ILE A A 115 115 . 0.7616 0.5755 0.8576 0.0834  -0.1052 -0.0789 1 . 
823  CB  CB  . ILE ILE A A 115 115 . 0.7444 0.6184 0.8115 0.0652  -0.0535 -0.0702 1 . 
824  CG1 CG1 . ILE ILE A A 115 115 . 0.7388 0.6310 0.7947 0.0756  -0.0446 -0.0880 1 . 
825  CG2 CG2 . ILE ILE A A 115 115 . 0.7620 0.6549 0.8275 0.0726  -0.0382 -0.0708 1 . 
826  CD1 CD1 . ILE ILE A A 115 115 . 0.7184 0.6414 0.7696 0.0651  -0.0197 -0.0745 1 . 
827  N   N   . ALA ALA A A 116 116 . 0.6869 0.5084 0.7835 0.0411  -0.0991 -0.0317 1 . 
828  CA  CA  . ALA ALA A A 116 116 . 0.6950 0.5148 0.7993 0.0324  -0.1056 -0.0124 1 . 
829  C   C   . ALA ALA A A 116 116 . 0.7647 0.5417 0.8909 0.0295  -0.1462 -0.0051 1 . 
830  O   O   . ALA ALA A A 116 116 . 0.8393 0.6095 0.9772 0.0057  -0.1630 0.0269  1 . 
831  CB  CB  . ALA ALA A A 116 116 . 0.7688 0.6188 0.8681 0.0081  -0.0892 0.0170  1 . 
832  N   N   . ASP ASP A A 117 117 . 0.7148 0.4658 0.8487 0.0545  -0.1636 -0.0352 1 . 
833  CA  CA  . ASP ASP A A 117 117 . 0.8011 0.5062 0.9614 0.0572  -0.2063 -0.0338 1 . 
834  C   C   . ASP ASP A A 117 117 . 0.7790 0.4872 0.9488 0.0556  -0.2100 -0.0180 1 . 
835  O   O   . ASP ASP A A 117 117 . 0.7363 0.4819 0.8903 0.0511  -0.1800 -0.0087 1 . 
836  CB  CB  . ASP ASP A A 117 117 . 0.8124 0.4918 0.9790 0.0885  -0.2248 -0.0777 1 . 
837  CG  CG  . ASP ASP A A 117 117 . 0.9027 0.6106 1.0594 0.1193  -0.2028 -0.1099 1 . 
838  OD1 OD1 . ASP ASP A A 117 117 . 0.8771 0.6157 1.0261 0.1162  -0.1783 -0.0972 1 . 
839  OD2 OD2 . ASP ASP A A 117 117 . 0.9304 0.6336 1.0876 0.1471  -0.2113 -0.1489 1 . 
840  N   N   . SER SER A A 118 118 . 0.7398 0.4068 0.9377 0.0606  -0.2499 -0.0167 1 . 
841  CA  CA  . SER SER A A 118 118 . 0.8305 0.4973 1.0418 0.0549  -0.2601 0.0049  1 . 
842  C   C   . SER SER A A 118 118 . 0.8593 0.5556 1.0593 0.0792  -0.2332 -0.0185 1 . 
843  O   O   . SER SER A A 118 118 . 0.8468 0.5680 1.0410 0.0682  -0.2198 0.0027  1 . 
844  CB  CB  . SER SER A A 118 118 . 0.8597 0.4712 1.1097 0.0583  -0.3134 0.0086  1 . 
845  OG  OG  . SER SER A A 118 118 . 1.0563 0.6688 1.3207 0.0544  -0.3243 0.0291  1 . 
846  N   N   . LYS LYS A A 119 119 . 0.8812 0.5796 1.0788 0.1115  -0.2264 -0.0612 1 . 
847  CA  CA  . LYS LYS A A 119 119 . 0.9419 0.6758 1.1316 0.1330  -0.2011 -0.0804 1 . 
848  C   C   . LYS LYS A A 119 119 . 0.8445 0.6255 1.0049 0.1183  -0.1582 -0.0673 1 . 
849  O   O   . LYS LYS A A 119 119 . 0.8233 0.6298 0.9797 0.1168  -0.1425 -0.0585 1 . 
850  CB  CB  . LYS LYS A A 119 119 . 1.0416 0.7797 1.2339 0.1696  -0.2018 -0.1278 1 . 
851  CG  CG  . LYS LYS A A 119 119 . 1.1427 0.9143 1.3397 0.1956  -0.1877 -0.1480 1 . 
852  CD  CD  . LYS LYS A A 119 119 . 1.2876 1.0554 1.5000 0.2349  -0.2046 -0.1951 1 . 
853  CE  CE  . LYS LYS A A 119 119 . 1.3419 1.1474 1.5657 0.2611  -0.1940 -0.2124 1 . 
854  NZ  NZ  . LYS LYS A A 119 119 . 1.3769 1.1883 1.6130 0.2877  -0.2109 -0.2493 1 . 
855  N   N   . TYR TYR A A 120 120 . 0.7274 0.5183 0.8700 0.1072  -0.1420 -0.0659 1 . 
856  CA  CA  . TYR TYR A A 120 120 . 0.6906 0.5207 0.8108 0.0941  -0.1063 -0.0548 1 . 
857  C   C   . TYR TYR A A 120 120 . 0.7528 0.5917 0.8707 0.0689  -0.1036 -0.0214 1 . 
858  O   O   . TYR TYR A A 120 120 . 0.7033 0.5719 0.8103 0.0661  -0.0815 -0.0173 1 . 
859  CB  CB  . TYR TYR A A 120 120 . 0.6521 0.4869 0.7597 0.0868  -0.0954 -0.0578 1 . 
860  CG  CG  . TYR TYR A A 120 120 . 0.6413 0.5141 0.7310 0.0787  -0.0613 -0.0524 1 . 
861  CD1 CD1 . TYR TYR A A 120 120 . 0.6723 0.5576 0.7562 0.0560  -0.0510 -0.0281 1 . 
862  CD2 CD2 . TYR TYR A A 120 120 . 0.7333 0.6326 0.8147 0.0940  -0.0416 -0.0715 1 . 
863  CE1 CE1 . TYR TYR A A 120 120 . 0.6805 0.5964 0.7528 0.0515  -0.0239 -0.0274 1 . 
864  CE2 CE2 . TYR TYR A A 120 120 . 0.6614 0.5901 0.7324 0.0857  -0.0159 -0.0648 1 . 
865  CZ  CZ  . TYR TYR A A 120 120 . 0.6935 0.6266 0.7612 0.0660  -0.0083 -0.0450 1 . 
866  OH  OH  . TYR TYR A A 120 120 . 0.6946 0.6528 0.7566 0.0607  0.0132  -0.0425 1 . 
867  N   N   . LYS LYS A A 121 121 . 0.7003 0.5166 0.8289 0.0497  -0.1279 0.0034  1 . 
868  CA  CA  . LYS LYS A A 121 121 . 0.7222 0.5580 0.8460 0.0241  -0.1249 0.0368  1 . 
869  C   C   . LYS LYS A A 121 121 . 0.7258 0.5684 0.8540 0.0282  -0.1286 0.0421  1 . 
870  O   O   . LYS LYS A A 121 121 . 0.7546 0.6282 0.8691 0.0139  -0.1134 0.0582  1 . 
871  CB  CB  . LYS LYS A A 121 121 . 0.8268 0.6431 0.9648 0.0003  -0.1535 0.0675  1 . 
872  CG  CG  . LYS LYS A A 121 121 . 0.9047 0.7329 1.0344 -0.0146 -0.1431 0.0751  1 . 
873  CD  CD  . LYS LYS A A 121 121 . 1.0035 0.8128 1.1528 -0.0396 -0.1762 0.1086  1 . 
874  CE  CE  . LYS LYS A A 121 121 . 1.0507 0.8998 1.1901 -0.0649 -0.1600 0.1336  1 . 
875  NZ  NZ  . LYS LYS A A 121 121 . 1.0971 0.9467 1.2302 -0.0583 -0.1456 0.1148  1 . 
876  N   N   . GLU GLU A A 122 122 . 0.7290 0.5458 0.8769 0.0488  -0.1492 0.0269  1 . 
877  CA  CA  . GLU GLU A A 122 122 . 0.7741 0.5997 0.9290 0.0538  -0.1530 0.0319  1 . 
878  C   C   . GLU GLU A A 122 122 . 0.6902 0.5546 0.8260 0.0619  -0.1183 0.0177  1 . 
879  O   O   . GLU GLU A A 122 122 . 0.7379 0.6231 0.8676 0.0524  -0.1122 0.0317  1 . 
880  CB  CB  . GLU GLU A A 122 122 . 0.9072 0.7006 1.0913 0.0790  -0.1816 0.0135  1 . 
881  CG  CG  . GLU GLU A A 122 122 . 1.0710 0.8196 1.2831 0.0704  -0.2256 0.0316  1 . 
882  CD  CD  . GLU GLU A A 122 122 . 1.2724 0.9894 1.5173 0.1005  -0.2551 0.0072  1 . 
883  OE1 OE1 . GLU GLU A A 122 122 . 1.3728 1.0495 1.6486 0.0950  -0.2973 0.0236  1 . 
884  OE2 OE2 . GLU GLU A A 122 122 . 1.3182 1.0540 1.5607 0.1298  -0.2374 -0.0276 1 . 
885  N   N   . LYS LYS A A 123 123 . 0.6321 0.5074 0.7597 0.0781  -0.0981 -0.0086 1 . 
886  CA  CA  . LYS LYS A A 123 123 . 0.6604 0.5713 0.7739 0.0821  -0.0685 -0.0175 1 . 
887  C   C   . LYS LYS A A 123 123 . 0.6484 0.5798 0.7429 0.0588  -0.0517 0.0000  1 . 
888  O   O   . LYS LYS A A 123 123 . 0.6647 0.6175 0.7526 0.0535  -0.0418 0.0051  1 . 
889  CB  CB  . LYS LYS A A 123 123 . 0.5602 0.4822 0.6697 0.0992  -0.0529 -0.0426 1 . 
890  CG  CG  . LYS LYS A A 123 123 . 0.5816 0.4960 0.7078 0.1268  -0.0665 -0.0668 1 . 
891  CD  CD  . LYS LYS A A 123 123 . 0.6477 0.5789 0.7655 0.1406  -0.0523 -0.0895 1 . 
892  CE  CE  . LYS LYS A A 123 123 . 0.6395 0.5816 0.7708 0.1716  -0.0600 -0.1185 1 . 
893  NZ  NZ  . LYS LYS A A 123 123 . 0.6723 0.5738 0.8247 0.1830  -0.0936 -0.1266 1 . 
894  N   N   . VAL VAL A A 124 124 . 0.6051 0.5323 0.6919 0.0458  -0.0495 0.0076  1 . 
895  CA  CA  . VAL VAL A A 124 124 . 0.5904 0.5425 0.6612 0.0267  -0.0339 0.0206  1 . 
896  C   C   . VAL VAL A A 124 124 . 0.6297 0.5941 0.6972 0.0108  -0.0433 0.0427  1 . 
897  O   O   . VAL VAL A A 124 124 . 0.6286 0.6214 0.6823 0.0039  -0.0288 0.0435  1 . 
898  CB  CB  . VAL VAL A A 124 124 . 0.5854 0.5331 0.6541 0.0158  -0.0344 0.0277  1 . 
899  CG1 CG1 . VAL VAL A A 124 124 . 0.6057 0.5865 0.6611 -0.0034 -0.0211 0.0424  1 . 
900  CG2 CG2 . VAL VAL A A 124 124 . 0.5131 0.4560 0.5816 0.0300  -0.0224 0.0061  1 . 
901  N   N   . LYS LYS A A 125 125 . 0.6557 0.5991 0.7368 0.0043  -0.0705 0.0612  1 . 
902  CA  CA  . LYS LYS A A 125 125 . 0.7196 0.6774 0.7989 -0.0125 -0.0828 0.0868  1 . 
903  C   C   . LYS LYS A A 125 125 . 0.7315 0.7020 0.8077 -0.0028 -0.0758 0.0770  1 . 
904  O   O   . LYS LYS A A 125 125 . 0.6584 0.6586 0.7194 -0.0159 -0.0695 0.0875  1 . 
905  CB  CB  . LYS LYS A A 125 125 . 0.7901 0.7167 0.8925 -0.0193 -0.1189 0.1094  1 . 
906  CG  CG  . LYS LYS A A 125 125 . 0.8382 0.7800 0.9418 -0.0369 -0.1354 0.1394  1 . 
907  CD  CD  . LYS LYS A A 125 125 . 1.0426 0.9491 1.1757 -0.0453 -0.1768 0.1657  1 . 
908  CE  CE  . LYS LYS A A 125 125 . 1.1686 1.0930 1.3048 -0.0654 -0.1961 0.2010  1 . 
909  NZ  NZ  . LYS LYS A A 125 125 . 1.2460 1.1332 1.4168 -0.0762 -0.2417 0.2315  1 . 
910  N   N   . TYR TYR A A 126 126 . 0.7063 0.6591 0.7968 0.0200  -0.0777 0.0565  1 . 
911  CA  CA  . TYR TYR A A 126 126 . 0.6406 0.6089 0.7317 0.0286  -0.0714 0.0488  1 . 
912  C   C   . TYR TYR A A 126 126 . 0.6601 0.6589 0.7302 0.0224  -0.0458 0.0404  1 . 
913  O   O   . TYR TYR A A 126 126 . 0.6918 0.7101 0.7541 0.0155  -0.0442 0.0453  1 . 
914  CB  CB  . TYR TYR A A 126 126 . 0.5723 0.5293 0.6820 0.0553  -0.0723 0.0260  1 . 
915  CG  CG  . TYR TYR A A 126 126 . 0.6085 0.5897 0.7190 0.0619  -0.0614 0.0191  1 . 
916  CD1 CD1 . TYR TYR A A 126 126 . 0.6268 0.6111 0.7478 0.0603  -0.0769 0.0315  1 . 
917  CD2 CD2 . TYR TYR A A 126 126 . 0.5287 0.5304 0.6315 0.0670  -0.0382 0.0040  1 . 
918  CE1 CE1 . TYR TYR A A 126 126 . 0.6719 0.6797 0.7953 0.0644  -0.0687 0.0270  1 . 
919  CE2 CE2 . TYR TYR A A 126 126 . 0.5936 0.6177 0.7004 0.0699  -0.0314 0.0013  1 . 
920  CZ  CZ  . TYR TYR A A 126 126 . 0.6970 0.7245 0.8134 0.0686  -0.0461 0.0121  1 . 
921  OH  OH  . TYR TYR A A 126 126 . 0.7155 0.7662 0.8379 0.0702  -0.0411 0.0107  1 . 
922  N   N   . LEU LEU A A 127 127 . 0.6009 0.6025 0.6634 0.0250  -0.0282 0.0271  1 . 
923  CA  CA  . LEU LEU A A 127 127 . 0.6202 0.6451 0.6689 0.0215  -0.0077 0.0164  1 . 
924  C   C   . LEU LEU A A 127 127 . 0.6268 0.6752 0.6573 0.0032  -0.0051 0.0273  1 . 
925  O   O   . LEU LEU A A 127 127 . 0.6142 0.6833 0.6345 0.0002  0.0025  0.0197  1 . 
926  CB  CB  . LEU LEU A A 127 127 . 0.5720 0.5928 0.6220 0.0291  0.0068  0.0018  1 . 
927  CG  CG  . LEU LEU A A 127 127 . 0.6115 0.6236 0.6758 0.0473  0.0078  -0.0109 1 . 
928  CD1 CD1 . LEU LEU A A 127 127 . 0.5469 0.5573 0.6108 0.0521  0.0194  -0.0211 1 . 
929  CD2 CD2 . LEU LEU A A 127 127 . 0.5178 0.5464 0.5877 0.0522  0.0129  -0.0161 1 . 
930  N   N   . TYR TYR A A 128 128 . 0.6800 0.7296 0.7069 -0.0094 -0.0126 0.0447  1 . 
931  CA  CA  . TYR TYR A A 128 128 . 0.6941 0.7790 0.7032 -0.0278 -0.0104 0.0582  1 . 
932  C   C   . TYR TYR A A 128 128 . 0.7331 0.8337 0.7352 -0.0356 -0.0211 0.0696  1 . 
933  O   O   . TYR TYR A A 128 128 . 0.6881 0.8215 0.6722 -0.0410 -0.0122 0.0624  1 . 
934  CB  CB  . TYR TYR A A 128 128 . 0.6720 0.7588 0.6839 -0.0430 -0.0212 0.0831  1 . 
935  CG  CG  . TYR TYR A A 128 128 . 0.7222 0.8085 0.7359 -0.0413 -0.0090 0.0754  1 . 
936  CD1 CD1 . TYR TYR A A 128 128 . 0.7017 0.7902 0.7129 -0.0277 0.0114  0.0482  1 . 
937  CD2 CD2 . TYR TYR A A 128 128 . 0.8134 0.8979 0.8343 -0.0551 -0.0207 0.0983  1 . 
938  CE1 CE1 . TYR TYR A A 128 128 . 0.7640 0.8534 0.7789 -0.0265 0.0211  0.0428  1 . 
939  CE2 CE2 . TYR TYR A A 128 128 . 0.8274 0.9135 0.8514 -0.0545 -0.0107 0.0927  1 . 
940  CZ  CZ  . TYR TYR A A 128 128 . 0.8445 0.9335 0.8649 -0.0394 0.0109  0.0644  1 . 
941  OH  OH  . TYR TYR A A 128 128 . 0.8496 0.9409 0.8751 -0.0390 0.0192  0.0603  1 . 
942  N   N   . ASN ASN A A 129 129 . 0.6772 0.7548 0.6948 -0.0353 -0.0425 0.0859  1 . 
943  CA  CA  . ASN ASN A A 129 129 . 0.7109 0.8022 0.7249 -0.0431 -0.0554 0.0995  1 . 
944  C   C   . ASN ASN A A 129 129 . 0.7346 0.8357 0.7422 -0.0329 -0.0432 0.0763  1 . 
945  O   O   . ASN ASN A A 129 129 . 0.7462 0.8763 0.7370 -0.0428 -0.0437 0.0788  1 . 
946  CB  CB  . ASN ASN A A 129 129 . 0.7303 0.7889 0.7700 -0.0393 -0.0822 0.1167  1 . 
947  CG  CG  . ASN ASN A A 129 129 . 0.8595 0.9333 0.8983 -0.0505 -0.0996 0.1374  1 . 
948  OD1 OD1 . ASN ASN A A 129 129 . 0.8839 0.9932 0.9032 -0.0717 -0.1018 0.1572  1 . 
949  ND2 ND2 . ASN ASN A A 129 129 . 0.8905 0.9438 0.9504 -0.0360 -0.1116 0.1328  1 . 
950  N   N   . LEU LEU A A 130 130 . 0.6635 0.7441 0.6845 -0.0145 -0.0337 0.0547  1 . 
951  CA  CA  . LEU LEU A A 130 130 . 0.6419 0.7311 0.6622 -0.0073 -0.0252 0.0366  1 . 
952  C   C   . LEU LEU A A 130 130 . 0.5767 0.6898 0.5769 -0.0131 -0.0105 0.0207  1 . 
953  O   O   . LEU LEU A A 130 130 . 0.6009 0.7287 0.5937 -0.0153 -0.0110 0.0112  1 . 
954  CB  CB  . LEU LEU A A 130 130 . 0.6261 0.6960 0.6669 0.0111  -0.0188 0.0220  1 . 
955  CG  CG  . LEU LEU A A 130 130 . 0.6615 0.7399 0.7103 0.0173  -0.0138 0.0097  1 . 
956  CD1 CD1 . LEU LEU A A 130 130 . 0.6254 0.7077 0.6861 0.0187  -0.0287 0.0202  1 . 
957  CD2 CD2 . LEU LEU A A 130 130 . 0.5783 0.6500 0.6427 0.0308  -0.0029 -0.0024 1 . 
958  N   N   . TYR TYR A A 131 131 . 0.6207 0.7380 0.6141 -0.0146 0.0007  0.0159  1 . 
959  CA  CA  . TYR TYR A A 131 131 . 0.6455 0.7880 0.6235 -0.0167 0.0136  -0.0025 1 . 
960  C   C   . TYR TYR A A 131 131 . 0.7233 0.9051 0.6775 -0.0306 0.0096  0.0038  1 . 
961  O   O   . TYR TYR A A 131 131 . 0.6848 0.8910 0.6255 -0.0293 0.0162  -0.0178 1 . 
962  CB  CB  . TYR TYR A A 131 131 . 0.7097 0.8513 0.6894 -0.0149 0.0249  -0.0054 1 . 
963  CG  CG  . TYR TYR A A 131 131 . 0.7439 0.9056 0.7172 -0.0107 0.0390  -0.0291 1 . 
964  CD1 CD1 . TYR TYR A A 131 131 . 0.6838 0.8289 0.6705 0.0012  0.0438  -0.0515 1 . 
965  CD2 CD2 . TYR TYR A A 131 131 . 0.7286 0.9282 0.6867 -0.0184 0.0459  -0.0278 1 . 
966  CE1 CE1 . TYR TYR A A 131 131 . 0.7278 0.8863 0.7150 0.0072  0.0527  -0.0747 1 . 
967  CE2 CE2 . TYR TYR A A 131 131 . 0.7826 1.0026 0.7391 -0.0105 0.0581  -0.0533 1 . 
968  CZ  CZ  . TYR TYR A A 131 131 . 0.7947 0.9901 0.7670 0.0032  0.0603  -0.0780 1 . 
969  OH  OH  . TYR TYR A A 131 131 . 0.8823 1.0935 0.8587 0.0129  0.0683  -0.1049 1 . 
970  N   N   . ASP ASP A A 132 132 . 0.7181 0.9086 0.6680 -0.0438 -0.0033 0.0330  1 . 
971  CA  CA  . ASP ASP A A 132 132 . 0.7365 0.9732 0.6622 -0.0602 -0.0080 0.0450  1 . 
972  C   C   . ASP ASP A A 132 132 . 0.7318 0.9726 0.6528 -0.0638 -0.0215 0.0486  1 . 
973  O   O   . ASP ASP A A 132 132 . 0.8340 1.1169 0.7308 -0.0734 -0.0224 0.0457  1 . 
974  CB  CB  . ASP ASP A A 132 132 . 0.7595 1.0093 0.6850 -0.0775 -0.0180 0.0816  1 . 
975  CG  CG  . ASP ASP A A 132 132 . 0.8775 1.1295 0.8073 -0.0767 -0.0059 0.0805  1 . 
976  OD1 OD1 . ASP ASP A A 132 132 . 0.8532 1.1243 0.7743 -0.0679 0.0126  0.0528  1 . 
977  OD2 OD2 . ASP ASP A A 132 132 . 1.0089 1.2412 0.9537 -0.0840 -0.0171 0.1059  1 . 
978  N   N   . LYS LYS A A 133 133 . 0.7074 0.9101 0.6509 -0.0555 -0.0319 0.0532  1 . 
979  CA  CA  . LYS LYS A A 133 133 . 0.6957 0.9013 0.6403 -0.0596 -0.0476 0.0619  1 . 
980  C   C   . LYS LYS A A 133 133 . 0.7580 0.9529 0.7095 -0.0480 -0.0440 0.0358  1 . 
981  O   O   . LYS LYS A A 133 133 . 0.7577 0.9684 0.7007 -0.0539 -0.0539 0.0350  1 . 
982  CB  CB  . LYS LYS A A 133 133 . 0.7417 0.9182 0.7119 -0.0587 -0.0661 0.0886  1 . 
983  CG  CG  . LYS LYS A A 133 133 . 0.8954 1.0888 0.8605 -0.0786 -0.0847 0.1257  1 . 
984  CD  CD  . LYS LYS A A 133 133 . 0.9725 1.1912 0.9209 -0.0913 -0.0759 0.1349  1 . 
985  CE  CE  . LYS LYS A A 133 133 . 1.0666 1.3257 1.0007 -0.1175 -0.0925 0.1728  1 . 
986  NZ  NZ  . LYS LYS A A 133 133 . 1.0959 1.4038 1.0062 -0.1314 -0.0788 0.1777  1 . 
987  N   N   . ASN ASN A A 134 134 . 0.7648 0.9351 0.7327 -0.0336 -0.0322 0.0171  1 . 
988  CA  CA  . ASN ASN A A 134 134 . 0.7389 0.8981 0.7203 -0.0249 -0.0315 -0.0016 1 . 
989  C   C   . ASN ASN A A 134 134 . 0.6159 0.7840 0.5860 -0.0225 -0.0209 -0.0301 1 . 
990  O   O   . ASN ASN A A 134 134 . 0.6370 0.7951 0.6127 -0.0155 -0.0085 -0.0396 1 . 
991  CB  CB  . ASN ASN A A 134 134 . 0.7447 0.8764 0.7556 -0.0116 -0.0284 0.0011  1 . 
992  CG  CG  . ASN ASN A A 134 134 . 0.7047 0.8320 0.7342 -0.0063 -0.0302 -0.0092 1 . 
993  OD1 OD1 . ASN ASN A A 134 134 . 0.7043 0.8344 0.7303 -0.0081 -0.0282 -0.0272 1 . 
994  ND2 ND2 . ASN ASN A A 134 134 . 0.6999 0.8221 0.7527 0.0007  -0.0360 0.0024  1 . 
995  N   N   . ILE ILE A A 135 135 . 0.8846 1.0953 0.5983 0.0364  -0.0265 -0.2598 1 . 
996  CA  CA  . ILE ILE A A 135 135 . 0.8781 1.1111 0.6282 0.0372  -0.0184 -0.2968 1 . 
997  C   C   . ILE ILE A A 135 135 . 0.8851 1.0821 0.7131 0.0234  -0.0196 -0.3234 1 . 
998  O   O   . ILE ILE A A 135 135 . 0.9018 1.0956 0.7678 0.0185  -0.0072 -0.3361 1 . 
999  CB  CB  . ILE ILE A A 135 135 . 1.0131 1.3181 0.7398 0.0627  -0.0267 -0.3425 1 . 
1000 CG1 CG1 . ILE ILE A A 135 135 . 1.1121 1.4477 0.7550 0.0828  -0.0267 -0.3085 1 . 
1001 CG2 CG2 . ILE ILE A A 135 135 . 0.9893 1.3229 0.7363 0.0648  -0.0118 -0.3692 1 . 
1002 CD1 CD1 . ILE ILE A A 135 135 . 1.1876 1.6016 0.7899 0.1140  -0.0304 -0.3451 1 . 
1003 N   N   . ASN ASN A A 136 136 . 0.8973 1.0645 0.7524 0.0181  -0.0309 -0.3289 1 . 
1004 CA  CA  . ASN ASN A A 136 136 . 0.8061 0.9287 0.7335 0.0060  -0.0242 -0.3415 1 . 
1005 C   C   . ASN ASN A A 136 136 . 0.7940 0.8673 0.7206 -0.0077 -0.0104 -0.2940 1 . 
1006 O   O   . ASN ASN A A 136 136 . 0.8841 0.9374 0.8585 -0.0108 0.0016  -0.3005 1 . 
1007 CB  CB  . ASN ASN A A 136 136 . 0.7797 0.8780 0.7337 0.0033  -0.0352 -0.3520 1 . 
1008 CG  CG  . ASN ASN A A 136 136 . 0.8525 1.0036 0.8246 0.0181  -0.0514 -0.4099 1 . 
1009 OD1 OD1 . ASN ASN A A 136 136 . 0.8285 1.0066 0.8569 0.0231  -0.0482 -0.4625 1 . 
1010 ND2 ND2 . ASN ASN A A 136 136 . 0.9311 1.1007 0.8597 0.0267  -0.0694 -0.4035 1 . 
1011 N   N   . PHE PHE A A 137 137 . 0.7426 0.7978 0.6194 -0.0140 -0.0121 -0.2476 1 . 
1012 CA  CA  . PHE PHE A A 137 137 . 0.7406 0.7585 0.6168 -0.0252 -0.0024 -0.2084 1 . 
1013 C   C   . PHE PHE A A 137 137 . 0.7867 0.8290 0.6632 -0.0234 0.0092  -0.2084 1 . 
1014 O   O   . PHE PHE A A 137 137 . 0.7397 0.7622 0.6481 -0.0263 0.0167  -0.2028 1 . 
1015 CB  CB  . PHE PHE A A 137 137 . 0.6859 0.6856 0.5176 -0.0329 -0.0061 -0.1668 1 . 
1016 CG  CG  . PHE PHE A A 137 137 . 0.7767 0.7444 0.6113 -0.0437 0.0005  -0.1334 1 . 
1017 CD1 CD1 . PHE PHE A A 137 137 . 0.7305 0.6584 0.5957 -0.0466 0.0004  -0.1285 1 . 
1018 CD2 CD2 . PHE PHE A A 137 137 . 0.7486 0.7284 0.5576 -0.0487 0.0079  -0.1081 1 . 
1019 CE1 CE1 . PHE PHE A A 137 137 . 0.7219 0.6293 0.5859 -0.0519 0.0028  -0.1021 1 . 
1020 CE2 CE2 . PHE PHE A A 137 137 . 0.7151 0.6733 0.5339 -0.0577 0.0111  -0.0857 1 . 
1021 CZ  CZ  . PHE PHE A A 137 137 . 0.7725 0.6974 0.6159 -0.0581 0.0059  -0.0842 1 . 
1022 N   N   . LYS LYS A A 138 138 . 0.8788 0.9652 0.7190 -0.0161 0.0119  -0.2135 1 . 
1023 CA  CA  . LYS LYS A A 138 138 . 0.8843 0.9983 0.7292 -0.0134 0.0254  -0.2200 1 . 
1024 C   C   . LYS LYS A A 138 138 . 0.8465 0.9660 0.7492 -0.0093 0.0283  -0.2594 1 . 
1025 O   O   . LYS LYS A A 138 138 . 0.7977 0.9083 0.7304 -0.0122 0.0380  -0.2550 1 . 
1026 CB  CB  . LYS LYS A A 138 138 . 0.9640 1.1275 0.7592 -0.0010 0.0303  -0.2239 1 . 
1027 CG  CG  . LYS LYS A A 138 138 . 1.0460 1.2385 0.8408 0.0015  0.0486  -0.2261 1 . 
1028 CD  CD  . LYS LYS A A 138 138 . 1.0727 1.3204 0.8196 0.0203  0.0547  -0.2402 1 . 
1029 CE  CE  . LYS LYS A A 138 138 . 1.1180 1.3676 0.8054 0.0282  0.0522  -0.2074 1 . 
1030 NZ  NZ  . LYS LYS A A 138 138 . 1.2179 1.5229 0.8486 0.0531  0.0596  -0.2142 1 . 
1031 N   N   . ASN ASN A A 139 139 . 0.8800 1.0149 0.8061 -0.0018 0.0207  -0.3003 1 . 
1032 CA  CA  . ASN ASN A A 139 139 . 0.9097 1.0491 0.9030 0.0016  0.0278  -0.3408 1 . 
1033 C   C   . ASN ASN A A 139 139 . 0.8224 0.9067 0.8625 -0.0049 0.0355  -0.3201 1 . 
1034 O   O   . ASN ASN A A 139 139 . 0.8048 0.8855 0.8886 -0.0024 0.0479  -0.3280 1 . 
1035 CB  CB  . ASN ASN A A 139 139 . 0.9636 1.1301 0.9859 0.0099  0.0186  -0.3938 1 . 
1036 CG  CG  . ASN ASN A A 139 139 . 1.0330 1.2679 1.0174 0.0240  0.0128  -0.4264 1 . 
1037 OD1 OD1 . ASN ASN A A 139 139 . 1.0709 1.3303 1.0229 0.0272  0.0224  -0.4147 1 . 
1038 ND2 ND2 . ASN ASN A A 139 139 . 0.9876 1.2566 0.9757 0.0347  -0.0026 -0.4684 1 . 
1039 N   N   . TYR TYR A A 140 140 . 0.7500 0.7923 0.7787 -0.0108 0.0295  -0.2908 1 . 
1040 CA  CA  . TYR TYR A A 140 140 . 0.7353 0.7269 0.8026 -0.0116 0.0382  -0.2704 1 . 
1041 C   C   . TYR TYR A A 140 140 . 0.8191 0.8020 0.8719 -0.0118 0.0424  -0.2361 1 . 
1042 O   O   . TYR TYR A A 140 140 . 0.9445 0.9131 1.0386 -0.0044 0.0533  -0.2346 1 . 
1043 CB  CB  . TYR TYR A A 140 140 . 0.7238 0.6763 0.7781 -0.0166 0.0315  -0.2497 1 . 
1044 CG  CG  . TYR TYR A A 140 140 . 0.7306 0.6316 0.8280 -0.0127 0.0445  -0.2345 1 . 
1045 CD1 CD1 . TYR TYR A A 140 140 . 0.6753 0.5599 0.8381 -0.0085 0.0571  -0.2640 1 . 
1046 CD2 CD2 . TYR TYR A A 140 140 . 0.7473 0.6181 0.8227 -0.0108 0.0461  -0.1916 1 . 
1047 CE1 CE1 . TYR TYR A A 140 140 . 0.7150 0.5488 0.9174 -0.0019 0.0756  -0.2443 1 . 
1048 CE2 CE2 . TYR TYR A A 140 140 . 0.8262 0.6513 0.9323 -0.0014 0.0601  -0.1732 1 . 
1049 CZ  CZ  . TYR TYR A A 140 140 . 0.8710 0.6750 1.0392 0.0033  0.0771  -0.1962 1 . 
1050 OH  OH  . TYR TYR A A 140 140 . 0.9632 0.7184 1.1627 0.0154  0.0976  -0.1727 1 . 
1051 N   N   . ILE ILE A A 141 141 . 0.7713 0.7627 0.7712 -0.0189 0.0348  -0.2085 1 . 
1052 CA  CA  . ILE ILE A A 141 141 . 0.6594 0.6502 0.6530 -0.0197 0.0370  -0.1832 1 . 
1053 C   C   . ILE ILE A A 141 141 . 0.7095 0.7325 0.7313 -0.0139 0.0470  -0.2044 1 . 
1054 O   O   . ILE ILE A A 141 141 . 0.7692 0.7867 0.8164 -0.0081 0.0509  -0.1953 1 . 
1055 CB  CB  . ILE ILE A A 141 141 . 0.6776 0.6769 0.6221 -0.0302 0.0313  -0.1579 1 . 
1056 CG1 CG1 . ILE ILE A A 141 141 . 0.6406 0.6062 0.5629 -0.0361 0.0221  -0.1368 1 . 
1057 CG2 CG2 . ILE ILE A A 141 141 . 0.6462 0.6544 0.5957 -0.0320 0.0341  -0.1417 1 . 
1058 CD1 CD1 . ILE ILE A A 141 141 . 0.6734 0.6049 0.6078 -0.0331 0.0190  -0.1159 1 . 
1059 N   N   . GLU GLU A A 142 142 . 0.7047 0.7649 0.7220 -0.0132 0.0507  -0.2343 1 . 
1060 CA  CA  . GLU GLU A A 142 142 . 0.9448 1.0391 0.9872 -0.0083 0.0618  -0.2574 1 . 
1061 C   C   . GLU GLU A A 142 142 . 0.9924 1.0727 1.1012 0.0006  0.0701  -0.2782 1 . 
1062 O   O   . GLU GLU A A 142 142 . 0.9140 0.9913 1.0518 0.0057  0.0767  -0.2699 1 . 
1063 CB  CB  . GLU GLU A A 142 142 . 1.0058 1.1462 1.0224 -0.0057 0.0639  -0.2869 1 . 
1064 CG  CG  . GLU GLU A A 142 142 . 1.1301 1.3081 1.1330 -0.0049 0.0762  -0.2887 1 . 
1065 CD  CD  . GLU GLU A A 142 142 . 1.2480 1.4605 1.1907 -0.0018 0.0782  -0.2874 1 . 
1066 OE1 OE1 . GLU GLU A A 142 142 . 1.2707 1.4865 1.1809 -0.0066 0.0871  -0.2560 1 . 
1067 OE2 OE2 . GLU GLU A A 142 142 . 1.3224 1.5601 1.2531 0.0073  0.0719  -0.3181 1 . 
1068 N   N   . ASN ASN A A 143 143 . 0.9947 1.0676 1.1347 0.0037  0.0714  -0.3068 1 . 
1069 CA  CA  . ASN ASN A A 143 143 . 0.9279 0.9777 1.1413 0.0121  0.0847  -0.3233 1 . 
1070 C   C   . ASN ASN A A 143 143 . 0.8715 0.8771 1.0938 0.0187  0.0881  -0.2800 1 . 
1071 O   O   . ASN ASN A A 143 143 . 0.9516 0.9445 1.2258 0.0304  0.1020  -0.2797 1 . 
1072 CB  CB  . ASN ASN A A 143 143 . 0.9287 0.9665 1.1749 0.0117  0.0856  -0.3524 1 . 
1073 CG  CG  . ASN ASN A A 143 143 . 1.1029 1.1932 1.3574 0.0117  0.0821  -0.4076 1 . 
1074 OD1 OD1 . ASN ASN A A 143 143 . 1.2142 1.3411 1.4884 0.0155  0.0895  -0.4354 1 . 
1075 ND2 ND2 . ASN ASN A A 143 143 . 1.1543 1.2526 1.3950 0.0096  0.0702  -0.4265 1 . 
1076 N   N   . PHE PHE A A 144 144 . 0.8074 0.7927 0.9781 0.0138  0.0756  -0.2437 1 . 
1077 CA  CA  . PHE PHE A A 144 144 . 0.9042 0.8564 1.0717 0.0234  0.0749  -0.2042 1 . 
1078 C   C   . PHE PHE A A 144 144 . 0.8918 0.8665 1.0663 0.0306  0.0747  -0.1960 1 . 
1079 O   O   . PHE PHE A A 144 144 . 0.9839 0.9415 1.1873 0.0479  0.0808  -0.1799 1 . 
1080 CB  CB  . PHE PHE A A 144 144 . 1.0194 0.9552 1.1302 0.0147  0.0599  -0.1753 1 . 
1081 CG  CG  . PHE PHE A A 144 144 . 1.0785 0.9750 1.1856 0.0269  0.0597  -0.1414 1 . 
1082 CD1 CD1 . PHE PHE A A 144 144 . 1.1116 0.9674 1.2355 0.0322  0.0694  -0.1355 1 . 
1083 CD2 CD2 . PHE PHE A A 144 144 . 1.0302 0.9334 1.1178 0.0347  0.0504  -0.1173 1 . 
1084 CE1 CE1 . PHE PHE A A 144 144 . 1.0795 0.8996 1.1936 0.0469  0.0723  -0.1015 1 . 
1085 CE2 CE2 . PHE PHE A A 144 144 . 1.1026 0.9757 1.1794 0.0508  0.0487  -0.0874 1 . 
1086 CZ  CZ  . PHE PHE A A 144 144 . 1.0950 0.9254 1.1811 0.0578  0.0609  -0.0771 1 . 
1087 N   N   . VAL VAL A A 145 145 . 0.8687 0.8823 1.0178 0.0196  0.0692  -0.2052 1 . 
1088 CA  CA  . VAL VAL A A 145 145 . 0.8026 0.8418 0.9682 0.0248  0.0710  -0.2041 1 . 
1089 C   C   . VAL VAL A A 145 145 . 0.7434 0.7927 0.9686 0.0356  0.0865  -0.2302 1 . 
1090 O   O   . VAL VAL A A 145 145 . 0.7125 0.7645 0.9701 0.0493  0.0897  -0.2226 1 . 
1091 CB  CB  . VAL VAL A A 145 145 . 0.7657 0.8418 0.8976 0.0099  0.0688  -0.2087 1 . 
1092 CG1 CG1 . VAL VAL A A 145 145 . 0.6849 0.7894 0.8442 0.0140  0.0731  -0.2124 1 . 
1093 CG2 CG2 . VAL VAL A A 145 145 . 0.6079 0.6715 0.6921 -0.0007 0.0569  -0.1826 1 . 
1094 N   N   . LYS LYS A A 146 146 . 0.7185 0.7769 0.9631 0.0311  0.0958  -0.2642 1 . 
1095 CA  CA  . LYS LYS A A 146 146 . 0.8269 0.9001 1.1350 0.0391  0.1123  -0.2964 1 . 
1096 C   C   . LYS LYS A A 146 146 . 0.8972 0.9317 1.2615 0.0574  0.1243  -0.2811 1 . 
1097 O   O   . LYS LYS A A 146 146 . 0.8786 0.9210 1.2968 0.0686  0.1376  -0.2917 1 . 
1098 CB  CB  . LYS LYS A A 146 146 . 0.8092 0.9051 1.1294 0.0318  0.1176  -0.3424 1 . 
1099 CG  CG  . LYS LYS A A 146 146 . 0.9088 1.0502 1.1721 0.0213  0.1103  -0.3557 1 . 
1100 CD  CD  . LYS LYS A A 146 146 . 0.9970 1.1729 1.2654 0.0202  0.1122  -0.4051 1 . 
1101 CE  CE  . LYS LYS A A 146 146 . 1.0755 1.3011 1.2862 0.0170  0.1109  -0.4134 1 . 
1102 NZ  NZ  . LYS LYS A A 146 146 . 1.1209 1.3926 1.3295 0.0220  0.1111  -0.4654 1 . 
1103 N   N   . GLU GLU A A 147 147 . 0.9504 0.9421 1.3023 0.0629  0.1222  -0.2527 1 . 
1104 CA  CA  . GLU GLU A A 147 147 . 1.0376 0.9897 1.4353 0.0853  0.1379  -0.2289 1 . 
1105 C   C   . GLU GLU A A 147 147 . 1.1721 1.1291 1.5568 0.1033  0.1297  -0.1954 1 . 
1106 O   O   . GLU GLU A A 147 147 . 1.2350 1.1863 1.6704 0.1241  0.1441  -0.1894 1 . 
1107 CB  CB  . GLU GLU A A 147 147 . 1.1086 1.0142 1.4931 0.0879  0.1410  -0.2063 1 . 
1108 CG  CG  . GLU GLU A A 147 147 . 1.1708 1.0603 1.6135 0.0823  0.1608  -0.2401 1 . 
1109 CD  CD  . GLU GLU A A 147 147 . 1.2766 1.1086 1.7477 0.0971  0.1811  -0.2114 1 . 
1110 OE1 OE1 . GLU GLU A A 147 147 . 1.3009 1.1121 1.7403 0.0881  0.1747  -0.2033 1 . 
1111 OE2 OE2 . GLU GLU A A 147 147 . 1.3457 1.1521 1.8720 0.1192  0.2061  -0.1949 1 . 
1112 N   N   . TRP TRP A A 148 148 . 1.2409 1.2114 1.5634 0.0970  0.1067  -0.1754 1 . 
1113 CA  CA  . TRP TRP A A 148 148 . 1.3327 1.3159 1.6469 0.1154  0.0950  -0.1507 1 . 
1114 C   C   . TRP TRP A A 148 148 . 1.2795 1.3010 1.6348 0.1175  0.0994  -0.1730 1 . 
1115 O   O   . TRP TRP A A 148 148 . 1.3157 1.3412 1.6996 0.1420  0.1002  -0.1589 1 . 
1116 CB  CB  . TRP TRP A A 148 148 . 1.4873 1.4840 1.7398 0.1047  0.0705  -0.1357 1 . 
1117 CG  CG  . TRP TRP A A 148 148 . 1.6792 1.6395 1.8954 0.1143  0.0643  -0.1048 1 . 
1118 CD1 CD1 . TRP TRP A A 148 148 . 1.7561 1.6754 1.9730 0.1135  0.0774  -0.0984 1 . 
1119 CD2 CD2 . TRP TRP A A 148 148 . 1.7909 1.7548 1.9689 0.1276  0.0444  -0.0791 1 . 
1120 NE1 NE1 . TRP TRP A A 148 148 . 1.8138 1.7078 1.9910 0.1250  0.0691  -0.0668 1 . 
1121 CE2 CE2 . TRP TRP A A 148 148 . 1.8309 1.7534 1.9814 0.1346  0.0478  -0.0554 1 . 
1122 CE3 CE3 . TRP TRP A A 148 148 . 1.8506 1.8524 2.0196 0.1347  0.0241  -0.0781 1 . 
1123 CZ2 CZ2 . TRP TRP A A 148 148 . 1.8684 1.7869 1.9760 0.1496  0.0313  -0.0302 1 . 
1124 CZ3 CZ3 . TRP TRP A A 148 148 . 1.8798 1.8811 2.0112 0.1495  0.0054  -0.0571 1 . 
1125 CH2 CH2 . TRP TRP A A 148 148 . 1.8877 1.8481 1.9856 0.1574  0.0090  -0.0330 1 . 
1126 N   N   . VAL VAL A A 149 149 . 1.1893 1.2410 1.5469 0.0947  0.1030  -0.2073 1 . 
1127 CA  CA  . VAL VAL A A 149 149 . 1.1327 1.2202 1.5318 0.0963  0.1107  -0.2304 1 . 
1128 C   C   . VAL VAL A A 149 149 . 1.0768 1.1518 1.5465 0.1097  0.1338  -0.2476 1 . 
1129 O   O   . VAL VAL A A 149 149 . 1.0647 1.1607 1.5807 0.1194  0.1418  -0.2591 1 . 
1130 CB  CB  . VAL VAL A A 149 149 . 1.1710 1.2965 1.5458 0.0711  0.1110  -0.2591 1 . 
1131 CG1 CG1 . VAL VAL A A 149 149 . 1.1041 1.2319 1.4147 0.0565  0.0944  -0.2402 1 . 
1132 CG2 CG2 . VAL VAL A A 149 149 . 1.2368 1.3647 1.6252 0.0613  0.1251  -0.2938 1 . 
1133 N   N   . SER SER A A 150 150 . 1.0220 1.0627 1.5094 0.1106  0.1467  -0.2513 1 . 
1134 CA  CA  . SER SER A A 150 150 . 1.0097 1.0347 1.5782 0.1234  0.1734  -0.2686 1 . 
1135 C   C   . SER SER A A 150 150 . 1.0257 1.0260 1.6290 0.1561  0.1822  -0.2309 1 . 
1136 O   O   . SER SER A A 150 150 . 0.9823 0.9788 1.6598 0.1698  0.2049  -0.2423 1 . 
1137 CB  CB  . SER SER A A 150 150 . 1.0393 1.0330 1.6280 0.1165  0.1870  -0.2830 1 . 
1138 OG  OG  . SER SER A A 150 150 . 1.0806 1.1061 1.6499 0.0921  0.1804  -0.3263 1 . 
1139 N   N   . LYS LYS A A 151 151 . 1.1464 1.1319 1.6985 0.1715  0.1652  -0.1866 1 . 
1140 CA  CA  . LYS LYS A A 151 151 . 1.2242 1.1939 1.7973 0.2093  0.1700  -0.1478 1 . 
1141 C   C   . LYS LYS A A 151 151 . 1.2354 1.2499 1.8158 0.2189  0.1546  -0.1515 1 . 
1142 O   O   . LYS LYS A A 151 151 . 1.2673 1.2787 1.8653 0.2541  0.1546  -0.1219 1 . 
1143 CB  CB  . LYS LYS A A 151 151 . 1.2497 1.1903 1.7626 0.2271  0.1575  -0.1016 1 . 
1144 CG  CG  . LYS LYS A A 151 151 . 1.2593 1.2341 1.7034 0.2217  0.1213  -0.0934 1 . 
1145 CD  CD  . LYS LYS A A 151 151 . 1.2449 1.1950 1.6234 0.2167  0.1090  -0.0705 1 . 
1146 CE  CE  . LYS LYS A A 151 151 . 1.2729 1.1953 1.6317 0.2581  0.1106  -0.0229 1 . 
1147 NZ  NZ  . LYS LYS A A 151 151 . 1.2685 1.1795 1.5573 0.2529  0.0926  -0.0049 1 . 
1148 N   N   . GLU GLU A A 152 152 . 1.1961 1.2530 1.7658 0.1911  0.1432  -0.1862 1 . 
1149 CA  CA  . GLU GLU A A 152 152 . 1.1810 1.2822 1.7653 0.1962  0.1311  -0.1949 1 . 
1150 C   C   . GLU GLU A A 152 152 . 1.1055 1.2282 1.7558 0.1873  0.1523  -0.2340 1 . 
1151 O   O   . GLU GLU A A 152 152 . 1.0619 1.1714 1.7419 0.1744  0.1734  -0.2600 1 . 
1152 CB  CB  . GLU GLU A A 152 152 . 1.2420 1.3759 1.7693 0.1732  0.1064  -0.2018 1 . 
1153 CG  CG  . GLU GLU A A 152 152 . 1.3454 1.4838 1.8346 0.1929  0.0801  -0.1703 1 . 
1154 CD  CD  . GLU GLU A A 152 152 . 1.3974 1.5800 1.8672 0.1747  0.0604  -0.1858 1 . 
1155 OE1 OE1 . GLU GLU A A 152 152 . 1.4080 1.5892 1.8278 0.1646  0.0434  -0.1755 1 . 
1156 OE2 OE2 . GLU GLU A A 152 152 . 1.4082 1.6263 1.9192 0.1700  0.0648  -0.2096 1 . 
1157 N   N   . LYS LYS A A 153 153 . 1.0442 1.2045 1.7207 0.1947  0.1458  -0.2421 1 . 
1158 CA  CA  . LYS LYS A A 153 153 . 0.9796 1.1658 1.7197 0.1881  0.1649  -0.2791 1 . 
1159 C   C   . LYS LYS A A 153 153 . 0.8984 1.1206 1.6128 0.1531  0.1651  -0.3167 1 . 
1160 O   O   . LYS LYS A A 153 153 . 0.8835 1.1166 1.6291 0.1398  0.1852  -0.3537 1 . 
1161 CB  CB  . LYS LYS A A 153 153 . 1.0002 1.2103 1.7851 0.2152  0.1591  -0.2692 1 . 
1162 CG  CG  . LYS LYS A A 153 153 . 1.0011 1.1806 1.8057 0.2590  0.1590  -0.2252 1 . 
1163 CD  CD  . LYS LYS A A 153 153 . 0.9689 1.1615 1.7198 0.2801  0.1253  -0.1917 1 . 
1164 CE  CE  . LYS LYS A A 153 153 . 0.9797 1.1364 1.6621 0.2792  0.1166  -0.1630 1 . 
1165 NZ  NZ  . LYS LYS A A 153 153 . 0.9809 1.1628 1.6037 0.2833  0.0814  -0.1494 1 . 
1166 N   N   . ARG ARG A A 154 154 . 0.8988 1.1406 1.5582 0.1399  0.1453  -0.3082 1 . 
1167 CA  CA  . ARG ARG A A 154 154 . 0.8937 1.1680 1.5274 0.1110  0.1504  -0.3358 1 . 
1168 C   C   . ARG ARG A A 154 154 . 0.8383 1.0997 1.4343 0.0923  0.1594  -0.3511 1 . 
1169 O   O   . ARG ARG A A 154 154 . 0.8407 1.0669 1.4130 0.0955  0.1539  -0.3344 1 . 
1170 CB  CB  . ARG ARG A A 154 154 . 0.9374 1.2296 1.5294 0.1022  0.1313  -0.3197 1 . 
1171 CG  CG  . ARG ARG A A 154 154 . 1.0248 1.3487 1.6612 0.1149  0.1234  -0.3212 1 . 
1172 CD  CD  . ARG ARG A A 154 154 . 1.0996 1.4409 1.7065 0.1067  0.1039  -0.3098 1 . 
1173 NE  NE  . ARG ARG A A 154 154 . 1.1827 1.4996 1.7548 0.1227  0.0797  -0.2791 1 . 
1174 CZ  CZ  . ARG ARG A A 154 154 . 1.2688 1.6050 1.8388 0.1326  0.0556  -0.2699 1 . 
1175 NH1 NH1 . ARG ARG A A 154 154 . 1.2606 1.6397 1.8698 0.1268  0.0531  -0.2902 1 . 
1176 NH2 NH2 . ARG ARG A A 154 154 . 1.3005 1.6156 1.8331 0.1491  0.0349  -0.2435 1 . 
1177 N   N   . THR THR A A 155 155 . 0.7972 1.0903 1.3877 0.0751  0.1737  -0.3843 1 . 
1178 CA  CA  . THR THR A A 155 155 . 0.7453 1.0404 1.2896 0.0595  0.1784  -0.4017 1 . 
1179 C   C   . THR THR A A 155 155 . 0.7327 1.0382 1.2060 0.0439  0.1699  -0.3836 1 . 
1180 O   O   . THR THR A A 155 155 . 0.7452 1.0647 1.2169 0.0410  0.1664  -0.3689 1 . 
1181 CB  CB  . THR THR A A 155 155 . 0.8500 1.1790 1.4234 0.0550  0.1997  -0.4496 1 . 
1182 OG1 OG1 . THR THR A A 155 155 . 0.8642 1.2304 1.4471 0.0504  0.2104  -0.4594 1 . 
1183 CG2 CG2 . THR THR A A 155 155 . 0.8783 1.1937 1.5314 0.0687  0.2115  -0.4710 1 . 
1184 N   N   . PHE PHE A A 156 156 . 0.7030 1.0022 1.1240 0.0348  0.1675  -0.3861 1 . 
1185 CA  CA  . PHE PHE A A 156 156 . 0.7878 1.0946 1.1420 0.0216  0.1640  -0.3680 1 . 
1186 C   C   . PHE PHE A A 156 156 . 0.8298 1.1545 1.1415 0.0170  0.1715  -0.3911 1 . 
1187 O   O   . PHE PHE A A 156 156 . 0.9179 1.2321 1.2391 0.0216  0.1673  -0.4105 1 . 
1188 CB  CB  . PHE PHE A A 156 156 . 0.8476 1.1183 1.1698 0.0203  0.1434  -0.3301 1 . 
1189 CG  CG  . PHE PHE A A 156 156 . 0.8541 1.1162 1.2072 0.0284  0.1317  -0.3083 1 . 
1190 CD1 CD1 . PHE PHE A A 156 156 . 0.8548 1.0897 1.2390 0.0461  0.1216  -0.2971 1 . 
1191 CD2 CD2 . PHE PHE A A 156 156 . 0.8210 1.1050 1.1749 0.0211  0.1322  -0.3000 1 . 
1192 CE1 CE1 . PHE PHE A A 156 156 . 0.8276 1.0622 1.2338 0.0597  0.1080  -0.2779 1 . 
1193 CE2 CE2 . PHE PHE A A 156 156 . 0.7907 1.0759 1.1766 0.0312  0.1175  -0.2873 1 . 
1194 CZ  CZ  . PHE PHE A A 156 156 . 0.7611 1.0240 1.1684 0.0523  0.1032  -0.2761 1 . 
1195 N   N   . ASN ASN A A 157 157 . 0.7846 1.1381 1.0521 0.0103  0.1838  -0.3896 1 . 
1196 CA  CA  . ASN ASN A A 157 157 . 0.8491 1.2265 1.0655 0.0119  0.1892  -0.4089 1 . 
1197 C   C   . ASN ASN A A 157 157 . 0.8843 1.2364 1.0455 0.0087  0.1725  -0.3831 1 . 
1198 O   O   . ASN ASN A A 157 157 . 0.9117 1.2294 1.0692 0.0027  0.1602  -0.3487 1 . 
1199 CB  CB  . ASN ASN A A 157 157 . 0.9158 1.3336 1.1006 0.0114  0.2134  -0.4119 1 . 
1200 CG  CG  . ASN ASN A A 157 157 . 0.9838 1.3903 1.1471 0.0017  0.2209  -0.3694 1 . 
1201 OD1 OD1 . ASN ASN A A 157 157 . 0.9566 1.3346 1.0909 -0.0039 0.2074  -0.3384 1 . 
1202 ND2 ND2 . ASN ASN A A 157 157 . 0.9971 1.4267 1.1819 -0.0009 0.2447  -0.3708 1 . 
1203 N   N   . ASN ASN A A 158 158 . 0.9122 1.2858 1.0304 0.0144  0.1713  -0.4028 1 . 
1204 CA  CA  . ASN ASN A A 158 158 . 0.9852 1.3382 1.0546 0.0132  0.1549  -0.3828 1 . 
1205 C   C   . ASN ASN A A 158 158 . 0.9317 1.2724 0.9531 0.0057  0.1594  -0.3355 1 . 
1206 O   O   . ASN ASN A A 158 158 . 0.8657 1.1735 0.8671 0.0001  0.1448  -0.3080 1 . 
1207 CB  CB  . ASN ASN A A 158 158 . 1.0476 1.4373 1.0808 0.0249  0.1518  -0.4176 1 . 
1208 CG  CG  . ASN ASN A A 158 158 . 1.1643 1.5602 1.2569 0.0300  0.1447  -0.4681 1 . 
1209 OD1 OD1 . ASN ASN A A 158 158 . 1.1750 1.5431 1.3344 0.0258  0.1457  -0.4714 1 . 
1210 ND2 ND2 . ASN ASN A A 158 158 . 1.2391 1.6739 1.3118 0.0412  0.1387  -0.5089 1 . 
1211 N   N   . ASN ASN A A 159 159 . 0.8902 1.2560 0.8986 0.0051  0.1825  -0.3264 1 . 
1212 CA  CA  . ASN ASN A A 159 159 . 0.8871 1.2405 0.8652 -0.0029 0.1934  -0.2832 1 . 
1213 C   C   . ASN ASN A A 159 159 . 0.8151 1.1332 0.8378 -0.0157 0.1824  -0.2616 1 . 
1214 O   O   . ASN ASN A A 159 159 . 0.8884 1.1813 0.8921 -0.0235 0.1758  -0.2309 1 . 
1215 CB  CB  . ASN ASN A A 159 159 . 1.0090 1.3962 0.9744 0.0004  0.2271  -0.2798 1 . 
1216 CG  CG  . ASN ASN A A 159 159 . 1.1592 1.5299 1.1262 -0.0112 0.2449  -0.2390 1 . 
1217 OD1 OD1 . ASN ASN A A 159 159 . 1.1831 1.5506 1.2057 -0.0212 0.2531  -0.2379 1 . 
1218 ND2 ND2 . ASN ASN A A 159 159 . 1.2113 1.5729 1.1244 -0.0091 0.2513  -0.2072 1 . 
1219 N   N   . GLU GLU A A 160 160 . 0.7362 1.0552 0.8188 -0.0158 0.1796  -0.2789 1 . 
1220 CA  CA  . GLU GLU A A 160 160 . 0.7587 1.0513 0.8809 -0.0214 0.1643  -0.2626 1 . 
1221 C   C   . GLU GLU A A 160 160 . 0.7162 0.9726 0.8284 -0.0190 0.1387  -0.2538 1 . 
1222 O   O   . GLU GLU A A 160 160 . 0.6635 0.8962 0.7722 -0.0242 0.1259  -0.2296 1 . 
1223 CB  CB  . GLU GLU A A 160 160 . 0.8320 1.1384 1.0185 -0.0163 0.1669  -0.2829 1 . 
1224 CG  CG  . GLU GLU A A 160 160 . 0.9415 1.2790 1.1501 -0.0214 0.1922  -0.2870 1 . 
1225 CD  CD  . GLU GLU A A 160 160 . 0.9573 1.3157 1.2262 -0.0144 0.1983  -0.3147 1 . 
1226 OE1 OE1 . GLU GLU A A 160 160 . 0.9463 1.2981 1.2358 -0.0044 0.1878  -0.3331 1 . 
1227 OE2 OE2 . GLU GLU A A 160 160 . 0.9798 1.3608 1.2820 -0.0188 0.2160  -0.3185 1 . 
1228 N   N   . ILE ILE A A 161 161 . 0.7122 0.9654 0.8243 -0.0109 0.1328  -0.2757 1 . 
1229 CA  CA  . ILE ILE A A 161 161 . 0.6860 0.9033 0.7910 -0.0089 0.1140  -0.2675 1 . 
1230 C   C   . ILE ILE A A 161 161 . 0.7953 0.9980 0.8457 -0.0170 0.1074  -0.2408 1 . 
1231 O   O   . ILE ILE A A 161 161 . 0.7604 0.9306 0.8062 -0.0200 0.0931  -0.2188 1 . 
1232 CB  CB  . ILE ILE A A 161 161 . 0.6622 0.8839 0.7832 -0.0007 0.1140  -0.3018 1 . 
1233 CG1 CG1 . ILE ILE A A 161 161 . 0.6739 0.9012 0.8614 0.0078  0.1218  -0.3254 1 . 
1234 CG2 CG2 . ILE ILE A A 161 161 . 0.6523 0.8379 0.7632 -0.0004 0.0992  -0.2929 1 . 
1235 CD1 CD1 . ILE ILE A A 161 161 . 0.6431 0.8391 0.8655 0.0135  0.1139  -0.3008 1 . 
1236 N   N   . ASN ASN A A 162 162 . 0.8094 1.0369 0.8169 -0.0183 0.1192  -0.2411 1 . 
1237 CA  CA  . ASN ASN A A 162 162 . 0.8483 1.0624 0.8058 -0.0234 0.1155  -0.2139 1 . 
1238 C   C   . ASN ASN A A 162 162 . 0.8467 1.0454 0.8106 -0.0349 0.1191  -0.1822 1 . 
1239 O   O   . ASN ASN A A 162 162 . 0.8965 1.0685 0.8426 -0.0411 0.1085  -0.1599 1 . 
1240 CB  CB  . ASN ASN A A 162 162 . 0.9387 1.1861 0.8461 -0.0159 0.1299  -0.2178 1 . 
1241 CG  CG  . ASN ASN A A 162 162 . 1.0446 1.2779 0.9019 -0.0178 0.1276  -0.1864 1 . 
1242 OD1 OD1 . ASN ASN A A 162 162 . 1.1348 1.3678 0.9766 -0.0228 0.1452  -0.1567 1 . 
1243 ND2 ND2 . ASN ASN A A 162 162 . 1.0178 1.2373 0.8577 -0.0140 0.1077  -0.1929 1 . 
1244 N   N   . LYS LYS A A 163 163 . 0.8379 1.0553 0.8332 -0.0383 0.1347  -0.1836 1 . 
1245 CA  CA  . LYS LYS A A 163 163 . 0.8380 1.0462 0.8563 -0.0495 0.1372  -0.1629 1 . 
1246 C   C   . LYS LYS A A 163 163 . 0.7560 0.9383 0.7986 -0.0492 0.1108  -0.1602 1 . 
1247 O   O   . LYS LYS A A 163 163 . 0.6980 0.8633 0.7373 -0.0571 0.1030  -0.1422 1 . 
1248 CB  CB  . LYS LYS A A 163 163 . 0.9719 1.2086 1.0324 -0.0521 0.1582  -0.1723 1 . 
1249 CG  CG  . LYS LYS A A 163 163 . 1.1009 1.3558 1.1412 -0.0561 0.1923  -0.1585 1 . 
1250 CD  CD  . LYS LYS A A 163 163 . 1.1959 1.4783 1.2861 -0.0590 0.2167  -0.1706 1 . 
1251 CE  CE  . LYS LYS A A 163 163 . 1.2024 1.4812 1.3510 -0.0719 0.2173  -0.1652 1 . 
1252 NZ  NZ  . LYS LYS A A 163 163 . 1.2269 1.5012 1.3748 -0.0829 0.2478  -0.1394 1 . 
1253 N   N   . PHE PHE A A 164 164 . 0.7973 0.9772 0.8655 -0.0381 0.0990  -0.1774 1 . 
1254 CA  CA  . PHE PHE A A 164 164 . 0.8051 0.9617 0.8906 -0.0317 0.0772  -0.1701 1 . 
1255 C   C   . PHE PHE A A 164 164 . 0.7303 0.8530 0.7782 -0.0333 0.0645  -0.1547 1 . 
1256 O   O   . PHE PHE A A 164 164 . 0.5954 0.6989 0.6425 -0.0322 0.0497  -0.1405 1 . 
1257 CB  CB  . PHE PHE A A 164 164 . 1.0058 1.1638 1.1278 -0.0157 0.0730  -0.1863 1 . 
1258 CG  CG  . PHE PHE A A 164 164 . 1.2336 1.4258 1.3961 -0.0134 0.0861  -0.2047 1 . 
1259 CD1 CD1 . PHE PHE A A 164 164 . 1.3479 1.5649 1.5231 -0.0241 0.0969  -0.2038 1 . 
1260 CD2 CD2 . PHE PHE A A 164 164 . 1.3488 1.5473 1.5444 -0.0010 0.0907  -0.2240 1 . 
1261 CE1 CE1 . PHE PHE A A 164 164 . 1.4155 1.6637 1.6324 -0.0224 0.1110  -0.2219 1 . 
1262 CE2 CE2 . PHE PHE A A 164 164 . 1.4305 1.6605 1.6660 0.0011  0.1033  -0.2421 1 . 
1263 CZ  CZ  . PHE PHE A A 164 164 . 1.4482 1.7035 1.6928 -0.0096 0.1129  -0.2410 1 . 
1264 N   N   . GLY GLY A A 165 165 . 0.7005 0.8192 0.7178 -0.0345 0.0696  -0.1597 1 . 
1265 CA  CA  . GLY GLY A A 165 165 . 0.6991 0.7873 0.6859 -0.0364 0.0583  -0.1474 1 . 
1266 C   C   . GLY GLY A A 165 165 . 0.7033 0.7818 0.6661 -0.0484 0.0564  -0.1231 1 . 
1267 O   O   . GLY GLY A A 165 165 . 0.7357 0.7866 0.6910 -0.0498 0.0431  -0.1095 1 . 
1268 N   N   . ARG ARG A A 166 166 . 0.6743 0.7747 0.6290 -0.0564 0.0729  -0.1169 1 . 
1269 CA  CA  . ARG ARG A A 166 166 . 0.7255 0.8161 0.6705 -0.0686 0.0766  -0.0942 1 . 
1270 C   C   . ARG ARG A A 166 166 . 0.6182 0.7031 0.5983 -0.0723 0.0646  -0.0928 1 . 
1271 O   O   . ARG ARG A A 166 166 . 0.5939 0.6610 0.5683 -0.0799 0.0573  -0.0796 1 . 
1272 CB  CB  . ARG ARG A A 166 166 . 0.8464 0.9607 0.7870 -0.0740 0.1042  -0.0857 1 . 
1273 CG  CG  . ARG ARG A A 166 166 . 1.0143 1.1213 0.9078 -0.0743 0.1144  -0.0644 1 . 
1274 CD  CD  . ARG ARG A A 166 166 . 1.1799 1.3086 1.0673 -0.0749 0.1485  -0.0491 1 . 
1275 NE  NE  . ARG ARG A A 166 166 . 1.3448 1.4665 1.1846 -0.0701 0.1593  -0.0226 1 . 
1276 CZ  CZ  . ARG ARG A A 166 166 . 1.4732 1.5806 1.3193 -0.0786 0.1778  0.0066  1 . 
1277 NH1 NH1 . ARG ARG A A 166 166 . 1.5308 1.6322 1.4337 -0.0944 0.1871  0.0074  1 . 
1278 NH2 NH2 . ARG ARG A A 166 166 . 1.5202 1.6218 1.3209 -0.0698 0.1876  0.0331  1 . 
1279 N   N   . TYR TYR A A 167 167 . 0.5957 0.6987 0.6130 -0.0650 0.0609  -0.1087 1 . 
1280 CA  CA  . TYR TYR A A 167 167 . 0.5981 0.7053 0.6475 -0.0631 0.0456  -0.1119 1 . 
1281 C   C   . TYR TYR A A 167 167 . 0.6222 0.7002 0.6505 -0.0536 0.0233  -0.1036 1 . 
1282 O   O   . TYR TYR A A 167 167 . 0.6798 0.7563 0.7152 -0.0544 0.0103  -0.1008 1 . 
1283 CB  CB  . TYR TYR A A 167 167 . 0.6856 0.8217 0.7779 -0.0525 0.0449  -0.1309 1 . 
1284 CG  CG  . TYR TYR A A 167 167 . 0.8074 0.9733 0.9268 -0.0620 0.0700  -0.1402 1 . 
1285 CD1 CD1 . TYR TYR A A 167 167 . 0.8550 1.0477 1.0136 -0.0536 0.0737  -0.1589 1 . 
1286 CD2 CD2 . TYR TYR A A 167 167 . 0.8854 1.0515 0.9930 -0.0774 0.0932  -0.1280 1 . 
1287 CE1 CE1 . TYR TYR A A 167 167 . 0.8965 1.1155 1.0816 -0.0621 0.0999  -0.1675 1 . 
1288 CE2 CE2 . TYR TYR A A 167 167 . 0.9108 1.1016 1.0424 -0.0837 0.1220  -0.1325 1 . 
1289 CZ  CZ  . TYR TYR A A 167 167 . 0.9483 1.1656 1.1187 -0.0769 0.1253  -0.1534 1 . 
1290 OH  OH  . TYR TYR A A 167 167 . 0.9802 1.2213 1.1761 -0.0831 0.1572  -0.1579 1 . 
1291 N   N   . ILE ILE A A 168 168 . 0.6274 0.6835 0.6336 -0.0441 0.0208  -0.1015 1 . 
1292 CA  CA  . ILE ILE A A 168 168 . 0.6567 0.6810 0.6450 -0.0341 0.0061  -0.0907 1 . 
1293 C   C   . ILE ILE A A 168 168 . 0.6048 0.6074 0.5638 -0.0476 0.0034  -0.0764 1 . 
1294 O   O   . ILE ILE A A 168 168 . 0.6391 0.6254 0.5894 -0.0435 -0.0092 -0.0678 1 . 
1295 CB  CB  . ILE ILE A A 168 168 . 0.6065 0.6122 0.5930 -0.0224 0.0106  -0.0952 1 . 
1296 CG1 CG1 . ILE ILE A A 168 168 . 0.6537 0.6744 0.6753 -0.0050 0.0120  -0.1056 1 . 
1297 CG2 CG2 . ILE ILE A A 168 168 . 0.5972 0.5635 0.5637 -0.0162 0.0039  -0.0814 1 . 
1298 CD1 CD1 . ILE ILE A A 168 168 . 0.7410 0.7477 0.7765 0.0039  0.0224  -0.1158 1 . 
1299 N   N   . LEU LEU A A 169 169 . 0.6506 0.6544 0.5926 -0.0612 0.0158  -0.0729 1 . 
1300 CA  CA  . LEU LEU A A 169 169 . 0.6646 0.6479 0.5816 -0.0729 0.0150  -0.0577 1 . 
1301 C   C   . LEU LEU A A 169 169 . 0.6539 0.6439 0.5888 -0.0829 0.0127  -0.0532 1 . 
1302 O   O   . LEU LEU A A 169 169 . 0.7201 0.6896 0.6432 -0.0886 0.0058  -0.0436 1 . 
1303 CB  CB  . LEU LEU A A 169 169 . 0.7016 0.6923 0.5966 -0.0796 0.0302  -0.0531 1 . 
1304 CG  CG  . LEU LEU A A 169 169 . 0.7484 0.7414 0.6316 -0.0689 0.0302  -0.0672 1 . 
1305 CD1 CD1 . LEU LEU A A 169 169 . 0.8158 0.8262 0.6702 -0.0695 0.0423  -0.0657 1 . 
1306 CD2 CD2 . LEU LEU A A 169 169 . 0.6125 0.5731 0.4899 -0.0631 0.0172  -0.0682 1 . 
1307 N   N   . GLU GLU A A 170 170 . 0.6431 0.6637 0.6132 -0.0857 0.0194  -0.0638 1 . 
1308 CA  CA  . GLU GLU A A 170 170 . 0.6685 0.7027 0.6717 -0.0951 0.0174  -0.0689 1 . 
1309 C   C   . GLU GLU A A 170 170 . 0.6765 0.7056 0.6787 -0.0836 -0.0077 -0.0752 1 . 
1310 O   O   . GLU GLU A A 170 170 . 0.6760 0.7044 0.6887 -0.0914 -0.0137 -0.0776 1 . 
1311 CB  CB  . GLU GLU A A 170 170 . 0.7814 0.8526 0.8319 -0.0974 0.0288  -0.0851 1 . 
1312 CG  CG  . GLU GLU A A 170 170 . 0.8506 0.9383 0.9480 -0.1135 0.0403  -0.0918 1 . 
1313 CD  CD  . GLU GLU A A 170 170 . 0.8868 1.0078 1.0346 -0.1178 0.0596  -0.1062 1 . 
1314 OE1 OE1 . GLU GLU A A 170 170 . 0.9033 1.0343 1.0964 -0.1336 0.0808  -0.1086 1 . 
1315 OE2 OE2 . GLU GLU A A 170 170 . 0.8540 0.9900 1.0020 -0.1055 0.0564  -0.1153 1 . 
1316 N   N   . GLU GLU A A 171 171 . 0.6768 0.7026 0.6669 -0.0629 -0.0204 -0.0774 1 . 
1317 CA  CA  . GLU GLU A A 171 171 . 0.6562 0.6797 0.6382 -0.0440 -0.0416 -0.0790 1 . 
1318 C   C   . GLU GLU A A 171 171 . 0.6393 0.6205 0.5792 -0.0383 -0.0447 -0.0606 1 . 
1319 O   O   . GLU GLU A A 171 171 . 0.6640 0.6388 0.5891 -0.0240 -0.0586 -0.0575 1 . 
1320 CB  CB  . GLU GLU A A 171 171 . 0.7760 0.8201 0.7732 -0.0201 -0.0493 -0.0871 1 . 
1321 CG  CG  . GLU GLU A A 171 171 . 1.0565 1.1369 1.0969 -0.0291 -0.0393 -0.1045 1 . 
1322 CD  CD  . GLU GLU A A 171 171 . 1.2866 1.3942 1.3519 -0.0060 -0.0484 -0.1160 1 . 
1323 OE1 OE1 . GLU GLU A A 171 171 . 1.3485 1.4383 1.4000 0.0097  -0.0451 -0.1064 1 . 
1324 OE2 OE2 . GLU GLU A A 171 171 . 1.3644 1.5123 1.4696 -0.0032 -0.0578 -0.1366 1 . 
1325 N   N   . LEU LEU A A 172 172 . 0.5709 0.5264 0.4926 -0.0476 -0.0317 -0.0505 1 . 
1326 CA  CA  . LEU LEU A A 172 172 . 0.6574 0.5730 0.5492 -0.0433 -0.0323 -0.0366 1 . 
1327 C   C   . LEU LEU A A 172 172 . 0.6960 0.5964 0.5724 -0.0502 -0.0400 -0.0296 1 . 
1328 O   O   . LEU LEU A A 172 172 . 0.7377 0.6147 0.5945 -0.0360 -0.0455 -0.0206 1 . 
1329 CB  CB  . LEU LEU A A 172 172 . 0.6437 0.5457 0.5264 -0.0539 -0.0196 -0.0350 1 . 
1330 CG  CG  . LEU LEU A A 172 172 . 0.7441 0.6145 0.6179 -0.0431 -0.0165 -0.0316 1 . 
1331 CD1 CD1 . LEU LEU A A 172 172 . 0.8276 0.6955 0.7149 -0.0195 -0.0176 -0.0310 1 . 
1332 CD2 CD2 . LEU LEU A A 172 172 . 0.7945 0.6719 0.6716 -0.0490 -0.0070 -0.0429 1 . 
1333 N   N   . PRO PRO A A 173 173 . 0.6875 0.5986 0.5747 -0.0703 -0.0374 -0.0325 1 . 
1334 CA  CA  . PRO PRO A A 173 173 . 0.6643 0.5594 0.5413 -0.0770 -0.0435 -0.0283 1 . 
1335 C   C   . PRO PRO A A 173 173 . 0.7331 0.6427 0.6095 -0.0595 -0.0605 -0.0377 1 . 
1336 O   O   . PRO PRO A A 173 173 . 0.6895 0.5773 0.5413 -0.0525 -0.0662 -0.0307 1 . 
1337 CB  CB  . PRO PRO A A 173 173 . 0.6249 0.5339 0.5282 -0.1007 -0.0328 -0.0314 1 . 
1338 CG  CG  . PRO PRO A A 173 173 . 0.6529 0.5671 0.5561 -0.1054 -0.0171 -0.0253 1 . 
1339 CD  CD  . PRO PRO A A 173 173 . 0.6677 0.5988 0.5757 -0.0877 -0.0233 -0.0357 1 . 
1340 N   N   . GLU GLU A A 174 174 . 0.7163 0.6656 0.6184 -0.0496 -0.0690 -0.0548 1 . 
1341 CA  CA  . GLU GLU A A 174 174 . 0.7184 0.6911 0.6167 -0.0269 -0.0888 -0.0667 1 . 
1342 C   C   . GLU GLU A A 174 174 . 0.7481 0.6943 0.6046 0.0027  -0.0915 -0.0467 1 . 
1343 O   O   . GLU GLU A A 174 174 . 0.6875 0.6336 0.5186 0.0219  -0.1026 -0.0448 1 . 
1344 CB  CB  . GLU GLU A A 174 174 . 0.8137 0.8383 0.7531 -0.0199 -0.0983 -0.0913 1 . 
1345 CG  CG  . GLU GLU A A 174 174 . 0.9858 1.0480 0.9249 0.0072  -0.1229 -0.1098 1 . 
1346 CD  CD  . GLU GLU A A 174 174 . 1.1764 1.2330 1.0806 0.0450  -0.1299 -0.0926 1 . 
1347 OE1 OE1 . GLU GLU A A 174 174 . 1.2869 1.3414 1.1537 0.0718  -0.1418 -0.0855 1 . 
1348 OE2 OE2 . GLU GLU A A 174 174 . 1.2042 1.2577 1.1195 0.0491  -0.1207 -0.0850 1 . 
1349 N   N   . LEU LEU A A 175 175 . 0.7021 0.6254 0.5536 0.0077  -0.0785 -0.0321 1 . 
1350 CA  CA  . LEU LEU A A 175 175 . 0.7904 0.6837 0.6143 0.0354  -0.0737 -0.0114 1 . 
1351 C   C   . LEU LEU A A 175 175 . 0.7747 0.6214 0.5719 0.0286  -0.0638 0.0050  1 . 
1352 O   O   . LEU LEU A A 175 175 . 0.7866 0.6095 0.5583 0.0529  -0.0596 0.0224  1 . 
1353 CB  CB  . LEU LEU A A 175 175 . 0.7719 0.6565 0.6129 0.0413  -0.0602 -0.0066 1 . 
1354 CG  CG  . LEU LEU A A 175 175 . 0.7737 0.7009 0.6412 0.0549  -0.0684 -0.0197 1 . 
1355 CD1 CD1 . LEU LEU A A 175 175 . 0.8096 0.7320 0.7022 0.0478  -0.0529 -0.0229 1 . 
1356 CD2 CD2 . LEU LEU A A 175 175 . 0.8001 0.7352 0.6514 0.0960  -0.0774 -0.0080 1 . 
1357 N   N   . MET MET A A 176 176 . 0.7823 0.6158 0.5857 -0.0016 -0.0581 0.0015  1 . 
1358 CA  CA  . MET MET A A 176 176 . 0.8409 0.6309 0.6258 -0.0089 -0.0485 0.0149  1 . 
1359 C   C   . MET MET A A 176 176 . 0.8139 0.6020 0.5837 -0.0156 -0.0564 0.0132  1 . 
1360 O   O   . MET MET A A 176 176 . 0.8466 0.6035 0.5929 -0.0057 -0.0511 0.0262  1 . 
1361 CB  CB  . MET MET A A 176 176 . 0.8237 0.6009 0.6215 -0.0335 -0.0387 0.0126  1 . 
1362 CG  CG  . MET MET A A 176 176 . 0.9332 0.7026 0.7445 -0.0268 -0.0279 0.0118  1 . 
1363 SD  SD  . MET MET A A 176 176 . 0.9923 0.7577 0.8097 -0.0519 -0.0222 0.0048  1 . 
1364 CE  CE  . MET MET A A 176 176 . 1.0463 0.8533 0.8710 -0.0677 -0.0275 -0.0021 1 . 
1365 N   N   . VAL VAL A A 177 177 . 0.5922 0.5926 0.6752 0.0319  -0.0346 -0.1012 1 . 
1366 CA  CA  . VAL VAL A A 177 177 . 0.6628 0.6724 0.7708 0.0405  -0.0403 -0.1254 1 . 
1367 C   C   . VAL VAL A A 177 177 . 0.6816 0.6939 0.7918 0.0351  -0.0403 -0.1354 1 . 
1368 O   O   . VAL VAL A A 177 177 . 0.6823 0.6814 0.7820 0.0264  -0.0382 -0.1192 1 . 
1369 CB  CB  . VAL VAL A A 177 177 . 0.7741 0.7545 0.9041 0.0535  -0.0516 -0.1231 1 . 
1370 CG1 CG1 . VAL VAL A A 177 177 . 0.7348 0.7152 0.8598 0.0589  -0.0524 -0.1108 1 . 
1371 CG2 CG2 . VAL VAL A A 177 177 . 0.7983 0.7458 0.9313 0.0488  -0.0559 -0.1038 1 . 
1372 N   N   . GLN GLN A A 178 178 . 0.7457 0.7797 0.8698 0.0419  -0.0434 -0.1642 1 . 
1373 CA  CA  . GLN GLN A A 178 178 . 0.7865 0.8237 0.9152 0.0391  -0.0472 -0.1805 1 . 
1374 C   C   . GLN GLN A A 178 178 . 0.7527 0.7457 0.9053 0.0434  -0.0621 -0.1817 1 . 
1375 O   O   . GLN GLN A A 178 178 . 0.7472 0.7229 0.9209 0.0576  -0.0726 -0.1942 1 . 
1376 CB  CB  . GLN GLN A A 178 178 . 0.7575 0.8399 0.8895 0.0474  -0.0457 -0.2141 1 . 
1377 CG  CG  . GLN GLN A A 178 178 . 0.7915 0.9227 0.9020 0.0385  -0.0315 -0.2071 1 . 
1378 CD  CD  . GLN GLN A A 178 178 . 0.8458 1.0358 0.9589 0.0468  -0.0279 -0.2373 1 . 
1379 OE1 OE1 . GLN GLN A A 178 178 . 0.9077 1.1016 1.0354 0.0615  -0.0364 -0.2690 1 . 
1380 NE2 NE2 . GLN GLN A A 178 178 . 0.8329 1.0705 0.9318 0.0372  -0.0164 -0.2275 1 . 
1381 N   N   . VAL VAL A A 179 179 . 0.6893 0.6653 0.8406 0.0308  -0.0644 -0.1668 1 . 
1382 CA  CA  . VAL VAL A A 179 179 . 0.6823 0.6170 0.8571 0.0281  -0.0788 -0.1579 1 . 
1383 C   C   . VAL VAL A A 179 179 . 0.7101 0.6445 0.8939 0.0184  -0.0877 -0.1727 1 . 
1384 O   O   . VAL VAL A A 179 179 . 0.7584 0.7249 0.9248 0.0117  -0.0797 -0.1791 1 . 
1385 CB  CB  . VAL VAL A A 179 179 . 0.6828 0.6006 0.8514 0.0198  -0.0744 -0.1171 1 . 
1386 CG1 CG1 . VAL VAL A A 179 179 . 0.6893 0.6024 0.8520 0.0303  -0.0706 -0.1052 1 . 
1387 CG2 CG2 . VAL VAL A A 179 179 . 0.7005 0.6426 0.8437 0.0090  -0.0611 -0.1009 1 . 
1388 N   N   . LYS LYS A A 180 180 . 0.7881 0.6841 1.0001 0.0164  -0.1063 -0.1760 1 . 
1389 CA  CA  . LYS LYS A A 180 180 . 0.8241 0.7123 1.0497 0.0043  -0.1197 -0.1892 1 . 
1390 C   C   . LYS LYS A A 180 180 . 0.8448 0.7325 1.0703 -0.0167 -0.1167 -0.1519 1 . 
1391 O   O   . LYS LYS A A 180 180 . 0.8717 0.7457 1.1001 -0.0208 -0.1131 -0.1166 1 . 
1392 CB  CB  . LYS LYS A A 180 180 . 0.8495 0.6903 1.1087 0.0097  -0.1453 -0.2096 1 . 
1393 CG  CG  . LYS LYS A A 180 180 . 0.8925 0.7352 1.1561 0.0352  -0.1518 -0.2529 1 . 
1394 CD  CD  . LYS LYS A A 180 180 . 0.9925 0.7762 1.2911 0.0416  -0.1811 -0.2698 1 . 
1395 CE  CE  . LYS LYS A A 180 180 . 1.0383 0.8257 1.3429 0.0714  -0.1909 -0.3216 1 . 
1396 NZ  NZ  . LYS LYS A A 180 180 . 1.0550 0.7747 1.3945 0.0818  -0.2219 -0.3356 1 . 
1397 N   N   . ALA ALA A A 181 181 . 0.7977 0.7070 1.0201 -0.0287 -0.1185 -0.1605 1 . 
1398 CA  CA  . ALA ALA A A 181 181 . 0.7654 0.6792 0.9956 -0.0491 -0.1201 -0.1309 1 . 
1399 C   C   . ALA ALA A A 181 181 . 0.8293 0.7304 1.0840 -0.0619 -0.1424 -0.1542 1 . 
1400 O   O   . ALA ALA A A 181 181 . 0.7782 0.7000 1.0235 -0.0569 -0.1454 -0.1900 1 . 
1401 CB  CB  . ALA ALA A A 181 181 . 0.7499 0.7089 0.9500 -0.0510 -0.1006 -0.1159 1 . 
1402 N   N   . ARG ARG A A 182 182 . 0.8353 0.7048 1.1212 -0.0793 -0.1591 -0.1335 1 . 
1403 CA  CA  . ARG ARG A A 182 182 . 0.8982 0.7443 1.2129 -0.0944 -0.1859 -0.1556 1 . 
1404 C   C   . ARG ARG A A 182 182 . 0.8781 0.7040 1.1935 -0.0749 -0.1997 -0.2100 1 . 
1405 O   O   . ARG ARG A A 182 182 . 0.9240 0.7617 1.2395 -0.0767 -0.2117 -0.2464 1 . 
1406 CB  CB  . ARG ARG A A 182 182 . 0.9353 0.8241 1.2455 -0.1122 -0.1845 -0.1527 1 . 
1407 CG  CG  . ARG ARG A A 182 182 . 0.9506 0.8697 1.2589 -0.1263 -0.1694 -0.1017 1 . 
1408 CD  CD  . ARG ARG A A 182 182 . 1.0468 0.9662 1.3891 -0.1566 -0.1879 -0.0829 1 . 
1409 NE  NE  . ARG ARG A A 182 182 . 1.1721 1.1391 1.5054 -0.1648 -0.1868 -0.0943 1 . 
1410 CZ  CZ  . ARG ARG A A 182 182 . 1.2586 1.2226 1.6002 -0.1715 -0.2068 -0.1333 1 . 
1411 NH1 NH1 . ARG ARG A A 182 182 . 1.2959 1.2080 1.6556 -0.1695 -0.2303 -0.1677 1 . 
1412 NH2 NH2 . ARG ARG A A 182 182 . 1.2840 1.2979 1.6154 -0.1783 -0.2047 -0.1394 1 . 
1413 N   N   . GLY GLY A A 183 183 . 0.8585 0.6602 1.1732 -0.0539 -0.1977 -0.2170 1 . 
1414 CA  CA  . GLY GLY A A 183 183 . 0.8608 0.6468 1.1782 -0.0303 -0.2102 -0.2678 1 . 
1415 C   C   . GLY GLY A A 183 183 . 0.8703 0.7132 1.1548 -0.0115 -0.1916 -0.2993 1 . 
1416 O   O   . GLY GLY A A 183 183 . 0.9342 0.7777 1.2193 0.0101  -0.2006 -0.3448 1 . 
1417 N   N   . VAL VAL A A 184 184 . 0.7956 0.6876 1.0515 -0.0181 -0.1668 -0.2757 1 . 
1418 CA  CA  . VAL VAL A A 184 184 . 0.8093 0.7592 1.0343 -0.0071 -0.1505 -0.2985 1 . 
1419 C   C   . VAL VAL A A 184 184 . 0.8479 0.8198 1.0512 0.0024  -0.1266 -0.2760 1 . 
1420 O   O   . VAL VAL A A 184 184 . 0.9589 0.9285 1.1543 -0.0079 -0.1144 -0.2353 1 . 
1421 CB  CB  . VAL VAL A A 184 184 . 0.8429 0.8312 1.0529 -0.0242 -0.1460 -0.2915 1 . 
1422 CG1 CG1 . VAL VAL A A 184 184 . 0.8150 0.8646 0.9901 -0.0148 -0.1264 -0.3016 1 . 
1423 CG2 CG2 . VAL VAL A A 184 184 . 0.7924 0.7659 1.0226 -0.0329 -0.1722 -0.3226 1 . 
1424 N   N   . LEU LEU A A 185 185 . 0.7690 0.7654 0.9631 0.0222  -0.1208 -0.3036 1 . 
1425 CA  CA  . LEU LEU A A 185 185 . 0.7197 0.7388 0.8965 0.0297  -0.1012 -0.2859 1 . 
1426 C   C   . LEU LEU A A 185 185 . 0.7414 0.8162 0.8868 0.0224  -0.0827 -0.2776 1 . 
1427 O   O   . LEU LEU A A 185 185 . 0.7620 0.8764 0.8975 0.0251  -0.0834 -0.3045 1 . 
1428 CB  CB  . LEU LEU A A 185 185 . 0.6567 0.6825 0.8429 0.0538  -0.1047 -0.3176 1 . 
1429 CG  CG  . LEU LEU A A 185 185 . 0.7753 0.8397 0.9446 0.0602  -0.0854 -0.3061 1 . 
1430 CD1 CD1 . LEU LEU A A 185 185 . 0.7440 0.7710 0.9202 0.0582  -0.0834 -0.2720 1 . 
1431 CD2 CD2 . LEU LEU A A 185 185 . 0.8887 0.9891 1.0636 0.0841  -0.0871 -0.3466 1 . 
1432 N   N   . PHE PHE A A 186 186 . 0.6793 0.7567 0.8082 0.0136  -0.0680 -0.2403 1 . 
1433 CA  CA  . PHE PHE A A 186 186 . 0.6637 0.7870 0.7638 0.0070  -0.0529 -0.2295 1 . 
1434 C   C   . PHE PHE A A 186 186 . 0.6435 0.7795 0.7329 0.0114  -0.0406 -0.2174 1 . 
1435 O   O   . PHE PHE A A 186 186 . 0.6131 0.7171 0.7061 0.0114  -0.0391 -0.1957 1 . 
1436 CB  CB  . PHE PHE A A 186 186 . 0.6766 0.7949 0.7643 -0.0077 -0.0493 -0.1989 1 . 
1437 CG  CG  . PHE PHE A A 186 186 . 0.6695 0.7476 0.7632 -0.0114 -0.0485 -0.1667 1 . 
1438 CD1 CD1 . PHE PHE A A 186 186 . 0.6534 0.6951 0.7727 -0.0134 -0.0608 -0.1644 1 . 
1439 CD2 CD2 . PHE PHE A A 186 186 . 0.6532 0.7320 0.7261 -0.0133 -0.0367 -0.1380 1 . 
1440 CE1 CE1 . PHE PHE A A 186 186 . 0.5973 0.6133 0.7203 -0.0166 -0.0587 -0.1328 1 . 
1441 CE2 CE2 . PHE PHE A A 186 186 . 0.6645 0.7137 0.7397 -0.0135 -0.0357 -0.1116 1 . 
1442 CZ  CZ  . PHE PHE A A 186 186 . 0.5782 0.6009 0.6778 -0.0150 -0.0455 -0.1081 1 . 
1443 N   N   . GLU GLU A A 187 187 . 0.6248 0.8122 0.7023 0.0145  -0.0328 -0.2321 1 . 
1444 CA  CA  . GLU GLU A A 187 187 . 0.6192 0.8263 0.6918 0.0167  -0.0234 -0.2238 1 . 
1445 C   C   . GLU GLU A A 187 187 . 0.6128 0.8228 0.6625 0.0010  -0.0132 -0.1878 1 . 
1446 O   O   . GLU GLU A A 187 187 . 0.6614 0.8677 0.7092 -0.0011 -0.0089 -0.1735 1 . 
1447 CB  CB  . GLU GLU A A 187 187 . 0.5830 0.8531 0.6553 0.0260  -0.0192 -0.2527 1 . 
1448 CG  CG  . GLU GLU A A 187 187 . 0.7648 1.0323 0.8590 0.0469  -0.0315 -0.2952 1 . 
1449 CD  CD  . GLU GLU A A 187 187 . 0.8570 1.1361 0.9473 0.0476  -0.0396 -0.3197 1 . 
1450 OE1 OE1 . GLU GLU A A 187 187 . 0.8691 1.1517 0.9424 0.0314  -0.0364 -0.2999 1 . 
1451 OE2 OE2 . GLU GLU A A 187 187 . 0.9221 1.2071 1.0265 0.0660  -0.0508 -0.3606 1 . 
1452 N   N   . ALA ALA A A 188 188 . 0.6063 0.8211 0.6392 -0.0093 -0.0114 -0.1736 1 . 
1453 CA  CA  . ALA ALA A A 188 188 . 0.5648 0.7806 0.5749 -0.0220 -0.0045 -0.1414 1 . 
1454 C   C   . ALA ALA A A 188 188 . 0.5931 0.7746 0.5960 -0.0250 -0.0076 -0.1219 1 . 
1455 O   O   . ALA ALA A A 188 188 . 0.6555 0.8307 0.6686 -0.0224 -0.0137 -0.1326 1 . 
1456 CB  CB  . ALA ALA A A 188 188 . 0.5727 0.8467 0.5657 -0.0307 0.0020  -0.1401 1 . 
1457 N   N   . TYR TYR A A 189 189 . 0.5890 0.7506 0.5751 -0.0304 -0.0047 -0.0937 1 . 
1458 CA  CA  . TYR TYR A A 189 189 . 0.6014 0.7421 0.5777 -0.0303 -0.0065 -0.0749 1 . 
1459 C   C   . TYR TYR A A 189 189 . 0.6342 0.7783 0.5857 -0.0373 -0.0041 -0.0505 1 . 
1460 O   O   . TYR TYR A A 189 189 . 0.5912 0.7380 0.5347 -0.0443 -0.0022 -0.0427 1 . 
1461 CB  CB  . TYR TYR A A 189 189 . 0.5832 0.6808 0.5679 -0.0224 -0.0091 -0.0659 1 . 
1462 CG  CG  . TYR TYR A A 189 189 . 0.6142 0.6845 0.5863 -0.0206 -0.0077 -0.0502 1 . 
1463 CD1 CD1 . TYR TYR A A 189 189 . 0.6193 0.6864 0.5988 -0.0206 -0.0077 -0.0584 1 . 
1464 CD2 CD2 . TYR TYR A A 189 189 . 0.5860 0.6344 0.5397 -0.0170 -0.0083 -0.0295 1 . 
1465 CE1 CE1 . TYR TYR A A 189 189 . 0.6011 0.6434 0.5693 -0.0203 -0.0090 -0.0460 1 . 
1466 CE2 CE2 . TYR TYR A A 189 189 . 0.6629 0.6826 0.6039 -0.0141 -0.0101 -0.0195 1 . 
1467 CZ  CZ  . TYR TYR A A 189 189 . 0.6777 0.6944 0.6259 -0.0173 -0.0109 -0.0277 1 . 
1468 OH  OH  . TYR TYR A A 189 189 . 0.7331 0.7217 0.6686 -0.0159 -0.0151 -0.0194 1 . 
1469 N   N   . VAL VAL A A 190 190 . 0.6086 0.7524 0.5498 -0.0359 -0.0060 -0.0373 1 . 
1470 CA  CA  . VAL VAL A A 190 190 . 0.5813 0.7240 0.4994 -0.0401 -0.0067 -0.0128 1 . 
1471 C   C   . VAL VAL A A 190 190 . 0.6509 0.7476 0.5605 -0.0295 -0.0100 0.0045  1 . 
1472 O   O   . VAL VAL A A 190 190 . 0.5978 0.6816 0.5174 -0.0190 -0.0103 0.0013  1 . 
1473 CB  CB  . VAL VAL A A 190 190 . 0.6377 0.8181 0.5482 -0.0428 -0.0079 -0.0099 1 . 
1474 CG1 CG1 . VAL VAL A A 190 190 . 0.5034 0.7353 0.4159 -0.0516 -0.0048 -0.0270 1 . 
1475 CG2 CG2 . VAL VAL A A 190 190 . 0.6926 0.8723 0.6160 -0.0346 -0.0109 -0.0175 1 . 
1476 N   N   . TYR TYR A A 191 191 . 0.6840 0.7573 0.5754 -0.0321 -0.0135 0.0230  1 . 
1477 CA  CA  . TYR TYR A A 191 191 . 0.6483 0.6777 0.5278 -0.0186 -0.0186 0.0358  1 . 
1478 C   C   . TYR TYR A A 191 191 . 0.7396 0.7524 0.5979 -0.0240 -0.0261 0.0579  1 . 
1479 O   O   . TYR TYR A A 191 191 . 0.6826 0.7089 0.5383 -0.0424 -0.0268 0.0642  1 . 
1480 CB  CB  . TYR TYR A A 191 191 . 0.7458 0.7434 0.6300 -0.0136 -0.0192 0.0276  1 . 
1481 CG  CG  . TYR TYR A A 191 191 . 0.7128 0.6776 0.5876 0.0067  -0.0226 0.0330  1 . 
1482 CD1 CD1 . TYR TYR A A 191 191 . 0.6420 0.6208 0.5277 0.0193  -0.0181 0.0297  1 . 
1483 CD2 CD2 . TYR TYR A A 191 191 . 0.6333 0.5561 0.4887 0.0135  -0.0314 0.0412  1 . 
1484 CE1 CE1 . TYR TYR A A 191 191 . 0.7073 0.6686 0.5842 0.0397  -0.0195 0.0352  1 . 
1485 CE2 CE2 . TYR TYR A A 191 191 . 0.7232 0.6213 0.5676 0.0368  -0.0346 0.0422  1 . 
1486 CZ  CZ  . TYR TYR A A 191 191 . 0.8025 0.7247 0.6573 0.0508  -0.0272 0.0396  1 . 
1487 OH  OH  . TYR TYR A A 191 191 . 0.8751 0.7845 0.7187 0.0757  -0.0289 0.0411  1 . 
1488 N   N   . PRO PRO A A 192 192 . 0.6980 0.6855 0.5424 -0.0084 -0.0326 0.0713  1 . 
1489 CA  CA  . PRO PRO A A 192 192 . 0.7403 0.7121 0.5660 -0.0131 -0.0422 0.0947  1 . 
1490 C   C   . PRO PRO A A 192 192 . 0.8069 0.7307 0.6219 -0.0220 -0.0529 0.1045  1 . 
1491 O   O   . PRO PRO A A 192 192 . 0.8560 0.7705 0.6598 -0.0349 -0.0617 0.1268  1 . 
1492 CB  CB  . PRO PRO A A 192 192 . 0.7352 0.6939 0.5522 0.0122  -0.0469 0.1021  1 . 
1493 CG  CG  . PRO PRO A A 192 192 . 0.7268 0.6788 0.5538 0.0297  -0.0413 0.0845  1 . 
1494 CD  CD  . PRO PRO A A 192 192 . 0.6330 0.6180 0.4807 0.0139  -0.0309 0.0672  1 . 
1495 N   N   . TYR TYR A A 193 193 . 0.7719 0.6664 0.5905 -0.0175 -0.0539 0.0905  1 . 
1496 CA  CA  . TYR TYR A A 193 193 . 0.8446 0.6886 0.6532 -0.0249 -0.0675 0.0968  1 . 
1497 C   C   . TYR TYR A A 193 193 . 0.8308 0.6738 0.6512 -0.0295 -0.0637 0.0779  1 . 
1498 O   O   . TYR TYR A A 193 193 . 0.7638 0.6271 0.5954 -0.0174 -0.0532 0.0607  1 . 
1499 CB  CB  . TYR TYR A A 193 193 . 0.9882 0.7732 0.7777 0.0003  -0.0818 0.0998  1 . 
1500 CG  CG  . TYR TYR A A 193 193 . 1.2230 0.9947 0.9988 0.0086  -0.0911 0.1208  1 . 
1501 CD1 CD1 . TYR TYR A A 193 193 . 1.3584 1.1034 1.1254 -0.0111 -0.1056 0.1454  1 . 
1502 CD2 CD2 . TYR TYR A A 193 193 . 1.2367 1.0233 1.0096 0.0359  -0.0868 0.1186  1 . 
1503 CE1 CE1 . TYR TYR A A 193 193 . 1.3964 1.1263 1.1508 -0.0022 -0.1161 0.1675  1 . 
1504 CE2 CE2 . TYR TYR A A 193 193 . 1.3365 1.1129 1.0975 0.0463  -0.0965 0.1383  1 . 
1505 CZ  CZ  . TYR TYR A A 193 193 . 1.3362 1.0819 1.0872 0.0281  -0.1115 0.1627  1 . 
1506 OH  OH  . TYR TYR A A 193 193 . 1.2842 1.0176 1.0235 0.0394  -0.1229 0.1849  1 . 
1507 N   N   . LYS LYS A A 194 194 . 0.8599 0.6779 0.6786 -0.0477 -0.0741 0.0831  1 . 
1508 CA  CA  . LYS LYS A A 194 194 . 0.8523 0.6607 0.6788 -0.0487 -0.0750 0.0661  1 . 
1509 C   C   . LYS LYS A A 194 194 . 0.8339 0.5958 0.6458 -0.0206 -0.0829 0.0538  1 . 
1510 O   O   . LYS LYS A A 194 194 . 0.9487 0.6686 0.7421 -0.0064 -0.0949 0.0603  1 . 
1511 CB  CB  . LYS LYS A A 194 194 . 0.9340 0.7301 0.7635 -0.0776 -0.0867 0.0764  1 . 
1512 CG  CG  . LYS LYS A A 194 194 . 0.9376 0.7965 0.7863 -0.1046 -0.0760 0.0826  1 . 
1513 CD  CD  . LYS LYS A A 194 194 . 1.0638 0.9153 0.9190 -0.1341 -0.0883 0.0939  1 . 
1514 CE  CE  . LYS LYS A A 194 194 . 1.0932 1.0181 0.9668 -0.1604 -0.0771 0.1034  1 . 
1515 NZ  NZ  . LYS LYS A A 194 194 . 1.1374 1.0606 1.0168 -0.1951 -0.0904 0.1262  1 . 
1516 N   N   . THR THR A A 195 195 . 0.7981 0.5703 0.6176 -0.0102 -0.0765 0.0360  1 . 
1517 CA  CA  . THR THR A A 195 195 . 0.8285 0.5676 0.6330 0.0163  -0.0828 0.0235  1 . 
1518 C   C   . THR THR A A 195 195 . 0.8650 0.5970 0.6738 0.0095  -0.0882 0.0109  1 . 
1519 O   O   . THR THR A A 195 195 . 0.8927 0.6523 0.7200 -0.0126 -0.0841 0.0110  1 . 
1520 CB  CB  . THR THR A A 195 195 . 0.8337 0.6010 0.6416 0.0408  -0.0688 0.0179  1 . 
1521 OG1 OG1 . THR THR A A 195 195 . 0.7836 0.5871 0.6124 0.0342  -0.0571 0.0103  1 . 
1522 CG2 CG2 . THR THR A A 195 195 . 0.8032 0.5920 0.6133 0.0437  -0.0620 0.0299  1 . 
1523 N   N   . ARG ARG A A 196 196 . 0.8897 0.5894 0.6808 0.0312  -0.0978 -0.0014 1 . 
1524 CA  CA  . ARG ARG A A 196 196 . 0.8889 0.5862 0.6820 0.0286  -0.1033 -0.0147 1 . 
1525 C   C   . ARG ARG A A 196 196 . 0.8240 0.5711 0.6392 0.0273  -0.0865 -0.0176 1 . 
1526 O   O   . ARG ARG A A 196 196 . 0.8389 0.5996 0.6673 0.0137  -0.0884 -0.0227 1 . 
1527 CB  CB  . ARG ARG A A 196 196 . 1.0405 0.7025 0.8071 0.0577  -0.1153 -0.0297 1 . 
1528 CG  CG  . ARG ARG A A 196 196 . 1.2988 0.8992 1.0439 0.0593  -0.1382 -0.0312 1 . 
1529 CD  CD  . ARG ARG A A 196 196 . 1.4780 1.0573 1.2004 0.0952  -0.1405 -0.0355 1 . 
1530 NE  NE  . ARG ARG A A 196 196 . 1.5095 1.1331 1.2420 0.1055  -0.1195 -0.0236 1 . 
1531 CZ  CZ  . ARG ARG A A 196 196 . 1.4230 1.0473 1.1597 0.0997  -0.1170 -0.0075 1 . 
1532 NH1 NH1 . ARG ARG A A 196 196 . 1.4606 1.0430 1.1923 0.0830  -0.1335 0.0025  1 . 
1533 NH2 NH2 . ARG ARG A A 196 196 . 1.3271 0.9957 1.0737 0.1094  -0.0993 0.0005  1 . 
1534 N   N   . ILE ILE A A 197 197 . 0.8105 0.5853 0.6326 0.0402  -0.0716 -0.0136 1 . 
1535 CA  CA  . ILE ILE A A 197 197 . 0.8021 0.6161 0.6473 0.0379  -0.0589 -0.0154 1 . 
1536 C   C   . ILE ILE A A 197 197 . 0.7594 0.5994 0.6273 0.0130  -0.0544 -0.0138 1 . 
1537 O   O   . ILE ILE A A 197 197 . 0.7372 0.5978 0.6228 0.0069  -0.0522 -0.0202 1 . 
1538 CB  CB  . ILE ILE A A 197 197 . 0.8950 0.7299 0.7439 0.0544  -0.0470 -0.0098 1 . 
1539 CG1 CG1 . ILE ILE A A 197 197 . 1.0269 0.8471 0.8524 0.0814  -0.0504 -0.0113 1 . 
1540 CG2 CG2 . ILE ILE A A 197 197 . 0.8198 0.6855 0.6937 0.0515  -0.0379 -0.0104 1 . 
1541 CD1 CD1 . ILE ILE A A 197 197 . 1.1371 0.9846 0.9666 0.0966  -0.0392 -0.0021 1 . 
1542 N   N   . THR THR A A 198 198 . 0.7251 0.5682 0.5921 -0.0002 -0.0536 -0.0053 1 . 
1543 CA  CA  . THR THR A A 198 198 . 0.7100 0.5892 0.5969 -0.0216 -0.0479 -0.0047 1 . 
1544 C   C   . THR THR A A 198 198 . 0.6811 0.5610 0.5734 -0.0400 -0.0565 -0.0061 1 . 
1545 O   O   . THR THR A A 198 198 . 0.7206 0.6377 0.6339 -0.0488 -0.0511 -0.0127 1 . 
1546 CB  CB  . THR THR A A 198 198 . 0.7417 0.6328 0.6246 -0.0313 -0.0447 0.0071  1 . 
1547 OG1 OG1 . THR THR A A 198 198 . 0.7975 0.6524 0.6608 -0.0380 -0.0571 0.0202  1 . 
1548 CG2 CG2 . THR THR A A 198 198 . 0.7004 0.5997 0.5825 -0.0147 -0.0367 0.0073  1 . 
1549 N   N   . GLU GLU A A 199 199 . 0.6989 0.5390 0.5742 -0.0450 -0.0714 -0.0013 1 . 
1550 CA  CA  . GLU GLU A A 199 199 . 0.7261 0.5673 0.6090 -0.0644 -0.0821 -0.0027 1 . 
1551 C   C   . GLU GLU A A 199 199 . 0.7998 0.6536 0.6928 -0.0528 -0.0813 -0.0177 1 . 
1552 O   O   . GLU GLU A A 199 199 . 0.7684 0.6558 0.6815 -0.0657 -0.0807 -0.0213 1 . 
1553 CB  CB  . GLU GLU A A 199 199 . 0.9503 0.7364 0.8125 -0.0713 -0.1026 0.0032  1 . 
1554 CG  CG  . GLU GLU A A 199 199 . 1.2108 0.9822 1.0665 -0.0897 -0.1084 0.0236  1 . 
1555 CD  CD  . GLU GLU A A 199 199 . 1.4396 1.2507 1.3150 -0.1253 -0.1083 0.0383  1 . 
1556 OE1 OE1 . GLU GLU A A 199 199 . 1.5158 1.3786 1.4035 -0.1318 -0.0925 0.0450  1 . 
1557 OE2 OE2 . GLU GLU A A 199 199 . 1.5492 1.3443 1.4282 -0.1469 -0.1246 0.0429  1 . 
1558 N   N   . PHE PHE A A 200 200 . 0.7222 0.5540 0.6015 -0.0275 -0.0814 -0.0250 1 . 
1559 CA  CA  . PHE PHE A A 200 200 . 0.6596 0.5050 0.5468 -0.0149 -0.0806 -0.0352 1 . 
1560 C   C   . PHE PHE A A 200 200 . 0.6151 0.5053 0.5308 -0.0162 -0.0674 -0.0375 1 . 
1561 O   O   . PHE PHE A A 200 200 . 0.6151 0.5290 0.5483 -0.0205 -0.0695 -0.0436 1 . 
1562 CB  CB  . PHE PHE A A 200 200 . 0.6517 0.4762 0.5189 0.0126  -0.0799 -0.0378 1 . 
1563 CG  CG  . PHE PHE A A 200 200 . 0.6627 0.5012 0.5345 0.0262  -0.0800 -0.0435 1 . 
1564 CD1 CD1 . PHE PHE A A 200 200 . 0.6606 0.5028 0.5364 0.0186  -0.0912 -0.0508 1 . 
1565 CD2 CD2 . PHE PHE A A 200 200 . 0.6740 0.5238 0.5460 0.0457  -0.0702 -0.0389 1 . 
1566 CE1 CE1 . PHE PHE A A 200 200 . 0.6788 0.5355 0.5573 0.0325  -0.0925 -0.0540 1 . 
1567 CE2 CE2 . PHE PHE A A 200 200 . 0.6697 0.5327 0.5449 0.0575  -0.0714 -0.0394 1 . 
1568 CZ  CZ  . PHE PHE A A 200 200 . 0.6611 0.5272 0.5386 0.0522  -0.0825 -0.0473 1 . 
1569 N   N   . VAL VAL A A 201 201 . 0.5888 0.4908 0.5103 -0.0112 -0.0555 -0.0343 1 . 
1570 CA  CA  . VAL VAL A A 201 201 . 0.5800 0.5183 0.5279 -0.0108 -0.0460 -0.0404 1 . 
1571 C   C   . VAL VAL A A 201 201 . 0.6040 0.5774 0.5687 -0.0293 -0.0458 -0.0445 1 . 
1572 O   O   . VAL VAL A A 201 201 . 0.5618 0.5651 0.5487 -0.0261 -0.0436 -0.0545 1 . 
1573 CB  CB  . VAL VAL A A 201 201 . 0.7252 0.6681 0.6748 -0.0058 -0.0365 -0.0377 1 . 
1574 CG1 CG1 . VAL VAL A A 201 201 . 0.6406 0.6182 0.6167 -0.0070 -0.0298 -0.0486 1 . 
1575 CG2 CG2 . VAL VAL A A 201 201 . 0.7806 0.7024 0.7204 0.0124  -0.0356 -0.0320 1 . 
1576 N   N   . GLY GLY A A 202 202 . 0.6571 0.6297 0.6121 -0.0483 -0.0490 -0.0354 1 . 
1577 CA  CA  . GLY GLY A A 202 202 . 0.5922 0.6070 0.5632 -0.0688 -0.0487 -0.0347 1 . 
1578 C   C   . GLY GLY A A 202 202 . 0.6395 0.6677 0.6241 -0.0712 -0.0564 -0.0413 1 . 
1579 O   O   . GLY GLY A A 202 202 . 0.5889 0.6651 0.5972 -0.0717 -0.0515 -0.0501 1 . 
1580 N   N   . LEU LEU A A 203 203 . 0.6020 0.5902 0.5713 -0.0697 -0.0694 -0.0395 1 . 
1581 CA  CA  . LEU LEU A A 203 203 . 0.6170 0.6175 0.5973 -0.0718 -0.0793 -0.0459 1 . 
1582 C   C   . LEU LEU A A 203 203 . 0.6040 0.6238 0.6005 -0.0486 -0.0738 -0.0576 1 . 
1583 O   O   . LEU LEU A A 203 203 . 0.6206 0.6779 0.6390 -0.0498 -0.0760 -0.0640 1 . 
1584 CB  CB  . LEU LEU A A 203 203 . 0.6706 0.6212 0.6270 -0.0719 -0.0962 -0.0451 1 . 
1585 CG  CG  . LEU LEU A A 203 203 . 0.8091 0.7262 0.7496 -0.0946 -0.1094 -0.0347 1 . 
1586 CD1 CD1 . LEU LEU A A 203 203 . 0.8685 0.7379 0.7872 -0.0882 -0.1289 -0.0425 1 . 
1587 CD2 CD2 . LEU LEU A A 203 203 . 0.7726 0.7305 0.7348 -0.1281 -0.1124 -0.0241 1 . 
1588 N   N   . LEU LEU A A 204 204 . 0.5539 0.5488 0.5412 -0.0276 -0.0682 -0.0584 1 . 
1589 CA  CA  . LEU LEU A A 204 204 . 0.5544 0.5616 0.5585 -0.0075 -0.0650 -0.0651 1 . 
1590 C   C   . LEU LEU A A 204 204 . 0.5911 0.6426 0.6243 -0.0077 -0.0573 -0.0749 1 . 
1591 O   O   . LEU LEU A A 204 204 . 0.6184 0.6961 0.6729 0.0008  -0.0605 -0.0830 1 . 
1592 CB  CB  . LEU LEU A A 204 204 . 0.6135 0.5913 0.6058 0.0091  -0.0598 -0.0596 1 . 
1593 CG  CG  . LEU LEU A A 204 204 . 0.6369 0.5802 0.6011 0.0186  -0.0659 -0.0525 1 . 
1594 CD1 CD1 . LEU LEU A A 204 204 . 0.6186 0.5474 0.5754 0.0308  -0.0577 -0.0445 1 . 
1595 CD2 CD2 . LEU LEU A A 204 204 . 0.5849 0.5328 0.5512 0.0300  -0.0746 -0.0539 1 . 
1596 N   N   . GLN GLN A A 205 205 . 0.4936 0.5569 0.5274 -0.0152 -0.0482 -0.0757 1 . 
1597 CA  CA  . GLN GLN A A 205 205 . 0.6110 0.7190 0.6691 -0.0116 -0.0409 -0.0894 1 . 
1598 C   C   . GLN GLN A A 205 205 . 0.5506 0.7098 0.6264 -0.0211 -0.0429 -0.0944 1 . 
1599 O   O   . GLN GLN A A 205 205 . 0.5769 0.7766 0.6766 -0.0091 -0.0399 -0.1098 1 . 
1600 CB  CB  . GLN GLN A A 205 205 . 0.6184 0.7362 0.6690 -0.0202 -0.0317 -0.0888 1 . 
1601 CG  CG  . GLN GLN A A 205 205 . 0.5890 0.6726 0.6318 -0.0088 -0.0288 -0.0883 1 . 
1602 CD  CD  . GLN GLN A A 205 205 . 0.6802 0.7762 0.7129 -0.0191 -0.0216 -0.0861 1 . 
1603 OE1 OE1 . GLN GLN A A 205 205 . 0.6632 0.7742 0.6847 -0.0367 -0.0203 -0.0757 1 . 
1604 NE2 NE2 . GLN GLN A A 205 205 . 0.6247 0.7152 0.6621 -0.0095 -0.0186 -0.0942 1 . 
1605 N   N   . LYS LYS A A 206 206 . 0.5716 0.7313 0.6377 -0.0422 -0.0492 -0.0822 1 . 
1606 CA  CA  . LYS LYS A A 206 206 . 0.5586 0.7723 0.6443 -0.0557 -0.0523 -0.0833 1 . 
1607 C   C   . LYS LYS A A 206 206 . 0.5449 0.7578 0.6408 -0.0459 -0.0635 -0.0876 1 . 
1608 O   O   . LYS LYS A A 206 206 . 0.5589 0.8205 0.6740 -0.0560 -0.0676 -0.0887 1 . 
1609 CB  CB  . LYS LYS A A 206 206 . 0.6888 0.9060 0.7632 -0.0888 -0.0564 -0.0652 1 . 
1610 CG  CG  . LYS LYS A A 206 206 . 0.7684 1.0245 0.8437 -0.1025 -0.0445 -0.0592 1 . 
1611 CD  CD  . LYS LYS A A 206 206 . 0.8475 1.0559 0.8954 -0.1192 -0.0475 -0.0405 1 . 
1612 CE  CE  . LYS LYS A A 206 206 . 0.9717 1.2162 1.0171 -0.1276 -0.0353 -0.0342 1 . 
1613 NZ  NZ  . LYS LYS A A 206 206 . 1.0371 1.2291 1.0554 -0.1370 -0.0389 -0.0167 1 . 
1614 N   N   . GLY GLY A A 207 207 . 0.6092 0.7744 0.6935 -0.0270 -0.0687 -0.0884 1 . 
1615 CA  CA  . GLY GLY A A 207 207 . 0.5486 0.7133 0.6377 -0.0193 -0.0811 -0.0895 1 . 
1616 C   C   . GLY GLY A A 207 207 . 0.5440 0.6953 0.6178 -0.0412 -0.0943 -0.0814 1 . 
1617 O   O   . GLY GLY A A 207 207 . 0.5698 0.7339 0.6505 -0.0394 -0.1062 -0.0839 1 . 
1618 N   N   . GLU GLU A A 208 208 . 0.5610 0.6845 0.6147 -0.0615 -0.0950 -0.0722 1 . 
1619 CA  CA  . GLU GLU A A 208 208 . 0.5596 0.6619 0.5997 -0.0832 -0.1117 -0.0664 1 . 
1620 C   C   . GLU GLU A A 208 208 . 0.6179 0.6604 0.6268 -0.0685 -0.1224 -0.0689 1 . 
1621 O   O   . GLU GLU A A 208 208 . 0.6091 0.6296 0.6052 -0.0811 -0.1398 -0.0698 1 . 
1622 CB  CB  . GLU GLU A A 208 208 . 0.5755 0.6733 0.6100 -0.1128 -0.1115 -0.0535 1 . 
1623 CG  CG  . GLU GLU A A 208 208 . 0.6245 0.7943 0.6883 -0.1315 -0.1021 -0.0483 1 . 
1624 CD  CD  . GLU GLU A A 208 208 . 0.7548 0.9715 0.8420 -0.1524 -0.1142 -0.0463 1 . 
1625 OE1 OE1 . GLU GLU A A 208 208 . 0.8485 1.1104 0.9514 -0.1819 -0.1133 -0.0330 1 . 
1626 OE2 OE2 . GLU GLU A A 208 208 . 0.8079 1.0212 0.8985 -0.1407 -0.1251 -0.0559 1 . 
1627 N   N   . ILE ILE A A 209 209 . 0.5977 0.6165 0.5944 -0.0427 -0.1133 -0.0703 1 . 
1628 CA  CA  . ILE ILE A A 209 209 . 0.6654 0.6437 0.6340 -0.0250 -0.1216 -0.0725 1 . 
1629 C   C   . ILE ILE A A 209 209 . 0.6661 0.6544 0.6420 0.0019  -0.1128 -0.0718 1 . 
1630 O   O   . ILE ILE A A 209 209 . 0.5562 0.5593 0.5499 0.0074  -0.0997 -0.0699 1 . 
1631 CB  CB  . ILE ILE A A 209 209 . 0.6584 0.5879 0.5968 -0.0255 -0.1218 -0.0690 1 . 
1632 CG1 CG1 . ILE ILE A A 209 209 . 0.7223 0.6157 0.6290 -0.0100 -0.1351 -0.0756 1 . 
1633 CG2 CG2 . ILE ILE A A 209 209 . 0.5820 0.5088 0.5212 -0.0136 -0.1036 -0.0627 1 . 
1634 CD1 CD1 . ILE ILE A A 209 209 . 0.7831 0.6274 0.6602 -0.0094 -0.1398 -0.0759 1 . 
1635 N   N   . PHE PHE A A 210 210 . 0.6420 0.6237 0.6048 0.0178  -0.1222 -0.0730 1 . 
1636 CA  CA  . PHE PHE A A 210 210 . 0.6646 0.6573 0.6357 0.0410  -0.1177 -0.0672 1 . 
1637 C   C   . PHE PHE A A 210 210 . 0.5632 0.5870 0.5711 0.0430  -0.1097 -0.0678 1 . 
1638 O   O   . PHE PHE A A 210 210 . 0.5633 0.5796 0.5796 0.0518  -0.0989 -0.0631 1 . 
1639 CB  CB  . PHE PHE A A 210 210 . 0.6169 0.5822 0.5671 0.0559  -0.1087 -0.0578 1 . 
1640 CG  CG  . PHE PHE A A 210 210 . 0.6238 0.5629 0.5367 0.0607  -0.1165 -0.0608 1 . 
1641 CD1 CD1 . PHE PHE A A 210 210 . 0.6476 0.5915 0.5435 0.0713  -0.1295 -0.0646 1 . 
1642 CD2 CD2 . PHE PHE A A 210 210 . 0.6573 0.5684 0.5514 0.0564  -0.1124 -0.0620 1 . 
1643 CE1 CE1 . PHE PHE A A 210 210 . 0.7154 0.6359 0.5747 0.0791  -0.1386 -0.0729 1 . 
1644 CE2 CE2 . PHE PHE A A 210 210 . 0.6475 0.5325 0.5069 0.0652  -0.1216 -0.0688 1 . 
1645 CZ  CZ  . PHE PHE A A 210 210 . 0.6747 0.5639 0.5161 0.0769  -0.1348 -0.0761 1 . 
1646 N   N   . PRO PRO A A 211 211 . 0.5597 0.6202 0.5908 0.0362  -0.1161 -0.0749 1 . 
1647 CA  CA  . PRO PRO A A 211 211 . 0.5800 0.6750 0.6460 0.0404  -0.1087 -0.0805 1 . 
1648 C   C   . PRO PRO A A 211 211 . 0.6354 0.7246 0.7153 0.0657  -0.1073 -0.0765 1 . 
1649 O   O   . PRO PRO A A 211 211 . 0.6262 0.7272 0.7298 0.0729  -0.1006 -0.0832 1 . 
1650 CB  CB  . PRO PRO A A 211 211 . 0.5505 0.6926 0.6366 0.0308  -0.1182 -0.0876 1 . 
1651 CG  CG  . PRO PRO A A 211 211 . 0.6113 0.7378 0.6730 0.0173  -0.1325 -0.0856 1 . 
1652 CD  CD  . PRO PRO A A 211 211 . 0.5978 0.6736 0.6250 0.0282  -0.1323 -0.0793 1 . 
1653 N   N   . GLU GLU A A 212 212 . 0.5664 0.6382 0.6322 0.0797  -0.1148 -0.0655 1 . 
1654 CA  CA  . GLU GLU A A 212 212 . 0.6260 0.6867 0.7052 0.1006  -0.1150 -0.0553 1 . 
1655 C   C   . GLU GLU A A 212 212 . 0.5814 0.6144 0.6614 0.1000  -0.1035 -0.0513 1 . 
1656 O   O   . GLU GLU A A 212 212 . 0.5850 0.6087 0.6861 0.1125  -0.1041 -0.0475 1 . 
1657 CB  CB  . GLU GLU A A 212 212 . 0.6499 0.7007 0.7083 0.1125  -0.1239 -0.0390 1 . 
1658 CG  CG  . GLU GLU A A 212 212 . 0.8164 0.8420 0.8372 0.1068  -0.1192 -0.0318 1 . 
1659 CD  CD  . GLU GLU A A 212 212 . 0.9264 0.9567 0.9205 0.0980  -0.1283 -0.0415 1 . 
1660 OE1 OE1 . GLU GLU A A 212 212 . 0.9795 1.0014 0.9438 0.1069  -0.1328 -0.0350 1 . 
1661 OE2 OE2 . GLU GLU A A 212 212 . 0.9130 0.9568 0.9159 0.0820  -0.1320 -0.0557 1 . 
1662 N   N   . ILE ILE A A 213 213 . 0.5247 0.5423 0.5829 0.0858  -0.0951 -0.0517 1 . 
1663 CA  CA  . ILE ILE A A 213 213 . 0.5454 0.5420 0.6049 0.0845  -0.0852 -0.0476 1 . 
1664 C   C   . ILE ILE A A 213 213 . 0.6390 0.6509 0.7253 0.0818  -0.0805 -0.0640 1 . 
1665 O   O   . ILE ILE A A 213 213 . 0.6892 0.6890 0.7932 0.0898  -0.0796 -0.0646 1 . 
1666 CB  CB  . ILE ILE A A 213 213 . 0.5596 0.5390 0.5886 0.0732  -0.0786 -0.0438 1 . 
1667 CG1 CG1 . ILE ILE A A 213 213 . 0.5317 0.4971 0.5339 0.0828  -0.0819 -0.0287 1 . 
1668 CG2 CG2 . ILE ILE A A 213 213 . 0.5569 0.5265 0.5918 0.0671  -0.0680 -0.0449 1 . 
1669 CD1 CD1 . ILE ILE A A 213 213 . 0.5374 0.4861 0.5072 0.0774  -0.0777 -0.0285 1 . 
1670 N   N   . LYS LYS A A 214 214 . 0.6775 0.7182 0.7670 0.0700  -0.0784 -0.0776 1 . 
1671 CA  CA  . LYS LYS A A 214 214 . 0.7155 0.7852 0.8296 0.0705  -0.0737 -0.0951 1 . 
1672 C   C   . LYS LYS A A 214 214 . 0.6901 0.7678 0.8338 0.0928  -0.0812 -0.1031 1 . 
1673 O   O   . LYS LYS A A 214 214 . 0.6477 0.7196 0.8089 0.1028  -0.0802 -0.1143 1 . 
1674 CB  CB  . LYS LYS A A 214 214 . 0.7183 0.8299 0.8337 0.0539  -0.0717 -0.1030 1 . 
1675 CG  CG  . LYS LYS A A 214 214 . 0.7887 0.9449 0.9276 0.0556  -0.0652 -0.1213 1 . 
1676 CD  CD  . LYS LYS A A 214 214 . 0.7795 0.9867 0.9223 0.0366  -0.0634 -0.1232 1 . 
1677 CE  CE  . LYS LYS A A 214 214 . 0.8398 1.1077 1.0111 0.0466  -0.0586 -0.1426 1 . 
1678 NZ  NZ  . LYS LYS A A 214 214 . 0.8418 1.1063 1.0120 0.0518  -0.0494 -0.1541 1 . 
1679 N   N   . THR THR A A 215 215 . 0.7117 0.7996 0.8606 0.1020  -0.0911 -0.0978 1 . 
1680 CA  CA  . THR THR A A 215 215 . 0.6940 0.7903 0.8717 0.1256  -0.1008 -0.1040 1 . 
1681 C   C   . THR THR A A 215 215 . 0.7050 0.7552 0.8899 0.1387  -0.1054 -0.0945 1 . 
1682 O   O   . THR THR A A 215 215 . 0.8136 0.8599 1.0255 0.1566  -0.1120 -0.1067 1 . 
1683 CB  CB  . THR THR A A 215 215 . 0.6869 0.8005 0.8637 0.1313  -0.1116 -0.0950 1 . 
1684 OG1 OG1 . THR THR A A 215 215 . 0.7165 0.8744 0.8917 0.1154  -0.1093 -0.1042 1 . 
1685 CG2 CG2 . THR THR A A 215 215 . 0.6953 0.8172 0.9021 0.1586  -0.1237 -0.0984 1 . 
1686 N   N   . ASN ASN A A 216 216 . 0.6886 0.7048 0.8508 0.1299  -0.1030 -0.0731 1 . 
1687 CA  CA  . ASN ASN A A 216 216 . 0.7662 0.7436 0.9372 0.1388  -0.1096 -0.0561 1 . 
1688 C   C   . ASN ASN A A 216 216 . 0.7739 0.7269 0.9487 0.1304  -0.1038 -0.0604 1 . 
1689 O   O   . ASN ASN A A 216 216 . 0.9165 0.8391 1.1107 0.1378  -0.1127 -0.0540 1 . 
1690 CB  CB  . ASN ASN A A 216 216 . 0.7647 0.7290 0.9115 0.1364  -0.1114 -0.0262 1 . 
1691 CG  CG  . ASN ASN A A 216 216 . 0.7534 0.7315 0.9047 0.1514  -0.1237 -0.0164 1 . 
1692 OD1 OD1 . ASN ASN A A 216 216 . 0.8460 0.8084 1.0176 0.1659  -0.1352 -0.0042 1 . 
1693 ND2 ND2 . ASN ASN A A 216 216 . 0.6678 0.6738 0.8009 0.1472  -0.1235 -0.0212 1 . 
1694 N   N   . ILE ILE A A 217 217 . 0.6144 0.5781 0.7725 0.1145  -0.0913 -0.0695 1 . 
1695 CA  CA  . ILE ILE A A 217 217 . 0.6324 0.5746 0.7912 0.1057  -0.0869 -0.0693 1 . 
1696 C   C   . ILE ILE A A 217 217 . 0.6775 0.6420 0.8357 0.0976  -0.0780 -0.0942 1 . 
1697 O   O   . ILE ILE A A 217 217 . 0.7790 0.7306 0.9383 0.0907  -0.0753 -0.0978 1 . 
1698 CB  CB  . ILE ILE A A 217 217 . 0.7467 0.6738 0.8799 0.0942  -0.0806 -0.0432 1 . 
1699 CG1 CG1 . ILE ILE A A 217 217 . 0.7981 0.7433 0.9019 0.0830  -0.0701 -0.0460 1 . 
1700 CG2 CG2 . ILE ILE A A 217 217 . 0.7185 0.6344 0.8479 0.1021  -0.0878 -0.0163 1 . 
1701 CD1 CD1 . ILE ILE A A 217 217 . 0.7949 0.7274 0.8754 0.0758  -0.0636 -0.0267 1 . 
1702 N   N   . LEU LEU A A 218 218 . 0.6797 0.6821 0.8368 0.0971  -0.0739 -0.1098 1 . 
1703 CA  CA  . LEU LEU A A 218 218 . 0.8546 0.8875 1.0127 0.0903  -0.0656 -0.1314 1 . 
1704 C   C   . LEU LEU A A 218 218 . 0.9009 0.9590 1.0873 0.1091  -0.0711 -0.1591 1 . 
1705 O   O   . LEU LEU A A 218 218 . 0.8612 0.9217 1.0649 0.1258  -0.0804 -0.1613 1 . 
1706 CB  CB  . LEU LEU A A 218 218 . 0.9739 1.0383 1.1118 0.0734  -0.0568 -0.1274 1 . 
1707 CG  CG  . LEU LEU A A 218 218 . 1.1126 1.1512 1.2218 0.0608  -0.0551 -0.1036 1 . 
1708 CD1 CD1 . LEU LEU A A 218 218 . 1.1052 1.1656 1.1964 0.0423  -0.0501 -0.1011 1 . 
1709 CD2 CD2 . LEU LEU A A 218 218 . 1.1693 1.1748 1.2671 0.0576  -0.0519 -0.0922 1 . 
1710 N   N   . ASP ASP A A 219 219 . 1.0797 1.1605 1.2699 0.1086  -0.0659 -0.1814 1 . 
1711 CA  CA  . ASP ASP A A 219 219 . 1.3259 1.4251 1.5421 0.1314  -0.0727 -0.2131 1 . 
1712 C   C   . ASP ASP A A 219 219 . 1.4312 1.5918 1.6442 0.1287  -0.0616 -0.2367 1 . 
1713 O   O   . ASP ASP A A 219 219 . 1.5627 1.7289 1.7816 0.1375  -0.0631 -0.2619 1 . 
1714 CB  CB  . ASP ASP A A 219 219 . 1.4048 1.4513 1.6345 0.1410  -0.0853 -0.2204 1 . 
1715 CG  CG  . ASP ASP A A 219 219 . 1.4314 1.4584 1.6438 0.1207  -0.0795 -0.2120 1 . 
1716 OD1 OD1 . ASP ASP A A 219 219 . 1.4207 1.4129 1.6218 0.1074  -0.0793 -0.1824 1 . 
1717 OD2 OD2 . ASP ASP A A 219 219 . 1.4442 1.4973 1.6535 0.1191  -0.0748 -0.2348 1 . 
1718 N   N   . ASN ASN A A 220 220 . 1.3889 1.5994 1.5930 0.1160  -0.0516 -0.2286 1 . 
1719 CA  CA  . ASN ASN A A 220 220 . 1.3912 1.6722 1.5919 0.1092  -0.0397 -0.2427 1 . 
1720 C   C   . ASN ASN A A 220 220 . 1.2735 1.5587 1.4611 0.1027  -0.0337 -0.2541 1 . 
1721 O   O   . ASN ASN A A 220 220 . 1.3047 1.6521 1.4940 0.1068  -0.0264 -0.2745 1 . 
1722 CB  CB  . ASN ASN A A 220 220 . 1.5176 1.8569 1.7445 0.1350  -0.0419 -0.2712 1 . 
1723 CG  CG  . ASN ASN A A 220 220 . 1.6069 1.9048 1.8575 0.1657  -0.0582 -0.2855 1 . 
1724 OD1 OD1 . ASN ASN A A 220 220 . 1.6204 1.9021 1.8798 0.1706  -0.0655 -0.2706 1 . 
1725 ND2 ND2 . ASN ASN A A 220 220 . 1.6509 1.9308 1.9123 0.1867  -0.0659 -0.3147 1 . 
1726 N   N   . HIS HIS A A 221 221 . 1.1005 1.3278 1.2752 0.0932  -0.0367 -0.2410 1 . 
1727 CA  CA  . HIS HIS A A 221 221 . 0.9618 1.1930 1.1209 0.0824  -0.0314 -0.2457 1 . 
1728 C   C   . HIS HIS A A 221 221 . 0.7376 0.9340 0.8727 0.0586  -0.0269 -0.2117 1 . 
1729 O   O   . HIS HIS A A 221 221 . 0.6111 0.7585 0.7428 0.0564  -0.0321 -0.2027 1 . 
1730 CB  CB  . HIS HIS A A 221 221 . 1.0645 1.2636 1.2373 0.0991  -0.0429 -0.2711 1 . 
1731 CG  CG  . HIS HIS A A 221 221 . 1.2117 1.4592 1.3980 0.1213  -0.0448 -0.3122 1 . 
1732 ND1 ND1 . HIS HIS A A 221 221 . 1.2326 1.5600 1.4137 0.1214  -0.0324 -0.3220 1 . 
1733 CD2 CD2 . HIS HIS A A 221 221 . 1.2712 1.5004 1.4758 0.1451  -0.0588 -0.3469 1 . 
1734 CE1 CE1 . HIS HIS A A 221 221 . 1.2563 1.6192 1.4504 0.1472  -0.0368 -0.3628 1 . 
1735 NE2 NE2 . HIS HIS A A 221 221 . 1.2784 1.5784 1.4865 0.1629  -0.0540 -0.3806 1 . 
1736 N   N   . PRO PRO A A 222 222 . 0.6545 0.8770 0.7739 0.0406  -0.0186 -0.1923 1 . 
1737 CA  CA  . PRO PRO A A 222 222 . 0.5915 0.7775 0.6879 0.0222  -0.0167 -0.1624 1 . 
1738 C   C   . PRO PRO A A 222 222 . 0.6667 0.8449 0.7474 0.0139  -0.0132 -0.1589 1 . 
1739 O   O   . PRO PRO A A 222 222 . 0.5980 0.8185 0.6761 0.0115  -0.0081 -0.1718 1 . 
1740 CB  CB  . PRO PRO A A 222 222 . 0.6017 0.8220 0.6889 0.0049  -0.0117 -0.1476 1 . 
1741 CG  CG  . PRO PRO A A 222 222 . 0.5377 0.8139 0.6469 0.0147  -0.0107 -0.1667 1 . 
1742 CD  CD  . PRO PRO A A 222 222 . 0.6140 0.9025 0.7383 0.0365  -0.0120 -0.1970 1 . 
1743 N   N   . LYS LYS A A 223 223 . 0.6314 0.7612 0.7014 0.0106  -0.0159 -0.1410 1 . 
1744 CA  CA  . LYS LYS A A 223 223 . 0.5811 0.7051 0.6347 0.0014  -0.0128 -0.1320 1 . 
1745 C   C   . LYS LYS A A 223 223 . 0.6503 0.8041 0.6840 -0.0148 -0.0061 -0.1184 1 . 
1746 O   O   . LYS LYS A A 223 223 . 0.6686 0.8166 0.6943 -0.0233 -0.0062 -0.1028 1 . 
1747 CB  CB  . LYS LYS A A 223 223 . 0.6022 0.6777 0.6480 0.0019  -0.0160 -0.1118 1 . 
1748 CG  CG  . LYS LYS A A 223 223 . 0.7068 0.7771 0.7406 -0.0038 -0.0143 -0.1031 1 . 
1749 CD  CD  . LYS LYS A A 223 223 . 0.6881 0.7735 0.7373 -0.0006 -0.0176 -0.1250 1 . 
1750 CE  CE  . LYS LYS A A 223 223 . 0.7108 0.7730 0.7622 -0.0023 -0.0214 -0.1149 1 . 
1751 NZ  NZ  . LYS LYS A A 223 223 . 0.6678 0.6937 0.7296 0.0032  -0.0258 -0.1014 1 . 
1752 N   N   . ILE ILE A A 224 224 . 0.6622 0.8484 0.6885 -0.0201 -0.0019 -0.1236 1 . 
1753 CA  CA  . ILE ILE A A 224 224 . 0.6124 0.8295 0.6201 -0.0370 0.0035  -0.1064 1 . 
1754 C   C   . ILE ILE A A 224 224 . 0.6507 0.8336 0.6375 -0.0439 0.0019  -0.0828 1 . 
1755 O   O   . ILE ILE A A 224 224 . 0.6338 0.8042 0.6199 -0.0375 0.0004  -0.0870 1 . 
1756 CB  CB  . ILE ILE A A 224 224 . 0.6900 0.9724 0.6990 -0.0378 0.0091  -0.1235 1 . 
1757 CG1 CG1 . ILE ILE A A 224 224 . 0.7003 1.0256 0.7293 -0.0285 0.0113  -0.1465 1 . 
1758 CG2 CG2 . ILE ILE A A 224 224 . 0.6283 0.9419 0.6165 -0.0576 0.0140  -0.0984 1 . 
1759 CD1 CD1 . ILE ILE A A 224 224 . 0.7263 1.1166 0.7583 -0.0204 0.0158  -0.1731 1 . 
1760 N   N   . PHE PHE A A 225 225 . 0.6418 0.8098 0.6132 -0.0565 0.0006  -0.0584 1 . 
1761 CA  CA  . PHE PHE A A 225 225 . 0.5779 0.7094 0.5287 -0.0593 -0.0030 -0.0361 1 . 
1762 C   C   . PHE PHE A A 225 225 . 0.5976 0.7607 0.5336 -0.0745 -0.0012 -0.0196 1 . 
1763 O   O   . PHE PHE A A 225 225 . 0.5932 0.7791 0.5273 -0.0906 -0.0010 -0.0080 1 . 
1764 CB  CB  . PHE PHE A A 225 225 . 0.6562 0.7394 0.5989 -0.0598 -0.0098 -0.0224 1 . 
1765 CG  CG  . PHE PHE A A 225 225 . 0.7972 0.8461 0.7168 -0.0633 -0.0158 0.0004  1 . 
1766 CD1 CD1 . PHE PHE A A 225 225 . 0.8021 0.8448 0.7121 -0.0548 -0.0150 0.0061  1 . 
1767 CD2 CD2 . PHE PHE A A 225 225 . 0.8829 0.9038 0.7918 -0.0742 -0.0244 0.0153  1 . 
1768 CE1 CE1 . PHE PHE A A 225 225 . 0.7889 0.8002 0.6786 -0.0539 -0.0218 0.0260  1 . 
1769 CE2 CE2 . PHE PHE A A 225 225 . 0.9162 0.8984 0.8045 -0.0744 -0.0331 0.0340  1 . 
1770 CZ  CZ  . PHE PHE A A 225 225 . 0.8150 0.7927 0.6934 -0.0623 -0.0313 0.0392  1 . 
1771 N   N   . LEU LEU A A 226 226 . 0.5739 0.7414 0.5004 -0.0705 -0.0007 -0.0161 1 . 
1772 CA  CA  . LEU LEU A A 226 226 . 0.5792 0.7804 0.4904 -0.0826 0.0004  0.0007  1 . 
1773 C   C   . LEU LEU A A 226 226 . 0.6454 0.8017 0.5379 -0.0809 -0.0069 0.0259  1 . 
1774 O   O   . LEU LEU A A 226 226 . 0.6279 0.7634 0.5195 -0.0664 -0.0084 0.0219  1 . 
1775 CB  CB  . LEU LEU A A 226 226 . 0.5984 0.8481 0.5132 -0.0770 0.0049  -0.0185 1 . 
1776 CG  CG  . LEU LEU A A 226 226 . 0.7110 1.0130 0.6416 -0.0746 0.0107  -0.0477 1 . 
1777 CD1 CD1 . LEU LEU A A 226 226 . 0.5770 0.9122 0.5096 -0.0655 0.0108  -0.0714 1 . 
1778 CD2 CD2 . LEU LEU A A 226 226 . 0.7934 1.1477 0.7188 -0.0909 0.0160  -0.0348 1 . 
1779 N   N   . GLU GLU A A 227 227 . 0.6133 0.7560 0.4927 -0.0954 -0.0125 0.0522  1 . 
1780 CA  CA  . GLU GLU A A 227 227 . 0.7202 0.8147 0.5814 -0.0914 -0.0224 0.0756  1 . 
1781 C   C   . GLU GLU A A 227 227 . 0.7932 0.9204 0.6418 -0.0947 -0.0223 0.0917  1 . 
1782 O   O   . GLU GLU A A 227 227 . 0.8261 0.9940 0.6699 -0.1134 -0.0210 0.1075  1 . 
1783 CB  CB  . GLU GLU A A 227 227 . 0.8586 0.9139 0.7128 -0.1060 -0.0331 0.0959  1 . 
1784 CG  CG  . GLU GLU A A 227 227 . 0.9744 0.9675 0.8099 -0.0973 -0.0470 0.1154  1 . 
1785 CD  CD  . GLU GLU A A 227 227 . 1.0577 1.0013 0.8880 -0.1115 -0.0617 0.1301  1 . 
1786 OE1 OE1 . GLU GLU A A 227 227 . 1.0811 1.0366 0.9242 -0.1255 -0.0600 0.1221  1 . 
1787 OE2 OE2 . GLU GLU A A 227 227 . 1.1232 1.0152 0.9375 -0.1081 -0.0767 0.1490  1 . 
1788 N   N   . VAL VAL A A 228 228 . 0.8307 0.9461 0.6745 -0.0770 -0.0239 0.0897  1 . 
1789 CA  CA  . VAL VAL A A 228 228 . 0.8099 0.9608 0.6433 -0.0769 -0.0245 0.1018  1 . 
1790 C   C   . VAL VAL A A 228 228 . 0.8873 0.9934 0.7076 -0.0608 -0.0344 0.1199  1 . 
1791 O   O   . VAL VAL A A 228 228 . 0.8613 0.9421 0.6874 -0.0416 -0.0344 0.1074  1 . 
1792 CB  CB  . VAL VAL A A 228 228 . 0.7272 0.9265 0.5728 -0.0700 -0.0167 0.0745  1 . 
1793 CG1 CG1 . VAL VAL A A 228 228 . 0.6837 0.9171 0.5177 -0.0675 -0.0196 0.0860  1 . 
1794 CG2 CG2 . VAL VAL A A 228 228 . 0.6640 0.9109 0.5211 -0.0811 -0.0084 0.0534  1 . 
1795 N   N   . ARG ARG A A 229 229 . 0.9756 1.0766 0.7790 -0.0674 -0.0432 0.1503  1 . 
1796 CA  CA  . ARG ARG A A 229 229 . 0.9688 1.0256 0.7591 -0.0489 -0.0551 0.1683  1 . 
1797 C   C   . ARG ARG A A 229 229 . 0.9923 1.0741 0.7672 -0.0574 -0.0619 0.1994  1 . 
1798 O   O   . ARG ARG A A 229 229 . 0.9992 1.1375 0.7731 -0.0773 -0.0559 0.2053  1 . 
1799 CB  CB  . ARG ARG A A 229 229 . 0.9604 0.9421 0.7448 -0.0437 -0.0664 0.1744  1 . 
1800 CG  CG  . ARG ARG A A 229 229 . 1.0573 1.0248 0.8391 -0.0719 -0.0725 0.1919  1 . 
1801 CD  CD  . ARG ARG A A 229 229 . 1.2652 1.1536 1.0414 -0.0679 -0.0877 0.1947  1 . 
1802 NE  NE  . ARG ARG A A 229 229 . 1.4839 1.3256 1.2447 -0.0741 -0.1076 0.2280  1 . 
1803 CZ  CZ  . ARG ARG A A 229 229 . 1.6289 1.4054 1.3850 -0.0834 -0.1254 0.2379  1 . 
1804 NH1 NH1 . ARG ARG A A 229 229 . 1.7090 1.4390 1.4525 -0.0895 -0.1462 0.2701  1 . 
1805 NH2 NH2 . ARG ARG A A 229 229 . 1.6343 1.3906 1.3989 -0.0873 -0.1245 0.2161  1 . 
1806 N   N   . GLU GLU A A 230 230 . 1.0259 1.0687 0.7882 -0.0405 -0.0752 0.2199  1 . 
1807 CA  CA  . GLU GLU A A 230 230 . 1.1461 1.2052 0.8929 -0.0468 -0.0847 0.2547  1 . 
1808 C   C   . GLU GLU A A 230 230 . 1.2003 1.2168 0.9368 -0.0678 -0.0984 0.2882  1 . 
1809 O   O   . GLU GLU A A 230 230 . 1.2208 1.1972 0.9630 -0.0785 -0.1005 0.2818  1 . 
1810 CB  CB  . GLU GLU A A 230 230 . 1.2298 1.2708 0.9695 -0.0163 -0.0944 0.2623  1 . 
1811 CG  CG  . GLU GLU A A 230 230 . 1.2801 1.3811 1.0304 -0.0032 -0.0834 0.2396  1 . 
1812 CD  CD  . GLU GLU A A 230 230 . 1.3948 1.5346 1.1349 0.0046  -0.0905 0.2614  1 . 
1813 OE1 OE1 . GLU GLU A A 230 230 . 1.4552 1.5622 1.1891 0.0298  -0.1024 0.2752  1 . 
1814 OE2 OE2 . GLU GLU A A 230 230 . 1.4107 1.6165 1.1483 -0.0123 -0.0849 0.2638  1 . 
# 
_atom_sites.entry_id                    UNNAMED 
_atom_sites.fract_transf_matrix[1][1]   0.009667 
_atom_sites.fract_transf_matrix[1][2]   0.000000 
_atom_sites.fract_transf_matrix[1][3]   0.000000 
_atom_sites.fract_transf_matrix[2][1]   0.000000 
_atom_sites.fract_transf_matrix[2][2]   0.009667 
_atom_sites.fract_transf_matrix[2][3]   0.000000 
_atom_sites.fract_transf_matrix[3][1]   0.000000 
_atom_sites.fract_transf_matrix[3][2]   0.000000 
_atom_sites.fract_transf_matrix[3][3]   0.020020 
_atom_sites.fract_transf_vector[1]      0.000000 
_atom_sites.fract_transf_vector[2]      0.000000 
_atom_sites.fract_transf_vector[3]      0.000000 
# 
_cell.length_a      103.440 
_cell.length_b      103.440 
_cell.length_c      49.950 
_cell.angle_alpha   90.000 
_cell.angle_beta    90.000 
_cell.angle_gamma   90.000 
_cell.entry_id      UNNAMED 
# 
_data_extraction.extraction_date   'Thu Jun  9 16:21:14 2022' 
# 
loop_
_database_2.database_id 
_database_2.database_code 
PDB   UNNAMED 
WWPDB UNNAMED 
# 
_database_PDB_remark.id     1 
_database_PDB_remark.text   
;
REMARK Date 2022-05-04 Time 14:02:28 BST +0100 (1651669348.20 s)
REMARK PHENIX refinement
REMARK 
REMARK ****************** INPUT FILES AND LABELS ******************************
REMARK Reflections:
REMARK   file name      : /Users/cjh30/Documents/Crystallography/Czekster_lab_work/Emmajay/CDPS24_final_refinements/CDPS24_D58N/85523355_mx26793v3_xCDPS24D58NH1212_free.mtz
REMARK   labels         : ['IMEAN,SIGIMEAN']
REMARK R-free flags:
REMARK   file name      : /Users/cjh30/Documents/Crystallography/Czekster_lab_work/Emmajay/CDPS24_final_refinements/CDPS24_D58N/85523355_mx26793v3_xCDPS24D58NH1212_free.mtz
REMARK   label          : FreeR_flag
REMARK   test_flag_value: 0
REMARK Model file name(s): 
REMARK   /Users/cjh30/Documents/Crystallography/Czekster_lab_work/Emmajay/CDPS24_final_refinements/CDPS24_D58N/redo_refinement/Cdps24_D58N_work1.pdb
REMARK 
REMARK ******************** REFINEMENT SUMMARY: QUICK FACTS *******************
REMARK Start: r_work = 0.2337 r_free = 0.2566 bonds = 0.007 angles = 1.410
REMARK Final: r_work = 0.2096 r_free = 0.2475 bonds = 0.007 angles = 0.810
REMARK ************************************************************************
REMARK 
REMARK ****************** REFINEMENT STATISTICS STEP BY STEP ******************
REMARK leading digit, like 1_, means number of macro-cycle                     
REMARK 0    : statistics at the very beginning when nothing is done yet        
REMARK 1_bss: bulk solvent correction and/or (anisotropic) scaling             
REMARK 1_xyz: refinement of coordinates                                        
REMARK 1_adp: refinement of ADPs (Atomic Displacement Parameters)              
REMARK 1_wat: ordered solvent update (add / remove)                            
REMARK 1_occ: refinement of occupancies                                        
REMARK ------------------------------------------------------------------------
REMARK  stage       r-work r-free bonds angles b_min b_max b_ave n_water shift
REMARK       0    : 0.5616 0.3278 0.007  1.41  30.0 151.4  66.8  27      0.000
REMARK       1_bss: 0.2337 0.2566 0.007  1.41  31.9 153.3  68.7  27      0.000
REMARK 1_settarget: 0.2337 0.2566 0.007  1.41  31.9 153.3  68.7  27      0.000
REMARK       1_nqh: 0.2337 0.2566 0.007  1.41  31.9 153.3  68.7  27      0.000
REMARK    1_weight: 0.2337 0.2566 0.007  1.41  31.9 153.3  68.7  27      0.000
REMARK    1_xyzrec: 0.2259 0.2578 0.010  1.02  31.9 153.3  68.7  27      0.108
REMARK       1_adp: 0.2022 0.2537 0.010  1.02  37.8 145.5  70.6  27      0.108
REMARK       2_bss: 0.2021 0.2521 0.010  1.02  37.8 145.5  70.6  27      0.108
REMARK 2_settarget: 0.2021 0.2521 0.010  1.02  37.8 145.5  70.6  27      0.108
REMARK 2_updatecdl: 0.2021 0.2521 0.010  1.03  37.8 145.5  70.6  27      0.108
REMARK       2_nqh: 0.2021 0.2521 0.010  1.03  37.8 145.5  70.6  27      0.108
REMARK    2_weight: 0.2021 0.2521 0.010  1.03  37.8 145.5  70.6  27      0.108
REMARK    2_xyzrec: 0.2008 0.2557 0.009  0.92  37.8 145.5  70.6  27      0.158
REMARK       2_adp: 0.1986 0.2538 0.009  0.92  35.1 157.2  71.8  27      0.158
REMARK       3_bss: 0.1984 0.2537 0.009  0.92  35.1 157.2  71.8  27      0.158
REMARK 3_settarget: 0.1984 0.2537 0.009  0.92  35.1 157.2  71.8  27      0.158
REMARK 3_updatecdl: 0.1984 0.2537 0.009  0.94  35.1 157.2  71.8  27      0.158
REMARK       3_nqh: 0.1984 0.2537 0.009  0.94  35.1 157.2  71.8  27      0.158
REMARK       3_sol: 0.2034 0.2564 0.009  0.94  35.1 157.2  71.9  13       n/a
REMARK    3_weight: 0.2034 0.2564 0.009  0.94  35.1 157.2  71.9  13       n/a
REMARK    3_xyzrec: 0.2073 0.2555 0.007  0.88  35.1 157.2  71.9  13       n/a
REMARK       3_adp: 0.2105 0.2538 0.007  0.88  34.8 155.2  70.7  13       n/a
REMARK       4_bss: 0.2100 0.2524 0.007  0.88  34.8 155.2  70.7  13       n/a
REMARK 4_settarget: 0.2100 0.2524 0.007  0.88  34.8 155.2  70.7  13       n/a
REMARK 4_updatecdl: 0.2100 0.2524 0.007  0.89  34.8 155.2  70.7  13       n/a
REMARK       4_nqh: 0.2101 0.2524 0.007  0.89  34.8 155.2  70.7  13       n/a
REMARK       4_sol: 0.2102 0.2524 0.007  0.89  34.8 155.2  70.7  13       n/a
REMARK    4_weight: 0.2102 0.2524 0.007  0.89  34.8 155.2  70.7  13       n/a
REMARK    4_xyzrec: 0.2073 0.2511 0.007  0.81  34.8 155.2  70.7  13       n/a
REMARK       4_adp: 0.2076 0.2485 0.007  0.81  37.6 153.5  70.3  13       n/a
REMARK       5_bss: 0.2076 0.2487 0.007  0.81  37.6 153.5  70.3  13       n/a
REMARK 5_settarget: 0.2076 0.2487 0.007  0.81  37.6 153.5  70.3  13       n/a
REMARK 5_updatecdl: 0.2076 0.2487 0.007  0.82  37.6 153.5  70.3  13       n/a
REMARK     5_setrh: 0.2076 0.2487 0.007  0.82  37.6 153.5  70.3  13       n/a
REMARK       5_nqh: 0.2076 0.2487 0.007  0.82  37.6 153.5  70.3  13       n/a
REMARK       5_sol: 0.2089 0.2469 0.007  0.82  37.6 153.5  70.3  12       n/a
REMARK    5_weight: 0.2089 0.2469 0.007  0.82  37.6 153.5  70.3  12       n/a
REMARK    5_xyzrec: 0.2083 0.2473 0.007  0.81  37.6 153.5  70.3  12       n/a
REMARK       5_adp: 0.2092 0.2475 0.007  0.81  39.6 152.3  70.1  12       n/a
REMARK         end: 0.2096 0.2475 0.007  0.81  39.2 151.9  69.8  11       n/a
REMARK ------------------------------------------------------------------------
REMARK MODEL CONTENT.
REMARK  ELEMENT        ATOM RECORD COUNT   OCCUPANCY SUM
REMARK        C                     1186         1186.00
REMARK        S                        2            2.00
REMARK        O                      339          339.00
REMARK        N                      298          298.00
REMARK    TOTAL                     1825         1825.00
REMARK -----------------------------------------------------------------------
REMARK r_free_flags.md5.hexdigest 288c4af2b7f91de5c13fddecb7860d60
REMARK 
REMARK IF THIS FILE IS FOR PDB DEPOSITION: REMOVE ALL FROM THIS LINE UP.
REMARK   3
REMARK   3 REFINEMENT.
REMARK   3   PROGRAM     : PHENIX (1.14_3260: ???)
REMARK   3   AUTHORS     : Adams,Afonine,Bunkoczi,Burnley,Chen,Dar,Davis,
REMARK   3               : Draizen,Echols,Gildea,Gros,Grosse-Kunstleve,Headd,
REMARK   3               : Hintze,Hung,Ioerger,Liebschner,McCoy,McKee,Moriarty,
REMARK   3               : Oeffner,Poon,Read,Richardson,Richardson,Sacchettini,
REMARK   3               : Sauter,Sobolev,Storoni,Terwilliger,Williams,Zwart
REMARK   3
REMARK   3  X-RAY DATA.
REMARK   3  
REMARK   3  REFINEMENT TARGET : ML
REMARK   3  
REMARK   3  DATA USED IN REFINEMENT.
REMARK   3   RESOLUTION RANGE HIGH (ANGSTROMS) : 2.300   
REMARK   3   RESOLUTION RANGE LOW  (ANGSTROMS) : 46.260  
REMARK   3   MIN(FOBS/SIGMA_FOBS)              : 1.35  
REMARK   3   COMPLETENESS FOR RANGE        (%) : 98.93 
REMARK   3   NUMBER OF REFLECTIONS             : 12399     
REMARK   3   NUMBER OF REFLECTIONS (NON-ANOMALOUS) : 12399     
REMARK   3  
REMARK   3  FIT TO DATA USED IN REFINEMENT.
REMARK   3   R VALUE     (WORKING + TEST SET) : 0.2115
REMARK   3   R VALUE            (WORKING SET) : 0.2096
REMARK   3   FREE R VALUE                     : 0.2475
REMARK   3   FREE R VALUE TEST SET SIZE   (%) : 4.84  
REMARK   3   FREE R VALUE TEST SET COUNT      : 600       
REMARK   3  
REMARK   3  FIT TO DATA USED IN REFINEMENT (IN BINS).
REMARK   3   BIN  RESOLUTION RANGE  COMPL.    NWORK NFREE   RWORK  RFREE  CCWORK CCFREE
REMARK   3     1 46.2691 -  3.6507    0.99     3120   153  0.1950 0.2220   0.933  0.900
REMARK   3     2  3.6507 -  2.8978    0.99     2949   142  0.2388 0.2963   0.884  0.852
REMARK   3     3  2.8978 -  2.5315    0.99     2884   152  0.2195 0.2662   0.893  0.849
REMARK   3     4  2.5315 -  2.3001    0.98     2846   153  0.2211 0.2727   0.887  0.800
REMARK   3  
REMARK   3  BULK SOLVENT MODELLING.
REMARK   3   METHOD USED        : FLAT BULK SOLVENT MODEL
REMARK   3   SOLVENT RADIUS     : 1.11    
REMARK   3   SHRINKAGE RADIUS   : 0.90    
REMARK   3   GRID STEP FACTOR   : 4.00    
REMARK   3  
REMARK   3  ERROR ESTIMATES.
REMARK   3   COORDINATE ERROR (MAXIMUM-LIKELIHOOD BASED)     : 0.27    
REMARK   3   PHASE ERROR (DEGREES, MAXIMUM-LIKELIHOOD BASED) : 27.96   
REMARK   3  
REMARK   3  STRUCTURE FACTORS CALCULATION ALGORITHM : FFT
REMARK   3  
REMARK   3  
REMARK   3  GEOMETRY RESTRAINTS LIBRARY: None
REMARK   3  DEVIATIONS FROM IDEAL VALUES.
REMARK   3    BOND      :  0.007   0.052   1852
REMARK   3    ANGLE     :  0.810   7.319   2491
REMARK   3    CHIRALITY :  0.051   0.154    271
REMARK   3    PLANARITY :  0.005   0.040    308
REMARK   3    DIHEDRAL  : 17.798 179.885   1116
REMARK   3    MIN NONBONDED DISTANCE : 2.376 
REMARK   3  REMARK   3  
REMARK   3  MOLPROBITY STATISTICS.
REMARK   3    ALL-ATOM CLASHSCORE : 6.28
REMARK   3    RAMACHANDRAN PLOT:
REMARK   3      OUTLIERS : 0.48  %
REMARK   3      ALLOWED  : 1.91  %
REMARK   3      FAVORED  : 97.61 %
REMARK   3    ROTAMER OUTLIERS : 3.52 %
REMARK   3    CBETA DEVIATIONS : 0
REMARK   3    PEPTIDE PLANE:
REMARK   3      CIS-PROLINE     : 0.0
REMARK   3      CIS-GENERAL     : 0.0
REMARK   3      TWISTED PROLINE : 0.0
REMARK   3      TWISTED GENERAL : 0.0
REMARK   3  
REMARK   3                  min    max   mean <Bi,j>   iso aniso
REMARK   3     Overall:   39.22 151.91  69.79   5.48  1825  1814
REMARK   3     Protein:   39.22 151.91  69.86   5.48  1814  1814
REMARK   3     Water:     49.78  70.82  58.02    N/A    11     0
REMARK   3     Chain  A:  39.22 151.91  69.86    N/A  1814  1814
REMARK   3     Chain  S:  49.78  70.82  58.02    N/A    11     0
REMARK   3     Histogram:
REMARK   3         Values      Number of atoms
REMARK   3      39.22 - 50.49       248
REMARK   3      50.49 - 61.76       610
REMARK   3      61.76 - 73.03       362
REMARK   3      73.03 - 84.30       201
REMARK   3      84.30 - 95.57       160
REMARK   3      95.57 - 106.84      102
REMARK   3     106.84 - 118.11       87
REMARK   3     118.11 - 129.38       28
REMARK   3     129.38 - 140.64       13
REMARK   3     140.64 - 151.91       14
REMARK   3  
REMARK   3  
REMARK   3  TLS DETAILS.
REMARK   3   NUMBER OF TLS GROUPS: 5     
REMARK   3   ORIGIN: CENTER OF MASS
REMARK   3   TLS GROUP : 1     
REMARK   3    SELECTION: chain 'A' and (resid 1 through 58 )
REMARK   3    ORIGIN FOR THE GROUP (A):  21.5366  57.9776   3.3919
REMARK   3    T TENSOR                                            
REMARK   3      T11:   0.5112 T22:   0.5854                       
REMARK   3      T33:   0.3467 T12:  -0.0122                       
REMARK   3      T13:  -0.0453 T23:  -0.0919                       
REMARK   3    L TENSOR                                            
REMARK   3      L11:   6.1114 L22:   6.0011                       
REMARK   3      L33:   2.9461 L12:   0.2916                       
REMARK   3      L13:   0.6910 L23:  -0.0697                       
REMARK   3    S TENSOR                                            
REMARK   3      S11:   0.0866 S12:   0.9024 S13:   0.0317         
REMARK   3      S21:  -0.4618 S22:   0.1051 S23:  -0.0294         
REMARK   3      S31:  -0.1747 S32:   0.7619 S33:  -0.1315         
REMARK   3   TLS GROUP : 2     
REMARK   3    SELECTION: chain 'A' and (resid 59 through 83 )
REMARK   3    ORIGIN FOR THE GROUP (A):  12.2098  52.2457  24.8893
REMARK   3    T TENSOR                                            
REMARK   3      T11:   0.5495 T22:   0.6100                       
REMARK   3      T33:   0.6447 T12:  -0.0488                       
REMARK   3      T13:   0.0299 T23:   0.0619                       
REMARK   3    L TENSOR                                            
REMARK   3      L11:   7.1343 L22:   3.2281                       
REMARK   3      L33:   7.2041 L12:  -0.4300                       
REMARK   3      L13:   0.3899 L23:   0.1816                       
REMARK   3    S TENSOR                                            
REMARK   3      S11:  -0.0633 S12:  -1.0970 S13:  -0.2901         
REMARK   3      S21:   0.4752 S22:  -0.1093 S23:   0.3146         
REMARK   3      S31:  -0.1383 S32:  -0.2342 S33:   0.2228         
REMARK   3   TLS GROUP : 3     
REMARK   3    SELECTION: chain 'A' and (resid 84 through 134 )
REMARK   3    ORIGIN FOR THE GROUP (A):  18.3404  49.6155  13.9692
REMARK   3    T TENSOR                                            
REMARK   3      T11:   0.4423 T22:   0.3702                       
REMARK   3      T33:   0.5000 T12:   0.0381                       
REMARK   3      T13:  -0.0173 T23:  -0.0501                       
REMARK   3    L TENSOR                                            
REMARK   3      L11:   5.8514 L22:   1.5792                       
REMARK   3      L33:   2.8786 L12:   0.2931                       
REMARK   3      L13:   2.9115 L23:  -0.6759                       
REMARK   3    S TENSOR                                            
REMARK   3      S11:   0.4643 S12:   0.2505 S13:  -0.6499         
REMARK   3      S21:  -0.1749 S22:   0.0614 S23:   0.1433         
REMARK   3      S31:   0.6271 S32:   0.0585 S33:  -0.4906         
REMARK   3   TLS GROUP : 4     
REMARK   3    SELECTION: chain 'A' and (resid 135 through 176 )
REMARK   3    ORIGIN FOR THE GROUP (A):  24.0948  62.4867  28.8051
REMARK   3    T TENSOR                                            
REMARK   3      T11:   0.6062 T22:   0.6736                       
REMARK   3      T33:   0.6722 T12:  -0.0069                       
REMARK   3      T13:   0.0546 T23:  -0.1758                       
REMARK   3    L TENSOR                                            
REMARK   3      L11:   6.5849 L22:   3.8893                       
REMARK   3      L33:   1.1490 L12:  -2.6292                       
REMARK   3      L13:  -2.3242 L23:   1.7246                       
REMARK   3    S TENSOR                                            
REMARK   3      S11:   0.1765 S12:  -0.7227 S13:   0.8760         
REMARK   3      S21:   0.1531 S22:  -0.1243 S23:   0.4416         
REMARK   3      S31:  -0.0827 S32:  -0.5264 S33:  -0.1201         
REMARK   3   TLS GROUP : 5     
REMARK   3    SELECTION: chain 'A' and (resid 177 through 230 )
REMARK   3    ORIGIN FOR THE GROUP (A):  31.6039  56.5710  13.8410
REMARK   3    T TENSOR                                            
REMARK   3      T11:   0.4637 T22:   0.4950                       
REMARK   3      T33:   0.4636 T12:  -0.0120                       
REMARK   3      T13:  -0.0170 T23:  -0.0661                       
REMARK   3    L TENSOR                                            
REMARK   3      L11:   5.1657 L22:   1.4405                       
REMARK   3      L33:   4.4930 L12:  -0.6245                       
REMARK   3      L13:   1.9767 L23:  -0.4955                       
REMARK   3    S TENSOR                                            
REMARK   3      S11:  -0.1234 S12:   0.6079 S13:  -0.2796         
REMARK   3      S21:   0.0503 S22:   0.2298 S23:  -0.1987         
REMARK   3      S31:  -0.1713 S32:   0.4284 S33:  -0.0931         
REMARK   3
;
# 
_diffrn_radiation.diffrn_id                        1 
_diffrn_radiation.wavelength_id                    ? 
_diffrn_radiation.pdbx_monochromatic_or_laue_m_l   ? 
_diffrn_radiation.monochromator                    ? 
_diffrn_radiation.pdbx_diffrn_protocol             ? 
_diffrn_radiation.pdbx_scattering_type             ? 
# 
_entity_poly.entity_id                  1 
_entity_poly.pdbx_seq_one_letter_code   
;MELHQIRGCHKNDIELKKYNIGVAISLGNKWFSIDNIEKLVKWSLLHTKEYVIIYIANSI
HGINLSVRNKLSDSHAEEVAIRYGRNLFIKIKERVSLSFSQDEQAKIIYATWSDIADSKY
KEKVKYLYNLYDKNINFKNYIENFVKEWVSKEKRTFNNNEINKFGRYILEELPELMVQVK
ARGVLFEAYVYPYKTRITEFVGLLQKGEIFPEIKTNILDNHPKIFLEVRE
;
_entity_poly.pdbx_strand_id             A 
_entity_poly.type                       'polypeptide(L)' 
_entity_poly.pdbx_target_identifier     ? 
# 
_entry.id   UNNAMED 
# 
_exptl.crystals_number   1 
_exptl.entry_id          UNNAMED 
_exptl.method            'X-RAY DIFFRACTION' 
# 
loop_
_pdbx_refine_tls.pdbx_refine_id 
_pdbx_refine_tls.id 
_pdbx_refine_tls.details 
_pdbx_refine_tls.method 
_pdbx_refine_tls.origin_x 
_pdbx_refine_tls.origin_y 
_pdbx_refine_tls.origin_z 
_pdbx_refine_tls.T[1][1] 
_pdbx_refine_tls.T[2][2] 
_pdbx_refine_tls.T[3][3] 
_pdbx_refine_tls.T[1][2] 
_pdbx_refine_tls.T[1][3] 
_pdbx_refine_tls.T[2][3] 
_pdbx_refine_tls.L[1][1] 
_pdbx_refine_tls.L[2][2] 
_pdbx_refine_tls.L[3][3] 
_pdbx_refine_tls.L[1][2] 
_pdbx_refine_tls.L[1][3] 
_pdbx_refine_tls.L[2][3] 
_pdbx_refine_tls.S[1][1] 
_pdbx_refine_tls.S[2][2] 
_pdbx_refine_tls.S[3][3] 
_pdbx_refine_tls.S[1][2] 
_pdbx_refine_tls.S[1][3] 
_pdbx_refine_tls.S[2][3] 
_pdbx_refine_tls.S[2][1] 
_pdbx_refine_tls.S[3][1] 
_pdbx_refine_tls.S[3][2] 
'X-RAY DIFFRACTION' 1 ? refined 21.5366 57.9776 3.3919  0.5112 0.5854 0.3467 -0.0122 -0.0453 
-0.0919 6.1114 6.0011 2.9461 0.2916  0.6910  -0.0697 0.0866  0.1051  -0.1315 0.9024  0.0317  
-0.0294 -0.4618 -0.1747 0.7619  
'X-RAY DIFFRACTION' 2 ? refined 12.2098 52.2457 24.8893 0.5495 0.6100 0.6447 -0.0488 0.0299  
0.0619  7.1343 3.2281 7.2041 -0.4300 0.3899  0.1816  -0.0633 -0.1093 0.2228  -1.0970 -0.2901 
0.3146  0.4752  -0.1383 -0.2342 
'X-RAY DIFFRACTION' 3 ? refined 18.3404 49.6155 13.9692 0.4423 0.3702 0.5000 0.0381  -0.0173 
-0.0501 5.8514 1.5792 2.8786 0.2931  2.9115  -0.6759 0.4643  0.0614  -0.4906 0.2505  -0.6499 
0.1433  -0.1749 0.6271  0.0585  
'X-RAY DIFFRACTION' 4 ? refined 24.0948 62.4867 28.8051 0.6062 0.6736 0.6722 -0.0069 0.0546  
-0.1758 6.5849 3.8893 1.1490 -2.6292 -2.3242 1.7246  0.1765  -0.1243 -0.1201 -0.7227 0.8760  
0.4416  0.1531  -0.0827 -0.5264 
'X-RAY DIFFRACTION' 5 ? refined 31.6039 56.5710 13.8410 0.4637 0.4950 0.4636 -0.0120 -0.0170 
-0.0661 5.1657 1.4405 4.4930 -0.6245 1.9767  -0.4955 -0.1234 0.2298  -0.0931 0.6079  -0.2796 
-0.1987 0.0503  -0.1713 0.4284  
# 
loop_
_pdbx_refine_tls_group.pdbx_refine_id 
_pdbx_refine_tls_group.id 
_pdbx_refine_tls_group.refine_tls_id 
_pdbx_refine_tls_group.beg_auth_asym_id 
_pdbx_refine_tls_group.beg_auth_seq_id 
_pdbx_refine_tls_group.end_auth_asym_id 
_pdbx_refine_tls_group.end_auth_seq_id 
_pdbx_refine_tls_group.selection_details 
'X-RAY DIFFRACTION' 1 1 A 1   A 58  
;chain 'A' and (resid 1 through 58 )
;
'X-RAY DIFFRACTION' 2 2 A 59  A 83  
;chain 'A' and (resid 59 through 83 )
;
'X-RAY DIFFRACTION' 3 3 A 84  A 134 
;chain 'A' and (resid 84 through 134 )
;
'X-RAY DIFFRACTION' 4 4 A 135 A 176 
;chain 'A' and (resid 135 through 176 )
;
'X-RAY DIFFRACTION' 5 5 A 177 A 230 
;chain 'A' and (resid 177 through 230 )
;
# 
_refine.entry_id                                 UNNAMED 
_refine.pdbx_refine_id                           'X-RAY DIFFRACTION' 
_refine.ls_d_res_high                            2.3000 
_refine.ls_d_res_low                             46.2600 
_refine.pdbx_ls_sigma_F                          1.350 
_refine.pdbx_data_cutoff_high_absF               ? 
_refine.pdbx_data_cutoff_low_absF                ? 
_refine.ls_percent_reflns_obs                    98.9300 
_refine.ls_number_reflns_obs                     12399 
_refine.ls_number_reflns_all                     ? 
_refine.pdbx_ls_cross_valid_method               THROUGHOUT 
_refine.ls_matrix_type                           ? 
_refine.pdbx_R_Free_selection_details            ? 
_refine.details                                  ? 
_refine.ls_R_factor_all                          ? 
_refine.ls_R_factor_obs                          0.2115 
_refine.ls_R_factor_R_work                       0.2096 
_refine.ls_wR_factor_R_work                      ? 
_refine.ls_R_factor_R_free                       0.2475 
_refine.ls_wR_factor_R_free                      ? 
_refine.ls_percent_reflns_R_free                 4.8400 
_refine.ls_number_reflns_R_free                  600 
_refine.ls_number_reflns_R_work                  11799 
_refine.ls_R_factor_R_free_error                 ? 
_refine.B_iso_mean                               69.7855 
_refine.solvent_model_param_bsol                 ? 
_refine.solvent_model_param_ksol                 ? 
_refine.pdbx_isotropic_thermal_model             ? 
_refine.aniso_B[1][1]                            ? 
_refine.aniso_B[2][2]                            ? 
_refine.aniso_B[3][3]                            ? 
_refine.aniso_B[1][2]                            ? 
_refine.aniso_B[1][3]                            ? 
_refine.aniso_B[2][3]                            ? 
_refine.correlation_coeff_Fo_to_Fc               ? 
_refine.correlation_coeff_Fo_to_Fc_free          ? 
_refine.overall_SU_R_Cruickshank_DPI             ? 
_refine.pdbx_overall_SU_R_free_Cruickshank_DPI   ? 
_refine.pdbx_overall_SU_R_Blow_DPI               ? 
_refine.pdbx_overall_SU_R_free_Blow_DPI          ? 
_refine.overall_SU_R_free                        ? 
_refine.pdbx_overall_ESU_R                       ? 
_refine.pdbx_overall_ESU_R_Free                  ? 
_refine.overall_SU_ML                            0.2700 
_refine.overall_SU_B                             ? 
_refine.solvent_model_details                    'FLAT BULK SOLVENT MODEL' 
_refine.pdbx_solvent_vdw_probe_radii             1.1100 
_refine.pdbx_solvent_ion_probe_radii             ? 
_refine.pdbx_solvent_shrinkage_radii             0.9000 
_refine.ls_number_parameters                     ? 
_refine.ls_number_restraints                     ? 
_refine.pdbx_starting_model                      ? 
_refine.pdbx_method_to_determine_struct          ? 
_refine.pdbx_stereochemistry_target_values       ML 
_refine.pdbx_stereochem_target_val_spec_case     ? 
_refine.overall_FOM_work_R_set                   ? 
_refine.B_iso_max                                151.910 
_refine.B_iso_min                                39.220 
_refine.pdbx_overall_phase_error                 27.9600 
_refine.occupancy_max                            ? 
_refine.occupancy_min                            ? 
# 
_refine_hist.cycle_id                     final 
_refine_hist.pdbx_refine_id               'X-RAY DIFFRACTION' 
_refine_hist.d_res_high                   2.30 
_refine_hist.d_res_low                    46.26 
_refine_hist.pdbx_number_atoms_ligand     0 
_refine_hist.number_atoms_solvent         11 
_refine_hist.number_atoms_total           1825 
_refine_hist.pdbx_number_residues_total   215 
_refine_hist.pdbx_B_iso_mean_solvent      58.02 
# 
loop_
_refine_ls_shell.d_res_high 
_refine_ls_shell.d_res_low 
_refine_ls_shell.pdbx_total_number_of_bins_used 
_refine_ls_shell.percent_reflns_obs 
_refine_ls_shell.number_reflns_R_work 
_refine_ls_shell.R_factor_all 
_refine_ls_shell.R_factor_R_work 
_refine_ls_shell.R_factor_R_free 
_refine_ls_shell.percent_reflns_R_free 
_refine_ls_shell.number_reflns_R_free 
_refine_ls_shell.R_factor_R_free_error 
_refine_ls_shell.number_reflns_all 
_refine_ls_shell.number_reflns_obs 
_refine_ls_shell.pdbx_refine_id 
2.3001 2.5315  4 98.0000 2846 ? 0.2211 0.2727 ? 153 0.0000 2999 ? 'X-RAY DIFFRACTION' 
2.5315 2.8978  4 99.0000 2884 ? 0.2195 0.2662 ? 152 0.0000 3036 ? 'X-RAY DIFFRACTION' 
2.8978 3.6507  4 99.0000 2949 ? 0.2388 0.2963 ? 142 0.0000 3091 ? 'X-RAY DIFFRACTION' 
3.6507 46.2691 4 99.0000 3120 ? 0.1950 0.2220 ? 153 0.0000 3273 ? 'X-RAY DIFFRACTION' 
# 
_reflns.entry_id                     UNNAMED 
_reflns.pdbx_diffrn_id               1 
_reflns.pdbx_ordinal                 1 
_reflns.observed_criterion_sigma_I   ? 
_reflns.observed_criterion_sigma_F   ? 
_reflns.d_resolution_low             ? 
_reflns.d_resolution_high            ? 
_reflns.number_obs                   ? 
_reflns.number_all                   ? 
_reflns.percent_possible_obs         ? 
_reflns.pdbx_Rmerge_I_obs            ? 
_reflns.pdbx_Rsym_value              ? 
_reflns.pdbx_netI_over_sigmaI        ? 
_reflns.B_iso_Wilson_estimate        ? 
_reflns.pdbx_redundancy              ? 
_reflns.pdbx_Rrim_I_all              ? 
_reflns.pdbx_Rpim_I_all              ? 
_reflns.pdbx_CC_half                 ? 
_reflns.pdbx_netI_over_av_sigmaI     ? 
_reflns.pdbx_number_measured_all     ? 
_reflns.pdbx_scaling_rejects         ? 
_reflns.pdbx_chi_squared             ? 
_reflns.Rmerge_F_all                 ? 
_reflns.Rmerge_F_obs                 ? 
_reflns.observed_criterion_F_max     ? 
_reflns.observed_criterion_F_min     ? 
_reflns.observed_criterion_I_max     ? 
_reflns.observed_criterion_I_min     ? 
_reflns.pdbx_d_res_high_opt          ? 
_reflns.pdbx_d_res_low_opt           ? 
_reflns.details                      ? 
# 
loop_
_software.pdbx_ordinal 
_software.name 
_software.version 
_software.date 
_software.type 
_software.contact_author 
_software.contact_author_email 
_software.classification 
_software.location 
_software.language 
1 xia2        ?         ?               program 'Graeme Winter ' ?                        
'data scaling'    http://www.ccp4.ac.uk/html/xia2.html      ?   
2 PHENIX      1.14_3260 ?               package 'Paul D. Adams'  PDAdams@lbl.gov          
refinement        http://www.phenix-online.org/             C++ 
3 PDB_EXTRACT 3.27      'Oct. 31, 2020' package PDB              deposit@deposit.rcsb.org 
'data extraction' http://sw-tools.pdb.org/apps/PDB_EXTRACT/ C++ 
# 
_symmetry.space_group_name_H-M   'P 42 21 2' 
_symmetry.entry_id               UNNAMED 
# 
