# Supplementary material for: Active site remodelling of a cyclodipeptide synthase redefines substrate scope
Source: Commun Chem. 2022 Aug 25;5:101. doi: 10.1038/s42004-022-00715-2 (PMC7613923; doi:10.1038/s42004-022-00715-2)
Supplement: Supplementary file 5 — Supplementary Data 2 [file 42004_2022_715_MOESM5_ESM.cif]

data_UNNAMED
# 
loop_
_atom_site.group_PDB 
_atom_site.id 
_atom_site.auth_atom_id 
_atom_site.label_atom_id 
_atom_site.label_alt_id 
_atom_site.auth_comp_id 
_atom_site.label_comp_id 
_atom_site.pdbx_auth_comp_id 
_atom_site.auth_asym_id 
_atom_site.label_asym_id 
_atom_site.auth_seq_id 
_atom_site.label_seq_id 
_atom_site.pdbx_PDB_ins_code 
_atom_site.Cartn_x 
_atom_site.Cartn_y 
_atom_site.Cartn_z 
_atom_site.occupancy 
_atom_site.B_iso_or_equiv 
_atom_site.pdbx_PDB_model_num 
_atom_site.label_entity_id 
_atom_site.type_symbol 
_atom_site.pdbx_formal_charge 
ATOM   1    N   N   . MET MET MET A A 1   1   . 19.961 66.947 -1.847  1.00 80.01  1 . N ? 
ATOM   2    CA  CA  . MET MET MET A A 1   1   . 20.854 66.252 -0.932  1.00 80.03  1 . C ? 
ATOM   3    C   C   . MET MET MET A A 1   1   . 22.111 65.748 -1.632  1.00 81.08  1 . C ? 
ATOM   4    O   O   . MET MET MET A A 1   1   . 22.025 65.058 -2.643  1.00 82.63  1 . O ? 
ATOM   5    CB  CB  . MET MET MET A A 1   1   . 20.128 65.080 -0.283  1.00 81.97  1 . C ? 
ATOM   6    CG  CG  . MET MET MET A A 1   1   . 18.851 65.472 0.421   1.00 83.75  1 . C ? 
ATOM   7    SD  SD  . MET MET MET A A 1   1   . 18.914 65.002 2.158   1.00 82.60  1 . S ? 
ATOM   8    CE  CE  . MET MET MET A A 1   1   . 17.456 65.833 2.804   1.00 84.73  1 . C ? 
ATOM   9    N   N   . GLU GLU GLU A A 2   2   . 23.277 66.091 -1.087  1.00 79.22  1 . N ? 
ATOM   10   CA  CA  . GLU GLU GLU A A 2   2   . 24.534 65.520 -1.551  1.00 80.81  1 . C ? 
ATOM   11   C   C   . GLU GLU GLU A A 2   2   . 25.509 65.492 -0.383  1.00 75.70  1 . C ? 
ATOM   12   O   O   . GLU GLU GLU A A 2   2   . 25.310 66.157 0.637   1.00 66.41  1 . O ? 
ATOM   13   CB  CB  . GLU GLU GLU A A 2   2   . 25.111 66.298 -2.752  1.00 89.14  1 . C ? 
ATOM   14   CG  CG  . GLU GLU GLU A A 2   2   . 26.456 65.784 -3.340  1.00 94.16  1 . C ? 
ATOM   15   CD  CD  . GLU GLU GLU A A 2   2   . 26.378 64.403 -4.000  1.00 96.42  1 . C ? 
ATOM   16   OE1 OE1 . GLU GLU GLU A A 2   2   . 25.260 63.888 -4.205  1.00 97.28  1 . O ? 
ATOM   17   OE2 OE2 . GLU GLU GLU A A 2   2   . 27.444 63.833 -4.323  1.00 97.31  1 . O ? 
ATOM   18   N   N   . LEU LEU LEU A A 3   3   . 26.545 64.670 -0.542  1.00 80.90  1 . N ? 
ATOM   19   CA  CA  . LEU LEU LEU A A 3   3   . 27.627 64.557 0.424   1.00 80.92  1 . C ? 
ATOM   20   C   C   . LEU LEU LEU A A 3   3   . 28.247 65.915 0.714   1.00 85.43  1 . C ? 
ATOM   21   O   O   . LEU LEU LEU A A 3   3   . 28.655 66.637 -0.201  1.00 87.53  1 . O ? 
ATOM   22   CB  CB  . LEU LEU LEU A A 3   3   . 28.686 63.609 -0.132  1.00 84.37  1 . C ? 
ATOM   23   CG  CG  . LEU LEU LEU A A 3   3   . 29.528 62.763 0.810   1.00 84.59  1 . C ? 
ATOM   24   CD1 CD1 . LEU LEU LEU A A 3   3   . 29.104 62.927 2.265   1.00 80.75  1 . C ? 
ATOM   25   CD2 CD2 . LEU LEU LEU A A 3   3   . 29.411 61.320 0.368   1.00 85.69  1 . C ? 
ATOM   26   N   N   . HIS HIS HIS A A 4   4   . 28.316 66.258 1.998   1.00 90.19  1 . N ? 
ATOM   27   CA  CA  . HIS HIS HIS A A 4   4   . 29.033 67.447 2.433   1.00 98.76  1 . C ? 
ATOM   28   C   C   . HIS HIS HIS A A 4   4   . 30.426 67.064 2.908   1.00 100.88 1 . C ? 
ATOM   29   O   O   . HIS HIS HIS A A 4   4   . 31.412 67.295 2.201   1.00 103.79 1 . O ? 
ATOM   30   CB  CB  . HIS HIS HIS A A 4   4   . 28.265 68.176 3.540   1.00 103.39 1 . C ? 
ATOM   31   CG  CG  . HIS HIS HIS A A 4   4   . 27.239 69.140 3.029   1.00 111.90 1 . C ? 
ATOM   32   ND1 ND1 . HIS HIS HIS A A 4   4   . 27.500 70.483 2.858   1.00 115.69 1 . N ? 
ATOM   33   CD2 CD2 . HIS HIS HIS A A 4   4   . 25.952 68.956 2.646   1.00 113.43 1 . C ? 
ATOM   34   CE1 CE1 . HIS HIS HIS A A 4   4   . 26.418 71.085 2.397   1.00 117.26 1 . C ? 
ATOM   35   NE2 NE2 . HIS HIS HIS A A 4   4   . 25.464 70.181 2.259   1.00 115.31 1 . N ? 
ATOM   36   N   N   . GLN GLN GLN A A 5   5   . 30.518 66.466 4.094   1.00 100.81 1 . N ? 
ATOM   37   CA  CA  . GLN GLN GLN A A 5   5   . 31.798 66.125 4.697   1.00 103.43 1 . C ? 
ATOM   38   C   C   . GLN GLN GLN A A 5   5   . 31.844 64.639 5.029   1.00 93.75  1 . C ? 
ATOM   39   O   O   . GLN GLN GLN A A 5   5   . 30.822 64.018 5.339   1.00 87.23  1 . O ? 
ATOM   40   CB  CB  . GLN GLN GLN A A 5   5   . 32.070 66.959 5.964   1.00 110.37 1 . C ? 
ATOM   41   CG  CG  . GLN GLN GLN A A 5   5   . 33.519 66.911 6.457   1.00 117.49 1 . C ? 
ATOM   42   CD  CD  . GLN GLN GLN A A 5   5   . 34.513 67.476 5.451   1.00 124.53 1 . C ? 
ATOM   43   OE1 OE1 . GLN GLN GLN A A 5   5   . 34.895 66.806 4.489   1.00 127.23 1 . O ? 
ATOM   44   NE2 NE2 . GLN GLN GLN A A 5   5   . 34.943 68.712 5.677   1.00 127.52 1 . N ? 
ATOM   45   N   N   . ILE ILE ILE A A 6   6   . 33.055 64.086 4.969   1.00 90.61  1 . N ? 
ATOM   46   CA  CA  . ILE ILE ILE A A 6   6   . 33.306 62.654 5.083   1.00 87.14  1 . C ? 
ATOM   47   C   C   . ILE ILE ILE A A 6   6   . 34.389 62.435 6.131   1.00 85.09  1 . C ? 
ATOM   48   O   O   . ILE ILE ILE A A 6   6   . 35.472 63.028 6.045   1.00 93.40  1 . O ? 
ATOM   49   CB  CB  . ILE ILE ILE A A 6   6   . 33.745 62.037 3.742   1.00 90.32  1 . C ? 
ATOM   50   CG1 CG1 . ILE ILE ILE A A 6   6   . 32.671 62.209 2.660   1.00 88.02  1 . C ? 
ATOM   51   CG2 CG2 . ILE ILE ILE A A 6   6   . 34.109 60.572 3.933   1.00 92.11  1 . C ? 
ATOM   52   CD1 CD1 . ILE ILE ILE A A 6   6   . 33.131 61.763 1.275   1.00 88.10  1 . C ? 
ATOM   53   N   N   . ARG ARG ARG A A 7   7   . 34.103 61.586 7.114   1.00 77.86  1 . N ? 
ATOM   54   C   C   . ARG ARG ARG A A 7   7   . 35.289 59.645 7.889   1.00 74.22  1 . C ? 
ATOM   55   O   O   . ARG ARG ARG A A 7   7   . 34.335 58.866 8.019   1.00 73.37  1 . O ? 
ATOM   56   CA  CA  A ARG ARG ARG A A 7   7   . 35.097 61.143 8.078   0.50 75.05  1 . C ? 
ATOM   57   CB  CB  A ARG ARG ARG A A 7   7   . 34.669 61.483 9.508   0.50 71.79  1 . C ? 
ATOM   58   CG  CG  A ARG ARG ARG A A 7   7   . 35.819 61.738 10.492  0.50 71.46  1 . C ? 
ATOM   59   CD  CD  A ARG ARG ARG A A 7   7   . 37.060 62.288 9.794   0.50 71.25  1 . C ? 
ATOM   60   NE  NE  A ARG ARG ARG A A 7   7   . 38.048 61.233 9.592   0.50 67.02  1 . N ? 
ATOM   61   CZ  CZ  A ARG ARG ARG A A 7   7   . 39.040 61.294 8.719   0.50 63.36  1 . C ? 
ATOM   62   NH1 NH1 A ARG ARG ARG A A 7   7   . 39.178 62.363 7.949   0.50 62.77  1 . N ? 
ATOM   63   NH2 NH2 A ARG ARG ARG A A 7   7   . 39.888 60.281 8.616   0.50 64.09  1 . N ? 
ATOM   64   CA  CA  B ARG ARG ARG A A 7   7   . 35.081 61.138 8.100   0.50 75.01  1 . C ? 
ATOM   65   CB  CB  B ARG ARG ARG A A 7   7   . 34.602 61.421 9.530   0.50 71.68  1 . C ? 
ATOM   66   CG  CG  B ARG ARG ARG A A 7   7   . 35.713 61.659 10.571  0.50 71.16  1 . C ? 
ATOM   67   CD  CD  B ARG ARG ARG A A 7   7   . 35.612 60.747 11.814  0.50 68.37  1 . C ? 
ATOM   68   NE  NE  B ARG ARG ARG A A 7   7   . 34.382 60.933 12.591  0.50 62.19  1 . N ? 
ATOM   69   CZ  CZ  B ARG ARG ARG A A 7   7   . 33.450 59.998 12.766  0.50 55.89  1 . C ? 
ATOM   70   NH1 NH1 B ARG ARG ARG A A 7   7   . 33.603 58.794 12.221  0.50 56.12  1 . N ? 
ATOM   71   NH2 NH2 B ARG ARG ARG A A 7   7   . 32.358 60.265 13.480  0.50 46.09  1 . N ? 
ATOM   72   N   N   . GLY GLY GLY A A 8   8   . 36.512 59.244 7.544   1.00 72.64  1 . N ? 
ATOM   73   CA  CA  . GLY GLY GLY A A 8   8   . 36.838 57.840 7.395   1.00 71.78  1 . C ? 
ATOM   74   C   C   . GLY GLY GLY A A 8   8   . 37.173 57.366 5.990   1.00 74.47  1 . C ? 
ATOM   75   O   O   . GLY GLY GLY A A 8   8   . 37.637 56.227 5.854   1.00 75.54  1 . O ? 
ATOM   76   N   N   . CYS CYS CYS A A 9   9   . 36.956 58.169 4.946   1.00 76.27  1 . N ? 
ATOM   77   CA  CA  . CYS CYS CYS A A 9   9   . 37.362 57.793 3.584   1.00 81.48  1 . C ? 
ATOM   78   C   C   . CYS CYS CYS A A 9   9   . 37.427 59.051 2.716   1.00 87.40  1 . C ? 
ATOM   79   O   O   . CYS CYS CYS A A 9   9   . 37.265 60.173 3.205   1.00 86.72  1 . O ? 
ATOM   80   CB  CB  . CYS CYS CYS A A 9   9   . 36.415 56.745 2.983   1.00 81.10  1 . C ? 
ATOM   81   SG  SG  . CYS CYS CYS A A 9   9   . 34.753 57.349 2.537   1.00 77.10  1 . S ? 
ATOM   82   N   N   . HIS HIS HIS A A 10  10  . 37.672 58.861 1.419   1.00 92.32  1 . N ? 
ATOM   83   CA  CA  . HIS HIS HIS A A 10  10  . 37.702 59.949 0.452   1.00 96.36  1 . C ? 
ATOM   84   C   C   . HIS HIS HIS A A 10  10  . 36.419 59.975 -0.370  1.00 95.60  1 . C ? 
ATOM   85   O   O   . HIS HIS HIS A A 10  10  . 35.663 59.001 -0.425  1.00 95.28  1 . O ? 
ATOM   86   CB  CB  . HIS HIS HIS A A 10  10  . 38.901 59.818 -0.489  1.00 103.20 1 . C ? 
ATOM   87   CG  CG  . HIS HIS HIS A A 10  10  . 40.192 59.536 0.211   1.00 106.78 1 . C ? 
ATOM   88   ND1 ND1 . HIS HIS HIS A A 10  10  . 40.920 58.386 -0.008  1.00 109.26 1 . N ? 
ATOM   89   CD2 CD2 . HIS HIS HIS A A 10  10  . 40.887 60.254 1.124   1.00 105.95 1 . C ? 
ATOM   90   CE1 CE1 . HIS HIS HIS A A 10  10  . 42.010 58.409 0.738   1.00 109.92 1 . C ? 
ATOM   91   NE2 NE2 . HIS HIS HIS A A 10  10  . 42.013 59.531 1.435   1.00 108.13 1 . N ? 
ATOM   92   N   N   . LYS LYS LYS A A 11  11  . 36.192 61.111 -1.032  1.00 95.55  1 . N ? 
ATOM   93   CA  CA  . LYS LYS LYS A A 11  11  . 35.007 61.261 -1.871  1.00 95.07  1 . C ? 
ATOM   94   C   C   . LYS LYS LYS A A 11  11  . 34.965 60.215 -2.981  1.00 94.66  1 . C ? 
ATOM   95   O   O   . LYS LYS LYS A A 11  11  . 33.877 59.844 -3.443  1.00 93.46  1 . O ? 
ATOM   96   CB  CB  . LYS LYS LYS A A 11  11  . 34.969 62.678 -2.457  1.00 99.46  1 . C ? 
ATOM   97   CG  CG  . LYS LYS LYS A A 11  11  . 33.841 62.954 -3.453  1.00 101.84 1 . C ? 
ATOM   98   CD  CD  . LYS LYS LYS A A 11  11  . 32.458 62.787 -2.821  1.00 99.73  1 . C ? 
ATOM   99   CE  CE  . LYS LYS LYS A A 11  11  . 31.337 63.122 -3.806  1.00 99.65  1 . C ? 
ATOM   100  NZ  NZ  . LYS LYS LYS A A 11  11  . 29.979 62.836 -3.252  1.00 94.97  1 . N ? 
ATOM   101  N   N   . ASN ASN ASN A A 12  12  . 36.129 59.716 -3.412  1.00 93.70  1 . N ? 
ATOM   102  CA  CA  . ASN ASN ASN A A 12  12  . 36.156 58.752 -4.510  1.00 95.73  1 . C ? 
ATOM   103  C   C   . ASN ASN ASN A A 12  12  . 35.562 57.407 -4.108  1.00 90.75  1 . C ? 
ATOM   104  O   O   . ASN ASN ASN A A 12  12  . 34.989 56.707 -4.951  1.00 92.30  1 . O ? 
ATOM   105  CB  CB  . ASN ASN ASN A A 12  12  . 37.585 58.552 -5.015  1.00 99.96  1 . C ? 
ATOM   106  CG  CG  . ASN ASN ASN A A 12  12  . 38.013 59.624 -5.990  1.00 104.63 1 . C ? 
ATOM   107  OD1 OD1 . ASN ASN ASN A A 12  12  . 37.178 60.266 -6.635  1.00 104.53 1 . O ? 
ATOM   108  ND2 ND2 . ASN ASN ASN A A 12  12  . 39.323 59.821 -6.114  1.00 108.99 1 . N ? 
ATOM   109  N   N   . ASP ASP ASP A A 13  13  . 35.709 57.012 -2.844  1.00 84.15  1 . N ? 
ATOM   110  CA  CA  . ASP ASP ASP A A 13  13  . 35.164 55.731 -2.417  1.00 83.50  1 . C ? 
ATOM   111  C   C   . ASP ASP ASP A A 13  13  . 33.647 55.726 -2.428  1.00 81.68  1 . C ? 
ATOM   112  O   O   . ASP ASP ASP A A 13  13  . 33.046 54.651 -2.500  1.00 84.57  1 . O ? 
ATOM   113  CB  CB  . ASP ASP ASP A A 13  13  . 35.667 55.377 -1.020  1.00 86.38  1 . C ? 
ATOM   114  CG  CG  . ASP ASP ASP A A 13  13  . 37.164 55.204 -0.969  1.00 91.42  1 . C ? 
ATOM   115  OD1 OD1 . ASP ASP ASP A A 13  13  . 37.738 54.711 -1.960  1.00 95.60  1 . O ? 
ATOM   116  OD2 OD2 . ASP ASP ASP A A 13  13  . 37.768 55.562 0.065   1.00 90.94  1 . O ? 
ATOM   117  N   N   . ILE ILE ILE A A 14  14  . 33.018 56.897 -2.360  1.00 80.16  1 . N ? 
ATOM   118  CA  CA  . ILE ILE ILE A A 14  14  . 31.562 56.956 -2.297  1.00 81.69  1 . C ? 
ATOM   119  C   C   . ILE ILE ILE A A 14  14  . 30.958 56.854 -3.689  1.00 86.86  1 . C ? 
ATOM   120  O   O   . ILE ILE ILE A A 14  14  . 30.103 56.000 -3.950  1.00 86.71  1 . O ? 
ATOM   121  CB  CB  . ILE ILE ILE A A 14  14  . 31.112 58.240 -1.576  1.00 81.70  1 . C ? 
ATOM   122  CG1 CG1 . ILE ILE ILE A A 14  14  . 31.688 58.275 -0.158  1.00 75.81  1 . C ? 
ATOM   123  CG2 CG2 . ILE ILE ILE A A 14  14  . 29.595 58.317 -1.534  1.00 84.84  1 . C ? 
ATOM   124  CD1 CD1 . ILE ILE ILE A A 14  14  . 31.466 56.994 0.602   1.00 72.10  1 . C ? 
ATOM   125  N   N   . GLU GLU GLU A A 15  15  . 31.398 57.717 -4.607  1.00 92.31  1 . N ? 
ATOM   126  CA  CA  . GLU GLU GLU A A 15  15  . 30.913 57.646 -5.978  1.00 97.26  1 . C ? 
ATOM   127  C   C   . GLU GLU GLU A A 15  15  . 31.273 56.319 -6.639  1.00 97.32  1 . C ? 
ATOM   128  O   O   . GLU GLU GLU A A 15  15  . 30.669 55.960 -7.655  1.00 104.23 1 . O ? 
ATOM   129  CB  CB  . GLU GLU GLU A A 15  15  . 31.457 58.835 -6.782  1.00 104.15 1 . C ? 
ATOM   130  CG  CG  . GLU GLU GLU A A 15  15  . 30.565 59.263 -7.955  1.00 107.67 1 . C ? 
ATOM   131  CD  CD  . GLU GLU GLU A A 15  15  . 30.945 60.617 -8.537  1.00 111.75 1 . C ? 
ATOM   132  OE1 OE1 . GLU GLU GLU A A 15  15  . 31.610 61.404 -7.831  1.00 109.19 1 . O ? 
ATOM   133  OE2 OE2 . GLU GLU GLU A A 15  15  . 30.578 60.890 -9.706  1.00 116.50 1 . O ? 
ATOM   134  N   N   . LEU LEU LEU A A 16  16  . 32.225 55.578 -6.071  1.00 92.09  1 . N ? 
ATOM   135  CA  CA  . LEU LEU LEU A A 16  16  . 32.561 54.224 -6.493  1.00 88.05  1 . C ? 
ATOM   136  C   C   . LEU LEU LEU A A 16  16  . 31.690 53.163 -5.829  1.00 81.37  1 . C ? 
ATOM   137  O   O   . LEU LEU LEU A A 16  16  . 31.843 51.975 -6.132  1.00 76.35  1 . O ? 
ATOM   138  CB  CB  . LEU LEU LEU A A 16  16  . 34.036 53.936 -6.197  1.00 90.90  1 . C ? 
ATOM   139  CG  CG  . LEU LEU LEU A A 16  16  . 34.684 52.755 -6.912  1.00 99.08  1 . C ? 
ATOM   140  CD1 CD1 . LEU LEU LEU A A 16  16  . 36.001 53.183 -7.516  1.00 102.34 1 . C ? 
ATOM   141  CD2 CD2 . LEU LEU LEU A A 16  16  . 34.883 51.596 -5.950  1.00 98.85  1 . C ? 
ATOM   142  N   N   . LYS LYS LYS A A 17  17  . 30.807 53.555 -4.908  1.00 79.41  1 . N ? 
ATOM   143  CA  CA  . LYS LYS LYS A A 17  17  . 29.828 52.639 -4.320  1.00 79.37  1 . C ? 
ATOM   144  C   C   . LYS LYS LYS A A 17  17  . 30.506 51.506 -3.545  1.00 77.18  1 . C ? 
ATOM   145  O   O   . LYS LYS LYS A A 17  17  . 30.120 50.342 -3.648  1.00 74.99  1 . O ? 
ATOM   146  CB  CB  . LYS LYS LYS A A 17  17  . 28.885 52.089 -5.403  1.00 82.03  1 . C ? 
ATOM   147  CG  CG  . LYS LYS LYS A A 17  17  . 28.055 53.179 -6.105  1.00 80.32  1 . C ? 
ATOM   148  CD  CD  . LYS LYS LYS A A 17  17  . 26.961 52.628 -7.029  1.00 81.73  1 . C ? 
ATOM   149  CE  CE  . LYS LYS LYS A A 17  17  . 26.047 53.763 -7.509  1.00 81.21  1 . C ? 
ATOM   150  NZ  NZ  . LYS LYS LYS A A 17  17  . 25.290 53.486 -8.789  1.00 83.79  1 . N ? 
ATOM   151  N   N   . LYS LYS LYS A A 18  18  . 31.518 51.850 -2.742  1.00 78.73  1 . N ? 
ATOM   152  CA  CA  . LYS LYS LYS A A 18  18  . 32.285 50.824 -2.034  1.00 79.01  1 . C ? 
ATOM   153  C   C   . LYS LYS LYS A A 18  18  . 31.516 50.207 -0.875  1.00 71.81  1 . C ? 
ATOM   154  O   O   . LYS LYS LYS A A 18  18  . 31.792 49.064 -0.498  1.00 75.72  1 . O ? 
ATOM   155  CB  CB  . LYS LYS LYS A A 18  18  . 33.600 51.397 -1.505  1.00 83.19  1 . C ? 
ATOM   156  CG  CG  . LYS LYS LYS A A 18  18  . 34.538 51.916 -2.564  1.00 93.27  1 . C ? 
ATOM   157  CD  CD  . LYS LYS LYS A A 18  18  . 35.983 51.896 -2.097  1.00 100.67 1 . C ? 
ATOM   158  CE  CE  . LYS LYS LYS A A 18  18  . 36.481 50.475 -1.895  1.00 107.63 1 . C ? 
ATOM   159  NZ  NZ  . LYS LYS LYS A A 18  18  . 37.870 50.445 -1.353  1.00 112.39 1 . N ? 
ATOM   160  N   N   . TYR TYR TYR A A 19  19  . 30.564 50.928 -0.294  1.00 64.09  1 . N ? 
ATOM   161  CA  CA  . TYR TYR TYR A A 19  19  . 30.015 50.540 0.993   1.00 63.78  1 . C ? 
ATOM   162  C   C   . TYR TYR TYR A A 19  19  . 28.496 50.454 0.959   1.00 62.55  1 . C ? 
ATOM   163  O   O   . TYR TYR TYR A A 19  19  . 27.826 51.133 0.168   1.00 62.39  1 . O ? 
ATOM   164  CB  CB  . TYR TYR TYR A A 19  19  . 30.434 51.537 2.089   1.00 62.96  1 . C ? 
ATOM   165  CG  CG  . TYR TYR TYR A A 19  19  . 31.918 51.857 2.117   1.00 65.59  1 . C ? 
ATOM   166  CD1 CD1 . TYR TYR TYR A A 19  19  . 32.858 50.872 2.367   1.00 71.37  1 . C ? 
ATOM   167  CD2 CD2 . TYR TYR TYR A A 19  19  . 32.372 53.152 1.903   1.00 68.48  1 . C ? 
ATOM   168  CE1 CE1 . TYR TYR TYR A A 19  19  . 34.220 51.166 2.396   1.00 74.89  1 . C ? 
ATOM   169  CE2 CE2 . TYR TYR TYR A A 19  19  . 33.730 53.459 1.934   1.00 71.10  1 . C ? 
ATOM   170  CZ  CZ  . TYR TYR TYR A A 19  19  . 34.646 52.463 2.184   1.00 74.99  1 . C ? 
ATOM   171  OH  OH  . TYR TYR TYR A A 19  19  . 35.992 52.764 2.209   1.00 80.81  1 . O ? 
ATOM   172  N   N   . ASN ASN ASN A A 20  20  . 27.971 49.578 1.814   1.00 55.56  1 . N ? 
ATOM   173  CA  CA  . ASN ASN ASN A A 20  20  . 26.579 49.638 2.222   1.00 56.58  1 . C ? 
ATOM   174  C   C   . ASN ASN ASN A A 20  20  . 26.393 50.802 3.186   1.00 55.26  1 . C ? 
ATOM   175  O   O   . ASN ASN ASN A A 20  20  . 27.306 51.164 3.938   1.00 55.13  1 . O ? 
ATOM   176  CB  CB  . ASN ASN ASN A A 20  20  . 26.153 48.322 2.879   1.00 56.28  1 . C ? 
ATOM   177  CG  CG  . ASN ASN ASN A A 20  20  . 26.084 47.174 1.887   1.00 65.83  1 . C ? 
ATOM   178  OD1 OD1 . ASN ASN ASN A A 20  20  . 25.588 47.330 0.763   1.00 66.91  1 . O ? 
ATOM   179  ND2 ND2 . ASN ASN ASN A A 20  20  . 26.596 46.020 2.288   1.00 65.91  1 . N ? 
ATOM   180  N   N   . ILE ILE ILE A A 21  21  . 25.203 51.397 3.154   1.00 54.24  1 . N ? 
ATOM   181  CA  CA  . ILE ILE ILE A A 21  21  . 24.940 52.672 3.812   1.00 53.37  1 . C ? 
ATOM   182  C   C   . ILE ILE ILE A A 21  21  . 23.791 52.513 4.798   1.00 55.24  1 . C ? 
ATOM   183  O   O   . ILE ILE ILE A A 21  21  . 22.730 51.991 4.441   1.00 60.07  1 . O ? 
ATOM   184  CB  CB  . ILE ILE ILE A A 21  21  . 24.624 53.771 2.782   1.00 53.43  1 . C ? 
ATOM   185  CG1 CG1 . ILE ILE ILE A A 21  21  . 25.838 53.986 1.862   1.00 57.75  1 . C ? 
ATOM   186  CG2 CG2 . ILE ILE ILE A A 21  21  . 24.184 55.050 3.490   1.00 48.22  1 . C ? 
ATOM   187  CD1 CD1 . ILE ILE ILE A A 21  21  . 25.658 55.070 0.803   1.00 63.33  1 . C ? 
ATOM   188  N   N   . GLY GLY GLY A A 22  22  . 24.011 52.958 6.032   1.00 54.76  1 . N ? 
ATOM   189  CA  CA  . GLY GLY GLY A A 22  22  . 22.965 53.031 7.038   1.00 54.89  1 . C ? 
ATOM   190  C   C   . GLY GLY GLY A A 22  22  . 22.381 54.431 7.133   1.00 54.00  1 . C ? 
ATOM   191  O   O   . GLY GLY GLY A A 22  22  . 23.086 55.429 6.979   1.00 54.23  1 . O ? 
ATOM   192  N   N   . VAL VAL VAL A A 23  23  . 21.082 54.491 7.375   1.00 51.35  1 . N ? 
ATOM   193  CA  CA  . VAL VAL VAL A A 23  23  . 20.384 55.746 7.593   1.00 47.29  1 . C ? 
ATOM   194  C   C   . VAL VAL VAL A A 23  23  . 20.031 55.778 9.075   1.00 49.42  1 . C ? 
ATOM   195  O   O   . VAL VAL VAL A A 23  23  . 19.144 55.042 9.523   1.00 51.27  1 . O ? 
ATOM   196  CB  CB  . VAL VAL VAL A A 23  23  . 19.142 55.870 6.703   1.00 48.84  1 . C ? 
ATOM   197  CG1 CG1 . VAL VAL VAL A A 23  23  . 18.488 57.226 6.905   1.00 48.59  1 . C ? 
ATOM   198  CG2 CG2 . VAL VAL VAL A A 23  23  . 19.514 55.695 5.235   1.00 47.52  1 . C ? 
ATOM   199  N   N   . ALA ALA ALA A A 24  24  . 20.761 56.579 9.852   1.00 44.89  1 . N ? 
ATOM   200  CA  CA  . ALA ALA ALA A A 24  24  . 20.584 56.633 11.304  1.00 48.46  1 . C ? 
ATOM   201  C   C   . ALA ALA ALA A A 24  24  . 19.533 57.684 11.633  1.00 46.30  1 . C ? 
ATOM   202  O   O   . ALA ALA ALA A A 24  24  . 19.788 58.886 11.520  1.00 49.97  1 . O ? 
ATOM   203  CB  CB  . ALA ALA ALA A A 24  24  . 21.904 56.950 12.011  1.00 45.12  1 . C ? 
ATOM   204  N   N   . ILE ILE ILE A A 25  25  . 18.366 57.244 12.066  1.00 42.89  1 . N ? 
ATOM   205  CA  CA  . ILE ILE ILE A A 25  25  . 17.267 58.158 12.336  1.00 46.68  1 . C ? 
ATOM   206  C   C   . ILE ILE ILE A A 25  25  . 17.262 58.518 13.815  1.00 49.86  1 . C ? 
ATOM   207  O   O   . ILE ILE ILE A A 25  25  . 17.246 57.635 14.683  1.00 56.09  1 . O ? 
ATOM   208  CB  CB  . ILE ILE ILE A A 25  25  . 15.931 57.541 11.911  1.00 47.42  1 . C ? 
ATOM   209  CG1 CG1 . ILE ILE ILE A A 25  25  . 15.964 57.225 10.414  1.00 49.17  1 . C ? 
ATOM   210  CG2 CG2 . ILE ILE ILE A A 25  25  . 14.798 58.486 12.298  1.00 49.93  1 . C ? 
ATOM   211  CD1 CD1 . ILE ILE ILE A A 25  25  . 14.847 56.324 9.948   1.00 49.57  1 . C ? 
ATOM   212  N   N   . SER SER SER A A 26  26  . 17.285 59.815 14.109  1.00 49.82  1 . N ? 
ATOM   213  CA  CA  . SER SER SER A A 26  26  . 17.158 60.305 15.484  1.00 50.29  1 . C ? 
ATOM   214  C   C   . SER SER SER A A 26  26  . 15.685 60.640 15.676  1.00 48.96  1 . C ? 
ATOM   215  O   O   . SER SER SER A A 26  26  . 15.246 61.753 15.411  1.00 50.50  1 . O ? 
ATOM   216  CB  CB  . SER SER SER A A 26  26  . 18.037 61.519 15.759  1.00 47.50  1 . C ? 
ATOM   217  OG  OG  . SER SER SER A A 26  26  . 19.298 61.393 15.150  1.00 53.46  1 . O ? 
ATOM   218  N   N   . LEU LEU LEU A A 27  27  . 14.925 59.649 16.116  1.00 55.59  1 . N ? 
ATOM   219  CA  CA  . LEU LEU LEU A A 27  27  . 13.499 59.822 16.334  1.00 61.47  1 . C ? 
ATOM   220  C   C   . LEU LEU LEU A A 27  27  . 13.250 60.961 17.315  1.00 61.24  1 . C ? 
ATOM   221  O   O   . LEU LEU LEU A A 27  27  . 13.877 61.031 18.372  1.00 64.77  1 . O ? 
ATOM   222  CB  CB  . LEU LEU LEU A A 27  27  . 12.911 58.509 16.855  1.00 65.99  1 . C ? 
ATOM   223  CG  CG  . LEU LEU LEU A A 27  27  . 11.410 58.268 16.753  1.00 72.35  1 . C ? 
ATOM   224  CD1 CD1 . LEU LEU LEU A A 27  27  . 11.133 56.782 16.847  1.00 72.37  1 . C ? 
ATOM   225  CD2 CD2 . LEU LEU LEU A A 27  27  . 10.684 59.018 17.867  1.00 78.18  1 . C ? 
ATOM   226  N   N   . GLY GLY GLY A A 28  28  . 12.343 61.864 16.954  1.00 63.82  1 . N ? 
ATOM   227  CA  CA  . GLY GLY GLY A A 28  28  . 12.026 63.001 17.793  1.00 64.87  1 . C ? 
ATOM   228  C   C   . GLY GLY GLY A A 28  28  . 12.831 64.245 17.489  1.00 66.88  1 . C ? 
ATOM   229  O   O   . GLY GLY GLY A A 28  28  . 12.554 65.310 18.066  1.00 65.22  1 . O ? 
ATOM   230  N   N   . ASN ASN ASN A A 29  29  . 13.830 64.138 16.622  1.00 63.04  1 . N ? 
ATOM   231  CA  CA  . ASN ASN ASN A A 29  29  . 14.561 65.298 16.137  1.00 64.11  1 . C ? 
ATOM   232  C   C   . ASN ASN ASN A A 29  29  . 13.763 65.912 14.991  1.00 62.93  1 . C ? 
ATOM   233  O   O   . ASN ASN ASN A A 29  29  . 13.355 65.203 14.064  1.00 56.17  1 . O ? 
ATOM   234  CB  CB  . ASN ASN ASN A A 29  29  . 15.956 64.853 15.684  1.00 68.65  1 . C ? 
ATOM   235  CG  CG  . ASN ASN ASN A A 29  29  . 16.838 65.994 15.212  1.00 75.23  1 . C ? 
ATOM   236  OD1 OD1 . ASN ASN ASN A A 29  29  . 16.385 66.930 14.550  1.00 77.17  1 . O ? 
ATOM   237  ND2 ND2 . ASN ASN ASN A A 29  29  . 18.131 65.897 15.527  1.00 78.40  1 . N ? 
ATOM   238  N   N   . LYS LYS LYS A A 30  30  . 13.548 67.226 15.044  1.00 65.71  1 . N ? 
ATOM   239  CA  CA  . LYS LYS LYS A A 30  30  . 12.612 67.858 14.118  1.00 69.54  1 . C ? 
ATOM   240  C   C   . LYS LYS LYS A A 30  30  . 13.040 67.718 12.657  1.00 65.86  1 . C ? 
ATOM   241  O   O   . LYS LYS LYS A A 30  30  . 12.192 67.791 11.767  1.00 68.33  1 . O ? 
ATOM   242  CB  CB  . LYS LYS LYS A A 30  30  . 12.440 69.334 14.489  1.00 77.29  1 . C ? 
ATOM   243  CG  CG  . LYS LYS LYS A A 30  30  . 11.889 69.567 15.897  1.00 85.65  1 . C ? 
ATOM   244  CD  CD  . LYS LYS LYS A A 30  30  . 10.373 69.354 15.982  1.00 91.72  1 . C ? 
ATOM   245  CE  CE  . LYS LYS LYS A A 30  30  . 9.594  70.618 15.600  1.00 97.43  1 . C ? 
ATOM   246  NZ  NZ  . LYS LYS LYS A A 30  30  . 9.723  71.721 16.605  1.00 101.27 1 . N ? 
ATOM   247  N   N   . TRP TRP TRP A A 31  31  . 14.329 67.515 12.384  1.00 60.69  1 . N ? 
ATOM   248  CA  CA  . TRP TRP TRP A A 31  31  . 14.768 67.372 11.001  1.00 58.08  1 . C ? 
ATOM   249  C   C   . TRP TRP TRP A A 31  31  . 14.291 66.060 10.392  1.00 53.83  1 . C ? 
ATOM   250  O   O   . TRP TRP TRP A A 31  31  . 14.115 65.979 9.169   1.00 53.42  1 . O ? 
ATOM   251  CB  CB  . TRP TRP TRP A A 31  31  . 16.296 67.460 10.910  1.00 59.29  1 . C ? 
ATOM   252  CG  CG  . TRP TRP TRP A A 31  31  . 16.851 67.513 9.497   1.00 60.26  1 . C ? 
ATOM   253  CD1 CD1 . TRP TRP TRP A A 31  31  . 17.178 68.638 8.791   1.00 60.80  1 . C ? 
ATOM   254  CD2 CD2 . TRP TRP TRP A A 31  31  . 17.157 66.401 8.634   1.00 54.06  1 . C ? 
ATOM   255  NE1 NE1 . TRP TRP TRP A A 31  31  . 17.656 68.298 7.551   1.00 62.11  1 . N ? 
ATOM   256  CE2 CE2 . TRP TRP TRP A A 31  31  . 17.658 66.934 7.428   1.00 58.03  1 . C ? 
ATOM   257  CE3 CE3 . TRP TRP TRP A A 31  31  . 17.062 65.012 8.766   1.00 54.19  1 . C ? 
ATOM   258  CZ2 CZ2 . TRP TRP TRP A A 31  31  . 18.052 66.130 6.355   1.00 49.76  1 . C ? 
ATOM   259  CZ3 CZ3 . TRP TRP TRP A A 31  31  . 17.457 64.211 7.700   1.00 48.92  1 . C ? 
ATOM   260  CH2 CH2 . TRP TRP TRP A A 31  31  . 17.951 64.778 6.511   1.00 45.76  1 . C ? 
ATOM   261  N   N   . PHE PHE PHE A A 32  32  . 14.083 65.023 11.215  1.00 45.35  1 . N ? 
ATOM   262  CA  CA  . PHE PHE PHE A A 32  32  . 13.748 63.702 10.690  1.00 43.42  1 . C ? 
ATOM   263  C   C   . PHE PHE PHE A A 32  32  . 12.242 63.562 10.459  1.00 48.83  1 . C ? 
ATOM   264  O   O   . PHE PHE PHE A A 32  32  . 11.574 62.657 10.954  1.00 51.41  1 . O ? 
ATOM   265  CB  CB  . PHE PHE PHE A A 32  32  . 14.287 62.607 11.606  1.00 37.48  1 . C ? 
ATOM   266  CG  CG  . PHE PHE PHE A A 32  32  . 15.774 62.452 11.515  1.00 49.68  1 . C ? 
ATOM   267  CD1 CD1 . PHE PHE PHE A A 32  32  . 16.332 61.575 10.603  1.00 44.45  1 . C ? 
ATOM   268  CD2 CD2 . PHE PHE PHE A A 32  32  . 16.621 63.228 12.315  1.00 44.72  1 . C ? 
ATOM   269  CE1 CE1 . PHE PHE PHE A A 32  32  . 17.710 61.444 10.500  1.00 48.14  1 . C ? 
ATOM   270  CE2 CE2 . PHE PHE PHE A A 32  32  . 18.001 63.109 12.215  1.00 46.67  1 . C ? 
ATOM   271  CZ  CZ  . PHE PHE PHE A A 32  32  . 18.544 62.210 11.310  1.00 49.68  1 . C ? 
ATOM   272  N   N   . SER SER SER A A 33  33  . 11.722 64.478 9.653   1.00 53.02  1 . N ? 
ATOM   273  CA  CA  . SER SER SER A A 33  33  . 10.399 64.295 9.088   1.00 55.66  1 . C ? 
ATOM   274  C   C   . SER SER SER A A 33  33  . 10.427 63.135 8.111   1.00 48.61  1 . C ? 
ATOM   275  O   O   . SER SER SER A A 33  33  . 11.492 62.720 7.646   1.00 46.21  1 . O ? 
ATOM   276  CB  CB  . SER SER SER A A 33  33  . 9.962  65.544 8.342   1.00 60.14  1 . C ? 
ATOM   277  OG  OG  . SER SER SER A A 33  33  . 10.809 65.679 7.216   1.00 59.34  1 . O ? 
ATOM   278  N   N   . ILE ILE ILE A A 34  34  . 9.234  62.622 7.780   1.00 50.11  1 . N ? 
ATOM   279  CA  CA  . ILE ILE ILE A A 34  34  . 9.133  61.544 6.796   1.00 48.75  1 . C ? 
ATOM   280  C   C   . ILE ILE ILE A A 34  34  . 9.710  61.992 5.454   1.00 50.07  1 . C ? 
ATOM   281  O   O   . ILE ILE ILE A A 34  34  . 10.377 61.215 4.756   1.00 43.77  1 . O ? 
ATOM   282  CB  CB  . ILE ILE ILE A A 34  34  . 7.670  61.076 6.649   1.00 59.28  1 . C ? 
ATOM   283  CG1 CG1 . ILE ILE ILE A A 34  34  . 7.184  60.424 7.943   1.00 62.42  1 . C ? 
ATOM   284  CG2 CG2 . ILE ILE ILE A A 34  34  . 7.545  60.049 5.524   1.00 56.64  1 . C ? 
ATOM   285  CD1 CD1 . ILE ILE ILE A A 34  34  . 7.802  59.051 8.186   1.00 62.12  1 . C ? 
ATOM   286  N   N   . ASP ASP ASP A A 35  35  . 9.480  63.253 5.082   1.00 50.35  1 . N ? 
ATOM   287  CA  CA  . ASP ASP ASP A A 35  35  . 9.994  63.758 3.807   1.00 51.65  1 . C ? 
ATOM   288  C   C   . ASP ASP ASP A A 35  35  . 11.524 63.735 3.767   1.00 49.91  1 . C ? 
ATOM   289  O   O   . ASP ASP ASP A A 35  35  . 12.116 63.251 2.795   1.00 47.03  1 . O ? 
ATOM   290  CB  CB  . ASP ASP ASP A A 35  35  . 9.460  65.162 3.552   1.00 53.93  1 . C ? 
ATOM   291  CG  CG  . ASP ASP ASP A A 35  35  . 7.977  65.167 3.228   1.00 66.51  1 . C ? 
ATOM   292  OD1 OD1 . ASP ASP ASP A A 35  35  . 7.508  64.223 2.566   1.00 69.12  1 . O ? 
ATOM   293  OD2 OD2 . ASP ASP ASP A A 35  35  . 7.276  66.118 3.634   1.00 76.17  1 . O ? 
ATOM   294  N   N   . ASN ASN ASN A A 36  36  . 12.185 64.224 4.828   1.00 52.04  1 . N ? 
ATOM   295  CA  CA  . ASN ASN ASN A A 36  36  . 13.656 64.187 4.870   1.00 53.84  1 . C ? 
ATOM   296  C   C   . ASN ASN ASN A A 36  36  . 14.198 62.766 4.985   1.00 53.90  1 . C ? 
ATOM   297  O   O   . ASN ASN ASN A A 36  36  . 15.260 62.453 4.427   1.00 53.10  1 . O ? 
ATOM   298  CB  CB  . ASN ASN ASN A A 36  36  . 14.193 65.033 6.026   1.00 51.99  1 . C ? 
ATOM   299  CG  CG  . ASN ASN ASN A A 36  36  . 14.197 66.525 5.690   1.00 56.78  1 . C ? 
ATOM   300  OD1 OD1 . ASN ASN ASN A A 36  36  . 14.196 66.898 4.515   1.00 58.19  1 . O ? 
ATOM   301  ND2 ND2 . ASN ASN ASN A A 36  36  . 14.187 67.376 6.717   1.00 53.80  1 . N ? 
ATOM   302  N   N   . ILE ILE ILE A A 37  37  . 13.530 61.906 5.750   1.00 51.65  1 . N ? 
ATOM   303  CA  CA  . ILE ILE ILE A A 37  37  . 13.956 60.507 5.794   1.00 45.74  1 . C ? 
ATOM   304  C   C   . ILE ILE ILE A A 37  37  . 13.899 59.906 4.395   1.00 47.66  1 . C ? 
ATOM   305  O   O   . ILE ILE ILE A A 37  37  . 14.819 59.203 3.960   1.00 45.47  1 . O ? 
ATOM   306  CB  CB  . ILE ILE ILE A A 37  37  . 13.087 59.716 6.785   1.00 49.62  1 . C ? 
ATOM   307  CG1 CG1 . ILE ILE ILE A A 37  37  . 13.426 60.101 8.227   1.00 45.37  1 . C ? 
ATOM   308  CG2 CG2 . ILE ILE ILE A A 37  37  . 13.250 58.217 6.578   1.00 43.35  1 . C ? 
ATOM   309  CD1 CD1 . ILE ILE ILE A A 37  37  . 12.443 59.531 9.216   1.00 43.68  1 . C ? 
ATOM   310  N   N   . GLU GLU GLU A A 38  38  . 12.833 60.207 3.654   1.00 47.19  1 . N ? 
ATOM   311  CA  CA  . GLU GLU GLU A A 38  38  . 12.716 59.691 2.297   1.00 54.66  1 . C ? 
ATOM   312  C   C   . GLU GLU GLU A A 38  38  . 13.860 60.192 1.433   1.00 56.97  1 . C ? 
ATOM   313  O   O   . GLU GLU GLU A A 38  38  . 14.377 59.457 0.586   1.00 58.10  1 . O ? 
ATOM   314  CB  CB  . GLU GLU GLU A A 38  38  . 11.369 60.101 1.695   1.00 60.44  1 . C ? 
ATOM   315  CG  CG  . GLU GLU GLU A A 38  38  . 10.986 59.336 0.409   1.00 71.19  1 . C ? 
ATOM   316  CD  CD  . GLU GLU GLU A A 38  38  . 11.398 60.048 -0.878  1.00 79.67  1 . C ? 
ATOM   317  OE1 OE1 . GLU GLU GLU A A 38  38  . 11.909 61.191 -0.817  1.00 82.43  1 . O ? 
ATOM   318  OE2 OE2 . GLU GLU GLU A A 38  38  . 11.189 59.459 -1.964  1.00 84.63  1 . O ? 
ATOM   319  N   N   . LYS LYS LYS A A 39  39  . 14.269 61.444 1.634   1.00 56.96  1 . N ? 
ATOM   320  CA  CA  . LYS LYS LYS A A 39  39  . 15.344 61.994 0.818   1.00 59.60  1 . C ? 
ATOM   321  C   C   . LYS LYS LYS A A 39  39  . 16.682 61.388 1.210   1.00 58.55  1 . C ? 
ATOM   322  O   O   . LYS LYS LYS A A 39  39  . 17.527 61.138 0.348   1.00 58.46  1 . O ? 
ATOM   323  CB  CB  . LYS LYS LYS A A 39  39  . 15.374 63.516 0.935   1.00 60.89  1 . C ? 
ATOM   324  CG  CG  . LYS LYS LYS A A 39  39  . 14.239 64.222 0.194   1.00 64.28  1 . C ? 
ATOM   325  CD  CD  . LYS LYS LYS A A 39  39  . 14.294 65.735 0.432   1.00 69.59  1 . C ? 
ATOM   326  CE  CE  . LYS LYS LYS A A 39  39  . 13.310 66.491 -0.454  1.00 74.86  1 . C ? 
ATOM   327  NZ  NZ  . LYS LYS LYS A A 39  39  . 11.917 65.976 -0.335  1.00 76.18  1 . N ? 
ATOM   328  N   N   . LEU LEU LEU A A 40  40  . 16.894 61.132 2.503   1.00 52.96  1 . N ? 
ATOM   329  CA  CA  . LEU LEU LEU A A 40  40  . 18.088 60.392 2.896   1.00 50.83  1 . C ? 
ATOM   330  C   C   . LEU LEU LEU A A 40  40  . 18.066 58.984 2.311   1.00 51.65  1 . C ? 
ATOM   331  O   O   . LEU LEU LEU A A 40  40  . 19.097 58.466 1.862   1.00 50.63  1 . O ? 
ATOM   332  CB  CB  . LEU LEU LEU A A 40  40  . 18.208 60.336 4.426   1.00 52.01  1 . C ? 
ATOM   333  CG  CG  . LEU LEU LEU A A 40  40  . 18.904 61.496 5.150   1.00 54.38  1 . C ? 
ATOM   334  CD1 CD1 . LEU LEU LEU A A 40  40  . 18.965 61.264 6.666   1.00 51.45  1 . C ? 
ATOM   335  CD2 CD2 . LEU LEU LEU A A 40  40  . 20.318 61.770 4.597   1.00 51.88  1 . C ? 
ATOM   336  N   N   . VAL VAL VAL A A 41  41  . 16.905 58.337 2.321   1.00 51.25  1 . N ? 
ATOM   337  CA  CA  . VAL VAL VAL A A 41  41  . 16.842 56.981 1.794   1.00 52.78  1 . C ? 
ATOM   338  C   C   . VAL VAL VAL A A 41  41  . 17.037 56.987 0.282   1.00 55.22  1 . C ? 
ATOM   339  O   O   . VAL VAL VAL A A 41  41  . 17.708 56.108 -0.273  1.00 50.78  1 . O ? 
ATOM   340  CB  CB  . VAL VAL VAL A A 41  41  . 15.517 56.316 2.191   1.00 53.18  1 . C ? 
ATOM   341  CG1 CG1 . VAL VAL VAL A A 41  41  . 15.274 55.069 1.318   1.00 47.52  1 . C ? 
ATOM   342  CG2 CG2 . VAL VAL VAL A A 41  41  . 15.565 55.947 3.672   1.00 49.71  1 . C ? 
ATOM   343  N   N   . LYS LYS LYS A A 42  42  . 16.470 57.978 -0.408  1.00 59.18  1 . N ? 
ATOM   344  CA  CA  . LYS LYS LYS A A 42  42  . 16.681 58.077 -1.852  1.00 59.70  1 . C ? 
ATOM   345  C   C   . LYS LYS LYS A A 42  42  . 18.167 58.209 -2.172  1.00 60.06  1 . C ? 
ATOM   346  O   O   . LYS LYS LYS A A 42  42  . 18.709 57.445 -2.978  1.00 58.47  1 . O ? 
ATOM   347  CB  CB  . LYS LYS LYS A A 42  42  . 15.910 59.266 -2.421  1.00 58.67  1 . C ? 
ATOM   348  CG  CG  . LYS LYS LYS A A 42  42  . 15.945 59.348 -3.958  1.00 67.74  1 . C ? 
ATOM   349  CD  CD  . LYS LYS LYS A A 42  42  . 15.356 60.662 -4.476  1.00 72.33  1 . C ? 
ATOM   350  CE  CE  . LYS LYS LYS A A 42  42  . 13.830 60.662 -4.453  1.00 78.69  1 . C ? 
ATOM   351  NZ  NZ  . LYS LYS LYS A A 42  42  . 13.207 59.792 -5.496  1.00 82.74  1 . N ? 
ATOM   352  N   N   . TRP TRP TRP A A 43  43  . 18.840 59.178 -1.537  1.00 60.58  1 . N ? 
ATOM   353  CA  CA  . TRP TRP TRP A A 43  43  . 20.268 59.388 -1.756  1.00 61.26  1 . C ? 
ATOM   354  C   C   . TRP TRP TRP A A 43  43  . 21.060 58.123 -1.462  1.00 61.23  1 . C ? 
ATOM   355  O   O   . TRP TRP TRP A A 43  43  . 22.010 57.795 -2.182  1.00 65.19  1 . O ? 
ATOM   356  CB  CB  . TRP TRP TRP A A 43  43  . 20.772 60.543 -0.877  1.00 64.05  1 . C ? 
ATOM   357  CG  CG  . TRP TRP TRP A A 43  43  . 22.220 60.898 -1.116  1.00 61.13  1 . C ? 
ATOM   358  CD1 CD1 . TRP TRP TRP A A 43  43  . 22.708 61.871 -1.964  1.00 59.64  1 . C ? 
ATOM   359  CD2 CD2 . TRP TRP TRP A A 43  43  . 23.365 60.270 -0.525  1.00 56.41  1 . C ? 
ATOM   360  NE1 NE1 . TRP TRP TRP A A 43  43  . 24.089 61.885 -1.918  1.00 59.09  1 . N ? 
ATOM   361  CE2 CE2 . TRP TRP TRP A A 43  43  . 24.514 60.915 -1.041  1.00 57.76  1 . C ? 
ATOM   362  CE3 CE3 . TRP TRP TRP A A 43  43  . 23.532 59.226 0.394   1.00 55.49  1 . C ? 
ATOM   363  CZ2 CZ2 . TRP TRP TRP A A 43  43  . 25.813 60.540 -0.675  1.00 57.15  1 . C ? 
ATOM   364  CZ3 CZ3 . TRP TRP TRP A A 43  43  . 24.828 58.859 0.766   1.00 56.88  1 . C ? 
ATOM   365  CH2 CH2 . TRP TRP TRP A A 43  43  . 25.950 59.511 0.221   1.00 55.92  1 . C ? 
ATOM   366  N   N   . SER SER SER A A 44  44  . 20.688 57.403 -0.400  1.00 54.49  1 . N ? 
ATOM   367  CA  CA  . SER SER SER A A 44  44  . 21.436 56.213 -0.010  1.00 52.58  1 . C ? 
ATOM   368  C   C   . SER SER SER A A 44  44  . 21.282 55.093 -1.034  1.00 56.66  1 . C ? 
ATOM   369  O   O   . SER SER SER A A 44  44  . 22.248 54.375 -1.329  1.00 56.92  1 . O ? 
ATOM   370  CB  CB  . SER SER SER A A 44  44  . 20.982 55.753 1.373   1.00 52.08  1 . C ? 
ATOM   371  OG  OG  . SER SER SER A A 44  44  . 21.200 56.789 2.323   1.00 53.28  1 . O ? 
ATOM   372  N   N   . LEU LEU LEU A A 45  45  . 20.074 54.906 -1.566  1.00 55.24  1 . N ? 
ATOM   373  CA  CA  . LEU LEU LEU A A 45  45  . 19.876 53.885 -2.588  1.00 62.33  1 . C ? 
ATOM   374  C   C   . LEU LEU LEU A A 45  45  . 20.715 54.179 -3.824  1.00 65.16  1 . C ? 
ATOM   375  O   O   . LEU LEU LEU A A 45  45  . 21.210 53.255 -4.477  1.00 67.04  1 . O ? 
ATOM   376  CB  CB  . LEU LEU LEU A A 45  45  . 18.399 53.798 -2.991  1.00 63.00  1 . C ? 
ATOM   377  CG  CG  . LEU LEU LEU A A 45  45  . 17.289 53.234 -2.105  1.00 58.64  1 . C ? 
ATOM   378  CD1 CD1 . LEU LEU LEU A A 45  45  . 15.932 53.412 -2.810  1.00 57.13  1 . C ? 
ATOM   379  CD2 CD2 . LEU LEU LEU A A 45  45  . 17.529 51.777 -1.814  1.00 55.83  1 . C ? 
ATOM   380  N   N   . LEU LEU LEU A A 46  46  . 20.885 55.461 -4.159  1.00 68.93  1 . N ? 
ATOM   381  CA  CA  . LEU LEU LEU A A 46  46  . 21.637 55.839 -5.352  1.00 72.51  1 . C ? 
ATOM   382  C   C   . LEU LEU LEU A A 46  46  . 23.144 55.691 -5.163  1.00 74.52  1 . C ? 
ATOM   383  O   O   . LEU LEU LEU A A 46  46  . 23.864 55.512 -6.146  1.00 79.72  1 . O ? 
ATOM   384  CB  CB  . LEU LEU LEU A A 46  46  . 21.302 57.281 -5.747  1.00 71.30  1 . C ? 
ATOM   385  CG  CG  . LEU LEU LEU A A 46  46  . 19.872 57.586 -6.203  1.00 70.67  1 . C ? 
ATOM   386  CD1 CD1 . LEU LEU LEU A A 46  46  . 19.651 59.091 -6.224  1.00 67.26  1 . C ? 
ATOM   387  CD2 CD2 . LEU LEU LEU A A 46  46  . 19.599 56.981 -7.576  1.00 73.47  1 . C ? 
ATOM   388  N   N   . HIS HIS HIS A A 47  47  . 23.645 55.753 -3.930  1.00 73.90  1 . N ? 
ATOM   389  CA  CA  . HIS HIS HIS A A 47  47  . 25.083 55.699 -3.705  1.00 73.05  1 . C ? 
ATOM   390  C   C   . HIS HIS HIS A A 47  47  . 25.563 54.394 -3.087  1.00 67.23  1 . C ? 
ATOM   391  O   O   . HIS HIS HIS A A 47  47  . 26.777 54.208 -2.938  1.00 64.07  1 . O ? 
ATOM   392  CB  CB  . HIS HIS HIS A A 47  47  . 25.523 56.877 -2.824  1.00 71.74  1 . C ? 
ATOM   393  CG  CG  . HIS HIS HIS A A 47  47  . 25.603 58.177 -3.562  1.00 76.90  1 . C ? 
ATOM   394  ND1 ND1 . HIS HIS HIS A A 47  47  . 24.548 59.063 -3.629  1.00 76.33  1 . N ? 
ATOM   395  CD2 CD2 . HIS HIS HIS A A 47  47  . 26.602 58.727 -4.293  1.00 80.34  1 . C ? 
ATOM   396  CE1 CE1 . HIS HIS HIS A A 47  47  . 24.899 60.108 -4.358  1.00 79.32  1 . C ? 
ATOM   397  NE2 NE2 . HIS HIS HIS A A 47  47  . 26.141 59.930 -4.773  1.00 80.47  1 . N ? 
ATOM   398  N   N   . THR THR THR A A 48  48  . 24.660 53.483 -2.733  1.00 61.88  1 . N ? 
ATOM   399  CA  CA  . THR THR THR A A 48  48  . 25.084 52.352 -1.925  1.00 58.01  1 . C ? 
ATOM   400  C   C   . THR THR THR A A 48  48  . 25.739 51.282 -2.780  1.00 60.02  1 . C ? 
ATOM   401  O   O   . THR THR THR A A 48  48  . 25.543 51.208 -4.001  1.00 64.25  1 . O ? 
ATOM   402  CB  CB  . THR THR THR A A 48  48  . 23.920 51.716 -1.174  1.00 56.99  1 . C ? 
ATOM   403  OG1 OG1 . THR THR THR A A 48  48  . 24.429 50.643 -0.378  1.00 55.48  1 . O ? 
ATOM   404  CG2 CG2 . THR THR THR A A 48  48  . 22.901 51.139 -2.170  1.00 55.93  1 . C ? 
ATOM   405  N   N   . LYS LYS LYS A A 49  49  . 26.544 50.451 -2.113  1.00 60.87  1 . N ? 
ATOM   406  CA  CA  . LYS LYS LYS A A 49  49  . 27.119 49.282 -2.771  1.00 74.30  1 . C ? 
ATOM   407  C   C   . LYS LYS LYS A A 49  49  . 26.048 48.251 -3.078  1.00 75.98  1 . C ? 
ATOM   408  O   O   . LYS LYS LYS A A 49  49  . 26.114 47.569 -4.101  1.00 76.96  1 . O ? 
ATOM   409  CB  CB  . LYS LYS LYS A A 49  49  . 28.202 48.654 -1.897  1.00 78.95  1 . C ? 
ATOM   410  CG  CG  . LYS LYS LYS A A 49  49  . 28.865 47.445 -2.545  1.00 85.68  1 . C ? 
ATOM   411  CD  CD  . LYS LYS LYS A A 49  49  . 29.845 46.775 -1.603  1.00 89.51  1 . C ? 
ATOM   412  CE  CE  . LYS LYS LYS A A 49  49  . 29.136 46.190 -0.401  1.00 91.20  1 . C ? 
ATOM   413  NZ  NZ  . LYS LYS LYS A A 49  49  . 28.095 45.201 -0.796  1.00 95.37  1 . N ? 
ATOM   414  N   N   . GLU GLU GLU A A 50  50  . 25.062 48.111 -2.193  1.00 75.93  1 . N ? 
ATOM   415  CA  CA  . GLU GLU GLU A A 50  50  . 23.991 47.151 -2.414  1.00 81.12  1 . C ? 
ATOM   416  C   C   . GLU GLU GLU A A 50  50  . 22.773 47.445 -1.548  1.00 75.67  1 . C ? 
ATOM   417  O   O   . GLU GLU GLU A A 50  50  . 21.650 47.501 -2.056  1.00 75.35  1 . O ? 
ATOM   418  CB  CB  . GLU GLU GLU A A 50  50  . 24.480 45.727 -2.150  1.00 88.51  1 . C ? 
ATOM   419  CG  CG  . GLU GLU GLU A A 50  50  . 23.409 44.675 -2.384  1.00 94.56  1 . C ? 
ATOM   420  CD  CD  . GLU GLU GLU A A 50  50  . 23.917 43.262 -2.188  1.00 101.35 1 . C ? 
ATOM   421  OE1 OE1 . GLU GLU GLU A A 50  50  . 25.027 43.096 -1.631  1.00 105.01 1 . O ? 
ATOM   422  OE2 OE2 . GLU GLU GLU A A 50  50  . 23.201 42.319 -2.586  1.00 102.93 1 . O ? 
ATOM   423  N   N   . TYR TYR TYR A A 51  51  . 22.973 47.632 -0.243  1.00 71.99  1 . N ? 
ATOM   424  CA  CA  . TYR TYR TYR A A 51  51  . 21.866 47.728 0.694   1.00 67.81  1 . C ? 
ATOM   425  C   C   . TYR TYR TYR A A 51  51  . 21.832 49.081 1.386   1.00 63.15  1 . C ? 
ATOM   426  O   O   . TYR TYR TYR A A 51  51  . 22.863 49.749 1.548   1.00 60.00  1 . O ? 
ATOM   427  CB  CB  . TYR TYR TYR A A 51  51  . 21.945 46.653 1.774   1.00 76.54  1 . C ? 
ATOM   428  CG  CG  . TYR TYR TYR A A 51  51  . 21.701 45.249 1.302   1.00 85.76  1 . C ? 
ATOM   429  CD1 CD1 . TYR TYR TYR A A 51  51  . 20.425 44.829 0.955   1.00 90.29  1 . C ? 
ATOM   430  CD2 CD2 . TYR TYR TYR A A 51  51  . 22.738 44.331 1.230   1.00 89.52  1 . C ? 
ATOM   431  CE1 CE1 . TYR TYR TYR A A 51  51  . 20.192 43.536 0.538   1.00 94.47  1 . C ? 
ATOM   432  CE2 CE2 . TYR TYR TYR A A 51  51  . 22.514 43.034 0.811   1.00 93.99  1 . C ? 
ATOM   433  CZ  CZ  . TYR TYR TYR A A 51  51  . 21.239 42.644 0.467   1.00 96.77  1 . C ? 
ATOM   434  OH  OH  . TYR TYR TYR A A 51  51  . 20.999 41.358 0.047   1.00 101.71 1 . O ? 
ATOM   435  N   N   . VAL VAL VAL A A 52  52  . 20.627 49.451 1.815   1.00 55.55  1 . N ? 
ATOM   436  CA  CA  . VAL VAL VAL A A 52  52  . 20.378 50.598 2.680   1.00 49.86  1 . C ? 
ATOM   437  C   C   . VAL VAL VAL A A 52  52  . 19.716 50.056 3.948   1.00 50.73  1 . C ? 
ATOM   438  O   O   . VAL VAL VAL A A 52  52  . 18.673 49.395 3.875   1.00 50.07  1 . O ? 
ATOM   439  CB  CB  . VAL VAL VAL A A 52  52  . 19.495 51.653 1.990   1.00 51.22  1 . C ? 
ATOM   440  CG1 CG1 . VAL VAL VAL A A 52  52  . 19.284 52.863 2.895   1.00 48.17  1 . C ? 
ATOM   441  CG2 CG2 . VAL VAL VAL A A 52  52  . 20.115 52.088 0.664   1.00 56.84  1 . C ? 
ATOM   442  N   N   . ILE ILE ILE A A 53  53  . 20.335 50.310 5.097   1.00 46.57  1 . N ? 
ATOM   443  CA  CA  . ILE ILE ILE A A 53  53  . 19.900 49.780 6.387   1.00 47.12  1 . C ? 
ATOM   444  C   C   . ILE ILE ILE A A 53  53  . 19.316 50.938 7.181   1.00 47.39  1 . C ? 
ATOM   445  O   O   . ILE ILE ILE A A 53  53  . 20.032 51.878 7.542   1.00 45.57  1 . O ? 
ATOM   446  CB  CB  . ILE ILE ILE A A 53  53  . 21.054 49.120 7.154   1.00 51.18  1 . C ? 
ATOM   447  CG1 CG1 . ILE ILE ILE A A 53  53  . 21.504 47.841 6.440   1.00 52.51  1 . C ? 
ATOM   448  CG2 CG2 . ILE ILE ILE A A 53  53  . 20.644 48.845 8.608   1.00 50.09  1 . C ? 
ATOM   449  CD1 CD1 . ILE ILE ILE A A 53  53  . 22.511 48.067 5.318   1.00 53.15  1 . C ? 
ATOM   450  N   N   . ILE ILE ILE A A 54  54  . 18.013 50.893 7.430   1.00 51.00  1 . N ? 
ATOM   451  CA  CA  . ILE ILE ILE A A 54  54  . 17.313 51.950 8.146   1.00 47.52  1 . C ? 
ATOM   452  C   C   . ILE ILE ILE A A 54  54  . 17.206 51.539 9.606   1.00 53.45  1 . C ? 
ATOM   453  O   O   . ILE ILE ILE A A 54  54  . 16.734 50.437 9.911   1.00 54.22  1 . O ? 
ATOM   454  CB  CB  . ILE ILE ILE A A 54  54  . 15.924 52.200 7.539   1.00 47.97  1 . C ? 
ATOM   455  CG1 CG1 . ILE ILE ILE A A 54  54  . 16.060 52.746 6.113   1.00 46.14  1 . C ? 
ATOM   456  CG2 CG2 . ILE ILE ILE A A 54  54  . 15.142 53.171 8.405   1.00 48.14  1 . C ? 
ATOM   457  CD1 CD1 . ILE ILE ILE A A 54  54  . 14.714 52.918 5.344   1.00 48.95  1 . C ? 
ATOM   458  N   N   . TYR TYR TYR A A 55  55  . 17.636 52.415 10.513  1.00 48.24  1 . N ? 
ATOM   459  CA  CA  . TYR TYR TYR A A 55  55  . 17.533 52.090 11.926  1.00 50.12  1 . C ? 
ATOM   460  C   C   . TYR TYR TYR A A 55  55  . 17.358 53.354 12.751  1.00 53.15  1 . C ? 
ATOM   461  O   O   . TYR TYR TYR A A 55  55  . 17.625 54.476 12.298  1.00 50.96  1 . O ? 
ATOM   462  CB  CB  . TYR TYR TYR A A 55  55  . 18.760 51.306 12.418  1.00 53.84  1 . C ? 
ATOM   463  CG  CG  . TYR TYR TYR A A 55  55  . 20.063 52.073 12.381  1.00 53.72  1 . C ? 
ATOM   464  CD1 CD1 . TYR TYR TYR A A 55  55  . 20.768 52.235 11.188  1.00 58.17  1 . C ? 
ATOM   465  CD2 CD2 . TYR TYR TYR A A 55  55  . 20.599 52.627 13.537  1.00 51.49  1 . C ? 
ATOM   466  CE1 CE1 . TYR TYR TYR A A 55  55  . 21.971 52.948 11.142  1.00 56.01  1 . C ? 
ATOM   467  CE2 CE2 . TYR TYR TYR A A 55  55  . 21.803 53.339 13.504  1.00 51.27  1 . C ? 
ATOM   468  CZ  CZ  . TYR TYR TYR A A 55  55  . 22.482 53.491 12.299  1.00 57.26  1 . C ? 
ATOM   469  OH  OH  . TYR TYR TYR A A 55  55  . 23.675 54.189 12.251  1.00 59.57  1 . O ? 
ATOM   470  N   N   . ILE ILE ILE A A 56  56  . 16.901 53.140 13.980  1.00 57.01  1 . N ? 
ATOM   471  CA  CA  . ILE ILE ILE A A 56  56  . 16.753 54.188 14.975  1.00 60.67  1 . C ? 
ATOM   472  C   C   . ILE ILE ILE A A 56  56  . 18.062 54.297 15.735  1.00 63.24  1 . C ? 
ATOM   473  O   O   . ILE ILE ILE A A 56  56  . 18.556 53.305 16.283  1.00 65.93  1 . O ? 
ATOM   474  CB  CB  . ILE ILE ILE A A 56  56  . 15.593 53.876 15.930  1.00 64.32  1 . C ? 
ATOM   475  CG1 CG1 . ILE ILE ILE A A 56  56  . 14.290 53.768 15.153  1.00 66.65  1 . C ? 
ATOM   476  CG2 CG2 . ILE ILE ILE A A 56  56  . 15.509 54.940 16.997  1.00 62.95  1 . C ? 
ATOM   477  CD1 CD1 . ILE ILE ILE A A 56  56  . 14.111 54.868 14.161  1.00 70.16  1 . C ? 
ATOM   478  N   N   . ALA ALA ALA A A 57  57  . 18.628 55.499 15.773  1.00 63.72  1 . N ? 
ATOM   479  CA  CA  . ALA ALA ALA A A 57  57  . 19.961 55.682 16.315  1.00 65.33  1 . C ? 
ATOM   480  C   C   . ALA ALA ALA A A 57  57  . 20.026 56.557 17.551  1.00 78.73  1 . C ? 
ATOM   481  O   O   . ALA ALA ALA A A 57  57  . 21.113 56.680 18.132  1.00 82.99  1 . O ? 
ATOM   482  CB  CB  . ALA ALA ALA A A 57  57  . 20.893 56.290 15.260  1.00 59.59  1 . C ? 
ATOM   483  N   N   . ASP ASP ASP A A 58  58  . 18.922 57.159 17.976  1.00 88.50  1 . N ? 
ATOM   484  CA  CA  . ASP ASP ASP A A 58  58  . 18.995 58.111 19.076  1.00 102.85 1 . C ? 
ATOM   485  C   C   . ASP ASP ASP A A 58  58  . 17.573 58.509 19.442  1.00 107.27 1 . C ? 
ATOM   486  O   O   . ASP ASP ASP A A 58  58  . 16.634 58.261 18.679  1.00 110.19 1 . O ? 
ATOM   487  CB  CB  . ASP ASP ASP A A 58  58  . 19.852 59.323 18.675  1.00 109.14 1 . C ? 
ATOM   488  CG  CG  . ASP ASP ASP A A 58  58  . 20.066 60.300 19.798  1.00 115.52 1 . C ? 
ATOM   489  OD1 OD1 . ASP ASP ASP A A 58  58  . 19.893 61.509 19.532  1.00 118.14 1 . O ? 
ATOM   490  OD2 OD2 . ASP ASP ASP A A 58  58  . 20.399 59.870 20.928  1.00 116.97 1 . O ? 
ATOM   491  N   N   . SER SER SER A A 59  59  . 17.421 59.116 20.622  1.00 109.53 1 . N ? 
ATOM   492  CA  CA  . SER SER SER A A 59  59  . 16.094 59.500 21.097  1.00 111.86 1 . C ? 
ATOM   493  C   C   . SER SER SER A A 59  59  . 16.000 60.662 22.082  1.00 110.48 1 . C ? 
ATOM   494  O   O   . SER SER SER A A 59  59  . 14.928 60.907 22.649  1.00 114.13 1 . O ? 
ATOM   495  CB  CB  . SER SER SER A A 59  59  . 15.311 58.253 21.512  1.00 116.10 1 . C ? 
ATOM   496  OG  OG  . SER SER SER A A 59  59  . 16.122 57.386 22.286  1.00 119.57 1 . O ? 
ATOM   497  N   N   . ILE ILE ILE A A 60  60  . 17.098 61.392 22.271  1.00 104.90 1 . N ? 
ATOM   498  CA  CA  . ILE ILE ILE A A 60  60  . 17.152 62.504 23.220  1.00 102.23 1 . C ? 
ATOM   499  C   C   . ILE ILE ILE A A 60  60  . 15.818 63.122 23.638  1.00 102.87 1 . C ? 
ATOM   500  O   O   . ILE ILE ILE A A 60  60  . 14.924 63.315 22.811  1.00 102.32 1 . O ? 
ATOM   501  CB  CB  . ILE ILE ILE A A 60  60  . 18.123 63.613 22.788  1.00 97.56  1 . C ? 
ATOM   502  CG1 CG1 . ILE ILE ILE A A 60  60  . 19.328 63.028 22.053  1.00 93.81  1 . C ? 
ATOM   503  CG2 CG2 . ILE ILE ILE A A 60  60  . 18.579 64.428 23.997  1.00 98.31  1 . C ? 
ATOM   504  CD1 CD1 . ILE ILE ILE A A 60  60  . 20.171 64.093 21.331  1.00 92.01  1 . C ? 
ATOM   505  N   N   . LYS LYS LYS A A 70  70  . 8.576  51.283 33.046  1.00 84.37  1 . N ? 
ATOM   506  CA  CA  . LYS LYS LYS A A 70  70  . 9.552  50.989 32.002  1.00 80.52  1 . C ? 
ATOM   507  C   C   . LYS LYS LYS A A 70  70  . 9.274  49.588 31.474  1.00 74.18  1 . C ? 
ATOM   508  O   O   . LYS LYS LYS A A 70  70  . 9.186  48.639 32.257  1.00 75.94  1 . O ? 
ATOM   509  CB  CB  . LYS LYS LYS A A 70  70  . 10.978 51.097 32.549  1.00 86.68  1 . C ? 
ATOM   510  CG  CG  . LYS LYS LYS A A 70  70  . 12.069 51.229 31.499  1.00 88.62  1 . C ? 
ATOM   511  CD  CD  . LYS LYS LYS A A 70  70  . 12.220 52.660 30.983  1.00 89.65  1 . C ? 
ATOM   512  CE  CE  . LYS LYS LYS A A 70  70  . 13.279 52.740 29.882  1.00 87.52  1 . C ? 
ATOM   513  NZ  NZ  . LYS LYS LYS A A 70  70  . 14.613 52.207 30.306  1.00 89.20  1 . N ? 
ATOM   514  N   N   . LEU LEU LEU A A 71  71  . 9.126  49.445 30.156  1.00 64.78  1 . N ? 
ATOM   515  CA  CA  . LEU LEU LEU A A 71  71  . 8.722  48.162 29.597  1.00 62.44  1 . C ? 
ATOM   516  C   C   . LEU LEU LEU A A 71  71  . 9.898  47.296 29.174  1.00 61.23  1 . C ? 
ATOM   517  O   O   . LEU LEU LEU A A 71  71  . 9.691  46.197 28.652  1.00 60.85  1 . O ? 
ATOM   518  CB  CB  . LEU LEU LEU A A 71  71  . 7.781  48.386 28.423  1.00 62.85  1 . C ? 
ATOM   519  CG  CG  . LEU LEU LEU A A 71  71  . 6.542  49.184 28.815  1.00 64.76  1 . C ? 
ATOM   520  CD1 CD1 . LEU LEU LEU A A 71  71  . 5.636  49.321 27.608  1.00 68.49  1 . C ? 
ATOM   521  CD2 CD2 . LEU LEU LEU A A 71  71  . 5.825  48.510 29.949  1.00 68.25  1 . C ? 
ATOM   522  N   N   . SER SER SER A A 72  72  . 11.120 47.749 29.416  1.00 60.85  1 . N ? 
ATOM   523  CA  CA  . SER SER SER A A 72  72  . 12.307 47.028 28.996  1.00 62.29  1 . C ? 
ATOM   524  C   C   . SER SER SER A A 72  72  . 13.459 47.528 29.847  1.00 66.12  1 . C ? 
ATOM   525  O   O   . SER SER SER A A 72  72  . 13.429 48.651 30.353  1.00 64.01  1 . O ? 
ATOM   526  CB  CB  . SER SER SER A A 72  72  . 12.592 47.253 27.501  1.00 59.51  1 . C ? 
ATOM   527  OG  OG  . SER SER SER A A 72  72  . 13.593 46.373 27.026  1.00 60.60  1 . O ? 
ATOM   528  N   N   . ASP ASP ASP A A 73  73  . 14.482 46.692 29.991  1.00 70.99  1 . N ? 
ATOM   529  CA  CA  . ASP ASP ASP A A 73  73  . 15.682 47.144 30.679  1.00 77.53  1 . C ? 
ATOM   530  C   C   . ASP ASP ASP A A 73  73  . 16.569 48.009 29.792  1.00 69.14  1 . C ? 
ATOM   531  O   O   . ASP ASP ASP A A 73  73  . 17.488 48.652 30.304  1.00 68.52  1 . O ? 
ATOM   532  CB  CB  . ASP ASP ASP A A 73  73  . 16.475 45.943 31.215  1.00 92.83  1 . C ? 
ATOM   533  CG  CG  . ASP ASP ASP A A 73  73  . 15.781 45.251 32.388  1.00 108.26 1 . C ? 
ATOM   534  OD1 OD1 . ASP ASP ASP A A 73  73  . 14.616 45.587 32.693  1.00 112.72 1 . O ? 
ATOM   535  OD2 OD2 . ASP ASP ASP A A 73  73  . 16.406 44.368 33.012  1.00 114.05 1 . O ? 
ATOM   536  N   N   . SER SER SER A A 74  74  . 16.295 48.072 28.491  1.00 62.32  1 . N ? 
ATOM   537  CA  CA  . SER SER SER A A 74  74  . 17.100 48.828 27.537  1.00 55.61  1 . C ? 
ATOM   538  C   C   . SER SER SER A A 74  74  . 16.304 50.015 27.003  1.00 55.65  1 . C ? 
ATOM   539  O   O   . SER SER SER A A 74  74  . 15.226 49.835 26.423  1.00 49.85  1 . O ? 
ATOM   540  CB  CB  . SER SER SER A A 74  74  . 17.552 47.920 26.391  1.00 54.37  1 . C ? 
ATOM   541  OG  OG  . SER SER SER A A 74  74  . 17.739 48.661 25.183  1.00 51.53  1 . O ? 
ATOM   542  N   N   . HIS HIS HIS A A 75  75  . 16.845 51.225 27.167  1.00 58.46  1 . N ? 
ATOM   543  CA  CA  . HIS HIS HIS A A 75  75  . 16.160 52.404 26.648  1.00 59.87  1 . C ? 
ATOM   544  C   C   . HIS HIS HIS A A 75  75  . 15.961 52.302 25.142  1.00 55.43  1 . C ? 
ATOM   545  O   O   . HIS HIS HIS A A 75  75  . 14.870 52.588 24.630  1.00 49.52  1 . O ? 
ATOM   546  CB  CB  . HIS HIS HIS A A 75  75  . 16.931 53.675 26.995  1.00 68.26  1 . C ? 
ATOM   547  CG  CG  . HIS HIS HIS A A 75  75  . 16.316 54.924 26.433  1.00 73.46  1 . C ? 
ATOM   548  ND1 ND1 . HIS HIS HIS A A 75  75  . 15.134 55.453 26.911  1.00 77.14  1 . N ? 
ATOM   549  CD2 CD2 . HIS HIS HIS A A 75  75  . 16.721 55.751 25.439  1.00 72.83  1 . C ? 
ATOM   550  CE1 CE1 . HIS HIS HIS A A 75  75  . 14.838 56.551 26.236  1.00 76.01  1 . C ? 
ATOM   551  NE2 NE2 . HIS HIS HIS A A 75  75  . 15.783 56.753 25.336  1.00 72.96  1 . N ? 
ATOM   552  N   N   . ALA ALA ALA A A 76  76  . 17.005 51.887 24.411  1.00 52.87  1 . N ? 
ATOM   553  CA  CA  . ALA ALA ALA A A 76  76  . 16.869 51.767 22.961  1.00 51.97  1 . C ? 
ATOM   554  C   C   . ALA ALA ALA A A 76  76  . 15.830 50.720 22.586  1.00 49.66  1 . C ? 
ATOM   555  O   O   . ALA ALA ALA A A 76  76  . 15.104 50.894 21.600  1.00 52.87  1 . O ? 
ATOM   556  CB  CB  . ALA ALA ALA A A 76  76  . 18.216 51.438 22.313  1.00 57.62  1 . C ? 
ATOM   557  N   N   . GLU GLU GLU A A 77  77  . 15.735 49.629 23.345  1.00 48.44  1 . N ? 
ATOM   558  CA  CA  . GLU GLU GLU A A 77  77  . 14.641 48.689 23.111  1.00 52.14  1 . C ? 
ATOM   559  C   C   . GLU GLU GLU A A 77  77  . 13.291 49.333 23.401  1.00 52.94  1 . C ? 
ATOM   560  O   O   . GLU GLU GLU A A 77  77  . 12.345 49.180 22.621  1.00 50.65  1 . O ? 
ATOM   561  CB  CB  . GLU GLU GLU A A 77  77  . 14.807 47.432 23.955  1.00 52.30  1 . C ? 
ATOM   562  CG  CG  . GLU GLU GLU A A 77  77  . 13.618 46.497 23.862  1.00 61.03  1 . C ? 
ATOM   563  CD  CD  . GLU GLU GLU A A 77  77  . 13.470 45.794 22.500  1.00 65.81  1 . C ? 
ATOM   564  OE1 OE1 . GLU GLU GLU A A 77  77  . 14.230 46.098 21.552  1.00 63.87  1 . O ? 
ATOM   565  OE2 OE2 . GLU GLU GLU A A 77  77  . 12.575 44.928 22.382  1.00 72.75  1 . O ? 
ATOM   566  N   N   . GLU GLU GLU A A 78  78  . 13.178 50.053 24.525  1.00 46.99  1 . N ? 
ATOM   567  CA  CA  . GLU GLU GLU A A 78  78  . 11.919 50.715 24.855  1.00 52.95  1 . C ? 
ATOM   568  C   C   . GLU GLU GLU A A 78  78  . 11.475 51.636 23.714  1.00 52.03  1 . C ? 
ATOM   569  O   O   . GLU GLU GLU A A 78  78  . 10.325 51.568 23.254  1.00 48.91  1 . O ? 
ATOM   570  CB  CB  . GLU GLU GLU A A 78  78  . 12.072 51.498 26.159  1.00 61.35  1 . C ? 
ATOM   571  CG  CG  . GLU GLU GLU A A 78  78  . 10.857 52.338 26.516  1.00 70.10  1 . C ? 
ATOM   572  CD  CD  . GLU GLU GLU A A 78  78  . 10.188 51.862 27.789  1.00 79.85  1 . C ? 
ATOM   573  OE1 OE1 . GLU GLU GLU A A 78  78  . 10.822 51.089 28.534  1.00 84.72  1 . O ? 
ATOM   574  OE2 OE2 . GLU GLU GLU A A 78  78  . 9.034  52.257 28.049  1.00 84.47  1 . O ? 
ATOM   575  N   N   . VAL VAL VAL A A 79  79  . 12.389 52.498 23.244  1.00 45.90  1 . N ? 
ATOM   576  CA  CA  . VAL VAL VAL A A 79  79  . 12.124 53.372 22.098  1.00 53.06  1 . C ? 
ATOM   577  C   C   . VAL VAL VAL A A 79  79  . 11.646 52.554 20.904  1.00 52.95  1 . C ? 
ATOM   578  O   O   . VAL VAL VAL A A 79  79  . 10.640 52.883 20.265  1.00 56.97  1 . O ? 
ATOM   579  CB  CB  . VAL VAL VAL A A 79  79  . 13.386 54.178 21.738  1.00 56.41  1 . C ? 
ATOM   580  CG1 CG1 . VAL VAL VAL A A 79  79  . 13.205 54.872 20.380  1.00 60.52  1 . C ? 
ATOM   581  CG2 CG2 . VAL VAL VAL A A 79  79  . 13.710 55.193 22.817  1.00 56.30  1 . C ? 
ATOM   582  N   N   . ALA ALA ALA A A 80  80  . 12.352 51.457 20.603  1.00 52.23  1 . N ? 
ATOM   583  CA  CA  . ALA ALA ALA A A 80  80  . 11.990 50.608 19.470  1.00 52.24  1 . C ? 
ATOM   584  C   C   . ALA ALA ALA A A 80  80  . 10.534 50.166 19.534  1.00 61.52  1 . C ? 
ATOM   585  O   O   . ALA ALA ALA A A 80  80  . 9.822  50.208 18.525  1.00 63.43  1 . O ? 
ATOM   586  CB  CB  . ALA ALA ALA A A 80  80  . 12.906 49.384 19.414  1.00 52.49  1 . C ? 
ATOM   587  N   N   . ILE ILE ILE A A 81  81  . 10.065 49.734 20.705  1.00 60.72  1 . N ? 
ATOM   588  CA  CA  . ILE ILE ILE A A 81  81  . 8.723  49.171 20.770  1.00 60.78  1 . C ? 
ATOM   589  C   C   . ILE ILE ILE A A 81  81  . 7.636  50.216 20.986  1.00 56.91  1 . C ? 
ATOM   590  O   O   . ILE ILE ILE A A 81  81  . 6.471  49.948 20.681  1.00 59.44  1 . O ? 
ATOM   591  CB  CB  . ILE ILE ILE A A 81  81  . 8.618  48.108 21.875  1.00 66.40  1 . C ? 
ATOM   592  CG1 CG1 . ILE ILE ILE A A 81  81  . 8.554  48.773 23.244  1.00 67.33  1 . C ? 
ATOM   593  CG2 CG2 . ILE ILE ILE A A 81  81  . 9.789  47.146 21.794  1.00 68.78  1 . C ? 
ATOM   594  CD1 CD1 . ILE ILE ILE A A 81  81  . 8.332  47.808 24.351  1.00 70.88  1 . C ? 
ATOM   595  N   N   . ARG ARG ARG A A 82  82  . 7.969  51.378 21.536  1.00 55.59  1 . N ? 
ATOM   596  CA  CA  . ARG ARG ARG A A 82  82  . 6.965  52.424 21.697  1.00 62.27  1 . C ? 
ATOM   597  C   C   . ARG ARG ARG A A 82  82  . 6.749  53.182 20.395  1.00 62.52  1 . C ? 
ATOM   598  O   O   . ARG ARG ARG A A 82  82  . 5.610  53.427 19.990  1.00 64.98  1 . O ? 
ATOM   599  CB  CB  . ARG ARG ARG A A 82  82  . 7.378  53.406 22.803  1.00 59.55  1 . C ? 
ATOM   600  CG  CG  . ARG ARG ARG A A 82  82  . 7.069  52.953 24.225  1.00 66.35  1 . C ? 
ATOM   601  CD  CD  . ARG ARG ARG A A 82  82  . 7.187  54.145 25.167  1.00 70.01  1 . C ? 
ATOM   602  NE  NE  . ARG ARG ARG A A 82  82  . 7.330  53.752 26.563  1.00 76.84  1 . N ? 
ATOM   603  CZ  CZ  . ARG ARG ARG A A 82  82  . 6.312  53.434 27.357  1.00 83.20  1 . C ? 
ATOM   604  NH1 NH1 . ARG ARG ARG A A 82  82  . 5.068  53.450 26.891  1.00 81.77  1 . N ? 
ATOM   605  NH2 NH2 . ARG ARG ARG A A 82  82  . 6.540  53.094 28.618  1.00 87.49  1 . N ? 
ATOM   606  N   N   . TYR TYR TYR A A 83  83  . 7.822  53.559 19.740  1.00 60.96  1 . N ? 
ATOM   607  CA  CA  . TYR TYR TYR A A 83  83  . 7.767  54.495 18.625  1.00 64.03  1 . C ? 
ATOM   608  C   C   . TYR TYR TYR A A 83  83  . 8.441  53.972 17.366  1.00 64.14  1 . C ? 
ATOM   609  O   O   . TYR TYR TYR A A 83  83  . 7.941  54.216 16.262  1.00 64.23  1 . O ? 
ATOM   610  CB  CB  . TYR TYR TYR A A 83  83  . 8.422  55.810 19.045  1.00 65.01  1 . C ? 
ATOM   611  CG  CG  . TYR TYR TYR A A 83  83  . 7.836  56.414 20.300  1.00 72.12  1 . C ? 
ATOM   612  CD1 CD1 . TYR TYR TYR A A 83  83  . 6.518  56.855 20.331  1.00 73.65  1 . C ? 
ATOM   613  CD2 CD2 . TYR TYR TYR A A 83  83  . 8.602  56.556 21.452  1.00 74.01  1 . C ? 
ATOM   614  CE1 CE1 . TYR TYR TYR A A 83  83  . 5.979  57.411 21.470  1.00 78.54  1 . C ? 
ATOM   615  CE2 CE2 . TYR TYR TYR A A 83  83  . 8.069  57.109 22.600  1.00 79.04  1 . C ? 
ATOM   616  CZ  CZ  . TYR TYR TYR A A 83  83  . 6.758  57.536 22.602  1.00 81.21  1 . C ? 
ATOM   617  OH  OH  . TYR TYR TYR A A 83  83  . 6.221  58.089 23.738  1.00 88.42  1 . O ? 
ATOM   618  N   N   . GLY GLY GLY A A 84  84  . 9.564  53.259 17.507  1.00 68.65  1 . N ? 
ATOM   619  CA  CA  . GLY GLY GLY A A 84  84  . 10.317 52.810 16.348  1.00 65.24  1 . C ? 
ATOM   620  C   C   . GLY GLY GLY A A 84  84  . 9.502  51.959 15.398  1.00 67.18  1 . C ? 
ATOM   621  O   O   . GLY GLY GLY A A 84  84  . 9.694  52.024 14.179  1.00 66.10  1 . O ? 
ATOM   622  N   N   . ARG ARG ARG A A 85  85  . 8.567  51.171 15.928  1.00 67.32  1 . N ? 
ATOM   623  CA  CA  . ARG ARG ARG A A 85  85  . 7.749  50.340 15.055  1.00 70.78  1 . C ? 
ATOM   624  C   C   . ARG ARG ARG A A 85  85  . 6.783  51.185 14.225  1.00 72.08  1 . C ? 
ATOM   625  O   O   . ARG ARG ARG A A 85  85  . 6.654  50.978 13.014  1.00 78.41  1 . O ? 
ATOM   626  CB  CB  . ARG ARG ARG A A 85  85  . 6.997  49.293 15.871  1.00 77.19  1 . C ? 
ATOM   627  CG  CG  . ARG ARG ARG A A 85  85  . 6.311  48.263 14.995  1.00 85.00  1 . C ? 
ATOM   628  CD  CD  . ARG ARG ARG A A 85  85  . 5.903  47.032 15.776  1.00 94.76  1 . C ? 
ATOM   629  NE  NE  . ARG ARG ARG A A 85  85  . 5.489  45.950 14.885  1.00 104.80 1 . N ? 
ATOM   630  CZ  CZ  . ARG ARG ARG A A 85  85  . 4.265  45.820 14.383  1.00 111.74 1 . C ? 
ATOM   631  NH1 NH1 . ARG ARG ARG A A 85  85  . 3.322  46.706 14.680  1.00 112.09 1 . N ? 
ATOM   632  NH2 NH2 . ARG ARG ARG A A 85  85  . 3.984  44.802 13.580  1.00 116.95 1 . N ? 
ATOM   633  N   N   . ASN ASN ASN A A 86  86  . 6.087  52.138 14.855  1.00 70.93  1 . N ? 
ATOM   634  CA  CA  . ASN ASN ASN A A 86  86  . 5.147  52.974 14.106  1.00 68.04  1 . C ? 
ATOM   635  C   C   . ASN ASN ASN A A 86  86  . 5.869  53.837 13.077  1.00 62.90  1 . C ? 
ATOM   636  O   O   . ASN ASN ASN A A 86  86  . 5.338  54.108 11.993  1.00 61.85  1 . O ? 
ATOM   637  CB  CB  . ASN ASN ASN A A 86  86  . 4.339  53.853 15.057  1.00 71.74  1 . C ? 
ATOM   638  CG  CG  . ASN ASN ASN A A 86  86  . 3.523  53.042 16.046  1.00 79.71  1 . C ? 
ATOM   639  OD1 OD1 . ASN ASN ASN A A 86  86  . 3.802  53.047 17.247  1.00 85.82  1 . O ? 
ATOM   640  ND2 ND2 . ASN ASN ASN A A 86  86  . 2.508  52.343 15.549  1.00 79.24  1 . N ? 
ATOM   641  N   N   . LEU LEU LEU A A 87  87  . 7.079  54.285 13.396  1.00 59.04  1 . N ? 
ATOM   642  CA  CA  . LEU LEU LEU A A 87  87  . 7.873  54.993 12.402  1.00 59.26  1 . C ? 
ATOM   643  C   C   . LEU LEU LEU A A 87  87  . 8.181  54.087 11.213  1.00 60.67  1 . C ? 
ATOM   644  O   O   . LEU LEU LEU A A 87  87  . 7.963  54.465 10.052  1.00 60.91  1 . O ? 
ATOM   645  CB  CB  . LEU LEU LEU A A 87  87  . 9.160  55.514 13.039  1.00 57.78  1 . C ? 
ATOM   646  CG  CG  . LEU LEU LEU A A 87  87  . 10.110 56.221 12.070  1.00 59.17  1 . C ? 
ATOM   647  CD1 CD1 . LEU LEU LEU A A 87  87  . 9.392  57.364 11.387  1.00 57.51  1 . C ? 
ATOM   648  CD2 CD2 . LEU LEU LEU A A 87  87  . 11.354 56.723 12.794  1.00 58.65  1 . C ? 
ATOM   649  N   N   . PHE PHE PHE A A 88  88  . 8.681  52.876 11.490  1.00 56.74  1 . N ? 
ATOM   650  CA  CA  . PHE PHE PHE A A 88  88  . 8.991  51.926 10.424  1.00 58.88  1 . C ? 
ATOM   651  C   C   . PHE PHE PHE A A 88  88  . 7.771  51.642 9.564   1.00 57.68  1 . C ? 
ATOM   652  O   O   . PHE PHE PHE A A 88  88  . 7.902  51.455 8.351   1.00 61.82  1 . O ? 
ATOM   653  CB  CB  . PHE PHE PHE A A 88  88  . 9.544  50.621 11.013  1.00 59.65  1 . C ? 
ATOM   654  CG  CG  . PHE PHE PHE A A 88  88  . 11.008 50.689 11.386  1.00 60.31  1 . C ? 
ATOM   655  CD1 CD1 . PHE PHE PHE A A 88  88  . 11.714 51.876 11.280  1.00 58.15  1 . C ? 
ATOM   656  CD2 CD2 . PHE PHE PHE A A 88  88  . 11.683 49.559 11.828  1.00 60.57  1 . C ? 
ATOM   657  CE1 CE1 . PHE PHE PHE A A 88  88  . 13.058 51.938 11.610  1.00 57.40  1 . C ? 
ATOM   658  CE2 CE2 . PHE PHE PHE A A 88  88  . 13.030 49.617 12.157  1.00 56.86  1 . C ? 
ATOM   659  CZ  CZ  . PHE PHE PHE A A 88  88  . 13.718 50.806 12.043  1.00 55.91  1 . C ? 
ATOM   660  N   N   . ILE ILE ILE A A 89  89  . 6.577  51.644 10.159  1.00 52.99  1 . N ? 
ATOM   661  CA  CA  . ILE ILE ILE A A 89  89  . 5.367  51.433 9.368   1.00 60.34  1 . C ? 
ATOM   662  C   C   . ILE ILE ILE A A 89  89  . 5.123  52.597 8.412   1.00 60.37  1 . C ? 
ATOM   663  O   O   . ILE ILE ILE A A 89  89  . 4.697  52.398 7.267   1.00 57.45  1 . O ? 
ATOM   664  CB  CB  . ILE ILE ILE A A 89  89  . 4.161  51.200 10.292  1.00 64.12  1 . C ? 
ATOM   665  CG1 CG1 . ILE ILE ILE A A 89  89  . 4.153  49.743 10.747  1.00 70.85  1 . C ? 
ATOM   666  CG2 CG2 . ILE ILE ILE A A 89  89  . 2.844  51.525 9.568   1.00 62.83  1 . C ? 
ATOM   667  CD1 CD1 . ILE ILE ILE A A 89  89  . 4.118  48.765 9.590   1.00 75.52  1 . C ? 
ATOM   668  N   N   . LYS LYS LYS A A 90  90  . 5.352  53.832 8.871   1.00 61.50  1 . N ? 
ATOM   669  CA  CA  . LYS LYS LYS A A 90  90  . 5.140  54.982 7.995   1.00 61.12  1 . C ? 
ATOM   670  C   C   . LYS LYS LYS A A 90  90  . 6.179  55.011 6.883   1.00 55.48  1 . C ? 
ATOM   671  O   O   . LYS LYS LYS A A 90  90  . 5.846  55.252 5.716   1.00 52.91  1 . O ? 
ATOM   672  CB  CB  . LYS LYS LYS A A 90  90  . 5.170  56.282 8.806   1.00 63.56  1 . C ? 
ATOM   673  CG  CG  . LYS LYS LYS A A 90  90  . 3.902  56.526 9.621   1.00 70.25  1 . C ? 
ATOM   674  CD  CD  . LYS LYS LYS A A 90  90  . 4.015  57.757 10.519  1.00 72.90  1 . C ? 
ATOM   675  CE  CE  . LYS LYS LYS A A 90  90  . 4.120  59.032 9.708   1.00 77.01  1 . C ? 
ATOM   676  NZ  NZ  . LYS LYS LYS A A 90  90  . 3.869  60.254 10.526  1.00 78.36  1 . N ? 
ATOM   677  N   N   . ILE ILE ILE A A 91  91  . 7.442  54.748 7.225   1.00 52.32  1 . N ? 
ATOM   678  CA  CA  . ILE ILE ILE A A 91  91  . 8.499  54.753 6.218   1.00 53.66  1 . C ? 
ATOM   679  C   C   . ILE ILE ILE A A 91  91  . 8.207  53.720 5.143   1.00 55.96  1 . C ? 
ATOM   680  O   O   . ILE ILE ILE A A 91  91  . 8.276  54.016 3.943   1.00 60.05  1 . O ? 
ATOM   681  CB  CB  . ILE ILE ILE A A 91  91  . 9.869  54.503 6.867   1.00 50.11  1 . C ? 
ATOM   682  CG1 CG1 . ILE ILE ILE A A 91  91  . 10.211 55.601 7.868   1.00 48.48  1 . C ? 
ATOM   683  CG2 CG2 . ILE ILE ILE A A 91  91  . 10.949 54.376 5.793   1.00 50.28  1 . C ? 
ATOM   684  CD1 CD1 . ILE ILE ILE A A 91  91  . 11.665 55.463 8.406   1.00 49.81  1 . C ? 
ATOM   685  N   N   . LYS LYS LYS A A 92  92  . 7.850  52.497 5.563   1.00 56.57  1 . N ? 
ATOM   686  CA  CA  . LYS LYS LYS A A 92  92  . 7.532  51.429 4.616   1.00 63.84  1 . C ? 
ATOM   687  C   C   . LYS LYS LYS A A 92  92  . 6.480  51.874 3.607   1.00 66.37  1 . C ? 
ATOM   688  O   O   . LYS LYS LYS A A 92  92  . 6.632  51.669 2.397   1.00 69.29  1 . O ? 
ATOM   689  CB  CB  . LYS LYS LYS A A 92  92  . 7.032  50.185 5.353   1.00 66.42  1 . C ? 
ATOM   690  CG  CG  . LYS LYS LYS A A 92  92  . 8.071  49.370 6.091   1.00 71.75  1 . C ? 
ATOM   691  CD  CD  . LYS LYS LYS A A 92  92  . 7.373  48.214 6.820   1.00 75.40  1 . C ? 
ATOM   692  CE  CE  . LYS LYS LYS A A 92  92  . 8.209  47.664 7.973   1.00 78.65  1 . C ? 
ATOM   693  NZ  NZ  . LYS LYS LYS A A 92  92  . 9.253  46.692 7.525   1.00 80.05  1 . N ? 
ATOM   694  N   N   . GLU GLU GLU A A 93  93  . 5.382  52.455 4.093   1.00 66.23  1 . N ? 
ATOM   695  CA  CA  . GLU GLU GLU A A 93  93  . 4.311  52.828 3.180   1.00 69.29  1 . C ? 
ATOM   696  C   C   . GLU GLU GLU A A 93  93  . 4.749  53.947 2.241   1.00 63.22  1 . C ? 
ATOM   697  O   O   . GLU GLU GLU A A 93  93  . 4.504  53.870 1.035   1.00 56.59  1 . O ? 
ATOM   698  CB  CB  . GLU GLU GLU A A 93  93  . 3.054  53.226 3.948   1.00 76.96  1 . C ? 
ATOM   699  CG  CG  . GLU GLU GLU A A 93  93  . 1.917  53.601 3.012   1.00 89.68  1 . C ? 
ATOM   700  CD  CD  . GLU GLU GLU A A 93  93  . 0.552  53.234 3.553   1.00 100.48 1 . C ? 
ATOM   701  OE1 OE1 . GLU GLU GLU A A 93  93  . 0.421  53.077 4.789   1.00 102.32 1 . O ? 
ATOM   702  OE2 OE2 . GLU GLU GLU A A 93  93  . -0.387 53.096 2.733   1.00 105.80 1 . O ? 
ATOM   703  N   N   . ARG ARG ARG A A 94  94  . 5.404  54.986 2.766   1.00 61.16  1 . N ? 
ATOM   704  CA  CA  . ARG ARG ARG A A 94  94  . 5.955  56.013 1.881   1.00 59.85  1 . C ? 
ATOM   705  C   C   . ARG ARG ARG A A 94  94  . 6.868  55.388 0.837   1.00 58.85  1 . C ? 
ATOM   706  O   O   . ARG ARG ARG A A 94  94  . 6.801  55.734 -0.345  1.00 60.27  1 . O ? 
ATOM   707  CB  CB  . ARG ARG ARG A A 94  94  . 6.713  57.071 2.693   1.00 55.54  1 . C ? 
ATOM   708  CG  CG  . ARG ARG ARG A A 94  94  . 7.510  58.074 1.851   1.00 55.07  1 . C ? 
ATOM   709  CD  CD  . ARG ARG ARG A A 94  94  . 6.629  59.066 1.096   1.00 60.61  1 . C ? 
ATOM   710  NE  NE  . ARG ARG ARG A A 94  94  . 7.424  60.047 0.346   1.00 62.52  1 . N ? 
ATOM   711  CZ  CZ  . ARG ARG ARG A A 94  94  . 7.672  61.291 0.758   1.00 60.18  1 . C ? 
ATOM   712  NH1 NH1 . ARG ARG ARG A A 94  94  . 7.169  61.728 1.906   1.00 58.24  1 . N ? 
ATOM   713  NH2 NH2 . ARG ARG ARG A A 94  94  . 8.428  62.105 0.028   1.00 62.19  1 . N ? 
ATOM   714  N   N   . VAL VAL VAL A A 95  95  . 7.717  54.446 1.256   1.00 57.60  1 . N ? 
ATOM   715  CA  CA  . VAL VAL VAL A A 95  95  . 8.679  53.838 0.341   1.00 56.06  1 . C ? 
ATOM   716  C   C   . VAL VAL VAL A A 95  95  . 7.974  53.043 -0.752  1.00 61.88  1 . C ? 
ATOM   717  O   O   . VAL VAL VAL A A 95  95  . 8.354  53.110 -1.926  1.00 63.87  1 . O ? 
ATOM   718  CB  CB  . VAL VAL VAL A A 95  95  . 9.680  52.966 1.121   1.00 55.63  1 . C ? 
ATOM   719  CG1 CG1 . VAL VAL VAL A A 95  95  . 10.307 51.921 0.205   1.00 58.44  1 . C ? 
ATOM   720  CG2 CG2 . VAL VAL VAL A A 95  95  . 10.778 53.841 1.687   1.00 54.73  1 . C ? 
ATOM   721  N   N   . SER SER SER A A 96  96  . 6.939  52.277 -0.392  1.00 63.90  1 . N ? 
ATOM   722  CA  CA  . SER SER SER A A 96  96  . 6.266  51.472 -1.405  1.00 65.53  1 . C ? 
ATOM   723  C   C   . SER SER SER A A 96  96  . 5.478  52.315 -2.399  1.00 67.56  1 . C ? 
ATOM   724  O   O   . SER SER SER A A 96  96  . 5.085  51.793 -3.450  1.00 62.62  1 . O ? 
ATOM   725  CB  CB  . SER SER SER A A 96  96  . 5.337  50.453 -0.748  1.00 70.46  1 . C ? 
ATOM   726  OG  OG  . SER SER SER A A 96  96  . 4.156  51.078 -0.280  1.00 75.52  1 . O ? 
ATOM   727  N   N   . LEU LEU LEU A A 97  97  . 5.232  53.592 -2.098  1.00 68.56  1 . N ? 
ATOM   728  CA  CA  . LEU LEU LEU A A 97  97  . 4.657  54.501 -3.083  1.00 72.22  1 . C ? 
ATOM   729  C   C   . LEU LEU LEU A A 97  97  . 5.710  55.319 -3.821  1.00 71.91  1 . C ? 
ATOM   730  O   O   . LEU LEU LEU A A 97  97  . 5.410  55.869 -4.883  1.00 70.67  1 . O ? 
ATOM   731  CB  CB  . LEU LEU LEU A A 97  97  . 3.663  55.458 -2.409  1.00 71.82  1 . C ? 
ATOM   732  CG  CG  . LEU LEU LEU A A 97  97  . 2.530  54.876 -1.554  1.00 71.80  1 . C ? 
ATOM   733  CD1 CD1 . LEU LEU LEU A A 97  97  . 1.788  55.994 -0.837  1.00 71.59  1 . C ? 
ATOM   734  CD2 CD2 . LEU LEU LEU A A 97  97  . 1.549  54.045 -2.375  1.00 72.60  1 . C ? 
ATOM   735  N   N   . SER SER SER A A 98  98  . 6.929  55.417 -3.284  1.00 72.98  1 . N ? 
ATOM   736  CA  CA  . SER SER SER A A 98  98  . 7.969  56.282 -3.832  1.00 76.48  1 . C ? 
ATOM   737  C   C   . SER SER SER A A 98  98  . 8.994  55.550 -4.691  1.00 80.04  1 . C ? 
ATOM   738  O   O   . SER SER SER A A 98  98  . 9.668  56.193 -5.507  1.00 83.55  1 . O ? 
ATOM   739  CB  CB  . SER SER SER A A 98  98  . 8.719  57.001 -2.696  1.00 76.31  1 . C ? 
ATOM   740  OG  OG  . SER SER SER A A 98  98  . 7.885  57.909 -1.997  1.00 75.55  1 . O ? 
ATOM   741  N   N   . PHE PHE PHE A A 99  99  . 9.143  54.238 -4.526  1.00 76.28  1 . N ? 
ATOM   742  CA  CA  . PHE PHE PHE A A 99  99  . 10.230 53.500 -5.152  1.00 73.17  1 . C ? 
ATOM   743  C   C   . PHE PHE PHE A A 99  99  . 9.694  52.246 -5.823  1.00 69.17  1 . C ? 
ATOM   744  O   O   . PHE PHE PHE A A 99  99  . 8.624  51.741 -5.482  1.00 68.67  1 . O ? 
ATOM   745  CB  CB  . PHE PHE PHE A A 99  99  . 11.305 53.114 -4.127  1.00 71.43  1 . C ? 
ATOM   746  CG  CG  . PHE PHE PHE A A 99  99  . 11.947 54.291 -3.452  1.00 72.79  1 . C ? 
ATOM   747  CD1 CD1 . PHE PHE PHE A A 99  99  . 12.921 55.030 -4.103  1.00 75.14  1 . C ? 
ATOM   748  CD2 CD2 . PHE PHE PHE A A 99  99  . 11.585 54.655 -2.172  1.00 72.18  1 . C ? 
ATOM   749  CE1 CE1 . PHE PHE PHE A A 99  99  . 13.514 56.113 -3.488  1.00 71.32  1 . C ? 
ATOM   750  CE2 CE2 . PHE PHE PHE A A 99  99  . 12.181 55.738 -1.545  1.00 70.29  1 . C ? 
ATOM   751  CZ  CZ  . PHE PHE PHE A A 99  99  . 13.143 56.467 -2.204  1.00 70.45  1 . C ? 
ATOM   752  N   N   . SER SER SER A A 100 100 . 10.464 51.737 -6.776  1.00 72.64  1 . N ? 
ATOM   753  CA  CA  . SER SER SER A A 100 100 . 10.088 50.514 -7.464  1.00 76.17  1 . C ? 
ATOM   754  C   C   . SER SER SER A A 100 100 . 10.308 49.313 -6.551  1.00 73.50  1 . C ? 
ATOM   755  O   O   . SER SER SER A A 100 100 . 11.055 49.379 -5.573  1.00 70.10  1 . O ? 
ATOM   756  CB  CB  . SER SER SER A A 100 100 . 10.904 50.349 -8.746  1.00 80.35  1 . C ? 
ATOM   757  OG  OG  . SER SER SER A A 100 100 . 12.290 50.269 -8.436  1.00 82.43  1 . O ? 
ATOM   758  N   N   . GLN GLN GLN A A 101 101 . 9.634  48.205 -6.882  1.00 78.90  1 . N ? 
ATOM   759  CA  CA  . GLN GLN GLN A A 101 101 . 9.912  46.937 -6.215  1.00 82.73  1 . C ? 
ATOM   760  C   C   . GLN GLN GLN A A 101 101 . 11.395 46.599 -6.262  1.00 79.62  1 . C ? 
ATOM   761  O   O   . GLN GLN GLN A A 101 101 . 11.922 45.970 -5.338  1.00 73.37  1 . O ? 
ATOM   762  CB  CB  . GLN GLN GLN A A 101 101 . 9.104  45.813 -6.864  1.00 92.11  1 . C ? 
ATOM   763  CG  CG  . GLN GLN GLN A A 101 101 . 7.666  46.193 -7.185  1.00 100.03 1 . C ? 
ATOM   764  CD  CD  . GLN GLN GLN A A 101 101 . 6.898  45.062 -7.843  1.00 107.55 1 . C ? 
ATOM   765  OE1 OE1 . GLN GLN GLN A A 101 101 . 7.325  43.907 -7.803  1.00 109.91 1 . O ? 
ATOM   766  NE2 NE2 . GLN GLN GLN A A 101 101 . 5.760  45.387 -8.454  1.00 111.45 1 . N ? 
ATOM   767  N   N   . ASP ASP ASP A A 102 102 . 12.079 47.018 -7.328  1.00 84.35  1 . N ? 
ATOM   768  CA  CA  . ASP ASP ASP A A 102 102 . 13.511 46.779 -7.448  1.00 93.69  1 . C ? 
ATOM   769  C   C   . ASP ASP ASP A A 102 102 . 14.276 47.486 -6.331  1.00 90.67  1 . C ? 
ATOM   770  O   O   . ASP ASP ASP A A 102 102 . 15.139 46.893 -5.669  1.00 89.75  1 . O ? 
ATOM   771  CB  CB  . ASP ASP ASP A A 102 102 . 13.990 47.247 -8.827  1.00 107.92 1 . C ? 
ATOM   772  CG  CG  . ASP ASP ASP A A 102 102 . 12.935 47.035 -9.934  1.00 122.24 1 . C ? 
ATOM   773  OD1 OD1 . ASP ASP ASP A A 102 102 . 11.770 46.695 -9.622  1.00 124.79 1 . O ? 
ATOM   774  OD2 OD2 . ASP ASP ASP A A 102 102 . 13.277 47.215 -11.126 1.00 127.11 1 . O ? 
ATOM   775  N   N   . GLU GLU GLU A A 103 103 . 13.954 48.756 -6.092  1.00 86.64  1 . N ? 
ATOM   776  CA  CA  . GLU GLU GLU A A 103 103 . 14.646 49.499 -5.050  1.00 85.43  1 . C ? 
ATOM   777  C   C   . GLU GLU GLU A A 103 103 . 14.225 49.030 -3.661  1.00 76.88  1 . C ? 
ATOM   778  O   O   . GLU GLU GLU A A 103 103 . 15.078 48.848 -2.788  1.00 73.55  1 . O ? 
ATOM   779  CB  CB  . GLU GLU GLU A A 103 103 . 14.405 50.995 -5.236  1.00 94.14  1 . C ? 
ATOM   780  CG  CG  . GLU GLU GLU A A 103 103 . 15.192 51.566 -6.406  1.00 107.29 1 . C ? 
ATOM   781  CD  CD  . GLU GLU GLU A A 103 103 . 14.475 52.700 -7.106  1.00 117.08 1 . C ? 
ATOM   782  OE1 OE1 . GLU GLU GLU A A 103 103 . 13.262 52.874 -6.869  1.00 121.06 1 . O ? 
ATOM   783  OE2 OE2 . GLU GLU GLU A A 103 103 . 15.125 53.416 -7.897  1.00 122.95 1 . O ? 
ATOM   784  N   N   . GLN GLN GLN A A 104 104 . 12.924 48.786 -3.449  1.00 72.02  1 . N ? 
ATOM   785  CA  CA  . GLN GLN GLN A A 104 104 . 12.455 48.397 -2.123  1.00 68.20  1 . C ? 
ATOM   786  C   C   . GLN GLN GLN A A 104 104 . 13.164 47.146 -1.622  1.00 66.18  1 . C ? 
ATOM   787  O   O   . GLN GLN GLN A A 104 104 . 13.356 46.980 -0.412  1.00 62.21  1 . O ? 
ATOM   788  CB  CB  . GLN GLN GLN A A 104 104 . 10.940 48.169 -2.135  1.00 67.93  1 . C ? 
ATOM   789  CG  CG  . GLN GLN GLN A A 104 104 . 10.119 49.393 -2.484  1.00 69.45  1 . C ? 
ATOM   790  CD  CD  . GLN GLN GLN A A 104 104 . 8.692  49.040 -2.859  1.00 70.99  1 . C ? 
ATOM   791  OE1 OE1 . GLN GLN GLN A A 104 104 . 7.976  48.392 -2.095  1.00 74.37  1 . O ? 
ATOM   792  NE2 NE2 . GLN GLN GLN A A 104 104 . 8.277  49.449 -4.048  1.00 72.07  1 . N ? 
ATOM   793  N   N   . ALA ALA ALA A A 105 105 . 13.577 46.270 -2.532  1.00 65.31  1 . N ? 
ATOM   794  CA  CA  . ALA ALA ALA A A 105 105 . 14.280 45.064 -2.127  1.00 68.93  1 . C ? 
ATOM   795  C   C   . ALA ALA ALA A A 105 105 . 15.635 45.368 -1.502  1.00 71.48  1 . C ? 
ATOM   796  O   O   . ALA ALA ALA A A 105 105 . 16.174 44.517 -0.786  1.00 71.90  1 . O ? 
ATOM   797  CB  CB  . ALA ALA ALA A A 105 105 . 14.450 44.134 -3.332  1.00 69.60  1 . C ? 
ATOM   798  N   N   . LYS LYS LYS A A 106 106 . 16.193 46.557 -1.755  1.00 74.42  1 . N ? 
ATOM   799  CA  CA  . LYS LYS LYS A A 106 106 . 17.492 46.954 -1.218  1.00 72.38  1 . C ? 
ATOM   800  C   C   . LYS LYS LYS A A 106 106 . 17.419 47.497 0.209   1.00 66.86  1 . C ? 
ATOM   801  O   O   . LYS LYS LYS A A 106 106 . 18.463 47.801 0.804   1.00 64.09  1 . O ? 
ATOM   802  CB  CB  . LYS LYS LYS A A 106 106 . 18.126 48.014 -2.135  1.00 76.79  1 . C ? 
ATOM   803  CG  CG  . LYS LYS LYS A A 106 106 . 18.127 47.655 -3.630  1.00 80.81  1 . C ? 
ATOM   804  CD  CD  . LYS LYS LYS A A 106 106 . 18.988 48.609 -4.474  1.00 82.74  1 . C ? 
ATOM   805  CE  CE  . LYS LYS LYS A A 106 106 . 18.855 48.277 -5.971  1.00 91.16  1 . C ? 
ATOM   806  NZ  NZ  . LYS LYS LYS A A 106 106 . 19.849 48.950 -6.874  1.00 91.00  1 . N ? 
ATOM   807  N   N   . ILE ILE ILE A A 107 107 . 16.230 47.630 0.776   1.00 59.98  1 . N ? 
ATOM   808  CA  CA  . ILE ILE ILE A A 107 107 . 16.047 48.332 2.038   1.00 60.98  1 . C ? 
ATOM   809  C   C   . ILE ILE ILE A A 107 107 . 15.858 47.303 3.140   1.00 60.86  1 . C ? 
ATOM   810  O   O   . ILE ILE ILE A A 107 107 . 15.110 46.333 2.975   1.00 61.64  1 . O ? 
ATOM   811  CB  CB  . ILE ILE ILE A A 107 107 . 14.853 49.298 1.965   1.00 58.99  1 . C ? 
ATOM   812  CG1 CG1 . ILE ILE ILE A A 107 107 . 15.019 50.244 0.773   1.00 58.61  1 . C ? 
ATOM   813  CG2 CG2 . ILE ILE ILE A A 107 107 . 14.746 50.090 3.229   1.00 59.34  1 . C ? 
ATOM   814  CD1 CD1 . ILE ILE ILE A A 107 107 . 13.846 51.221 0.583   1.00 55.78  1 . C ? 
ATOM   815  N   N   . ILE ILE ILE A A 108 108 . 16.554 47.501 4.251   1.00 60.66  1 . N ? 
ATOM   816  CA  CA  . ILE ILE ILE A A 108 108 . 16.469 46.637 5.422   1.00 59.79  1 . C ? 
ATOM   817  C   C   . ILE ILE ILE A A 108 108 . 16.085 47.509 6.606   1.00 57.93  1 . C ? 
ATOM   818  O   O   . ILE ILE ILE A A 108 108 . 16.804 48.460 6.940   1.00 59.25  1 . O ? 
ATOM   819  CB  CB  . ILE ILE ILE A A 108 108 . 17.797 45.912 5.683   1.00 61.73  1 . C ? 
ATOM   820  CG1 CG1 . ILE ILE ILE A A 108 108 . 18.134 45.012 4.488   1.00 64.04  1 . C ? 
ATOM   821  CG2 CG2 . ILE ILE ILE A A 108 108 . 17.737 45.130 6.989   1.00 62.52  1 . C ? 
ATOM   822  CD1 CD1 . ILE ILE ILE A A 108 108 . 19.592 44.650 4.393   1.00 65.70  1 . C ? 
ATOM   823  N   N   . TYR TYR TYR A A 109 109 . 14.954 47.197 7.232   1.00 56.51  1 . N ? 
ATOM   824  CA  CA  . TYR TYR TYR A A 109 109 . 14.491 47.933 8.406   1.00 56.56  1 . C ? 
ATOM   825  C   C   . TYR TYR TYR A A 109 109 . 15.047 47.243 9.643   1.00 59.19  1 . C ? 
ATOM   826  O   O   . TYR TYR TYR A A 109 109 . 14.492 46.251 10.117  1.00 62.54  1 . O ? 
ATOM   827  CB  CB  . TYR TYR TYR A A 109 109 . 12.971 48.004 8.427   1.00 57.38  1 . C ? 
ATOM   828  CG  CG  . TYR TYR TYR A A 109 109 . 12.436 48.707 7.213   1.00 61.98  1 . C ? 
ATOM   829  CD1 CD1 . TYR TYR TYR A A 109 109 . 12.231 48.016 6.033   1.00 61.36  1 . C ? 
ATOM   830  CD2 CD2 . TYR TYR TYR A A 109 109 . 12.158 50.069 7.233   1.00 63.15  1 . C ? 
ATOM   831  CE1 CE1 . TYR TYR TYR A A 109 109 . 11.763 48.644 4.916   1.00 65.95  1 . C ? 
ATOM   832  CE2 CE2 . TYR TYR TYR A A 109 109 . 11.678 50.711 6.096   1.00 65.22  1 . C ? 
ATOM   833  CZ  CZ  . TYR TYR TYR A A 109 109 . 11.483 49.990 4.947   1.00 65.12  1 . C ? 
ATOM   834  OH  OH  . TYR TYR TYR A A 109 109 . 11.008 50.598 3.801   1.00 69.00  1 . O ? 
ATOM   835  N   N   . ALA ALA ALA A A 110 110 . 16.157 47.759 10.163  1.00 56.51  1 . N ? 
ATOM   836  CA  CA  . ALA ALA ALA A A 110 110 . 16.859 47.118 11.270  1.00 55.02  1 . C ? 
ATOM   837  C   C   . ALA ALA ALA A A 110 110 . 16.296 47.640 12.585  1.00 56.58  1 . C ? 
ATOM   838  O   O   . ALA ALA ALA A A 110 110 . 16.413 48.834 12.886  1.00 58.24  1 . O ? 
ATOM   839  CB  CB  . ALA ALA ALA A A 110 110 . 18.361 47.370 11.175  1.00 56.72  1 . C ? 
ATOM   840  N   N   . THR THR THR A A 111 111 . 15.674 46.750 13.358  1.00 53.62  1 . N ? 
ATOM   841  CA  CA  . THR THR THR A A 111 111 . 15.273 47.080 14.720  1.00 54.15  1 . C ? 
ATOM   842  C   C   . THR THR THR A A 111 111 . 16.472 47.036 15.650  1.00 49.15  1 . C ? 
ATOM   843  O   O   . THR THR THR A A 111 111 . 17.520 46.450 15.345  1.00 50.43  1 . O ? 
ATOM   844  CB  CB  . THR THR THR A A 111 111 . 14.230 46.100 15.255  1.00 50.78  1 . C ? 
ATOM   845  OG1 OG1 . THR THR THR A A 111 111 . 14.886 44.863 15.543  1.00 51.40  1 . O ? 
ATOM   846  CG2 CG2 . THR THR THR A A 111 111 . 13.144 45.854 14.214  1.00 53.21  1 . C ? 
ATOM   847  N   N   . TRP TRP TRP A A 112 112 . 16.292 47.634 16.825  1.00 50.98  1 . N ? 
ATOM   848  CA  CA  . TRP TRP TRP A A 112 112 . 17.333 47.574 17.839  1.00 48.68  1 . C ? 
ATOM   849  C   C   . TRP TRP TRP A A 112 112 . 17.799 46.140 18.085  1.00 56.10  1 . C ? 
ATOM   850  O   O   . TRP TRP TRP A A 112 112 . 19.002 45.883 18.213  1.00 62.09  1 . O ? 
ATOM   851  CB  CB  . TRP TRP TRP A A 112 112 . 16.831 48.193 19.129  1.00 53.82  1 . C ? 
ATOM   852  CG  CG  . TRP TRP TRP A A 112 112 . 17.770 47.969 20.226  1.00 60.46  1 . C ? 
ATOM   853  CD1 CD1 . TRP TRP TRP A A 112 112 . 17.588 47.166 21.312  1.00 62.84  1 . C ? 
ATOM   854  CD2 CD2 . TRP TRP TRP A A 112 112 . 19.086 48.517 20.343  1.00 61.58  1 . C ? 
ATOM   855  NE1 NE1 . TRP TRP TRP A A 112 112 . 18.704 47.202 22.117  1.00 63.50  1 . N ? 
ATOM   856  CE2 CE2 . TRP TRP TRP A A 112 112 . 19.634 48.032 21.548  1.00 62.43  1 . C ? 
ATOM   857  CE3 CE3 . TRP TRP TRP A A 112 112 . 19.841 49.400 19.562  1.00 62.24  1 . C ? 
ATOM   858  CZ2 CZ2 . TRP TRP TRP A A 112 112 . 20.910 48.386 21.984  1.00 65.40  1 . C ? 
ATOM   859  CZ3 CZ3 . TRP TRP TRP A A 112 112 . 21.111 49.751 20.000  1.00 63.45  1 . C ? 
ATOM   860  CH2 CH2 . TRP TRP TRP A A 112 112 . 21.630 49.247 21.195  1.00 61.79  1 . C ? 
ATOM   861  N   N   . SER SER SER A A 113 113 . 16.869 45.181 18.130  1.00 53.63  1 . N ? 
ATOM   862  CA  CA  . SER SER SER A A 113 113 . 17.287 43.807 18.415  1.00 58.76  1 . C ? 
ATOM   863  C   C   . SER SER SER A A 113 113 . 18.020 43.163 17.232  1.00 61.97  1 . C ? 
ATOM   864  O   O   . SER SER SER A A 113 113 . 18.851 42.273 17.441  1.00 64.87  1 . O ? 
ATOM   865  CB  CB  . SER SER SER A A 113 113 . 16.085 42.963 18.847  1.00 61.17  1 . C ? 
ATOM   866  OG  OG  . SER SER SER A A 113 113 . 14.898 43.352 18.181  1.00 62.73  1 . O ? 
ATOM   867  N   N   . ASP ASP ASP A A 114 114 . 17.737 43.589 15.992  1.00 51.61  1 . N ? 
ATOM   868  CA  CA  . ASP ASP ASP A A 114 114 . 18.530 43.139 14.844  1.00 60.68  1 . C ? 
ATOM   869  C   C   . ASP ASP ASP A A 114 114 . 20.000 43.557 14.938  1.00 57.69  1 . C ? 
ATOM   870  O   O   . ASP ASP ASP A A 114 114 . 20.869 42.882 14.381  1.00 65.86  1 . O ? 
ATOM   871  CB  CB  . ASP ASP ASP A A 114 114 . 17.940 43.695 13.547  1.00 59.37  1 . C ? 
ATOM   872  CG  CG  . ASP ASP ASP A A 114 114 . 16.531 43.217 13.301  1.00 65.64  1 . C ? 
ATOM   873  OD1 OD1 . ASP ASP ASP A A 114 114 . 16.189 42.126 13.796  1.00 72.95  1 . O ? 
ATOM   874  OD2 OD2 . ASP ASP ASP A A 114 114 . 15.766 43.930 12.617  1.00 67.04  1 . O ? 
ATOM   875  N   N   . ILE ILE ILE A A 115 115 . 20.290 44.684 15.581  1.00 52.64  1 . N ? 
ATOM   876  CA  CA  . ILE ILE ILE A A 115 115 . 21.657 45.209 15.658  1.00 56.96  1 . C ? 
ATOM   877  C   C   . ILE ILE ILE A A 115 115 . 22.344 44.784 16.951  1.00 57.87  1 . C ? 
ATOM   878  O   O   . ILE ILE ILE A A 115 115 . 23.523 44.425 16.951  1.00 58.77  1 . O ? 
ATOM   879  CB  CB  . ILE ILE ILE A A 115 115 . 21.621 46.748 15.522  1.00 59.08  1 . C ? 
ATOM   880  CG1 CG1 . ILE ILE ILE A A 115 115 . 21.270 47.160 14.084  1.00 58.70  1 . C ? 
ATOM   881  CG2 CG2 . ILE ILE ILE A A 115 115 . 22.921 47.355 15.945  1.00 58.63  1 . C ? 
ATOM   882  CD1 CD1 . ILE ILE ILE A A 115 115 . 20.914 48.624 13.957  1.00 57.59  1 . C ? 
ATOM   883  N   N   . ALA ALA ALA A A 116 116 . 21.619 44.814 18.067  1.00 53.71  1 . N ? 
ATOM   884  CA  CA  . ALA ALA ALA A A 116 116 . 22.192 44.523 19.377  1.00 53.19  1 . C ? 
ATOM   885  C   C   . ALA ALA ALA A A 116 116 . 22.201 43.014 19.637  1.00 60.98  1 . C ? 
ATOM   886  O   O   . ALA ALA ALA A A 116 116 . 21.448 42.483 20.456  1.00 64.99  1 . O ? 
ATOM   887  CB  CB  . ALA ALA ALA A A 116 116 . 21.418 45.259 20.455  1.00 53.16  1 . C ? 
ATOM   888  N   N   . ASP ASP ASP A A 117 117 . 23.096 42.322 18.934  1.00 59.23  1 . N ? 
ATOM   889  CA  CA  . ASP ASP ASP A A 117 117 . 23.291 40.898 19.176  1.00 64.17  1 . C ? 
ATOM   890  C   C   . ASP ASP ASP A A 117 117 . 24.218 40.700 20.379  1.00 64.60  1 . C ? 
ATOM   891  O   O   . ASP ASP ASP A A 117 117 . 24.519 41.631 21.136  1.00 58.71  1 . O ? 
ATOM   892  CB  CB  . ASP ASP ASP A A 117 117 . 23.800 40.191 17.915  1.00 65.35  1 . C ? 
ATOM   893  CG  CG  . ASP ASP ASP A A 117 117 . 25.167 40.712 17.426  1.00 69.65  1 . C ? 
ATOM   894  OD1 OD1 . ASP ASP ASP A A 117 117 . 25.871 41.449 18.171  1.00 62.63  1 . O ? 
ATOM   895  OD2 OD2 . ASP ASP ASP A A 117 117 . 25.535 40.367 16.279  1.00 77.88  1 . O ? 
ATOM   896  N   N   . SER SER SER A A 118 118 . 24.685 39.470 20.575  1.00 63.26  1 . N ? 
ATOM   897  CA  CA  . SER SER SER A A 118 118 . 25.501 39.212 21.755  1.00 67.75  1 . C ? 
ATOM   898  C   C   . SER SER SER A A 118 118 . 26.838 39.942 21.680  1.00 67.13  1 . C ? 
ATOM   899  O   O   . SER SER SER A A 118 118 . 27.293 40.517 22.677  1.00 67.93  1 . O ? 
ATOM   900  CB  CB  . SER SER SER A A 118 118 . 25.713 37.718 21.932  1.00 73.87  1 . C ? 
ATOM   901  OG  OG  . SER SER SER A A 118 118 . 25.665 37.416 23.311  1.00 77.59  1 . O ? 
ATOM   902  N   N   . LYS LYS LYS A A 119 119 . 27.479 39.945 20.508  1.00 66.41  1 . N ? 
ATOM   903  CA  CA  . LYS LYS LYS A A 119 119 . 28.737 40.672 20.369  1.00 68.53  1 . C ? 
ATOM   904  C   C   . LYS LYS LYS A A 119 119 . 28.547 42.159 20.676  1.00 58.23  1 . C ? 
ATOM   905  O   O   . LYS LYS LYS A A 119 119 . 29.333 42.754 21.429  1.00 54.50  1 . O ? 
ATOM   906  CB  CB  . LYS LYS LYS A A 119 119 . 29.308 40.463 18.961  1.00 78.55  1 . C ? 
ATOM   907  CG  CG  . LYS LYS LYS A A 119 119 . 30.780 40.843 18.799  1.00 85.70  1 . C ? 
ATOM   908  CD  CD  . LYS LYS LYS A A 119 119 . 31.371 40.336 17.471  1.00 93.70  1 . C ? 
ATOM   909  CE  CE  . LYS LYS LYS A A 119 119 . 32.814 40.813 17.283  1.00 96.99  1 . C ? 
ATOM   910  NZ  NZ  . LYS LYS LYS A A 119 119 . 33.610 39.942 16.366  1.00 101.40 1 . N ? 
ATOM   911  N   N   . TYR TYR TYR A A 120 120 . 27.489 42.763 20.125  1.00 53.09  1 . N ? 
ATOM   912  CA  CA  . TYR TYR TYR A A 120 120 . 27.202 44.169 20.397  1.00 52.06  1 . C ? 
ATOM   913  C   C   . TYR TYR TYR A A 120 120 . 27.024 44.409 21.889  1.00 54.01  1 . C ? 
ATOM   914  O   O   . TYR TYR TYR A A 120 120 . 27.616 45.337 22.452  1.00 55.28  1 . O ? 
ATOM   915  CB  CB  . TYR TYR TYR A A 120 120 . 25.955 44.614 19.632  1.00 52.74  1 . C ? 
ATOM   916  CG  CG  . TYR TYR TYR A A 120 120 . 25.739 46.120 19.635  1.00 52.44  1 . C ? 
ATOM   917  CD1 CD1 . TYR TYR TYR A A 120 120 . 26.237 46.915 18.609  1.00 53.56  1 . C ? 
ATOM   918  CD2 CD2 . TYR TYR TYR A A 120 120 . 25.019 46.738 20.649  1.00 52.43  1 . C ? 
ATOM   919  CE1 CE1 . TYR TYR TYR A A 120 120 . 26.038 48.297 18.597  1.00 53.74  1 . C ? 
ATOM   920  CE2 CE2 . TYR TYR TYR A A 120 120 . 24.818 48.122 20.653  1.00 50.59  1 . C ? 
ATOM   921  CZ  CZ  . TYR TYR TYR A A 120 120 . 25.332 48.893 19.632  1.00 55.24  1 . C ? 
ATOM   922  OH  OH  . TYR TYR TYR A A 120 120 . 25.124 50.259 19.637  1.00 55.17  1 . O ? 
ATOM   923  N   N   . LYS LYS LYS A A 121 121 . 26.234 43.560 22.555  1.00 54.48  1 . N ? 
ATOM   924  CA  CA  . LYS LYS LYS A A 121 121 . 25.962 43.773 23.975  1.00 57.48  1 . C ? 
ATOM   925  C   C   . LYS LYS LYS A A 121 121 . 27.225 43.676 24.821  1.00 58.36  1 . C ? 
ATOM   926  O   O   . LYS LYS LYS A A 121 121 . 27.311 44.310 25.877  1.00 59.89  1 . O ? 
ATOM   927  CB  CB  . LYS LYS LYS A A 121 121 . 24.921 42.774 24.486  1.00 61.91  1 . C ? 
ATOM   928  CG  CG  . LYS LYS LYS A A 121 121 . 23.482 43.098 24.091  1.00 67.59  1 . C ? 
ATOM   929  CD  CD  . LYS LYS LYS A A 121 121 . 22.499 42.109 24.718  1.00 75.53  1 . C ? 
ATOM   930  CE  CE  . LYS LYS LYS A A 121 121 . 21.060 42.436 24.348  1.00 79.12  1 . C ? 
ATOM   931  NZ  NZ  . LYS LYS LYS A A 121 121 . 20.082 41.535 25.032  1.00 84.21  1 . N ? 
ATOM   932  N   N   . GLU GLU GLU A A 122 122 . 28.204 42.881 24.395  1.00 59.21  1 . N ? 
ATOM   933  CA  CA  . GLU GLU GLU A A 122 122 . 29.463 42.845 25.132  1.00 60.51  1 . C ? 
ATOM   934  C   C   . GLU GLU GLU A A 122 122 . 30.168 44.190 25.061  1.00 53.06  1 . C ? 
ATOM   935  O   O   . GLU GLU GLU A A 122 122 . 30.706 44.666 26.066  1.00 53.46  1 . O ? 
ATOM   936  CB  CB  . GLU GLU GLU A A 122 122 . 30.366 41.741 24.592  1.00 71.62  1 . C ? 
ATOM   937  CG  CG  . GLU GLU GLU A A 122 122 . 29.855 40.348 24.857  1.00 82.91  1 . C ? 
ATOM   938  CD  CD  . GLU GLU GLU A A 122 122 . 30.668 39.295 24.132  1.00 93.09  1 . C ? 
ATOM   939  OE1 OE1 . GLU GLU GLU A A 122 122 . 31.640 39.670 23.433  1.00 96.63  1 . O ? 
ATOM   940  OE2 OE2 . GLU GLU GLU A A 122 122 . 30.332 38.095 24.256  1.00 97.28  1 . O ? 
ATOM   941  N   N   . LYS LYS LYS A A 123 123 . 30.143 44.839 23.896  1.00 50.27  1 . N ? 
ATOM   942  CA  CA  . LYS LYS LYS A A 123 123 . 30.709 46.181 23.813  1.00 52.35  1 . C ? 
ATOM   943  C   C   . LYS LYS LYS A A 123 123 . 29.974 47.136 24.752  1.00 53.43  1 . C ? 
ATOM   944  O   O   . LYS LYS LYS A A 123 123 . 30.598 47.805 25.579  1.00 52.09  1 . O ? 
ATOM   945  CB  CB  . LYS LYS LYS A A 123 123 . 30.680 46.667 22.366  1.00 49.20  1 . C ? 
ATOM   946  CG  CG  . LYS LYS LYS A A 123 123 . 31.419 45.710 21.409  1.00 50.26  1 . C ? 
ATOM   947  CD  CD  . LYS LYS LYS A A 123 123 . 31.320 46.207 19.951  1.00 53.82  1 . C ? 
ATOM   948  CE  CE  . LYS LYS LYS A A 123 123 . 32.276 45.425 19.033  1.00 58.01  1 . C ? 
ATOM   949  NZ  NZ  . LYS LYS LYS A A 123 123 . 32.016 43.966 19.051  1.00 61.57  1 . N ? 
ATOM   950  N   N   . VAL VAL VAL A A 124 124 . 28.640 47.178 24.671  1.00 55.55  1 . N ? 
ATOM   951  CA  CA  . VAL VAL VAL A A 124 124 . 27.852 48.037 25.563  1.00 50.25  1 . C ? 
ATOM   952  C   C   . VAL VAL VAL A A 124 124 . 28.205 47.767 27.022  1.00 51.31  1 . C ? 
ATOM   953  O   O   . VAL VAL VAL A A 124 124 . 28.416 48.696 27.813  1.00 54.11  1 . O ? 
ATOM   954  CB  CB  . VAL VAL VAL A A 124 124 . 26.347 47.827 25.319  1.00 48.87  1 . C ? 
ATOM   955  CG1 CG1 . VAL VAL VAL A A 124 124 . 25.518 48.533 26.419  1.00 49.84  1 . C ? 
ATOM   956  CG2 CG2 . VAL VAL VAL A A 124 124 . 25.974 48.301 23.919  1.00 44.93  1 . C ? 
ATOM   957  N   N   . LYS LYS LYS A A 125 125 . 28.282 46.485 27.394  1.00 54.60  1 . N ? 
ATOM   958  CA  CA  . LYS LYS LYS A A 125 125 . 28.598 46.119 28.770  1.00 62.30  1 . C ? 
ATOM   959  C   C   . LYS LYS LYS A A 125 125 . 29.971 46.641 29.191  1.00 56.93  1 . C ? 
ATOM   960  O   O   . LYS LYS LYS A A 125 125 . 30.154 47.076 30.340  1.00 51.28  1 . O ? 
ATOM   961  CB  CB  . LYS LYS LYS A A 125 125 . 28.522 44.599 28.930  1.00 70.18  1 . C ? 
ATOM   962  CG  CG  . LYS LYS LYS A A 125 125 . 28.968 44.086 30.298  1.00 77.10  1 . C ? 
ATOM   963  CD  CD  . LYS LYS LYS A A 125 125 . 29.009 42.557 30.327  1.00 84.67  1 . C ? 
ATOM   964  CE  CE  . LYS LYS LYS A A 125 125 . 29.581 42.011 31.641  1.00 91.58  1 . C ? 
ATOM   965  NZ  NZ  . LYS LYS LYS A A 125 125 . 28.698 42.246 32.825  1.00 95.45  1 . N ? 
ATOM   966  N   N   . TYR TYR TYR A A 126 126 . 30.951 46.602 28.280  1.00 53.13  1 . N ? 
ATOM   967  CA  CA  . TYR TYR TYR A A 126 126 . 32.249 47.205 28.569  1.00 51.58  1 . C ? 
ATOM   968  C   C   . TYR TYR TYR A A 126 126 . 32.078 48.669 28.947  1.00 51.09  1 . C ? 
ATOM   969  O   O   . TYR TYR TYR A A 126 126 . 32.628 49.141 29.950  1.00 49.22  1 . O ? 
ATOM   970  CB  CB  . TYR TYR TYR A A 126 126 . 33.187 47.087 27.360  1.00 52.06  1 . C ? 
ATOM   971  CG  CG  . TYR TYR TYR A A 126 126 . 34.449 47.903 27.577  1.00 56.36  1 . C ? 
ATOM   972  CD1 CD1 . TYR TYR TYR A A 126 126 . 35.456 47.437 28.415  1.00 62.66  1 . C ? 
ATOM   973  CD2 CD2 . TYR TYR TYR A A 126 126 . 34.605 49.163 27.001  1.00 55.84  1 . C ? 
ATOM   974  CE1 CE1 . TYR TYR TYR A A 126 126 . 36.607 48.185 28.657  1.00 63.26  1 . C ? 
ATOM   975  CE2 CE2 . TYR TYR TYR A A 126 126 . 35.751 49.927 27.244  1.00 56.92  1 . C ? 
ATOM   976  CZ  CZ  . TYR TYR TYR A A 126 126 . 36.753 49.427 28.069  1.00 60.49  1 . C ? 
ATOM   977  OH  OH  . TYR TYR TYR A A 126 126 . 37.896 50.166 28.323  1.00 57.93  1 . O ? 
ATOM   978  N   N   . LEU LEU LEU A A 127 127 . 31.294 49.396 28.149  1.00 50.17  1 . N ? 
ATOM   979  CA  CA  . LEU LEU LEU A A 127 127 . 31.112 50.831 28.348  1.00 46.01  1 . C ? 
ATOM   980  C   C   . LEU LEU LEU A A 127 127 . 30.391 51.115 29.654  1.00 50.02  1 . C ? 
ATOM   981  O   O   . LEU LEU LEU A A 127 127 . 30.784 52.022 30.397  1.00 47.86  1 . O ? 
ATOM   982  CB  CB  . LEU LEU LEU A A 127 127 . 30.333 51.413 27.168  1.00 40.59  1 . C ? 
ATOM   983  CG  CG  . LEU LEU LEU A A 127 127 . 31.059 51.356 25.821  1.00 44.16  1 . C ? 
ATOM   984  CD1 CD1 . LEU LEU LEU A A 127 127 . 30.159 51.852 24.686  1.00 48.09  1 . C ? 
ATOM   985  CD2 CD2 . LEU LEU LEU A A 127 127 . 32.306 52.190 25.909  1.00 45.30  1 . C ? 
ATOM   986  N   N   . TYR TYR TYR A A 128 128 . 29.327 50.350 29.945  1.00 52.59  1 . N ? 
ATOM   987  CA  CA  . TYR TYR TYR A A 128 128 . 28.576 50.522 31.190  1.00 52.90  1 . C ? 
ATOM   988  C   C   . TYR TYR TYR A A 128 128 . 29.489 50.374 32.398  1.00 55.90  1 . C ? 
ATOM   989  O   O   . TYR TYR TYR A A 128 128 . 29.408 51.149 33.362  1.00 55.43  1 . O ? 
ATOM   990  CB  CB  . TYR TYR TYR A A 128 128 . 27.449 49.488 31.278  1.00 57.91  1 . C ? 
ATOM   991  CG  CG  . TYR TYR TYR A A 128 128 . 26.199 49.762 30.466  1.00 60.00  1 . C ? 
ATOM   992  CD1 CD1 . TYR TYR TYR A A 128 128 . 26.087 50.890 29.676  1.00 52.04  1 . C ? 
ATOM   993  CD2 CD2 . TYR TYR TYR A A 128 128 . 25.116 48.887 30.520  1.00 64.11  1 . C ? 
ATOM   994  CE1 CE1 . TYR TYR TYR A A 128 128 . 24.942 51.142 28.951  1.00 58.33  1 . C ? 
ATOM   995  CE2 CE2 . TYR TYR TYR A A 128 128 . 23.962 49.129 29.789  1.00 65.64  1 . C ? 
ATOM   996  CZ  CZ  . TYR TYR TYR A A 128 128 . 23.887 50.258 29.002  1.00 63.64  1 . C ? 
ATOM   997  OH  OH  . TYR TYR TYR A A 128 128 . 22.759 50.525 28.271  1.00 65.63  1 . O ? 
ATOM   998  N   N   . ASN ASN ASN A A 129 129 . 30.325 49.336 32.384  1.00 57.57  1 . N ? 
ATOM   999  CA  CA  . ASN ASN ASN A A 129 129 . 31.277 49.126 33.472  1.00 55.06  1 . C ? 
ATOM   1000 C   C   . ASN ASN ASN A A 129 129 . 32.268 50.281 33.549  1.00 54.79  1 . C ? 
ATOM   1001 O   O   . ASN ASN ASN A A 129 129 . 32.589 50.766 34.640  1.00 50.82  1 . O ? 
ATOM   1002 CB  CB  . ASN ASN ASN A A 129 129 . 31.988 47.793 33.256  1.00 59.42  1 . C ? 
ATOM   1003 CG  CG  . ASN ASN ASN A A 129 129 . 32.874 47.394 34.426  1.00 69.06  1 . C ? 
ATOM   1004 OD1 OD1 . ASN ASN ASN A A 129 129 . 32.405 47.215 35.548  1.00 68.65  1 . O ? 
ATOM   1005 ND2 ND2 . ASN ASN ASN A A 129 129 . 34.165 47.239 34.157  1.00 76.12  1 . N ? 
ATOM   1006 N   N   . LEU LEU LEU A A 130 130 . 32.729 50.767 32.394  1.00 47.70  1 . N ? 
ATOM   1007 CA  CA  . LEU LEU LEU A A 130 130 . 33.623 51.926 32.382  1.00 47.53  1 . C ? 
ATOM   1008 C   C   . LEU LEU LEU A A 130 130 . 32.932 53.160 32.966  1.00 48.81  1 . C ? 
ATOM   1009 O   O   . LEU LEU LEU A A 130 130 . 33.512 53.880 33.792  1.00 53.40  1 . O ? 
ATOM   1010 CB  CB  . LEU LEU LEU A A 130 130 . 34.098 52.192 30.946  1.00 53.16  1 . C ? 
ATOM   1011 CG  CG  . LEU LEU LEU A A 130 130 . 35.248 53.198 30.838  1.00 57.70  1 . C ? 
ATOM   1012 CD1 CD1 . LEU LEU LEU A A 130 130 . 36.442 52.672 31.610  1.00 61.70  1 . C ? 
ATOM   1013 CD2 CD2 . LEU LEU LEU A A 130 130 . 35.598 53.426 29.407  1.00 56.54  1 . C ? 
ATOM   1014 N   N   . TYR TYR TYR A A 131 131 . 31.672 53.398 32.576  1.00 45.69  1 . N ? 
ATOM   1015 CA  CA  . TYR TYR TYR A A 131 131 . 30.872 54.495 33.140  1.00 52.27  1 . C ? 
ATOM   1016 C   C   . TYR TYR TYR A A 131 131 . 30.799 54.441 34.658  1.00 57.03  1 . C ? 
ATOM   1017 O   O   . TYR TYR TYR A A 131 131 . 30.700 55.483 35.322  1.00 58.01  1 . O ? 
ATOM   1018 CB  CB  . TYR TYR TYR A A 131 131 . 29.457 54.419 32.579  1.00 52.02  1 . C ? 
ATOM   1019 CG  CG  . TYR TYR TYR A A 131 131 . 28.584 55.643 32.705  1.00 52.09  1 . C ? 
ATOM   1020 CD1 CD1 . TYR TYR TYR A A 131 131 . 28.925 56.824 32.059  1.00 57.76  1 . C ? 
ATOM   1021 CD2 CD2 . TYR TYR TYR A A 131 131 . 27.372 55.592 33.393  1.00 57.22  1 . C ? 
ATOM   1022 CE1 CE1 . TYR TYR TYR A A 131 131 . 28.115 57.933 32.121  1.00 58.86  1 . C ? 
ATOM   1023 CE2 CE2 . TYR TYR TYR A A 131 131 . 26.544 56.711 33.463  1.00 61.70  1 . C ? 
ATOM   1024 CZ  CZ  . TYR TYR TYR A A 131 131 . 26.925 57.878 32.812  1.00 61.21  1 . C ? 
ATOM   1025 OH  OH  . TYR TYR TYR A A 131 131 . 26.127 59.003 32.851  1.00 60.62  1 . O ? 
ATOM   1026 N   N   . ASP ASP ASP A A 132 132 . 30.796 53.235 35.227  1.00 62.38  1 . N ? 
ATOM   1027 CA  CA  . ASP ASP ASP A A 132 132 . 30.642 53.074 36.671  1.00 63.52  1 . C ? 
ATOM   1028 C   C   . ASP ASP ASP A A 132 132 . 31.954 53.102 37.433  1.00 64.02  1 . C ? 
ATOM   1029 O   O   . ASP ASP ASP A A 132 132 . 31.957 53.466 38.616  1.00 69.36  1 . O ? 
ATOM   1030 CB  CB  . ASP ASP ASP A A 132 132 . 29.925 51.760 36.988  1.00 70.61  1 . C ? 
ATOM   1031 CG  CG  . ASP ASP ASP A A 132 132 . 28.511 51.720 36.432  1.00 76.86  1 . C ? 
ATOM   1032 OD1 OD1 . ASP ASP ASP A A 132 132 . 27.933 52.801 36.180  1.00 78.04  1 . O ? 
ATOM   1033 OD2 OD2 . ASP ASP ASP A A 132 132 . 27.979 50.604 36.246  1.00 80.47  1 . O ? 
ATOM   1034 N   N   . LYS LYS LYS A A 133 133 . 33.066 52.704 36.814  1.00 58.02  1 . N ? 
ATOM   1035 CA  CA  . LYS LYS LYS A A 133 133 . 34.326 52.604 37.548  1.00 64.75  1 . C ? 
ATOM   1036 C   C   . LYS LYS LYS A A 133 133 . 35.318 53.717 37.241  1.00 65.94  1 . C ? 
ATOM   1037 O   O   . LYS LYS LYS A A 133 133 . 36.246 53.925 38.030  1.00 68.19  1 . O ? 
ATOM   1038 CB  CB  . LYS LYS LYS A A 133 133 . 35.005 51.256 37.276  1.00 69.96  1 . C ? 
ATOM   1039 CG  CG  . LYS LYS LYS A A 133 133 . 34.141 50.050 37.607  1.00 74.21  1 . C ? 
ATOM   1040 CD  CD  . LYS LYS LYS A A 133 133 . 33.596 50.134 39.017  1.00 80.53  1 . C ? 
ATOM   1041 CE  CE  . LYS LYS LYS A A 133 133 . 32.754 48.913 39.332  1.00 86.38  1 . C ? 
ATOM   1042 NZ  NZ  . LYS LYS LYS A A 133 133 . 33.430 47.680 38.829  1.00 87.71  1 . N ? 
ATOM   1043 N   N   . ASN ASN ASN A A 134 134 . 35.143 54.429 36.131  1.00 61.99  1 . N ? 
ATOM   1044 CA  CA  . ASN ASN ASN A A 134 134 . 36.028 55.504 35.701  1.00 62.17  1 . C ? 
ATOM   1045 C   C   . ASN ASN ASN A A 134 134 . 35.272 56.821 35.852  1.00 62.24  1 . C ? 
ATOM   1046 O   O   . ASN ASN ASN A A 134 134 . 34.306 57.075 35.122  1.00 61.34  1 . O ? 
ATOM   1047 CB  CB  . ASN ASN ASN A A 134 134 . 36.453 55.276 34.249  1.00 61.40  1 . C ? 
ATOM   1048 CG  CG  . ASN ASN ASN A A 134 134 . 37.579 56.181 33.812  1.00 63.70  1 . C ? 
ATOM   1049 OD1 OD1 . ASN ASN ASN A A 134 134 . 37.537 57.395 34.009  1.00 63.77  1 . O ? 
ATOM   1050 ND2 ND2 . ASN ASN ASN A A 134 134 . 38.604 55.585 33.206  1.00 63.31  1 . N ? 
ATOM   1051 N   N   . ILE ILE ILE A A 135 135 . 35.715 57.664 36.781  1.00 63.06  1 . N ? 
ATOM   1052 CA  CA  . ILE ILE ILE A A 135 135 . 34.956 58.878 37.072  1.00 66.95  1 . C ? 
ATOM   1053 C   C   . ILE ILE ILE A A 135 135 . 35.214 59.959 36.021  1.00 61.85  1 . C ? 
ATOM   1054 O   O   . ILE ILE ILE A A 135 135 . 34.327 60.776 35.739  1.00 63.49  1 . O ? 
ATOM   1055 CB  CB  . ILE ILE ILE A A 135 135 . 35.268 59.366 38.498  1.00 77.41  1 . C ? 
ATOM   1056 CG1 CG1 . ILE ILE ILE A A 135 135 . 33.980 59.765 39.220  1.00 82.41  1 . C ? 
ATOM   1057 CG2 CG2 . ILE ILE ILE A A 135 135 . 36.227 60.550 38.488  1.00 81.29  1 . C ? 
ATOM   1058 CD1 CD1 . ILE ILE ILE A A 135 135 . 33.358 61.029 38.693  1.00 83.38  1 . C ? 
ATOM   1059 N   N   . ASN ASN ASN A A 136 136 . 36.405 59.986 35.416  1.00 56.70  1 . N ? 
ATOM   1060 CA  CA  . ASN ASN ASN A A 136 136 . 36.638 60.910 34.310  1.00 60.04  1 . C ? 
ATOM   1061 C   C   . ASN ASN ASN A A 136 136 . 35.750 60.571 33.118  1.00 58.77  1 . C ? 
ATOM   1062 O   O   . ASN ASN ASN A A 136 136 . 35.182 61.466 32.481  1.00 63.97  1 . O ? 
ATOM   1063 CB  CB  . ASN ASN ASN A A 136 136 . 38.114 60.889 33.903  1.00 61.23  1 . C ? 
ATOM   1064 CG  CG  . ASN ASN ASN A A 136 136 . 39.029 61.263 35.042  1.00 70.07  1 . C ? 
ATOM   1065 OD1 OD1 . ASN ASN ASN A A 136 136 . 39.275 62.441 35.282  1.00 73.76  1 . O ? 
ATOM   1066 ND2 ND2 . ASN ASN ASN A A 136 136 . 39.523 60.260 35.769  1.00 72.75  1 . N ? 
ATOM   1067 N   N   . PHE PHE PHE A A 137 137 . 35.604 59.282 32.815  1.00 54.13  1 . N ? 
ATOM   1068 CA  CA  . PHE PHE PHE A A 137 137 . 34.734 58.871 31.719  1.00 50.63  1 . C ? 
ATOM   1069 C   C   . PHE PHE PHE A A 137 137 . 33.274 59.222 32.004  1.00 54.82  1 . C ? 
ATOM   1070 O   O   . PHE PHE PHE A A 137 137 . 32.582 59.796 31.154  1.00 57.56  1 . O ? 
ATOM   1071 CB  CB  . PHE PHE PHE A A 137 137 . 34.877 57.376 31.466  1.00 47.10  1 . C ? 
ATOM   1072 CG  CG  . PHE PHE PHE A A 137 137 . 34.037 56.895 30.321  1.00 49.21  1 . C ? 
ATOM   1073 CD1 CD1 . PHE PHE PHE A A 137 137 . 34.336 57.277 29.027  1.00 46.22  1 . C ? 
ATOM   1074 CD2 CD2 . PHE PHE PHE A A 137 137 . 32.940 56.097 30.542  1.00 48.61  1 . C ? 
ATOM   1075 CE1 CE1 . PHE PHE PHE A A 137 137 . 33.542 56.861 27.958  1.00 48.48  1 . C ? 
ATOM   1076 CE2 CE2 . PHE PHE PHE A A 137 137 . 32.141 55.680 29.488  1.00 47.52  1 . C ? 
ATOM   1077 CZ  CZ  . PHE PHE PHE A A 137 137 . 32.453 56.052 28.190  1.00 46.22  1 . C ? 
ATOM   1078 N   N   . LYS LYS LYS A A 138 138 . 32.782 58.853 33.185  1.00 56.04  1 . N ? 
ATOM   1079 CA  CA  . LYS LYS LYS A A 138 138 . 31.438 59.249 33.601  1.00 59.28  1 . C ? 
ATOM   1080 C   C   . LYS LYS LYS A A 138 138 . 31.226 60.755 33.458  1.00 57.48  1 . C ? 
ATOM   1081 O   O   . LYS LYS LYS A A 138 138 . 30.276 61.208 32.812  1.00 58.92  1 . O ? 
ATOM   1082 CB  CB  . LYS LYS LYS A A 138 138 . 31.204 58.820 35.050  1.00 61.26  1 . C ? 
ATOM   1083 CG  CG  . LYS LYS LYS A A 138 138 . 29.796 59.112 35.536  1.00 68.27  1 . C ? 
ATOM   1084 CD  CD  . LYS LYS LYS A A 138 138 . 29.677 58.996 37.049  1.00 75.87  1 . C ? 
ATOM   1085 CE  CE  . LYS LYS LYS A A 138 138 . 29.601 57.547 37.514  1.00 78.99  1 . C ? 
ATOM   1086 NZ  NZ  . LYS LYS LYS A A 138 138 . 28.792 57.416 38.758  1.00 81.82  1 . N ? 
ATOM   1087 N   N   . ASN ASN ASN A A 139 139 . 32.124 61.545 34.042  1.00 57.72  1 . N ? 
ATOM   1088 CA  CA  . ASN ASN ASN A A 139 139 . 31.967 62.993 34.013  1.00 64.33  1 . C ? 
ATOM   1089 C   C   . ASN ASN ASN A A 139 139 . 31.931 63.527 32.595  1.00 66.87  1 . C ? 
ATOM   1090 O   O   . ASN ASN ASN A A 139 139 . 31.193 64.478 32.305  1.00 66.54  1 . O ? 
ATOM   1091 CB  CB  . ASN ASN ASN A A 139 139 . 33.091 63.651 34.811  1.00 70.62  1 . C ? 
ATOM   1092 CG  CG  . ASN ASN ASN A A 139 139 . 32.881 63.511 36.295  1.00 78.62  1 . C ? 
ATOM   1093 OD1 OD1 . ASN ASN ASN A A 139 139 . 31.790 63.141 36.732  1.00 81.23  1 . O ? 
ATOM   1094 ND2 ND2 . ASN ASN ASN A A 139 139 . 33.915 63.805 37.085  1.00 81.73  1 . N ? 
ATOM   1095 N   N   . TYR TYR TYR A A 140 140 . 32.703 62.915 31.687  1.00 63.40  1 . N ? 
ATOM   1096 CA  CA  . TYR TYR TYR A A 140 140 . 32.739 63.407 30.315  1.00 60.50  1 . C ? 
ATOM   1097 C   C   . TYR TYR TYR A A 140 140 . 31.455 63.055 29.571  1.00 63.98  1 . C ? 
ATOM   1098 O   O   . TYR TYR TYR A A 140 140 . 30.913 63.878 28.823  1.00 66.01  1 . O ? 
ATOM   1099 CB  CB  . TYR TYR TYR A A 140 140 . 33.960 62.838 29.581  1.00 57.74  1 . C ? 
ATOM   1100 CG  CG  . TYR TYR TYR A A 140 140 . 34.299 63.562 28.278  1.00 58.03  1 . C ? 
ATOM   1101 CD1 CD1 . TYR TYR TYR A A 140 140 . 33.785 63.138 27.062  1.00 57.24  1 . C ? 
ATOM   1102 CD2 CD2 . TYR TYR TYR A A 140 140 . 35.124 64.672 28.281  1.00 57.43  1 . C ? 
ATOM   1103 CE1 CE1 . TYR TYR TYR A A 140 140 . 34.106 63.798 25.874  1.00 59.60  1 . C ? 
ATOM   1104 CE2 CE2 . TYR TYR TYR A A 140 140 . 35.444 65.338 27.114  1.00 59.02  1 . C ? 
ATOM   1105 CZ  CZ  . TYR TYR TYR A A 140 140 . 34.936 64.900 25.913  1.00 60.23  1 . C ? 
ATOM   1106 OH  OH  . TYR TYR TYR A A 140 140 . 35.258 65.584 24.758  1.00 59.17  1 . O ? 
ATOM   1107 N   N   . ILE ILE ILE A A 141 141 . 30.961 61.831 29.745  1.00 59.75  1 . N ? 
ATOM   1108 CA  CA  . ILE ILE ILE A A 141 141 . 29.727 61.444 29.073  1.00 52.18  1 . C ? 
ATOM   1109 C   C   . ILE ILE ILE A A 141 141 . 28.566 62.309 29.565  1.00 58.23  1 . C ? 
ATOM   1110 O   O   . ILE ILE ILE A A 141 141 . 27.686 62.703 28.790  1.00 62.62  1 . O ? 
ATOM   1111 CB  CB  . ILE ILE ILE A A 141 141 . 29.457 59.945 29.299  1.00 49.74  1 . C ? 
ATOM   1112 CG1 CG1 . ILE ILE ILE A A 141 141 . 30.502 59.082 28.575  1.00 45.49  1 . C ? 
ATOM   1113 CG2 CG2 . ILE ILE ILE A A 141 141 . 28.055 59.598 28.898  1.00 48.12  1 . C ? 
ATOM   1114 CD1 CD1 . ILE ILE ILE A A 141 141 . 30.496 59.255 27.047  1.00 43.70  1 . C ? 
ATOM   1115 N   N   . GLU GLU GLU A A 142 142 . 28.555 62.629 30.853  1.00 55.31  1 . N ? 
ATOM   1116 CA  CA  . GLU GLU GLU A A 142 142 . 27.464 63.428 31.396  1.00 68.71  1 . C ? 
ATOM   1117 C   C   . GLU GLU GLU A A 142 142 . 27.417 64.818 30.779  1.00 74.74  1 . C ? 
ATOM   1118 O   O   . GLU GLU GLU A A 142 142 . 26.334 65.389 30.606  1.00 74.47  1 . O ? 
ATOM   1119 CB  CB  . GLU GLU GLU A A 142 142 . 27.592 63.517 32.908  1.00 70.85  1 . C ? 
ATOM   1120 CG  CG  . GLU GLU GLU A A 142 142 . 27.020 62.299 33.582  1.00 75.33  1 . C ? 
ATOM   1121 CD  CD  . GLU GLU GLU A A 142 142 . 27.351 62.239 35.041  1.00 82.05  1 . C ? 
ATOM   1122 OE1 OE1 . GLU GLU GLU A A 142 142 . 28.070 63.141 35.521  1.00 87.65  1 . O ? 
ATOM   1123 OE2 OE2 . GLU GLU GLU A A 142 142 . 26.901 61.283 35.703  1.00 83.45  1 . O ? 
ATOM   1124 N   N   . ASN ASN ASN A A 143 143 . 28.576 65.378 30.430  1.00 77.41  1 . N ? 
ATOM   1125 CA  CA  . ASN ASN ASN A A 143 143 . 28.591 66.750 29.947  1.00 80.10  1 . C ? 
ATOM   1126 C   C   . ASN ASN ASN A A 143 143 . 28.029 66.854 28.539  1.00 81.28  1 . C ? 
ATOM   1127 O   O   . ASN ASN ASN A A 143 143 . 27.516 67.913 28.160  1.00 83.87  1 . O ? 
ATOM   1128 CB  CB  . ASN ASN ASN A A 143 143 . 30.004 67.314 30.016  1.00 82.80  1 . C ? 
ATOM   1129 CG  CG  . ASN ASN ASN A A 143 143 . 30.527 67.366 31.434  1.00 81.27  1 . C ? 
ATOM   1130 OD1 OD1 . ASN ASN ASN A A 143 143 . 29.753 67.376 32.387  1.00 80.90  1 . O ? 
ATOM   1131 ND2 ND2 . ASN ASN ASN A A 143 143 . 31.841 67.387 31.581  1.00 82.50  1 . N ? 
ATOM   1132 N   N   . PHE PHE PHE A A 144 144 . 28.108 65.777 27.753  1.00 74.97  1 . N ? 
ATOM   1133 CA  CA  . PHE PHE PHE A A 144 144 . 27.344 65.738 26.513  1.00 71.15  1 . C ? 
ATOM   1134 C   C   . PHE PHE PHE A A 144 144 . 25.878 65.976 26.799  1.00 69.25  1 . C ? 
ATOM   1135 O   O   . PHE PHE PHE A A 144 144 . 25.203 66.743 26.097  1.00 69.80  1 . O ? 
ATOM   1136 CB  CB  . PHE PHE PHE A A 144 144 . 27.511 64.394 25.807  1.00 68.96  1 . C ? 
ATOM   1137 CG  CG  . PHE PHE PHE A A 144 144 . 28.747 64.294 25.017  1.00 67.19  1 . C ? 
ATOM   1138 CD1 CD1 . PHE PHE PHE A A 144 144 . 28.995 65.203 24.006  1.00 69.90  1 . C ? 
ATOM   1139 CD2 CD2 . PHE PHE PHE A A 144 144 . 29.667 63.297 25.269  1.00 67.36  1 . C ? 
ATOM   1140 CE1 CE1 . PHE PHE PHE A A 144 144 . 30.141 65.130 23.260  1.00 69.18  1 . C ? 
ATOM   1141 CE2 CE2 . PHE PHE PHE A A 144 144 . 30.821 63.216 24.526  1.00 67.71  1 . C ? 
ATOM   1142 CZ  CZ  . PHE PHE PHE A A 144 144 . 31.058 64.139 23.517  1.00 68.43  1 . C ? 
ATOM   1143 N   N   . VAL VAL VAL A A 145 145 . 25.370 65.308 27.833  1.00 62.67  1 . N ? 
ATOM   1144 CA  CA  . VAL VAL VAL A A 145 145 . 23.966 65.448 28.192  1.00 58.43  1 . C ? 
ATOM   1145 C   C   . VAL VAL VAL A A 145 145 . 23.686 66.870 28.656  1.00 58.88  1 . C ? 
ATOM   1146 O   O   . VAL VAL VAL A A 145 145 . 22.742 67.519 28.188  1.00 60.42  1 . O ? 
ATOM   1147 CB  CB  . VAL VAL VAL A A 145 145 . 23.593 64.406 29.259  1.00 57.31  1 . C ? 
ATOM   1148 CG1 CG1 . VAL VAL VAL A A 145 145 . 22.101 64.467 29.565  1.00 59.45  1 . C ? 
ATOM   1149 CG2 CG2 . VAL VAL VAL A A 145 145 . 24.033 63.005 28.787  1.00 54.45  1 . C ? 
ATOM   1150 N   N   . LYS LYS LYS A A 146 146 . 24.522 67.385 29.563  1.00 60.47  1 . N ? 
ATOM   1151 CA  CA  . LYS LYS LYS A A 146 146 . 24.304 68.731 30.090  1.00 66.43  1 . C ? 
ATOM   1152 C   C   . LYS LYS LYS A A 146 146 . 24.345 69.784 28.987  1.00 71.00  1 . C ? 
ATOM   1153 O   O   . LYS LYS LYS A A 146 146 . 23.599 70.770 29.041  1.00 70.62  1 . O ? 
ATOM   1154 CB  CB  . LYS LYS LYS A A 146 146 . 25.331 69.026 31.182  1.00 63.28  1 . C ? 
ATOM   1155 CG  CG  . LYS LYS LYS A A 146 146 . 25.102 68.166 32.430  1.00 66.74  1 . C ? 
ATOM   1156 CD  CD  . LYS LYS LYS A A 146 146 . 26.228 68.286 33.441  1.00 73.45  1 . C ? 
ATOM   1157 CE  CE  . LYS LYS LYS A A 146 146 . 25.918 67.469 34.698  1.00 80.17  1 . C ? 
ATOM   1158 NZ  NZ  . LYS LYS LYS A A 146 146 . 26.849 67.766 35.837  1.00 85.84  1 . N ? 
ATOM   1159 N   N   . GLU GLU GLU A A 147 147 . 25.176 69.574 27.963  1.00 73.12  1 . N ? 
ATOM   1160 CA  CA  . GLU GLU GLU A A 147 147 . 25.198 70.482 26.820  1.00 80.07  1 . C ? 
ATOM   1161 C   C   . GLU GLU GLU A A 147 147 . 23.860 70.485 26.087  1.00 78.21  1 . C ? 
ATOM   1162 O   O   . GLU GLU GLU A A 147 147 . 23.300 71.549 25.794  1.00 80.09  1 . O ? 
ATOM   1163 CB  CB  . GLU GLU GLU A A 147 147 . 26.328 70.095 25.871  1.00 90.18  1 . C ? 
ATOM   1164 CG  CG  . GLU GLU GLU A A 147 147 . 27.614 70.860 26.102  1.00 104.04 1 . C ? 
ATOM   1165 CD  CD  . GLU GLU GLU A A 147 147 . 28.006 71.701 24.899  1.00 116.17 1 . C ? 
ATOM   1166 OE1 OE1 . GLU GLU GLU A A 147 147 . 28.146 71.140 23.787  1.00 120.40 1 . O ? 
ATOM   1167 OE2 OE2 . GLU GLU GLU A A 147 147 . 28.162 72.929 25.063  1.00 123.89 1 . O ? 
ATOM   1168 N   N   . TRP TRP TRP A A 148 148 . 23.331 69.298 25.777  1.00 74.93  1 . N ? 
ATOM   1169 CA  CA  . TRP TRP TRP A A 148 148 . 22.030 69.213 25.122  1.00 77.66  1 . C ? 
ATOM   1170 C   C   . TRP TRP TRP A A 148 148 . 20.952 69.885 25.955  1.00 81.69  1 . C ? 
ATOM   1171 O   O   . TRP TRP TRP A A 148 148 . 20.246 70.781 25.479  1.00 84.78  1 . O ? 
ATOM   1172 CB  CB  . TRP TRP TRP A A 148 148 . 21.653 67.759 24.873  1.00 80.29  1 . C ? 
ATOM   1173 CG  CG  . TRP TRP TRP A A 148 148 . 22.365 67.144 23.734  1.00 83.94  1 . C ? 
ATOM   1174 CD1 CD1 . TRP TRP TRP A A 148 148 . 22.904 67.780 22.653  1.00 85.46  1 . C ? 
ATOM   1175 CD2 CD2 . TRP TRP TRP A A 148 148 . 22.632 65.755 23.561  1.00 86.57  1 . C ? 
ATOM   1176 NE1 NE1 . TRP TRP TRP A A 148 148 . 23.488 66.863 21.810  1.00 86.03  1 . N ? 
ATOM   1177 CE2 CE2 . TRP TRP TRP A A 148 148 . 23.334 65.612 22.349  1.00 86.28  1 . C ? 
ATOM   1178 CE3 CE3 . TRP TRP TRP A A 148 148 . 22.341 64.613 24.314  1.00 88.90  1 . C ? 
ATOM   1179 CZ2 CZ2 . TRP TRP TRP A A 148 148 . 23.748 64.380 21.875  1.00 87.62  1 . C ? 
ATOM   1180 CZ3 CZ3 . TRP TRP TRP A A 148 148 . 22.755 63.388 23.842  1.00 89.61  1 . C ? 
ATOM   1181 CH2 CH2 . TRP TRP TRP A A 148 148 . 23.451 63.280 22.631  1.00 89.07  1 . C ? 
ATOM   1182 N   N   . VAL VAL VAL A A 149 149 . 20.809 69.460 27.211  1.00 82.41  1 . N ? 
ATOM   1183 CA  CA  . VAL VAL VAL A A 149 149 . 19.720 69.966 28.028  1.00 86.80  1 . C ? 
ATOM   1184 C   C   . VAL VAL VAL A A 149 149 . 19.831 71.470 28.232  1.00 85.57  1 . C ? 
ATOM   1185 O   O   . VAL VAL VAL A A 149 149 . 18.823 72.131 28.497  1.00 87.57  1 . O ? 
ATOM   1186 CB  CB  . VAL VAL VAL A A 149 149 . 19.671 69.207 29.370  1.00 92.46  1 . C ? 
ATOM   1187 CG1 CG1 . VAL VAL VAL A A 149 149 . 19.722 67.701 29.124  1.00 90.19  1 . C ? 
ATOM   1188 CG2 CG2 . VAL VAL VAL A A 149 149 . 20.802 69.649 30.285  1.00 95.91  1 . C ? 
ATOM   1189 N   N   . SER SER SER A A 150 150 . 21.029 72.037 28.081  1.00 84.76  1 . N ? 
ATOM   1190 CA  CA  . SER SER SER A A 150 150 . 21.187 73.478 28.212  1.00 87.12  1 . C ? 
ATOM   1191 C   C   . SER SER SER A A 150 150 . 20.701 74.240 26.987  1.00 88.61  1 . C ? 
ATOM   1192 O   O   . SER SER SER A A 150 150 . 20.663 75.473 27.029  1.00 90.77  1 . O ? 
ATOM   1193 CB  CB  . SER SER SER A A 150 150 . 22.645 73.840 28.485  1.00 86.75  1 . C ? 
ATOM   1194 OG  OG  . SER SER SER A A 150 150 . 23.380 73.876 27.278  1.00 85.91  1 . O ? 
ATOM   1195 N   N   . LYS LYS LYS A A 151 151 . 20.334 73.548 25.907  1.00 89.17  1 . N ? 
ATOM   1196 CA  CA  . LYS LYS LYS A A 151 151 . 19.670 74.182 24.774  1.00 93.90  1 . C ? 
ATOM   1197 C   C   . LYS LYS LYS A A 151 151 . 18.177 73.864 24.712  1.00 94.89  1 . C ? 
ATOM   1198 O   O   . LYS LYS LYS A A 151 151 . 17.472 74.408 23.853  1.00 94.50  1 . O ? 
ATOM   1199 CB  CB  . LYS LYS LYS A A 151 151 . 20.361 73.792 23.454  1.00 92.85  1 . C ? 
ATOM   1200 CG  CG  . LYS LYS LYS A A 151 151 . 20.012 72.427 22.898  1.00 91.02  1 . C ? 
ATOM   1201 CD  CD  . LYS LYS LYS A A 151 151 . 21.022 72.005 21.827  1.00 90.82  1 . C ? 
ATOM   1202 CE  CE  . LYS LYS LYS A A 151 151 . 20.726 70.607 21.290  1.00 88.57  1 . C ? 
ATOM   1203 NZ  NZ  . LYS LYS LYS A A 151 151 . 21.791 70.127 20.357  1.00 86.97  1 . N ? 
ATOM   1204 N   N   . GLU GLU GLU A A 152 152 . 17.678 73.011 25.601  1.00 94.58  1 . N ? 
ATOM   1205 CA  CA  . GLU GLU GLU A A 152 152 . 16.251 72.798 25.787  1.00 94.27  1 . C ? 
ATOM   1206 C   C   . GLU GLU GLU A A 152 152 . 15.749 73.661 26.942  1.00 95.11  1 . C ? 
ATOM   1207 O   O   . GLU GLU GLU A A 152 152 . 16.524 74.134 27.778  1.00 94.92  1 . O ? 
ATOM   1208 CB  CB  . GLU GLU GLU A A 152 152 . 15.951 71.318 26.061  1.00 93.73  1 . C ? 
ATOM   1209 CG  CG  . GLU GLU GLU A A 152 152 . 14.940 70.683 25.109  1.00 93.58  1 . C ? 
ATOM   1210 CD  CD  . GLU GLU GLU A A 152 152 . 13.542 71.278 25.242  1.00 95.29  1 . C ? 
ATOM   1211 OE1 OE1 . GLU GLU GLU A A 152 152 . 13.247 71.876 26.299  1.00 97.87  1 . O ? 
ATOM   1212 OE2 OE2 . GLU GLU GLU A A 152 152 . 12.736 71.146 24.293  1.00 93.98  1 . O ? 
ATOM   1213 N   N   . LYS LYS LYS A A 153 153 . 14.429 73.872 26.974  1.00 94.76  1 . N ? 
ATOM   1214 CA  CA  . LYS LYS LYS A A 153 153 . 13.834 74.630 28.072  1.00 93.78  1 . C ? 
ATOM   1215 C   C   . LYS LYS LYS A A 153 153 . 13.809 73.812 29.360  1.00 89.80  1 . C ? 
ATOM   1216 O   O   . LYS LYS LYS A A 153 153 . 14.067 74.345 30.444  1.00 89.26  1 . O ? 
ATOM   1217 CB  CB  . LYS LYS LYS A A 153 153 . 12.415 75.082 27.704  1.00 97.51  1 . C ? 
ATOM   1218 CG  CG  . LYS LYS LYS A A 153 153 . 12.316 76.341 26.821  1.00 99.11  1 . C ? 
ATOM   1219 CD  CD  . LYS LYS LYS A A 153 153 . 12.802 76.089 25.391  1.00 94.74  1 . C ? 
ATOM   1220 CE  CE  . LYS LYS LYS A A 153 153 . 12.040 74.951 24.736  1.00 89.44  1 . C ? 
ATOM   1221 NZ  NZ  . LYS LYS LYS A A 153 153 . 12.925 74.082 23.910  1.00 85.01  1 . N ? 
ATOM   1222 N   N   . ARG ARG ARG A A 154 154 . 13.516 72.516 29.260  1.00 88.15  1 . N ? 
ATOM   1223 CA  CA  . ARG ARG ARG A A 154 154 . 13.275 71.694 30.439  1.00 89.29  1 . C ? 
ATOM   1224 C   C   . ARG ARG ARG A A 154 154 . 14.552 71.484 31.249  1.00 85.01  1 . C ? 
ATOM   1225 O   O   . ARG ARG ARG A A 154 154 . 15.654 71.389 30.702  1.00 81.32  1 . O ? 
ATOM   1226 CB  CB  . ARG ARG ARG A A 154 154 . 12.697 70.336 30.028  1.00 91.43  1 . C ? 
ATOM   1227 CG  CG  . ARG ARG ARG A A 154 154 . 11.672 70.408 28.909  1.00 97.76  1 . C ? 
ATOM   1228 CD  CD  . ARG ARG ARG A A 154 154 . 10.588 69.344 29.066  1.00 104.06 1 . C ? 
ATOM   1229 NE  NE  . ARG ARG ARG A A 154 154 . 11.112 68.058 29.530  1.00 108.20 1 . N ? 
ATOM   1230 CZ  CZ  . ARG ARG ARG A A 154 154 . 10.371 66.965 29.701  1.00 113.01 1 . C ? 
ATOM   1231 NH1 NH1 . ARG ARG ARG A A 154 154 . 9.068  66.993 29.444  1.00 116.70 1 . N ? 
ATOM   1232 NH2 NH2 . ARG ARG ARG A A 154 154 . 10.929 65.841 30.132  1.00 112.94 1 . N ? 
ATOM   1233 N   N   . THR THR THR A A 155 155 . 14.392 71.406 32.571  1.00 83.35  1 . N ? 
ATOM   1234 CA  CA  . THR THR THR A A 155 155 . 15.491 71.073 33.467  1.00 80.97  1 . C ? 
ATOM   1235 C   C   . THR THR THR A A 155 155 . 15.505 69.573 33.760  1.00 78.51  1 . C ? 
ATOM   1236 O   O   . THR THR THR A A 155 155 . 14.517 68.865 33.551  1.00 76.30  1 . O ? 
ATOM   1237 CB  CB  . THR THR THR A A 155 155 . 15.391 71.862 34.779  1.00 85.61  1 . C ? 
ATOM   1238 OG1 OG1 . THR THR THR A A 155 155 . 14.187 71.508 35.474  1.00 84.30  1 . O ? 
ATOM   1239 CG2 CG2 . THR THR THR A A 155 155 . 15.388 73.358 34.507  1.00 90.21  1 . C ? 
ATOM   1240 N   N   . PHE PHE PHE A A 156 156 . 16.648 69.092 34.248  1.00 80.18  1 . N ? 
ATOM   1241 CA  CA  . PHE PHE PHE A A 156 156 . 16.802 67.683 34.593  1.00 85.46  1 . C ? 
ATOM   1242 C   C   . PHE PHE PHE A A 156 156 . 17.678 67.550 35.829  1.00 87.91  1 . C ? 
ATOM   1243 O   O   . PHE PHE PHE A A 156 156 . 18.653 68.290 35.982  1.00 89.14  1 . O ? 
ATOM   1244 CB  CB  . PHE PHE PHE A A 156 156 . 17.421 66.880 33.439  1.00 85.51  1 . C ? 
ATOM   1245 CG  CG  . PHE PHE PHE A A 156 156 . 16.559 66.810 32.211  1.00 86.34  1 . C ? 
ATOM   1246 CD1 CD1 . PHE PHE PHE A A 156 156 . 15.492 65.929 32.148  1.00 86.17  1 . C ? 
ATOM   1247 CD2 CD2 . PHE PHE PHE A A 156 156 . 16.823 67.620 31.114  1.00 84.87  1 . C ? 
ATOM   1248 CE1 CE1 . PHE PHE PHE A A 156 156 . 14.697 65.859 31.019  1.00 84.69  1 . C ? 
ATOM   1249 CE2 CE2 . PHE PHE PHE A A 156 156 . 16.034 67.556 29.982  1.00 83.89  1 . C ? 
ATOM   1250 CZ  CZ  . PHE PHE PHE A A 156 156 . 14.970 66.672 29.931  1.00 84.25  1 . C ? 
ATOM   1251 N   N   . ASN ASN ASN A A 157 157 . 17.347 66.591 36.695  1.00 89.45  1 . N ? 
ATOM   1252 CA  CA  . ASN ASN ASN A A 157 157 . 18.163 66.415 37.886  1.00 95.34  1 . C ? 
ATOM   1253 C   C   . ASN ASN ASN A A 157 157 . 19.409 65.589 37.558  1.00 91.27  1 . C ? 
ATOM   1254 O   O   . ASN ASN ASN A A 157 157 . 19.533 64.996 36.479  1.00 87.57  1 . O ? 
ATOM   1255 CB  CB  . ASN ASN ASN A A 157 157 . 17.347 65.799 39.039  1.00 102.93 1 . C ? 
ATOM   1256 CG  CG  . ASN ASN ASN A A 157 157 . 16.918 64.350 38.794  1.00 105.77 1 . C ? 
ATOM   1257 OD1 OD1 . ASN ASN ASN A A 157 157 . 17.457 63.648 37.944  1.00 104.17 1 . O ? 
ATOM   1258 ND2 ND2 . ASN ASN ASN A A 157 157 . 15.943 63.894 39.578  1.00 110.15 1 . N ? 
ATOM   1259 N   N   . ASN ASN ASN A A 158 158 . 20.350 65.569 38.508  1.00 89.51  1 . N ? 
ATOM   1260 CA  CA  . ASN ASN ASN A A 158 158 . 21.613 64.876 38.274  1.00 86.93  1 . C ? 
ATOM   1261 C   C   . ASN ASN ASN A A 158 158 . 21.403 63.386 38.056  1.00 79.32  1 . C ? 
ATOM   1262 O   O   . ASN ASN ASN A A 158 158 . 22.119 62.772 37.248  1.00 65.92  1 . O ? 
ATOM   1263 CB  CB  . ASN ASN ASN A A 158 158 . 22.572 65.112 39.436  1.00 95.37  1 . C ? 
ATOM   1264 CG  CG  . ASN ASN ASN A A 158 158 . 22.889 66.577 39.632  1.00 103.52 1 . C ? 
ATOM   1265 OD1 OD1 . ASN ASN ASN A A 158 158 . 23.555 67.193 38.798  1.00 104.89 1 . O ? 
ATOM   1266 ND2 ND2 . ASN ASN ASN A A 158 158 . 22.406 67.150 40.733  1.00 107.99 1 . N ? 
ATOM   1267 N   N   . ASN ASN ASN A A 159 159 . 20.423 62.793 38.751  1.00 76.95  1 . N ? 
ATOM   1268 CA  CA  . ASN ASN ASN A A 159 159 . 20.140 61.375 38.560  1.00 74.30  1 . C ? 
ATOM   1269 C   C   . ASN ASN ASN A A 159 159 . 19.671 61.093 37.136  1.00 67.35  1 . C ? 
ATOM   1270 O   O   . ASN ASN ASN A A 159 159 . 20.054 60.078 36.549  1.00 64.71  1 . O ? 
ATOM   1271 CB  CB  . ASN ASN ASN A A 159 159 . 19.104 60.887 39.576  1.00 80.21  1 . C ? 
ATOM   1272 CG  CG  . ASN ASN ASN A A 159 159 . 18.707 59.432 39.351  1.00 82.44  1 . C ? 
ATOM   1273 OD1 OD1 . ASN ASN ASN A A 159 159 . 17.536 59.071 39.477  1.00 87.22  1 . O ? 
ATOM   1274 ND2 ND2 . ASN ASN ASN A A 159 159 . 19.681 58.593 39.005  1.00 79.74  1 . N ? 
ATOM   1275 N   N   . GLU GLU GLU A A 160 160 . 18.857 61.983 36.560  1.00 66.00  1 . N ? 
ATOM   1276 CA  CA  . GLU GLU GLU A A 160 160 . 18.407 61.797 35.181  1.00 65.30  1 . C ? 
ATOM   1277 C   C   . GLU GLU GLU A A 160 160 . 19.526 62.078 34.188  1.00 60.23  1 . C ? 
ATOM   1278 O   O   . GLU GLU GLU A A 160 160 . 19.613 61.417 33.146  1.00 57.25  1 . O ? 
ATOM   1279 CB  CB  . GLU GLU GLU A A 160 160 . 17.207 62.692 34.884  1.00 74.56  1 . C ? 
ATOM   1280 CG  CG  . GLU GLU GLU A A 160 160 . 15.942 62.283 35.614  1.00 87.15  1 . C ? 
ATOM   1281 CD  CD  . GLU GLU GLU A A 160 160 . 14.806 63.270 35.410  1.00 98.88  1 . C ? 
ATOM   1282 OE1 OE1 . GLU GLU GLU A A 160 160 . 14.800 63.962 34.371  1.00 102.02 1 . O ? 
ATOM   1283 OE2 OE2 . GLU GLU GLU A A 160 160 . 13.921 63.355 36.286  1.00 105.31 1 . O ? 
ATOM   1284 N   N   . ILE ILE ILE A A 161 161 . 20.378 63.068 34.468  1.00 58.79  1 . N ? 
ATOM   1285 CA  CA  . ILE ILE ILE A A 161 161 . 21.539 63.281 33.610  1.00 56.50  1 . C ? 
ATOM   1286 C   C   . ILE ILE ILE A A 161 161 . 22.341 61.996 33.522  1.00 61.50  1 . C ? 
ATOM   1287 O   O   . ILE ILE ILE A A 161 161 . 22.681 61.517 32.426  1.00 57.85  1 . O ? 
ATOM   1288 CB  CB  . ILE ILE ILE A A 161 161 . 22.417 64.432 34.128  1.00 58.08  1 . C ? 
ATOM   1289 CG1 CG1 . ILE ILE ILE A A 161 161 . 21.673 65.775 34.108  1.00 58.69  1 . C ? 
ATOM   1290 CG2 CG2 . ILE ILE ILE A A 161 161 . 23.733 64.467 33.338  1.00 52.68  1 . C ? 
ATOM   1291 CD1 CD1 . ILE ILE ILE A A 161 161 . 21.232 66.218 32.738  1.00 58.51  1 . C ? 
ATOM   1292 N   N   . ASN ASN ASN A A 162 162 . 22.629 61.401 34.686  1.00 60.74  1 . N ? 
ATOM   1293 CA  CA  . ASN ASN ASN A A 162 162 . 23.390 60.160 34.713  1.00 61.64  1 . C ? 
ATOM   1294 C   C   . ASN ASN ASN A A 162 162 . 22.704 59.071 33.906  1.00 60.43  1 . C ? 
ATOM   1295 O   O   . ASN ASN ASN A A 162 162 . 23.363 58.366 33.127  1.00 53.68  1 . O ? 
ATOM   1296 CB  CB  . ASN ASN ASN A A 162 162 . 23.601 59.685 36.146  1.00 72.08  1 . C ? 
ATOM   1297 CG  CG  . ASN ASN ASN A A 162 162 . 24.414 58.420 36.199  1.00 74.92  1 . C ? 
ATOM   1298 OD1 OD1 . ASN ASN ASN A A 162 162 . 23.871 57.328 36.324  1.00 77.01  1 . O ? 
ATOM   1299 ND2 ND2 . ASN ASN ASN A A 162 162 . 25.728 58.556 36.047  1.00 76.14  1 . N ? 
ATOM   1300 N   N   . LYS LYS LYS A A 163 163 . 21.383 58.918 34.076  1.00 61.44  1 . N ? 
ATOM   1301 CA  CA  . LYS LYS LYS A A 163 163 . 20.641 57.932 33.284  1.00 64.17  1 . C ? 
ATOM   1302 C   C   . LYS LYS LYS A A 163 163 . 20.734 58.221 31.794  1.00 61.74  1 . C ? 
ATOM   1303 O   O   . LYS LYS LYS A A 163 163 . 20.933 57.305 30.987  1.00 61.99  1 . O ? 
ATOM   1304 CB  CB  . LYS LYS LYS A A 163 163 . 19.171 57.897 33.699  1.00 74.06  1 . C ? 
ATOM   1305 CG  CG  . LYS LYS LYS A A 163 163 . 18.875 57.087 34.939  1.00 83.93  1 . C ? 
ATOM   1306 CD  CD  . LYS LYS LYS A A 163 163 . 17.372 56.914 35.126  1.00 93.69  1 . C ? 
ATOM   1307 CE  CE  . LYS LYS LYS A A 163 163 . 16.672 58.247 35.387  1.00 99.98  1 . C ? 
ATOM   1308 NZ  NZ  . LYS LYS LYS A A 163 163 . 16.902 58.768 36.769  1.00 103.57 1 . N ? 
ATOM   1309 N   N   . PHE PHE PHE A A 164 164 . 20.543 59.482 31.400  1.00 61.30  1 . N ? 
ATOM   1310 CA  CA  . PHE PHE PHE A A 164 164 . 20.627 59.821 29.985  1.00 60.42  1 . C ? 
ATOM   1311 C   C   . PHE PHE PHE A A 164 164 . 22.000 59.469 29.428  1.00 55.13  1 . C ? 
ATOM   1312 O   O   . PHE PHE PHE A A 164 164 . 22.112 59.042 28.278  1.00 52.09  1 . O ? 
ATOM   1313 CB  CB  . PHE PHE PHE A A 164 164 . 20.336 61.311 29.762  1.00 70.09  1 . C ? 
ATOM   1314 CG  CG  . PHE PHE PHE A A 164 164 . 18.936 61.738 30.123  1.00 79.90  1 . C ? 
ATOM   1315 CD1 CD1 . PHE PHE PHE A A 164 164 . 17.966 60.810 30.472  1.00 83.69  1 . C ? 
ATOM   1316 CD2 CD2 . PHE PHE PHE A A 164 164 . 18.592 63.082 30.107  1.00 84.46  1 . C ? 
ATOM   1317 CE1 CE1 . PHE PHE PHE A A 164 164 . 16.680 61.216 30.802  1.00 86.84  1 . C ? 
ATOM   1318 CE2 CE2 . PHE PHE PHE A A 164 164 . 17.310 63.493 30.436  1.00 87.74  1 . C ? 
ATOM   1319 CZ  CZ  . PHE PHE PHE A A 164 164 . 16.352 62.559 30.782  1.00 88.61  1 . C ? 
ATOM   1320 N   N   . GLY GLY GLY A A 165 165 . 23.048 59.621 30.243  1.00 53.39  1 . N ? 
ATOM   1321 CA  CA  . GLY GLY GLY A A 165 165 . 24.384 59.265 29.796  1.00 47.70  1 . C ? 
ATOM   1322 C   C   . GLY GLY GLY A A 165 165 . 24.490 57.802 29.419  1.00 50.20  1 . C ? 
ATOM   1323 O   O   . GLY GLY GLY A A 165 165 . 25.049 57.466 28.376  1.00 46.52  1 . O ? 
ATOM   1324 N   N   . ARG ARG ARG A A 166 166 . 23.930 56.913 30.247  1.00 49.48  1 . N ? 
ATOM   1325 CA  CA  . ARG ARG ARG A A 166 166 . 23.932 55.489 29.901  1.00 55.99  1 . C ? 
ATOM   1326 C   C   . ARG ARG ARG A A 166 166 . 23.228 55.221 28.575  1.00 51.02  1 . C ? 
ATOM   1327 O   O   . ARG ARG ARG A A 166 166 . 23.635 54.325 27.821  1.00 45.42  1 . O ? 
ATOM   1328 CB  CB  . ARG ARG ARG A A 166 166 . 23.272 54.666 31.009  1.00 62.55  1 . C ? 
ATOM   1329 CG  CG  . ARG ARG ARG A A 166 166 . 24.255 53.908 31.906  1.00 71.80  1 . C ? 
ATOM   1330 CD  CD  . ARG ARG ARG A A 166 166 . 23.521 53.088 32.966  1.00 75.64  1 . C ? 
ATOM   1331 NE  NE  . ARG ARG ARG A A 166 166 . 24.427 52.232 33.729  1.00 84.18  1 . N ? 
ATOM   1332 CZ  CZ  . ARG ARG ARG A A 166 166 . 24.411 50.901 33.701  1.00 91.69  1 . C ? 
ATOM   1333 NH1 NH1 . ARG ARG ARG A A 166 166 . 23.526 50.265 32.944  1.00 93.78  1 . N ? 
ATOM   1334 NH2 NH2 . ARG ARG ARG A A 166 166 . 25.272 50.205 34.439  1.00 96.58  1 . N ? 
ATOM   1335 N   N   . TYR TYR TYR A A 167 167 . 22.179 55.982 28.264  1.00 49.68  1 . N ? 
ATOM   1336 CA  CA  . TYR TYR TYR A A 167 167 . 21.503 55.789 26.986  1.00 51.15  1 . C ? 
ATOM   1337 C   C   . TYR TYR TYR A A 167 167 . 22.459 56.056 25.827  1.00 48.24  1 . C ? 
ATOM   1338 O   O   . TYR TYR TYR A A 167 167 . 22.414 55.379 24.794  1.00 44.34  1 . O ? 
ATOM   1339 CB  CB  . TYR TYR TYR A A 167 167 . 20.277 56.703 26.894  1.00 56.15  1 . C ? 
ATOM   1340 CG  CG  . TYR TYR TYR A A 167 167 . 19.226 56.523 27.991  1.00 56.44  1 . C ? 
ATOM   1341 CD1 CD1 . TYR TYR TYR A A 167 167 . 19.274 55.455 28.875  1.00 58.62  1 . C ? 
ATOM   1342 CD2 CD2 . TYR TYR TYR A A 167 167 . 18.164 57.415 28.107  1.00 61.81  1 . C ? 
ATOM   1343 CE1 CE1 . TYR TYR TYR A A 167 167 . 18.303 55.285 29.853  1.00 63.63  1 . C ? 
ATOM   1344 CE2 CE2 . TYR TYR TYR A A 167 167 . 17.185 57.254 29.084  1.00 65.18  1 . C ? 
ATOM   1345 CZ  CZ  . TYR TYR TYR A A 167 167 . 17.260 56.187 29.950  1.00 67.37  1 . C ? 
ATOM   1346 OH  OH  . TYR TYR TYR A A 167 167 . 16.293 56.023 30.926  1.00 71.49  1 . O ? 
ATOM   1347 N   N   . ILE ILE ILE A A 168 168 . 23.353 57.028 25.990  1.00 47.42  1 . N ? 
ATOM   1348 CA  CA  . ILE ILE ILE A A 168 168 . 24.334 57.300 24.945  1.00 47.78  1 . C ? 
ATOM   1349 C   C   . ILE ILE ILE A A 168 168 . 25.249 56.100 24.747  1.00 47.65  1 . C ? 
ATOM   1350 O   O   . ILE ILE ILE A A 168 168 . 25.574 55.733 23.620  1.00 44.78  1 . O ? 
ATOM   1351 CB  CB  . ILE ILE ILE A A 168 168 . 25.140 58.565 25.289  1.00 44.62  1 . C ? 
ATOM   1352 CG1 CG1 . ILE ILE ILE A A 168 168 . 24.233 59.792 25.308  1.00 47.11  1 . C ? 
ATOM   1353 CG2 CG2 . ILE ILE ILE A A 168 168 . 26.228 58.781 24.271  1.00 44.21  1 . C ? 
ATOM   1354 CD1 CD1 . ILE ILE ILE A A 168 168 . 24.968 61.055 25.720  1.00 52.41  1 . C ? 
ATOM   1355 N   N   . LEU LEU LEU A A 169 169 . 25.696 55.479 25.838  1.00 43.51  1 . N ? 
ATOM   1356 CA  CA  . LEU LEU LEU A A 169 169 . 26.672 54.400 25.699  1.00 39.76  1 . C ? 
ATOM   1357 C   C   . LEU LEU LEU A A 169 169 . 26.080 53.224 24.950  1.00 47.66  1 . C ? 
ATOM   1358 O   O   . LEU LEU LEU A A 169 169 . 26.796 52.506 24.253  1.00 50.64  1 . O ? 
ATOM   1359 CB  CB  . LEU LEU LEU A A 169 169 . 27.167 53.969 27.089  1.00 44.68  1 . C ? 
ATOM   1360 CG  CG  . LEU LEU LEU A A 169 169 . 27.712 55.177 27.847  1.00 43.74  1 . C ? 
ATOM   1361 CD1 CD1 . LEU LEU LEU A A 169 169 . 28.039 54.841 29.288  1.00 55.03  1 . C ? 
ATOM   1362 CD2 CD2 . LEU LEU LEU A A 169 169 . 28.950 55.742 27.128  1.00 47.81  1 . C ? 
ATOM   1363 N   N   . GLU GLU GLU A A 170 170 . 24.774 53.012 25.088  1.00 48.28  1 . N ? 
ATOM   1364 CA  CA  . GLU GLU GLU A A 170 170 . 24.105 51.936 24.368  1.00 51.39  1 . C ? 
ATOM   1365 C   C   . GLU GLU GLU A A 170 170 . 24.263 52.092 22.860  1.00 49.12  1 . C ? 
ATOM   1366 O   O   . GLU GLU GLU A A 170 170 . 24.507 51.110 22.148  1.00 49.90  1 . O ? 
ATOM   1367 CB  CB  . GLU GLU GLU A A 170 170 . 22.631 51.924 24.759  1.00 58.76  1 . C ? 
ATOM   1368 CG  CG  . GLU GLU GLU A A 170 170 . 21.889 50.726 24.313  1.00 65.35  1 . C ? 
ATOM   1369 CD  CD  . GLU GLU GLU A A 170 170 . 20.613 50.517 25.111  1.00 64.85  1 . C ? 
ATOM   1370 OE1 OE1 . GLU GLU GLU A A 170 170 . 19.920 51.510 25.428  1.00 61.83  1 . O ? 
ATOM   1371 OE2 OE2 . GLU GLU GLU A A 170 170 . 20.310 49.349 25.422  1.00 69.59  1 . O ? 
ATOM   1372 N   N   . GLN GLN GLN A A 171 171 . 24.127 53.319 22.353  1.00 46.97  1 . N ? 
ATOM   1373 CA  CA  . GLN GLN GLN A A 171 171 . 24.262 53.575 20.922  1.00 41.35  1 . C ? 
ATOM   1374 C   C   . GLN GLN GLN A A 171 171 . 25.710 53.738 20.487  1.00 42.55  1 . C ? 
ATOM   1375 O   O   . GLN GLN GLN A A 171 171 . 25.984 53.669 19.302  1.00 42.71  1 . O ? 
ATOM   1376 CB  CB  . GLN GLN GLN A A 171 171 . 23.489 54.841 20.529  1.00 48.09  1 . C ? 
ATOM   1377 CG  CG  . GLN GLN GLN A A 171 171 . 21.983 54.758 20.685  1.00 58.47  1 . C ? 
ATOM   1378 CD  CD  . GLN GLN GLN A A 171 171 . 21.324 53.853 19.647  1.00 70.25  1 . C ? 
ATOM   1379 OE1 OE1 . GLN GLN GLN A A 171 171 . 21.868 53.631 18.554  1.00 69.96  1 . O ? 
ATOM   1380 NE2 NE2 . GLN GLN GLN A A 171 171 . 20.150 53.316 19.988  1.00 73.22  1 . N ? 
ATOM   1381 N   N   . LEU LEU LEU A A 172 172 . 26.634 53.973 21.413  1.00 41.00  1 . N ? 
ATOM   1382 CA  CA  . LEU LEU LEU A A 172 172 . 28.004 54.311 21.027  1.00 40.78  1 . C ? 
ATOM   1383 C   C   . LEU LEU LEU A A 172 172 . 28.657 53.277 20.107  1.00 46.47  1 . C ? 
ATOM   1384 O   O   . LEU LEU LEU A A 172 172 . 29.241 53.679 19.086  1.00 46.91  1 . O ? 
ATOM   1385 CB  CB  . LEU LEU LEU A A 172 172 . 28.844 54.524 22.290  1.00 47.84  1 . C ? 
ATOM   1386 CG  CG  . LEU LEU LEU A A 172 172 . 29.939 55.582 22.262  1.00 54.12  1 . C ? 
ATOM   1387 CD1 CD1 . LEU LEU LEU A A 172 172 . 29.477 56.799 21.482  1.00 55.78  1 . C ? 
ATOM   1388 CD2 CD2 . LEU LEU LEU A A 172 172 . 30.302 55.969 23.718  1.00 46.77  1 . C ? 
ATOM   1389 N   N   . PRO PRO PRO A A 173 173 . 28.627 51.968 20.399  1.00 47.76  1 . N ? 
ATOM   1390 CA  CA  . PRO PRO PRO A A 173 173 . 29.341 51.024 19.517  1.00 48.03  1 . C ? 
ATOM   1391 C   C   . PRO PRO PRO A A 173 173 . 28.876 51.071 18.071  1.00 52.63  1 . C ? 
ATOM   1392 O   O   . PRO PRO PRO A A 173 173 . 29.699 50.984 17.146  1.00 54.57  1 . O ? 
ATOM   1393 CB  CB  . PRO PRO PRO A A 173 173 . 29.057 49.662 20.172  1.00 46.69  1 . C ? 
ATOM   1394 CG  CG  . PRO PRO PRO A A 173 173 . 28.928 49.997 21.668  1.00 44.89  1 . C ? 
ATOM   1395 CD  CD  . PRO PRO PRO A A 173 173 . 28.148 51.312 21.642  1.00 43.32  1 . C ? 
ATOM   1396 N   N   . GLU GLU GLU A A 174 174 . 27.572 51.225 17.848  1.00 52.65  1 . N ? 
ATOM   1397 CA  CA  . GLU GLU GLU A A 174 174 . 27.062 51.304 16.482  1.00 57.75  1 . C ? 
ATOM   1398 C   C   . GLU GLU GLU A A 174 174 . 27.642 52.503 15.740  1.00 54.29  1 . C ? 
ATOM   1399 O   O   . GLU GLU GLU A A 174 174 . 27.837 52.440 14.520  1.00 51.10  1 . O ? 
ATOM   1400 CB  CB  . GLU GLU GLU A A 174 174 . 25.529 51.344 16.507  1.00 66.65  1 . C ? 
ATOM   1401 CG  CG  . GLU GLU GLU A A 174 174 . 24.877 51.922 15.277  1.00 76.98  1 . C ? 
ATOM   1402 CD  CD  . GLU GLU GLU A A 174 174 . 24.458 53.366 15.492  1.00 83.16  1 . C ? 
ATOM   1403 OE1 OE1 . GLU GLU GLU A A 174 174 . 24.002 53.692 16.616  1.00 83.75  1 . O ? 
ATOM   1404 OE2 OE2 . GLU GLU GLU A A 174 174 . 24.592 54.174 14.548  1.00 86.65  1 . O ? 
ATOM   1405 N   N   . LEU LEU LEU A A 175 175 . 27.971 53.589 16.455  1.00 49.95  1 . N ? 
ATOM   1406 CA  CA  . LEU LEU LEU A A 175 175 . 28.583 54.730 15.769  1.00 53.36  1 . C ? 
ATOM   1407 C   C   . LEU LEU LEU A A 175 175 . 30.073 54.523 15.544  1.00 51.76  1 . C ? 
ATOM   1408 O   O   . LEU LEU LEU A A 175 175 . 30.647 55.104 14.618  1.00 50.76  1 . O ? 
ATOM   1409 CB  CB  . LEU LEU LEU A A 175 175 . 28.367 56.020 16.561  1.00 51.83  1 . C ? 
ATOM   1410 CG  CG  . LEU LEU LEU A A 175 175 . 26.912 56.308 16.914  1.00 49.82  1 . C ? 
ATOM   1411 CD1 CD1 . LEU LEU LEU A A 175 175 . 26.825 57.282 18.066  1.00 49.72  1 . C ? 
ATOM   1412 CD2 CD2 . LEU LEU LEU A A 175 175 . 26.208 56.859 15.684  1.00 54.55  1 . C ? 
ATOM   1413 N   N   . MET MET MET A A 176 176 . 30.704 53.699 16.367  1.00 54.30  1 . N ? 
ATOM   1414 CA  CA  . MET MET MET A A 176 176 . 32.149 53.542 16.331  1.00 53.81  1 . C ? 
ATOM   1415 C   C   . MET MET MET A A 176 176 . 32.599 52.406 15.433  1.00 50.00  1 . C ? 
ATOM   1416 O   O   . MET MET MET A A 176 176 . 33.634 52.524 14.761  1.00 50.30  1 . O ? 
ATOM   1417 CB  CB  . MET MET MET A A 176 176 . 32.677 53.275 17.731  1.00 54.79  1 . C ? 
ATOM   1418 CG  CG  . MET MET MET A A 176 176 . 32.673 54.441 18.658  1.00 60.24  1 . C ? 
ATOM   1419 SD  SD  . MET MET MET A A 176 176 . 33.638 53.877 20.061  1.00 69.59  1 . S ? 
ATOM   1420 CE  CE  . MET MET MET A A 176 176 . 35.090 53.183 19.249  1.00 62.96  1 . C ? 
ATOM   1421 N   N   . VAL VAL VAL A A 177 177 . 31.871 51.289 15.437  1.00 48.99  1 . N ? 
ATOM   1422 CA  CA  . VAL VAL VAL A A 177 177 . 32.327 50.091 14.750  1.00 51.60  1 . C ? 
ATOM   1423 C   C   . VAL VAL VAL A A 177 177 . 31.321 49.705 13.667  1.00 55.39  1 . C ? 
ATOM   1424 O   O   . VAL VAL VAL A A 177 177 . 30.135 50.036 13.722  1.00 54.52  1 . O ? 
ATOM   1425 CB  CB  . VAL VAL VAL A A 177 177 . 32.555 48.918 15.720  1.00 56.20  1 . C ? 
ATOM   1426 CG1 CG1 . VAL VAL VAL A A 177 177 . 33.317 49.383 16.956  1.00 56.60  1 . C ? 
ATOM   1427 CG2 CG2 . VAL VAL VAL A A 177 177 . 31.236 48.317 16.132  1.00 60.18  1 . C ? 
ATOM   1428 N   N   . GLN GLN GLN A A 178 178 . 31.820 48.997 12.663  1.00 53.35  1 . N ? 
ATOM   1429 CA  CA  . GLN GLN GLN A A 178 178 . 30.952 48.417 11.648  1.00 60.23  1 . C ? 
ATOM   1430 C   C   . GLN GLN GLN A A 178 178 . 30.312 47.154 12.213  1.00 62.18  1 . C ? 
ATOM   1431 O   O   . GLN GLN GLN A A 178 178 . 31.016 46.210 12.594  1.00 64.95  1 . O ? 
ATOM   1432 CB  CB  . GLN GLN GLN A A 178 178 . 31.749 48.138 10.373  1.00 63.34  1 . C ? 
ATOM   1433 CG  CG  . GLN GLN GLN A A 178 178 . 32.292 49.430 9.766   1.00 62.10  1 . C ? 
ATOM   1434 CD  CD  . GLN GLN GLN A A 178 178 . 33.173 49.209 8.557   1.00 64.73  1 . C ? 
ATOM   1435 OE1 OE1 . GLN GLN GLN A A 178 178 . 33.309 48.089 8.071   1.00 67.47  1 . O ? 
ATOM   1436 NE2 NE2 . GLN GLN GLN A A 178 178 . 33.779 50.285 8.065   1.00 63.42  1 . N ? 
ATOM   1437 N   N   . VAL VAL VAL A A 179 179 . 28.978 47.153 12.281  1.00 60.41  1 . N ? 
ATOM   1438 CA  CA  . VAL VAL VAL A A 179 179 . 28.187 46.068 12.849  1.00 60.94  1 . C ? 
ATOM   1439 C   C   . VAL VAL VAL A A 179 179 . 27.258 45.533 11.771  1.00 63.04  1 . C ? 
ATOM   1440 O   O   . VAL VAL VAL A A 179 179 . 26.975 46.202 10.773  1.00 61.06  1 . O ? 
ATOM   1441 CB  CB  . VAL VAL VAL A A 179 179 . 27.353 46.519 14.071  1.00 62.55  1 . C ? 
ATOM   1442 CG1 CG1 . VAL VAL VAL A A 179 179 . 28.242 46.901 15.231  1.00 62.32  1 . C ? 
ATOM   1443 CG2 CG2 . VAL VAL VAL A A 179 179 . 26.437 47.680 13.688  1.00 62.93  1 . C ? 
ATOM   1444 N   N   . LYS LYS LYS A A 180 180 . 26.752 44.324 12.002  1.00 65.63  1 . N ? 
ATOM   1445 CA  CA  . LYS LYS LYS A A 180 180 . 25.812 43.690 11.092  1.00 69.92  1 . C ? 
ATOM   1446 C   C   . LYS LYS LYS A A 180 180 . 24.386 43.922 11.571  1.00 70.72  1 . C ? 
ATOM   1447 O   O   . LYS LYS LYS A A 180 180 . 24.116 43.936 12.777  1.00 70.25  1 . O ? 
ATOM   1448 CB  CB  . LYS LYS LYS A A 180 180 . 26.092 42.191 10.973  1.00 75.13  1 . C ? 
ATOM   1449 CG  CG  . LYS LYS LYS A A 180 180 . 27.382 41.872 10.222  1.00 78.40  1 . C ? 
ATOM   1450 CD  CD  . LYS LYS LYS A A 180 180 . 27.754 40.381 10.240  1.00 83.47  1 . C ? 
ATOM   1451 CE  CE  . LYS LYS LYS A A 180 180 . 26.633 39.481 10.748  1.00 86.64  1 . C ? 
ATOM   1452 NZ  NZ  . LYS LYS LYS A A 180 180 . 26.633 39.344 12.238  1.00 87.67  1 . N ? 
ATOM   1453 N   N   . ALA ALA ALA A A 181 181 . 23.480 44.133 10.616  1.00 68.86  1 . N ? 
ATOM   1454 CA  CA  . ALA ALA ALA A A 181 181 . 22.042 44.143 10.860  1.00 67.84  1 . C ? 
ATOM   1455 C   C   . ALA ALA ALA A A 181 181 . 21.449 42.969 10.095  1.00 68.49  1 . C ? 
ATOM   1456 O   O   . ALA ALA ALA A A 181 181 . 21.447 42.971 8.855   1.00 68.64  1 . O ? 
ATOM   1457 CB  CB  . ALA ALA ALA A A 181 181 . 21.408 45.458 10.416  1.00 67.58  1 . C ? 
ATOM   1458 N   N   . ARG ARG ARG A A 182 182 . 20.951 41.979 10.828  1.00 68.28  1 . N ? 
ATOM   1459 CA  CA  . ARG ARG ARG A A 182 182 . 20.494 40.715 10.251  1.00 71.83  1 . C ? 
ATOM   1460 C   C   . ARG ARG ARG A A 182 182 . 21.451 40.252 9.150   1.00 66.47  1 . C ? 
ATOM   1461 O   O   . ARG ARG ARG A A 182 182 . 21.119 40.193 7.965   1.00 66.80  1 . O ? 
ATOM   1462 CB  CB  . ARG ARG ARG A A 182 182 . 19.058 40.835 9.750   1.00 78.87  1 . C ? 
ATOM   1463 CG  CG  . ARG ARG ARG A A 182 182 . 18.099 41.151 10.888  1.00 84.87  1 . C ? 
ATOM   1464 CD  CD  . ARG ARG ARG A A 182 182 . 16.672 40.765 10.584  1.00 91.57  1 . C ? 
ATOM   1465 NE  NE  . ARG ARG ARG A A 182 182 . 16.031 41.711 9.680   1.00 95.25  1 . N ? 
ATOM   1466 CZ  CZ  . ARG ARG ARG A A 182 182 . 15.865 41.497 8.380   1.00 97.66  1 . C ? 
ATOM   1467 NH1 NH1 . ARG ARG ARG A A 182 182 . 16.299 40.368 7.839   1.00 100.21 1 . N ? 
ATOM   1468 NH2 NH2 . ARG ARG ARG A A 182 182 . 15.264 42.408 7.626   1.00 97.59  1 . N ? 
ATOM   1469 N   N   . GLY GLY GLY A A 183 183 . 22.686 39.987 9.574   1.00 61.13  1 . N ? 
ATOM   1470 CA  CA  . GLY GLY GLY A A 183 183 . 23.698 39.410 8.711   1.00 66.61  1 . C ? 
ATOM   1471 C   C   . GLY GLY GLY A A 183 183 . 24.211 40.285 7.588   1.00 68.17  1 . C ? 
ATOM   1472 O   O   . GLY GLY GLY A A 183 183 . 24.824 39.761 6.656   1.00 73.90  1 . O ? 
ATOM   1473 N   N   . VAL VAL VAL A A 184 184 . 23.991 41.600 7.637   1.00 62.29  1 . N ? 
ATOM   1474 CA  CA  . VAL VAL VAL A A 184 184 . 24.410 42.500 6.565   1.00 61.85  1 . C ? 
ATOM   1475 C   C   . VAL VAL VAL A A 184 184 . 25.289 43.591 7.160   1.00 60.39  1 . C ? 
ATOM   1476 O   O   . VAL VAL VAL A A 184 184 . 24.802 44.496 7.852   1.00 57.83  1 . O ? 
ATOM   1477 CB  CB  . VAL VAL VAL A A 184 184 . 23.219 43.107 5.820   1.00 61.14  1 . C ? 
ATOM   1478 CG1 CG1 . VAL VAL VAL A A 184 184 . 23.685 44.254 4.922   1.00 58.00  1 . C ? 
ATOM   1479 CG2 CG2 . VAL VAL VAL A A 184 184 . 22.501 42.040 5.019   1.00 59.58  1 . C ? 
ATOM   1480 N   N   . LEU LEU LEU A A 185 185 . 26.582 43.508 6.892   1.00 61.89  1 . N ? 
ATOM   1481 CA  CA  . LEU LEU LEU A A 185 185 . 27.504 44.528 7.357   1.00 63.50  1 . C ? 
ATOM   1482 C   C   . LEU LEU LEU A A 185 185 . 27.241 45.830 6.617   1.00 65.33  1 . C ? 
ATOM   1483 O   O   . LEU LEU LEU A A 185 185 . 27.049 45.833 5.395   1.00 68.08  1 . O ? 
ATOM   1484 CB  CB  . LEU LEU LEU A A 185 185 . 28.945 44.084 7.134   1.00 65.21  1 . C ? 
ATOM   1485 CG  CG  . LEU LEU LEU A A 185 185 . 29.952 45.096 7.672   1.00 65.35  1 . C ? 
ATOM   1486 CD1 CD1 . LEU LEU LEU A A 185 185 . 29.748 45.251 9.156   1.00 66.84  1 . C ? 
ATOM   1487 CD2 CD2 . LEU LEU LEU A A 185 185 . 31.387 44.670 7.364   1.00 70.42  1 . C ? 
ATOM   1488 N   N   . PHE PHE PHE A A 186 186 . 27.207 46.937 7.349   1.00 64.63  1 . N ? 
ATOM   1489 CA  CA  . PHE PHE PHE A A 186 186 . 27.145 48.242 6.716   1.00 62.82  1 . C ? 
ATOM   1490 C   C   . PHE PHE PHE A A 186 186 . 28.293 49.077 7.250   1.00 61.20  1 . C ? 
ATOM   1491 O   O   . PHE PHE PHE A A 186 186 . 28.478 49.182 8.465   1.00 60.41  1 . O ? 
ATOM   1492 CB  CB  . PHE PHE PHE A A 186 186 . 25.769 48.922 6.890   1.00 61.51  1 . C ? 
ATOM   1493 CG  CG  . PHE PHE PHE A A 186 186 . 25.350 49.237 8.326   1.00 60.08  1 . C ? 
ATOM   1494 CD1 CD1 . PHE PHE PHE A A 186 186 . 24.827 48.256 9.155   1.00 58.13  1 . C ? 
ATOM   1495 CD2 CD2 . PHE PHE PHE A A 186 186 . 25.361 50.544 8.788   1.00 60.13  1 . C ? 
ATOM   1496 CE1 CE1 . PHE PHE PHE A A 186 186 . 24.381 48.559 10.435  1.00 57.16  1 . C ? 
ATOM   1497 CE2 CE2 . PHE PHE PHE A A 186 186 . 24.917 50.853 10.082  1.00 60.25  1 . C ? 
ATOM   1498 CZ  CZ  . PHE PHE PHE A A 186 186 . 24.434 49.859 10.904  1.00 56.93  1 . C ? 
ATOM   1499 N   N   . GLU GLU GLU A A 187 187 . 29.095 49.616 6.329   1.00 59.55  1 . N ? 
ATOM   1500 CA  CA  . GLU GLU GLU A A 187 187 . 30.344 50.273 6.684   1.00 60.09  1 . C ? 
ATOM   1501 C   C   . GLU GLU GLU A A 187 187 . 30.184 51.760 6.934   1.00 56.57  1 . C ? 
ATOM   1502 O   O   . GLU GLU GLU A A 187 187 . 31.024 52.356 7.624   1.00 56.26  1 . O ? 
ATOM   1503 CB  CB  . GLU GLU GLU A A 187 187 . 31.378 50.059 5.576   1.00 63.66  1 . C ? 
ATOM   1504 CG  CG  . GLU GLU GLU A A 187 187 . 31.647 48.590 5.235   1.00 68.23  1 . C ? 
ATOM   1505 CD  CD  . GLU GLU GLU A A 187 187 . 30.724 48.018 4.150   1.00 68.83  1 . C ? 
ATOM   1506 OE1 OE1 . GLU GLU GLU A A 187 187 . 29.655 48.599 3.862   1.00 65.49  1 . O ? 
ATOM   1507 OE2 OE2 . GLU GLU GLU A A 187 187 . 31.082 46.969 3.580   1.00 71.75  1 . O ? 
ATOM   1508 N   N   . ALA ALA ALA A A 188 188 . 29.128 52.370 6.404   1.00 55.39  1 . N ? 
ATOM   1509 CA  CA  . ALA ALA ALA A A 188 188 . 28.945 53.809 6.474   1.00 53.39  1 . C ? 
ATOM   1510 C   C   . ALA ALA ALA A A 188 188 . 27.525 54.125 6.895   1.00 49.13  1 . C ? 
ATOM   1511 O   O   . ALA ALA ALA A A 188 188 . 26.599 53.349 6.643   1.00 52.39  1 . O ? 
ATOM   1512 CB  CB  . ALA ALA ALA A A 188 188 . 29.226 54.489 5.124   1.00 54.41  1 . C ? 
ATOM   1513 N   N   . TYR TYR TYR A A 189 189 . 27.347 55.285 7.510   1.00 48.12  1 . N ? 
ATOM   1514 CA  CA  . TYR TYR TYR A A 189 189 . 26.009 55.775 7.769   1.00 50.74  1 . C ? 
ATOM   1515 C   C   . TYR TYR TYR A A 189 189 . 25.962 57.251 7.419   1.00 54.89  1 . C ? 
ATOM   1516 O   O   . TYR TYR TYR A A 189 189 . 26.988 57.948 7.404   1.00 54.49  1 . O ? 
ATOM   1517 CB  CB  . TYR TYR TYR A A 189 189 . 25.575 55.521 9.223   1.00 51.46  1 . C ? 
ATOM   1518 CG  CG  . TYR TYR TYR A A 189 189 . 26.179 56.474 10.230  1.00 51.84  1 . C ? 
ATOM   1519 CD1 CD1 . TYR TYR TYR A A 189 189 . 27.517 56.379 10.582  1.00 52.31  1 . C ? 
ATOM   1520 CD2 CD2 . TYR TYR TYR A A 189 189 . 25.408 57.455 10.823  1.00 55.16  1 . C ? 
ATOM   1521 CE1 CE1 . TYR TYR TYR A A 189 189 . 28.078 57.237 11.502  1.00 55.54  1 . C ? 
ATOM   1522 CE2 CE2 . TYR TYR TYR A A 189 189 . 25.949 58.323 11.752  1.00 59.76  1 . C ? 
ATOM   1523 CZ  CZ  . TYR TYR TYR A A 189 189 . 27.288 58.202 12.091  1.00 59.38  1 . C ? 
ATOM   1524 OH  OH  . TYR TYR TYR A A 189 189 . 27.841 59.058 13.000  1.00 58.47  1 . O ? 
ATOM   1525 N   N   . VAL VAL VAL A A 190 190 . 24.758 57.703 7.098   1.00 53.15  1 . N ? 
ATOM   1526 CA  CA  . VAL VAL VAL A A 190 190 . 24.521 59.068 6.661   1.00 50.85  1 . C ? 
ATOM   1527 C   C   . VAL VAL VAL A A 190 190 . 23.815 59.808 7.778   1.00 51.12  1 . C ? 
ATOM   1528 O   O   . VAL VAL VAL A A 190 190 . 23.049 59.232 8.554   1.00 53.82  1 . O ? 
ATOM   1529 CB  CB  . VAL VAL VAL A A 190 190 . 23.711 59.113 5.348   1.00 52.41  1 . C ? 
ATOM   1530 CG1 CG1 . VAL VAL VAL A A 190 190 . 24.508 58.446 4.247   1.00 51.71  1 . C ? 
ATOM   1531 CG2 CG2 . VAL VAL VAL A A 190 190 . 22.357 58.426 5.524   1.00 54.33  1 . C ? 
ATOM   1532 N   N   . TYR TYR TYR A A 191 191 . 24.112 61.098 7.882   1.00 52.08  1 . N ? 
ATOM   1533 CA  CA  . TYR TYR TYR A A 191 191 . 23.516 61.890 8.929   1.00 50.91  1 . C ? 
ATOM   1534 C   C   . TYR TYR TYR A A 191 191 . 23.584 63.341 8.493   1.00 54.07  1 . C ? 
ATOM   1535 O   O   . TYR TYR TYR A A 191 191 . 24.610 63.761 7.932   1.00 52.52  1 . O ? 
ATOM   1536 CB  CB  . TYR TYR TYR A A 191 191 . 24.241 61.666 10.259  1.00 54.20  1 . C ? 
ATOM   1537 CG  CG  . TYR TYR TYR A A 191 191 . 23.381 62.044 11.421  1.00 49.45  1 . C ? 
ATOM   1538 CD1 CD1 . TYR TYR TYR A A 191 191 . 22.294 61.252 11.788  1.00 48.25  1 . C ? 
ATOM   1539 CD2 CD2 . TYR TYR TYR A A 191 191 . 23.612 63.225 12.117  1.00 49.29  1 . C ? 
ATOM   1540 CE1 CE1 . TYR TYR TYR A A 191 191 . 21.480 61.616 12.846  1.00 52.59  1 . C ? 
ATOM   1541 CE2 CE2 . TYR TYR TYR A A 191 191 . 22.810 63.595 13.172  1.00 57.57  1 . C ? 
ATOM   1542 CZ  CZ  . TYR TYR TYR A A 191 191 . 21.744 62.788 13.534  1.00 59.93  1 . C ? 
ATOM   1543 OH  OH  . TYR TYR TYR A A 191 191 . 20.944 63.163 14.587  1.00 63.60  1 . O ? 
ATOM   1544 N   N   . PRO PRO PRO A A 192 192 . 22.529 64.131 8.696   1.00 48.00  1 . N ? 
ATOM   1545 CA  CA  . PRO PRO PRO A A 192 192 . 22.474 65.452 8.054   1.00 51.70  1 . C ? 
ATOM   1546 C   C   . PRO PRO PRO A A 192 192 . 23.452 66.471 8.624   1.00 57.59  1 . C ? 
ATOM   1547 O   O   . PRO PRO PRO A A 192 192 . 23.710 67.479 7.955   1.00 61.26  1 . O ? 
ATOM   1548 CB  CB  . PRO PRO PRO A A 192 192 . 21.025 65.890 8.286   1.00 50.32  1 . C ? 
ATOM   1549 CG  CG  . PRO PRO PRO A A 192 192 . 20.671 65.220 9.598   1.00 50.80  1 . C ? 
ATOM   1550 CD  CD  . PRO PRO PRO A A 192 192 . 21.340 63.866 9.526   1.00 49.91  1 . C ? 
ATOM   1551 N   N   . TYR TYR TYR A A 193 193 . 24.019 66.238 9.809   1.00 52.11  1 . N ? 
ATOM   1552 CA  CA  . TYR TYR TYR A A 193 193 . 24.863 67.228 10.465  1.00 61.85  1 . C ? 
ATOM   1553 C   C   . TYR TYR TYR A A 193 193 . 25.951 66.544 11.275  1.00 57.62  1 . C ? 
ATOM   1554 O   O   . TYR TYR TYR A A 193 193 . 25.692 65.552 11.968  1.00 57.49  1 . O ? 
ATOM   1555 CB  CB  . TYR TYR TYR A A 193 193 . 24.054 68.130 11.414  1.00 72.29  1 . C ? 
ATOM   1556 CG  CG  . TYR TYR TYR A A 193 193 . 23.012 68.998 10.751  1.00 84.89  1 . C ? 
ATOM   1557 CD1 CD1 . TYR TYR TYR A A 193 193 . 23.360 70.225 10.198  1.00 93.14  1 . C ? 
ATOM   1558 CD2 CD2 . TYR TYR TYR A A 193 193 . 21.679 68.606 10.693  1.00 88.66  1 . C ? 
ATOM   1559 CE1 CE1 . TYR TYR TYR A A 193 193 . 22.416 71.036 9.589   1.00 97.87  1 . C ? 
ATOM   1560 CE2 CE2 . TYR TYR TYR A A 193 193 . 20.723 69.412 10.085  1.00 94.44  1 . C ? 
ATOM   1561 CZ  CZ  . TYR TYR TYR A A 193 193 . 21.101 70.628 9.534   1.00 98.34  1 . C ? 
ATOM   1562 OH  OH  . TYR TYR TYR A A 193 193 . 20.175 71.447 8.927   1.00 101.38 1 . O ? 
ATOM   1563 N   N   . LYS LYS LYS A A 194 194 . 27.158 67.099 11.213  1.00 56.60  1 . N ? 
ATOM   1564 CA  CA  . LYS LYS LYS A A 194 194 . 28.162 66.791 12.220  1.00 59.84  1 . C ? 
ATOM   1565 C   C   . LYS LYS LYS A A 194 194 . 27.610 67.148 13.596  1.00 57.34  1 . C ? 
ATOM   1566 O   O   . LYS LYS LYS A A 194 194 . 26.960 68.179 13.767  1.00 56.99  1 . O ? 
ATOM   1567 CB  CB  . LYS LYS LYS A A 194 194 . 29.449 67.582 11.956  1.00 67.25  1 . C ? 
ATOM   1568 CG  CG  . LYS LYS LYS A A 194 194 . 30.397 66.999 10.904  1.00 72.95  1 . C ? 
ATOM   1569 CD  CD  . LYS LYS LYS A A 194 194 . 31.677 67.851 10.792  1.00 79.89  1 . C ? 
ATOM   1570 CE  CE  . LYS LYS LYS A A 194 194 . 32.758 67.166 9.953   1.00 83.26  1 . C ? 
ATOM   1571 NZ  NZ  . LYS LYS LYS A A 194 194 . 33.927 68.063 9.695   1.00 87.16  1 . N ? 
ATOM   1572 N   N   . THR THR THR A A 195 195 . 27.841 66.292 14.578  1.00 52.32  1 . N ? 
ATOM   1573 CA  CA  . THR THR THR A A 195 195 . 27.465 66.637 15.946  1.00 55.93  1 . C ? 
ATOM   1574 C   C   . THR THR THR A A 195 195 . 28.688 66.558 16.850  1.00 59.27  1 . C ? 
ATOM   1575 O   O   . THR THR THR A A 195 195 . 29.786 66.179 16.423  1.00 58.70  1 . O ? 
ATOM   1576 CB  CB  . THR THR THR A A 195 195 . 26.367 65.716 16.489  1.00 52.70  1 . C ? 
ATOM   1577 OG1 OG1 . THR THR THR A A 195 195 . 26.883 64.386 16.629  1.00 52.81  1 . O ? 
ATOM   1578 CG2 CG2 . THR THR THR A A 195 195 . 25.169 65.689 15.572  1.00 50.87  1 . C ? 
ATOM   1579 N   N   . ARG ARG ARG A A 196 196 . 28.473 66.926 18.117  1.00 58.93  1 . N ? 
ATOM   1580 CA  CA  . ARG ARG ARG A A 196 196 . 29.455 66.637 19.157  1.00 60.26  1 . C ? 
ATOM   1581 C   C   . ARG ARG ARG A A 196 196 . 29.676 65.138 19.306  1.00 53.09  1 . C ? 
ATOM   1582 O   O   . ARG ARG ARG A A 196 196 . 30.791 64.705 19.614  1.00 46.52  1 . O ? 
ATOM   1583 CB  CB  . ARG ARG ARG A A 196 196 . 29.005 67.237 20.496  1.00 65.27  1 . C ? 
ATOM   1584 CG  CG  . ARG ARG ARG A A 196 196 . 28.689 68.729 20.418  1.00 76.48  1 . C ? 
ATOM   1585 CD  CD  . ARG ARG ARG A A 196 196 . 27.332 69.090 21.049  1.00 81.52  1 . C ? 
ATOM   1586 NE  NE  . ARG ARG ARG A A 196 196 . 26.188 68.346 20.498  1.00 81.05  1 . N ? 
ATOM   1587 CZ  CZ  . ARG ARG ARG A A 196 196 . 25.639 68.559 19.304  1.00 79.50  1 . C ? 
ATOM   1588 NH1 NH1 . ARG ARG ARG A A 196 196 . 26.137 69.475 18.495  1.00 79.90  1 . N ? 
ATOM   1589 NH2 NH2 . ARG ARG ARG A A 196 196 . 24.597 67.838 18.908  1.00 79.65  1 . N ? 
ATOM   1590 N   N   . ILE ILE ILE A A 197 197 . 28.634 64.332 19.100  1.00 54.28  1 . N ? 
ATOM   1591 CA  CA  . ILE ILE ILE A A 197 197 . 28.809 62.881 19.174  1.00 56.22  1 . C ? 
ATOM   1592 C   C   . ILE ILE ILE A A 197 197 . 29.753 62.400 18.078  1.00 53.42  1 . C ? 
ATOM   1593 O   O   . ILE ILE ILE A A 197 197 . 30.640 61.576 18.325  1.00 50.27  1 . O ? 
ATOM   1594 CB  CB  . ILE ILE ILE A A 197 197 . 27.457 62.158 19.076  1.00 62.68  1 . C ? 
ATOM   1595 CG1 CG1 . ILE ILE ILE A A 197 197 . 26.474 62.638 20.134  1.00 68.18  1 . C ? 
ATOM   1596 CG2 CG2 . ILE ILE ILE A A 197 197 . 27.651 60.664 19.239  1.00 62.09  1 . C ? 
ATOM   1597 CD1 CD1 . ILE ILE ILE A A 197 197 . 25.046 62.170 19.805  1.00 72.04  1 . C ? 
ATOM   1598 N   N   . THR THR THR A A 198 198 . 29.561 62.890 16.840  1.00 48.52  1 . N ? 
ATOM   1599 CA  CA  . THR THR THR A A 198 198 . 30.378 62.398 15.732  1.00 47.50  1 . C ? 
ATOM   1600 C   C   . THR THR THR A A 198 198 . 31.826 62.845 15.889  1.00 48.45  1 . C ? 
ATOM   1601 O   O   . THR THR THR A A 198 198 . 32.753 62.066 15.637  1.00 48.12  1 . O ? 
ATOM   1602 CB  CB  . THR THR THR A A 198 198 . 29.783 62.827 14.368  1.00 49.64  1 . C ? 
ATOM   1603 OG1 OG1 . THR THR THR A A 198 198 . 29.741 64.257 14.239  1.00 42.63  1 . O ? 
ATOM   1604 CG2 CG2 . THR THR THR A A 198 198 . 28.355 62.305 14.230  1.00 50.02  1 . C ? 
ATOM   1605 N   N   . GLU GLU GLU A A 199 199 . 32.047 64.071 16.374  1.00 50.36  1 . N ? 
ATOM   1606 CA  CA  . GLU GLU GLU A A 199 199 . 33.407 64.473 16.727  1.00 54.98  1 . C ? 
ATOM   1607 C   C   . GLU GLU GLU A A 199 199 . 33.967 63.610 17.862  1.00 53.59  1 . C ? 
ATOM   1608 O   O   . GLU GLU GLU A A 199 199 . 35.137 63.207 17.830  1.00 55.03  1 . O ? 
ATOM   1609 CB  CB  . GLU GLU GLU A A 199 199 . 33.425 65.954 17.103  1.00 71.27  1 . C ? 
ATOM   1610 CG  CG  . GLU GLU GLU A A 199 199 . 32.997 66.889 15.964  1.00 85.99  1 . C ? 
ATOM   1611 CD  CD  . GLU GLU GLU A A 199 199 . 34.046 67.002 14.861  1.00 103.43 1 . C ? 
ATOM   1612 OE1 OE1 . GLU GLU GLU A A 199 199 . 35.187 67.418 15.169  1.00 115.77 1 . O ? 
ATOM   1613 OE2 OE2 . GLU GLU GLU A A 199 199 . 33.735 66.673 13.690  1.00 106.62 1 . O ? 
ATOM   1614 N   N   . PHE PHE PHE A A 200 200 . 33.147 63.299 18.865  1.00 46.58  1 . N ? 
ATOM   1615 CA  CA  . PHE PHE PHE A A 200 200 . 33.601 62.425 19.951  1.00 48.82  1 . C ? 
ATOM   1616 C   C   . PHE PHE PHE A A 200 200 . 34.010 61.056 19.415  1.00 45.18  1 . C ? 
ATOM   1617 O   O   . PHE PHE PHE A A 200 200 . 35.108 60.561 19.697  1.00 40.63  1 . O ? 
ATOM   1618 CB  CB  . PHE PHE PHE A A 200 200 . 32.482 62.277 20.989  1.00 44.37  1 . C ? 
ATOM   1619 CG  CG  . PHE PHE PHE A A 200 200 . 32.847 61.415 22.179  1.00 46.86  1 . C ? 
ATOM   1620 CD1 CD1 . PHE PHE PHE A A 200 200 . 34.085 61.511 22.765  1.00 40.53  1 . C ? 
ATOM   1621 CD2 CD2 . PHE PHE PHE A A 200 200 . 31.932 60.515 22.702  1.00 47.02  1 . C ? 
ATOM   1622 CE1 CE1 . PHE PHE PHE A A 200 200 . 34.411 60.737 23.885  1.00 54.59  1 . C ? 
ATOM   1623 CE2 CE2 . PHE PHE PHE A A 200 200 . 32.244 59.733 23.812  1.00 50.44  1 . C ? 
ATOM   1624 CZ  CZ  . PHE PHE PHE A A 200 200 . 33.505 59.841 24.403  1.00 49.86  1 . C ? 
ATOM   1625 N   N   . VAL VAL VAL A A 201 201 . 33.137 60.446 18.604  1.00 44.12  1 . N ? 
ATOM   1626 CA  CA  . VAL VAL VAL A A 201 201 . 33.435 59.153 17.987  1.00 45.05  1 . C ? 
ATOM   1627 C   C   . VAL VAL VAL A A 201 201 . 34.699 59.228 17.140  1.00 44.21  1 . C ? 
ATOM   1628 O   O   . VAL VAL VAL A A 201 201 . 35.503 58.288 17.113  1.00 46.50  1 . O ? 
ATOM   1629 CB  CB  . VAL VAL VAL A A 201 201 . 32.227 58.691 17.153  1.00 51.12  1 . C ? 
ATOM   1630 CG1 CG1 . VAL VAL VAL A A 201 201 . 32.619 57.563 16.185  1.00 54.96  1 . C ? 
ATOM   1631 CG2 CG2 . VAL VAL VAL A A 201 201 . 31.119 58.277 18.068  1.00 50.69  1 . C ? 
ATOM   1632 N   N   . GLY GLY GLY A A 202 202 . 34.876 60.326 16.397  1.00 47.68  1 . N ? 
ATOM   1633 CA  CA  . GLY GLY GLY A A 202 202 . 36.097 60.476 15.618  1.00 48.06  1 . C ? 
ATOM   1634 C   C   . GLY GLY GLY A A 202 202 . 37.334 60.342 16.478  1.00 45.08  1 . C ? 
ATOM   1635 O   O   . GLY GLY GLY A A 202 202 . 38.258 59.587 16.157  1.00 45.84  1 . O ? 
ATOM   1636 N   N   . LEU LEU LEU A A 203 203 . 37.329 61.008 17.640  1.00 44.21  1 . N ? 
ATOM   1637 CA  CA  . LEU LEU LEU A A 203 203 . 38.474 60.917 18.551  1.00 43.80  1 . C ? 
ATOM   1638 C   C   . LEU LEU LEU A A 203 203 . 38.623 59.512 19.127  1.00 45.08  1 . C ? 
ATOM   1639 O   O   . LEU LEU LEU A A 203 203 . 39.745 59.022 19.297  1.00 44.56  1 . O ? 
ATOM   1640 CB  CB  . LEU LEU LEU A A 203 203 . 38.317 61.922 19.697  1.00 49.88  1 . C ? 
ATOM   1641 CG  CG  . LEU LEU LEU A A 203 203 . 38.459 63.414 19.432  1.00 59.00  1 . C ? 
ATOM   1642 CD1 CD1 . LEU LEU LEU A A 203 203 . 38.283 64.161 20.750  1.00 57.32  1 . C ? 
ATOM   1643 CD2 CD2 . LEU LEU LEU A A 203 203 . 39.810 63.741 18.784  1.00 57.41  1 . C ? 
ATOM   1644 N   N   . LEU LEU LEU A A 204 204 . 37.504 58.866 19.485  1.00 44.62  1 . N ? 
ATOM   1645 CA  CA  . LEU LEU LEU A A 204 204 . 37.593 57.515 20.029  1.00 47.41  1 . C ? 
ATOM   1646 C   C   . LEU LEU LEU A A 204 204 . 38.245 56.571 19.029  1.00 48.42  1 . C ? 
ATOM   1647 O   O   . LEU LEU LEU A A 204 204 . 39.162 55.815 19.380  1.00 49.42  1 . O ? 
ATOM   1648 CB  CB  . LEU LEU LEU A A 204 204 . 36.207 56.999 20.415  1.00 46.88  1 . C ? 
ATOM   1649 CG  CG  . LEU LEU LEU A A 204 204 . 35.521 57.637 21.627  1.00 46.54  1 . C ? 
ATOM   1650 CD1 CD1 . LEU LEU LEU A A 204 204 . 34.055 57.222 21.603  1.00 43.16  1 . C ? 
ATOM   1651 CD2 CD2 . LEU LEU LEU A A 204 204 . 36.198 57.210 22.940  1.00 41.46  1 . C ? 
ATOM   1652 N   N   . GLN GLN GLN A A 205 205 . 37.780 56.604 17.770  1.00 45.50  1 . N ? 
ATOM   1653 CA  CA  . GLN GLN GLN A A 205 205 . 38.301 55.692 16.751  1.00 44.46  1 . C ? 
ATOM   1654 C   C   . GLN GLN GLN A A 205 205 . 39.788 55.894 16.549  1.00 47.54  1 . C ? 
ATOM   1655 O   O   . GLN GLN GLN A A 205 205 . 40.501 54.956 16.181  1.00 53.59  1 . O ? 
ATOM   1656 CB  CB  . GLN GLN GLN A A 205 205 . 37.581 55.897 15.397  1.00 43.76  1 . C ? 
ATOM   1657 CG  CG  . GLN GLN GLN A A 205 205 . 36.065 55.660 15.389  1.00 42.35  1 . C ? 
ATOM   1658 CD  CD  . GLN GLN GLN A A 205 205 . 35.428 56.060 14.034  1.00 52.56  1 . C ? 
ATOM   1659 OE1 OE1 . GLN GLN GLN A A 205 205 . 35.797 57.077 13.439  1.00 51.11  1 . O ? 
ATOM   1660 NE2 NE2 . GLN GLN GLN A A 205 205 . 34.479 55.263 13.556  1.00 47.17  1 . N ? 
ATOM   1661 N   N   . LYS LYS LYS A A 206 206 . 40.280 57.099 16.785  1.00 50.18  1 . N ? 
ATOM   1662 CA  CA  . LYS LYS LYS A A 206 206 . 41.705 57.361 16.661  1.00 51.85  1 . C ? 
ATOM   1663 C   C   . LYS LYS LYS A A 206 206 . 42.458 57.124 17.953  1.00 55.77  1 . C ? 
ATOM   1664 O   O   . LYS LYS LYS A A 206 206 . 43.683 57.295 17.977  1.00 55.40  1 . O ? 
ATOM   1665 CB  CB  . LYS LYS LYS A A 206 206 . 41.935 58.796 16.176  1.00 58.58  1 . C ? 
ATOM   1666 CG  CG  . LYS LYS LYS A A 206 206 . 41.209 59.096 14.864  1.00 63.35  1 . C ? 
ATOM   1667 CD  CD  . LYS LYS LYS A A 206 206 . 41.658 60.404 14.232  1.00 70.92  1 . C ? 
ATOM   1668 CE  CE  . LYS LYS LYS A A 206 206 . 40.828 60.725 12.977  1.00 76.29  1 . C ? 
ATOM   1669 NZ  NZ  . LYS LYS LYS A A 206 206 . 39.384 60.921 13.320  1.00 76.42  1 . N ? 
ATOM   1670 N   N   . GLY GLY GLY A A 207 207 . 41.770 56.750 19.031  1.00 53.97  1 . N ? 
ATOM   1671 CA  CA  . GLY GLY GLY A A 207 207 . 42.486 56.600 20.282  1.00 53.20  1 . C ? 
ATOM   1672 C   C   . GLY GLY GLY A A 207 207 . 42.999 57.899 20.857  1.00 52.45  1 . C ? 
ATOM   1673 O   O   . GLY GLY GLY A A 207 207 . 43.907 57.885 21.693  1.00 53.47  1 . O ? 
ATOM   1674 N   N   . GLU GLU GLU A A 208 208 . 42.438 59.032 20.446  1.00 52.10  1 . N ? 
ATOM   1675 CA  CA  . GLU GLU GLU A A 208 208 . 42.870 60.307 21.013  1.00 52.34  1 . C ? 
ATOM   1676 C   C   . GLU GLU GLU A A 208 208 . 42.080 60.703 22.257  1.00 47.48  1 . C ? 
ATOM   1677 O   O   . GLU GLU GLU A A 208 208 . 42.392 61.722 22.872  1.00 56.62  1 . O ? 
ATOM   1678 CB  CB  . GLU GLU GLU A A 208 208 . 42.755 61.405 19.948  1.00 53.82  1 . C ? 
ATOM   1679 CG  CG  . GLU GLU GLU A A 208 208 . 43.702 61.196 18.762  1.00 61.22  1 . C ? 
ATOM   1680 CD  CD  . GLU GLU GLU A A 208 208 . 45.091 61.761 19.002  1.00 74.24  1 . C ? 
ATOM   1681 OE1 OE1 . GLU GLU GLU A A 208 208 . 45.610 61.627 20.132  1.00 81.40  1 . O ? 
ATOM   1682 OE2 OE2 . GLU GLU GLU A A 208 208 . 45.661 62.347 18.057  1.00 80.78  1 . O ? 
ATOM   1683 N   N   . ILE ILE ILE A A 209 209 . 41.038 59.950 22.603  1.00 47.11  1 . N ? 
ATOM   1684 CA  CA  . ILE ILE ILE A A 209 209 . 40.302 60.151 23.846  1.00 45.19  1 . C ? 
ATOM   1685 C   C   . ILE ILE ILE A A 209 209 . 39.866 58.779 24.341  1.00 48.70  1 . C ? 
ATOM   1686 O   O   . ILE ILE ILE A A 209 209 . 39.517 57.900 23.542  1.00 45.40  1 . O ? 
ATOM   1687 CB  CB  . ILE ILE ILE A A 209 209 . 39.106 61.106 23.656  1.00 44.25  1 . C ? 
ATOM   1688 CG1 CG1 . ILE ILE ILE A A 209 209 . 38.600 61.608 25.011  1.00 44.28  1 . C ? 
ATOM   1689 CG2 CG2 . ILE ILE ILE A A 209 209 . 37.954 60.441 22.902  1.00 42.96  1 . C ? 
ATOM   1690 CD1 CD1 . ILE ILE ILE A A 209 209 . 37.494 62.665 24.861  1.00 43.79  1 . C ? 
ATOM   1691 N   N   . PHE PHE PHE A A 210 210 . 39.918 58.599 25.661  1.00 45.73  1 . N ? 
ATOM   1692 CA  CA  . PHE PHE PHE A A 210 210 . 39.703 57.322 26.346  1.00 49.81  1 . C ? 
ATOM   1693 C   C   . PHE PHE PHE A A 210 210 . 40.230 56.171 25.500  1.00 48.35  1 . C ? 
ATOM   1694 O   O   . PHE PHE PHE A A 210 210 . 39.436 55.370 24.986  1.00 47.13  1 . O ? 
ATOM   1695 CB  CB  . PHE PHE PHE A A 210 210 . 38.216 57.135 26.669  1.00 48.05  1 . C ? 
ATOM   1696 CG  CG  . PHE PHE PHE A A 210 210 . 37.647 58.267 27.456  1.00 46.84  1 . C ? 
ATOM   1697 CD1 CD1 . PHE PHE PHE A A 210 210 . 38.093 58.506 28.735  1.00 52.93  1 . C ? 
ATOM   1698 CD2 CD2 . PHE PHE PHE A A 210 210 . 36.703 59.117 26.902  1.00 52.63  1 . C ? 
ATOM   1699 CE1 CE1 . PHE PHE PHE A A 210 210 . 37.594 59.567 29.476  1.00 53.60  1 . C ? 
ATOM   1700 CE2 CE2 . PHE PHE PHE A A 210 210 . 36.199 60.183 27.633  1.00 53.59  1 . C ? 
ATOM   1701 CZ  CZ  . PHE PHE PHE A A 210 210 . 36.655 60.408 28.923  1.00 48.04  1 . C ? 
ATOM   1702 N   N   . PRO PRO PRO A A 211 211 . 41.554 56.071 25.322  1.00 47.15  1 . N ? 
ATOM   1703 CA  CA  . PRO PRO PRO A A 211 211 . 42.105 55.051 24.409  1.00 53.20  1 . C ? 
ATOM   1704 C   C   . PRO PRO PRO A A 211 211 . 41.816 53.628 24.835  1.00 53.01  1 . C ? 
ATOM   1705 O   O   . PRO PRO PRO A A 211 211 . 41.919 52.710 24.009  1.00 54.35  1 . O ? 
ATOM   1706 CB  CB  . PRO PRO PRO A A 211 211 . 43.618 55.335 24.421  1.00 50.85  1 . C ? 
ATOM   1707 CG  CG  . PRO PRO PRO A A 211 211 . 43.859 56.154 25.629  1.00 54.87  1 . C ? 
ATOM   1708 CD  CD  . PRO PRO PRO A A 211 211 . 42.599 56.926 25.907  1.00 48.13  1 . C ? 
ATOM   1709 N   N   . GLU GLU GLU A A 212 212 . 41.454 53.404 26.094  1.00 49.93  1 . N ? 
ATOM   1710 CA  CA  . GLU GLU GLU A A 212 212 . 41.038 52.061 26.476  1.00 55.86  1 . C ? 
ATOM   1711 C   C   . GLU GLU GLU A A 212 212 . 39.813 51.614 25.676  1.00 51.50  1 . C ? 
ATOM   1712 O   O   . GLU GLU GLU A A 212 212 . 39.614 50.415 25.459  1.00 56.74  1 . O ? 
ATOM   1713 CB  CB  . GLU GLU GLU A A 212 212 . 40.751 52.009 27.979  1.00 57.18  1 . C ? 
ATOM   1714 CG  CG  . GLU GLU GLU A A 212 212 . 39.662 52.995 28.419  1.00 63.78  1 . C ? 
ATOM   1715 CD  CD  . GLU GLU GLU A A 212 212 . 40.228 54.290 29.030  1.00 73.00  1 . C ? 
ATOM   1716 OE1 OE1 . GLU GLU GLU A A 212 212 . 41.108 54.921 28.406  1.00 77.52  1 . O ? 
ATOM   1717 OE2 OE2 . GLU GLU GLU A A 212 212 . 39.798 54.668 30.144  1.00 74.87  1 . O ? 
ATOM   1718 N   N   . ILE ILE ILE A A 213 213 . 38.973 52.553 25.246  1.00 46.37  1 . N ? 
ATOM   1719 CA  CA  . ILE ILE ILE A A 213 213 . 37.769 52.159 24.522  1.00 45.89  1 . C ? 
ATOM   1720 C   C   . ILE ILE ILE A A 213 213 . 38.147 51.543 23.179  1.00 52.62  1 . C ? 
ATOM   1721 O   O   . ILE ILE ILE A A 213 213 . 37.688 50.447 22.829  1.00 53.36  1 . O ? 
ATOM   1722 CB  CB  . ILE ILE ILE A A 213 213 . 36.817 53.357 24.367  1.00 43.78  1 . C ? 
ATOM   1723 CG1 CG1 . ILE ILE ILE A A 213 213 . 36.226 53.738 25.721  1.00 43.74  1 . C ? 
ATOM   1724 CG2 CG2 . ILE ILE ILE A A 213 213 . 35.708 53.066 23.303  1.00 42.81  1 . C ? 
ATOM   1725 CD1 CD1 . ILE ILE ILE A A 213 213 . 35.144 54.848 25.650  1.00 42.44  1 . C ? 
ATOM   1726 N   N   . LYS LYS LYS A A 214 214 . 39.048 52.202 22.444  1.00 53.75  1 . N ? 
ATOM   1727 CA  CA  . LYS LYS LYS A A 214 214 . 39.500 51.660 21.164  1.00 53.65  1 . C ? 
ATOM   1728 C   C   . LYS LYS LYS A A 214 214 . 40.101 50.268 21.340  1.00 58.39  1 . C ? 
ATOM   1729 O   O   . LYS LYS LYS A A 214 214 . 39.812 49.349 20.556  1.00 56.67  1 . O ? 
ATOM   1730 CB  CB  . LYS LYS LYS A A 214 214 . 40.514 52.608 20.513  1.00 53.44  1 . C ? 
ATOM   1731 CG  CG  . LYS LYS LYS A A 214 214 . 41.038 52.104 19.145  1.00 58.88  1 . C ? 
ATOM   1732 CD  CD  . LYS LYS LYS A A 214 214 . 42.239 52.914 18.671  1.00 64.11  1 . C ? 
ATOM   1733 CE  CE  . LYS LYS LYS A A 214 214 . 42.660 52.491 17.270  1.00 70.55  1 . C ? 
ATOM   1734 NZ  NZ  . LYS LYS LYS A A 214 214 . 42.816 51.019 17.183  1.00 76.19  1 . N ? 
ATOM   1735 N   N   . THR THR THR A A 215 215 . 40.913 50.089 22.384  1.00 60.08  1 . N ? 
ATOM   1736 CA  CA  . THR THR THR A A 215 215 . 41.577 48.811 22.608  1.00 61.52  1 . C ? 
ATOM   1737 C   C   . THR THR THR A A 215 215 . 40.570 47.691 22.828  1.00 62.55  1 . C ? 
ATOM   1738 O   O   . THR THR THR A A 215 215 . 40.765 46.565 22.356  1.00 65.01  1 . O ? 
ATOM   1739 CB  CB  . THR THR THR A A 215 215 . 42.512 48.930 23.809  1.00 64.44  1 . C ? 
ATOM   1740 OG1 OG1 . THR THR THR A A 215 215 . 43.425 50.015 23.588  1.00 61.76  1 . O ? 
ATOM   1741 CG2 CG2 . THR THR THR A A 215 215 . 43.290 47.626 24.027  1.00 67.86  1 . C ? 
ATOM   1742 N   N   . ASN ASN ASN A A 216 216 . 39.472 47.990 23.514  1.00 60.09  1 . N ? 
ATOM   1743 CA  CA  . ASN ASN ASN A A 216 216 . 38.564 46.963 23.998  1.00 62.14  1 . C ? 
ATOM   1744 C   C   . ASN ASN ASN A A 216 216 . 37.378 46.695 23.076  1.00 61.84  1 . C ? 
ATOM   1745 O   O   . ASN ASN ASN A A 216 216 . 36.865 45.572 23.077  1.00 64.50  1 . O ? 
ATOM   1746 CB  CB  . ASN ASN ASN A A 216 216 . 38.043 47.344 25.390  1.00 63.24  1 . C ? 
ATOM   1747 CG  CG  . ASN ASN ASN A A 216 216 . 39.019 46.984 26.503  1.00 65.45  1 . C ? 
ATOM   1748 OD1 OD1 . ASN ASN ASN A A 216 216 . 39.036 45.851 26.975  1.00 66.73  1 . O ? 
ATOM   1749 ND2 ND2 . ASN ASN ASN A A 216 216 . 39.817 47.955 26.940  1.00 67.22  1 . N ? 
ATOM   1750 N   N   . ILE ILE ILE A A 217 217 . 36.906 47.669 22.300  1.00 52.94  1 . N ? 
ATOM   1751 CA  CA  . ILE ILE ILE A A 217 217 . 35.717 47.435 21.485  1.00 57.42  1 . C ? 
ATOM   1752 C   C   . ILE ILE ILE A A 217 217 . 35.928 47.677 19.993  1.00 58.57  1 . C ? 
ATOM   1753 O   O   . ILE ILE ILE A A 217 217 . 35.093 47.216 19.200  1.00 65.02  1 . O ? 
ATOM   1754 CB  CB  . ILE ILE ILE A A 217 217 . 34.502 48.255 21.980  1.00 57.93  1 . C ? 
ATOM   1755 CG1 CG1 . ILE ILE ILE A A 217 217 . 34.610 49.730 21.600  1.00 62.91  1 . C ? 
ATOM   1756 CG2 CG2 . ILE ILE ILE A A 217 217 . 34.274 48.100 23.457  1.00 53.62  1 . C ? 
ATOM   1757 CD1 CD1 . ILE ILE ILE A A 217 217 . 33.280 50.468 21.779  1.00 63.43  1 . C ? 
ATOM   1758 N   N   . LEU LEU LEU A A 218 218 . 36.966 48.386 19.558  1.00 64.21  1 . N ? 
ATOM   1759 CA  CA  . LEU LEU LEU A A 218 218 . 37.127 48.699 18.140  1.00 74.76  1 . C ? 
ATOM   1760 C   C   . LEU LEU LEU A A 218 218 . 38.005 47.649 17.460  1.00 83.65  1 . C ? 
ATOM   1761 O   O   . LEU LEU LEU A A 218 218 . 38.914 47.083 18.071  1.00 79.20  1 . O ? 
ATOM   1762 CB  CB  . LEU LEU LEU A A 218 218 . 37.725 50.098 17.952  1.00 77.74  1 . C ? 
ATOM   1763 CG  CG  . LEU LEU LEU A A 218 218 . 37.728 50.750 16.552  1.00 81.99  1 . C ? 
ATOM   1764 CD1 CD1 . LEU LEU LEU A A 218 218 . 39.012 50.477 15.781  1.00 85.66  1 . C ? 
ATOM   1765 CD2 CD2 . LEU LEU LEU A A 218 218 . 36.518 50.349 15.709  1.00 80.87  1 . C ? 
ATOM   1766 N   N   . ASP ASP ASP A A 219 219 . 37.728 47.395 16.173  1.00 96.92  1 . N ? 
ATOM   1767 CA  CA  . ASP ASP ASP A A 219 219 . 38.305 46.242 15.484  1.00 110.51 1 . C ? 
ATOM   1768 C   C   . ASP ASP ASP A A 219 219 . 39.055 46.614 14.205  1.00 120.07 1 . C ? 
ATOM   1769 O   O   . ASP ASP ASP A A 219 219 . 39.196 45.767 13.315  1.00 130.45 1 . O ? 
ATOM   1770 CB  CB  . ASP ASP ASP A A 219 219 . 37.214 45.206 15.169  1.00 111.73 1 . C ? 
ATOM   1771 CG  CG  . ASP ASP ASP A A 219 219 . 36.407 45.554 13.922  1.00 110.98 1 . C ? 
ATOM   1772 OD1 OD1 . ASP ASP ASP A A 219 219 . 36.167 46.757 13.677  1.00 108.49 1 . O ? 
ATOM   1773 OD2 OD2 . ASP ASP ASP A A 219 219 . 36.029 44.620 13.179  1.00 112.02 1 . O ? 
ATOM   1774 N   N   . ASN ASN ASN A A 220 220 . 39.545 47.850 14.091  1.00 121.05 1 . N ? 
ATOM   1775 CA  CA  . ASN ASN ASN A A 220 220 . 40.239 48.336 12.896  1.00 121.84 1 . C ? 
ATOM   1776 C   C   . ASN ASN ASN A A 220 220 . 39.343 48.338 11.657  1.00 115.14 1 . C ? 
ATOM   1777 O   O   . ASN ASN ASN A A 220 220 . 39.843 48.280 10.527  1.00 118.05 1 . O ? 
ATOM   1778 CB  CB  . ASN ASN ASN A A 220 220 . 41.521 47.534 12.623  1.00 128.96 1 . C ? 
ATOM   1779 CG  CG  . ASN ASN ASN A A 220 220 . 42.595 47.776 13.668  1.00 132.52 1 . C ? 
ATOM   1780 OD1 OD1 . ASN ASN ASN A A 220 220 . 42.386 47.532 14.857  1.00 132.66 1 . O ? 
ATOM   1781 ND2 ND2 . ASN ASN ASN A A 220 220 . 43.758 48.247 13.226  1.00 135.12 1 . N ? 
ATOM   1782 N   N   . HIS HIS HIS A A 221 221 . 38.023 48.396 11.852  1.00 104.14 1 . N ? 
ATOM   1783 CA  CA  . HIS HIS HIS A A 221 221 . 37.052 48.619 10.778  1.00 91.93  1 . C ? 
ATOM   1784 C   C   . HIS HIS HIS A A 221 221 . 36.073 49.680 11.266  1.00 73.55  1 . C ? 
ATOM   1785 O   O   . HIS HIS HIS A A 221 221 . 34.934 49.369 11.637  1.00 73.16  1 . O ? 
ATOM   1786 CB  CB  . HIS HIS HIS A A 221 221 . 36.322 47.331 10.400  1.00 96.96  1 . C ? 
ATOM   1787 CG  CG  . HIS HIS HIS A A 221 221 . 37.170 46.357 9.647   1.00 105.93 1 . C ? 
ATOM   1788 ND1 ND1 . HIS HIS HIS A A 221 221 . 38.075 46.747 8.684   1.00 108.52 1 . N ? 
ATOM   1789 CD2 CD2 . HIS HIS HIS A A 221 221 . 37.250 45.007 9.717   1.00 109.03 1 . C ? 
ATOM   1790 CE1 CE1 . HIS HIS HIS A A 221 221 . 38.677 45.679 8.192   1.00 111.82 1 . C ? 
ATOM   1791 NE2 NE2 . HIS HIS HIS A A 221 221 . 38.195 44.611 8.801   1.00 111.72 1 . N ? 
ATOM   1792 N   N   . PRO PRO PRO A A 222 222 . 36.488 50.942 11.293  1.00 60.55  1 . N ? 
ATOM   1793 CA  CA  . PRO PRO PRO A A 222 222 . 35.650 51.968 11.921  1.00 55.66  1 . C ? 
ATOM   1794 C   C   . PRO PRO PRO A A 222 222 . 34.484 52.403 11.045  1.00 57.13  1 . C ? 
ATOM   1795 O   O   . PRO PRO PRO A A 222 222 . 34.548 52.432 9.805   1.00 54.09  1 . O ? 
ATOM   1796 CB  CB  . PRO PRO PRO A A 222 222 . 36.624 53.127 12.176  1.00 52.19  1 . C ? 
ATOM   1797 CG  CG  . PRO PRO PRO A A 222 222 . 37.801 52.895 11.260  1.00 51.39  1 . C ? 
ATOM   1798 CD  CD  . PRO PRO PRO A A 222 222 . 37.857 51.417 11.002  1.00 58.12  1 . C ? 
ATOM   1799 N   N   . LYS LYS LYS A A 223 223 . 33.386 52.715 11.728  1.00 48.87  1 . N ? 
ATOM   1800 CA  CA  . LYS LYS LYS A A 223 223 . 32.207 53.218 11.047  1.00 52.30  1 . C ? 
ATOM   1801 C   C   . LYS LYS LYS A A 223 223 . 32.550 54.509 10.309  1.00 55.93  1 . C ? 
ATOM   1802 O   O   . LYS LYS LYS A A 223 223 . 33.186 55.413 10.872  1.00 51.33  1 . O ? 
ATOM   1803 CB  CB  . LYS LYS LYS A A 223 223 . 31.080 53.444 12.060  1.00 55.10  1 . C ? 
ATOM   1804 CG  CG  . LYS LYS LYS A A 223 223 . 29.733 53.833 11.430  1.00 58.23  1 . C ? 
ATOM   1805 CD  CD  . LYS LYS LYS A A 223 223 . 29.192 52.709 10.538  1.00 58.97  1 . C ? 
ATOM   1806 CE  CE  . LYS LYS LYS A A 223 223 . 28.480 51.639 11.363  1.00 62.28  1 . C ? 
ATOM   1807 NZ  NZ  . LYS LYS LYS A A 223 223 . 27.117 52.081 11.796  1.00 65.75  1 . N ? 
ATOM   1808 N   N   . ILE ILE ILE A A 224 224 . 32.141 54.572 9.036   1.00 57.02  1 . N ? 
ATOM   1809 CA  CA  . ILE ILE ILE A A 224 224 . 32.311 55.745 8.180   1.00 56.70  1 . C ? 
ATOM   1810 C   C   . ILE ILE ILE A A 224 224 . 31.099 56.665 8.295   1.00 54.58  1 . C ? 
ATOM   1811 O   O   . ILE ILE ILE A A 224 224 . 29.951 56.232 8.134   1.00 48.59  1 . O ? 
ATOM   1812 CB  CB  . ILE ILE ILE A A 224 224 . 32.526 55.320 6.722   1.00 58.23  1 . C ? 
ATOM   1813 CG1 CG1 . ILE ILE ILE A A 224 224 . 33.866 54.588 6.587   1.00 56.20  1 . C ? 
ATOM   1814 CG2 CG2 . ILE ILE ILE A A 224 224 . 32.433 56.529 5.774   1.00 61.05  1 . C ? 
ATOM   1815 CD1 CD1 . ILE ILE ILE A A 224 224 . 34.008 53.879 5.258   1.00 56.19  1 . C ? 
ATOM   1816 N   N   . PHE PHE PHE A A 225 225 . 31.360 57.951 8.516   1.00 55.03  1 . N ? 
ATOM   1817 CA  CA  . PHE PHE PHE A A 225 225 . 30.326 58.953 8.723   1.00 53.91  1 . C ? 
ATOM   1818 C   C   . PHE PHE PHE A A 225 225 . 30.227 59.827 7.477   1.00 53.42  1 . C ? 
ATOM   1819 O   O   . PHE PHE PHE A A 225 225 . 31.222 60.429 7.059   1.00 48.88  1 . O ? 
ATOM   1820 CB  CB  . PHE PHE PHE A A 225 225 . 30.630 59.787 9.970   1.00 55.32  1 . C ? 
ATOM   1821 CG  CG  . PHE PHE PHE A A 225 225 . 29.840 61.062 10.054  1.00 59.02  1 . C ? 
ATOM   1822 CD1 CD1 . PHE PHE PHE A A 225 225 . 28.451 61.041 10.052  1.00 60.03  1 . C ? 
ATOM   1823 CD2 CD2 . PHE PHE PHE A A 225 225 . 30.482 62.282 10.143  1.00 60.46  1 . C ? 
ATOM   1824 CE1 CE1 . PHE PHE PHE A A 225 225 . 27.718 62.215 10.111  1.00 59.63  1 . C ? 
ATOM   1825 CE2 CE2 . PHE PHE PHE A A 225 225 . 29.751 63.460 10.214  1.00 62.40  1 . C ? 
ATOM   1826 CZ  CZ  . PHE PHE PHE A A 225 225 . 28.363 63.424 10.193  1.00 60.13  1 . C ? 
ATOM   1827 N   N   . LEU LEU LEU A A 226 226 . 29.030 59.886 6.890   1.00 53.21  1 . N ? 
ATOM   1828 CA  CA  . LEU LEU LEU A A 226 226 . 28.743 60.668 5.686   1.00 53.00  1 . C ? 
ATOM   1829 C   C   . LEU LEU LEU A A 226 226 . 27.732 61.739 6.051   1.00 54.28  1 . C ? 
ATOM   1830 O   O   . LEU LEU LEU A A 226 226 . 26.586 61.426 6.398   1.00 49.31  1 . O ? 
ATOM   1831 CB  CB  . LEU LEU LEU A A 226 226 . 28.191 59.788 4.575   1.00 51.42  1 . C ? 
ATOM   1832 CG  CG  . LEU LEU LEU A A 226 226 . 29.073 58.592 4.257   1.00 55.12  1 . C ? 
ATOM   1833 CD1 CD1 . LEU LEU LEU A A 226 226 . 28.397 57.657 3.278   1.00 54.02  1 . C ? 
ATOM   1834 CD2 CD2 . LEU LEU LEU A A 226 226 . 30.380 59.108 3.714   1.00 56.22  1 . C ? 
ATOM   1835 N   N   . GLU GLU GLU A A 227 227 . 28.155 62.991 5.984   1.00 56.97  1 . N ? 
ATOM   1836 CA  CA  . GLU GLU GLU A A 227 227 . 27.273 64.110 6.269   1.00 60.80  1 . C ? 
ATOM   1837 C   C   . GLU GLU GLU A A 227 227 . 26.503 64.459 5.000   1.00 62.43  1 . C ? 
ATOM   1838 O   O   . GLU GLU GLU A A 227 227 . 27.090 64.915 4.010   1.00 61.99  1 . O ? 
ATOM   1839 CB  CB  . GLU GLU GLU A A 227 227 . 28.083 65.293 6.781   1.00 69.42  1 . C ? 
ATOM   1840 CG  CG  . GLU GLU GLU A A 227 227 . 27.242 66.491 7.125   1.00 81.70  1 . C ? 
ATOM   1841 CD  CD  . GLU GLU GLU A A 227 227 . 28.082 67.667 7.572   1.00 93.11  1 . C ? 
ATOM   1842 OE1 OE1 . GLU GLU GLU A A 227 227 . 29.323 67.537 7.577   1.00 100.73 1 . O ? 
ATOM   1843 OE2 OE2 . GLU GLU GLU A A 227 227 . 27.505 68.718 7.917   1.00 100.36 1 . O ? 
ATOM   1844 N   N   . VAL VAL VAL A A 228 228 . 25.188 64.247 5.016   1.00 61.13  1 . N ? 
ATOM   1845 CA  CA  . VAL VAL VAL A A 228 228 . 24.363 64.409 3.821   1.00 64.98  1 . C ? 
ATOM   1846 C   C   . VAL VAL VAL A A 228 228 . 23.134 65.223 4.184   1.00 61.95  1 . C ? 
ATOM   1847 O   O   . VAL VAL VAL A A 228 228 . 22.371 64.830 5.071   1.00 57.58  1 . O ? 
ATOM   1848 CB  CB  . VAL VAL VAL A A 228 228 . 23.948 63.053 3.230   1.00 66.71  1 . C ? 
ATOM   1849 CG1 CG1 . VAL VAL VAL A A 228 228 . 22.939 63.255 2.133   1.00 66.38  1 . C ? 
ATOM   1850 CG2 CG2 . VAL VAL VAL A A 228 228 . 25.172 62.298 2.714   1.00 67.03  1 . C ? 
ATOM   1851 N   N   . ARG ARG ARG A A 229 229 . 22.924 66.333 3.483   1.00 63.65  1 . N ? 
ATOM   1852 CA  CA  . ARG ARG ARG A A 229 229 . 21.769 67.192 3.712   1.00 66.23  1 . C ? 
ATOM   1853 C   C   . ARG ARG ARG A A 229 229 . 21.523 68.019 2.459   1.00 68.94  1 . C ? 
ATOM   1854 O   O   . ARG ARG ARG A A 229 229 . 22.266 67.934 1.478   1.00 66.15  1 . O ? 
ATOM   1855 CB  CB  . ARG ARG ARG A A 229 229 . 21.986 68.103 4.915   1.00 73.74  1 . C ? 
ATOM   1856 CG  CG  . ARG ARG ARG A A 229 229 . 23.191 69.017 4.755   1.00 82.11  1 . C ? 
ATOM   1857 CD  CD  . ARG ARG ARG A A 229 229 . 23.156 70.148 5.765   1.00 91.38  1 . C ? 
ATOM   1858 NE  NE  . ARG ARG ARG A A 229 229 . 24.369 70.961 5.717   1.00 101.76 1 . N ? 
ATOM   1859 CZ  CZ  . ARG ARG ARG A A 229 229 . 25.412 70.793 6.525   1.00 108.24 1 . C ? 
ATOM   1860 NH1 NH1 . ARG ARG ARG A A 229 229 . 25.388 69.842 7.448   1.00 109.08 1 . N ? 
ATOM   1861 NH2 NH2 . ARG ARG ARG A A 229 229 . 26.477 71.578 6.415   1.00 112.33 1 . N ? 
ATOM   1862 N   N   . GLU GLU GLU A A 230 230 . 20.481 68.842 2.511   1.00 72.53  1 . N ? 
ATOM   1863 CA  CA  . GLU GLU GLU A A 230 230 . 20.208 69.791 1.437   1.00 82.65  1 . C ? 
ATOM   1864 C   C   . GLU GLU GLU A A 230 230 . 21.180 70.972 1.467   1.00 84.32  1 . C ? 
ATOM   1865 O   O   . GLU GLU GLU A A 230 230 . 21.394 71.647 0.449   1.00 85.61  1 . O ? 
ATOM   1866 CB  CB  . GLU GLU GLU A A 230 230 . 18.763 70.292 1.528   1.00 90.11  1 . C ? 
ATOM   1867 CG  CG  . GLU GLU GLU A A 230 230 . 17.709 69.244 1.172   1.00 95.03  1 . C ? 
ATOM   1868 CD  CD  . GLU GLU GLU A A 230 230 . 17.321 69.263 -0.298  1.00 101.97 1 . C ? 
ATOM   1869 OE1 OE1 . GLU GLU GLU A A 230 230 . 18.012 69.936 -1.094  1.00 106.58 1 . O ? 
ATOM   1870 OE2 OE2 . GLU GLU GLU A A 230 230 . 16.315 68.609 -0.653  1.00 103.82 1 . O ? 
HETATM 1871 O   O   . HOH HOH HOH S . 1   1   . 39.604 55.038 22.447  1.00 48.39  1 . O ? 
HETATM 1872 O   O   . HOH HOH HOH S . 2   2   . 16.988 50.547 15.232  1.00 55.31  1 . O ? 
HETATM 1873 O   O   . HOH HOH HOH S . 3   3   . 39.255 49.537 30.425  1.00 50.41  1 . O ? 
HETATM 1874 O   O   . HOH HOH HOH S . 4   4   . 13.669 44.410 6.445   1.00 58.56  1 . O ? 
HETATM 1875 O   O   . HOH HOH HOH S . 5   5   . 34.911 65.078 22.456  1.00 55.94  1 . O ? 
HETATM 1876 O   O   . HOH HOH HOH S . 6   6   . 34.629 48.017 31.461  1.00 59.50  1 . O ? 
HETATM 1877 O   O   . HOH HOH HOH S . 7   7   . 15.549 51.948 19.280  1.00 45.54  1 . O ? 
HETATM 1878 O   O   . HOH HOH HOH S . 8   8   . 29.218 44.364 17.463  1.00 69.96  1 . O ? 
HETATM 1879 O   O   . HOH HOH HOH S . 9   9   . 27.643 42.851 16.309  1.00 68.81  1 . O ? 
HETATM 1880 O   O   . HOH HOH HOH S . 10  10  . 6.948  63.774 9.296   1.00 63.78  1 . O ? 
HETATM 1881 O   O   . HOH HOH HOH S . 11  11  . 27.437 49.202 11.000  1.00 30.00  1 . O ? 
HETATM 1882 O   O   . HOH HOH HOH S . 12  12  . 14.856 50.330 16.875  1.00 30.00  1 . O ? 
HETATM 1883 O   O   . HOH HOH HOH S . 13  13  . 5.816  52.055 17.266  1.00 30.00  1 . O ? 
HETATM 1884 O   O   . HOH HOH HOH S . 14  14  . 19.109 50.884 16.617  1.00 30.00  1 . O ? 
HETATM 1885 O   O   . HOH HOH HOH S . 15  15  . 26.890 51.496 34.650  1.00 30.00  1 . O ? 
# 
loop_
_atom_site_anisotrop.id 
_atom_site_anisotrop.pdbx_auth_atom_id 
_atom_site_anisotrop.pdbx_label_atom_id 
_atom_site_anisotrop.pdbx_label_alt_id 
_atom_site_anisotrop.pdbx_auth_comp_id 
_atom_site_anisotrop.pdbx_label_comp_id 
_atom_site_anisotrop.pdbx_auth_asym_id 
_atom_site_anisotrop.pdbx_label_asym_id 
_atom_site_anisotrop.pdbx_auth_seq_id 
_atom_site_anisotrop.pdbx_label_seq_id 
_atom_site_anisotrop.pdbx_PDB_ins_code 
_atom_site_anisotrop.U[1][1] 
_atom_site_anisotrop.U[2][2] 
_atom_site_anisotrop.U[3][3] 
_atom_site_anisotrop.U[1][2] 
_atom_site_anisotrop.U[1][3] 
_atom_site_anisotrop.U[2][3] 
_atom_site_anisotrop.pdbx_PDB_model_num 
_atom_site_anisotrop.type_symbol 
1    N   N   . MET MET A A 1   1   . 1.0509 1.1381 0.8511 -0.0697 -0.1855 0.2210  1 . 
2    CA  CA  . MET MET A A 1   1   . 1.0489 1.1410 0.8509 -0.0632 -0.1614 0.1968  1 . 
3    C   C   . MET MET A A 1   1   . 1.0563 1.2019 0.8224 -0.0701 -0.1472 0.1948  1 . 
4    O   O   . MET MET A A 1   1   . 1.0737 1.2533 0.8126 -0.0676 -0.1482 0.1851  1 . 
5    CB  CB  . MET MET A A 1   1   . 1.0724 1.1490 0.8931 -0.0431 -0.1549 0.1610  1 . 
6    CG  CG  . MET MET A A 1   1   . 1.0971 1.1288 0.9562 -0.0353 -0.1651 0.1596  1 . 
7    SD  SD  . MET MET A A 1   1   . 1.0839 1.0835 0.9710 -0.0257 -0.1459 0.1334  1 . 
8    CE  CE  . MET MET A A 1   1   . 1.1115 1.0651 1.0427 -0.0198 -0.1564 0.1373  1 . 
9    N   N   . GLU GLU A A 2   2   . 1.0295 1.1839 0.7966 -0.0791 -0.1337 0.2027  1 . 
10   CA  CA  . GLU GLU A A 2   2   . 1.0396 1.2477 0.7832 -0.0824 -0.1160 0.1965  1 . 
11   C   C   . GLU GLU A A 2   2   . 0.9703 1.1718 0.7340 -0.0828 -0.1009 0.1914  1 . 
12   O   O   . GLU GLU A A 2   2   . 0.8597 1.0173 0.6462 -0.0867 -0.1057 0.1992  1 . 
13   CB  CB  . GLU GLU A A 2   2   . 1.1419 1.3916 0.8535 -0.1043 -0.1207 0.2291  1 . 
14   CG  CG  . GLU GLU A A 2   2   . 1.1914 1.5072 0.8792 -0.1092 -0.0992 0.2238  1 . 
15   CD  CD  . GLU GLU A A 2   2   . 1.2151 1.5648 0.8837 -0.0911 -0.0875 0.1864  1 . 
16   OE1 OE1 . GLU GLU A A 2   2   . 1.2346 1.5605 0.9010 -0.0790 -0.0993 0.1693  1 . 
17   OE2 OE2 . GLU GLU A A 2   2   . 1.2129 1.6137 0.8707 -0.0890 -0.0668 0.1735  1 . 
18   N   N   . LEU LEU A A 3   3   . 1.0238 1.2701 0.7798 -0.0780 -0.0830 0.1761  1 . 
19   CA  CA  . LEU LEU A A 3   3   . 1.0161 1.2676 0.7911 -0.0796 -0.0698 0.1736  1 . 
20   C   C   . LEU LEU A A 3   3   . 1.0747 1.3189 0.8524 -0.1039 -0.0751 0.2096  1 . 
21   O   O   . LEU LEU A A 3   3   . 1.0974 1.3729 0.8555 -0.1214 -0.0781 0.2367  1 . 
22   CB  CB  . LEU LEU A A 3   3   . 1.0421 1.3545 0.8092 -0.0718 -0.0512 0.1569  1 . 
23   CG  CG  . LEU LEU A A 3   3   . 1.0336 1.3530 0.8274 -0.0601 -0.0380 0.1371  1 . 
24   CD1 CD1 . LEU LEU A A 3   3   . 0.9966 1.2568 0.8149 -0.0599 -0.0461 0.1359  1 . 
25   CD2 CD2 . LEU LEU A A 3   3   . 1.0407 1.3812 0.8338 -0.0361 -0.0293 0.0998  1 . 
26   N   N   . HIS HIS A A 4   4   . 1.1415 1.3438 0.9417 -0.1068 -0.0770 0.2101  1 . 
27   CA  CA  . HIS HIS A A 4   4   . 1.2519 1.4439 1.0567 -0.1301 -0.0820 0.2400  1 . 
28   C   C   . HIS HIS A A 4   4   . 1.2635 1.4918 1.0777 -0.1351 -0.0681 0.2390  1 . 
29   O   O   . HIS HIS A A 4   4   . 1.2855 1.5664 1.0914 -0.1480 -0.0616 0.2575  1 . 
30   CB  CB  . HIS HIS A A 4   4   . 1.3284 1.4505 1.1493 -0.1327 -0.0935 0.2408  1 . 
31   CG  CG  . HIS HIS A A 4   4   . 1.4478 1.5374 1.2665 -0.1374 -0.1111 0.2582  1 . 
32   ND1 ND1 . HIS HIS A A 4   4   . 1.5015 1.5753 1.3189 -0.1595 -0.1245 0.2918  1 . 
33   CD2 CD2 . HIS HIS A A 4   4   . 1.4729 1.5425 1.2943 -0.1231 -0.1196 0.2482  1 . 
34   CE1 CE1 . HIS HIS A A 4   4   . 1.5299 1.5742 1.3510 -0.1572 -0.1409 0.3017  1 . 
35   NE2 NE2 . HIS HIS A A 4   4   . 1.5046 1.5477 1.3288 -0.1353 -0.1380 0.2759  1 . 
36   N   N   . GLN GLN A A 5   5   . 1.2645 1.4685 1.0975 -0.1258 -0.0639 0.2190  1 . 
37   CA  CA  . GLN GLN A A 5   5   . 1.2830 1.5158 1.1309 -0.1309 -0.0548 0.2198  1 . 
38   C   C   . GLN GLN A A 5   5   . 1.1514 1.3972 1.0136 -0.1068 -0.0449 0.1873  1 . 
39   O   O   . GLN GLN A A 5   5   . 1.0800 1.2911 0.9433 -0.0908 -0.0479 0.1647  1 . 
40   CB  CB  . GLN GLN A A 5   5   . 1.3826 1.5710 1.2402 -0.1494 -0.0638 0.2331  1 . 
41   CG  CG  . GLN GLN A A 5   5   . 1.4563 1.6792 1.3287 -0.1625 -0.0591 0.2449  1 . 
42   CD  CD  . GLN GLN A A 5   5   . 1.5270 1.8090 1.3955 -0.1791 -0.0549 0.2728  1 . 
43   OE1 OE1 . GLN GLN A A 5   5   . 1.5419 1.8829 1.4095 -0.1681 -0.0416 0.2665  1 . 
44   NE2 NE2 . GLN GLN A A 5   5   . 1.5708 1.8377 1.4368 -0.2069 -0.0658 0.3031  1 . 
45   N   N   . ILE ILE A A 6   6   . 1.0898 1.3865 0.9666 -0.1050 -0.0341 0.1863  1 . 
46   CA  CA  . ILE ILE A A 6   6   . 1.0324 1.3509 0.9276 -0.0813 -0.0250 0.1574  1 . 
47   C   C   . ILE ILE A A 6   6   . 0.9942 1.3212 0.9177 -0.0871 -0.0249 0.1629  1 . 
48   O   O   . ILE ILE A A 6   6   . 1.0844 1.4484 1.0160 -0.1037 -0.0218 0.1857  1 . 
49   CB  CB  . ILE ILE A A 6   6   . 1.0530 1.4362 0.9426 -0.0682 -0.0103 0.1462  1 . 
50   CG1 CG1 . ILE ILE A A 6   6   . 1.0368 1.4133 0.8942 -0.0646 -0.0130 0.1415  1 . 
51   CG2 CG2 . ILE ILE A A 6   6   . 1.0607 1.4630 0.9760 -0.0425 -0.0020 0.1150  1 . 
52   CD1 CD1 . ILE ILE A A 6   6   . 1.0209 1.4635 0.8630 -0.0572 0.0021  0.1322  1 . 
53   N   N   . ARG ARG A A 7   7   . 0.9081 1.2028 0.8473 -0.0755 -0.0298 0.1445  1 . 
54   C   C   . ARG ARG A A 7   7   . 0.8324 1.1618 0.8259 -0.0504 -0.0264 0.1207  1 . 
55   O   O   . ARG ARG A A 7   7   . 0.8341 1.1300 0.8238 -0.0346 -0.0301 0.0983  1 . 
56   CA  CA  A ARG ARG A A 7   7   . 0.8594 1.1643 0.8277 -0.0783 -0.0322 0.1478  1 . 
57   CB  CB  A ARG ARG A A 7   7   . 0.8400 1.0836 0.8040 -0.0931 -0.0459 0.1531  1 . 
58   CG  CG  A ARG ARG A A 7   7   . 0.8270 1.0788 0.8093 -0.1120 -0.0531 0.1722  1 . 
59   CD  CD  A ARG ARG A A 7   7   . 0.7999 1.1125 0.7949 -0.1228 -0.0466 0.1941  1 . 
60   NE  NE  A ARG ARG A A 7   7   . 0.7151 1.0835 0.7479 -0.1058 -0.0395 0.1864  1 . 
61   CZ  CZ  A ARG ARG A A 7   7   . 0.6399 1.0768 0.6908 -0.1044 -0.0272 0.1953  1 . 
62   NH1 NH1 A ARG ARG A A 7   7   . 0.6321 1.0901 0.6626 -0.1218 -0.0218 0.2153  1 . 
63   NH2 NH2 A ARG ARG A A 7   7   . 0.6195 1.1047 0.7109 -0.0856 -0.0204 0.1844  1 . 
64   CA  CA  B ARG ARG A A 7   7   . 0.8594 1.1631 0.8276 -0.0783 -0.0324 0.1477  1 . 
65   CB  CB  B ARG ARG A A 7   7   . 0.8395 1.0807 0.8034 -0.0919 -0.0461 0.1514  1 . 
66   CG  CG  B ARG ARG A A 7   7   . 0.8252 1.0716 0.8069 -0.1107 -0.0537 0.1699  1 . 
67   CD  CD  B ARG ARG A A 7   7   . 0.7954 1.0112 0.7911 -0.1068 -0.0634 0.1588  1 . 
68   NE  NE  B ARG ARG A A 7   7   . 0.7466 0.8985 0.7176 -0.1122 -0.0695 0.1495  1 . 
69   CZ  CZ  B ARG ARG A A 7   7   . 0.6750 0.8025 0.6461 -0.0955 -0.0700 0.1278  1 . 
70   NH1 NH1 B ARG ARG A A 7   7   . 0.6609 0.8167 0.6547 -0.0717 -0.0668 0.1120  1 . 
71   NH2 NH2 B ARG ARG A A 7   7   . 0.5751 0.6507 0.5255 -0.1027 -0.0732 0.1210  1 . 
72   N   N   . GLY GLY A A 8   8   . 0.7832 1.1718 0.8050 -0.0441 -0.0173 0.1225  1 . 
73   CA  CA  . GLY GLY A A 8   8   . 0.7537 1.1665 0.8072 -0.0162 -0.0124 0.0963  1 . 
74   C   C   . GLY GLY A A 8   8   . 0.7672 1.2394 0.8228 0.0034  0.0065  0.0777  1 . 
75   O   O   . GLY GLY A A 8   8   . 0.7613 1.2589 0.8498 0.0277  0.0119  0.0547  1 . 
76   N   N   . CYS CYS A A 9   9   . 0.7937 1.2886 0.8157 -0.0064 0.0162  0.0859  1 . 
77   CA  CA  . CYS CYS A A 9   9   . 0.8398 1.3985 0.8577 0.0081  0.0363  0.0694  1 . 
78   C   C   . CYS CYS A A 9   9   . 0.9169 1.5043 0.8994 -0.0161 0.0430  0.0959  1 . 
79   O   O   . CYS CYS A A 9   9   . 0.9228 1.4806 0.8915 -0.0420 0.0313  0.1266  1 . 
80   CB  CB  . CYS CYS A A 9   9   . 0.8460 1.3855 0.8501 0.0339  0.0377  0.0314  1 . 
81   SG  SG  . CYS CYS A A 9   9   . 0.8315 1.3166 0.7813 0.0238  0.0260  0.0333  1 . 
82   N   N   . HIS HIS A A 10  10  . 0.9654 1.6102 0.9322 -0.0087 0.0615  0.0838  1 . 
83   CA  CA  . HIS HIS A A 10  10  . 1.0182 1.6952 0.9478 -0.0322 0.0675  0.1092  1 . 
84   C   C   . HIS HIS A A 10  10  . 1.0339 1.6818 0.9167 -0.0295 0.0618  0.0975  1 . 
85   O   O   . HIS HIS A A 10  10  . 1.0401 1.6598 0.9202 -0.0065 0.0589  0.0641  1 . 
86   CB  CB  . HIS HIS A A 10  10  . 1.0707 1.8406 1.0100 -0.0311 0.0933  0.1078  1 . 
87   CG  CG  . HIS HIS A A 10  10  . 1.0846 1.8931 1.0794 -0.0272 0.1005  0.1128  1 . 
88   ND1 ND1 . HIS HIS A A 10  10  . 1.0869 1.9446 1.1199 0.0015  0.1185  0.0809  1 . 
89   CD2 CD2 . HIS HIS A A 10  10  . 1.0666 1.8717 1.0875 -0.0485 0.0905  0.1461  1 . 
90   CE1 CE1 . HIS HIS A A 10  10  . 1.0690 1.9546 1.1527 -0.0019 0.1188  0.0964  1 . 
91   NE2 NE2 . HIS HIS A A 10  10  . 1.0596 1.9142 1.1348 -0.0333 0.1015  0.1363  1 . 
92   N   N   . LYS LYS A A 11  11  . 1.0424 1.6982 0.8897 -0.0550 0.0582  0.1275  1 . 
93   CA  CA  . LYS LYS A A 11  11  . 1.0588 1.6913 0.8623 -0.0562 0.0497  0.1229  1 . 
94   C   C   . LYS LYS A A 11  11  . 1.0453 1.7213 0.8300 -0.0356 0.0663  0.0859  1 . 
95   O   O   . LYS LYS A A 11  11  . 1.0492 1.6951 0.8069 -0.0268 0.0571  0.0677  1 . 
96   CB  CB  . LYS LYS A A 11  11  . 1.1213 1.7637 0.8941 -0.0891 0.0423  0.1660  1 . 
97   CG  CG  . LYS LYS A A 11  11  . 1.1716 1.7988 0.8989 -0.0945 0.0313  0.1685  1 . 
98   CD  CD  . LYS LYS A A 11  11  . 1.1706 1.7180 0.9006 -0.0827 0.0100  0.1564  1 . 
99   CE  CE  . LYS LYS A A 11  11  . 1.1874 1.7213 0.8775 -0.0896 -0.0042 0.1629  1 . 
100  NZ  NZ  . LYS LYS A A 11  11  . 1.1485 1.6134 0.8467 -0.0758 -0.0228 0.1480  1 . 
101  N   N   . ASN ASN A A 12  12  . 1.0042 1.7514 0.8047 -0.0273 0.0906  0.0727  1 . 
102  CA  CA  . ASN ASN A A 12  12  . 1.0217 1.8134 0.8022 -0.0077 0.1091  0.0338  1 . 
103  C   C   . ASN ASN A A 12  12  . 0.9666 1.7154 0.7662 0.0254  0.1038  -0.0115 1 . 
104  O   O   . ASN ASN A A 12  12  . 0.9949 1.7466 0.7653 0.0389  0.1071  -0.0437 1 . 
105  CB  CB  . ASN ASN A A 12  12  . 1.0388 1.9208 0.8382 -0.0052 0.1392  0.0284  1 . 
106  CG  CG  . ASN ASN A A 12  12  . 1.0909 2.0322 0.8523 -0.0370 0.1496  0.0628  1 . 
107  OD1 OD1 . ASN ASN A A 12  12  . 1.1125 2.0351 0.8240 -0.0561 0.1367  0.0803  1 . 
108  ND2 ND2 . ASN ASN A A 12  12  . 1.1128 2.1286 0.8999 -0.0443 0.1718  0.0747  1 . 
109  N   N   . ASP ASP A A 13  13  . 0.8803 1.5897 0.7271 0.0370  0.0944  -0.0141 1 . 
110  CA  CA  . ASP ASP A A 13  13  . 0.8794 1.5464 0.7468 0.0659  0.0870  -0.0531 1 . 
111  C   C   . ASP ASP A A 13  13  . 0.8888 1.4900 0.7248 0.0637  0.0654  -0.0574 1 . 
112  O   O   . ASP ASP A A 13  13  . 0.9335 1.5077 0.7721 0.0851  0.0601  -0.0927 1 . 
113  CB  CB  . ASP ASP A A 13  13  . 0.9064 1.5465 0.8292 0.0740  0.0791  -0.0486 1 . 
114  CG  CG  . ASP ASP A A 13  13  . 0.9344 1.6405 0.8988 0.0803  0.0984  -0.0477 1 . 
115  OD1 OD1 . ASP ASP A A 13  13  . 0.9675 1.7346 0.9302 0.0943  0.1208  -0.0725 1 . 
116  OD2 OD2 . ASP ASP A A 13  13  . 0.9190 1.6177 0.9184 0.0707  0.0912  -0.0228 1 . 
117  N   N   . ILE ILE A A 14  14  . 0.8868 1.4618 0.6971 0.0386  0.0518  -0.0223 1 . 
118  CA  CA  . ILE ILE A A 14  14  . 0.9335 1.4479 0.7225 0.0367  0.0306  -0.0236 1 . 
119  C   C   . ILE ILE A A 14  14  . 1.0078 1.5435 0.7490 0.0355  0.0315  -0.0367 1 . 
120  O   O   . ILE ILE A A 14  14  . 1.0179 1.5269 0.7496 0.0503  0.0230  -0.0662 1 . 
121  CB  CB  . ILE ILE A A 14  14  . 0.9473 1.4212 0.7357 0.0131  0.0148  0.0171  1 . 
122  CG1 CG1 . ILE ILE A A 14  14  . 0.8666 1.3171 0.6969 0.0128  0.0130  0.0268  1 . 
123  CG2 CG2 . ILE ILE A A 14  14  . 1.0111 1.4282 0.7840 0.0127  -0.0056 0.0153  1 . 
124  CD1 CD1 . ILE ILE A A 14  14  . 0.8198 1.2397 0.6801 0.0362  0.0093  -0.0044 1 . 
125  N   N   . GLU GLU A A 15  15  . 1.0713 1.6558 0.7801 0.0155  0.0403  -0.0136 1 . 
126  CA  CA  . GLU GLU A A 15  15  . 1.1423 1.7533 0.7999 0.0106  0.0411  -0.0238 1 . 
127  C   C   . GLU GLU A A 15  15  . 1.1334 1.7788 0.7853 0.0352  0.0590  -0.0740 1 . 
128  O   O   . GLU GLU A A 15  15  . 1.2325 1.8859 0.8418 0.0359  0.0564  -0.0939 1 . 
129  CB  CB  . GLU GLU A A 15  15  . 1.2234 1.8853 0.8484 -0.0187 0.0479  0.0146  1 . 
130  CG  CG  . GLU GLU A A 15  15  . 1.2857 1.9511 0.8542 -0.0356 0.0346  0.0253  1 . 
131  CD  CD  . GLU GLU A A 15  15  . 1.3349 2.0350 0.8760 -0.0695 0.0330  0.0744  1 . 
132  OE1 OE1 . GLU GLU A A 15  15  . 1.2929 1.9932 0.8625 -0.0818 0.0346  0.1054  1 . 
133  OE2 OE2 . GLU GLU A A 15  15  . 1.4034 2.1265 0.8965 -0.0854 0.0281  0.0827  1 . 
134  N   N   . LEU LEU A A 16  16  . 1.0466 1.7103 0.7422 0.0555  0.0754  -0.0957 1 . 
135  CA  CA  . LEU LEU A A 16  16  . 0.9854 1.6708 0.6892 0.0842  0.0905  -0.1476 1 . 
136  C   C   . LEU LEU A A 16  16  . 0.9157 1.5332 0.6429 0.1061  0.0717  -0.1771 1 . 
137  O   O   . LEU LEU A A 16  16  . 0.8471 1.4703 0.5836 0.1311  0.0794  -0.2222 1 . 
138  CB  CB  . LEU LEU A A 16  16  . 0.9887 1.7281 0.7369 0.0968  0.1156  -0.1549 1 . 
139  CG  CG  . LEU LEU A A 16  16  . 1.0745 1.8602 0.8299 0.1247  0.1395  -0.2069 1 . 
140  CD1 CD1 . LEU LEU A A 16  16  . 1.0850 1.9612 0.8423 0.1179  0.1711  -0.1991 1 . 
141  CD2 CD2 . LEU LEU A A 16  16  . 1.0631 1.8126 0.8800 0.1558  0.1340  -0.2360 1 . 
142  N   N   . LYS LYS A A 17  17  . 0.9077 1.4622 0.6472 0.0973  0.0477  -0.1534 1 . 
143  CA  CA  . LYS LYS A A 17  17  . 0.9227 1.4135 0.6795 0.1125  0.0280  -0.1762 1 . 
144  C   C   . LYS LYS A A 17  17  . 0.8802 1.3629 0.6894 0.1382  0.0333  -0.2034 1 . 
145  O   O   . LYS LYS A A 17  17  . 0.8578 1.3161 0.6753 0.1582  0.0269  -0.2406 1 . 
146  CB  CB  . LYS LYS A A 17  17  . 0.9733 1.4565 0.6869 0.1162  0.0197  -0.2046 1 . 
147  CG  CG  . LYS LYS A A 17  17  . 0.9677 1.4511 0.6332 0.0900  0.0077  -0.1740 1 . 
148  CD  CD  . LYS LYS A A 17  17  . 1.0043 1.4710 0.6300 0.0912  -0.0074 -0.1985 1 . 
149  CE  CE  . LYS LYS A A 17  17  . 1.0124 1.4710 0.6023 0.0649  -0.0256 -0.1610 1 . 
150  NZ  NZ  . LYS LYS A A 17  17  . 1.0598 1.5280 0.5959 0.0584  -0.0364 -0.1779 1 . 
151  N   N   . LYS LYS A A 18  18  . 0.8813 1.3821 0.7281 0.1364  0.0421  -0.1830 1 . 
152  CA  CA  . LYS LYS A A 18  18  . 0.8673 1.3666 0.7682 0.1599  0.0458  -0.2045 1 . 
153  C   C   . LYS LYS A A 18  18  . 0.7904 1.2185 0.7198 0.1653  0.0218  -0.2058 1 . 
154  O   O   . LYS LYS A A 18  18  . 0.8319 1.2459 0.7992 0.1875  0.0182  -0.2321 1 . 
155  CB  CB  . LYS LYS A A 18  18  . 0.8947 1.4370 0.8291 0.1539  0.0597  -0.1790 1 . 
156  CG  CG  . LYS LYS A A 18  18  . 1.0023 1.6236 0.9179 0.1486  0.0861  -0.1770 1 . 
157  CD  CD  . LYS LYS A A 18  18  . 1.0625 1.7329 1.0295 0.1550  0.1016  -0.1688 1 . 
158  CE  CE  . LYS LYS A A 18  18  . 1.1332 1.8055 1.1506 0.1898  0.1054  -0.2098 1 . 
159  NZ  NZ  . LYS LYS A A 18  18  . 1.1583 1.8775 1.2346 0.1966  0.1172  -0.1990 1 . 
160  N   N   . TYR TYR A A 19  19  . 0.7123 1.0962 0.6267 0.1455  0.0053  -0.1779 1 . 
161  CA  CA  . TYR TYR A A 19  19  . 0.7181 1.0435 0.6618 0.1452  -0.0137 -0.1710 1 . 
162  C   C   . TYR TYR A A 19  19  . 0.7266 1.0023 0.6476 0.1391  -0.0319 -0.1741 1 . 
163  O   O   . TYR TYR A A 19  19  . 0.7355 1.0171 0.6179 0.1277  -0.0327 -0.1669 1 . 
164  CB  CB  . TYR TYR A A 19  19  . 0.7050 1.0240 0.6634 0.1255  -0.0151 -0.1313 1 . 
165  CG  CG  . TYR TYR A A 19  19  . 0.7132 1.0856 0.6933 0.1256  0.0014  -0.1201 1 . 
166  CD1 CD1 . TYR TYR A A 19  19  . 0.7655 1.1571 0.7891 0.1463  0.0059  -0.1390 1 . 
167  CD2 CD2 . TYR TYR A A 19  19  . 0.7458 1.1494 0.7069 0.1044  0.0106  -0.0892 1 . 
168  CE1 CE1 . TYR TYR A A 19  19  . 0.7834 1.2290 0.8331 0.1464  0.0208  -0.1275 1 . 
169  CE2 CE2 . TYR TYR A A 19  19  . 0.7539 1.2099 0.7376 0.1021  0.0250  -0.0766 1 . 
170  CZ  CZ  . TYR TYR A A 19  19  . 0.7805 1.2593 0.8094 0.1234  0.0306  -0.0960 1 . 
171  OH  OH  . TYR TYR A A 19  19  . 0.8260 1.3615 0.8829 0.1213  0.0447  -0.0827 1 . 
172  N   N   . ASN ASN A A 20  20  . 0.6449 0.8735 0.5926 0.1462  -0.0476 -0.1838 1 . 
173  CA  CA  . ASN ASN A A 20  20  . 0.6773 0.8567 0.6157 0.1356  -0.0653 -0.1767 1 . 
174  C   C   . ASN ASN A A 20  20  . 0.6656 0.8294 0.6047 0.1140  -0.0665 -0.1393 1 . 
175  O   O   . ASN ASN A A 20  20  . 0.6544 0.8285 0.6117 0.1088  -0.0601 -0.1221 1 . 
176  CB  CB  . ASN ASN A A 20  20  . 0.6775 0.8149 0.6461 0.1472  -0.0813 -0.1963 1 . 
177  CG  CG  . ASN ASN A A 20  20  . 0.7982 0.9398 0.7633 0.1677  -0.0840 -0.2368 1 . 
178  OD1 OD1 . ASN ASN A A 20  20  . 0.8191 0.9746 0.7485 0.1674  -0.0823 -0.2500 1 . 
179  ND2 ND2 . ASN ASN A A 20  20  . 0.7914 0.9197 0.7932 0.1851  -0.0896 -0.2569 1 . 
180  N   N   . ILE ILE A A 21  21  . 0.6671 0.8062 0.5876 0.1016  -0.0752 -0.1278 1 . 
181  CA  CA  . ILE ILE A A 21  21  . 0.6618 0.7887 0.5773 0.0821  -0.0744 -0.0958 1 . 
182  C   C   . ILE ILE A A 21  21  . 0.6967 0.7762 0.6258 0.0754  -0.0868 -0.0917 1 . 
183  O   O   . ILE ILE A A 21  21  . 0.7648 0.8266 0.6912 0.0795  -0.0975 -0.1051 1 . 
184  CB  CB  . ILE ILE A A 21  21  . 0.6664 0.8143 0.5495 0.0725  -0.0717 -0.0819 1 . 
185  CG1 CG1 . ILE ILE A A 21  21  . 0.7084 0.9096 0.5764 0.0752  -0.0569 -0.0827 1 . 
186  CG2 CG2 . ILE ILE A A 21  21  . 0.6077 0.7335 0.4908 0.0544  -0.0740 -0.0518 1 . 
187  CD1 CD1 . ILE ILE A A 21  21  . 0.7823 1.0086 0.6155 0.0623  -0.0552 -0.0648 1 . 
188  N   N   . GLY GLY A A 22  22  . 0.6921 0.7534 0.6350 0.0638  -0.0851 -0.0736 1 . 
189  CA  CA  . GLY GLY A A 22  22  . 0.7037 0.7258 0.6560 0.0538  -0.0923 -0.0669 1 . 
190  C   C   . GLY GLY A A 22  22  . 0.6992 0.7134 0.6391 0.0401  -0.0889 -0.0469 1 . 
191  O   O   . GLY GLY A A 22  22  . 0.7003 0.7310 0.6291 0.0327  -0.0815 -0.0307 1 . 
192  N   N   . VAL VAL A A 23  23  . 0.6721 0.6615 0.6174 0.0368  -0.0952 -0.0479 1 . 
193  CA  CA  . VAL VAL A A 23  23  . 0.6259 0.6025 0.5684 0.0263  -0.0929 -0.0317 1 . 
194  C   C   . VAL VAL A A 23  23  . 0.6579 0.6055 0.6145 0.0159  -0.0892 -0.0284 1 . 
195  O   O   . VAL VAL A A 23  23  . 0.6819 0.6133 0.6526 0.0166  -0.0939 -0.0377 1 . 
196  CB  CB  . VAL VAL A A 23  23  . 0.6460 0.6218 0.5881 0.0309  -0.1022 -0.0350 1 . 
197  CG1 CG1 . VAL VAL A A 23  23  . 0.6457 0.6087 0.5918 0.0225  -0.1007 -0.0176 1 . 
198  CG2 CG2 . VAL VAL A A 23  23  . 0.6261 0.6320 0.5474 0.0389  -0.1066 -0.0403 1 . 
199  N   N   . ALA ALA A A 24  24  . 0.6040 0.5464 0.5552 0.0044  -0.0811 -0.0151 1 . 
200  CA  CA  . ALA ALA A A 24  24  . 0.6557 0.5727 0.6128 -0.0084 -0.0764 -0.0127 1 . 
201  C   C   . ALA ALA A A 24  24  . 0.6338 0.5314 0.5941 -0.0145 -0.0713 -0.0087 1 . 
202  O   O   . ALA ALA A A 24  24  . 0.6837 0.5786 0.6362 -0.0197 -0.0674 0.0024  1 . 
203  CB  CB  . ALA ALA A A 24  24  . 0.6154 0.5353 0.5637 -0.0193 -0.0721 -0.0018 1 . 
204  N   N   . ILE ILE A A 25  25  . 0.5901 0.4745 0.5652 -0.0142 -0.0714 -0.0176 1 . 
205  CA  CA  . ILE ILE A A 25  25  . 0.6391 0.5092 0.6255 -0.0166 -0.0654 -0.0169 1 . 
206  C   C   . ILE ILE A A 25  25  . 0.6874 0.5370 0.6702 -0.0318 -0.0528 -0.0178 1 . 
207  O   O   . ILE ILE A A 25  25  . 0.7680 0.6129 0.7503 -0.0399 -0.0513 -0.0225 1 . 
208  CB  CB  . ILE ILE A A 25  25  . 0.6400 0.5134 0.6484 -0.0082 -0.0717 -0.0258 1 . 
209  CG1 CG1 . ILE ILE A A 25  25  . 0.6567 0.5497 0.6619 0.0046  -0.0853 -0.0260 1 . 
210  CG2 CG2 . ILE ILE A A 25  25  . 0.6691 0.5308 0.6972 -0.0093 -0.0637 -0.0258 1 . 
211  CD1 CD1 . ILE ILE A A 25  25  . 0.6543 0.5514 0.6775 0.0113  -0.0960 -0.0358 1 . 
212  N   N   . SER SER A A 26  26  . 0.6929 0.5287 0.6714 -0.0371 -0.0450 -0.0131 1 . 
213  CA  CA  . SER SER A A 26  26  . 0.7081 0.5225 0.6801 -0.0518 -0.0314 -0.0179 1 . 
214  C   C   . SER SER A A 26  26  . 0.6852 0.4929 0.6824 -0.0463 -0.0228 -0.0284 1 . 
215  O   O   . SER SER A A 26  26  . 0.7038 0.5018 0.7132 -0.0406 -0.0197 -0.0281 1 . 
216  CB  CB  . SER SER A A 26  26  . 0.6837 0.4836 0.6376 -0.0613 -0.0280 -0.0100 1 . 
217  OG  OG  . SER SER A A 26  26  . 0.7589 0.5737 0.6987 -0.0619 -0.0376 0.0028  1 . 
218  N   N   . LEU LEU A A 27  27  . 0.7629 0.5772 0.7720 -0.0481 -0.0201 -0.0365 1 . 
219  CA  CA  . LEU LEU A A 27  27  . 0.8272 0.6426 0.8657 -0.0436 -0.0108 -0.0463 1 . 
220  C   C   . LEU LEU A A 27  27  . 0.8311 0.6279 0.8679 -0.0509 0.0082  -0.0551 1 . 
221  O   O   . LEU LEU A A 27  27  . 0.8891 0.6736 0.8983 -0.0676 0.0177  -0.0579 1 . 
222  CB  CB  . LEU LEU A A 27  27  . 0.8783 0.7043 0.9248 -0.0507 -0.0104 -0.0512 1 . 
223  CG  CG  . LEU LEU A A 27  27  . 0.9420 0.7809 1.0260 -0.0446 -0.0065 -0.0582 1 . 
224  CD1 CD1 . LEU LEU A A 27  27  . 0.9370 0.7870 1.0258 -0.0511 -0.0160 -0.0571 1 . 
225  CD2 CD2 . LEU LEU A A 27  27  . 1.0143 0.8481 1.1081 -0.0521 0.0176  -0.0695 1 . 
226  N   N   . GLY GLY A A 28  28  . 0.8547 0.6486 0.9216 -0.0383 0.0126  -0.0598 1 . 
227  CA  CA  . GLY GLY A A 28  28  . 0.8731 0.6473 0.9443 -0.0413 0.0310  -0.0723 1 . 
228  C   C   . GLY GLY A A 28  28  . 0.9107 0.6615 0.9690 -0.0399 0.0256  -0.0657 1 . 
229  O   O   . GLY GLY A A 28  28  . 0.8947 0.6236 0.9599 -0.0400 0.0384  -0.0775 1 . 
230  N   N   . ASN ASN A A 29  29  . 0.8667 0.6216 0.9068 -0.0396 0.0077  -0.0481 1 . 
231  CA  CA  . ASN ASN A A 29  29  . 0.8891 0.6263 0.9206 -0.0392 -0.0007 -0.0368 1 . 
232  C   C   . ASN ASN A A 29  29  . 0.8611 0.6017 0.9285 -0.0211 -0.0125 -0.0287 1 . 
233  O   O   . ASN ASN A A 29  29  . 0.7630 0.5277 0.8436 -0.0115 -0.0243 -0.0216 1 . 
234  CB  CB  . ASN ASN A A 29  29  . 0.9535 0.7019 0.9529 -0.0477 -0.0133 -0.0203 1 . 
235  CG  CG  . ASN ASN A A 29  29  . 1.0454 0.7798 1.0333 -0.0520 -0.0225 -0.0051 1 . 
236  OD1 OD1 . ASN ASN A A 29  29  . 1.0665 0.7907 1.0748 -0.0430 -0.0293 0.0015  1 . 
237  ND2 ND2 . ASN ASN A A 29  29  . 1.0954 0.8306 1.0527 -0.0669 -0.0247 0.0033  1 . 
238  N   N   . LYS LYS A A 30  30  . 0.8997 0.6143 0.9829 -0.0174 -0.0116 -0.0294 1 . 
239  CA  CA  . LYS LYS A A 30  30  . 0.9339 0.6489 1.0592 0.0000  -0.0233 -0.0219 1 . 
240  C   C   . LYS LYS A A 30  30  . 0.8834 0.6172 1.0019 0.0033  -0.0474 0.0037  1 . 
241  O   O   . LYS LYS A A 30  30  . 0.9004 0.6457 1.0499 0.0161  -0.0605 0.0120  1 . 
242  CB  CB  . LYS LYS A A 30  30  . 1.0382 0.7161 1.1822 0.0030  -0.0199 -0.0268 1 . 
243  CG  CG  . LYS LYS A A 30  30  . 1.1473 0.8076 1.2995 0.0014  0.0065  -0.0569 1 . 
244  CD  CD  . LYS LYS A A 30  30  . 1.2014 0.8780 1.4055 0.0187  0.0169  -0.0719 1 . 
245  CE  CE  . LYS LYS A A 30  30  . 1.2635 0.9187 1.5198 0.0370  0.0106  -0.0725 1 . 
246  NZ  NZ  . LYS LYS A A 30  30  . 1.3257 0.9406 1.5814 0.0348  0.0270  -0.0944 1 . 
247  N   N   . TRP TRP A A 31  31  . 0.8289 0.5690 0.9078 -0.0088 -0.0535 0.0165  1 . 
248  CA  CA  . TRP TRP A A 31  31  . 0.7919 0.5546 0.8603 -0.0071 -0.0731 0.0388  1 . 
249  C   C   . TRP TRP A A 31  31  . 0.7265 0.5215 0.7971 0.0008  -0.0778 0.0346  1 . 
250  O   O   . TRP TRP A A 31  31  . 0.7145 0.5281 0.7870 0.0062  -0.0946 0.0485  1 . 
251  CB  CB  . TRP TRP A A 31  31  . 0.8189 0.5859 0.8478 -0.0220 -0.0752 0.0518  1 . 
252  CG  CG  . TRP TRP A A 31  31  . 0.8275 0.6198 0.8425 -0.0229 -0.0925 0.0754  1 . 
253  CD1 CD1 . TRP TRP A A 31  31  . 0.8373 0.6214 0.8514 -0.0286 -0.1062 0.0989  1 . 
254  CD2 CD2 . TRP TRP A A 31  31  . 0.7421 0.5720 0.7399 -0.0197 -0.0974 0.0771  1 . 
255  NE1 NE1 . TRP TRP A A 31  31  . 0.8489 0.6671 0.8438 -0.0306 -0.1179 0.1162  1 . 
256  CE2 CE2 . TRP TRP A A 31  31  . 0.7915 0.6379 0.7756 -0.0242 -0.1118 0.1010  1 . 
257  CE3 CE3 . TRP TRP A A 31  31  . 0.7390 0.5887 0.7314 -0.0141 -0.0915 0.0604  1 . 
258  CZ2 CZ2 . TRP TRP A A 31  31  . 0.6811 0.5657 0.6439 -0.0225 -0.1177 0.1053  1 . 
259  CZ3 CZ3 . TRP TRP A A 31  31  . 0.6671 0.5498 0.6419 -0.0108 -0.0992 0.0638  1 . 
260  CH2 CH2 . TRP TRP A A 31  31  . 0.6262 0.5274 0.5851 -0.0147 -0.1107 0.0846  1 . 
261  N   N   . PHE PHE A A 32  32  . 0.6178 0.4189 0.6864 -0.0004 -0.0648 0.0162  1 . 
262  CA  CA  . PHE PHE A A 32  32  . 0.5846 0.4121 0.6531 0.0050  -0.0710 0.0114  1 . 
263  C   C   . PHE PHE A A 32  32  . 0.6377 0.4708 0.7467 0.0164  -0.0750 0.0058  1 . 
264  O   O   . PHE PHE A A 32  32  . 0.6633 0.5044 0.7857 0.0172  -0.0686 -0.0075 1 . 
265  CB  CB  . PHE PHE A A 32  32  . 0.5147 0.3456 0.5639 -0.0033 -0.0597 -0.0012 1 . 
266  CG  CG  . PHE PHE A A 32  32  . 0.6788 0.5154 0.6934 -0.0118 -0.0612 0.0066  1 . 
267  CD1 CD1 . PHE PHE A A 32  32  . 0.6091 0.4704 0.6095 -0.0076 -0.0711 0.0095  1 . 
268  CD2 CD2 . PHE PHE A A 32  32  . 0.6274 0.4459 0.6257 -0.0239 -0.0528 0.0103  1 . 
269  CE1 CE1 . PHE PHE A A 32  32  . 0.6607 0.5327 0.6358 -0.0138 -0.0708 0.0162  1 . 
270  CE2 CE2 . PHE PHE A A 32  32  . 0.6576 0.4858 0.6297 -0.0323 -0.0551 0.0196  1 . 
271  CZ  CZ  . PHE PHE A A 32  32  . 0.6892 0.5463 0.6521 -0.0264 -0.0633 0.0227  1 . 
272  N   N   . SER SER A A 33  33  . 0.6844 0.5149 0.8151 0.0240  -0.0881 0.0189  1 . 
273  CA  CA  . SER SER A A 33  33  . 0.7007 0.5438 0.8703 0.0350  -0.0991 0.0194  1 . 
274  C   C   . SER SER A A 33  33  . 0.6086 0.4778 0.7607 0.0353  -0.1143 0.0215  1 . 
275  O   O   . SER SER A A 33  33  . 0.5885 0.4664 0.7009 0.0297  -0.1178 0.0253  1 . 
276  CB  CB  . SER SER A A 33  33  . 0.7519 0.5860 0.9473 0.0419  -0.1147 0.0375  1 . 
277  OG  OG  . SER SER A A 33  33  . 0.7499 0.5936 0.9112 0.0363  -0.1320 0.0573  1 . 
278  N   N   . ILE ILE A A 34  34  . 0.6123 0.4952 0.7966 0.0421  -0.1235 0.0181  1 . 
279  CA  CA  . ILE ILE A A 34  34  . 0.5930 0.4975 0.7619 0.0421  -0.1408 0.0181  1 . 
280  C   C   . ILE ILE A A 34  34  . 0.6161 0.5298 0.7567 0.0410  -0.1598 0.0364  1 . 
281  O   O   . ILE ILE A A 34  34  . 0.5437 0.4721 0.6472 0.0377  -0.1664 0.0336  1 . 
282  CB  CB  . ILE ILE A A 34  34  . 0.7075 0.6245 0.9205 0.0477  -0.1504 0.0143  1 . 
283  CG1 CG1 . ILE ILE A A 34  34  . 0.7410 0.6555 0.9753 0.0450  -0.1304 -0.0034 1 . 
284  CG2 CG2 . ILE ILE A A 34  34  . 0.6740 0.6097 0.8685 0.0463  -0.1722 0.0142  1 . 
285  CD1 CD1 . ILE ILE A A 34  34  . 0.7470 0.6645 0.9489 0.0372  -0.1278 -0.0155 1 . 
286  N   N   . ASP ASP A A 35  35  . 0.6166 0.5221 0.7744 0.0431  -0.1688 0.0551  1 . 
287  CA  CA  . ASP ASP A A 35  35  . 0.6390 0.5546 0.7689 0.0385  -0.1882 0.0769  1 . 
288  C   C   . ASP ASP A A 35  35  . 0.6326 0.5512 0.7125 0.0294  -0.1780 0.0785  1 . 
289  O   O   . ASP ASP A A 35  35  . 0.6012 0.5420 0.6437 0.0249  -0.1865 0.0821  1 . 
290  CB  CB  . ASP ASP A A 35  35  . 0.6616 0.5628 0.8246 0.0413  -0.2011 0.0992  1 . 
291  CG  CG  . ASP ASP A A 35  35  . 0.8019 0.7096 1.0157 0.0505  -0.2179 0.1029  1 . 
292  OD1 OD1 . ASP ASP A A 35  35  . 0.8299 0.7592 1.0372 0.0498  -0.2309 0.0990  1 . 
293  OD2 OD2 . ASP ASP A A 35  35  . 0.9135 0.8045 1.1763 0.0586  -0.2187 0.1090  1 . 
294  N   N   . ASN ASN A A 36  36  . 0.6665 0.5652 0.7454 0.0263  -0.1591 0.0744  1 . 
295  CA  CA  . ASN ASN A A 36  36  . 0.7013 0.6056 0.7386 0.0170  -0.1496 0.0768  1 . 
296  C   C   . ASN ASN A A 36  36  . 0.7041 0.6260 0.7177 0.0177  -0.1410 0.0571  1 . 
297  O   O   . ASN ASN A A 36  36  . 0.6988 0.6404 0.6784 0.0134  -0.1401 0.0595  1 . 
298  CB  CB  . ASN ASN A A 36  36  . 0.6853 0.5622 0.7279 0.0115  -0.1341 0.0769  1 . 
299  CG  CG  . ASN ASN A A 36  36  . 0.7482 0.6075 0.8016 0.0076  -0.1450 0.1004  1 . 
300  OD1 OD1 . ASN ASN A A 36  36  . 0.7644 0.6375 0.8092 0.0049  -0.1635 0.1216  1 . 
301  ND2 ND2 . ASN ASN A A 36  36  . 0.7153 0.5425 0.7863 0.0061  -0.1346 0.0967  1 . 
302  N   N   . ILE ILE A A 37  37  . 0.6713 0.5868 0.7045 0.0228  -0.1340 0.0377  1 . 
303  CA  CA  . ILE ILE A A 37  37  . 0.5980 0.5264 0.6135 0.0241  -0.1305 0.0202  1 . 
304  C   C   . ILE ILE A A 37  37  . 0.6207 0.5735 0.6167 0.0275  -0.1468 0.0198  1 . 
305  O   O   . ILE ILE A A 37  37  . 0.5970 0.5664 0.5641 0.0278  -0.1447 0.0118  1 . 
306  CB  CB  . ILE ILE A A 37  37  . 0.6419 0.5588 0.6845 0.0263  -0.1240 0.0035  1 . 
307  CG1 CG1 . ILE ILE A A 37  37  . 0.5930 0.4896 0.6412 0.0198  -0.1049 0.0001  1 . 
308  CG2 CG2 . ILE ILE A A 37  37  . 0.5628 0.4905 0.5937 0.0286  -0.1284 -0.0126 1 . 
309  CD1 CD1 . ILE ILE A A 37  37  . 0.5653 0.4535 0.6410 0.0191  -0.0970 -0.0128 1 . 
310  N   N   . GLU GLU A A 38  38  . 0.6081 0.5645 0.6201 0.0300  -0.1636 0.0281  1 . 
311  CA  CA  . GLU GLU A A 38  38  . 0.7031 0.6820 0.6918 0.0305  -0.1811 0.0279  1 . 
312  C   C   . GLU GLU A A 38  38  . 0.7394 0.7376 0.6876 0.0243  -0.1811 0.0409  1 . 
313  O   O   . GLU GLU A A 38  38  . 0.7573 0.7780 0.6723 0.0244  -0.1839 0.0309  1 . 
314  CB  CB  . GLU GLU A A 38  38  . 0.7672 0.7465 0.7827 0.0318  -0.2020 0.0399  1 . 
315  CG  CG  . GLU GLU A A 38  38  . 0.9039 0.9040 0.8971 0.0307  -0.2230 0.0352  1 . 
316  CD  CD  . GLU GLU A A 38  38  . 1.0166 1.0358 0.9748 0.0229  -0.2370 0.0561  1 . 
317  OE1 OE1 . GLU GLU A A 38  38  . 1.0534 1.0690 1.0096 0.0181  -0.2331 0.0777  1 . 
318  OE2 OE2 . GLU GLU A A 38  38  . 1.0822 1.1199 1.0133 0.0197  -0.2533 0.0513  1 . 
319  N   N   . LYS LYS A A 39  39  . 0.7412 0.7314 0.6918 0.0182  -0.1774 0.0624  1 . 
320  CA  CA  . LYS LYS A A 39  39  . 0.7797 0.7911 0.6938 0.0091  -0.1778 0.0789  1 . 
321  C   C   . LYS LYS A A 39  39  . 0.7696 0.7939 0.6612 0.0088  -0.1583 0.0652  1 . 
322  O   O   . LYS LYS A A 39  39  . 0.7694 0.8246 0.6272 0.0053  -0.1563 0.0654  1 . 
323  CB  CB  . LYS LYS A A 39  39  . 0.7970 0.7926 0.7238 0.0010  -0.1826 0.1078  1 . 
324  CG  CG  . LYS LYS A A 39  39  . 0.8354 0.8259 0.7811 0.0003  -0.2068 0.1281  1 . 
325  CD  CD  . LYS LYS A A 39  39  . 0.9039 0.8714 0.8688 -0.0062 -0.2123 0.1555  1 . 
326  CE  CE  . LYS LYS A A 39  39  . 0.9652 0.9302 0.9489 -0.0080 -0.2404 0.1811  1 . 
327  NZ  NZ  . LYS LYS A A 39  39  . 0.9709 0.9303 0.9932 0.0047  -0.2497 0.1682  1 . 
328  N   N   . LEU LEU A A 40  40  . 0.6992 0.7030 0.6099 0.0119  -0.1438 0.0532  1 . 
329  CA  CA  . LEU LEU A A 40  40  . 0.6730 0.6896 0.5687 0.0129  -0.1287 0.0396  1 . 
330  C   C   . LEU LEU A A 40  40  . 0.6814 0.7160 0.5651 0.0226  -0.1312 0.0153  1 . 
331  O   O   . LEU LEU A A 40  40  . 0.6670 0.7277 0.5292 0.0247  -0.1237 0.0067  1 . 
332  CB  CB  . LEU LEU A A 40  40  . 0.6898 0.6791 0.6073 0.0122  -0.1164 0.0328  1 . 
333  CG  CG  . LEU LEU A A 40  40  . 0.7240 0.6997 0.6424 0.0011  -0.1082 0.0501  1 . 
334  CD1 CD1 . LEU LEU A A 40  40  . 0.6904 0.6404 0.6241 -0.0012 -0.0967 0.0396  1 . 
335  CD2 CD2 . LEU LEU A A 40  40  . 0.6911 0.6959 0.5840 -0.0063 -0.1035 0.0623  1 . 
336  N   N   . VAL VAL A A 41  41  . 0.6753 0.6965 0.5754 0.0287  -0.1415 0.0026  1 . 
337  CA  CA  . VAL VAL A A 41  41  . 0.6946 0.7266 0.5842 0.0371  -0.1463 -0.0221 1 . 
338  C   C   . VAL VAL A A 41  41  . 0.7271 0.7897 0.5814 0.0360  -0.1549 -0.0217 1 . 
339  O   O   . VAL VAL A A 41  41  . 0.6715 0.7540 0.5039 0.0420  -0.1505 -0.0419 1 . 
340  CB  CB  . VAL VAL A A 41  41  . 0.6977 0.7078 0.6151 0.0408  -0.1572 -0.0333 1 . 
341  CG1 CG1 . VAL VAL A A 41  41  . 0.6277 0.6475 0.5303 0.0472  -0.1690 -0.0565 1 . 
342  CG2 CG2 . VAL VAL A A 41  41  . 0.6529 0.6396 0.5964 0.0410  -0.1457 -0.0395 1 . 
343  N   N   . LYS LYS A A 42  42  . 0.7779 0.8451 0.6257 0.0278  -0.1673 0.0009  1 . 
344  CA  CA  . LYS LYS A A 42  42  . 0.7871 0.8859 0.5952 0.0224  -0.1761 0.0054  1 . 
345  C   C   . LYS LYS A A 42  42  . 0.7912 0.9212 0.5698 0.0193  -0.1585 0.0064  1 . 
346  O   O   . LYS LYS A A 42  42  . 0.7717 0.9297 0.5202 0.0230  -0.1539 -0.0133 1 . 
347  CB  CB  . LYS LYS A A 42  42  . 0.7741 0.8709 0.5841 0.0117  -0.1942 0.0366  1 . 
348  CG  CG  . LYS LYS A A 42  42  . 0.8931 1.0222 0.6584 0.0022  -0.2080 0.0442  1 . 
349  CD  CD  . LYS LYS A A 42  42  . 0.9509 1.0777 0.7197 -0.0107 -0.2277 0.0824  1 . 
350  CE  CE  . LYS LYS A A 42  42  . 1.0273 1.1321 0.8304 -0.0074 -0.2511 0.0866  1 . 
351  NZ  NZ  . LYS LYS A A 42  42  . 1.0820 1.2027 0.8589 -0.0093 -0.2694 0.0722  1 . 
352  N   N   . TRP TRP A A 43  43  . 0.7957 0.9221 0.5842 0.0123  -0.1482 0.0280  1 . 
353  CA  CA  . TRP TRP A A 43  43  . 0.8005 0.9594 0.5676 0.0074  -0.1315 0.0329  1 . 
354  C   C   . TRP TRP A A 43  43  . 0.7955 0.9669 0.5640 0.0210  -0.1162 0.0010  1 . 
355  O   O   . TRP TRP A A 43  43  . 0.8408 1.0515 0.5848 0.0223  -0.1048 -0.0081 1 . 
356  CB  CB  . TRP TRP A A 43  43  . 0.8349 0.9787 0.6198 -0.0026 -0.1252 0.0592  1 . 
357  CG  CG  . TRP TRP A A 43  43  . 0.7921 0.9720 0.5586 -0.0112 -0.1103 0.0701  1 . 
358  CD1 CD1 . TRP TRP A A 43  43  . 0.7722 0.9797 0.5140 -0.0278 -0.1126 0.0983  1 . 
359  CD2 CD2 . TRP TRP A A 43  43  . 0.7244 0.9201 0.4988 -0.0049 -0.0919 0.0550  1 . 
360  NE1 NE1 . TRP TRP A A 43  43  . 0.7562 0.9982 0.4908 -0.0326 -0.0948 0.1009  1 . 
361  CE2 CE2 . TRP TRP A A 43  43  . 0.7343 0.9698 0.4904 -0.0176 -0.0822 0.0743  1 . 
362  CE3 CE3 . TRP TRP A A 43  43  . 0.7101 0.8909 0.5074 0.0092  -0.0844 0.0295  1 . 
363  CZ2 CZ2 . TRP TRP A A 43  43  . 0.7147 0.9783 0.4784 -0.0150 -0.0644 0.0672  1 . 
364  CZ3 CZ3 . TRP TRP A A 43  43  . 0.7173 0.9224 0.5215 0.0120  -0.0689 0.0236  1 . 
365  CH2 CH2 . TRP TRP A A 43  43  . 0.6960 0.9436 0.4851 0.0008  -0.0586 0.0416  1 . 
366  N   N   . SER SER A A 44  44  . 0.7106 0.8502 0.5097 0.0311  -0.1156 -0.0156 1 . 
367  CA  CA  . SER SER A A 44  44  . 0.6815 0.8273 0.4891 0.0441  -0.1045 -0.0428 1 . 
368  C   C   . SER SER A A 44  44  . 0.7343 0.8970 0.5217 0.0551  -0.1085 -0.0728 1 . 
369  O   O   . SER SER A A 44  44  . 0.7311 0.9196 0.5118 0.0649  -0.0963 -0.0932 1 . 
370  CB  CB  . SER SER A A 44  44  . 0.6767 0.7824 0.5198 0.0484  -0.1062 -0.0490 1 . 
371  OG  OG  . SER SER A A 44  44  . 0.6924 0.7829 0.5492 0.0376  -0.1009 -0.0251 1 . 
372  N   N   . LEU LEU A A 45  45  . 0.7235 0.8718 0.5036 0.0540  -0.1261 -0.0774 1 . 
373  CA  CA  . LEU LEU A A 45  45  . 0.8169 0.9785 0.5728 0.0620  -0.1324 -0.1069 1 . 
374  C   C   . LEU LEU A A 45  45  . 0.8511 1.0609 0.5638 0.0577  -0.1225 -0.1077 1 . 
375  O   O   . LEU LEU A A 45  45  . 0.8743 1.1050 0.5681 0.0681  -0.1154 -0.1389 1 . 
376  CB  CB  . LEU LEU A A 45  45  . 0.8331 0.9733 0.5875 0.0573  -0.1560 -0.1061 1 . 
377  CG  CG  . LEU LEU A A 45  45  . 0.7789 0.8780 0.5710 0.0609  -0.1691 -0.1120 1 . 
378  CD1 CD1 . LEU LEU A A 45  45  . 0.7639 0.8564 0.5504 0.0531  -0.1928 -0.1049 1 . 
379  CD2 CD2 . LEU LEU A A 45  45  . 0.7442 0.8303 0.5469 0.0743  -0.1679 -0.1463 1 . 
380  N   N   . LEU LEU A A 46  46  . 0.8980 1.1260 0.5949 0.0417  -0.1217 -0.0738 1 . 
381  CA  CA  . LEU LEU A A 46  46  . 0.9415 1.2192 0.5943 0.0328  -0.1127 -0.0689 1 . 
382  C   C   . LEU LEU A A 46  46  . 0.9542 1.2671 0.6102 0.0386  -0.0865 -0.0766 1 . 
383  O   O   . LEU LEU A A 46  46  . 1.0157 1.3754 0.6380 0.0376  -0.0736 -0.0883 1 . 
384  CB  CB  . LEU LEU A A 46  46  . 0.9292 1.2123 0.5675 0.0114  -0.1240 -0.0256 1 . 
385  CG  CG  . LEU LEU A A 46  46  . 0.9308 1.1906 0.5639 0.0035  -0.1519 -0.0127 1 . 
386  CD1 CD1 . LEU LEU A A 46  46  . 0.8878 1.1431 0.5246 -0.0144 -0.1628 0.0334  1 . 
387  CD2 CD2 . LEU LEU A A 46  46  . 0.9734 1.2602 0.5581 0.0001  -0.1606 -0.0313 1 . 
388  N   N   . HIS HIS A A 47  47  . 0.9391 1.2337 0.6349 0.0440  -0.0781 -0.0706 1 . 
389  CA  CA  . HIS HIS A A 47  47  . 0.9135 1.2435 0.6185 0.0480  -0.0556 -0.0730 1 . 
390  C   C   . HIS HIS A A 47  47  . 0.8323 1.1543 0.5678 0.0703  -0.0473 -0.1076 1 . 
391  O   O   . HIS HIS A A 47  47  . 0.7769 1.1316 0.5260 0.0768  -0.0292 -0.1130 1 . 
392  CB  CB  . HIS HIS A A 47  47  . 0.8929 1.2147 0.6181 0.0335  -0.0531 -0.0355 1 . 
393  CG  CG  . HIS HIS A A 47  47  . 0.9600 1.3054 0.6563 0.0113  -0.0558 -0.0002 1 . 
394  ND1 ND1 . HIS HIS A A 47  47  . 0.9649 1.2796 0.6557 -0.0016 -0.0755 0.0252  1 . 
395  CD2 CD2 . HIS HIS A A 47  47  . 0.9938 1.3918 0.6671 -0.0010 -0.0422 0.0151  1 . 
396  CE1 CE1 . HIS HIS A A 47  47  . 1.0018 1.3449 0.6671 -0.0213 -0.0764 0.0561  1 . 
397  NE2 NE2 . HIS HIS A A 47  47  . 1.0034 1.3984 0.6558 -0.0227 -0.0560 0.0513  1 . 
398  N   N   . THR THR A A 48  48  . 0.7735 1.0542 0.5234 0.0817  -0.0613 -0.1296 1 . 
399  CA  CA  . THR THR A A 48  48  . 0.7179 0.9818 0.5043 0.1001  -0.0579 -0.1545 1 . 
400  C   C   . THR THR A A 48  48  . 0.7361 1.0314 0.5130 0.1185  -0.0468 -0.1939 1 . 
401  O   O   . THR THR A A 48  48  . 0.7946 1.1150 0.5317 0.1173  -0.0453 -0.2087 1 . 
402  CB  CB  . THR THR A A 48  48  . 0.7163 0.9247 0.5245 0.1037  -0.0773 -0.1623 1 . 
403  OG1 OG1 . THR THR A A 48  48  . 0.6904 0.8832 0.5343 0.1193  -0.0757 -0.1822 1 . 
404  CG2 CG2 . THR THR A A 48  48  . 0.7145 0.9145 0.4962 0.1064  -0.0916 -0.1844 1 . 
405  N   N   . LYS LYS A A 49  49  . 0.7348 1.0286 0.5495 0.1354  -0.0394 -0.2112 1 . 
406  CA  CA  . LYS LYS A A 49  49  . 0.8969 1.2119 0.7143 0.1578  -0.0302 -0.2542 1 . 
407  C   C   . LYS LYS A A 49  49  . 0.9342 1.2086 0.7439 0.1668  -0.0491 -0.2851 1 . 
408  O   O   . LYS LYS A A 49  49  . 0.9487 1.2407 0.7349 0.1783  -0.0447 -0.3210 1 . 
409  CB  CB  . LYS LYS A A 49  49  . 0.9373 1.2563 0.8061 0.1745  -0.0217 -0.2619 1 . 
410  CG  CG  . LYS LYS A A 49  49  . 1.0113 1.3523 0.8917 0.2013  -0.0112 -0.3086 1 . 
411  CD  CD  . LYS LYS A A 49  49  . 1.0405 1.3797 0.9809 0.2189  -0.0081 -0.3138 1 . 
412  CE  CE  . LYS LYS A A 49  49  . 1.0731 1.3460 1.0461 0.2185  -0.0336 -0.3063 1 . 
413  NZ  NZ  . LYS LYS A A 49  49  . 1.1436 1.3742 1.1056 0.2271  -0.0514 -0.3377 1 . 
414  N   N   . GLU GLU A A 50  50  . 0.9449 1.1660 0.7742 0.1608  -0.0698 -0.2728 1 . 
415  CA  CA  . GLU GLU A A 50  50  . 1.0250 1.2063 0.8510 0.1661  -0.0904 -0.2982 1 . 
416  C   C   . GLU GLU A A 50  50  . 0.9667 1.1019 0.8067 0.1512  -0.1104 -0.2726 1 . 
417  O   O   . GLU GLU A A 50  50  . 0.9747 1.0948 0.7934 0.1424  -0.1258 -0.2733 1 . 
418  CB  CB  . GLU GLU A A 50  50  . 1.1131 1.2769 0.9729 0.1895  -0.0926 -0.3347 1 . 
419  CG  CG  . GLU GLU A A 50  50  . 1.2051 1.3247 1.0630 0.1938  -0.1160 -0.3618 1 . 
420  CD  CD  . GLU GLU A A 50  50  . 1.2865 1.3851 1.1793 0.2175  -0.1204 -0.3989 1 . 
421  OE1 OE1 . GLU GLU A A 50  50  . 1.3162 1.4295 1.2441 0.2304  -0.1079 -0.3982 1 . 
422  OE2 OE2 . GLU GLU A A 50  50  . 1.3190 1.3850 1.2067 0.2229  -0.1385 -0.4281 1 . 
423  N   N   . TYR TYR A A 51  51  . 0.9148 1.0300 0.7906 0.1475  -0.1103 -0.2503 1 . 
424  CA  CA  . TYR TYR A A 51  51  . 0.8700 0.9426 0.7638 0.1353  -0.1265 -0.2315 1 . 
425  C   C   . TYR TYR A A 51  51  . 0.8094 0.8858 0.7041 0.1183  -0.1193 -0.1929 1 . 
426  O   O   . TYR TYR A A 51  51  . 0.7609 0.8639 0.6550 0.1166  -0.1038 -0.1787 1 . 
427  CB  CB  . TYR TYR A A 51  51  . 0.9788 1.0160 0.9133 0.1426  -0.1359 -0.2400 1 . 
428  CG  CG  . TYR TYR A A 51  51  . 1.1000 1.1170 1.0416 0.1573  -0.1498 -0.2765 1 . 
429  CD1 CD1 . TYR TYR A A 51  51  . 1.1693 1.1595 1.1020 0.1513  -0.1690 -0.2856 1 . 
430  CD2 CD2 . TYR TYR A A 51  51  . 1.1389 1.1621 1.1003 0.1774  -0.1451 -0.3022 1 . 
431  CE1 CE1 . TYR TYR A A 51  51  . 1.2279 1.1949 1.1668 0.1631  -0.1841 -0.3197 1 . 
432  CE2 CE2 . TYR TYR A A 51  51  . 1.2006 1.1997 1.1708 0.1918  -0.1592 -0.3380 1 . 
433  CZ  CZ  . TYR TYR A A 51  51  . 1.2502 1.2195 1.2071 0.1837  -0.1792 -0.3468 1 . 
434  OH  OH  . TYR TYR A A 51  51  . 1.3196 1.2608 1.2843 0.1963  -0.1956 -0.3830 1 . 
435  N   N   . VAL VAL A A 52  52  . 0.7209 0.7697 0.6201 0.1060  -0.1312 -0.1773 1 . 
436  CA  CA  . VAL VAL A A 52  52  . 0.6490 0.6894 0.5562 0.0912  -0.1268 -0.1453 1 . 
437  C   C   . VAL VAL A A 52  52  . 0.6624 0.6645 0.6005 0.0867  -0.1353 -0.1424 1 . 
438  O   O   . VAL VAL A A 52  52  . 0.6584 0.6397 0.6044 0.0865  -0.1498 -0.1526 1 . 
439  CB  CB  . VAL VAL A A 52  52  . 0.6708 0.7179 0.5576 0.0807  -0.1317 -0.1287 1 . 
440  CG1 CG1 . VAL VAL A A 52  52  . 0.6320 0.6675 0.5306 0.0677  -0.1263 -0.0990 1 . 
441  CG2 CG2 . VAL VAL A A 52  52  . 0.7407 0.8272 0.5920 0.0820  -0.1255 -0.1306 1 . 
442  N   N   . ILE ILE A A 53  53  . 0.6068 0.6016 0.5610 0.0811  -0.1271 -0.1278 1 . 
443  CA  CA  . ILE ILE A A 53  53  . 0.6160 0.5788 0.5956 0.0740  -0.1333 -0.1232 1 . 
444  C   C   . ILE ILE A A 53  53  . 0.6226 0.5754 0.6026 0.0581  -0.1268 -0.0997 1 . 
445  O   O   . ILE ILE A A 53  53  . 0.5987 0.5612 0.5716 0.0517  -0.1153 -0.0839 1 . 
446  CB  CB  . ILE ILE A A 53  53  . 0.6623 0.6231 0.6591 0.0782  -0.1311 -0.1249 1 . 
447  CG1 CG1 . ILE ILE A A 53  53  . 0.6753 0.6399 0.6801 0.0968  -0.1390 -0.1525 1 . 
448  CG2 CG2 . ILE ILE A A 53  53  . 0.6523 0.5826 0.6685 0.0643  -0.1365 -0.1120 1 . 
449  CD1 CD1 . ILE ILE A A 53  53  . 0.6758 0.6797 0.6642 0.1103  -0.1271 -0.1645 1 . 
450  N   N   . ILE ILE A A 54  54  . 0.6710 0.6057 0.6612 0.0516  -0.1341 -0.0982 1 . 
451  CA  CA  . ILE ILE A A 54  54  . 0.6283 0.5538 0.6234 0.0390  -0.1269 -0.0806 1 . 
452  C   C   . ILE ILE A A 54  54  . 0.7052 0.6093 0.7163 0.0277  -0.1243 -0.0758 1 . 
453  O   O   . ILE ILE A A 54  54  . 0.7146 0.6051 0.7405 0.0268  -0.1347 -0.0840 1 . 
454  CB  CB  . ILE ILE A A 54  54  . 0.6322 0.5566 0.6338 0.0389  -0.1352 -0.0812 1 . 
455  CG1 CG1 . ILE ILE A A 54  54  . 0.6088 0.5554 0.5891 0.0462  -0.1391 -0.0813 1 . 
456  CG2 CG2 . ILE ILE A A 54  54  . 0.6331 0.5470 0.6489 0.0284  -0.1265 -0.0668 1 . 
457  CD1 CD1 . ILE ILE A A 54  54  . 0.6416 0.5897 0.6284 0.0462  -0.1526 -0.0807 1 . 
458  N   N   . TYR TYR A A 55  55  . 0.6422 0.5424 0.6485 0.0171  -0.1118 -0.0618 1 . 
459  CA  CA  . TYR TYR A A 55  55  . 0.6693 0.5510 0.6842 0.0029  -0.1088 -0.0562 1 . 
460  C   C   . TYR TYR A A 55  55  . 0.7120 0.5872 0.7201 -0.0099 -0.0939 -0.0445 1 . 
461  O   O   . TYR TYR A A 55  55  . 0.6853 0.5681 0.6830 -0.0075 -0.0873 -0.0386 1 . 
462  CB  CB  . TYR TYR A A 55  55  . 0.7170 0.5972 0.7315 0.0023  -0.1132 -0.0553 1 . 
463  CG  CG  . TYR TYR A A 55  55  . 0.7153 0.6098 0.7160 0.0025  -0.1051 -0.0465 1 . 
464  CD1 CD1 . TYR TYR A A 55  55  . 0.7659 0.6845 0.7597 0.0169  -0.1046 -0.0517 1 . 
465  CD2 CD2 . TYR TYR A A 55  55  . 0.6923 0.5785 0.6857 -0.0137 -0.0981 -0.0328 1 . 
466  CE1 CE1 . TYR TYR A A 55  55  . 0.7360 0.6722 0.7200 0.0152  -0.0969 -0.0414 1 . 
467  CE2 CE2 . TYR TYR A A 55  55  . 0.6884 0.5884 0.6711 -0.0156 -0.0927 -0.0231 1 . 
468  CZ  CZ  . TYR TYR A A 55  55  . 0.7564 0.6825 0.7367 -0.0010 -0.0920 -0.0266 1 . 
469  OH  OH  . TYR TYR A A 55  55  . 0.7822 0.7264 0.7549 -0.0046 -0.0864 -0.0151 1 . 
470  N   N   . ILE ILE A A 56  56  . 0.7641 0.6245 0.7775 -0.0248 -0.0894 -0.0416 1 . 
471  CA  CA  . ILE ILE A A 56  56  . 0.8164 0.6675 0.8213 -0.0388 -0.0740 -0.0349 1 . 
472  C   C   . ILE ILE A A 56  56  . 0.8565 0.7033 0.8429 -0.0496 -0.0721 -0.0261 1 . 
473  O   O   . ILE ILE A A 56  56  . 0.8916 0.7346 0.8790 -0.0559 -0.0807 -0.0234 1 . 
474  CB  CB  . ILE ILE A A 56  56  . 0.8615 0.7038 0.8785 -0.0515 -0.0678 -0.0374 1 . 
475  CG1 CG1 . ILE ILE A A 56  56  . 0.8804 0.7306 0.9215 -0.0412 -0.0714 -0.0444 1 . 
476  CG2 CG2 . ILE ILE A A 56  56  . 0.8514 0.6843 0.8560 -0.0659 -0.0496 -0.0350 1 . 
477  CD1 CD1 . ILE ILE A A 56  56  . 0.9215 0.7793 0.9649 -0.0278 -0.0694 -0.0445 1 . 
478  N   N   . ALA ALA A A 57  57  . 0.8676 0.7140 0.8394 -0.0528 -0.0634 -0.0202 1 . 
479  CA  CA  . ALA ALA A A 57  57  . 0.8934 0.7396 0.8491 -0.0627 -0.0642 -0.0103 1 . 
480  C   C   . ALA ALA A A 57  57  . 1.0752 0.9037 1.0126 -0.0833 -0.0531 -0.0058 1 . 
481  O   O   . ALA ALA A A 57  57  . 1.1345 0.9614 1.0573 -0.0953 -0.0558 0.0037  1 . 
482  CB  CB  . ALA ALA A A 57  57  . 0.8164 0.6802 0.7675 -0.0520 -0.0661 -0.0050 1 . 
483  N   N   . ASP ASP A A 58  58  . 1.2026 1.0190 1.1412 -0.0878 -0.0409 -0.0134 1 . 
484  CA  CA  . ASP ASP A A 58  58  . 1.3971 1.1955 1.3153 -0.1060 -0.0283 -0.0138 1 . 
485  C   C   . ASP ASP A A 58  58  . 1.4520 1.2426 1.3811 -0.1060 -0.0133 -0.0269 1 . 
486  O   O   . ASP ASP A A 58  58  . 1.4773 1.2777 1.4318 -0.0907 -0.0146 -0.0322 1 . 
487  CB  CB  . ASP ASP A A 58  58  . 1.4819 1.2764 1.3886 -0.1053 -0.0281 -0.0071 1 . 
488  CG  CG  . ASP ASP A A 58  58  . 1.5782 1.3501 1.4611 -0.1253 -0.0178 -0.0091 1 . 
489  OD1 OD1 . ASP ASP A A 58  58  . 1.6154 1.3749 1.4986 -0.1220 -0.0118 -0.0120 1 . 
490  OD2 OD2 . ASP ASP A A 58  58  . 1.6052 1.3703 1.4687 -0.1449 -0.0171 -0.0076 1 . 
491  N   N   . SER SER A A 59  59  . 1.3380 1.2064 1.6171 -0.0236 -0.2335 -0.0846 1 . 
492  CA  CA  . SER SER A A 59  59  . 1.3634 1.2410 1.6455 -0.0248 -0.2341 -0.1094 1 . 
493  C   C   . SER SER A A 59  59  . 1.3585 1.2291 1.6102 -0.0076 -0.2634 -0.1406 1 . 
494  O   O   . SER SER A A 59  59  . 1.4119 1.2952 1.6291 0.0020  -0.2534 -0.1468 1 . 
495  CB  CB  . SER SER A A 59  59  . 1.4150 1.2984 1.6978 -0.0394 -0.2165 -0.0989 1 . 
496  OG  OG  . SER SER A A 59  59  . 1.4737 1.3458 1.7236 -0.0369 -0.2181 -0.0784 1 . 
497  N   N   . ILE ILE A A 60  60  . 1.2927 1.1580 1.5351 0.0078  -0.2718 -0.1421 1 . 
498  CA  CA  . ILE ILE A A 60  60  . 1.2712 1.1314 1.4818 0.0263  -0.2951 -0.1681 1 . 
499  C   C   . ILE ILE A A 60  60  . 1.2770 1.1529 1.4788 0.0338  -0.2939 -0.1967 1 . 
500  O   O   . ILE ILE A A 60  60  . 1.2556 1.1463 1.4856 0.0278  -0.2731 -0.1957 1 . 
501  CB  CB  . ILE ILE A A 60  60  . 1.2119 1.0669 1.4280 0.0385  -0.2956 -0.1626 1 . 
502  CG1 CG1 . ILE ILE A A 60  60  . 1.1631 1.0088 1.3924 0.0326  -0.2893 -0.1336 1 . 
503  CG2 CG2 . ILE ILE A A 60  60  . 1.2356 1.0820 1.4177 0.0557  -0.3194 -0.1844 1 . 
504  CD1 CD1 . ILE ILE A A 60  60  . 1.1364 0.9829 1.3768 0.0441  -0.2846 -0.1262 1 . 
505  N   N   . LYS LYS A A 70  70  . 1.1300 1.1473 0.9283 0.0768  0.0679  0.0253  1 . 
506  CA  CA  . LYS LYS A A 70  70  . 1.0730 1.0723 0.9142 0.0578  0.0512  0.0353  1 . 
507  C   C   . LYS LYS A A 70  70  . 0.9848 0.9844 0.8494 0.0373  0.0865  0.0653  1 . 
508  O   O   . LYS LYS A A 70  70  . 1.0185 1.0180 0.8489 0.0430  0.1106  0.0875  1 . 
509  CB  CB  . LYS LYS A A 70  70  . 1.1671 1.1457 0.9805 0.0695  0.0184  0.0393  1 . 
510  CG  CG  . LYS LYS A A 70  70  . 1.1836 1.1431 1.0405 0.0538  -0.0095 0.0401  1 . 
511  CD  CD  . LYS LYS A A 70  70  . 1.1891 1.1474 1.0697 0.0563  -0.0429 0.0075  1 . 
512  CE  CE  . LYS LYS A A 70  70  . 1.1533 1.0923 1.0797 0.0396  -0.0684 0.0096  1 . 
513  NZ  NZ  . LYS LYS A A 70  70  . 1.1882 1.1076 1.0935 0.0435  -0.0860 0.0270  1 . 
514  N   N   . LEU LEU A A 71  71  . 0.8462 0.8462 0.7688 0.0137  0.0907  0.0662  1 . 
515  CA  CA  . LEU LEU A A 71  71  . 0.8069 0.8099 0.7556 -0.0071 0.1265  0.0919  1 . 
516  C   C   . LEU LEU A A 71  71  . 0.7945 0.7747 0.7575 -0.0198 0.1192  0.1165  1 . 
517  O   O   . LEU LEU A A 71  71  . 0.7818 0.7615 0.7687 -0.0383 0.1474  0.1388  1 . 
518  CB  CB  . LEU LEU A A 71  71  . 0.7884 0.8079 0.7915 -0.0259 0.1397  0.0801  1 . 
519  CG  CG  . LEU LEU A A 71  71  . 0.8088 0.8525 0.7992 -0.0139 0.1499  0.0568  1 . 
520  CD1 CD1 . LEU LEU A A 71  71  . 0.8317 0.8929 0.8776 -0.0332 0.1640  0.0470  1 . 
521  CD2 CD2 . LEU LEU A A 71  71  . 0.8646 0.9192 0.8094 -0.0022 0.1826  0.0694  1 . 
522  N   N   . SER SER A A 72  72  . 0.8007 0.7623 0.7489 -0.0101 0.0831  0.1131  1 . 
523  CA  CA  . SER SER A A 72  72  . 0.8216 0.7611 0.7841 -0.0213 0.0725  0.1348  1 . 
524  C   C   . SER SER A A 72  72  . 0.8884 0.8131 0.8107 -0.0010 0.0376  0.1302  1 . 
525  O   O   . SER SER A A 72  72  . 0.8671 0.7967 0.7682 0.0163  0.0144  0.1047  1 . 
526  CB  CB  . SER SER A A 72  72  . 0.7672 0.7003 0.7936 -0.0443 0.0591  0.1291  1 . 
527  OG  OG  . SER SER A A 72  72  . 0.7818 0.6952 0.8256 -0.0580 0.0561  0.1533  1 . 
528  N   N   . ASP ASP A A 73  73  . 0.9594 0.8661 0.8719 -0.0032 0.0340  0.1545  1 . 
529  CA  CA  . ASP ASP A A 73  73  . 1.0578 0.9505 0.9376 0.0142  -0.0015 0.1503  1 . 
530  C   C   . ASP ASP A A 73  73  . 0.9432 0.8227 0.8610 0.0063  -0.0408 0.1331  1 . 
531  O   O   . ASP ASP A A 73  73  . 0.9461 0.8164 0.8411 0.0210  -0.0742 0.1220  1 . 
532  CB  CB  . ASP ASP A A 73  73  . 1.2651 1.1441 1.1179 0.0166  0.0086  0.1830  1 . 
533  CG  CG  . ASP ASP A A 73  73  . 1.4738 1.3639 1.2755 0.0318  0.0412  0.1979  1 . 
534  OD1 OD1 . ASP ASP A A 73  73  . 1.5274 1.4361 1.3193 0.0374  0.0598  0.1849  1 . 
535  OD2 OD2 . ASP ASP A A 73  73  . 1.5606 1.4408 1.3317 0.0388  0.0486  0.2231  1 . 
536  N   N   . SER SER A A 74  74  . 0.8378 0.7173 0.8128 -0.0160 -0.0375 0.1294  1 . 
537  CA  CA  . SER SER A A 74  74  . 0.7437 0.6100 0.7594 -0.0254 -0.0718 0.1149  1 . 
538  C   C   . SER SER A A 74  74  . 0.7313 0.6105 0.7728 -0.0260 -0.0799 0.0840  1 . 
539  O   O   . SER SER A A 74  74  . 0.6439 0.5383 0.7117 -0.0378 -0.0537 0.0831  1 . 
540  CB  CB  . SER SER A A 74  74  . 0.7166 0.5700 0.7794 -0.0508 -0.0632 0.1373  1 . 
541  OG  OG  . SER SER A A 74  74  . 0.6648 0.5134 0.7797 -0.0647 -0.0837 0.1206  1 . 
542  N   N   . HIS HIS A A 75  75  . 0.7707 0.6443 0.8063 -0.0135 -0.1160 0.0585  1 . 
543  CA  CA  . HIS HIS A A 75  75  . 0.7769 0.6609 0.8371 -0.0132 -0.1253 0.0289  1 . 
544  C   C   . HIS HIS A A 75  75  . 0.6999 0.5826 0.8237 -0.0376 -0.1199 0.0307  1 . 
545  O   O   . HIS HIS A A 75  75  . 0.6116 0.5113 0.7585 -0.0436 -0.1029 0.0199  1 . 
546  CB  CB  . HIS HIS A A 75  75  . 0.8906 0.7650 0.9378 0.0025  -0.1663 0.0026  1 . 
547  CG  CG  . HIS HIS A A 75  75  . 0.9450 0.8276 1.0187 0.0033  -0.1772 -0.0277 1 . 
548  ND1 ND1 . HIS HIS A A 75  75  . 0.9910 0.8940 1.0462 0.0147  -0.1622 -0.0442 1 . 
549  CD2 CD2 . HIS HIS A A 75  75  . 0.9258 0.7986 1.0427 -0.0052 -0.2012 -0.0441 1 . 
550  CE1 CE1 . HIS HIS A A 75  75  . 0.9657 0.8712 1.0512 0.0134  -0.1764 -0.0693 1 . 
551  NE2 NE2 . HIS HIS A A 75  75  . 0.9205 0.8078 1.0438 0.0015  -0.1999 -0.0696 1 . 
552  N   N   . ALA ALA A A 76  76  . 0.6642 0.5275 0.8170 -0.0517 -0.1340 0.0445  1 . 
553  CA  CA  . ALA ALA A A 76  76  . 0.6333 0.4948 0.8465 -0.0749 -0.1295 0.0469  1 . 
554  C   C   . ALA ALA A A 76  76  . 0.5935 0.4708 0.8226 -0.0900 -0.0875 0.0651  1 . 
555  O   O   . ALA ALA A A 76  76  . 0.6164 0.5050 0.8876 -0.1037 -0.0767 0.0576  1 . 
556  CB  CB  . ALA ALA A A 76  76  . 0.7045 0.5416 0.9431 -0.0868 -0.1513 0.0603  1 . 
557  N   N   . GLU GLU A A 77  77  . 0.5883 0.4671 0.7850 -0.0878 -0.0629 0.0887  1 . 
558  CA  CA  . GLU GLU A A 77  77  . 0.6258 0.5214 0.8340 -0.1005 -0.0209 0.1035  1 . 
559  C   C   . GLU GLU A A 77  77  . 0.6305 0.5514 0.8297 -0.0916 -0.0056 0.0828  1 . 
560  O   O   . GLU GLU A A 77  77  . 0.5844 0.5215 0.8186 -0.1058 0.0164  0.0803  1 . 
561  CB  CB  . GLU GLU A A 77  77  . 0.6414 0.5326 0.8132 -0.0979 0.0030  0.1325  1 . 
562  CG  CG  . GLU GLU A A 77  77  . 0.7436 0.6529 0.9225 -0.1090 0.0482  0.1462  1 . 
563  CD  CD  . GLU GLU A A 77  77  . 0.7848 0.6938 1.0219 -0.1372 0.0645  0.1584  1 . 
564  OE1 OE1 . GLU GLU A A 77  77  . 0.7533 0.6498 1.0237 -0.1467 0.0401  0.1529  1 . 
565  OE2 OE2 . GLU GLU A A 77  77  . 0.8653 0.7880 1.1108 -0.1483 0.1022  0.1711  1 . 
566  N   N   . GLU GLU A A 78  78  . 0.5692 0.4947 0.7217 -0.0679 -0.0167 0.0675  1 . 
567  CA  CA  . GLU GLU A A 78  78  . 0.6404 0.5893 0.7821 -0.0580 -0.0034 0.0471  1 . 
568  C   C   . GLU GLU A A 78  78  . 0.6097 0.5667 0.8003 -0.0673 -0.0140 0.0246  1 . 
569  O   O   . GLU GLU A A 78  78  . 0.5559 0.5340 0.7685 -0.0754 0.0108  0.0200  1 . 
570  CB  CB  . GLU GLU A A 78  78  . 0.7652 0.7142 0.8518 -0.0308 -0.0210 0.0315  1 . 
571  CG  CG  . GLU GLU A A 78  78  . 0.8726 0.8441 0.9470 -0.0187 -0.0119 0.0077  1 . 
572  CD  CD  . GLU GLU A A 78  78  . 1.0094 0.9934 1.0312 -0.0033 0.0135  0.0157  1 . 
573  OE1 OE1 . GLU GLU A A 78  78  . 1.0860 1.0590 1.0741 0.0025  0.0168  0.0361  1 . 
574  OE2 OE2 . GLU GLU A A 78  78  . 1.0636 1.0685 1.0775 0.0034  0.0305  0.0019  1 . 
575  N   N   . VAL VAL A A 79  79  . 0.5316 0.4724 0.7401 -0.0661 -0.0505 0.0106  1 . 
576  CA  CA  . VAL VAL A A 79  79  . 0.6048 0.5499 0.8615 -0.0748 -0.0629 -0.0092 1 . 
577  C   C   . VAL VAL A A 79  79  . 0.5840 0.5372 0.8905 -0.0997 -0.0386 0.0053  1 . 
578  O   O   . VAL VAL A A 79  79  . 0.6189 0.5919 0.9537 -0.1056 -0.0250 -0.0068 1 . 
579  CB  CB  . VAL VAL A A 79  79  . 0.6506 0.5720 0.9206 -0.0724 -0.1044 -0.0203 1 . 
580  CG1 CG1 . VAL VAL A A 79  79  . 0.6835 0.6067 1.0095 -0.0849 -0.1143 -0.0351 1 . 
581  CG2 CG2 . VAL VAL A A 79  79  . 0.6653 0.5823 0.8914 -0.0479 -0.1293 -0.0410 1 . 
582  N   N   . ALA ALA A A 80  80  . 0.5761 0.5151 0.8936 -0.1143 -0.0320 0.0315  1 . 
583  CA  CA  . ALA ALA A A 80  80  . 0.5593 0.5051 0.9207 -0.1375 -0.0091 0.0458  1 . 
584  C   C   . ALA ALA A A 80  80  . 0.6658 0.6396 1.0322 -0.1430 0.0295  0.0470  1 . 
585  O   O   . ALA ALA A A 80  80  . 0.6858 0.6762 1.0480 -0.1412 0.0371  0.0364  1 . 
586  CB  CB  . ALA ALA A A 80  80  . 0.5773 0.5099 0.9073 -0.1376 -0.0029 0.0690  1 . 
587  N   N   . ILE ILE A A 81  81  . 0.6684 0.6501 0.9885 -0.1307 0.0496  0.0542  1 . 
588  CA  CA  . ILE ILE A A 81  81  . 0.6598 0.6675 0.9821 -0.1363 0.0889  0.0576  1 . 
589  C   C   . ILE ILE A A 81  81  . 0.6052 0.6361 0.9210 -0.1233 0.0903  0.0305  1 . 
590  O   O   . ILE ILE A A 81  81  . 0.6233 0.6787 0.9565 -0.1312 0.1193  0.0283  1 . 
591  CB  CB  . ILE ILE A A 81  81  . 0.7460 0.7527 1.0241 -0.1307 0.1154  0.0801  1 . 
592  CG1 CG1 . ILE ILE A A 81  81  . 0.7766 0.7845 0.9969 -0.1035 0.1052  0.0682  1 . 
593  CG2 CG2 . ILE ILE A A 81  81  . 0.7845 0.7662 1.0628 -0.1402 0.1113  0.1067  1 . 
594  CD1 CD1 . ILE ILE A A 81  81  . 0.8361 0.8453 1.0116 -0.0959 0.1325  0.0886  1 . 
595  N   N   . ARG ARG A A 82  82  . 0.5989 0.6236 0.8896 -0.1034 0.0610  0.0098  1 . 
596  CA  CA  . ARG ARG A A 82  82  . 0.6780 0.7237 0.9642 -0.0908 0.0612  -0.0166 1 . 
597  C   C   . ARG ARG A A 82  82  . 0.6613 0.7135 1.0007 -0.1011 0.0488  -0.0337 1 . 
598  O   O   . ARG ARG A A 82  82  . 0.6775 0.7548 1.0367 -0.1041 0.0667  -0.0452 1 . 
599  CB  CB  . ARG ARG A A 82  82  . 0.6625 0.6991 0.9010 -0.0652 0.0351  -0.0334 1 . 
600  CG  CG  . ARG ARG A A 82  82  . 0.7663 0.8077 0.9470 -0.0492 0.0525  -0.0249 1 . 
601  CD  CD  . ARG ARG A A 82  82  . 0.8268 0.8661 0.9671 -0.0238 0.0280  -0.0484 1 . 
602  NE  NE  . ARG ARG A A 82  82  . 0.9339 0.9703 1.0154 -0.0068 0.0346  -0.0389 1 . 
603  CZ  CZ  . ARG ARG A A 82  82  . 1.0184 1.0734 1.0694 0.0018  0.0636  -0.0366 1 . 
604  NH1 NH1 . ARG ARG A A 82  82  . 0.9844 1.0632 1.0591 -0.0055 0.0889  -0.0434 1 . 
605  NH2 NH2 . ARG ARG A A 82  82  . 1.0923 1.1429 1.0890 0.0183  0.0675  -0.0274 1 . 
606  N   N   . TYR TYR A A 83  83  . 0.6410 0.6717 1.0036 -0.1061 0.0188  -0.0356 1 . 
607  CA  CA  . TYR TYR A A 83  83  . 0.6642 0.6974 1.0711 -0.1110 0.0009  -0.0545 1 . 
608  C   C   . TYR TYR A A 83  83  . 0.6720 0.6903 1.0749 -0.1156 -0.0038 -0.0363 1 . 
609  O   O   . TYR TYR A A 83  83  . 0.6765 0.7016 1.0625 -0.1069 0.0002  -0.0378 1 . 
610  CB  CB  . TYR TYR A A 83  83  . 0.6882 0.7062 1.0757 -0.0919 -0.0358 -0.0766 1 . 
611  CG  CG  . TYR TYR A A 83  83  . 0.7913 0.8197 1.1291 -0.0689 -0.0337 -0.0917 1 . 
612  CD1 CD1 . TYR TYR A A 83  83  . 0.8012 0.8568 1.1404 -0.0633 -0.0150 -0.1069 1 . 
613  CD2 CD2 . TYR TYR A A 83  83  . 0.8367 0.8488 1.1264 -0.0525 -0.0507 -0.0912 1 . 
614  CE1 CE1 . TYR TYR A A 83  83  . 0.8752 0.9400 1.1691 -0.0423 -0.0128 -0.1206 1 . 
615  CE2 CE2 . TYR TYR A A 83  83  . 0.9125 0.9344 1.1562 -0.0313 -0.0487 -0.1053 1 . 
616  CZ  CZ  . TYR TYR A A 83  83  . 0.9306 0.9783 1.1767 -0.0264 -0.0296 -0.1198 1 . 
617  OH  OH  . TYR TYR A A 83  83  . 1.0339 1.0912 1.2345 -0.0052 -0.0274 -0.1338 1 . 
618  N   N   . GLY GLY A A 84  84  . 0.8096 0.8730 0.9257 -0.0877 0.0055  0.0365  1 . 
619  CA  CA  . GLY GLY A A 84  84  . 0.7698 0.8303 0.8789 -0.0699 -0.0094 0.0224  1 . 
620  C   C   . GLY GLY A A 84  84  . 0.7967 0.8440 0.9117 -0.0721 -0.0258 0.0190  1 . 
621  O   O   . GLY GLY A A 84  84  . 0.7790 0.8378 0.8946 -0.0610 -0.0320 0.0077  1 . 
622  N   N   . ARG ARG A A 85  85  . 0.8045 0.8293 0.9239 -0.0874 -0.0328 0.0286  1 . 
623  CA  CA  . ARG ARG A A 85  85  . 0.8500 0.8614 0.9781 -0.0906 -0.0497 0.0246  1 . 
624  C   C   . ARG ARG A A 85  85  . 0.8506 0.8892 0.9991 -0.0956 -0.0422 0.0262  1 . 
625  O   O   . ARG ARG A A 85  85  . 0.9287 0.9720 1.0784 -0.0883 -0.0544 0.0158  1 . 
626  CB  CB  . ARG ARG A A 85  85  . 0.9406 0.9208 1.0715 -0.1071 -0.0588 0.0361  1 . 
627  CG  CG  . ARG ARG A A 85  85  . 1.0425 1.0039 1.1830 -0.1091 -0.0800 0.0295  1 . 
628  CD  CD  . ARG ARG A A 85  85  . 1.1783 1.1027 1.3196 -0.1221 -0.0931 0.0396  1 . 
629  NE  NE  . ARG ARG A A 85  85  . 1.3094 1.2124 1.4600 -0.1207 -0.1166 0.0291  1 . 
630  CZ  CZ  . ARG ARG A A 85  85  . 1.3894 1.2952 1.5612 -0.1327 -0.1209 0.0311  1 . 
631  NH1 NH1 . ARG ARG A A 85  85  . 1.3805 1.3101 1.5685 -0.1467 -0.1027 0.0437  1 . 
632  NH2 NH2 . ARG ARG A A 85  85  . 1.4595 1.3450 1.6390 -0.1305 -0.1440 0.0190  1 . 
633  N   N   . ASN ASN A A 86  86  . 0.8241 0.8815 0.9896 -0.1080 -0.0230 0.0385  1 . 
634  CA  CA  . ASN ASN A A 86  86  . 0.7706 0.8537 0.9611 -0.1126 -0.0172 0.0415  1 . 
635  C   C   . ASN ASN A A 86  86  . 0.6985 0.8070 0.8847 -0.0967 -0.0147 0.0336  1 . 
636  O   O   . ASN ASN A A 86  86  . 0.6768 0.7996 0.8735 -0.0953 -0.0214 0.0323  1 . 
637  CB  CB  . ASN ASN A A 86  86  . 0.8044 0.9033 1.0182 -0.1279 0.0042  0.0541  1 . 
638  CG  CG  . ASN ASN A A 86  86  . 0.9108 0.9885 1.1293 -0.1462 0.0042  0.0635  1 . 
639  OD1 OD1 . ASN ASN A A 86  86  . 0.9939 1.0653 1.2015 -0.1531 0.0158  0.0694  1 . 
640  ND2 ND2 . ASN ASN A A 86  86  . 0.9032 0.9704 1.1373 -0.1551 -0.0091 0.0654  1 . 
641  N   N   . LEU LEU A A 87  87  . 0.6523 0.7676 0.8234 -0.0854 -0.0057 0.0293  1 . 
642  CA  CA  . LEU LEU A A 87  87  . 0.6493 0.7876 0.8146 -0.0706 -0.0036 0.0220  1 . 
643  C   C   . LEU LEU A A 87  87  . 0.6760 0.8054 0.8238 -0.0600 -0.0235 0.0081  1 . 
644  O   O   . LEU LEU A A 87  87  . 0.6723 0.8203 0.8217 -0.0561 -0.0276 0.0057  1 . 
645  CB  CB  . LEU LEU A A 87  87  . 0.6320 0.7771 0.7863 -0.0610 0.0088  0.0188  1 . 
646  CG  CG  . LEU LEU A A 87  87  . 0.6435 0.8128 0.7920 -0.0461 0.0127  0.0116  1 . 
647  CD1 CD1 . LEU LEU A A 87  87  . 0.6058 0.8029 0.7762 -0.0507 0.0210  0.0213  1 . 
648  CD2 CD2 . LEU LEU A A 87  87  . 0.6368 0.8126 0.7791 -0.0378 0.0247  0.0084  1 . 
649  N   N   . PHE PHE A A 88  88  . 0.6412 0.7422 0.7726 -0.0554 -0.0369 -0.0014 1 . 
650  CA  CA  . PHE PHE A A 88  88  . 0.6764 0.7672 0.7935 -0.0449 -0.0561 -0.0185 1 . 
651  C   C   . PHE PHE A A 88  88  . 0.6577 0.7490 0.7849 -0.0535 -0.0686 -0.0180 1 . 
652  O   O   . PHE PHE A A 88  88  . 0.7106 0.8111 0.8272 -0.0453 -0.0791 -0.0309 1 . 
653  CB  CB  . PHE PHE A A 88  88  . 0.7014 0.7571 0.8077 -0.0409 -0.0700 -0.0270 1 . 
654  CG  CG  . PHE PHE A A 88  88  . 0.7140 0.7706 0.8071 -0.0262 -0.0650 -0.0351 1 . 
655  CD1 CD1 . PHE PHE A A 88  88  . 0.6769 0.7639 0.7687 -0.0191 -0.0473 -0.0340 1 . 
656  CD2 CD2 . PHE PHE A A 88  88  . 0.7297 0.7565 0.8151 -0.0194 -0.0793 -0.0437 1 . 
657  CE1 CE1 . PHE PHE A A 88  88  . 0.6695 0.7588 0.7526 -0.0058 -0.0433 -0.0421 1 . 
658  CE2 CE2 . PHE PHE A A 88  88  . 0.6849 0.7135 0.7619 -0.0054 -0.0763 -0.0517 1 . 
659  CZ  CZ  . PHE PHE A A 88  88  . 0.6626 0.7233 0.7384 0.0014  -0.0580 -0.0514 1 . 
660  N   N   . ILE ILE A A 89  89  . 0.5938 0.6779 0.7416 -0.0704 -0.0672 -0.0039 1 . 
661  CA  CA  . ILE ILE A A 89  89  . 0.6812 0.7678 0.8435 -0.0793 -0.0797 -0.0027 1 . 
662  C   C   . ILE ILE A A 89  89  . 0.6679 0.7894 0.8365 -0.0769 -0.0737 0.0014  1 . 
663  O   O   . ILE ILE A A 89  89  . 0.6295 0.7583 0.7951 -0.0755 -0.0885 -0.0051 1 . 
664  CB  CB  . ILE ILE A A 89  89  . 0.7253 0.7983 0.9125 -0.0987 -0.0775 0.0119  1 . 
665  CG1 CG1 . ILE ILE A A 89  89  . 0.8254 0.8604 1.0062 -0.1025 -0.0934 0.0067  1 . 
666  CG2 CG2 . ILE ILE A A 89  89  . 0.6957 0.7837 0.9079 -0.1089 -0.0836 0.0176  1 . 
667  CD1 CD1 . ILE ILE A A 89  89  . 0.8913 0.9137 1.0644 -0.0955 -0.1179 -0.0112 1 . 
668  N   N   . LYS LYS A A 90  90  . 0.6714 0.8151 0.8502 -0.0771 -0.0533 0.0131  1 . 
669  CA  CA  . LYS LYS A A 90  90  . 0.6529 0.8286 0.8409 -0.0752 -0.0483 0.0201  1 . 
670  C   C   . LYS LYS A A 90  90  . 0.5867 0.7755 0.7459 -0.0598 -0.0532 0.0078  1 . 
671  O   O   . LYS LYS A A 90  90  . 0.5499 0.7557 0.7049 -0.0586 -0.0626 0.0077  1 . 
672  CB  CB  . LYS LYS A A 90  90  . 0.6703 0.8645 0.8804 -0.0791 -0.0253 0.0342  1 . 
673  CG  CG  . LYS LYS A A 90  90  . 0.7440 0.9364 0.9889 -0.0957 -0.0188 0.0466  1 . 
674  CD  CD  . LYS LYS A A 90  90  . 0.7645 0.9741 1.0313 -0.0988 0.0050  0.0561  1 . 
675  CE  CE  . LYS LYS A A 90  90  . 0.8017 1.0412 1.0832 -0.0932 0.0103  0.0634  1 . 
676  NZ  NZ  . LYS LYS A A 90  90  . 0.8018 1.0580 1.1174 -0.0989 0.0311  0.0727  1 . 
677  N   N   . ILE ILE A A 91  91  . 0.5556 0.7377 0.6946 -0.0483 -0.0473 -0.0029 1 . 
678  CA  CA  . ILE ILE A A 91  91  . 0.5763 0.7729 0.6895 -0.0336 -0.0493 -0.0164 1 . 
679  C   C   . ILE ILE A A 91  91  . 0.6140 0.8021 0.7100 -0.0309 -0.0709 -0.0326 1 . 
680  O   O   . ILE ILE A A 91  91  . 0.6634 0.8734 0.7448 -0.0267 -0.0754 -0.0367 1 . 
681  CB  CB  . ILE ILE A A 91  91  . 0.5386 0.7269 0.6385 -0.0219 -0.0409 -0.0269 1 . 
682  CG1 CG1 . ILE ILE A A 91  91  . 0.5088 0.7086 0.6245 -0.0243 -0.0200 -0.0128 1 . 
683  CG2 CG2 . ILE ILE A A 91  91  . 0.5438 0.7476 0.6190 -0.0067 -0.0427 -0.0441 1 . 
684  CD1 CD1 . ILE ILE A A 91  91  . 0.5311 0.7273 0.6342 -0.0117 -0.0127 -0.0234 1 . 
685  N   N   . LYS LYS A A 92  92  . 0.6319 0.7882 0.7293 -0.0343 -0.0851 -0.0417 1 . 
686  CA  CA  . LYS LYS A A 92  92  . 0.7320 0.8768 0.8169 -0.0322 -0.1072 -0.0598 1 . 
687  C   C   . LYS LYS A A 92  92  . 0.7559 0.9205 0.8454 -0.0403 -0.1162 -0.0529 1 . 
688  O   O   . LYS LYS A A 92  92  . 0.7958 0.9733 0.8638 -0.0343 -0.1271 -0.0668 1 . 
689  CB  CB  . LYS LYS A A 92  92  . 0.7737 0.8801 0.8697 -0.0390 -0.1211 -0.0643 1 . 
690  CG  CG  . LYS LYS A A 92  92  . 0.8524 0.9336 0.9402 -0.0295 -0.1217 -0.0757 1 . 
691  CD  CD  . LYS LYS A A 92  92  . 0.9064 0.9495 1.0090 -0.0398 -0.1365 -0.0741 1 . 
692  CE  CE  . LYS LYS A A 92  92  . 0.9566 0.9740 1.0577 -0.0356 -0.1340 -0.0733 1 . 
693  NZ  NZ  . LYS LYS A A 92  92  . 0.9839 0.9859 1.0718 -0.0189 -0.1474 -0.0986 1 . 
694  N   N   . GLU GLU A A 93  93  . 0.7437 0.9112 0.8617 -0.0543 -0.1127 -0.0322 1 . 
695  CA  CA  . GLU GLU A A 93  93  . 0.7735 0.9580 0.9010 -0.0624 -0.1243 -0.0246 1 . 
696  C   C   . GLU GLU A A 93  93  . 0.6896 0.9096 0.8030 -0.0563 -0.1172 -0.0178 1 . 
697  O   O   . GLU GLU A A 93  93  . 0.6066 0.8406 0.7031 -0.0554 -0.1317 -0.0236 1 . 
698  CB  CB  . GLU GLU A A 93  93  . 0.8585 1.0400 1.0256 -0.0784 -0.1209 -0.0047 1 . 
699  CG  CG  . GLU GLU A A 93  93  . 1.0087 1.2078 1.1908 -0.0865 -0.1354 0.0036  1 . 
700  CD  CD  . GLU GLU A A 93  93  . 1.1378 1.3230 1.3571 -0.1022 -0.1431 0.0117  1 . 
701  OE1 OE1 . GLU GLU A A 93  93  . 1.1603 1.3293 1.3980 -0.1088 -0.1304 0.0174  1 . 
702  OE2 OE2 . GLU GLU A A 93  93  . 1.1996 1.3914 1.4291 -0.1086 -0.1621 0.0122  1 . 
703  N   N   . ARG ARG A A 94  94  . 0.6565 0.8915 0.7758 -0.0528 -0.0955 -0.0054 1 . 
704  CA  CA  . ARG ARG A A 94  94  . 0.6337 0.9012 0.7391 -0.0470 -0.0881 0.0019  1 . 
705  C   C   . ARG ARG A A 94  94  . 0.6326 0.9065 0.6967 -0.0353 -0.0954 -0.0199 1 . 
706  O   O   . ARG ARG A A 94  94  . 0.6491 0.9463 0.6945 -0.0347 -0.1024 -0.0183 1 . 
707  CB  CB  . ARG ARG A A 94  94  . 0.5711 0.8498 0.6895 -0.0437 -0.0636 0.0142  1 . 
708  CG  CG  . ARG ARG A A 94  94  . 0.5595 0.8699 0.6630 -0.0370 -0.0539 0.0212  1 . 
709  CD  CD  . ARG ARG A A 94  94  . 0.6167 0.9504 0.7359 -0.0453 -0.0593 0.0432  1 . 
710  NE  NE  . ARG ARG A A 94  94  . 0.6356 0.9988 0.7412 -0.0402 -0.0493 0.0532  1 . 
711  CZ  CZ  . ARG ARG A A 94  94  . 0.5925 0.9705 0.7234 -0.0415 -0.0325 0.0720  1 . 
712  NH1 NH1 . ARG ARG A A 94  94  . 0.5583 0.9260 0.7288 -0.0473 -0.0234 0.0810  1 . 
713  NH2 NH2 . ARG ARG A A 94  94  . 0.6137 1.0177 0.7315 -0.0376 -0.0242 0.0815  1 . 
714  N   N   . VAL VAL A A 95  95  . 0.6283 0.8821 0.6783 -0.0261 -0.0945 -0.0408 1 . 
715  CA  CA  . VAL VAL A A 95  95  . 0.6181 0.8790 0.6330 -0.0136 -0.0988 -0.0653 1 . 
716  C   C   . VAL VAL A A 95  95  . 0.6980 0.9571 0.6960 -0.0164 -0.1222 -0.0800 1 . 
717  O   O   . VAL VAL A A 95  95  . 0.7255 1.0077 0.6935 -0.0113 -0.1256 -0.0906 1 . 
718  CB  CB  . VAL VAL A A 95  95  . 0.6217 0.8588 0.6333 -0.0029 -0.0947 -0.0844 1 . 
719  CG1 CG1 . VAL VAL A A 95  95  . 0.6675 0.9023 0.6508 0.0084  -0.1064 -0.1160 1 . 
720  CG2 CG2 . VAL VAL A A 95  95  . 0.6044 0.8562 0.6188 0.0042  -0.0717 -0.0765 1 . 
721  N   N   . SER SER A A 96  96  . 0.7261 0.9591 0.7426 -0.0252 -0.1387 -0.0814 1 . 
722  CA  CA  . SER SER A A 96  96  . 0.7523 0.9824 0.7552 -0.0281 -0.1628 -0.0977 1 . 
723  C   C   . SER SER A A 96  96  . 0.7699 1.0293 0.7678 -0.0363 -0.1703 -0.0817 1 . 
724  O   O   . SER SER A A 96  96  . 0.7122 0.9771 0.6900 -0.0375 -0.1898 -0.0962 1 . 
725  CB  CB  . SER SER A A 96  96  . 0.8181 1.0127 0.8465 -0.0368 -0.1788 -0.1018 1 . 
726  OG  OG  . SER SER A A 96  96  . 0.8707 1.0668 0.9317 -0.0513 -0.1789 -0.0758 1 . 
727  N   N   . LEU LEU A A 97  97  . 0.7701 1.0479 0.7869 -0.0419 -0.1568 -0.0526 1 . 
728  CA  CA  . LEU LEU A A 97  97  . 0.8082 1.1160 0.8199 -0.0482 -0.1635 -0.0348 1 . 
729  C   C   . LEU LEU A A 97  97  . 0.8040 1.1436 0.7847 -0.0404 -0.1494 -0.0309 1 . 
730  O   O   . LEU LEU A A 97  97  . 0.7854 1.1508 0.7488 -0.0444 -0.1581 -0.0204 1 . 
731  CB  CB  . LEU LEU A A 97  97  . 0.7872 1.0976 0.8440 -0.0597 -0.1592 -0.0043 1 . 
732  CG  CG  . LEU LEU A A 97  97  . 0.7831 1.0668 0.8782 -0.0700 -0.1684 -0.0024 1 . 
733  CD1 CD1 . LEU LEU A A 97  97  . 0.7626 1.0547 0.9029 -0.0792 -0.1573 0.0258  1 . 
734  CD2 CD2 . LEU LEU A A 97  97  . 0.7965 1.0742 0.8878 -0.0767 -0.1971 -0.0134 1 . 
735  N   N   . SER SER A A 98  98  . 0.8200 1.1591 0.7938 -0.0302 -0.1286 -0.0379 1 . 
736  CA  CA  . SER SER A A 98  98  . 0.8615 1.2313 0.8130 -0.0238 -0.1115 -0.0317 1 . 
737  C   C   . SER SER A A 98  98  . 0.9179 1.2977 0.8257 -0.0127 -0.1113 -0.0614 1 . 
738  O   O   . SER SER A A 98  98  . 0.9605 1.3717 0.8423 -0.0100 -0.1013 -0.0570 1 . 
739  CB  CB  . SER SER A A 98  98  . 0.8521 1.2195 0.8279 -0.0198 -0.0869 -0.0199 1 . 
740  OG  OG  . SER SER A A 98  98  . 0.8296 1.1956 0.8454 -0.0297 -0.0830 0.0078  1 . 
741  N   N   . PHE PHE A A 99  99  . 0.8808 1.2357 0.7818 -0.0065 -0.1213 -0.0916 1 . 
742  CA  CA  . PHE PHE A A 99  99  . 0.8502 1.2122 0.7176 0.0061  -0.1182 -0.1240 1 . 
743  C   C   . PHE PHE A A 99  99  . 0.8099 1.1577 0.6607 0.0061  -0.1427 -0.1526 1 . 
744  O   O   . PHE PHE A A 99  99  . 0.8049 1.1279 0.6766 -0.0019 -0.1607 -0.1500 1 . 
745  CB  CB  . PHE PHE A A 99  99  . 0.8294 1.1734 0.7111 0.0178  -0.1031 -0.1371 1 . 
746  CG  CG  . PHE PHE A A 99  99  . 0.8366 1.1946 0.7345 0.0187  -0.0792 -0.1133 1 . 
747  CD1 CD1 . PHE PHE A A 99  99  . 0.8616 1.2542 0.7392 0.0239  -0.0619 -0.1114 1 . 
748  CD2 CD2 . PHE PHE A A 99  99  . 0.8235 1.1615 0.7574 0.0137  -0.0737 -0.0939 1 . 
749  CE1 CE1 . PHE PHE A A 99  99  . 0.8030 1.2080 0.6989 0.0243  -0.0408 -0.0903 1 . 
750  CE2 CE2 . PHE PHE A A 99  99  . 0.7899 1.1409 0.7400 0.0145  -0.0525 -0.0746 1 . 
751  CZ  CZ  . PHE PHE A A 99  99  . 0.7868 1.1704 0.7195 0.0199  -0.0368 -0.0727 1 . 
752  N   N   . SER SER A A 100 100 . 0.8604 1.2248 0.6749 0.0151  -0.1424 -0.1817 1 . 
753  CA  CA  . SER SER A A 100 100 . 0.9148 1.2671 0.7124 0.0167  -0.1649 -0.2146 1 . 
754  C   C   . SER SER A A 100 100 . 0.8861 1.1971 0.7094 0.0245  -0.1710 -0.2378 1 . 
755  O   O   . SER SER A A 100 100 . 0.8407 1.1389 0.6839 0.0317  -0.1557 -0.2341 1 . 
756  CB  CB  . SER SER A A 100 100 . 0.9722 1.3574 0.7231 0.0242  -0.1604 -0.2416 1 . 
757  OG  OG  . SER SER A A 100 100 . 0.9972 1.3881 0.7468 0.0383  -0.1385 -0.2576 1 . 
758  N   N   . GLN GLN A A 101 101 . 0.9615 1.2511 0.7851 0.0225  -0.1953 -0.2610 1 . 
759  CA  CA  . GLN GLN A A 101 101 . 1.0159 1.2666 0.8608 0.0306  -0.2040 -0.2870 1 . 
760  C   C   . GLN GLN A A 101 101 . 0.9779 1.2356 0.8117 0.0482  -0.1885 -0.3143 1 . 
761  O   O   . GLN GLN A A 101 101 . 0.9001 1.1284 0.7590 0.0563  -0.1870 -0.3228 1 . 
762  CB  CB  . GLN GLN A A 101 101 . 1.1415 1.3751 0.9833 0.0269  -0.2326 -0.3138 1 . 
763  CG  CG  . GLN GLN A A 101 101 . 1.2390 1.4764 1.0852 0.0098  -0.2496 -0.2914 1 . 
764  CD  CD  . GLN GLN A A 101 101 . 1.3403 1.5612 1.1847 0.0061  -0.2789 -0.3199 1 . 
765  OE1 OE1 . GLN GLN A A 101 101 . 1.3763 1.5736 1.2261 0.0152  -0.2876 -0.3538 1 . 
766  NE2 NE2 . GLN GLN A A 101 101 . 1.3872 1.6204 1.2269 -0.0073 -0.2957 -0.3068 1 . 
767  N   N   . ASP ASP A A 102 102 . 1.0368 1.3343 0.8339 0.0537  -0.1771 -0.3272 1 . 
768  CA  CA  . ASP ASP A A 102 102 . 1.1538 1.4640 0.9418 0.0702  -0.1599 -0.3538 1 . 
769  C   C   . ASP ASP A A 102 102 . 1.1085 1.4160 0.9205 0.0747  -0.1381 -0.3300 1 . 
770  O   O   . ASP ASP A A 102 102 . 1.0965 1.3855 0.9280 0.0872  -0.1336 -0.3468 1 . 
771  CB  CB  . ASP ASP A A 102 102 . 1.3333 1.6920 1.0752 0.0718  -0.1494 -0.3669 1 . 
772  CG  CG  . ASP ASP A A 102 102 . 1.5208 1.8901 1.2337 0.0609  -0.1710 -0.3740 1 . 
773  OD1 OD1 . ASP ASP A A 102 102 . 1.5559 1.8975 1.2878 0.0510  -0.1930 -0.3637 1 . 
774  OD2 OD2 . ASP ASP A A 102 102 . 1.5840 1.9911 1.2544 0.0616  -0.1659 -0.3899 1 . 
775  N   N   . GLU GLU A A 103 103 . 1.0512 1.3764 0.8644 0.0645  -0.1259 -0.2910 1 . 
776  CA  CA  . GLU GLU A A 103 103 . 1.0286 1.3531 0.8642 0.0677  -0.1055 -0.2690 1 . 
777  C   C   . GLU GLU A A 103 103 . 0.9226 1.2031 0.7956 0.0654  -0.1143 -0.2581 1 . 
778  O   O   . GLU GLU A A 103 103 . 0.8789 1.1456 0.7702 0.0746  -0.1054 -0.2619 1 . 
779  CB  CB  . GLU GLU A A 103 103 . 1.1307 1.4867 0.9595 0.0573  -0.0908 -0.2321 1 . 
780  CG  CG  . GLU GLU A A 103 103 . 1.2938 1.6954 1.0872 0.0610  -0.0755 -0.2393 1 . 
781  CD  CD  . GLU GLU A A 103 103 . 1.4140 1.8442 1.1905 0.0470  -0.0746 -0.2077 1 . 
782  OE1 OE1 . GLU GLU A A 103 103 . 1.4647 1.8796 1.2553 0.0353  -0.0899 -0.1865 1 . 
783  OE2 OE2 . GLU GLU A A 103 103 . 1.4841 1.9527 1.2349 0.0474  -0.0588 -0.2032 1 . 
784  N   N   . GLN GLN A A 104 104 . 0.8643 1.1229 0.7492 0.0527  -0.1323 -0.2452 1 . 
785  CA  CA  . GLN GLN A A 104 104 . 0.8178 1.0371 0.7364 0.0478  -0.1388 -0.2317 1 . 
786  C   C   . GLN GLN A A 104 104 . 0.7987 0.9865 0.7293 0.0601  -0.1469 -0.2591 1 . 
787  O   O   . GLN GLN A A 104 104 . 0.7492 0.9110 0.7036 0.0605  -0.1447 -0.2478 1 . 
788  CB  CB  . GLN GLN A A 104 104 . 0.8162 1.0188 0.7460 0.0323  -0.1581 -0.2190 1 . 
789  CG  CG  . GLN GLN A A 104 104 . 0.8275 1.0568 0.7545 0.0195  -0.1529 -0.1888 1 . 
790  CD  CD  . GLN GLN A A 104 104 . 0.8480 1.0670 0.7822 0.0062  -0.1753 -0.1846 1 . 
791  OE1 OE1 . GLN GLN A A 104 104 . 0.8929 1.0796 0.8535 -0.0008 -0.1868 -0.1812 1 . 
792  NE2 NE2 . GLN GLN A A 104 104 . 0.8601 1.1074 0.7710 0.0020  -0.1824 -0.1843 1 . 
793  N   N   . ALA ALA A A 105 105 . 0.7920 0.9823 0.7071 0.0702  -0.1566 -0.2953 1 . 
794  CA  CA  . ALA ALA A A 105 105 . 0.8425 1.0029 0.7735 0.0832  -0.1659 -0.3233 1 . 
795  C   C   . ALA ALA A A 105 105 . 0.8698 1.0372 0.8090 0.0964  -0.1472 -0.3243 1 . 
796  O   O   . ALA ALA A A 105 105 . 0.8778 1.0151 0.8389 0.1056  -0.1549 -0.3367 1 . 
797  CB  CB  . ALA ALA A A 105 105 . 0.8549 1.0210 0.7685 0.0918  -0.1789 -0.3656 1 . 
798  N   N   . LYS LYS A A 106 106 . 0.8991 1.1049 0.8236 0.0973  -0.1243 -0.3107 1 . 
799  CA  CA  . LYS LYS A A 106 106 . 0.8665 1.0835 0.8001 0.1092  -0.1057 -0.3112 1 . 
800  C   C   . LYS LYS A A 106 106 . 0.7949 0.9936 0.7520 0.1030  -0.0996 -0.2787 1 . 
801  O   O   . LYS LYS A A 106 106 . 0.7542 0.9586 0.7222 0.1121  -0.0866 -0.2776 1 . 
802  CB  CB  . LYS LYS A A 106 106 . 0.9136 1.1812 0.8228 0.1114  -0.0832 -0.3101 1 . 
803  CG  CG  . LYS LYS A A 106 106 . 0.9664 1.2597 0.8443 0.1146  -0.0865 -0.3391 1 . 
804  CD  CD  . LYS LYS A A 106 106 . 0.9820 1.3260 0.8359 0.1180  -0.0619 -0.3398 1 . 
805  CE  CE  . LYS LYS A A 106 106 . 1.0919 1.4631 0.9087 0.1182  -0.0657 -0.3665 1 . 
806  NZ  NZ  . LYS LYS A A 106 106 . 1.0818 1.5029 0.8731 0.1230  -0.0414 -0.3749 1 . 
807  N   N   . ILE ILE A A 107 107 . 0.7115 0.8902 0.6772 0.0877  -0.1083 -0.2535 1 . 
808  CA  CA  . ILE ILE A A 107 107 . 0.7216 0.8904 0.7049 0.0793  -0.0993 -0.2218 1 . 
809  C   C   . ILE ILE A A 107 107 . 0.7285 0.8517 0.7325 0.0783  -0.1153 -0.2216 1 . 
810  O   O   . ILE ILE A A 107 107 . 0.7457 0.8429 0.7536 0.0740  -0.1351 -0.2307 1 . 
811  CB  CB  . ILE ILE A A 107 107 . 0.6926 0.8742 0.6744 0.0621  -0.0951 -0.1925 1 . 
812  CG1 CG1 . ILE ILE A A 107 107 . 0.6806 0.9059 0.6406 0.0625  -0.0826 -0.1915 1 . 
813  CG2 CG2 . ILE ILE A A 107 107 . 0.6928 0.8687 0.6930 0.0544  -0.0829 -0.1638 1 . 
814  CD1 CD1 . ILE ILE A A 107 107 . 0.6395 0.8789 0.6010 0.0464  -0.0808 -0.1626 1 . 
815  N   N   . ILE ILE A A 108 108 . 0.7247 0.8383 0.7419 0.0820  -0.1076 -0.2109 1 . 
816  CA  CA  . ILE ILE A A 108 108 . 0.7217 0.7936 0.7565 0.0799  -0.1215 -0.2053 1 . 
817  C   C   . ILE ILE A A 108 108 . 0.6963 0.7666 0.7382 0.0670  -0.1097 -0.1724 1 . 
818  O   O   . ILE ILE A A 108 108 . 0.7056 0.7985 0.7472 0.0707  -0.0919 -0.1641 1 . 
819  CB  CB  . ILE ILE A A 108 108 . 0.7472 0.8074 0.7910 0.0981  -0.1266 -0.2269 1 . 
820  CG1 CG1 . ILE ILE A A 108 108 . 0.7771 0.8397 0.8165 0.1110  -0.1376 -0.2635 1 . 
821  CG2 CG2 . ILE ILE A A 108 108 . 0.7656 0.7830 0.8266 0.0946  -0.1413 -0.2151 1 . 
822  CD1 CD1 . ILE ILE A A 108 108 . 0.7930 0.8622 0.8411 0.1314  -0.1351 -0.2890 1 . 
823  N   N   . TYR TYR A A 109 109 . 0.6840 0.7293 0.7338 0.0515  -0.1189 -0.1550 1 . 
824  CA  CA  . TYR TYR A A 109 109 . 0.6830 0.7258 0.7401 0.0378  -0.1076 -0.1260 1 . 
825  C   C   . TYR TYR A A 109 109 . 0.7244 0.7357 0.7887 0.0398  -0.1155 -0.1216 1 . 
826  O   O   . TYR TYR A A 109 109 . 0.7762 0.7529 0.8472 0.0326  -0.1322 -0.1178 1 . 
827  CB  CB  . TYR TYR A A 109 109 . 0.6935 0.7299 0.7567 0.0191  -0.1113 -0.1096 1 . 
828  CG  CG  . TYR TYR A A 109 109 . 0.7435 0.8112 0.8001 0.0171  -0.1061 -0.1119 1 . 
829  CD1 CD1 . TYR TYR A A 109 109 . 0.7386 0.8061 0.7868 0.0220  -0.1209 -0.1327 1 . 
830  CD2 CD2 . TYR TYR A A 109 109 . 0.7476 0.8452 0.8067 0.0105  -0.0874 -0.0938 1 . 
831  CE1 CE1 . TYR TYR A A 109 109 . 0.7902 0.8868 0.8288 0.0197  -0.1179 -0.1337 1 . 
832  CE2 CE2 . TYR TYR A A 109 109 . 0.7664 0.8920 0.8197 0.0086  -0.0850 -0.0934 1 . 
833  CZ  CZ  . TYR TYR A A 109 109 . 0.7693 0.8945 0.8103 0.0128  -0.1005 -0.1125 1 . 
834  OH  OH  . TYR TYR A A 109 109 . 0.8122 0.9656 0.8437 0.0101  -0.1002 -0.1112 1 . 
835  N   N   . ALA ALA A A 110 110 . 0.6869 0.7099 0.7504 0.0491  -0.1046 -0.1212 1 . 
836  CA  CA  . ALA ALA A A 110 110 . 0.6753 0.6709 0.7441 0.0533  -0.1141 -0.1183 1 . 
837  C   C   . ALA ALA A A 110 110 . 0.6976 0.6859 0.7662 0.0364  -0.1059 -0.0901 1 . 
838  O   O   . ALA ALA A A 110 110 . 0.7104 0.7254 0.7772 0.0330  -0.0863 -0.0796 1 . 
839  CB  CB  . ALA ALA A A 110 110 . 0.6907 0.7034 0.7610 0.0720  -0.1082 -0.1336 1 . 
840  N   N   . THR THR A A 111 111 . 0.6711 0.6240 0.7424 0.0253  -0.1205 -0.0782 1 . 
841  CA  CA  . THR THR A A 111 111 . 0.6818 0.6257 0.7499 0.0095  -0.1137 -0.0530 1 . 
842  C   C   . THR THR A A 111 111 . 0.6221 0.5590 0.6862 0.0182  -0.1163 -0.0512 1 . 
843  O   O   . THR THR A A 111 111 . 0.6394 0.5688 0.7079 0.0356  -0.1285 -0.0682 1 . 
844  CB  CB  . THR THR A A 111 111 . 0.6498 0.5584 0.7212 -0.0069 -0.1283 -0.0390 1 . 
845  OG1 OG1 . THR THR A A 111 111 . 0.6683 0.5422 0.7426 0.0015  -0.1512 -0.0449 1 . 
846  CG2 CG2 . THR THR A A 111 111 . 0.6774 0.5878 0.7566 -0.0128 -0.1326 -0.0455 1 . 
847  N   N   . TRP TRP A A 112 112 . 0.6469 0.5863 0.7039 0.0054  -0.1054 -0.0311 1 . 
848  CA  CA  . TRP TRP A A 112 112 . 0.6225 0.5537 0.6735 0.0109  -0.1101 -0.0267 1 . 
849  C   C   . TRP TRP A A 112 112 . 0.7286 0.6204 0.7827 0.0177  -0.1379 -0.0293 1 . 
850  O   O   . TRP TRP A A 112 112 . 0.8042 0.6926 0.8625 0.0337  -0.1476 -0.0394 1 . 
851  CB  CB  . TRP TRP A A 112 112 . 0.6906 0.6243 0.7301 -0.0078 -0.0977 -0.0039 1 . 
852  CG  CG  . TRP TRP A A 112 112 . 0.7822 0.7030 0.8121 -0.0048 -0.1068 0.0029  1 . 
853  CD1 CD1 . TRP TRP A A 112 112 . 0.8267 0.7159 0.8449 -0.0164 -0.1213 0.0211  1 . 
854  CD2 CD2 . TRP TRP A A 112 112 . 0.7898 0.7285 0.8214 0.0108  -0.1040 -0.0078 1 . 
855  NE1 NE1 . TRP TRP A A 112 112 . 0.8385 0.7252 0.8491 -0.0089 -0.1288 0.0229  1 . 
856  CE2 CE2 . TRP TRP A A 112 112 . 0.8115 0.7286 0.8318 0.0080  -0.1184 0.0045  1 . 
857  CE3 CE3 . TRP TRP A A 112 112 . 0.7835 0.7558 0.8257 0.0257  -0.0906 -0.0253 1 . 
858  CZ2 CZ2 . TRP TRP A A 112 112 . 0.8454 0.7732 0.8664 0.0205  -0.1210 -0.0017 1 . 
859  CZ3 CZ3 . TRP TRP A A 112 112 . 0.7944 0.7774 0.8390 0.0376  -0.0916 -0.0315 1 . 
860  CH2 CH2 . TRP TRP A A 112 112 . 0.7839 0.7449 0.8188 0.0354  -0.1072 -0.0205 1 . 
861  N   N   . SER SER A A 113 113 . 0.7066 0.5682 0.7629 0.0062  -0.1518 -0.0207 1 . 
862  CA  CA  . SER SER A A 113 113 . 0.7828 0.6039 0.8459 0.0118  -0.1798 -0.0212 1 . 
863  C   C   . SER SER A A 113 113 . 0.8187 0.6372 0.8988 0.0343  -0.1933 -0.0513 1 . 
864  O   O   . SER SER A A 113 113 . 0.8600 0.6539 0.9507 0.0465  -0.2143 -0.0579 1 . 
865  CB  CB  . SER SER A A 113 113 . 0.8241 0.6127 0.8873 -0.0085 -0.1909 -0.0019 1 . 
866  OG  OG  . SER SER A A 113 113 . 0.8378 0.6415 0.9040 -0.0198 -0.1779 -0.0026 1 . 
867  N   N   . ASP ASP A A 114 114 . 0.6778 0.5220 0.7613 0.0400  -0.1821 -0.0701 1 . 
868  CA  CA  . ASP ASP A A 114 114 . 0.7865 0.6365 0.8824 0.0617  -0.1902 -0.1016 1 . 
869  C   C   . ASP ASP A A 114 114 . 0.7411 0.6101 0.8409 0.0805  -0.1855 -0.1141 1 . 
870  O   O   . ASP ASP A A 114 114 . 0.8414 0.7049 0.9563 0.0992  -0.1979 -0.1382 1 . 
871  CB  CB  . ASP ASP A A 114 114 . 0.7612 0.6410 0.8536 0.0620  -0.1763 -0.1163 1 . 
872  CG  CG  . ASP ASP A A 114 114 . 0.8461 0.7085 0.9395 0.0455  -0.1835 -0.1082 1 . 
873  OD1 OD1 . ASP ASP A A 114 114 . 0.9487 0.7721 1.0508 0.0393  -0.2038 -0.1012 1 . 
874  OD2 OD2 . ASP ASP A A 114 114 . 0.8574 0.7450 0.9448 0.0383  -0.1698 -0.1080 1 . 
875  N   N   . ILE ILE A A 115 115 . 0.6723 0.5659 0.7617 0.0761  -0.1670 -0.1005 1 . 
876  CA  CA  . ILE ILE A A 115 115 . 0.7178 0.6336 0.8130 0.0926  -0.1607 -0.1120 1 . 
877  C   C   . ILE ILE A A 115 115 . 0.7367 0.6283 0.8339 0.0935  -0.1763 -0.0985 1 . 
878  O   O   . ILE ILE A A 115 115 . 0.7436 0.6334 0.8560 0.1112  -0.1871 -0.1129 1 . 
879  CB  CB  . ILE ILE A A 115 115 . 0.7333 0.6921 0.8193 0.0878  -0.1319 -0.1069 1 . 
880  CG1 CG1 . ILE ILE A A 115 115 . 0.7193 0.7059 0.8051 0.0917  -0.1187 -0.1233 1 . 
881  CG2 CG2 . ILE ILE A A 115 115 . 0.7190 0.6975 0.8113 0.0998  -0.1255 -0.1118 1 . 
882  CD1 CD1 . ILE ILE A A 115 115 . 0.6956 0.7186 0.7741 0.0828  -0.0927 -0.1126 1 . 
883  N   N   . ALA ALA A A 116 116 . 0.6948 0.5686 0.7772 0.0741  -0.1781 -0.0706 1 . 
884  CA  CA  . ALA ALA A A 116 116 . 0.6966 0.5500 0.7742 0.0716  -0.1921 -0.0537 1 . 
885  C   C   . ALA ALA A A 116 116 . 0.8074 0.6140 0.8956 0.0737  -0.2234 -0.0498 1 . 
886  O   O   . ALA ALA A A 116 116 . 0.8716 0.6491 0.9487 0.0561  -0.2338 -0.0255 1 . 
887  CB  CB  . ALA ALA A A 116 116 . 0.7025 0.5607 0.7568 0.0488  -0.1782 -0.0265 1 . 
888  N   N   . ASP ASP A A 117 117 . 0.7793 0.5795 0.8917 0.0954  -0.2384 -0.0746 1 . 
889  CA  CA  . ASP ASP A A 117 117 . 0.8510 0.6065 0.9808 0.1007  -0.2704 -0.0735 1 . 
890  C   C   . ASP ASP A A 117 117 . 0.8612 0.6013 0.9918 0.1040  -0.2877 -0.0578 1 . 
891  O   O   . ASP ASP A A 117 117 . 0.7856 0.5467 0.8984 0.0982  -0.2749 -0.0449 1 . 
892  CB  CB  . ASP ASP A A 117 117 . 0.8566 0.6111 1.0153 0.1225  -0.2798 -0.1090 1 . 
893  CG  CG  . ASP ASP A A 117 117 . 0.8948 0.6825 1.0690 0.1456  -0.2713 -0.1353 1 . 
894  OD1 OD1 . ASP ASP A A 117 117 . 0.8022 0.6070 0.9703 0.1467  -0.2645 -0.1253 1 . 
895  OD2 OD2 . ASP ASP A A 117 117 . 0.9893 0.7871 1.1828 0.1622  -0.2711 -0.1673 1 . 
896  N   N   . SER SER A A 118 118 . 0.8839 0.5308 0.9889 -0.0161 -0.2479 -0.0204 1 . 
897  CA  CA  . SER SER A A 118 118 . 0.9409 0.5880 1.0452 -0.0185 -0.2380 0.0075  1 . 
898  C   C   . SER SER A A 118 118 . 0.9408 0.6102 0.9995 0.0019  -0.2197 -0.0054 1 . 
899  O   O   . SER SER A A 118 118 . 0.9482 0.6425 0.9902 -0.0039 -0.1989 0.0177  1 . 
900  CB  CB  . SER SER A A 118 118 . 1.0195 0.6215 1.1657 -0.0174 -0.2664 0.0124  1 . 
901  OG  OG  . SER SER A A 118 118 . 1.0591 0.6651 1.2238 -0.0351 -0.2587 0.0580  1 . 
902  N   N   . LYS LYS A A 119 119 . 0.9398 0.6047 0.9788 0.0260  -0.2273 -0.0423 1 . 
903  CA  CA  . LYS LYS A A 119 119 . 0.9706 0.6617 0.9714 0.0443  -0.2088 -0.0526 1 . 
904  C   C   . LYS LYS A A 119 119 . 0.8357 0.5674 0.8095 0.0340  -0.1795 -0.0401 1 . 
905  O   O   . LYS LYS A A 119 119 . 0.7866 0.5404 0.7439 0.0336  -0.1613 -0.0269 1 . 
906  CB  CB  . LYS LYS A A 119 119 . 1.1043 0.7916 1.0888 0.0720  -0.2199 -0.0935 1 . 
907  CG  CG  . LYS LYS A A 119 119 . 1.1964 0.9069 1.1528 0.0940  -0.2056 -0.1037 1 . 
908  CD  CD  . LYS LYS A A 119 119 . 1.3029 1.0091 1.2482 0.1244  -0.2191 -0.1443 1 . 
909  CE  CE  . LYS LYS A A 119 119 . 1.3421 1.0809 1.2621 0.1454  -0.2011 -0.1514 1 . 
910  NZ  NZ  . LYS LYS A A 119 119 . 1.4009 1.1318 1.3200 0.1777  -0.2163 -0.1872 1 . 
911  N   N   . TYR TYR A A 120 120 . 0.7678 0.5090 0.7404 0.0257  -0.1766 -0.0447 1 . 
912  CA  CA  . TYR TYR A A 120 120 . 0.7495 0.5249 0.7035 0.0165  -0.1507 -0.0337 1 . 
913  C   C   . TYR TYR A A 120 120 . 0.7677 0.5547 0.7296 -0.0024 -0.1363 -0.0029 1 . 
914  O   O   . TYR TYR A A 120 120 . 0.7820 0.5943 0.7241 -0.0028 -0.1159 0.0033  1 . 
915  CB  CB  . TYR TYR A A 120 120 . 0.7544 0.5350 0.7142 0.0104  -0.1539 -0.0404 1 . 
916  CG  CG  . TYR TYR A A 120 120 . 0.7459 0.5592 0.6875 0.0066  -0.1294 -0.0343 1 . 
917  CD1 CD1 . TYR TYR A A 120 120 . 0.7631 0.5933 0.6787 0.0225  -0.1220 -0.0499 1 . 
918  CD2 CD2 . TYR TYR A A 120 120 . 0.7370 0.5653 0.6900 -0.0118 -0.1139 -0.0125 1 . 
919  CE1 CE1 . TYR TYR A A 120 120 . 0.7601 0.6160 0.6660 0.0188  -0.1013 -0.0420 1 . 
920  CE2 CE2 . TYR TYR A A 120 120 . 0.7089 0.5631 0.6504 -0.0136 -0.0932 -0.0098 1 . 
921  CZ  CZ  . TYR TYR A A 120 120 . 0.7711 0.6362 0.6915 0.0010  -0.0879 -0.0237 1 . 
922  OH  OH  . TYR TYR A A 120 120 . 0.7645 0.6512 0.6804 -0.0013 -0.0692 -0.0186 1 . 
923  N   N   . LYS LYS A A 121 121 . 0.7689 0.5399 0.7612 -0.0181 -0.1473 0.0167  1 . 
924  CA  CA  . LYS LYS A A 121 121 . 0.7991 0.5887 0.7964 -0.0354 -0.1324 0.0480  1 . 
925  C   C   . LYS LYS A A 121 121 . 0.8134 0.6102 0.7937 -0.0288 -0.1265 0.0572  1 . 
926  O   O   . LYS LYS A A 121 121 . 0.8278 0.6526 0.7952 -0.0372 -0.1087 0.0738  1 . 
927  CB  CB  . LYS LYS A A 121 121 . 0.8472 0.6210 0.8841 -0.0535 -0.1457 0.0722  1 . 
928  CG  CG  . LYS LYS A A 121 121 . 0.9096 0.6911 0.9675 -0.0667 -0.1453 0.0727  1 . 
929  CD  CD  . LYS LYS A A 121 121 . 0.9983 0.7696 1.1018 -0.0873 -0.1566 0.1021  1 . 
930  CE  CE  . LYS LYS A A 121 121 . 1.0308 0.8150 1.1604 -0.1008 -0.1563 0.1033  1 . 
931  NZ  NZ  . LYS LYS A A 121 121 . 1.0796 0.8608 1.2591 -0.1235 -0.1644 0.1368  1 . 
932  N   N   . GLU GLU A A 122 122 . 0.8315 0.6059 0.8125 -0.0126 -0.1421 0.0452  1 . 
933  CA  CA  . GLU GLU A A 122 122 . 0.8492 0.6343 0.8156 -0.0045 -0.1374 0.0528  1 . 
934  C   C   . GLU GLU A A 122 122 . 0.7542 0.5725 0.6893 0.0017  -0.1161 0.0395  1 . 
935  O   O   . GLU GLU A A 122 122 . 0.7556 0.5981 0.6777 -0.0025 -0.1043 0.0519  1 . 
936  CB  CB  . GLU GLU A A 122 122 . 0.9960 0.7515 0.9737 0.0145  -0.1587 0.0397  1 . 
937  CG  CG  . GLU GLU A A 122 122 . 1.1386 0.8572 1.1543 0.0081  -0.1821 0.0564  1 . 
938  CD  CD  . GLU GLU A A 122 122 . 1.2737 0.9587 1.3044 0.0303  -0.2052 0.0351  1 . 
939  OE1 OE1 . GLU GLU A A 122 122 . 1.3223 1.0189 1.3304 0.0514  -0.2004 0.0081  1 . 
940  OE2 OE2 . GLU GLU A A 122 122 . 1.3267 0.9747 1.3949 0.0271  -0.2280 0.0454  1 . 
941  N   N   . LYS LYS A A 123 123 . 0.7213 0.5430 0.6457 0.0110  -0.1118 0.0155  1 . 
942  CA  CA  . LYS LYS A A 123 123 . 0.7449 0.5969 0.6474 0.0139  -0.0915 0.0071  1 . 
943  C   C   . LYS LYS A A 123 123 . 0.7522 0.6262 0.6518 -0.0040 -0.0743 0.0211  1 . 
944  O   O   . LYS LYS A A 123 123 . 0.7315 0.6282 0.6197 -0.0068 -0.0624 0.0252  1 . 
945  CB  CB  . LYS LYS A A 123 123 . 0.7074 0.5607 0.6013 0.0261  -0.0901 -0.0149 1 . 
946  CG  CG  . LYS LYS A A 123 123 . 0.7264 0.5632 0.6200 0.0474  -0.1063 -0.0337 1 . 
947  CD  CD  . LYS LYS A A 123 123 . 0.7732 0.6190 0.6529 0.0607  -0.1041 -0.0543 1 . 
948  CE  CE  . LYS LYS A A 123 123 . 0.8298 0.6710 0.7033 0.0861  -0.1155 -0.0765 1 . 
949  NZ  NZ  . LYS LYS A A 123 123 . 0.8806 0.6852 0.7737 0.0910  -0.1410 -0.0844 1 . 
950  N   N   . VAL VAL A A 124 124 . 0.7764 0.6458 0.6884 -0.0155 -0.0742 0.0270  1 . 
951  CA  CA  . VAL VAL A A 124 124 . 0.7016 0.5944 0.6135 -0.0301 -0.0573 0.0385  1 . 
952  C   C   . VAL VAL A A 124 124 . 0.7116 0.6198 0.6182 -0.0375 -0.0532 0.0574  1 . 
953  O   O   . VAL VAL A A 124 124 . 0.7426 0.6779 0.6354 -0.0410 -0.0378 0.0566  1 . 
954  CB  CB  . VAL VAL A A 124 124 . 0.6790 0.5655 0.6122 -0.0410 -0.0607 0.0456  1 . 
955  CG1 CG1 . VAL VAL A A 124 124 . 0.6810 0.5960 0.6168 -0.0548 -0.0426 0.0595  1 . 
956  CG2 CG2 . VAL VAL A A 124 124 . 0.6313 0.5105 0.5653 -0.0330 -0.0640 0.0266  1 . 
957  N   N   . LYS LYS A A 125 125 . 0.7549 0.6463 0.6734 -0.0392 -0.0683 0.0746  1 . 
958  CA  CA  . LYS LYS A A 125 125 . 0.8487 0.7571 0.7614 -0.0454 -0.0662 0.0982  1 . 
959  C   C   . LYS LYS A A 125 125 . 0.7822 0.7089 0.6718 -0.0358 -0.0616 0.0887  1 . 
960  O   O   . LYS LYS A A 125 125 . 0.7057 0.6626 0.5799 -0.0410 -0.0519 0.0979  1 . 
961  CB  CB  . LYS LYS A A 125 125 . 0.9498 0.8314 0.8854 -0.0474 -0.0862 0.1205  1 . 
962  CG  CG  . LYS LYS A A 125 125 . 1.0336 0.9326 0.9634 -0.0518 -0.0868 0.1503  1 . 
963  CD  CD  . LYS LYS A A 125 125 . 1.1308 0.9964 1.0899 -0.0519 -0.1094 0.1735  1 . 
964  CE  CE  . LYS LYS A A 125 125 . 1.2144 1.0980 1.1672 -0.0538 -0.1120 0.2072  1 . 
965  NZ  NZ  . LYS LYS A A 125 125 . 1.2529 1.1746 1.1992 -0.0708 -0.0963 0.2383  1 . 
966  N   N   . TYR TYR A A 126 126 . 0.7394 0.6522 0.6271 -0.0210 -0.0688 0.0695  1 . 
967  CA  CA  . TYR TYR A A 126 126 . 0.7181 0.6516 0.5901 -0.0129 -0.0639 0.0592  1 . 
968  C   C   . TYR TYR A A 126 126 . 0.7065 0.6686 0.5660 -0.0202 -0.0451 0.0482  1 . 
969  O   O   . TYR TYR A A 126 126 . 0.6782 0.6667 0.5252 -0.0229 -0.0401 0.0493  1 . 
970  CB  CB  . TYR TYR A A 126 126 . 0.7276 0.6479 0.6027 0.0041  -0.0704 0.0394  1 . 
971  CG  CG  . TYR TYR A A 126 126 . 0.7764 0.7233 0.6417 0.0099  -0.0628 0.0290  1 . 
972  CD1 CD1 . TYR TYR A A 126 126 . 0.8528 0.8120 0.7162 0.0145  -0.0708 0.0378  1 . 
973  CD2 CD2 . TYR TYR A A 126 126 . 0.7659 0.7275 0.6281 0.0095  -0.0488 0.0127  1 . 
974  CE1 CE1 . TYR TYR A A 126 126 . 0.8525 0.8392 0.7117 0.0183  -0.0658 0.0280  1 . 
975  CE2 CE2 . TYR TYR A A 126 126 . 0.7717 0.7583 0.6325 0.0119  -0.0430 0.0046  1 . 
976  CZ  CZ  . TYR TYR A A 126 126 . 0.8130 0.8128 0.6726 0.0161  -0.0520 0.0109  1 . 
977  OH  OH  . TYR TYR A A 126 126 . 0.7704 0.7975 0.6333 0.0175  -0.0485 0.0023  1 . 
978  N   N   . LEU LEU A A 127 127 . 0.6949 0.6518 0.5595 -0.0227 -0.0364 0.0365  1 . 
979  CA  CA  . LEU LEU A A 127 127 . 0.6368 0.6147 0.4966 -0.0278 -0.0199 0.0239  1 . 
980  C   C   . LEU LEU A A 127 127 . 0.6822 0.6831 0.5353 -0.0389 -0.0109 0.0328  1 . 
981  O   O   . LEU LEU A A 127 127 . 0.6500 0.6749 0.4935 -0.0407 -0.0024 0.0223  1 . 
982  CB  CB  . LEU LEU A A 127 127 . 0.5689 0.5344 0.4388 -0.0268 -0.0147 0.0143  1 . 
983  CG  CG  . LEU LEU A A 127 127 . 0.6179 0.5706 0.4893 -0.0141 -0.0201 0.0036  1 . 
984  CD1 CD1 . LEU LEU A A 127 127 . 0.6683 0.6124 0.5467 -0.0128 -0.0168 -0.0019 1 . 
985  CD2 CD2 . LEU LEU A A 127 127 . 0.6275 0.5980 0.4957 -0.0101 -0.0132 -0.0056 1 . 
986  N   N   . TYR TYR A A 128 128 . 0.7140 0.7102 0.5739 -0.0461 -0.0130 0.0515  1 . 
987  CA  CA  . TYR TYR A A 128 128 . 0.7106 0.7357 0.5637 -0.0555 -0.0023 0.0636  1 . 
988  C   C   . TYR TYR A A 128 128 . 0.7472 0.7976 0.5792 -0.0543 -0.0043 0.0701  1 . 
989  O   O   . TYR TYR A A 128 128 . 0.7353 0.8188 0.5518 -0.0567 0.0070  0.0627  1 . 
990  CB  CB  . TYR TYR A A 128 128 . 0.7713 0.7884 0.6408 -0.0642 -0.0065 0.0895  1 . 
991  CG  CG  . TYR TYR A A 128 128 . 0.7940 0.8010 0.6848 -0.0687 -0.0020 0.0853  1 . 
992  CD1 CD1 . TYR TYR A A 128 128 . 0.6936 0.6976 0.5863 -0.0637 0.0055  0.0614  1 . 
993  CD2 CD2 . TYR TYR A A 128 128 . 0.8403 0.8424 0.7532 -0.0787 -0.0064 0.1082  1 . 
994  CE1 CE1 . TYR TYR A A 128 128 . 0.7686 0.7663 0.6812 -0.0667 0.0080  0.0593  1 . 
995  CE2 CE2 . TYR TYR A A 128 128 . 0.8540 0.8504 0.7896 -0.0830 -0.0042 0.1042  1 . 
996  CZ  CZ  . TYR TYR A A 128 128 . 0.8299 0.8246 0.7634 -0.0761 0.0026  0.0793  1 . 
997  OH  OH  . TYR TYR A A 128 128 . 0.8488 0.8402 0.8046 -0.0789 0.0033  0.0763  1 . 
998  N   N   . ASN ASN A A 129 129 . 0.7730 0.8096 0.6048 -0.0494 -0.0198 0.0836  1 . 
999  CA  CA  . ASN ASN A A 129 129 . 0.7392 0.8005 0.5521 -0.0467 -0.0249 0.0918  1 . 
1000 C   C   . ASN ASN A A 129 129 . 0.7337 0.8125 0.5355 -0.0415 -0.0210 0.0631  1 . 
1001 O   O   . ASN ASN A A 129 129 . 0.6784 0.7916 0.4611 -0.0429 -0.0177 0.0587  1 . 
1002 CB  CB  . ASN ASN A A 129 129 . 0.7991 0.8369 0.6216 -0.0401 -0.0441 0.1108  1 . 
1003 CG  CG  . ASN ASN A A 129 129 . 0.9181 0.9822 0.7236 -0.0370 -0.0521 0.1269  1 . 
1004 OD1 OD1 . ASN ASN A A 129 129 . 0.9082 1.0008 0.6995 -0.0438 -0.0478 0.1487  1 . 
1005 ND2 ND2 . ASN ASN A A 129 129 . 1.0087 1.0676 0.8158 -0.0258 -0.0637 0.1176  1 . 
1006 N   N   . LEU LEU A A 130 130 . 0.6464 0.7047 0.4615 -0.0361 -0.0213 0.0433  1 . 
1007 CA  CA  . LEU LEU A A 130 130 . 0.6395 0.7130 0.4533 -0.0338 -0.0173 0.0183  1 . 
1008 C   C   . LEU LEU A A 130 130 . 0.6505 0.7446 0.4593 -0.0407 -0.0030 0.0015  1 . 
1009 O   O   . LEU LEU A A 130 130 . 0.7030 0.8234 0.5026 -0.0416 -0.0025 -0.0140 1 . 
1010 CB  CB  . LEU LEU A A 130 130 . 0.7126 0.7629 0.5443 -0.0273 -0.0178 0.0063  1 . 
1011 CG  CG  . LEU LEU A A 130 130 . 0.7627 0.8281 0.6016 -0.0254 -0.0160 -0.0129 1 . 
1012 CD1 CD1 . LEU LEU A A 130 130 . 0.8092 0.8938 0.6412 -0.0210 -0.0284 -0.0086 1 . 
1013 CD2 CD2 . LEU LEU A A 130 130 . 0.7481 0.7965 0.6037 -0.0191 -0.0136 -0.0186 1 . 
1014 N   N   . TYR TYR A A 131 131 . 0.6117 0.6955 0.4286 -0.0448 0.0073  0.0026  1 . 
1015 CA  CA  . TYR TYR A A 131 131 . 0.6890 0.7923 0.5046 -0.0490 0.0214  -0.0133 1 . 
1016 C   C   . TYR TYR A A 131 131 . 0.7446 0.8866 0.5357 -0.0508 0.0240  -0.0113 1 . 
1017 O   O   . TYR TYR A A 131 131 . 0.7512 0.9164 0.5365 -0.0507 0.0319  -0.0350 1 . 
1018 CB  CB  . TYR TYR A A 131 131 . 0.6857 0.7759 0.5149 -0.0522 0.0300  -0.0048 1 . 
1019 CG  CG  . TYR TYR A A 131 131 . 0.6797 0.7809 0.5184 -0.0533 0.0447  -0.0238 1 . 
1020 CD1 CD1 . TYR TYR A A 131 131 . 0.7501 0.8392 0.6054 -0.0507 0.0475  -0.0462 1 . 
1021 CD2 CD2 . TYR TYR A A 131 131 . 0.7382 0.8613 0.5746 -0.0564 0.0558  -0.0168 1 . 
1022 CE1 CE1 . TYR TYR A A 131 131 . 0.7573 0.8518 0.6272 -0.0501 0.0592  -0.0632 1 . 
1023 CE2 CE2 . TYR TYR A A 131 131 . 0.7874 0.9205 0.6366 -0.0547 0.0692  -0.0361 1 . 
1024 CZ  CZ  . TYR TYR A A 131 131 . 0.7811 0.8970 0.6477 -0.0511 0.0699  -0.0600 1 . 
1025 OH  OH  . TYR TYR A A 131 131 . 0.7657 0.8872 0.6505 -0.0479 0.0814  -0.0793 1 . 
1026 N   N   . ASP ASP A A 132 132 . 0.8141 0.9646 0.5914 -0.0518 0.0172  0.0170  1 . 
1027 CA  CA  . ASP ASP A A 132 132 . 0.8233 1.0167 0.5737 -0.0529 0.0205  0.0259  1 . 
1028 C   C   . ASP ASP A A 132 132 . 0.8287 1.0446 0.5592 -0.0484 0.0083  0.0186  1 . 
1029 O   O   . ASP ASP A A 132 132 . 0.8909 1.1488 0.5958 -0.0472 0.0115  0.0110  1 . 
1030 CB  CB  . ASP ASP A A 132 132 . 0.9128 1.1085 0.6614 -0.0576 0.0194  0.0668  1 . 
1031 CG  CG  . ASP ASP A A 132 132 . 0.9891 1.1722 0.7589 -0.0637 0.0311  0.0751  1 . 
1032 OD1 OD1 . ASP ASP A A 132 132 . 1.0004 1.1871 0.7776 -0.0630 0.0436  0.0500  1 . 
1033 OD2 OD2 . ASP ASP A A 132 132 . 1.0350 1.2043 0.8181 -0.0693 0.0263  0.1071  1 . 
1034 N   N   . LYS LYS A A 133 133 . 0.7565 0.9501 0.4978 -0.0446 -0.0062 0.0203  1 . 
1035 CA  CA  . LYS LYS A A 133 133 . 0.8388 1.0566 0.5651 -0.0400 -0.0200 0.0172  1 . 
1036 C   C   . LYS LYS A A 133 133 . 0.8492 1.0680 0.5882 -0.0386 -0.0238 -0.0177 1 . 
1037 O   O   . LYS LYS A A 133 133 . 0.8720 1.1199 0.5989 -0.0363 -0.0345 -0.0281 1 . 
1038 CB  CB  . LYS LYS A A 133 133 . 0.9086 1.1089 0.6408 -0.0352 -0.0357 0.0470  1 . 
1039 CG  CG  . LYS LYS A A 133 133 . 0.9652 1.1614 0.6929 -0.0381 -0.0358 0.0862  1 . 
1040 CD  CD  . LYS LYS A A 133 133 . 1.0396 1.2837 0.7365 -0.0415 -0.0286 0.0982  1 . 
1041 CE  CE  . LYS LYS A A 133 133 . 1.1137 1.3559 0.8125 -0.0464 -0.0280 0.1437  1 . 
1042 NZ  NZ  . LYS LYS A A 133 133 . 1.1354 1.3429 0.8542 -0.0420 -0.0470 0.1690  1 . 
1043 N   N   . ASN ASN A A 134 134 . 0.8001 0.9901 0.5650 -0.0404 -0.0162 -0.0341 1 . 
1044 CA  CA  . ASN ASN A A 134 134 . 0.7961 0.9838 0.5821 -0.0411 -0.0186 -0.0620 1 . 
1045 C   C   . ASN ASN A A 134 134 . 0.7935 0.9846 0.5868 -0.0456 -0.0061 -0.0894 1 . 
1046 O   O   . ASN ASN A A 134 134 . 0.7854 0.9538 0.5913 -0.0471 0.0057  -0.0874 1 . 
1047 CB  CB  . ASN ASN A A 134 134 . 0.7886 0.9433 0.6011 -0.0383 -0.0192 -0.0547 1 . 
1048 CG  CG  . ASN ASN A A 134 134 . 0.8081 0.9662 0.6460 -0.0395 -0.0227 -0.0743 1 . 
1049 OD1 OD1 . ASN ASN A A 134 134 . 0.8027 0.9670 0.6535 -0.0454 -0.0182 -0.0980 1 . 
1050 ND2 ND2 . ASN ASN A A 134 134 . 0.8005 0.9549 0.6501 -0.0336 -0.0308 -0.0641 1 . 
1051 N   N   . ILE ILE A A 135 135 . 0.7965 1.0155 0.5841 -0.0469 -0.0105 -0.1167 1 . 
1052 CA  CA  . ILE ILE A A 135 135 . 0.8420 1.0651 0.6367 -0.0488 -0.0001 -0.1463 1 . 
1053 C   C   . ILE ILE A A 135 135 . 0.7730 0.9662 0.6107 -0.0529 0.0025  -0.1631 1 . 
1054 O   O   . ILE ILE A A 135 135 . 0.7930 0.9726 0.6467 -0.0534 0.0139  -0.1762 1 . 
1055 CB  CB  . ILE ILE A A 135 135 . 0.9681 1.2336 0.7396 -0.0469 -0.0073 -0.1736 1 . 
1056 CG1 CG1 . ILE ILE A A 135 135 . 1.0312 1.3162 0.7838 -0.0432 0.0072  -0.1869 1 . 
1057 CG2 CG2 . ILE ILE A A 135 135 . 1.0077 1.2723 0.8086 -0.0508 -0.0180 -0.2097 1 . 
1058 CD1 CD1 . ILE ILE A A 135 135 . 1.0400 1.3021 0.8260 -0.0440 0.0174  -0.2152 1 . 
1059 N   N   . ASN ASN A A 136 136 . 0.7032 0.8881 0.5630 -0.0553 -0.0071 -0.1604 1 . 
1060 CA  CA  . ASN ASN A A 136 136 . 0.7401 0.8988 0.6424 -0.0598 -0.0028 -0.1669 1 . 
1061 C   C   . ASN ASN A A 136 136 . 0.7321 0.8610 0.6398 -0.0572 0.0096  -0.1439 1 . 
1062 O   O   . ASN ASN A A 136 136 . 0.7959 0.9057 0.7291 -0.0592 0.0183  -0.1503 1 . 
1063 CB  CB  . ASN ASN A A 136 136 . 0.7460 0.9096 0.6710 -0.0626 -0.0140 -0.1636 1 . 
1064 CG  CG  . ASN ASN A A 136 136 . 0.8478 1.0424 0.7720 -0.0659 -0.0293 -0.1879 1 . 
1065 OD1 OD1 . ASN ASN A A 136 136 . 0.8846 1.0806 0.8373 -0.0726 -0.0332 -0.2160 1 . 
1066 ND2 ND2 . ASN ASN A A 136 136 . 0.8837 1.1033 0.7771 -0.0609 -0.0401 -0.1775 1 . 
1067 N   N   . PHE PHE A A 137 137 . 0.6820 0.8067 0.5680 -0.0523 0.0086  -0.1175 1 . 
1068 CA  CA  . PHE PHE A A 137 137 . 0.6452 0.7440 0.5346 -0.0494 0.0171  -0.0986 1 . 
1069 C   C   . PHE PHE A A 137 137 . 0.7007 0.7965 0.5857 -0.0503 0.0279  -0.1032 1 . 
1070 O   O   . PHE PHE A A 137 137 . 0.7353 0.8119 0.6398 -0.0503 0.0360  -0.1027 1 . 
1071 CB  CB  . PHE PHE A A 137 137 . 0.6084 0.7026 0.4787 -0.0438 0.0105  -0.0740 1 . 
1072 CG  CG  . PHE PHE A A 137 137 . 0.6424 0.7107 0.5165 -0.0405 0.0154  -0.0586 1 . 
1073 CD1 CD1 . PHE PHE A A 137 137 . 0.6032 0.6564 0.4967 -0.0375 0.0184  -0.0571 1 . 
1074 CD2 CD2 . PHE PHE A A 137 137 . 0.6413 0.7042 0.5013 -0.0407 0.0168  -0.0452 1 . 
1075 CE1 CE1 . PHE PHE A A 137 137 . 0.6382 0.6713 0.5324 -0.0332 0.0210  -0.0455 1 . 
1076 CE2 CE2 . PHE PHE A A 137 137 . 0.6329 0.6732 0.4995 -0.0383 0.0185  -0.0341 1 . 
1077 CZ  CZ  . PHE PHE A A 137 137 . 0.6164 0.6418 0.4978 -0.0338 0.0197  -0.0359 1 . 
1078 N   N   . LYS LYS A A 138 138 . 0.7171 0.8355 0.5766 -0.0502 0.0286  -0.1052 1 . 
1079 CA  CA  . LYS LYS A A 138 138 . 0.7569 0.8818 0.6137 -0.0499 0.0407  -0.1119 1 . 
1080 C   C   . LYS LYS A A 138 138 . 0.7270 0.8450 0.6120 -0.0503 0.0469  -0.1400 1 . 
1081 O   O   . LYS LYS A A 138 138 . 0.7444 0.8460 0.6482 -0.0490 0.0560  -0.1386 1 . 
1082 CB  CB  . LYS LYS A A 138 138 . 0.7805 0.9422 0.6049 -0.0489 0.0412  -0.1134 1 . 
1083 CG  CG  . LYS LYS A A 138 138 . 0.8654 1.0425 0.6860 -0.0472 0.0560  -0.1179 1 . 
1084 CD  CD  . LYS LYS A A 138 138 . 0.9574 1.1806 0.7449 -0.0444 0.0586  -0.1259 1 . 
1085 CE  CE  . LYS LYS A A 138 138 . 1.0004 1.2401 0.7610 -0.0463 0.0555  -0.0887 1 . 
1086 NZ  NZ  . LYS LYS A A 138 138 . 1.0295 1.3166 0.7629 -0.0436 0.0670  -0.0858 1 . 
1087 N   N   . ASN ASN A A 139 139 . 0.7238 0.8531 0.6162 -0.0519 0.0400  -0.1656 1 . 
1088 CA  CA  . ASN ASN A A 139 139 . 0.7997 0.9199 0.7247 -0.0525 0.0432  -0.1948 1 . 
1089 C   C   . ASN ASN A A 139 139 . 0.8308 0.9167 0.7934 -0.0547 0.0465  -0.1827 1 . 
1090 O   O   . ASN ASN A A 139 139 . 0.8223 0.8938 0.8121 -0.0529 0.0536  -0.1936 1 . 
1091 CB  CB  . ASN ASN A A 139 139 . 0.8720 1.0080 0.8032 -0.0557 0.0309  -0.2241 1 . 
1092 CG  CG  . ASN ASN A A 139 139 . 0.9723 1.1469 0.8679 -0.0510 0.0291  -0.2452 1 . 
1093 OD1 OD1 . ASN ASN A A 139 139 . 1.0083 1.1977 0.8803 -0.0454 0.0404  -0.2398 1 . 
1094 ND2 ND2 . ASN ASN A A 139 139 . 1.0062 1.2016 0.8977 -0.0530 0.0147  -0.2686 1 . 
1095 N   N   . TYR TYR A A 140 140 . 0.7898 0.8648 0.7544 -0.0568 0.0418  -0.1590 1 . 
1096 CA  CA  . TYR TYR A A 140 140 . 0.7510 0.8006 0.7470 -0.0578 0.0455  -0.1447 1 . 
1097 C   C   . TYR TYR A A 140 140 . 0.8013 0.8370 0.7924 -0.0527 0.0541  -0.1268 1 . 
1098 O   O   . TYR TYR A A 140 140 . 0.8234 0.8421 0.8425 -0.0517 0.0597  -0.1244 1 . 
1099 CB  CB  . TYR TYR A A 140 140 . 0.7156 0.7655 0.7127 -0.0591 0.0394  -0.1265 1 . 
1100 CG  CG  . TYR TYR A A 140 140 . 0.7128 0.7466 0.7455 -0.0609 0.0434  -0.1132 1 . 
1101 CD1 CD1 . TYR TYR A A 140 140 . 0.7085 0.7299 0.7364 -0.0551 0.0490  -0.0894 1 . 
1102 CD2 CD2 . TYR TYR A A 140 140 . 0.6920 0.7255 0.7644 -0.0686 0.0409  -0.1235 1 . 
1103 CE1 CE1 . TYR TYR A A 140 140 . 0.7315 0.7448 0.7882 -0.0556 0.0536  -0.0736 1 . 
1104 CE2 CE2 . TYR TYR A A 140 140 . 0.7042 0.7268 0.8114 -0.0712 0.0457  -0.1055 1 . 
1105 CZ  CZ  . TYR TYR A A 140 140 . 0.7257 0.7402 0.8225 -0.0640 0.0529  -0.0793 1 . 
1106 OH  OH  . TYR TYR A A 140 140 . 0.7033 0.7130 0.8319 -0.0657 0.0586  -0.0581 1 . 
1107 N   N   . ILE ILE A A 141 141 . 0.7560 0.7987 0.7154 -0.0499 0.0538  -0.1125 1 . 
1108 CA  CA  . ILE ILE A A 141 141 . 0.6642 0.6959 0.6224 -0.0464 0.0594  -0.0968 1 . 
1109 C   C   . ILE ILE A A 141 141 . 0.7346 0.7702 0.7075 -0.0448 0.0688  -0.1120 1 . 
1110 O   O   . ILE ILE A A 141 141 . 0.7882 0.8107 0.7804 -0.0418 0.0736  -0.1050 1 . 
1111 CB  CB  . ILE ILE A A 141 141 . 0.6413 0.6795 0.5692 -0.0457 0.0552  -0.0795 1 . 
1112 CG1 CG1 . ILE ILE A A 141 141 . 0.5933 0.6230 0.5123 -0.0437 0.0456  -0.0654 1 . 
1113 CG2 CG2 . ILE ILE A A 141 141 . 0.6217 0.6540 0.5525 -0.0444 0.0599  -0.0677 1 . 
1114 CD1 CD1 . ILE ILE A A 141 141 . 0.5718 0.5829 0.5056 -0.0394 0.0458  -0.0548 1 . 
1115 N   N   . GLU GLU A A 142 142 . 0.6936 0.7503 0.6576 -0.0449 0.0710  -0.1341 1 . 
1116 CA  CA  . GLU GLU A A 142 142 . 0.8560 0.9213 0.8333 -0.0404 0.0809  -0.1525 1 . 
1117 C   C   . GLU GLU A A 142 142 . 0.9255 0.9682 0.9459 -0.0385 0.0823  -0.1660 1 . 
1118 O   O   . GLU GLU A A 142 142 . 0.9165 0.9550 0.9579 -0.0327 0.0900  -0.1701 1 . 
1119 CB  CB  . GLU GLU A A 142 142 . 0.8798 0.9771 0.8352 -0.0388 0.0824  -0.1772 1 . 
1120 CG  CG  . GLU GLU A A 142 142 . 0.9392 1.0636 0.8592 -0.0388 0.0866  -0.1593 1 . 
1121 CD  CD  . GLU GLU A A 142 142 . 1.0218 1.1839 0.9119 -0.0368 0.0866  -0.1777 1 . 
1122 OE1 OE1 . GLU GLU A A 142 142 . 1.0892 1.2551 0.9859 -0.0353 0.0811  -0.2090 1 . 
1123 OE2 OE2 . GLU GLU A A 142 142 . 1.0399 1.2294 0.9014 -0.0370 0.0910  -0.1599 1 . 
1124 N   N   . ASN ASN A A 143 143 . 0.9579 0.9868 0.9966 -0.0433 0.0746  -0.1705 1 . 
1125 CA  CA  . ASN ASN A A 143 143 . 0.9836 0.9905 1.0695 -0.0430 0.0749  -0.1813 1 . 
1126 C   C   . ASN ASN A A 143 143 . 0.9989 0.9846 1.1048 -0.0407 0.0782  -0.1525 1 . 
1127 O   O   . ASN ASN A A 143 143 . 1.0243 0.9934 1.1691 -0.0373 0.0809  -0.1565 1 . 
1128 CB  CB  . ASN ASN A A 143 143 . 1.0130 1.0146 1.1185 -0.0510 0.0654  -0.1917 1 . 
1129 CG  CG  . ASN ASN A A 143 143 . 0.9915 1.0162 1.0803 -0.0523 0.0592  -0.2249 1 . 
1130 OD1 OD1 . ASN ASN A A 143 143 . 0.9867 1.0293 1.0579 -0.0456 0.0639  -0.2461 1 . 
1131 ND2 ND2 . ASN ASN A A 143 143 . 1.0039 1.0332 1.0974 -0.0602 0.0486  -0.2292 1 . 
1132 N   N   . PHE PHE A A 144 144 . 0.9271 0.9134 1.0080 -0.0412 0.0768  -0.1244 1 . 
1133 CA  CA  . PHE PHE A A 144 144 . 0.8796 0.8530 0.9709 -0.0367 0.0790  -0.0999 1 . 
1134 C   C   . PHE PHE A A 144 144 . 0.8513 0.8280 0.9519 -0.0302 0.0854  -0.1065 1 . 
1135 O   O   . PHE PHE A A 144 144 . 0.8522 0.8160 0.9838 -0.0252 0.0875  -0.0993 1 . 
1136 CB  CB  . PHE PHE A A 144 144 . 0.8616 0.8387 0.9197 -0.0363 0.0746  -0.0766 1 . 
1137 CG  CG  . PHE PHE A A 144 144 . 0.8407 0.8141 0.8982 -0.0384 0.0704  -0.0633 1 . 
1138 CD1 CD1 . PHE PHE A A 144 144 . 0.8686 0.8313 0.9560 -0.0377 0.0722  -0.0496 1 . 
1139 CD2 CD2 . PHE PHE A A 144 144 . 0.8488 0.8322 0.8784 -0.0402 0.0652  -0.0620 1 . 
1140 CE1 CE1 . PHE PHE A A 144 144 . 0.8579 0.8242 0.9463 -0.0392 0.0708  -0.0347 1 . 
1141 CE2 CE2 . PHE PHE A A 144 144 . 0.8519 0.8370 0.8838 -0.0403 0.0629  -0.0503 1 . 
1142 CZ  CZ  . PHE PHE A A 144 144 . 0.8535 0.8322 0.9142 -0.0400 0.0667  -0.0365 1 . 
1143 N   N   . VAL VAL A A 145 145 . 0.7694 0.7669 0.8450 -0.0297 0.0890  -0.1178 1 . 
1144 CA  CA  . VAL VAL A A 145 145 . 0.7087 0.7178 0.7937 -0.0234 0.0971  -0.1235 1 . 
1145 C   C   . VAL VAL A A 145 145 . 0.7038 0.7082 0.8253 -0.0170 0.1021  -0.1505 1 . 
1146 O   O   . VAL VAL A A 145 145 . 0.7153 0.7120 0.8683 -0.0096 0.1058  -0.1482 1 . 
1147 CB  CB  . VAL VAL A A 145 145 . 0.6962 0.7344 0.7469 -0.0252 0.1013  -0.1259 1 . 
1148 CG1 CG1 . VAL VAL A A 145 145 . 0.7130 0.7697 0.7762 -0.0191 0.1116  -0.1273 1 . 
1149 CG2 CG2 . VAL VAL A A 145 145 . 0.6708 0.7065 0.6916 -0.0317 0.0931  -0.1002 1 . 
1150 N   N   . LYS LYS A A 146 146 . 0.7228 0.7311 0.8436 -0.0190 0.1003  -0.1779 1 . 
1151 CA  CA  . LYS LYS A A 146 146 . 0.7880 0.7900 0.9460 -0.0121 0.1026  -0.2104 1 . 
1152 C   C   . LYS LYS A A 146 146 . 0.8407 0.8081 1.0490 -0.0110 0.0986  -0.1993 1 . 
1153 O   O   . LYS LYS A A 146 146 . 0.8260 0.7839 1.0733 -0.0016 0.1018  -0.2143 1 . 
1154 CB  CB  . LYS LYS A A 146 146 . 0.7483 0.7603 0.8959 -0.0157 0.0971  -0.2428 1 . 
1155 CG  CG  . LYS LYS A A 146 146 . 0.7945 0.8470 0.8943 -0.0134 0.1026  -0.2555 1 . 
1156 CD  CD  . LYS LYS A A 146 146 . 0.8807 0.9475 0.9625 -0.0173 0.0939  -0.2834 1 . 
1157 CE  CE  . LYS LYS A A 146 146 . 0.9671 1.0796 0.9994 -0.0131 0.1002  -0.2924 1 . 
1158 NZ  NZ  . LYS LYS A A 146 146 . 1.0379 1.1713 1.0525 -0.0132 0.0910  -0.3274 1 . 
1159 N   N   . GLU GLU A A 147 147 . 0.8726 0.8237 1.0819 -0.0193 0.0921  -0.1709 1 . 
1160 CA  CA  . GLU GLU A A 147 147 . 0.9549 0.8783 1.2090 -0.0187 0.0893  -0.1510 1 . 
1161 C   C   . GLU GLU A A 147 147 . 0.9281 0.8498 1.1936 -0.0088 0.0936  -0.1319 1 . 
1162 O   O   . GLU GLU A A 147 147 . 0.9422 0.8468 1.2540 -0.0015 0.0938  -0.1336 1 . 
1163 CB  CB  . GLU GLU A A 147 147 . 1.0880 1.0053 1.3329 -0.0281 0.0841  -0.1214 1 . 
1164 CG  CG  . GLU GLU A A 147 147 . 1.2577 1.1642 1.5310 -0.0377 0.0782  -0.1323 1 . 
1165 CD  CD  . GLU GLU A A 147 147 . 1.4035 1.2890 1.7213 -0.0412 0.0765  -0.1023 1 . 
1166 OE1 OE1 . GLU GLU A A 147 147 . 1.4612 1.3521 1.7615 -0.0410 0.0782  -0.0667 1 . 
1167 OE2 OE2 . GLU GLU A A 147 147 . 1.4903 1.3551 1.8620 -0.0435 0.0730  -0.1140 1 . 
1168 N   N   . TRP TRP A A 148 148 . 0.8936 0.8322 1.1212 -0.0082 0.0951  -0.1136 1 . 
1169 CA  CA  . TRP TRP A A 148 148 . 0.9235 0.8652 1.1621 0.0003  0.0969  -0.0969 1 . 
1170 C   C   . TRP TRP A A 148 148 . 0.9626 0.9127 1.2285 0.0107  0.1045  -0.1226 1 . 
1171 O   O   . TRP TRP A A 148 148 . 0.9917 0.9296 1.3000 0.0201  0.1045  -0.1186 1 . 
1172 CB  CB  . TRP TRP A A 148 148 . 0.9649 0.9248 1.1611 -0.0026 0.0954  -0.0800 1 . 
1173 CG  CG  . TRP TRP A A 148 148 . 1.0205 0.9726 1.1963 -0.0070 0.0873  -0.0530 1 . 
1174 CD1 CD1 . TRP TRP A A 148 148 . 1.0389 0.9754 1.2327 -0.0061 0.0834  -0.0333 1 . 
1175 CD2 CD2 . TRP TRP A A 148 148 . 1.0645 1.0264 1.1983 -0.0117 0.0825  -0.0429 1 . 
1176 NE1 NE1 . TRP TRP A A 148 148 . 1.0555 0.9961 1.2170 -0.0084 0.0776  -0.0137 1 . 
1177 CE2 CE2 . TRP TRP A A 148 148 . 1.0664 1.0196 1.1923 -0.0115 0.0760  -0.0214 1 . 
1178 CE3 CE3 . TRP TRP A A 148 148 . 1.0983 1.0763 1.2031 -0.0156 0.0829  -0.0487 1 . 
1179 CZ2 CZ2 . TRP TRP A A 148 148 . 1.0936 1.0520 1.1834 -0.0131 0.0691  -0.0112 1 . 
1180 CZ3 CZ3 . TRP TRP A A 148 148 . 1.1176 1.0962 1.1910 -0.0191 0.0747  -0.0354 1 . 
1181 CH2 CH2 . TRP TRP A A 148 148 . 1.1168 1.0848 1.1828 -0.0169 0.0676  -0.0196 1 . 
1182 N   N   . VAL VAL A A 149 149 . 0.9716 0.9460 1.2138 0.0108  0.1114  -0.1483 1 . 
1183 CA  CA  . VAL VAL A A 149 149 . 1.0144 1.0065 1.2772 0.0230  0.1212  -0.1732 1 . 
1184 C   C   . VAL VAL A A 149 149 . 0.9896 0.9594 1.3022 0.0318  0.1201  -0.1997 1 . 
1185 O   O   . VAL VAL A A 149 149 . 1.0020 0.9778 1.3475 0.0458  0.1263  -0.2156 1 . 
1186 CB  CB  . VAL VAL A A 149 149 . 1.0872 1.1159 1.3100 0.0214  0.1298  -0.1936 1 . 
1187 CG1 CG1 . VAL VAL A A 149 149 . 1.0680 1.1111 1.2478 0.0107  0.1278  -0.1641 1 . 
1188 CG2 CG2 . VAL VAL A A 149 149 . 1.1351 1.1615 1.3474 0.0184  0.1269  -0.2249 1 . 
1189 N   N   . SER SER A A 150 150 . 0.9841 0.9277 1.3086 0.0240  0.1115  -0.2042 1 . 
1190 CA  CA  . SER SER A A 150 150 . 1.0045 0.9210 1.3848 0.0304  0.1075  -0.2277 1 . 
1191 C   C   . SER SER A A 150 150 . 1.0160 0.9043 1.4463 0.0359  0.1033  -0.1986 1 . 
1192 O   O   . SER SER A A 150 150 . 1.0335 0.8958 1.5195 0.0427  0.0993  -0.2144 1 . 
1193 CB  CB  . SER SER A A 150 150 . 1.0043 0.9038 1.3880 0.0180  0.0982  -0.2411 1 . 
1194 OG  OG  . SER SER A A 150 150 . 0.9971 0.8739 1.3932 0.0073  0.0913  -0.2019 1 . 
1195 N   N   . LYS LYS A A 151 151 . 1.0273 0.9202 1.4407 0.0337  0.1025  -0.1570 1 . 
1196 CA  CA  . LYS LYS A A 151 151 . 1.0790 0.9544 1.5343 0.0417  0.0985  -0.1273 1 . 
1197 C   C   . LYS LYS A A 151 151 . 1.0833 0.9813 1.5409 0.0548  0.1038  -0.1237 1 . 
1198 O   O   . LYS LYS A A 151 151 . 1.0693 0.9572 1.5640 0.0641  0.0996  -0.1013 1 . 
1199 CB  CB  . LYS LYS A A 151 151 . 1.0740 0.9404 1.5136 0.0317  0.0915  -0.0820 1 . 
1200 CG  CG  . LYS LYS A A 151 151 . 1.0599 0.9511 1.4474 0.0290  0.0913  -0.0588 1 . 
1201 CD  CD  . LYS LYS A A 151 151 . 1.0668 0.9531 1.4308 0.0195  0.0854  -0.0255 1 . 
1202 CE  CE  . LYS LYS A A 151 151 . 1.0480 0.9563 1.3607 0.0180  0.0827  -0.0087 1 . 
1203 NZ  NZ  . LYS LYS A A 151 151 . 1.0372 0.9453 1.3221 0.0113  0.0782  0.0166  1 . 
1204 N   N   . GLU GLU A A 152 152 . 1.0800 1.0112 1.5025 0.0555  0.1125  -0.1427 1 . 
1205 CA  CA  . GLU GLU A A 152 152 . 1.0634 1.0221 1.4964 0.0677  0.1198  -0.1451 1 . 
1206 C   C   . GLU GLU A A 152 152 . 1.0606 1.0283 1.5247 0.0826  0.1295  -0.1889 1 . 
1207 O   O   . GLU GLU A A 152 152 . 1.0616 1.0205 1.5244 0.0814  0.1305  -0.2216 1 . 
1208 CB  CB  . GLU GLU A A 152 152 . 1.0622 1.0557 1.4433 0.0589  0.1244  -0.1357 1 . 
1209 CG  CG  . GLU GLU A A 152 152 . 1.0549 1.0619 1.4390 0.0603  0.1196  -0.1034 1 . 
1210 CD  CD  . GLU GLU A A 152 152 . 1.0551 1.0800 1.4855 0.0770  0.1257  -0.1106 1 . 
1211 OE1 OE1 . GLU GLU A A 152 152 . 1.0774 1.1150 1.5263 0.0875  0.1376  -0.1442 1 . 
1212 OE2 OE2 . GLU GLU A A 152 152 . 1.0309 1.0603 1.4796 0.0810  0.1181  -0.0844 1 . 
1213 N   N   . LYS LYS A A 153 153 . 1.0394 1.0274 1.5336 0.0980  0.1360  -0.1913 1 . 
1214 CA  CA  . LYS LYS A A 153 153 . 1.0120 1.0161 1.5350 0.1159  0.1472  -0.2353 1 . 
1215 C   C   . LYS LYS A A 153 153 . 0.9627 1.0119 1.4372 0.1133  0.1614  -0.2606 1 . 
1216 O   O   . LYS LYS A A 153 153 . 0.9531 1.0107 1.4277 0.1218  0.1678  -0.3041 1 . 
1217 CB  CB  . LYS LYS A A 153 153 . 1.0382 1.0558 1.6110 0.1349  0.1508  -0.2288 1 . 
1218 CG  CG  . LYS LYS A A 153 153 . 1.0512 1.0254 1.6890 0.1463  0.1387  -0.2185 1 . 
1219 CD  CD  . LYS LYS A A 153 153 . 1.0073 0.9542 1.6381 0.1326  0.1235  -0.1674 1 . 
1220 CE  CE  . LYS LYS A A 153 153 . 0.9391 0.9179 1.5415 0.1273  0.1226  -0.1334 1 . 
1221 NZ  NZ  . LYS LYS A A 153 153 . 0.9025 0.8707 1.4568 0.1075  0.1128  -0.1005 1 . 
1222 N   N   . ARG ARG A A 154 154 . 0.9456 1.0248 1.3791 0.1016  0.1653  -0.2336 1 . 
1223 CA  CA  . ARG ARG A A 154 154 . 0.9569 1.0854 1.3504 0.0999  0.1803  -0.2484 1 . 
1224 C   C   . ARG ARG A A 154 154 . 0.9189 1.0437 1.2676 0.0898  0.1786  -0.2689 1 . 
1225 O   O   . ARG ARG A A 154 154 . 0.8885 0.9782 1.2229 0.0764  0.1652  -0.2561 1 . 
1226 CB  CB  . ARG ARG A A 154 154 . 0.9834 1.1382 1.3522 0.0872  0.1814  -0.2093 1 . 
1227 CG  CG  . ARG ARG A A 154 154 . 1.0515 1.2022 1.4607 0.0920  0.1752  -0.1812 1 . 
1228 CD  CD  . ARG ARG A A 154 154 . 1.1172 1.3152 1.5214 0.0875  0.1834  -0.1610 1 . 
1229 NE  NE  . ARG ARG A A 154 154 . 1.1818 1.3957 1.5335 0.0689  0.1849  -0.1480 1 . 
1230 CZ  CZ  . ARG ARG A A 154 154 . 1.2328 1.4838 1.5773 0.0596  0.1901  -0.1260 1 . 
1231 NH1 NH1 . ARG ARG A A 154 154 . 1.2562 1.5357 1.6421 0.0666  0.1945  -0.1155 1 . 
1232 NH2 NH2 . ARG ARG A A 154 154 . 1.2436 1.5035 1.5442 0.0431  0.1898  -0.1129 1 . 
1233 N   N   . THR THR A A 155 155 . 0.8913 1.0579 1.2177 0.0974  0.1927  -0.3005 1 . 
1234 CA  CA  . THR THR A A 155 155 . 0.8743 1.0493 1.1530 0.0889  0.1912  -0.3191 1 . 
1235 C   C   . THR THR A A 155 155 . 0.8491 1.0584 1.0756 0.0740  0.1964  -0.2883 1 . 
1236 O   O   . THR THR A A 155 155 . 0.8111 1.0471 1.0408 0.0725  0.2047  -0.2613 1 . 
1237 CB  CB  . THR THR A A 155 155 . 0.9231 1.1272 1.2025 0.1071  0.2015  -0.3735 1 . 
1238 OG1 OG1 . THR THR A A 155 155 . 0.8885 1.1520 1.1627 0.1194  0.2224  -0.3767 1 . 
1239 CG2 CG2 . THR THR A A 155 155 . 0.9748 1.1395 1.3132 0.1222  0.1939  -0.4065 1 . 
1240 N   N   . PHE PHE A A 156 156 . 0.8853 1.0932 1.0681 0.0626  0.1900  -0.2915 1 . 
1241 CA  CA  . PHE PHE A A 156 156 . 0.9586 1.1949 1.0936 0.0488  0.1928  -0.2623 1 . 
1242 C   C   . PHE PHE A A 156 156 . 0.9959 1.2578 1.0864 0.0484  0.1939  -0.2870 1 . 
1243 O   O   . PHE PHE A A 156 156 . 1.0191 1.2568 1.1110 0.0497  0.1831  -0.3158 1 . 
1244 CB  CB  . PHE PHE A A 156 156 . 0.9749 1.1727 1.1016 0.0313  0.1770  -0.2229 1 . 
1245 CG  CG  . PHE PHE A A 156 156 . 0.9799 1.1592 1.1416 0.0309  0.1737  -0.1953 1 . 
1246 CD1 CD1 . PHE PHE A A 156 156 . 0.9673 1.1761 1.1306 0.0276  0.1809  -0.1694 1 . 
1247 CD2 CD2 . PHE PHE A A 156 156 . 0.9651 1.1000 1.1597 0.0331  0.1623  -0.1932 1 . 
1248 CE1 CE1 . PHE PHE A A 156 156 . 0.9425 1.1371 1.1383 0.0273  0.1749  -0.1461 1 . 
1249 CE2 CE2 . PHE PHE A A 156 156 . 0.9473 1.0697 1.1705 0.0340  0.1576  -0.1673 1 . 
1250 CZ  CZ  . PHE PHE A A 156 156 . 0.9420 1.0941 1.1651 0.0313  0.1629  -0.1457 1 . 
1251 N   N   . ASN ASN A A 157 157 . 1.0111 1.3235 1.0641 0.0458  0.2056  -0.2732 1 . 
1252 CA  CA  . ASN ASN A A 157 157 . 1.0911 1.4338 1.0976 0.0464  0.2056  -0.2933 1 . 
1253 C   C   . ASN ASN A A 157 157 . 1.0585 1.3737 1.0358 0.0287  0.1881  -0.2687 1 . 
1254 O   O   . ASN ASN A A 157 157 . 1.0198 1.2995 1.0081 0.0166  0.1788  -0.2343 1 . 
1255 CB  CB  . ASN ASN A A 157 157 . 1.1732 1.5879 1.1500 0.0526  0.2265  -0.2873 1 . 
1256 CG  CG  . ASN ASN A A 157 157 . 1.2083 1.6384 1.1721 0.0366  0.2301  -0.2311 1 . 
1257 OD1 OD1 . ASN ASN A A 157 157 . 1.2017 1.5910 1.1651 0.0209  0.2148  -0.2004 1 . 
1258 ND2 ND2 . ASN ASN A A 157 157 . 1.2462 1.7381 1.2010 0.0411  0.2508  -0.2182 1 . 
1259 N   N   . ASN ASN A A 158 158 . 1.0423 1.3767 0.9821 0.0291  0.1828  -0.2890 1 . 
1260 CA  CA  . ASN ASN A A 158 158 . 1.0254 1.3368 0.9408 0.0148  0.1655  -0.2700 1 . 
1261 C   C   . ASN ASN A A 158 158 . 0.9331 1.2535 0.8273 0.0024  0.1667  -0.2187 1 . 
1262 O   O   . ASN ASN A A 158 158 . 0.7755 1.0596 0.6697 -0.0091 0.1525  -0.1939 1 . 
1263 CB  CB  . ASN ASN A A 158 158 . 1.1351 1.4738 1.0147 0.0187  0.1589  -0.3018 1 . 
1264 CG  CG  . ASN ASN A A 158 158 . 1.2346 1.5584 1.1404 0.0294  0.1532  -0.3562 1 . 
1265 OD1 OD1 . ASN ASN A A 158 158 . 1.2573 1.5312 1.1969 0.0237  0.1395  -0.3630 1 . 
1266 ND2 ND2 . ASN ASN A A 158 158 . 1.2806 1.6491 1.1735 0.0456  0.1637  -0.3954 1 . 
1267 N   N   . ASN ASN A A 159 159 . 0.8915 1.2607 0.7715 0.0050  0.1833  -0.2020 1 . 
1268 CA  CA  . ASN ASN A A 159 159 . 0.8594 1.2354 0.7284 -0.0081 0.1834  -0.1516 1 . 
1269 C   C   . ASN ASN A A 159 159 . 0.7738 1.1041 0.6809 -0.0162 0.1768  -0.1269 1 . 
1270 O   O   . ASN ASN A A 159 159 . 0.7501 1.0559 0.6526 -0.0283 0.1647  -0.0950 1 . 
1271 CB  CB  . ASN ASN A A 159 159 . 0.9173 1.3585 0.7717 -0.0047 0.2043  -0.1360 1 . 
1272 CG  CG  . ASN ASN A A 159 159 . 0.9441 1.3897 0.7985 -0.0202 0.2036  -0.0808 1 . 
1273 OD1 OD1 . ASN ASN A A 159 159 . 0.9879 1.4656 0.8602 -0.0220 0.2188  -0.0589 1 . 
1274 ND2 ND2 . ASN ASN A A 159 159 . 0.9258 1.3389 0.7652 -0.0315 0.1851  -0.0587 1 . 
1275 N   N   . GLU GLU A A 160 160 . 0.7476 1.0669 0.6931 -0.0082 0.1832  -0.1428 1 . 
1276 CA  CA  . GLU GLU A A 160 160 . 0.7405 1.0202 0.7205 -0.0142 0.1751  -0.1214 1 . 
1277 C   C   . GLU GLU A A 160 160 . 0.6931 0.9187 0.6767 -0.0179 0.1566  -0.1258 1 . 
1278 O   O   . GLU GLU A A 160 160 . 0.6629 0.8584 0.6539 -0.0261 0.1452  -0.1004 1 . 
1279 CB  CB  . GLU GLU A A 160 160 . 0.8414 1.1290 0.8626 -0.0030 0.1866  -0.1351 1 . 
1280 CG  CG  . GLU GLU A A 160 160 . 0.9804 1.3237 1.0074 -0.0005 0.2058  -0.1226 1 . 
1281 CD  CD  . GLU GLU A A 160 160 . 1.1105 1.4660 1.1807 0.0140  0.2177  -0.1410 1 . 
1282 OE1 OE1 . GLU GLU A A 160 160 . 1.1538 1.4670 1.2555 0.0176  0.2075  -0.1481 1 . 
1283 OE2 OE2 . GLU GLU A A 160 160 . 1.1724 1.5827 1.2461 0.0227  0.2377  -0.1468 1 . 
1284 N   N   . ILE ILE A A 161 161 . 0.6793 0.8939 0.6605 -0.0117 0.1532  -0.1586 1 . 
1285 CA  CA  . ILE ILE A A 161 161 . 0.6636 0.8342 0.6489 -0.0168 0.1371  -0.1588 1 . 
1286 C   C   . ILE ILE A A 161 161 . 0.7389 0.9045 0.6932 -0.0277 0.1265  -0.1318 1 . 
1287 O   O   . ILE ILE A A 161 161 . 0.7011 0.8352 0.6616 -0.0332 0.1157  -0.1116 1 . 
1288 CB  CB  . ILE ILE A A 161 161 . 0.6842 0.8494 0.6732 -0.0113 0.1337  -0.1972 1 . 
1289 CG1 CG1 . ILE ILE A A 161 161 . 0.6803 0.8414 0.7084 0.0009  0.1414  -0.2262 1 . 
1290 CG2 CG2 . ILE ILE A A 161 161 . 0.6273 0.7554 0.6190 -0.0192 0.1179  -0.1911 1 . 
1291 CD1 CD1 . ILE ILE A A 161 161 . 0.6767 0.8008 0.7457 0.0014  0.1379  -0.2103 1 . 
1292 N   N   . ASN ASN A A 162 162 . 0.7293 0.9288 0.6496 -0.0292 0.1292  -0.1311 1 . 
1293 CA  CA  . ASN ASN A A 162 162 . 0.7509 0.9467 0.6445 -0.0380 0.1184  -0.1047 1 . 
1294 C   C   . ASN ASN A A 162 162 . 0.7368 0.9184 0.6408 -0.0451 0.1153  -0.0691 1 . 
1295 O   O   . ASN ASN A A 162 162 . 0.6619 0.8140 0.5635 -0.0500 0.1016  -0.0529 1 . 
1296 CB  CB  . ASN ASN A A 162 162 . 0.8803 1.1210 0.7373 -0.0375 0.1229  -0.1042 1 . 
1297 CG  CG  . ASN ASN A A 162 162 . 0.9259 1.1611 0.7596 -0.0453 0.1101  -0.0752 1 . 
1298 OD1 OD1 . ASN ASN A A 162 162 . 0.9505 1.1961 0.7794 -0.0512 0.1117  -0.0423 1 . 
1299 ND2 ND2 . ASN ASN A A 162 162 . 0.9502 1.1673 0.7756 -0.0454 0.0964  -0.0860 1 . 
1300 N   N   . LYS LYS A A 163 163 . 0.7374 0.9413 0.6557 -0.0451 0.1273  -0.0583 1 . 
1301 CA  CA  . LYS LYS A A 163 163 . 0.7708 0.9610 0.7065 -0.0531 0.1221  -0.0271 1 . 
1302 C   C   . LYS LYS A A 163 163 . 0.7469 0.8936 0.7053 -0.0519 0.1105  -0.0291 1 . 
1303 O   O   . LYS LYS A A 163 163 . 0.7582 0.8800 0.7174 -0.0575 0.0968  -0.0101 1 . 
1304 CB  CB  . LYS LYS A A 163 163 . 0.8776 1.1035 0.8330 -0.0533 0.1376  -0.0175 1 . 
1305 CG  CG  . LYS LYS A A 163 163 . 0.9938 1.2654 0.9297 -0.0585 0.1478  0.0031  1 . 
1306 CD  CD  . LYS LYS A A 163 163 . 1.0963 1.4030 1.0604 -0.0610 0.1627  0.0197  1 . 
1307 CE  CE  . LYS LYS A A 163 163 . 1.1625 1.4942 1.1421 -0.0468 0.1799  -0.0120 1 . 
1308 NZ  NZ  . LYS LYS A A 163 163 . 1.2025 1.5815 1.1513 -0.0368 0.1957  -0.0332 1 . 
1309 N   N   . PHE PHE A A 164 164 . 0.7374 0.8760 0.7158 -0.0436 0.1155  -0.0513 1 . 
1310 CA  CA  . PHE PHE A A 164 164 . 0.7315 0.8342 0.7298 -0.0416 0.1054  -0.0494 1 . 
1311 C   C   . PHE PHE A A 164 164 . 0.6798 0.7553 0.6595 -0.0438 0.0918  -0.0467 1 . 
1312 O   O   . PHE PHE A A 164 164 . 0.6477 0.6995 0.6318 -0.0443 0.0808  -0.0343 1 . 
1313 CB  CB  . PHE PHE A A 164 164 . 0.8466 0.9446 0.8718 -0.0319 0.1125  -0.0715 1 . 
1314 CG  CG  . PHE PHE A A 164 164 . 0.9539 1.0777 1.0042 -0.0264 0.1255  -0.0756 1 . 
1315 CD1 CD1 . PHE PHE A A 164 164 . 0.9926 1.1433 1.0441 -0.0318 0.1304  -0.0565 1 . 
1316 CD2 CD2 . PHE PHE A A 164 164 . 1.0029 1.1250 1.0812 -0.0155 0.1327  -0.0979 1 . 
1317 CE1 CE1 . PHE PHE A A 164 164 . 1.0136 1.1939 1.0921 -0.0260 0.1438  -0.0597 1 . 
1318 CE2 CE2 . PHE PHE A A 164 164 . 1.0269 1.1753 1.1315 -0.0077 0.1451  -0.1035 1 . 
1319 CZ  CZ  . PHE PHE A A 164 164 . 1.0275 1.2077 1.1315 -0.0128 0.1515  -0.0843 1 . 
1320 N   N   . GLY GLY A A 165 165 . 0.6623 0.7452 0.6212 -0.0440 0.0922  -0.0592 1 . 
1321 CA  CA  . GLY GLY A A 165 165 . 0.6017 0.6649 0.5460 -0.0455 0.0803  -0.0564 1 . 
1322 C   C   . GLY GLY A A 165 165 . 0.6409 0.6947 0.5717 -0.0498 0.0693  -0.0327 1 . 
1323 O   O   . GLY GLY A A 165 165 . 0.6019 0.6325 0.5331 -0.0479 0.0590  -0.0267 1 . 
1324 N   N   . ARG ARG A A 166 166 . 0.6286 0.7016 0.5499 -0.0549 0.0713  -0.0185 1 . 
1325 CA  CA  . ARG ARG A A 166 166 . 0.7168 0.7766 0.6338 -0.0598 0.0588  0.0048  1 . 
1326 C   C   . ARG ARG A A 166 166 . 0.6548 0.6913 0.5925 -0.0593 0.0507  0.0116  1 . 
1327 O   O   . ARG ARG A A 166 166 . 0.5923 0.6061 0.5273 -0.0587 0.0359  0.0196  1 . 
1328 CB  CB  . ARG ARG A A 166 166 . 0.7928 0.8792 0.7046 -0.0671 0.0637  0.0241  1 . 
1329 CG  CG  . ARG ARG A A 166 166 . 0.9154 1.0110 0.8015 -0.0688 0.0579  0.0344  1 . 
1330 CD  CD  . ARG ARG A A 166 166 . 0.9551 1.0805 0.8382 -0.0767 0.0638  0.0606  1 . 
1331 NE  NE  . ARG ARG A A 166 166 . 1.0684 1.2005 0.9293 -0.0779 0.0554  0.0770  1 . 
1332 CZ  CZ  . ARG ARG A A 166 166 . 1.1656 1.2842 1.0340 -0.0842 0.0432  0.1070  1 . 
1333 NH1 NH1 . ARG ARG A A 166 166 . 1.1893 1.2867 1.0873 -0.0908 0.0372  0.1211  1 . 
1334 NH2 NH2 . ARG ARG A A 166 166 . 1.2314 1.3573 1.0808 -0.0836 0.0353  0.1228  1 . 
1335 N   N   . TYR TYR A A 167 167 . 0.6284 0.6716 0.5874 -0.0580 0.0587  0.0067  1 . 
1336 CA  CA  . TYR TYR A A 167 167 . 0.6469 0.6719 0.6246 -0.0567 0.0489  0.0123  1 . 
1337 C   C   . TYR TYR A A 167 167 . 0.6210 0.6216 0.5902 -0.0487 0.0397  0.0046  1 . 
1338 O   O   . TYR TYR A A 167 167 . 0.5772 0.5606 0.5470 -0.0465 0.0256  0.0098  1 . 
1339 CB  CB  . TYR TYR A A 167 167 . 0.6964 0.7363 0.7005 -0.0547 0.0593  0.0082  1 . 
1340 CG  CG  . TYR TYR A A 167 167 . 0.6852 0.7578 0.7013 -0.0608 0.0718  0.0159  1 . 
1341 CD1 CD1 . TYR TYR A A 167 167 . 0.7121 0.7980 0.7171 -0.0697 0.0716  0.0321  1 . 
1342 CD2 CD2 . TYR TYR A A 167 167 . 0.7382 0.8307 0.7795 -0.0566 0.0841  0.0093  1 . 
1343 CE1 CE1 . TYR TYR A A 167 167 . 0.7596 0.8820 0.7761 -0.0753 0.0851  0.0435  1 . 
1344 CE2 CE2 . TYR TYR A A 167 167 . 0.7645 0.8940 0.8182 -0.0607 0.0978  0.0168  1 . 
1345 CZ  CZ  . TYR TYR A A 167 167 . 0.7911 0.9372 0.8313 -0.0706 0.0989  0.0349  1 . 
1346 OH  OH  . TYR TYR A A 167 167 . 0.8248 1.0142 0.8771 -0.0747 0.1147  0.0464  1 . 
1347 N   N   . ILE ILE A A 168 168 . 0.6126 0.6141 0.5750 -0.0442 0.0470  -0.0082 1 . 
1348 CA  CA  . ILE ILE A A 168 168 . 0.6246 0.6096 0.5810 -0.0375 0.0409  -0.0114 1 . 
1349 C   C   . ILE ILE A A 168 168 . 0.6331 0.6078 0.5696 -0.0363 0.0287  -0.0065 1 . 
1350 O   O   . ILE ILE A A 168 168 . 0.6025 0.5646 0.5344 -0.0295 0.0192  -0.0049 1 . 
1351 CB  CB  . ILE ILE A A 168 168 . 0.5817 0.5712 0.5425 -0.0357 0.0508  -0.0243 1 . 
1352 CG1 CG1 . ILE ILE A A 168 168 . 0.6032 0.5971 0.5897 -0.0340 0.0607  -0.0308 1 . 
1353 CG2 CG2 . ILE ILE A A 168 168 . 0.5813 0.5599 0.5385 -0.0303 0.0462  -0.0226 1 . 
1354 CD1 CD1 . ILE ILE A A 168 168 . 0.6661 0.6606 0.6645 -0.0333 0.0681  -0.0460 1 . 
1355 N   N   . LEU LEU A A 169 169 . 0.5822 0.5645 0.5065 -0.0411 0.0285  -0.0043 1 . 
1356 CA  CA  . LEU LEU A A 169 169 . 0.5433 0.5149 0.4526 -0.0380 0.0164  0.0000  1 . 
1357 C   C   . LEU LEU A A 169 169 . 0.6477 0.6017 0.5617 -0.0369 0.0018  0.0084  1 . 
1358 O   O   . LEU LEU A A 169 169 . 0.6927 0.6323 0.5990 -0.0292 -0.0100 0.0062  1 . 
1359 CB  CB  . LEU LEU A A 169 169 . 0.6050 0.5907 0.5020 -0.0431 0.0179  0.0043  1 . 
1360 CG  CG  . LEU LEU A A 169 169 . 0.5879 0.5925 0.4815 -0.0439 0.0297  -0.0097 1 . 
1361 CD1 CD1 . LEU LEU A A 169 169 . 0.7290 0.7550 0.6069 -0.0482 0.0310  -0.0068 1 . 
1362 CD2 CD2 . LEU LEU A A 169 169 . 0.6414 0.6395 0.5356 -0.0375 0.0279  -0.0196 1 . 
1363 N   N   . GLU GLU A A 170 170 . 0.6495 0.6060 0.5790 -0.0442 0.0017  0.0163  1 . 
1364 CA  CA  . GLU GLU A A 170 170 . 0.6908 0.6300 0.6317 -0.0453 -0.0149 0.0224  1 . 
1365 C   C   . GLU GLU A A 170 170 . 0.6676 0.5938 0.6051 -0.0338 -0.0242 0.0109  1 . 
1366 O   O   . GLU GLU A A 170 170 . 0.6844 0.5929 0.6189 -0.0278 -0.0411 0.0069  1 . 
1367 CB  CB  . GLU GLU A A 170 170 . 0.7725 0.7234 0.7369 -0.0561 -0.0112 0.0331  1 . 
1368 CG  CG  . GLU GLU A A 170 170 . 0.8546 0.7900 0.8384 -0.0617 -0.0294 0.0417  1 . 
1369 CD  CD  . GLU GLU A A 170 170 . 0.8333 0.7873 0.8435 -0.0760 -0.0235 0.0592  1 . 
1370 OE1 OE1 . GLU GLU A A 170 170 . 0.7844 0.7625 0.8023 -0.0773 -0.0072 0.0582  1 . 
1371 OE2 OE2 . GLU GLU A A 170 170 . 0.8906 0.8360 0.9173 -0.0856 -0.0351 0.0750  1 . 
1372 N   N   . GLN GLN A A 171 171 . 0.6367 0.5729 0.5752 -0.0293 -0.0138 0.0055  1 . 
1373 CA  CA  . GLN GLN A A 171 171 . 0.5692 0.5004 0.5015 -0.0176 -0.0207 -0.0010 1 . 
1374 C   C   . GLN GLN A A 171 171 . 0.5909 0.5224 0.5034 -0.0070 -0.0182 -0.0071 1 . 
1375 O   O   . GLN GLN A A 171 171 . 0.5965 0.5274 0.4987 0.0047  -0.0249 -0.0118 1 . 
1376 CB  CB  . GLN GLN A A 171 171 . 0.6462 0.5890 0.5921 -0.0170 -0.0111 0.0013  1 . 
1377 CG  CG  . GLN GLN A A 171 171 . 0.7681 0.7157 0.7377 -0.0245 -0.0142 0.0067  1 . 
1378 CD  CD  . GLN GLN A A 171 171 . 0.9190 0.8578 0.8923 -0.0215 -0.0354 0.0050  1 . 
1379 OE1 OE1 . GLN GLN A A 171 171 . 0.9233 0.8561 0.8786 -0.0098 -0.0459 -0.0023 1 . 
1380 NE2 NE2 . GLN GLN A A 171 171 . 0.9477 0.8888 0.9453 -0.0318 -0.0422 0.0108  1 . 
1381 N   N   . LEU LEU A A 172 172 . 0.5711 0.5082 0.4786 -0.0101 -0.0087 -0.0071 1 . 
1382 CA  CA  . LEU LEU A A 172 172 . 0.5701 0.5134 0.4660 -0.0014 -0.0043 -0.0112 1 . 
1383 C   C   . LEU LEU A A 172 172 . 0.6494 0.5857 0.5307 0.0121  -0.0174 -0.0173 1 . 
1384 O   O   . LEU LEU A A 172 172 . 0.6543 0.6007 0.5273 0.0233  -0.0143 -0.0195 1 . 
1385 CB  CB  . LEU LEU A A 172 172 . 0.6571 0.6084 0.5523 -0.0080 0.0035  -0.0118 1 . 
1386 CG  CG  . LEU LEU A A 172 172 . 0.7310 0.6958 0.6293 -0.0064 0.0145  -0.0146 1 . 
1387 CD1 CD1 . LEU LEU A A 172 172 . 0.7465 0.7149 0.6581 -0.0057 0.0232  -0.0114 1 . 
1388 CD2 CD2 . LEU LEU A A 172 172 . 0.6337 0.6080 0.5355 -0.0162 0.0204  -0.0185 1 . 
1389 N   N   . PRO PRO A A 173 173 . 0.6715 0.5925 0.5509 0.0128  -0.0316 -0.0199 1 . 
1390 CA  CA  . PRO PRO A A 173 173 . 0.6812 0.5949 0.5488 0.0289  -0.0445 -0.0309 1 . 
1391 C   C   . PRO PRO A A 173 173 . 0.7414 0.6575 0.6007 0.0406  -0.0514 -0.0395 1 . 
1392 O   O   . PRO PRO A A 173 173 . 0.7676 0.6945 0.6114 0.0573  -0.0518 -0.0485 1 . 
1393 CB  CB  . PRO PRO A A 173 173 . 0.6687 0.5598 0.5454 0.0245  -0.0609 -0.0300 1 . 
1394 CG  CG  . PRO PRO A A 173 173 . 0.6411 0.5387 0.5257 0.0081  -0.0504 -0.0151 1 . 
1395 CD  CD  . PRO PRO A A 173 173 . 0.6148 0.5273 0.5038 0.0001  -0.0355 -0.0118 1 . 
1396 N   N   . GLU GLU A A 174 174 . 0.7401 0.6512 0.6090 0.0334  -0.0566 -0.0367 1 . 
1397 CA  CA  . GLU GLU A A 174 174 . 0.8059 0.7230 0.6654 0.0448  -0.0653 -0.0446 1 . 
1398 C   C   . GLU GLU A A 174 174 . 0.7578 0.7006 0.6044 0.0536  -0.0493 -0.0380 1 . 
1399 O   O   . GLU GLU A A 174 174 . 0.7192 0.6751 0.5472 0.0697  -0.0543 -0.0449 1 . 
1400 CB  CB  . GLU GLU A A 174 174 . 0.9145 0.8252 0.7926 0.0335  -0.0736 -0.0402 1 . 
1401 CG  CG  . GLU GLU A A 174 174 . 1.0429 0.9680 0.9141 0.0421  -0.0779 -0.0415 1 . 
1402 CD  CD  . GLU GLU A A 174 174 . 1.1122 1.0527 0.9947 0.0350  -0.0596 -0.0243 1 . 
1403 OE1 OE1 . GLU GLU A A 174 174 . 1.1142 1.0503 1.0175 0.0202  -0.0504 -0.0159 1 . 
1404 OE2 OE2 . GLU GLU A A 174 174 . 1.1543 1.1125 1.0258 0.0452  -0.0545 -0.0187 1 . 
1405 N   N   . LEU LEU A A 175 175 . 0.6963 0.6481 0.5534 0.0437  -0.0304 -0.0247 1 . 
1406 CA  CA  . LEU LEU A A 175 175 . 0.7334 0.7078 0.5861 0.0501  -0.0157 -0.0146 1 . 
1407 C   C   . LEU LEU A A 175 175 . 0.7126 0.7012 0.5528 0.0609  -0.0096 -0.0177 1 . 
1408 O   O   . LEU LEU A A 175 175 . 0.6949 0.7072 0.5266 0.0711  -0.0008 -0.0101 1 . 
1409 CB  CB  . LEU LEU A A 175 175 . 0.7058 0.6821 0.5814 0.0359  -0.0001 -0.0016 1 . 
1410 CG  CG  . LEU LEU A A 175 175 . 0.6780 0.6445 0.5706 0.0262  -0.0032 0.0014  1 . 
1411 CD1 CD1 . LEU LEU A A 175 175 . 0.6696 0.6349 0.5845 0.0131  0.0107  0.0056  1 . 
1412 CD2 CD2 . LEU LEU A A 175 175 . 0.7346 0.7116 0.6263 0.0345  -0.0065 0.0099  1 . 
1413 N   N   . MET MET A A 176 176 . 0.7481 0.7260 0.5889 0.0592  -0.0138 -0.0264 1 . 
1414 CA  CA  . MET MET A A 176 176 . 0.7385 0.7321 0.5738 0.0685  -0.0075 -0.0289 1 . 
1415 C   C   . MET MET A A 176 176 . 0.6958 0.6925 0.5116 0.0896  -0.0193 -0.0451 1 . 
1416 O   O   . MET MET A A 176 176 . 0.6939 0.7169 0.5005 0.1039  -0.0110 -0.0458 1 . 
1417 CB  CB  . MET MET A A 176 176 . 0.7502 0.7341 0.5975 0.0575  -0.0070 -0.0293 1 . 
1418 CG  CG  . MET MET A A 176 176 . 0.8117 0.8004 0.6766 0.0406  0.0061  -0.0191 1 . 
1419 SD  SD  . MET MET A A 176 176 . 0.9290 0.9165 0.7985 0.0351  0.0031  -0.0229 1 . 
1420 CE  CE  . MET MET A A 176 176 . 0.8419 0.8469 0.7033 0.0554  0.0011  -0.0289 1 . 
1421 N   N   . VAL VAL A A 177 177 . 0.5806 0.6264 0.6546 0.0349  -0.0501 -0.0751 1 . 
1422 CA  CA  . VAL VAL A A 177 177 . 0.6048 0.6579 0.6981 0.0451  -0.0561 -0.0951 1 . 
1423 C   C   . VAL VAL A A 177 177 . 0.6521 0.7087 0.7438 0.0406  -0.0514 -0.1014 1 . 
1424 O   O   . VAL VAL A A 177 177 . 0.6502 0.6939 0.7272 0.0313  -0.0467 -0.0877 1 . 
1425 CB  CB  . VAL VAL A A 177 177 . 0.6706 0.6917 0.7729 0.0564  -0.0717 -0.0948 1 . 
1426 CG1 CG1 . VAL VAL A A 177 177 . 0.6789 0.6943 0.7773 0.0593  -0.0769 -0.0842 1 . 
1427 CG2 CG2 . VAL VAL A A 177 177 . 0.7359 0.7225 0.8281 0.0505  -0.0754 -0.0808 1 . 
1428 N   N   . GLN GLN A A 178 178 . 0.6135 0.6919 0.7216 0.0483  -0.0532 -0.1246 1 . 
1429 CA  CA  . GLN GLN A A 178 178 . 0.6993 0.7808 0.8086 0.0463  -0.0518 -0.1353 1 . 
1430 C   C   . GLN GLN A A 178 178 . 0.7360 0.7745 0.8522 0.0508  -0.0656 -0.1348 1 . 
1431 O   O   . GLN GLN A A 178 178 . 0.7709 0.7934 0.9036 0.0637  -0.0791 -0.1459 1 . 
1432 CB  CB  . GLN GLN A A 178 178 . 0.7190 0.8445 0.8429 0.0537  -0.0490 -0.1632 1 . 
1433 CG  CG  . GLN GLN A A 178 178 . 0.6914 0.8618 0.8064 0.0439  -0.0349 -0.1585 1 . 
1434 CD  CD  . GLN GLN A A 178 178 . 0.7023 0.9268 0.8305 0.0496  -0.0305 -0.1848 1 . 
1435 OE1 OE1 . GLN GLN A A 178 178 . 0.7298 0.9596 0.8742 0.0631  -0.0379 -0.2108 1 . 
1436 NE2 NE2 . GLN GLN A A 178 178 . 0.6737 0.9403 0.7956 0.0388  -0.0191 -0.1787 1 . 
1437 N   N   . VAL VAL A A 179 179 . 0.7238 0.7438 0.8279 0.0395  -0.0633 -0.1209 1 . 
1438 CA  CA  . VAL VAL A A 179 179 . 0.7425 0.7223 0.8506 0.0373  -0.0753 -0.1144 1 . 
1439 C   C   . VAL VAL A A 179 179 . 0.7660 0.7507 0.8784 0.0321  -0.0753 -0.1271 1 . 
1440 O   O   . VAL VAL A A 179 179 . 0.7321 0.7501 0.8378 0.0279  -0.0639 -0.1337 1 . 
1441 CB  CB  . VAL VAL A A 179 179 . 0.7760 0.7340 0.8665 0.0261  -0.0729 -0.0845 1 . 
1442 CG1 CG1 . VAL VAL A A 179 179 . 0.7772 0.7275 0.8633 0.0317  -0.0759 -0.0732 1 . 
1443 CG2 CG2 . VAL VAL A A 179 179 . 0.7792 0.7594 0.8527 0.0153  -0.0579 -0.0745 1 . 
1444 N   N   . LYS LYS A A 180 180 . 0.8068 0.7569 0.9300 0.0310  -0.0894 -0.1289 1 . 
1445 CA  CA  . LYS LYS A A 180 180 . 0.8592 0.8088 0.9887 0.0246  -0.0925 -0.1414 1 . 
1446 C   C   . LYS LYS A A 180 180 . 0.8775 0.8157 0.9937 0.0062  -0.0878 -0.1165 1 . 
1447 O   O   . LYS LYS A A 180 180 . 0.8818 0.7968 0.9905 -0.0006 -0.0900 -0.0921 1 . 
1448 CB  CB  . LYS LYS A A 180 180 . 0.9285 0.8454 1.0809 0.0333  -0.1133 -0.1607 1 . 
1449 CG  CG  . LYS LYS A A 180 180 . 0.9571 0.8953 1.1265 0.0543  -0.1182 -0.1940 1 . 
1450 CD  CD  . LYS LYS A A 180 180 . 1.0257 0.9254 1.2204 0.0674  -0.1427 -0.2148 1 . 
1451 CE  CE  . LYS LYS A A 180 180 . 1.0821 0.9302 1.2796 0.0523  -0.1572 -0.1985 1 . 
1452 NZ  NZ  . LYS LYS A A 180 180 . 1.1109 0.9185 1.3016 0.0456  -0.1650 -0.1645 1 . 
1453 N   N   . ALA ALA A A 181 181 . 0.8476 0.8081 0.9607 -0.0016 -0.0811 -0.1233 1 . 
1454 CA  CA  . ALA ALA A A 181 181 . 0.8387 0.7938 0.9451 -0.0184 -0.0787 -0.1060 1 . 
1455 C   C   . ALA ALA A A 181 181 . 0.8453 0.7886 0.9683 -0.0235 -0.0909 -0.1240 1 . 
1456 O   O   . ALA ALA A A 181 181 . 0.8371 0.8066 0.9641 -0.0189 -0.0891 -0.1476 1 . 
1457 CB  CB  . ALA ALA A A 181 181 . 0.8288 0.8208 0.9181 -0.0229 -0.0623 -0.0981 1 . 
1458 N   N   . ARG ARG A A 182 182 . 0.8524 0.7573 0.9846 -0.0340 -0.1042 -0.1125 1 . 
1459 CA  CA  . ARG ARG A A 182 182 . 0.8984 0.7808 1.0500 -0.0397 -0.1207 -0.1294 1 . 
1460 C   C   . ARG ARG A A 182 182 . 0.8231 0.7132 0.9890 -0.0206 -0.1283 -0.1674 1 . 
1461 O   O   . ARG ARG A A 182 182 . 0.8174 0.7336 0.9872 -0.0195 -0.1268 -0.1910 1 . 
1462 CB  CB  . ARG ARG A A 182 182 . 0.9817 0.8839 1.1310 -0.0575 -0.1153 -0.1254 1 . 
1463 CG  CG  . ARG ARG A A 182 182 . 1.0625 0.9609 1.2012 -0.0760 -0.1092 -0.0903 1 . 
1464 CD  CD  . ARG ARG A A 182 182 . 1.1425 1.0490 1.2879 -0.0967 -0.1112 -0.0864 1 . 
1465 NE  NE  . ARG ARG A A 182 182 . 1.1762 1.1304 1.3127 -0.0952 -0.0971 -0.0947 1 . 
1466 CZ  CZ  . ARG ARG A A 182 182 . 1.1981 1.1701 1.3422 -0.0917 -0.1004 -0.1214 1 . 
1467 NH1 NH1 . ARG ARG A A 182 182 . 1.2331 1.1794 1.3950 -0.0883 -0.1170 -0.1455 1 . 
1468 NH2 NH2 . ARG ARG A A 182 182 . 1.1862 1.2018 1.3199 -0.0906 -0.0885 -0.1248 1 . 
1469 N   N   . GLY GLY A A 183 183 . 0.7590 0.6321 0.9317 -0.0042 -0.1358 -0.1738 1 . 
1470 CA  CA  . GLY GLY A A 183 183 . 0.8204 0.7001 1.0104 0.0165  -0.1454 -0.2112 1 . 
1471 C   C   . GLY GLY A A 183 183 . 0.8229 0.7619 1.0052 0.0271  -0.1290 -0.2327 1 . 
1472 O   O   . GLY GLY A A 183 183 . 0.8852 0.8408 1.0817 0.0423  -0.1356 -0.2682 1 . 
1473 N   N   . VAL VAL A A 184 184 . 0.7446 0.7172 0.9050 0.0197  -0.1087 -0.2126 1 . 
1474 CA  CA  . VAL VAL A A 184 184 . 0.7237 0.7522 0.8742 0.0255  -0.0935 -0.2270 1 . 
1475 C   C   . VAL VAL A A 184 184 . 0.7040 0.7482 0.8423 0.0294  -0.0812 -0.2096 1 . 
1476 O   O   . VAL VAL A A 184 184 . 0.6785 0.7188 0.8001 0.0187  -0.0716 -0.1804 1 . 
1477 CB  CB  . VAL VAL A A 184 184 . 0.7103 0.7661 0.8464 0.0117  -0.0832 -0.2206 1 . 
1478 CG1 CG1 . VAL VAL A A 184 184 . 0.6576 0.7681 0.7782 0.0148  -0.0670 -0.2244 1 . 
1479 CG2 CG2 . VAL VAL A A 184 184 . 0.6880 0.7378 0.8380 0.0091  -0.0957 -0.2447 1 . 
1480 N   N   . LEU LEU A A 185 185 . 0.7131 0.7771 0.8612 0.0448  -0.0821 -0.2294 1 . 
1481 CA  CA  . LEU LEU A A 185 185 . 0.7300 0.8133 0.8691 0.0473  -0.0714 -0.2159 1 . 
1482 C   C   . LEU LEU A A 185 185 . 0.7453 0.8725 0.8643 0.0370  -0.0536 -0.2060 1 . 
1483 O   O   . LEU LEU A A 185 185 . 0.7688 0.9320 0.8858 0.0365  -0.0493 -0.2234 1 . 
1484 CB  CB  . LEU LEU A A 185 185 . 0.7393 0.8418 0.8967 0.0660  -0.0768 -0.2423 1 . 
1485 CG  CG  . LEU LEU A A 185 185 . 0.7364 0.8594 0.8873 0.0668  -0.0671 -0.2284 1 . 
1486 CD1 CD1 . LEU LEU A A 185 185 . 0.7727 0.8498 0.9172 0.0620  -0.0718 -0.1990 1 . 
1487 CD2 CD2 . LEU LEU A A 185 185 . 0.7838 0.9365 0.9554 0.0854  -0.0716 -0.2570 1 . 
1488 N   N   . PHE PHE A A 186 186 . 0.7430 0.8661 0.8464 0.0289  -0.0448 -0.1780 1 . 
1489 CA  CA  . PHE PHE A A 186 186 . 0.7138 0.8734 0.7995 0.0200  -0.0308 -0.1668 1 . 
1490 C   C   . PHE PHE A A 186 186 . 0.6905 0.8606 0.7742 0.0213  -0.0257 -0.1572 1 . 
1491 O   O   . PHE PHE A A 186 186 . 0.6908 0.8297 0.7747 0.0226  -0.0295 -0.1428 1 . 
1492 CB  CB  . PHE PHE A A 186 186 . 0.7073 0.8538 0.7758 0.0076  -0.0265 -0.1433 1 . 
1493 CG  CG  . PHE PHE A A 186 186 . 0.7038 0.8123 0.7667 0.0042  -0.0283 -0.1190 1 . 
1494 CD1 CD1 . PHE PHE A A 186 186 . 0.6883 0.7608 0.7595 0.0044  -0.0377 -0.1164 1 . 
1495 CD2 CD2 . PHE PHE A A 186 186 . 0.7087 0.8194 0.7566 -0.0006 -0.0211 -0.0983 1 . 
1496 CE1 CE1 . PHE PHE A A 186 186 . 0.6873 0.7336 0.7508 0.0000  -0.0381 -0.0939 1 . 
1497 CE2 CE2 . PHE PHE A A 186 186 . 0.7220 0.8037 0.7636 -0.0025 -0.0225 -0.0793 1 . 
1498 CZ  CZ  . PHE PHE A A 186 186 . 0.6871 0.7402 0.7358 -0.0022 -0.0300 -0.0771 1 . 
1499 N   N   . GLU GLU A A 187 187 . 0.6544 0.8716 0.7366 0.0203  -0.0176 -0.1662 1 . 
1500 CA  CA  . GLU GLU A A 187 187 . 0.6542 0.8895 0.7395 0.0206  -0.0136 -0.1620 1 . 
1501 C   C   . GLU GLU A A 187 187 . 0.6159 0.8511 0.6823 0.0061  -0.0058 -0.1335 1 . 
1502 O   O   . GLU GLU A A 187 187 . 0.6119 0.8454 0.6802 0.0045  -0.0053 -0.1245 1 . 
1503 CB  CB  . GLU GLU A A 187 187 . 0.6768 0.9696 0.7725 0.0253  -0.0089 -0.1869 1 . 
1504 CG  CG  . GLU GLU A A 187 187 . 0.7263 1.0226 0.8436 0.0432  -0.0186 -0.2215 1 . 
1505 CD  CD  . GLU GLU A A 187 187 . 0.7310 1.0394 0.8448 0.0431  -0.0193 -0.2377 1 . 
1506 OE1 OE1 . GLU GLU A A 187 187 . 0.6970 0.9993 0.7920 0.0301  -0.0145 -0.2194 1 . 
1507 OE2 OE2 . GLU GLU A A 187 187 . 0.7567 1.0815 0.8878 0.0575  -0.0262 -0.2710 1 . 
1508 N   N   . ALA ALA A A 188 188 . 0.6066 0.8421 0.6560 -0.0036 -0.0018 -0.1199 1 . 
1509 CA  CA  . ALA ALA A A 188 188 . 0.5872 0.8220 0.6195 -0.0162 0.0031  -0.0944 1 . 
1510 C   C   . ALA ALA A A 188 188 . 0.5485 0.7496 0.5685 -0.0183 0.0005  -0.0783 1 . 
1511 O   O   . ALA ALA A A 188 188 . 0.5915 0.7859 0.6132 -0.0149 -0.0020 -0.0863 1 . 
1512 CB  CB  . ALA ALA A A 188 188 . 0.5874 0.8699 0.6099 -0.0272 0.0105  -0.0922 1 . 
1513 N   N   . TYR TYR A A 189 189 . 0.5457 0.7280 0.5547 -0.0239 0.0004  -0.0571 1 . 
1514 CA  CA  . TYR TYR A A 189 189 . 0.5902 0.7501 0.5875 -0.0248 -0.0016 -0.0431 1 . 
1515 C   C   . TYR TYR A A 189 189 . 0.6464 0.8096 0.6295 -0.0337 -0.0012 -0.0238 1 . 
1516 O   O   . TYR TYR A A 189 189 . 0.6389 0.8101 0.6215 -0.0405 -0.0003 -0.0177 1 . 
1517 CB  CB  . TYR TYR A A 189 189 . 0.6107 0.7339 0.6108 -0.0182 -0.0059 -0.0388 1 . 
1518 CG  CG  . TYR TYR A A 189 189 . 0.6226 0.7282 0.6190 -0.0186 -0.0078 -0.0274 1 . 
1519 CD1 CD1 . TYR TYR A A 189 189 . 0.6240 0.7345 0.6292 -0.0182 -0.0084 -0.0328 1 . 
1520 CD2 CD2 . TYR TYR A A 189 189 . 0.6747 0.7607 0.6602 -0.0183 -0.0102 -0.0136 1 . 
1521 CE1 CE1 . TYR TYR A A 189 189 . 0.6707 0.7661 0.6733 -0.0193 -0.0113 -0.0240 1 . 
1522 CE2 CE2 . TYR TYR A A 189 189 . 0.7396 0.8087 0.7223 -0.0179 -0.0137 -0.0065 1 . 
1523 CZ  CZ  . TYR TYR A A 189 189 . 0.7307 0.8039 0.7216 -0.0193 -0.0142 -0.0113 1 . 
1524 OH  OH  . TYR TYR A A 189 189 . 0.7251 0.7826 0.7138 -0.0198 -0.0187 -0.0056 1 . 
1525 N   N   . VAL VAL A A 190 190 . 0.6298 0.7871 0.6024 -0.0341 -0.0032 -0.0143 1 . 
1526 CA  CA  . VAL VAL A A 190 190 . 0.6058 0.7616 0.5646 -0.0410 -0.0061 0.0048  1 . 
1527 C   C   . VAL VAL A A 190 190 . 0.6224 0.7420 0.5779 -0.0343 -0.0122 0.0148  1 . 
1528 O   O   . VAL VAL A A 190 190 . 0.6596 0.7657 0.6196 -0.0255 -0.0125 0.0086  1 . 
1529 CB  CB  . VAL VAL A A 190 190 . 0.6206 0.8012 0.5697 -0.0445 -0.0060 0.0077  1 . 
1530 CG1 CG1 . VAL VAL A A 190 190 . 0.5970 0.8196 0.5482 -0.0507 0.0003  -0.0047 1 . 
1531 CG2 CG2 . VAL VAL A A 190 190 . 0.6463 0.8197 0.5983 -0.0357 -0.0076 0.0001  1 . 
1532 N   N   . TYR TYR A A 191 191 . 0.6419 0.7470 0.5900 -0.0391 -0.0178 0.0301  1 . 
1533 CA  CA  . TYR TYR A A 191 191 . 0.6389 0.7111 0.5845 -0.0307 -0.0251 0.0360  1 . 
1534 C   C   . TYR TYR A A 191 191 . 0.6866 0.7452 0.6227 -0.0371 -0.0343 0.0539  1 . 
1535 O   O   . TYR TYR A A 191 191 . 0.6644 0.7322 0.5987 -0.0512 -0.0342 0.0626  1 . 
1536 CB  CB  . TYR TYR A A 191 191 . 0.6835 0.7389 0.6368 -0.0265 -0.0246 0.0285  1 . 
1537 CG  CG  . TYR TYR A A 191 191 . 0.6321 0.6634 0.5835 -0.0143 -0.0296 0.0275  1 . 
1538 CD1 CD1 . TYR TYR A A 191 191 . 0.6145 0.6510 0.5679 -0.0057 -0.0262 0.0206  1 . 
1539 CD2 CD2 . TYR TYR A A 191 191 . 0.6395 0.6458 0.5876 -0.0119 -0.0383 0.0328  1 . 
1540 CE1 CE1 . TYR TYR A A 191 191 . 0.6744 0.6980 0.6259 0.0053  -0.0296 0.0189  1 . 
1541 CE2 CE2 . TYR TYR A A 191 191 . 0.7504 0.7404 0.6967 0.0014  -0.0429 0.0283  1 . 
1542 CZ  CZ  . TYR TYR A A 191 191 . 0.7759 0.7778 0.7235 0.0102  -0.0376 0.0215  1 . 
1543 OH  OH  . TYR TYR A A 191 191 . 0.8254 0.8199 0.7711 0.0231  -0.0410 0.0161  1 . 
1544 N   N   . PRO PRO A A 192 192 . 0.6183 0.6563 0.5490 -0.0279 -0.0434 0.0604  1 . 
1545 CA  CA  . PRO PRO A A 192 192 . 0.6734 0.6963 0.5948 -0.0339 -0.0552 0.0794  1 . 
1546 C   C   . PRO PRO A A 192 192 . 0.7571 0.7516 0.6794 -0.0414 -0.0637 0.0876  1 . 
1547 O   O   . PRO PRO A A 192 192 . 0.8096 0.7929 0.7250 -0.0528 -0.0736 0.1065  1 . 
1548 CB  CB  . PRO PRO A A 192 192 . 0.6615 0.6698 0.5808 -0.0169 -0.0639 0.0788  1 . 
1549 CG  CG  . PRO PRO A A 192 192 . 0.6657 0.6705 0.5939 -0.0035 -0.0582 0.0606  1 . 
1550 CD  CD  . PRO PRO A A 192 192 . 0.6443 0.6739 0.5781 -0.0114 -0.0442 0.0508  1 . 
1551 N   N   . TYR TYR A A 193 193 . 0.6887 0.6720 0.6194 -0.0369 -0.0613 0.0753  1 . 
1552 CA  CA  . TYR TYR A A 193 193 . 0.8207 0.7755 0.7536 -0.0429 -0.0711 0.0802  1 . 
1553 C   C   . TYR TYR A A 193 193 . 0.7607 0.7254 0.7030 -0.0459 -0.0631 0.0678  1 . 
1554 O   O   . TYR TYR A A 193 193 . 0.7547 0.7287 0.7011 -0.0344 -0.0552 0.0528  1 . 
1555 CB  CB  . TYR TYR A A 193 193 . 0.9656 0.8831 0.8979 -0.0259 -0.0849 0.0757  1 . 
1556 CG  CG  . TYR TYR A A 193 193 . 1.1330 1.0341 1.0584 -0.0195 -0.0976 0.0873  1 . 
1557 CD1 CD1 . TYR TYR A A 193 193 . 1.2480 1.1217 1.1691 -0.0310 -0.1134 0.1065  1 . 
1558 CD2 CD2 . TYR TYR A A 193 193 . 1.1773 1.0898 1.1016 -0.0024 -0.0955 0.0798  1 . 
1559 CE1 CE1 . TYR TYR A A 193 193 . 1.3162 1.1712 1.2312 -0.0237 -0.1280 0.1186  1 . 
1560 CE2 CE2 . TYR TYR A A 193 193 . 1.2566 1.1557 1.1759 0.0056  -0.1089 0.0897  1 . 
1561 CZ  CZ  . TYR TYR A A 193 193 . 1.3178 1.1864 1.2321 -0.0041 -0.1258 0.1092  1 . 
1562 OH  OH  . TYR TYR A A 193 193 . 1.3635 1.2152 1.2731 0.0050  -0.1420 0.1206  1 . 
1563 N   N   . LYS LYS A A 194 194 . 0.7475 0.7097 0.6935 -0.0621 -0.0666 0.0752  1 . 
1564 CA  CA  . LYS LYS A A 194 194 . 0.7851 0.7479 0.7408 -0.0625 -0.0645 0.0635  1 . 
1565 C   C   . LYS LYS A A 194 194 . 0.7641 0.6955 0.7192 -0.0450 -0.0727 0.0523  1 . 
1566 O   O   . LYS LYS A A 194 194 . 0.7712 0.6725 0.7215 -0.0392 -0.0853 0.0564  1 . 
1567 CB  CB  . LYS LYS A A 194 194 . 0.8770 0.8402 0.8378 -0.0841 -0.0699 0.0747  1 . 
1568 CG  CG  . LYS LYS A A 194 194 . 0.9324 0.9414 0.8978 -0.1016 -0.0583 0.0794  1 . 
1569 CD  CD  . LYS LYS A A 194 194 . 1.0168 1.0294 0.9892 -0.1251 -0.0641 0.0911  1 . 
1570 CE  CE  . LYS LYS A A 194 194 . 1.0380 1.1069 1.0185 -0.1402 -0.0508 0.0902  1 . 
1571 NZ  NZ  . LYS LYS A A 194 194 . 1.0816 1.1610 1.0689 -0.1674 -0.0559 0.1052  1 . 
1572 N   N   . THR THR A A 195 195 . 0.6962 0.6359 0.6559 -0.0356 -0.0666 0.0375  1 . 
1573 CA  CA  . THR THR A A 195 195 . 0.7501 0.6675 0.7077 -0.0206 -0.0738 0.0263  1 . 
1574 C   C   . THR THR A A 195 195 . 0.7899 0.7078 0.7543 -0.0248 -0.0759 0.0187  1 . 
1575 O   O   . THR THR A A 195 195 . 0.7735 0.7108 0.7462 -0.0380 -0.0712 0.0214  1 . 
1576 CB  CB  . THR THR A A 195 195 . 0.7071 0.6348 0.6605 -0.0039 -0.0662 0.0170  1 . 
1577 OG1 OG1 . THR THR A A 195 195 . 0.6992 0.6498 0.6575 -0.0058 -0.0555 0.0123  1 . 
1578 CG2 CG2 . THR THR A A 195 195 . 0.6836 0.6168 0.6325 -0.0002 -0.0638 0.0231  1 . 
1579 N   N   . ARG ARG A A 196 196 . 0.7923 0.6931 0.7537 -0.0122 -0.0833 0.0075  1 . 
1580 CA  CA  . ARG ARG A A 196 196 . 0.8061 0.7118 0.7719 -0.0120 -0.0848 -0.0021 1 . 
1581 C   C   . ARG ARG A A 196 196 . 0.7054 0.6381 0.6737 -0.0088 -0.0726 -0.0052 1 . 
1582 O   O   . ARG ARG A A 196 196 . 0.6154 0.5603 0.5918 -0.0137 -0.0722 -0.0085 1 . 
1583 CB  CB  . ARG ARG A A 196 196 . 0.8778 0.7652 0.8368 0.0031  -0.0945 -0.0153 1 . 
1584 CG  CG  . ARG ARG A A 196 196 . 1.0311 0.8857 0.9891 0.0039  -0.1100 -0.0159 1 . 
1585 CD  CD  . ARG ARG A A 196 196 . 1.1011 0.9463 1.0502 0.0256  -0.1142 -0.0273 1 . 
1586 NE  NE  . ARG ARG A A 196 196 . 1.0904 0.9541 1.0350 0.0329  -0.1023 -0.0222 1 . 
1587 CZ  CZ  . ARG ARG A A 196 196 . 1.0718 0.9315 1.0172 0.0285  -0.1018 -0.0100 1 . 
1588 NH1 NH1 . ARG ARG A A 196 196 . 1.0831 0.9205 1.0322 0.0156  -0.1121 0.0013  1 . 
1589 NH2 NH2 . ARG ARG A A 196 196 . 1.0682 0.9476 1.0104 0.0354  -0.0917 -0.0079 1 . 
1590 N   N   . ILE ILE A A 197 197 . 0.7192 0.6609 0.6823 -0.0005 -0.0641 -0.0043 1 . 
1591 CA  CA  . ILE ILE A A 197 197 . 0.7360 0.6973 0.7028 0.0016  -0.0552 -0.0062 1 . 
1592 C   C   . ILE ILE A A 197 197 . 0.6906 0.6702 0.6690 -0.0101 -0.0503 -0.0034 1 . 
1593 O   O   . ILE ILE A A 197 197 . 0.6434 0.6361 0.6305 -0.0099 -0.0489 -0.0085 1 . 
1594 CB  CB  . ILE ILE A A 197 197 . 0.8183 0.7847 0.7787 0.0094  -0.0484 -0.0048 1 . 
1595 CG1 CG1 . ILE ILE A A 197 197 . 0.8942 0.8523 0.8439 0.0214  -0.0518 -0.0090 1 . 
1596 CG2 CG2 . ILE ILE A A 197 197 . 0.8049 0.7841 0.7700 0.0106  -0.0426 -0.0060 1 . 
1597 CD1 CD1 . ILE ILE A A 197 197 . 0.9412 0.9090 0.8869 0.0263  -0.0452 -0.0065 1 . 
1598 N   N   . THR THR A A 198 198 . 0.6270 0.6109 0.6056 -0.0194 -0.0482 0.0041  1 . 
1599 CA  CA  . THR THR A A 198 198 . 0.6021 0.6124 0.5904 -0.0302 -0.0419 0.0052  1 . 
1600 C   C   . THR THR A A 198 198 . 0.6075 0.6272 0.6062 -0.0407 -0.0459 0.0041  1 . 
1601 O   O   . THR THR A A 198 198 . 0.5904 0.6366 0.6012 -0.0427 -0.0415 -0.0026 1 . 
1602 CB  CB  . THR THR A A 198 198 . 0.6286 0.6460 0.6115 -0.0386 -0.0388 0.0151  1 . 
1603 OG1 OG1 . THR THR A A 198 198 . 0.5482 0.5459 0.5256 -0.0470 -0.0477 0.0264  1 . 
1604 CG2 CG2 . THR THR A A 198 198 . 0.6375 0.6503 0.6127 -0.0279 -0.0353 0.0143  1 . 
1605 N   N   . GLU GLU A A 199 199 . 0.6396 0.6384 0.6356 -0.0465 -0.0555 0.0087  1 . 
1606 CA  CA  . GLU GLU A A 199 199 . 0.6914 0.6987 0.6988 -0.0569 -0.0607 0.0064  1 . 
1607 C   C   . GLU GLU A A 199 199 . 0.6697 0.6833 0.6831 -0.0448 -0.0617 -0.0065 1 . 
1608 O   O   . GLU GLU A A 199 199 . 0.6748 0.7136 0.7024 -0.0495 -0.0608 -0.0119 1 . 
1609 CB  CB  . GLU GLU A A 199 199 . 0.9091 0.8861 0.9127 -0.0650 -0.0736 0.0125  1 . 
1610 CG  CG  . GLU GLU A A 199 199 . 1.1007 1.0678 1.0989 -0.0789 -0.0761 0.0290  1 . 
1611 CD  CD  . GLU GLU A A 199 199 . 1.3075 1.3069 1.3153 -0.1021 -0.0715 0.0396  1 . 
1612 OE1 OE1 . GLU GLU A A 199 199 . 1.4573 1.4647 1.4766 -0.1154 -0.0765 0.0391  1 . 
1613 OE2 OE2 . GLU GLU A A 199 199 . 1.3420 1.3631 1.3458 -0.1076 -0.0627 0.0478  1 . 
1614 N   N   . PHE PHE A A 200 200 . 0.5908 0.5854 0.5938 -0.0291 -0.0639 -0.0112 1 . 
1615 CA  CA  . PHE PHE A A 200 200 . 0.6165 0.6164 0.6221 -0.0180 -0.0660 -0.0199 1 . 
1616 C   C   . PHE PHE A A 200 200 . 0.5588 0.5825 0.5753 -0.0147 -0.0590 -0.0235 1 . 
1617 O   O   . PHE PHE A A 200 200 . 0.4913 0.5318 0.5206 -0.0133 -0.0619 -0.0302 1 . 
1618 CB  CB  . PHE PHE A A 200 200 . 0.5717 0.5528 0.5615 -0.0040 -0.0678 -0.0212 1 . 
1619 CG  CG  . PHE PHE A A 200 200 . 0.6024 0.5875 0.5906 0.0063  -0.0713 -0.0262 1 . 
1620 CD1 CD1 . PHE PHE A A 200 200 . 0.5165 0.5099 0.5135 0.0048  -0.0788 -0.0320 1 . 
1621 CD2 CD2 . PHE PHE A A 200 200 . 0.6088 0.5909 0.5867 0.0161  -0.0679 -0.0235 1 . 
1622 CE1 CE1 . PHE PHE A A 200 200 . 0.6945 0.6913 0.6883 0.0149  -0.0840 -0.0348 1 . 
1623 CE2 CE2 . PHE PHE A A 200 200 . 0.6526 0.6372 0.6267 0.0239  -0.0727 -0.0241 1 . 
1624 CZ  CZ  . PHE PHE A A 200 200 . 0.6405 0.6319 0.6221 0.0243  -0.0812 -0.0298 1 . 
1625 N   N   . VAL VAL A A 201 201 . 0.5457 0.5717 0.5589 -0.0126 -0.0512 -0.0207 1 . 
1626 CA  CA  . VAL VAL A A 201 201 . 0.5472 0.5928 0.5716 -0.0084 -0.0462 -0.0270 1 . 
1627 C   C   . VAL VAL A A 201 201 . 0.5202 0.5982 0.5613 -0.0173 -0.0439 -0.0326 1 . 
1628 O   O   . VAL VAL A A 201 201 . 0.5378 0.6352 0.5937 -0.0106 -0.0447 -0.0432 1 . 
1629 CB  CB  . VAL VAL A A 201 201 . 0.6272 0.6702 0.6449 -0.0073 -0.0391 -0.0239 1 . 
1630 CG1 CG1 . VAL VAL A A 201 201 . 0.6635 0.7301 0.6947 -0.0053 -0.0345 -0.0335 1 . 
1631 CG2 CG2 . VAL VAL A A 201 201 . 0.6332 0.6538 0.6390 0.0019  -0.0408 -0.0202 1 . 
1632 N   N   . GLY GLY A A 202 202 . 0.5618 0.6483 0.6017 -0.0327 -0.0418 -0.0253 1 . 
1633 CA  CA  . GLY GLY A A 202 202 . 0.5487 0.6732 0.6042 -0.0446 -0.0387 -0.0288 1 . 
1634 C   C   . GLY GLY A A 202 202 . 0.5019 0.6386 0.5722 -0.0418 -0.0454 -0.0376 1 . 
1635 O   O   . GLY GLY A A 202 202 . 0.4942 0.6655 0.5821 -0.0381 -0.0433 -0.0495 1 . 
1636 N   N   . LEU LEU A A 203 203 . 0.5022 0.6118 0.5659 -0.0409 -0.0546 -0.0344 1 . 
1637 CA  CA  . LEU LEU A A 203 203 . 0.4889 0.6098 0.5655 -0.0378 -0.0627 -0.0429 1 . 
1638 C   C   . LEU LEU A A 203 203 . 0.5021 0.6260 0.5846 -0.0177 -0.0652 -0.0532 1 . 
1639 O   O   . LEU LEU A A 203 203 . 0.4806 0.6313 0.5814 -0.0132 -0.0691 -0.0635 1 . 
1640 CB  CB  . LEU LEU A A 203 203 . 0.5798 0.6698 0.6456 -0.0398 -0.0731 -0.0391 1 . 
1641 CG  CG  . LEU LEU A A 203 203 . 0.6991 0.7793 0.7634 -0.0595 -0.0773 -0.0307 1 . 
1642 CD1 CD1 . LEU LEU A A 203 203 . 0.6915 0.7401 0.7461 -0.0548 -0.0898 -0.0337 1 . 
1643 CD2 CD2 . LEU LEU A A 203 203 . 0.6590 0.7781 0.7440 -0.0783 -0.0764 -0.0311 1 . 
1644 N   N   . LEU LEU A A 204 204 . 0.5103 0.6067 0.5783 -0.0057 -0.0646 -0.0499 1 . 
1645 CA  CA  . LEU LEU A A 204 204 . 0.5450 0.6383 0.6179 0.0113  -0.0694 -0.0561 1 . 
1646 C   C   . LEU LEU A A 204 204 . 0.5409 0.6647 0.6343 0.0160  -0.0660 -0.0683 1 . 
1647 O   O   . LEU LEU A A 204 204 . 0.5435 0.6814 0.6530 0.0273  -0.0734 -0.0787 1 . 
1648 CB  CB  . LEU LEU A A 204 204 . 0.5550 0.6169 0.6094 0.0184  -0.0683 -0.0478 1 . 
1649 CG  CG  . LEU LEU A A 204 204 . 0.5657 0.6025 0.5999 0.0195  -0.0727 -0.0393 1 . 
1650 CD1 CD1 . LEU LEU A A 204 204 . 0.5344 0.5522 0.5535 0.0223  -0.0675 -0.0313 1 . 
1651 CD2 CD2 . LEU LEU A A 204 204 . 0.5023 0.5367 0.5365 0.0291  -0.0841 -0.0410 1 . 
1652 N   N   . GLN GLN A A 205 205 . 0.4998 0.6362 0.5930 0.0089  -0.0557 -0.0687 1 . 
1653 CA  CA  . GLN GLN A A 205 205 . 0.4695 0.6386 0.5810 0.0149  -0.0520 -0.0839 1 . 
1654 C   C   . GLN GLN A A 205 205 . 0.4865 0.7001 0.6199 0.0121  -0.0529 -0.0953 1 . 
1655 O   O   . GLN GLN A A 205 205 . 0.5470 0.7886 0.7005 0.0245  -0.0549 -0.1129 1 . 
1656 CB  CB  . GLN GLN A A 205 205 . 0.4588 0.6404 0.5636 0.0050  -0.0403 -0.0820 1 . 
1657 CG  CG  . GLN GLN A A 205 205 . 0.4589 0.6048 0.5452 0.0071  -0.0384 -0.0727 1 . 
1658 CD  CD  . GLN GLN A A 205 205 . 0.5852 0.7477 0.6641 -0.0041 -0.0280 -0.0697 1 . 
1659 OE1 OE1 . GLN GLN A A 205 205 . 0.5605 0.7443 0.6373 -0.0191 -0.0230 -0.0629 1 . 
1660 NE2 NE2 . GLN GLN A A 205 205 . 0.5216 0.6743 0.5964 0.0020  -0.0261 -0.0734 1 . 
1661 N   N   . LYS LYS A A 206 206 . 0.5176 0.7396 0.6493 -0.0038 -0.0527 -0.0869 1 . 
1662 CA  CA  . LYS LYS A A 206 206 . 0.5160 0.7841 0.6699 -0.0097 -0.0538 -0.0963 1 . 
1663 C   C   . LYS LYS A A 206 206 . 0.5649 0.8263 0.7280 0.0019  -0.0671 -0.1017 1 . 
1664 O   O   . LYS LYS A A 206 206 . 0.5398 0.8412 0.7237 -0.0015 -0.0698 -0.1110 1 . 
1665 CB  CB  . LYS LYS A A 206 206 . 0.5975 0.8806 0.7475 -0.0367 -0.0483 -0.0833 1 . 
1666 CG  CG  . LYS LYS A A 206 206 . 0.6588 0.9506 0.7977 -0.0493 -0.0364 -0.0750 1 . 
1667 CD  CD  . LYS LYS A A 206 206 . 0.7470 1.0617 0.8858 -0.0779 -0.0322 -0.0610 1 . 
1668 CE  CE  . LYS LYS A A 206 206 . 0.8187 1.1376 0.9422 -0.0900 -0.0223 -0.0490 1 . 
1669 NZ  NZ  . LYS LYS A A 206 206 . 0.8477 1.1083 0.9476 -0.0832 -0.0255 -0.0378 1 . 
1670 N   N   . GLY GLY A A 207 207 . 0.5622 0.7783 0.7100 0.0144  -0.0757 -0.0957 1 . 
1671 CA  CA  . GLY GLY A A 207 207 . 0.5521 0.7638 0.7056 0.0242  -0.0892 -0.0988 1 . 
1672 C   C   . GLY GLY A A 207 207 . 0.5419 0.7575 0.6933 0.0082  -0.0928 -0.0935 1 . 
1673 O   O   . GLY GLY A A 207 207 . 0.5472 0.7751 0.7095 0.0134  -0.1037 -0.0997 1 . 
1674 N   N   . GLU GLU A A 208 208 . 0.5459 0.7495 0.6843 -0.0108 -0.0860 -0.0824 1 . 
1675 CA  CA  . GLU GLU A A 208 208 . 0.5506 0.7504 0.6875 -0.0266 -0.0923 -0.0780 1 . 
1676 C   C   . GLU GLU A A 208 208 . 0.5119 0.6666 0.6257 -0.0201 -0.1009 -0.0722 1 . 
1677 O   O   . GLU GLU A A 208 208 . 0.6309 0.7778 0.7427 -0.0301 -0.1088 -0.0718 1 . 
1678 CB  CB  . GLU GLU A A 208 208 . 0.5669 0.7747 0.7032 -0.0514 -0.0840 -0.0683 1 . 
1679 CG  CG  . GLU GLU A A 208 208 . 0.6341 0.8986 0.7933 -0.0622 -0.0752 -0.0738 1 . 
1680 CD  CD  . GLU GLU A A 208 208 . 0.7788 1.0813 0.9605 -0.0763 -0.0811 -0.0791 1 . 
1681 OE1 OE1 . GLU GLU A A 208 208 . 0.8694 1.1669 1.0567 -0.0661 -0.0930 -0.0870 1 . 
1682 OE2 OE2 . GLU GLU A A 208 208 . 0.8452 1.1855 1.0387 -0.0990 -0.0742 -0.0744 1 . 
1683 N   N   . ILE ILE A A 209 209 . 0.5220 0.6493 0.6187 -0.0049 -0.0995 -0.0683 1 . 
1684 CA  CA  . ILE ILE A A 209 209 . 0.5160 0.6104 0.5906 0.0033  -0.1067 -0.0642 1 . 
1685 C   C   . ILE ILE A A 209 209 . 0.5658 0.6508 0.6337 0.0218  -0.1085 -0.0624 1 . 
1686 O   O   . ILE ILE A A 209 209 . 0.5217 0.6088 0.5946 0.0263  -0.1017 -0.0616 1 . 
1687 CB  CB  . ILE ILE A A 209 209 . 0.5201 0.5860 0.5755 -0.0044 -0.1018 -0.0562 1 . 
1688 CG1 CG1 . ILE ILE A A 209 209 . 0.5347 0.5772 0.5706 0.0026  -0.1106 -0.0571 1 . 
1689 CG2 CG2 . ILE ILE A A 209 209 . 0.5102 0.5655 0.5566 0.0002  -0.0909 -0.0493 1 . 
1690 CD1 CD1 . ILE ILE A A 209 209 . 0.5423 0.5588 0.5627 -0.0025 -0.1083 -0.0532 1 . 
1691 N   N   . PHE PHE A A 210 210 . 0.5353 0.6103 0.5920 0.0316  -0.1191 -0.0616 1 . 
1692 CA  CA  . PHE PHE A A 210 210 . 0.5922 0.6580 0.6423 0.0473  -0.1252 -0.0567 1 . 
1693 C   C   . PHE PHE A A 210 210 . 0.5619 0.6413 0.6338 0.0547  -0.1246 -0.0616 1 . 
1694 O   O   . PHE PHE A A 210 210 . 0.5524 0.6176 0.6209 0.0585  -0.1192 -0.0567 1 . 
1695 CB  CB  . PHE PHE A A 210 210 . 0.5873 0.6264 0.6121 0.0490  -0.1197 -0.0448 1 . 
1696 CG  CG  . PHE PHE A A 210 210 . 0.5817 0.6115 0.5864 0.0448  -0.1203 -0.0441 1 . 
1697 CD1 CD1 . PHE PHE A A 210 210 . 0.6608 0.6945 0.6559 0.0501  -0.1317 -0.0467 1 . 
1698 CD2 CD2 . PHE PHE A A 210 210 . 0.6615 0.6803 0.6579 0.0370  -0.1110 -0.0430 1 . 
1699 CE1 CE1 . PHE PHE A A 210 210 . 0.6773 0.7046 0.6546 0.0482  -0.1335 -0.0506 1 . 
1700 CE2 CE2 . PHE PHE A A 210 210 . 0.6821 0.6919 0.6623 0.0362  -0.1137 -0.0462 1 . 
1701 CZ  CZ  . PHE PHE A A 210 210 . 0.6133 0.6279 0.5842 0.0420  -0.1248 -0.0514 1 . 
1702 N   N   . PRO PRO A A 211 211 . 0.5288 0.6379 0.6249 0.0573  -0.1306 -0.0734 1 . 
1703 CA  CA  . PRO PRO A A 211 211 . 0.5909 0.7193 0.7111 0.0664  -0.1300 -0.0833 1 . 
1704 C   C   . PRO PRO A A 211 211 . 0.5966 0.7027 0.7149 0.0845  -0.1399 -0.0793 1 . 
1705 O   O   . PRO PRO A A 211 211 . 0.6064 0.7176 0.7411 0.0932  -0.1394 -0.0878 1 . 
1706 CB  CB  . PRO PRO A A 211 211 . 0.5389 0.7084 0.6848 0.0666  -0.1365 -0.0973 1 . 
1707 CG  CG  . PRO PRO A A 211 211 . 0.5959 0.7593 0.7296 0.0622  -0.1455 -0.0929 1 . 
1708 CD  CD  . PRO PRO A A 211 211 . 0.5314 0.6616 0.6358 0.0519  -0.1385 -0.0804 1 . 
1709 N   N   . GLU GLU A A 212 212 . 0.5724 0.6539 0.6709 0.0900  -0.1501 -0.0666 1 . 
1710 CA  CA  . GLU GLU A A 212 212 . 0.6579 0.7125 0.7520 0.1033  -0.1603 -0.0574 1 . 
1711 C   C   . GLU GLU A A 212 212 . 0.6125 0.6450 0.6992 0.0981  -0.1494 -0.0513 1 . 
1712 O   O   . GLU GLU A A 212 212 . 0.6825 0.6968 0.7764 0.1076  -0.1566 -0.0499 1 . 
1713 CB  CB  . GLU GLU A A 212 212 . 0.6891 0.7252 0.7582 0.1059  -0.1714 -0.0409 1 . 
1714 CG  CG  . GLU GLU A A 212 212 . 0.7856 0.8120 0.8259 0.0922  -0.1602 -0.0306 1 . 
1715 CD  CD  . GLU GLU A A 212 212 . 0.8976 0.9432 0.9329 0.0864  -0.1613 -0.0380 1 . 
1716 OE1 OE1 . GLU GLU A A 212 212 . 0.9401 1.0090 0.9962 0.0819  -0.1589 -0.0525 1 . 
1717 OE2 OE2 . GLU GLU A A 212 212 . 0.9314 0.9709 0.9424 0.0855  -0.1651 -0.0300 1 . 
1718 N   N   . ILE ILE A A 213 213 . 0.5522 0.5843 0.6252 0.0835  -0.1339 -0.0480 1 . 
1719 CA  CA  . ILE ILE A A 213 213 . 0.5545 0.5687 0.6203 0.0784  -0.1242 -0.0423 1 . 
1720 C   C   . ILE ILE A A 213 213 . 0.6270 0.6551 0.7172 0.0827  -0.1210 -0.0580 1 . 
1721 O   O   . ILE ILE A A 213 213 . 0.6408 0.6508 0.7359 0.0889  -0.1249 -0.0579 1 . 
1722 CB  CB  . ILE ILE A A 213 213 . 0.5343 0.5474 0.5816 0.0640  -0.1103 -0.0364 1 . 
1723 CG1 CG1 . ILE ILE A A 213 213 . 0.5469 0.5463 0.5689 0.0628  -0.1139 -0.0231 1 . 
1724 CG2 CG2 . ILE ILE A A 213 213 . 0.5257 0.5300 0.5711 0.0582  -0.0990 -0.0346 1 . 
1725 CD1 CD1 . ILE ILE A A 213 213 . 0.5374 0.5336 0.5414 0.0526  -0.1022 -0.0192 1 . 
1726 N   N   . LYS LYS A A 214 214 . 0.6242 0.6871 0.7311 0.0795  -0.1152 -0.0726 1 . 
1727 CA  CA  . LYS LYS A A 214 214 . 0.6071 0.6940 0.7372 0.0843  -0.1113 -0.0903 1 . 
1728 C   C   . LYS LYS A A 214 214 . 0.6629 0.7436 0.8121 0.1048  -0.1272 -0.1006 1 . 
1729 O   O   . LYS LYS A A 214 214 . 0.6396 0.7143 0.7994 0.1123  -0.1283 -0.1105 1 . 
1730 CB  CB  . LYS LYS A A 214 214 . 0.5843 0.7171 0.7292 0.0758  -0.1035 -0.1022 1 . 
1731 CG  CG  . LYS LYS A A 214 214 . 0.6330 0.8029 0.8014 0.0803  -0.0977 -0.1225 1 . 
1732 CD  CD  . LYS LYS A A 214 214 . 0.6756 0.8987 0.8616 0.0717  -0.0921 -0.1332 1 . 
1733 CE  CE  . LYS LYS A A 214 214 . 0.7354 1.0038 0.9415 0.0744  -0.0838 -0.1532 1 . 
1734 NZ  NZ  . LYS LYS A A 214 214 . 0.8033 1.0652 1.0263 0.0994  -0.0951 -0.1712 1 . 
1735 N   N   . THR THR A A 215 215 . 0.6831 0.7628 0.8368 0.1149  -0.1418 -0.0989 1 . 
1736 CA  CA  . THR THR A A 215 215 . 0.6973 0.7694 0.8707 0.1366  -0.1604 -0.1083 1 . 
1737 C   C   . THR THR A A 215 215 . 0.7301 0.7532 0.8933 0.1414  -0.1694 -0.0959 1 . 
1738 O   O   . THR THR A A 215 215 . 0.7582 0.7711 0.9408 0.1566  -0.1807 -0.1087 1 . 
1739 CB  CB  . THR THR A A 215 215 . 0.7317 0.8097 0.9072 0.1450  -0.1754 -0.1044 1 . 
1740 OG1 OG1 . THR THR A A 215 215 . 0.6787 0.8030 0.8651 0.1372  -0.1672 -0.1157 1 . 
1741 CG2 CG2 . THR THR A A 215 215 . 0.7697 0.8404 0.9681 0.1701  -0.1976 -0.1147 1 . 
1742 N   N   . ASN ASN A A 216 216 . 0.7182 0.7124 0.8525 0.1280  -0.1651 -0.0721 1 . 
1743 CA  CA  . ASN ASN A A 216 216 . 0.7631 0.7123 0.8857 0.1289  -0.1756 -0.0546 1 . 
1744 C   C   . ASN ASN A A 216 216 . 0.7654 0.7002 0.8840 0.1187  -0.1645 -0.0541 1 . 
1745 O   O   . ASN ASN A A 216 216 . 0.8094 0.7104 0.9308 0.1221  -0.1759 -0.0483 1 . 
1746 CB  CB  . ASN ASN A A 216 216 . 0.7925 0.7250 0.8853 0.1200  -0.1781 -0.0281 1 . 
1747 CG  CG  . ASN ASN A A 216 216 . 0.8206 0.7505 0.9156 0.1332  -0.1982 -0.0227 1 . 
1748 OD1 OD1 . ASN ASN A A 216 216 . 0.8463 0.7458 0.9435 0.1424  -0.2170 -0.0120 1 . 
1749 ND2 ND2 . ASN ASN A A 216 216 . 0.8333 0.7935 0.9274 0.1334  -0.1958 -0.0289 1 . 
1750 N   N   . ILE ILE A A 217 217 . 0.6474 0.6047 0.7595 0.1058  -0.1445 -0.0591 1 . 
1751 CA  CA  . ILE ILE A A 217 217 . 0.7099 0.6551 0.8167 0.0961  -0.1349 -0.0575 1 . 
1752 C   C   . ILE ILE A A 217 217 . 0.7089 0.6850 0.8315 0.0961  -0.1233 -0.0803 1 . 
1753 O   O   . ILE ILE A A 217 217 . 0.7933 0.7603 0.9167 0.0920  -0.1193 -0.0840 1 . 
1754 CB  CB  . ILE ILE A A 217 217 . 0.7283 0.6658 0.8069 0.0790  -0.1227 -0.0367 1 . 
1755 CG1 CG1 . ILE ILE A A 217 217 . 0.7835 0.7514 0.8554 0.0705  -0.1068 -0.0415 1 . 
1756 CG2 CG2 . ILE ILE A A 217 217 . 0.6867 0.6035 0.7469 0.0777  -0.1321 -0.0146 1 . 
1757 CD1 CD1 . ILE ILE A A 217 217 . 0.8001 0.7612 0.8488 0.0569  -0.0951 -0.0268 1 . 
1758 N   N   . LEU LEU A A 218 218 . 0.7633 0.7787 0.8976 0.0986  -0.1174 -0.0951 1 . 
1759 CA  CA  . LEU LEU A A 218 218 . 0.8812 0.9326 1.0267 0.0953  -0.1047 -0.1136 1 . 
1760 C   C   . LEU LEU A A 218 218 . 0.9785 1.0469 1.1528 0.1139  -0.1144 -0.1404 1 . 
1761 O   O   . LEU LEU A A 218 218 . 0.9179 0.9840 1.1074 0.1296  -0.1294 -0.1471 1 . 
1762 CB  CB  . LEU LEU A A 218 218 . 0.9076 0.9963 1.0499 0.0839  -0.0924 -0.1130 1 . 
1763 CG  CG  . LEU LEU A A 218 218 . 0.9474 1.0752 1.0928 0.0732  -0.0766 -0.1230 1 . 
1764 CD1 CD1 . LEU LEU A A 218 218 . 0.9687 1.1455 1.1404 0.0822  -0.0767 -0.1476 1 . 
1765 CD2 CD2 . LEU LEU A A 218 218 . 0.9404 1.0549 1.0773 0.0691  -0.0705 -0.1229 1 . 
1766 N   N   . ASP ASP A A 219 219 . 1.1374 1.2256 1.3197 0.1136  -0.1066 -0.1576 1 . 
1767 CA  CA  . ASP ASP A A 219 219 . 1.2969 1.3961 1.5058 0.1334  -0.1173 -0.1865 1 . 
1768 C   C   . ASP ASP A A 219 219 . 1.3915 1.5553 1.6155 0.1347  -0.1048 -0.2122 1 . 
1769 O   O   . ASP ASP A A 219 219 . 1.5119 1.6910 1.7536 0.1482  -0.1089 -0.2391 1 . 
1770 CB  CB  . ASP ASP A A 219 219 . 1.3267 1.3850 1.5338 0.1352  -0.1248 -0.1879 1 . 
1771 CG  CG  . ASP ASP A A 219 219 . 1.3126 1.3928 1.5115 0.1228  -0.1087 -0.1948 1 . 
1772 OD1 OD1 . ASP ASP A A 219 219 . 1.2785 1.3832 1.4605 0.1059  -0.0915 -0.1821 1 . 
1773 OD2 OD2 . ASP ASP A A 219 219 . 1.3248 1.3971 1.5346 0.1305  -0.1150 -0.2134 1 . 
1774 N   N   . ASN ASN A A 220 220 . 1.3928 1.5960 1.6104 0.1205  -0.0906 -0.2048 1 . 
1775 CA  CA  . ASN ASN A A 220 220 . 1.3768 1.6472 1.6055 0.1161  -0.0769 -0.2235 1 . 
1776 C   C   . ASN ASN A A 220 220 . 1.2913 1.5737 1.5096 0.1072  -0.0652 -0.2287 1 . 
1777 O   O   . ASN ASN A A 220 220 . 1.3058 1.6438 1.5358 0.1095  -0.0573 -0.2511 1 . 
1778 CB  CB  . ASN ASN A A 220 220 . 1.4424 1.7535 1.7041 0.1393  -0.0862 -0.2561 1 . 
1779 CG  CG  . ASN ASN A A 220 220 . 1.4812 1.7992 1.7549 0.1456  -0.0952 -0.2522 1 . 
1780 OD1 OD1 . ASN ASN A A 220 220 . 1.5022 1.7694 1.7688 0.1505  -0.1085 -0.2356 1 . 
1781 ND2 ND2 . ASN ASN A A 220 220 . 1.4856 1.8708 1.7776 0.1447  -0.0881 -0.2673 1 . 
1782 N   N   . HIS HIS A A 221 221 . 1.1748 1.4107 1.3712 0.0972  -0.0641 -0.2091 1 . 
1783 CA  CA  . HIS HIS A A 221 221 . 1.0217 1.2673 1.2040 0.0853  -0.0526 -0.2084 1 . 
1784 C   C   . HIS HIS A A 221 221 . 0.8077 1.0241 0.9627 0.0655  -0.0451 -0.1758 1 . 
1785 O   O   . HIS HIS A A 221 221 . 0.8213 0.9944 0.9641 0.0633  -0.0489 -0.1637 1 . 
1786 CB  CB  . HIS HIS A A 221 221 . 1.0921 1.3106 1.2813 0.0976  -0.0626 -0.2248 1 . 
1787 CG  CG  . HIS HIS A A 221 221 . 1.1854 1.4381 1.4014 0.1182  -0.0695 -0.2623 1 . 
1788 ND1 ND1 . HIS HIS A A 221 221 . 1.1913 1.5148 1.4170 0.1188  -0.0584 -0.2820 1 . 
1789 CD2 CD2 . HIS HIS A A 221 221 . 1.2266 1.4537 1.4626 0.1393  -0.0874 -0.2849 1 . 
1790 CE1 CE1 . HIS HIS A A 221 221 . 1.2177 1.5621 1.4688 0.1417  -0.0682 -0.3181 1 . 
1791 NE2 NE2 . HIS HIS A A 221 221 . 1.2345 1.5176 1.4928 0.1553  -0.0870 -0.3210 1 . 
1792 N   N   . PRO PRO A A 222 222 . 0.6382 0.8779 0.7844 0.0508  -0.0356 -0.1617 1 . 
1793 CA  CA  . PRO PRO A A 222 222 . 0.5948 0.8025 0.7177 0.0359  -0.0320 -0.1334 1 . 
1794 C   C   . PRO PRO A A 222 222 . 0.6193 0.8268 0.7246 0.0240  -0.0231 -0.1245 1 . 
1795 O   O   . PRO PRO A A 222 222 . 0.5676 0.8135 0.6741 0.0198  -0.0155 -0.1348 1 . 
1796 CB  CB  . PRO PRO A A 222 222 . 0.5423 0.7749 0.6660 0.0250  -0.0279 -0.1249 1 . 
1797 CG  CG  . PRO PRO A A 222 222 . 0.5057 0.7976 0.6495 0.0276  -0.0236 -0.1462 1 . 
1798 CD  CD  . PRO PRO A A 222 222 . 0.5851 0.8772 0.7459 0.0490  -0.0312 -0.1716 1 . 
1799 N   N   . LYS LYS A A 223 223 . 0.5339 0.7004 0.6225 0.0195  -0.0246 -0.1056 1 . 
1800 CA  CA  . LYS LYS A A 223 223 . 0.5839 0.7475 0.6558 0.0094  -0.0179 -0.0952 1 . 
1801 C   C   . LYS LYS A A 223 223 . 0.6226 0.8165 0.6859 -0.0054 -0.0094 -0.0855 1 . 
1802 O   O   . LYS LYS A A 223 223 . 0.5652 0.7579 0.6270 -0.0121 -0.0100 -0.0749 1 . 
1803 CB  CB  . LYS LYS A A 223 223 . 0.6386 0.7589 0.6961 0.0081  -0.0212 -0.0773 1 . 
1804 CG  CG  . LYS LYS A A 223 223 . 0.6843 0.8008 0.7273 0.0007  -0.0162 -0.0682 1 . 
1805 CD  CD  . LYS LYS A A 223 223 . 0.6886 0.8136 0.7385 0.0047  -0.0166 -0.0834 1 . 
1806 CE  CE  . LYS LYS A A 223 223 . 0.7407 0.8310 0.7948 0.0107  -0.0246 -0.0834 1 . 
1807 NZ  NZ  . LYS LYS A A 223 223 . 0.7958 0.8671 0.8353 0.0043  -0.0227 -0.0662 1 . 
1808 N   N   . ILE ILE A A 224 224 . 0.6292 0.8503 0.6870 -0.0115 -0.0029 -0.0887 1 . 
1809 CA  CA  . ILE ILE A A 224 224 . 0.6193 0.8690 0.6660 -0.0279 0.0041  -0.0757 1 . 
1810 C   C   . ILE ILE A A 224 224 . 0.6094 0.8283 0.6362 -0.0354 0.0032  -0.0536 1 . 
1811 O   O   . ILE ILE A A 224 224 . 0.5407 0.7442 0.5613 -0.0306 0.0022  -0.0544 1 . 
1812 CB  CB  . ILE ILE A A 224 224 . 0.6208 0.9218 0.6700 -0.0302 0.0110  -0.0906 1 . 
1813 CG1 CG1 . ILE ILE A A 224 224 . 0.5748 0.9146 0.6458 -0.0218 0.0120  -0.1144 1 . 
1814 CG2 CG2 . ILE ILE A A 224 224 . 0.6534 0.9806 0.6858 -0.0496 0.0173  -0.0712 1 . 
1815 CD1 CD1 . ILE ILE A A 224 224 . 0.5560 0.9470 0.6320 -0.0180 0.0174  -0.1374 1 . 
1816 N   N   . PHE PHE A A 225 225 . 0.6201 0.8321 0.6387 -0.0475 0.0023  -0.0349 1 . 
1817 CA  CA  . PHE PHE A A 225 225 . 0.6219 0.8024 0.6241 -0.0521 -0.0014 -0.0152 1 . 
1818 C   C   . PHE PHE A A 225 225 . 0.6117 0.8161 0.6020 -0.0675 0.0014  -0.0010 1 . 
1819 O   O   . PHE PHE A A 225 225 . 0.5451 0.7748 0.5372 -0.0816 0.0034  0.0058  1 . 
1820 CB  CB  . PHE PHE A A 225 225 . 0.6509 0.7986 0.6526 -0.0528 -0.0081 -0.0055 1 . 
1821 CG  CG  . PHE PHE A A 225 225 . 0.7118 0.8319 0.6989 -0.0585 -0.0138 0.0132  1 . 
1822 CD1 CD1 . PHE PHE A A 225 225 . 0.7342 0.8354 0.7115 -0.0504 -0.0155 0.0165  1 . 
1823 CD2 CD2 . PHE PHE A A 225 225 . 0.7330 0.8460 0.7181 -0.0715 -0.0190 0.0267  1 . 
1824 CE1 CE1 . PHE PHE A A 225 225 . 0.7410 0.8177 0.7070 -0.0523 -0.0226 0.0313  1 . 
1825 CE2 CE2 . PHE PHE A A 225 225 . 0.7718 0.8541 0.7450 -0.0747 -0.0274 0.0425  1 . 
1826 CZ  CZ  . PHE PHE A A 225 225 . 0.7521 0.8167 0.7159 -0.0635 -0.0294 0.0440  1 . 
1827 N   N   . LEU LEU A A 226 226 . 0.6149 0.8136 0.5930 -0.0659 0.0008  0.0047  1 . 
1828 CA  CA  . LEU LEU A A 226 226 . 0.6104 0.8293 0.5741 -0.0791 0.0014  0.0206  1 . 
1829 C   C   . LEU LEU A A 226 226 . 0.6443 0.8225 0.5957 -0.0786 -0.0078 0.0400  1 . 
1830 O   O   . LEU LEU A A 226 226 . 0.5889 0.7466 0.5381 -0.0661 -0.0103 0.0359  1 . 
1831 CB  CB  . LEU LEU A A 226 226 . 0.5803 0.8325 0.5408 -0.0757 0.0068  0.0083  1 . 
1832 CG  CG  . LEU LEU A A 226 226 . 0.6096 0.8997 0.5850 -0.0708 0.0139  -0.0172 1 . 
1833 CD1 CD1 . LEU LEU A A 226 226 . 0.5876 0.9040 0.5611 -0.0648 0.0167  -0.0336 1 . 
1834 CD2 CD2 . LEU LEU A A 226 226 . 0.6092 0.9403 0.5864 -0.0857 0.0190  -0.0125 1 . 
1835 N   N   . GLU GLU A A 227 227 . 0.6841 0.8515 0.6290 -0.0921 -0.0138 0.0602  1 . 
1836 CA  CA  . GLU GLU A A 227 227 . 0.7496 0.8765 0.6841 -0.0904 -0.0256 0.0776  1 . 
1837 C   C   . GLU GLU A A 227 227 . 0.7701 0.9123 0.6896 -0.0962 -0.0279 0.0919  1 . 
1838 O   O   . GLU GLU A A 227 227 . 0.7584 0.9271 0.6699 -0.1143 -0.0270 0.1070  1 . 
1839 CB  CB  . GLU GLU A A 227 227 . 0.8665 0.9690 0.8022 -0.1026 -0.0343 0.0923  1 . 
1840 CG  CG  . GLU GLU A A 227 227 . 1.0403 1.0963 0.9676 -0.0985 -0.0495 0.1073  1 . 
1841 CD  CD  . GLU GLU A A 227 227 . 1.1930 1.2219 1.1228 -0.1123 -0.0606 0.1209  1 . 
1842 OE1 OE1 . GLU GLU A A 227 227 . 1.2793 1.3306 1.2174 -0.1269 -0.0550 0.1199  1 . 
1843 OE2 OE2 . GLU GLU A A 227 227 . 1.3007 1.2866 1.2259 -0.1083 -0.0760 0.1312  1 . 
1844 N   N   . VAL VAL A A 228 228 . 0.7593 0.8888 0.6745 -0.0818 -0.0311 0.0883  1 . 
1845 CA  CA  . VAL VAL A A 228 228 . 0.8064 0.9544 0.7082 -0.0844 -0.0337 0.0988  1 . 
1846 C   C   . VAL VAL A A 228 228 . 0.7823 0.8926 0.6789 -0.0723 -0.0469 0.1086  1 . 
1847 O   O   . VAL VAL A A 228 228 . 0.7301 0.8231 0.6346 -0.0556 -0.0471 0.0946  1 . 
1848 CB  CB  . VAL VAL A A 228 228 . 0.8150 0.9999 0.7197 -0.0779 -0.0234 0.0784  1 . 
1849 CG1 CG1 . VAL VAL A A 228 228 . 0.8100 1.0114 0.7009 -0.0782 -0.0281 0.0879  1 . 
1850 CG2 CG2 . VAL VAL A A 228 228 . 0.8032 1.0303 0.7134 -0.0877 -0.0120 0.0664  1 . 
1851 N   N   . ARG ARG A A 229 229 . 0.8115 0.9117 0.6951 -0.0805 -0.0587 0.1327  1 . 
1852 CA  CA  . ARG ARG A A 229 229 . 0.8572 0.9226 0.7368 -0.0670 -0.0743 0.1419  1 . 
1853 C   C   . ARG ARG A A 229 229 . 0.8952 0.9664 0.7578 -0.0782 -0.0854 0.1687  1 . 
1854 O   O   . ARG ARG A A 229 229 . 0.8520 0.9564 0.7049 -0.0979 -0.0797 0.1806  1 . 
1855 CB  CB  . ARG ARG A A 229 229 . 0.9662 0.9825 0.8530 -0.0610 -0.0853 0.1435  1 . 
1856 CG  CG  . ARG ARG A A 229 229 . 1.0783 1.0799 0.9617 -0.0823 -0.0918 0.1633  1 . 
1857 CD  CD  . ARG ARG A A 229 229 . 1.2123 1.1589 1.1010 -0.0750 -0.1090 0.1667  1 . 
1858 NE  NE  . ARG ARG A A 229 229 . 1.3490 1.2800 1.2375 -0.0978 -0.1157 0.1841  1 . 
1859 CZ  CZ  . ARG ARG A A 229 229 . 1.4279 1.3574 1.3271 -0.1045 -0.1097 0.1737  1 . 
1860 NH1 NH1 . ARG ARG A A 229 229 . 1.4317 1.3719 1.3410 -0.0893 -0.0975 0.1473  1 . 
1861 NH2 NH2 . ARG ARG A A 229 229 . 1.4832 1.4013 1.3834 -0.1276 -0.1168 0.1908  1 . 
1862 N   N   . GLU GLU A A 230 230 . 0.9520 0.9928 0.8110 -0.0651 -0.1022 0.1785  1 . 
1863 CA  CA  . GLU GLU A A 230 230 . 1.0874 1.1231 0.9299 -0.0741 -0.1178 0.2079  1 . 
1864 C   C   . GLU GLU A A 230 230 . 1.1213 1.1234 0.9591 -0.0933 -0.1303 0.2337  1 . 
1865 O   O   . GLU GLU A A 230 230 . 1.1417 1.1477 0.9636 -0.1113 -0.1400 0.2635  1 . 
1866 CB  CB  . GLU GLU A A 230 230 . 1.1894 1.2020 1.0325 -0.0508 -0.1343 0.2083  1 . 
1867 CG  CG  . GLU GLU A A 230 230 . 1.2377 1.2901 1.0829 -0.0372 -0.1249 0.1896  1 . 
1868 CD  CD  . GLU GLU A A 230 230 . 1.3204 1.4060 1.1478 -0.0458 -0.1295 0.2072  1 . 
1869 OE1 OE1 . GLU GLU A A 230 230 . 1.3842 1.4697 1.1958 -0.0657 -0.1361 0.2347  1 . 
1870 OE2 OE2 . GLU GLU A A 230 230 . 1.3338 1.4479 1.1629 -0.0338 -0.1269 0.1943  1 . 
# 
_atom_sites.entry_id                    UNNAMED 
_atom_sites.fract_transf_matrix[1][1]   0.009711 
_atom_sites.fract_transf_matrix[1][2]   0.000000 
_atom_sites.fract_transf_matrix[1][3]   0.000000 
_atom_sites.fract_transf_matrix[2][1]   0.000000 
_atom_sites.fract_transf_matrix[2][2]   0.009711 
_atom_sites.fract_transf_matrix[2][3]   0.000000 
_atom_sites.fract_transf_matrix[3][1]   0.000000 
_atom_sites.fract_transf_matrix[3][2]   0.000000 
_atom_sites.fract_transf_matrix[3][3]   0.020075 
_atom_sites.fract_transf_vector[1]      0.000000 
_atom_sites.fract_transf_vector[2]      0.000000 
_atom_sites.fract_transf_vector[3]      0.000000 
# 
_cell.length_a      102.973 
_cell.length_b      102.973 
_cell.length_c      49.812 
_cell.angle_alpha   90.000 
_cell.angle_beta    90.000 
_cell.angle_gamma   90.000 
_cell.entry_id      UNNAMED 
# 
_data_extraction.extraction_date   'Thu Jun  9 16:28:53 2022' 
# 
loop_
_database_2.database_id 
_database_2.database_code 
PDB   UNNAMED 
WWPDB UNNAMED 
# 
_database_PDB_remark.id     1 
_database_PDB_remark.text   
;
REMARK Date 2022-06-09 Time 12:04:41 BST +0100 (1654772681.17 s)                
REMARK PHENIX refinement                                                        
REMARK                                                                          
REMARK ****************** INPUT FILES AND LABELS ****************************** 
REMARK Reflections:                                                             
REMARK   file name      : /Users/cjh30/Documents/Crystallography/Czekster_lab_wo
REMARK   labels         : ['IMEAN,SIGIMEAN']                                    
REMARK R-free flags:                                                            
REMARK   file name      : /Users/cjh30/Documents/Crystallography/Czekster_lab_wo
REMARK   label          : FreeR_flag                                            
REMARK   test_flag_value: 0                                                     
REMARK Model file name(s):                                                      
REMARK   /Users/cjh30/Documents/Crystallography/Czekster_lab_work/Emmajay/CDPS24
REMARK                                                                          
REMARK ******************** REFINEMENT SUMMARY: QUICK FACTS ******************* 
REMARK Start: r_work = 0.2525 r_free = 0.3016 bonds = 0.016 angles = 1.717      
REMARK Final: r_work = 0.2187 r_free = 0.2642 bonds = 0.007 angles = 0.817      
REMARK ************************************************************************ 
REMARK                                                                          
REMARK ****************** REFINEMENT STATISTICS STEP BY STEP ****************** 
REMARK leading digit, like 1_, means number of macro-cycle                      
REMARK   0  : statistics at the very beginning when nothing is done yet         
REMARK   1 s: bulk solvent correction and/or (anisotropic) scaling              
REMARK   1 z: refinement of coordinates                                         
REMARK   1 p: refinement of ADPs (Atomic Displacement Parameters)               
REMARK   1 t: ordered solvent update (add / remove)                             
REMARK ------------------------------------------------------------------------ 
REMARK  stage       r-work r-free bonds angles b_min b_max b_ave n_water shift  
REMARK       0    : 0.4699 0.4038 0.016  1.72  26.8  91.3  41.8  15      0.000  
REMARK       1_bss: 0.2525 0.3016 0.016  1.72  46.2 110.8  61.2  15      0.000  
REMARK   1 ttarget: 0.2525 0.3016 0.016  1.72  46.2 110.8  61.2  15      0.000  
REMARK       1_nqh: 0.2524 0.3017 0.016  1.72  46.2 110.8  61.2  15      0.002  
REMARK    1_weight: 0.2524 0.3017 0.016  1.72  46.2 110.8  61.2  15      0.002  
REMARK    1_xyzrec: 0.2508 0.3069 0.009  1.00  46.2 110.8  61.2  15      0.132  
REMARK       1_adp: 0.2134 0.2802 0.009  1.00  39.0 138.4  67.8  15      0.132  
REMARK       2_bss: 0.2113 0.2805 0.009  1.00  37.0 136.4  65.8  15      0.132  
REMARK   2 ttarget: 0.2113 0.2805 0.009  1.00  37.0 136.4  65.8  15      0.132  
REMARK   2 datecdl: 0.2113 0.2805 0.009  1.02  37.0 136.4  65.8  15      0.132  
REMARK       2_nqh: 0.2114 0.2808 0.009  1.02  37.0 136.4  65.8  15      0.136  
REMARK    2_weight: 0.2114 0.2808 0.009  1.02  37.0 136.4  65.8  15      0.136  
REMARK    2_xyzrec: 0.2118 0.2848 0.008  0.96  37.0 136.4  65.8  15      0.187  
REMARK       2_adp: 0.2075 0.2854 0.008  0.96  37.3 145.5  68.3  15      0.187  
REMARK       3_bss: 0.2076 0.2883 0.008  0.96  37.3 145.5  68.3  15      0.187  
REMARK   3 ttarget: 0.2076 0.2883 0.008  0.96  37.3 145.5  68.3  15      0.187  
REMARK   3 datecdl: 0.2076 0.2883 0.008  0.96  37.3 145.5  68.3  15      0.187  
REMARK       3_nqh: 0.2076 0.2883 0.008  0.96  37.3 145.5  68.3  15      0.187  
REMARK       3_sol: 0.2079 0.2904 0.008  0.96  37.3 145.5  68.2   8       n/a   
REMARK    3_weight: 0.2079 0.2904 0.008  0.96  37.3 145.5  68.2   8       n/a   
REMARK    3_xyzrec: 0.2128 0.2794 0.008  0.90  37.3 145.5  68.2   8       n/a   
REMARK       3_adp: 0.2181 0.2775 0.008  0.90  38.0 140.3  69.6   8       n/a   
REMARK       4_bss: 0.2163 0.2760 0.008  0.90  38.0 139.2  68.6   8       n/a   
REMARK   4 ttarget: 0.2163 0.2760 0.008  0.90  38.0 139.2  68.6   8       n/a   
REMARK   4 datecdl: 0.2163 0.2760 0.008  0.91  38.0 139.2  68.6   8       n/a   
REMARK       4_nqh: 0.2163 0.2760 0.008  0.91  38.0 139.2  68.6   8       n/a   
REMARK       4_sol: 0.2163 0.2746 0.008  0.91  38.0 139.2  68.6  10       n/a   
REMARK    4_weight: 0.2163 0.2746 0.008  0.91  38.0 139.2  68.6  10       n/a   
REMARK    4_xyzrec: 0.2139 0.2713 0.007  0.82  38.0 139.2  68.6  10       n/a   
REMARK       4_adp: 0.2146 0.2678 0.007  0.82  37.8 136.3  69.1  10       n/a   
REMARK       5_bss: 0.2144 0.2674 0.007  0.82  37.8 136.0  68.8  10       n/a   
REMARK   5 ttarget: 0.2144 0.2674 0.007  0.82  37.8 136.0  68.8  10       n/a   
REMARK   5 datecdl: 0.2144 0.2674 0.007  0.83  37.8 136.0  68.8  10       n/a   
REMARK     5_setrh: 0.2144 0.2674 0.007  0.83  37.8 136.0  68.8  10       n/a   
REMARK       5_nqh: 0.2144 0.2674 0.007  0.83  37.8 136.0  68.8  10       n/a   
REMARK       5_sol: 0.2145 0.2654 0.007  0.83  37.8 136.0  68.8  11       n/a   
REMARK    5_weight: 0.2145 0.2654 0.007  0.83  37.8 136.0  68.8  11       n/a   
REMARK    5_xyzrec: 0.2148 0.2639 0.007  0.82  37.8 136.0  68.8  11       n/a   
REMARK       5_adp: 0.2186 0.2658 0.007  0.82  37.5 135.5  68.7  11       n/a   
REMARK         end: 0.2187 0.2642 0.007  0.82  37.5 135.1  68.3  10       n/a   
REMARK ------------------------------------------------------------------------ 
REMARK MODEL CONTENT.                                                           
REMARK  ELEMENT        ATOM RECORD COUNT   OCCUPANCY SUM                        
REMARK        C                     1219         1214.00                        
REMARK        S                        3            3.00                        
REMARK        O                      345          345.00                        
REMARK        N                      313          310.00                        
REMARK    TOTAL                     1880         1872.00                        
REMARK -----------------------------------------------------------------------  
REMARK r_free_flags.md5.hexdigest b310b65d40a21da5e62daae781825e1f              
REMARK                                                                          
REMARK IF THIS FILE IS FOR PDB DEPOSITION: REMOVE ALL FROM THIS LINE UP.        
REMARK   3                                                                      
REMARK   3 REFINEMENT.                                                          
REMARK   3   PROGRAM     : PHENIX (1.14_3260: ???)                              
REMARK   3   AUTHORS     : Adams,Afonine,Bunkoczi,Burnley,Chen,Dar,Davis,       
REMARK   3               : Draizen,Echols,Gildea,Gros,Grosse-Kunstleve,Headd,   
REMARK   3               : Hintze,Hung,Ioerger,Liebschner,McCoy,McKee,Moriarty, 
REMARK   3               : Oeffner,Poon,Read,Richardson,Richardson,Sacchettini, 
REMARK   3               : Sauter,Sobolev,Storoni,Terwilliger,Williams,Zwart    
REMARK   3                                                                      
REMARK   3  X-RAY DATA.                                                         
REMARK   3                                                                      
REMARK   3  REFINEMENT TARGET : ML                                              
REMARK   3                                                                      
REMARK   3  DATA USED IN REFINEMENT.                                            
REMARK   3   RESOLUTION RANGE HIGH (ANGSTROMS) : 2.089                          
REMARK   3   RESOLUTION RANGE LOW  (ANGSTROMS) : 46.051                         
REMARK   3   MIN(FOBS/SIGMA_FOBS)              : 1.34                           
REMARK   3   COMPLETENESS FOR RANGE        (%) : 92.54                          
REMARK   3   NUMBER OF REFLECTIONS             : 15215                          
REMARK   3   NUMBER OF REFLECTIONS (NON-ANOMALOUS) : 15215                      
REMARK   3                                                                      
REMARK   3  FIT TO DATA USED IN REFINEMENT.                                     
REMARK   3   R VALUE     (WORKING + TEST SET) : 0.2209                          
REMARK   3   R VALUE            (WORKING SET) : 0.2187                          
REMARK   3   FREE R VALUE                     : 0.2642                          
REMARK   3   FREE R VALUE TEST SET SIZE   (%) : 4.84                            
REMARK   3   FREE R VALUE TEST SET COUNT      : 737                             
REMARK   3                                                                      
REMARK   3  FIT TO DATA USED IN REFINEMENT (IN BINS).                           
REMARK   3   BIN  RESOLUTION RANGE  COMPL.    NWORK NFREE   RWORK  RFREE  CCWOR 
REMARK   3     1 46.0621 -  3.5711    0.94     3083   158  0.1939 0.2510   0.93 
REMARK   3     2  3.5711 -  2.8346    0.96     3026   146  0.2573 0.2788   0.87 
REMARK   3     3  2.8346 -  2.4763    0.93     2852   141  0.2333 0.2663   0.89 
REMARK   3     4  2.4763 -  2.2499    0.99     2935   145  0.2504 0.2936   0.85 
REMARK   3     5  2.2499 -  2.0886    0.97     2582   147  0.3027 0.3318   0.77 
REMARK   3                                                                      
REMARK   3  BULK SOLVENT MODELLING.                                             
REMARK   3   METHOD USED        : FLAT BULK SOLVENT MODEL                       
REMARK   3   SOLVENT RADIUS     : 1.11                                          
REMARK   3   SHRINKAGE RADIUS   : 0.90                                          
REMARK   3   GRID STEP FACTOR   : 4.00                                          
REMARK   3                                                                      
REMARK   3  ERROR ESTIMATES.                                                    
REMARK   3   COORDINATE ERROR (MAXIMUM-LIKELIHOOD BASED)     : 0.28             
REMARK   3   PHASE ERROR (DEGREES, MAXIMUM-LIKELIHOOD BASED) : 32.60            
REMARK   3                                                                      
REMARK   3  STRUCTURE FACTORS CALCULATION ALGORITHM : FFT                       
REMARK   3                                                                      
REMARK   3                                                                      
REMARK   3  GEOMETRY RESTRAINTS LIBRARY: None                                   
REMARK   3  DEVIATIONS FROM IDEAL VALUES.                                       
REMARK   3    BOND      :  0.007   0.047   1911                                 
REMARK   3    ANGLE     :  0.817   8.851   2572                                 
REMARK   3    CHIRALITY :  0.052   0.167    278                                 
REMARK   3    PLANARITY :  0.005   0.040    320                                 
REMARK   3    DIHEDRAL  : 12.243 103.358   1155                                 
REMARK   3    MIN NONBONDED DISTANCE : 2.338                                    
REMARK   3  REMARK   3                                                          
REMARK   3  MOLPROBITY STATISTICS.                                              
REMARK   3    ALL-ATOM CLASHSCORE : 5.56                                        
REMARK   3    RAMACHANDRAN PLOT:                                                
REMARK   3      OUTLIERS : 0.46  %                                              
REMARK   3      ALLOWED  : 2.30  %                                              
REMARK   3      FAVORED  : 97.24 %                                              
REMARK   3    ROTAMER OUTLIERS : 5.37 %                                         
REMARK   3    CBETA DEVIATIONS : 0                                              
REMARK   3    PEPTIDE PLANE:                                                    
REMARK   3      CIS-PROLINE     : 0.0                                           
REMARK   3      CIS-GENERAL     : 0.0                                           
REMARK   3      TWISTED PROLINE : 0.0                                           
REMARK   3      TWISTED GENERAL : 0.0                                           
REMARK   3                                                                      
REMARK   3                  min    max   mean <Bi,j>   iso aniso                
REMARK   3     Overall:   37.48 135.12  68.25   4.30  1880  1870                
REMARK   3     Protein:   37.48 135.12  68.31   4.30  1870  1870                
REMARK   3     Water:     45.54  69.96  57.62    N/A    10     0                
REMARK   3     Chain  A:  37.48 135.12  68.31    N/A  1870  1870                
REMARK   3     Chain  S:  45.54  69.96  57.62    N/A    10     0                
REMARK   3     Histogram:                                                       
REMARK   3         Values      Number of atoms                                  
REMARK   3      37.48 - 47.25       109                                         
REMARK   3      47.25 - 57.01       491                                         
REMARK   3      57.01 - 66.77       490                                         
REMARK   3      66.77 - 76.54       265                                         
REMARK   3      76.54 - 86.30       208                                         
REMARK   3      86.30 - 96.07       150                                         
REMARK   3      96.07 - 105.83       81                                         
REMARK   3     105.83 - 115.59       54                                         
REMARK   3     115.59 - 125.36       24                                         
REMARK   3     125.36 - 135.12        8                                         
REMARK   3                                                                      
REMARK   3                                                                      
REMARK   3  TLS DETAILS.                                                        
REMARK   3   NUMBER OF TLS GROUPS: 5                                            
REMARK   3   ORIGIN: CENTER OF MASS                                             
REMARK   3   TLS GROUP : 1                                                      
REMARK   3    SELECTION: chain 'A' and (resid 1 through 58 )                    
REMARK   3    ORIGIN FOR THE GROUP (A):  23.1829  58.1521   3.8014              
REMARK   3    T TENSOR                                                          
REMARK   3      T11:   0.5408 T22:   0.6366                                     
REMARK   3      T33:   0.4086 T12:   0.0198                                     
REMARK   3      T13:  -0.0802 T23:   0.0075                                     
REMARK   3    L TENSOR                                                          
REMARK   3      L11:   4.0692 L22:   3.1421                                     
REMARK   3      L33:   2.5812 L12:   1.5019                                     
REMARK   3      L13:   1.3296 L23:  -0.5413                                     
REMARK   3    S TENSOR                                                          
REMARK   3      S11:   0.0364 S12:   1.0971 S13:  -0.0623                       
REMARK   3      S21:  -0.4565 S22:  -0.0978 S23:   0.0914                       
REMARK   3      S31:  -0.0830 S32:   0.5992 S33:  -0.0003                       
REMARK   3   TLS GROUP : 2                                                      
REMARK   3    SELECTION: chain 'A' and (resid 59 through 83 )                   
REMARK   3    ORIGIN FOR THE GROUP (A):  12.2099  52.0662  24.9051              
REMARK   3    T TENSOR                                                          
REMARK   3      T11:   0.5707 T22:   0.5162                                     
REMARK   3      T33:   0.7101 T12:  -0.0451                                     
REMARK   3      T13:  -0.0366 T23:   0.0194                                     
REMARK   3    L TENSOR                                                          
REMARK   3      L11:   0.7599 L22:   0.3853                                     
REMARK   3      L33:   0.5356 L12:  -0.3775                                     
REMARK   3      L13:  -0.5923 L23:   0.1853                                     
REMARK   3    S TENSOR                                                          
REMARK   3      S11:  -0.6707 S12:  -1.2392 S13:  -0.0163                       
REMARK   3      S21:   1.2025 S22:   0.2019 S23:   0.0577                       
REMARK   3      S31:   0.0291 S32:  -0.5040 S33:  -0.0035                       
REMARK   3   TLS GROUP : 3                                                      
REMARK   3    SELECTION: chain 'A' and (resid 84 through 117 )                  
REMARK   3    ORIGIN FOR THE GROUP (A):  11.7536  49.9570   5.9326              
REMARK   3    T TENSOR                                                          
REMARK   3      T11:   0.5400 T22:   0.6515                                     
REMARK   3      T33:   0.5898 T12:   0.0119                                     
REMARK   3      T13:  -0.0957 T23:  -0.1051                                     
REMARK   3    L TENSOR                                                          
REMARK   3      L11:   3.3067 L22:   2.3456                                     
REMARK   3      L33:   0.9002 L12:   0.5971                                     
REMARK   3      L13:   0.6093 L23:   0.3627                                     
REMARK   3    S TENSOR                                                          
REMARK   3      S11:   0.3474 S12:   0.7087 S13:  -0.6151                       
REMARK   3      S21:  -0.2952 S22:   0.1069 S23:   0.2180                       
REMARK   3      S31:   0.6470 S32:   0.1434 S33:  -0.0002                       
REMARK   3   TLS GROUP : 4                                                      
REMARK   3    SELECTION: chain 'A' and (resid 118 through 176 )                 
REMARK   3    ORIGIN FOR THE GROUP (A):  25.9086  58.0968  28.7434              
REMARK   3    T TENSOR                                                          
REMARK   3      T11:   0.5362 T22:   0.5706                                     
REMARK   3      T33:   0.4625 T12:  -0.0465                                     
REMARK   3      T13:   0.0611 T23:  -0.0399                                     
REMARK   3    L TENSOR                                                          
REMARK   3      L11:   5.9187 L22:   2.5556                                     
REMARK   3      L33:   2.3354 L12:  -0.9318                                     
REMARK   3      L13:   1.0531 L23:  -0.4049                                     
REMARK   3    S TENSOR                                                          
REMARK   3      S11:   0.1591 S12:  -0.7538 S13:   0.2755                       
REMARK   3      S21:   0.2567 S22:   0.0323 S23:   0.2485                       
REMARK   3      S31:   0.0451 S32:  -0.1139 S33:  -0.0011                       
REMARK   3   TLS GROUP : 5                                                      
REMARK   3    SELECTION: chain 'A' and (resid 177 through 230 )                 
REMARK   3    ORIGIN FOR THE GROUP (A):  31.6080  56.0884  13.9037              
REMARK   3    T TENSOR                                                          
REMARK   3      T11:   0.4548 T22:   0.5493                                     
REMARK   3      T33:   0.4920 T12:  -0.0046                                     
REMARK   3      T13:  -0.0232 T23:  -0.0454                                     
REMARK   3    L TENSOR                                                          
REMARK   3      L11:   3.9933 L22:   1.2453                                     
REMARK   3      L33:   3.2513 L12:   0.1538                                     
REMARK   3      L13:   1.6785 L23:   0.5639                                     
REMARK   3    S TENSOR                                                          
REMARK   3      S11:  -0.0555 S12:   0.5019 S13:  -0.2052                       
REMARK   3      S21:   0.0587 S22:   0.1926 S23:  -0.2711                       
REMARK   3      S31:  -0.0063 S32:   0.4236 S33:   0.0011                       
REMARK   3                                                                      
;
# 
_diffrn_radiation.diffrn_id                        1 
_diffrn_radiation.wavelength_id                    ? 
_diffrn_radiation.pdbx_monochromatic_or_laue_m_l   ? 
_diffrn_radiation.monochromator                    ? 
_diffrn_radiation.pdbx_diffrn_protocol             ? 
_diffrn_radiation.pdbx_scattering_type             ? 
# 
_entity_poly.entity_id                  1 
_entity_poly.pdbx_seq_one_letter_code   
;MELHQIRGCHKNDIELKKYNIGVAISLGNKWFSIDNIEKLVKWSLLHTKEYVIIYIADSI
HGINLSVRNKLSDSHAEEVAIRYGRNLFIKIKERVSLSFSQDEQAKIIYATWSDIADSKY
KEKVKYLYNLYDKNINFKNYIENFVKEWVSKEKRTFNNNEINKFGRYILEQLPELMVQVK
ARGVLFEAYVYPYKTRITEFVGLLQKGEIFPEIKTNILDNHPKIFLEVR
;
_entity_poly.pdbx_strand_id             A 
_entity_poly.type                       'polypeptide(L)' 
_entity_poly.pdbx_target_identifier     ? 
# 
_entry.id   UNNAMED 
# 
_exptl.crystals_number   1 
_exptl.entry_id          UNNAMED 
_exptl.method            'X-RAY DIFFRACTION' 
# 
loop_
_pdbx_refine_tls.pdbx_refine_id 
_pdbx_refine_tls.id 
_pdbx_refine_tls.details 
_pdbx_refine_tls.method 
_pdbx_refine_tls.origin_x 
_pdbx_refine_tls.origin_y 
_pdbx_refine_tls.origin_z 
_pdbx_refine_tls.T[1][1] 
_pdbx_refine_tls.T[2][2] 
_pdbx_refine_tls.T[3][3] 
_pdbx_refine_tls.T[1][2] 
_pdbx_refine_tls.T[1][3] 
_pdbx_refine_tls.T[2][3] 
_pdbx_refine_tls.L[1][1] 
_pdbx_refine_tls.L[2][2] 
_pdbx_refine_tls.L[3][3] 
_pdbx_refine_tls.L[1][2] 
_pdbx_refine_tls.L[1][3] 
_pdbx_refine_tls.L[2][3] 
_pdbx_refine_tls.S[1][1] 
_pdbx_refine_tls.S[2][2] 
_pdbx_refine_tls.S[3][3] 
_pdbx_refine_tls.S[1][2] 
_pdbx_refine_tls.S[1][3] 
_pdbx_refine_tls.S[2][3] 
_pdbx_refine_tls.S[2][1] 
_pdbx_refine_tls.S[3][1] 
_pdbx_refine_tls.S[3][2] 
'X-RAY DIFFRACTION' 1 ? refined 23.1829 58.1521 3.8014  0.5408 0.6366 0.4086 0.0198  -0.0802 
0.0075  4.0692 3.1421 2.5812 1.5019  1.3296  -0.5413 0.0364  -0.0978 -0.0003 1.0971  -0.0623 
0.0914  -0.4565 -0.0830 0.5992  
'X-RAY DIFFRACTION' 2 ? refined 12.2099 52.0662 24.9051 0.5707 0.5162 0.7101 -0.0451 -0.0366 
0.0194  0.7599 0.3853 0.5356 -0.3775 -0.5923 0.1853  -0.6707 0.2019  -0.0035 -1.2392 -0.0163 
0.0577  1.2025  0.0291  -0.5040 
'X-RAY DIFFRACTION' 3 ? refined 11.7536 49.9570 5.9326  0.5400 0.6515 0.5898 0.0119  -0.0957 
-0.1051 3.3067 2.3456 0.9002 0.5971  0.6093  0.3627  0.3474  0.1069  -0.0002 0.7087  -0.6151 
0.2180  -0.2952 0.6470  0.1434  
'X-RAY DIFFRACTION' 4 ? refined 25.9086 58.0968 28.7434 0.5362 0.5706 0.4625 -0.0465 0.0611  
-0.0399 5.9187 2.5556 2.3354 -0.9318 1.0531  -0.4049 0.1591  0.0323  -0.0011 -0.7538 0.2755  
0.2485  0.2567  0.0451  -0.1139 
'X-RAY DIFFRACTION' 5 ? refined 31.6080 56.0884 13.9037 0.4548 0.5493 0.4920 -0.0046 -0.0232 
-0.0454 3.9933 1.2453 3.2513 0.1538  1.6785  0.5639  -0.0555 0.1926  0.0011  0.5019  -0.2052 
-0.2711 0.0587  -0.0063 0.4236  
# 
loop_
_pdbx_refine_tls_group.pdbx_refine_id 
_pdbx_refine_tls_group.id 
_pdbx_refine_tls_group.refine_tls_id 
_pdbx_refine_tls_group.beg_auth_asym_id 
_pdbx_refine_tls_group.beg_auth_seq_id 
_pdbx_refine_tls_group.end_auth_asym_id 
_pdbx_refine_tls_group.end_auth_seq_id 
_pdbx_refine_tls_group.selection_details 
'X-RAY DIFFRACTION' 1 1 A 1   A 58  
;chain 'A' and (resid 1 through 58 )
;
'X-RAY DIFFRACTION' 2 2 A 59  A 83  
;chain 'A' and (resid 59 through 83 )
;
'X-RAY DIFFRACTION' 3 3 A 84  A 117 
;chain 'A' and (resid 84 through 117 )
;
'X-RAY DIFFRACTION' 4 4 A 118 A 176 
;chain 'A' and (resid 118 through 176 )
;
'X-RAY DIFFRACTION' 5 5 A 177 A 230 
;chain 'A' and (resid 177 through 230 )
;
# 
_refine.entry_id                                 UNNAMED 
_refine.pdbx_refine_id                           'X-RAY DIFFRACTION' 
_refine.ls_d_res_high                            2.0890 
_refine.ls_d_res_low                             46.0510 
_refine.pdbx_ls_sigma_F                          1.340 
_refine.pdbx_data_cutoff_high_absF               ? 
_refine.pdbx_data_cutoff_low_absF                ? 
_refine.ls_percent_reflns_obs                    92.5400 
_refine.ls_number_reflns_obs                     15215 
_refine.ls_number_reflns_all                     ? 
_refine.pdbx_ls_cross_valid_method               THROUGHOUT 
_refine.ls_matrix_type                           ? 
_refine.pdbx_R_Free_selection_details            ? 
_refine.details                                  ? 
_refine.ls_R_factor_all                          ? 
_refine.ls_R_factor_obs                          0.2209 
_refine.ls_R_factor_R_work                       0.2187 
_refine.ls_wR_factor_R_work                      ? 
_refine.ls_R_factor_R_free                       0.2642 
_refine.ls_wR_factor_R_free                      ? 
_refine.ls_percent_reflns_R_free                 4.8400 
_refine.ls_number_reflns_R_free                  737 
_refine.ls_number_reflns_R_work                  14478 
_refine.ls_R_factor_R_free_error                 ? 
_refine.B_iso_mean                               68.1625 
_refine.solvent_model_param_bsol                 ? 
_refine.solvent_model_param_ksol                 ? 
_refine.pdbx_isotropic_thermal_model             ? 
_refine.aniso_B[1][1]                            ? 
_refine.aniso_B[2][2]                            ? 
_refine.aniso_B[3][3]                            ? 
_refine.aniso_B[1][2]                            ? 
_refine.aniso_B[1][3]                            ? 
_refine.aniso_B[2][3]                            ? 
_refine.correlation_coeff_Fo_to_Fc               ? 
_refine.correlation_coeff_Fo_to_Fc_free          ? 
_refine.overall_SU_R_Cruickshank_DPI             ? 
_refine.pdbx_overall_SU_R_free_Cruickshank_DPI   ? 
_refine.pdbx_overall_SU_R_Blow_DPI               ? 
_refine.pdbx_overall_SU_R_free_Blow_DPI          ? 
_refine.overall_SU_R_free                        ? 
_refine.pdbx_overall_ESU_R                       ? 
_refine.pdbx_overall_ESU_R_Free                  ? 
_refine.overall_SU_ML                            0.2800 
_refine.overall_SU_B                             ? 
_refine.solvent_model_details                    'FLAT BULK SOLVENT MODEL' 
_refine.pdbx_solvent_vdw_probe_radii             1.1100 
_refine.pdbx_solvent_ion_probe_radii             ? 
_refine.pdbx_solvent_shrinkage_radii             0.9000 
_refine.ls_number_parameters                     ? 
_refine.ls_number_restraints                     ? 
_refine.pdbx_starting_model                      ? 
_refine.pdbx_method_to_determine_struct          ? 
_refine.pdbx_stereochemistry_target_values       ML 
_refine.pdbx_stereochem_target_val_spec_case     ? 
_refine.overall_FOM_work_R_set                   ? 
_refine.B_iso_max                                135.120 
_refine.B_iso_min                                30.000 
_refine.pdbx_overall_phase_error                 32.6000 
_refine.occupancy_max                            ? 
_refine.occupancy_min                            ? 
# 
_refine_hist.cycle_id                     final 
_refine_hist.pdbx_refine_id               'X-RAY DIFFRACTION' 
_refine_hist.d_res_high                   2.09 
_refine_hist.d_res_low                    46.05 
_refine_hist.pdbx_number_atoms_ligand     0 
_refine_hist.number_atoms_solvent         15 
_refine_hist.number_atoms_total           1885 
_refine_hist.pdbx_number_residues_total   221 
_refine_hist.pdbx_B_iso_mean_solvent      48.41 
# 
loop_
_refine_ls_shell.d_res_high 
_refine_ls_shell.d_res_low 
_refine_ls_shell.pdbx_total_number_of_bins_used 
_refine_ls_shell.percent_reflns_obs 
_refine_ls_shell.number_reflns_R_work 
_refine_ls_shell.R_factor_all 
_refine_ls_shell.R_factor_R_work 
_refine_ls_shell.R_factor_R_free 
_refine_ls_shell.percent_reflns_R_free 
_refine_ls_shell.number_reflns_R_free 
_refine_ls_shell.R_factor_R_free_error 
_refine_ls_shell.number_reflns_all 
_refine_ls_shell.number_reflns_obs 
_refine_ls_shell.pdbx_refine_id 
2.0886 2.2499  5 97.0000 2582 ? 0.3027 0.3318 ? 147 0.0000 2729 ? 'X-RAY DIFFRACTION' 
2.2499 2.4763  5 99.0000 2935 ? 0.2504 0.2936 ? 145 0.0000 3080 ? 'X-RAY DIFFRACTION' 
2.4763 2.8346  5 93.0000 2852 ? 0.2333 0.2663 ? 141 0.0000 2993 ? 'X-RAY DIFFRACTION' 
2.8346 3.5711  5 96.0000 3026 ? 0.2573 0.2788 ? 146 0.0000 3172 ? 'X-RAY DIFFRACTION' 
3.5711 46.0621 5 94.0000 3083 ? 0.1939 0.2510 ? 158 0.0000 3241 ? 'X-RAY DIFFRACTION' 
# 
_reflns.entry_id                     UNNAMED 
_reflns.pdbx_diffrn_id               1 
_reflns.pdbx_ordinal                 1 
_reflns.observed_criterion_sigma_I   ? 
_reflns.observed_criterion_sigma_F   ? 
_reflns.d_resolution_low             ? 
_reflns.d_resolution_high            ? 
_reflns.number_obs                   ? 
_reflns.number_all                   ? 
_reflns.percent_possible_obs         ? 
_reflns.pdbx_Rmerge_I_obs            ? 
_reflns.pdbx_Rsym_value              ? 
_reflns.pdbx_netI_over_sigmaI        ? 
_reflns.B_iso_Wilson_estimate        ? 
_reflns.pdbx_redundancy              ? 
_reflns.pdbx_Rrim_I_all              ? 
_reflns.pdbx_Rpim_I_all              ? 
_reflns.pdbx_CC_half                 ? 
_reflns.pdbx_netI_over_av_sigmaI     ? 
_reflns.pdbx_number_measured_all     ? 
_reflns.pdbx_scaling_rejects         ? 
_reflns.pdbx_chi_squared             ? 
_reflns.Rmerge_F_all                 ? 
_reflns.Rmerge_F_obs                 ? 
_reflns.observed_criterion_F_max     ? 
_reflns.observed_criterion_F_min     ? 
_reflns.observed_criterion_I_max     ? 
_reflns.observed_criterion_I_min     ? 
_reflns.pdbx_d_res_high_opt          ? 
_reflns.pdbx_d_res_low_opt           ? 
_reflns.details                      ? 
# 
loop_
_software.pdbx_ordinal 
_software.name 
_software.version 
_software.date 
_software.type 
_software.contact_author 
_software.contact_author_email 
_software.classification 
_software.location 
_software.language 
1 xia2        ?         ?               program 'Graeme Winter ' ?                        
'data scaling'    http://www.ccp4.ac.uk/html/xia2.html      ?   
2 PHENIX      1.14_3260 ?               package 'Paul D. Adams'  PDAdams@lbl.gov          
refinement        http://www.phenix-online.org/             C++ 
3 PDB_EXTRACT 3.27      'Oct. 31, 2020' package PDB              deposit@deposit.rcsb.org 
'data extraction' http://sw-tools.pdb.org/apps/PDB_EXTRACT/ C++ 
# 
_symmetry.space_group_name_H-M   'P 42 21 2' 
_symmetry.entry_id               UNNAMED 
# 
