# Supplementary material for: Active site remodelling of a cyclodipeptide synthase redefines substrate scope
Source: Commun Chem. 2022 Aug 25;5:101. doi: 10.1038/s42004-022-00715-2 (PMC7613923; doi:10.1038/s42004-022-00715-2)
Supplement: Supplementary file 6 — Supplementary Data 3 [file 42004_2022_715_MOESM6_ESM.cif]

data_UNNAMED
# 
loop_
_atom_site.group_PDB 
_atom_site.id 
_atom_site.auth_atom_id 
_atom_site.label_atom_id 
_atom_site.label_alt_id 
_atom_site.auth_comp_id 
_atom_site.label_comp_id 
_atom_site.pdbx_auth_comp_id 
_atom_site.auth_asym_id 
_atom_site.label_asym_id 
_atom_site.auth_seq_id 
_atom_site.label_seq_id 
_atom_site.pdbx_PDB_ins_code 
_atom_site.Cartn_x 
_atom_site.Cartn_y 
_atom_site.Cartn_z 
_atom_site.occupancy 
_atom_site.B_iso_or_equiv 
_atom_site.pdbx_PDB_model_num 
_atom_site.label_entity_id 
_atom_site.type_symbol 
_atom_site.pdbx_formal_charge 
ATOM   1    N   N   . MET MET MET A A 1   1   . 20.923 67.006 -2.463  1.00 89.61  1 . N ? 
ATOM   2    CA  CA  . MET MET MET A A 1   1   . 21.161 65.938 -1.492  1.00 79.22  1 . C ? 
ATOM   3    C   C   . MET MET MET A A 1   1   . 22.370 65.072 -1.851  1.00 81.20  1 . C ? 
ATOM   4    O   O   . MET MET MET A A 1   1   . 22.195 64.019 -2.462  1.00 84.21  1 . O ? 
ATOM   5    CB  CB  . MET MET MET A A 1   1   . 19.924 65.051 -1.382  1.00 73.00  1 . C ? 
ATOM   6    CG  CG  . MET MET MET A A 1   1   . 19.980 64.087 -0.215  1.00 70.77  1 . C ? 
ATOM   7    SD  SD  . MET MET MET A A 1   1   . 19.607 64.929 1.322   1.00 75.51  1 . S ? 
ATOM   8    CE  CE  . MET MET MET A A 1   1   . 19.171 63.553 2.373   1.00 62.76  1 . C ? 
ATOM   9    N   N   . GLU GLU GLU A A 2   2   . 23.585 65.494 -1.475  1.00 81.63  1 . N ? 
ATOM   10   CA  CA  . GLU GLU GLU A A 2   2   . 24.808 64.811 -1.902  1.00 80.89  1 . C ? 
ATOM   11   C   C   . GLU GLU GLU A A 2   2   . 25.815 64.769 -0.750  1.00 66.76  1 . C ? 
ATOM   12   O   O   . GLU GLU GLU A A 2   2   . 25.636 65.398 0.296   1.00 57.04  1 . O ? 
ATOM   13   CB  CB  . GLU GLU GLU A A 2   2   . 25.402 65.476 -3.172  1.00 84.03  1 . C ? 
ATOM   14   CG  CG  . GLU GLU GLU A A 2   2   . 26.698 64.845 -3.788  1.00 84.79  1 . C ? 
ATOM   15   CD  CD  . GLU GLU GLU A A 2   2   . 26.560 63.380 -4.224  1.00 75.86  1 . C ? 
ATOM   16   OE1 OE1 . GLU GLU GLU A A 2   2   . 27.524 62.603 -4.063  1.00 71.61  1 . O ? 
ATOM   17   OE2 OE2 . GLU GLU GLU A A 2   2   . 25.500 63.006 -4.756  1.00 77.26  1 . O ? 
ATOM   18   N   N   . LEU LEU LEU A A 3   3   . 26.863 63.973 -0.952  1.00 66.68  1 . N ? 
ATOM   19   CA  CA  . LEU LEU LEU A A 3   3   . 27.934 63.786 0.017   1.00 67.51  1 . C ? 
ATOM   20   C   C   . LEU LEU LEU A A 3   3   . 28.665 65.095 0.291   1.00 68.20  1 . C ? 
ATOM   21   O   O   . LEU LEU LEU A A 3   3   . 29.067 65.798 -0.637  1.00 74.17  1 . O ? 
ATOM   22   CB  CB  . LEU LEU LEU A A 3   3   . 28.904 62.733 -0.537  1.00 76.36  1 . C ? 
ATOM   23   CG  CG  . LEU LEU LEU A A 3   3   . 30.071 62.052 0.185   1.00 77.86  1 . C ? 
ATOM   24   CD1 CD1 . LEU LEU LEU A A 3   3   . 29.755 61.723 1.634   1.00 74.36  1 . C ? 
ATOM   25   CD2 CD2 . LEU LEU LEU A A 3   3   . 30.381 60.771 -0.573  1.00 70.95  1 . C ? 
ATOM   26   N   N   . HIS HIS HIS A A 4   4   . 28.824 65.425 1.573   1.00 72.72  1 . N ? 
ATOM   27   CA  CA  . HIS HIS HIS A A 4   4   . 29.644 66.557 2.021   1.00 79.61  1 . C ? 
ATOM   28   C   C   . HIS HIS HIS A A 4   4   . 30.851 66.042 2.788   1.00 68.98  1 . C ? 
ATOM   29   O   O   . HIS HIS HIS A A 4   4   . 31.982 66.392 2.474   1.00 76.89  1 . O ? 
ATOM   30   CB  CB  . HIS HIS HIS A A 4   4   . 28.859 67.525 2.920   1.00 96.79  1 . C ? 
ATOM   31   CG  CG  . HIS HIS HIS A A 4   4   . 27.680 68.173 2.257   1.00 117.29 1 . C ? 
ATOM   32   ND1 ND1 . HIS HIS HIS A A 4   4   . 27.267 67.859 0.978   1.00 125.07 1 . N ? 
ATOM   33   CD2 CD2 . HIS HIS HIS A A 4   4   . 26.828 69.130 2.699   1.00 122.66 1 . C ? 
ATOM   34   CE1 CE1 . HIS HIS HIS A A 4   4   . 26.212 68.589 0.664   1.00 126.58 1 . C ? 
ATOM   35   NE2 NE2 . HIS HIS HIS A A 4   4   . 25.924 69.370 1.692   1.00 124.16 1 . N ? 
ATOM   36   N   N   . LYS LYS LYS A A 11  11  . 36.648 59.528 -1.055  1.00 102.12 1 . N ? 
ATOM   37   CA  CA  . LYS LYS LYS A A 11  11  . 35.201 59.601 -1.376  1.00 98.39  1 . C ? 
ATOM   38   C   C   . LYS LYS LYS A A 11  11  . 35.003 58.987 -2.753  1.00 98.54  1 . C ? 
ATOM   39   O   O   . LYS LYS LYS A A 11  11  . 33.905 59.075 -3.306  1.00 97.24  1 . O ? 
ATOM   40   CB  CB  . LYS LYS LYS A A 11  11  . 34.728 61.054 -1.323  1.00 101.13 1 . C ? 
ATOM   41   CG  CG  . LYS LYS LYS A A 11  11  . 35.332 62.019 -2.336  1.00 99.73  1 . C ? 
ATOM   42   CD  CD  . LYS LYS LYS A A 11  11  . 34.786 63.426 -2.221  1.00 100.05 1 . C ? 
ATOM   43   CE  CE  . LYS LYS LYS A A 11  11  . 35.391 64.378 -3.231  1.00 91.98  1 . C ? 
ATOM   44   NZ  NZ  . LYS LYS LYS A A 11  11  . 34.845 65.750 -3.105  1.00 99.10  1 . N ? 
ATOM   45   N   N   . ASN ASN ASN A A 12  12  . 36.094 58.479 -3.338  1.00 101.16 1 . N ? 
ATOM   46   CA  CA  . ASN ASN ASN A A 12  12  . 35.848 57.833 -4.623  1.00 106.32 1 . C ? 
ATOM   47   C   C   . ASN ASN ASN A A 12  12  . 35.316 56.421 -4.441  1.00 106.84 1 . C ? 
ATOM   48   O   O   . ASN ASN ASN A A 12  12  . 34.675 55.880 -5.349  1.00 107.56 1 . O ? 
ATOM   49   CB  CB  . ASN ASN ASN A A 12  12  . 37.117 57.832 -5.478  1.00 109.03 1 . C ? 
ATOM   50   CG  CG  . ASN ASN ASN A A 12  12  . 37.469 59.213 -5.988  1.00 112.92 1 . C ? 
ATOM   51   OD1 OD1 . ASN ASN ASN A A 12  12  . 38.467 59.806 -5.567  1.00 118.75 1 . O ? 
ATOM   52   ND2 ND2 . ASN ASN ASN A A 12  12  . 36.648 59.739 -6.892  1.00 110.99 1 . N ? 
ATOM   53   N   N   . ASP ASP ASP A A 13  13  . 35.584 55.805 -3.287  1.00 104.22 1 . N ? 
ATOM   54   CA  CA  . ASP ASP ASP A A 13  13  . 34.980 54.520 -2.954  1.00 97.87  1 . C ? 
ATOM   55   C   C   . ASP ASP ASP A A 13  13  . 33.464 54.586 -2.869  1.00 89.41  1 . C ? 
ATOM   56   O   O   . ASP ASP ASP A A 13  13  . 32.816 53.537 -2.881  1.00 91.29  1 . O ? 
ATOM   57   CB  CB  . ASP ASP ASP A A 13  13  . 35.523 53.990 -1.624  1.00 96.35  1 . C ? 
ATOM   58   CG  CG  . ASP ASP ASP A A 13  13  . 37.023 54.135 -1.510  1.00 104.87 1 . C ? 
ATOM   59   OD1 OD1 . ASP ASP ASP A A 13  13  . 37.731 53.761 -2.475  1.00 116.38 1 . O ? 
ATOM   60   OD2 OD2 . ASP ASP ASP A A 13  13  . 37.500 54.590 -0.447  1.00 99.27  1 . O ? 
ATOM   61   N   N   . ILE ILE ILE A A 14  14  . 32.880 55.776 -2.758  1.00 80.32  1 . N ? 
ATOM   62   CA  CA  . ILE ILE ILE A A 14  14  . 31.428 55.847 -2.633  1.00 82.85  1 . C ? 
ATOM   63   C   C   . ILE ILE ILE A A 14  14  . 30.763 55.679 -3.997  1.00 84.16  1 . C ? 
ATOM   64   O   O   . ILE ILE ILE A A 14  14  . 29.746 54.987 -4.126  1.00 84.32  1 . O ? 
ATOM   65   CB  CB  . ILE ILE ILE A A 14  14  . 31.004 57.159 -1.938  1.00 80.18  1 . C ? 
ATOM   66   CG1 CG1 . ILE ILE ILE A A 14  14  . 31.928 57.480 -0.750  1.00 74.46  1 . C ? 
ATOM   67   CG2 CG2 . ILE ILE ILE A A 14  14  . 29.555 57.083 -1.477  1.00 66.01  1 . C ? 
ATOM   68   CD1 CD1 . ILE ILE ILE A A 14  14  . 31.933 56.423 0.323   1.00 63.65  1 . C ? 
ATOM   69   N   N   . GLU GLU GLU A A 15  15  . 31.320 56.291 -5.037  1.00 82.66  1 . N ? 
ATOM   70   CA  CA  . GLU GLU GLU A A 15  15  . 30.769 56.078 -6.366  1.00 98.09  1 . C ? 
ATOM   71   C   C   . GLU GLU GLU A A 15  15  . 31.417 54.905 -7.087  1.00 96.40  1 . C ? 
ATOM   72   O   O   . GLU GLU GLU A A 15  15  . 31.047 54.625 -8.233  1.00 100.15 1 . O ? 
ATOM   73   CB  CB  . GLU GLU GLU A A 15  15  . 30.869 57.359 -7.198  1.00 116.29 1 . C ? 
ATOM   74   CG  CG  . GLU GLU GLU A A 15  15  . 29.585 58.193 -7.102  1.00 125.28 1 . C ? 
ATOM   75   CD  CD  . GLU GLU GLU A A 15  15  . 29.802 59.695 -7.214  1.00 132.36 1 . C ? 
ATOM   76   OE1 OE1 . GLU GLU GLU A A 15  15  . 30.674 60.127 -8.007  1.00 134.04 1 . O ? 
ATOM   77   OE2 OE2 . GLU GLU GLU A A 15  15  . 29.088 60.436 -6.490  1.00 129.59 1 . O ? 
ATOM   78   N   N   . LEU LEU LEU A A 16  16  . 32.387 54.249 -6.450  1.00 90.05  1 . N ? 
ATOM   79   CA  CA  . LEU LEU LEU A A 16  16  . 32.750 52.866 -6.733  1.00 79.54  1 . C ? 
ATOM   80   C   C   . LEU LEU LEU A A 16  16  . 31.886 51.877 -5.960  1.00 78.42  1 . C ? 
ATOM   81   O   O   . LEU LEU LEU A A 16  16  . 32.136 50.666 -6.037  1.00 65.31  1 . O ? 
ATOM   82   CB  CB  . LEU LEU LEU A A 16  16  . 34.234 52.628 -6.429  1.00 71.73  1 . C ? 
ATOM   83   CG  CG  . LEU LEU LEU A A 16  16  . 35.144 52.922 -7.630  1.00 90.00  1 . C ? 
ATOM   84   CD1 CD1 . LEU LEU LEU A A 16  16  . 35.215 54.412 -8.018  1.00 91.25  1 . C ? 
ATOM   85   CD2 CD2 . LEU LEU LEU A A 16  16  . 36.537 52.301 -7.475  1.00 95.85  1 . C ? 
ATOM   86   N   N   . LYS LYS LYS A A 17  17  . 30.903 52.381 -5.205  1.00 75.36  1 . N ? 
ATOM   87   CA  CA  . LYS LYS LYS A A 17  17  . 29.884 51.575 -4.531  1.00 70.12  1 . C ? 
ATOM   88   C   C   . LYS LYS LYS A A 17  17  . 30.502 50.412 -3.750  1.00 65.85  1 . C ? 
ATOM   89   O   O   . LYS LYS LYS A A 17  17  . 30.047 49.269 -3.820  1.00 65.53  1 . O ? 
ATOM   90   CB  CB  . LYS LYS LYS A A 17  17  . 28.847 51.075 -5.541  1.00 73.87  1 . C ? 
ATOM   91   CG  CG  . LYS LYS LYS A A 17  17  . 28.112 52.185 -6.299  1.00 67.57  1 . C ? 
ATOM   92   CD  CD  . LYS LYS LYS A A 17  17  . 26.991 51.611 -7.143  1.00 67.32  1 . C ? 
ATOM   93   CE  CE  . LYS LYS LYS A A 17  17  . 26.147 52.701 -7.782  1.00 72.30  1 . C ? 
ATOM   94   NZ  NZ  . LYS LYS LYS A A 17  17  . 24.921 52.161 -8.469  1.00 74.53  1 . N ? 
ATOM   95   N   N   . LYS LYS LYS A A 18  18  . 31.555 50.717 -2.985  1.00 64.46  1 . N ? 
ATOM   96   CA  CA  . LYS LYS LYS A A 18  18  . 32.251 49.687 -2.218  1.00 70.19  1 . C ? 
ATOM   97   C   C   . LYS LYS LYS A A 18  18  . 31.487 49.222 -0.982  1.00 67.53  1 . C ? 
ATOM   98   O   O   . LYS LYS LYS A A 18  18  . 31.702 48.088 -0.545  1.00 73.88  1 . O ? 
ATOM   99   CB  CB  . LYS LYS LYS A A 18  18  . 33.634 50.182 -1.776  1.00 83.42  1 . C ? 
ATOM   100  CG  CG  . LYS LYS LYS A A 18  18  . 34.739 49.962 -2.800  1.00 93.75  1 . C ? 
ATOM   101  CD  CD  . LYS LYS LYS A A 18  18  . 36.124 49.886 -2.163  1.00 95.39  1 . C ? 
ATOM   102  CE  CE  . LYS LYS LYS A A 18  18  . 37.015 48.887 -2.919  1.00 103.65 1 . C ? 
ATOM   103  NZ  NZ  . LYS LYS LYS A A 18  18  . 38.195 48.419 -2.128  1.00 104.74 1 . N ? 
ATOM   104  N   N   . TYR TYR TYR A A 19  19  . 30.604 50.051 -0.417  1.00 50.66  1 . N ? 
ATOM   105  CA  CA  . TYR TYR TYR A A 19  19  . 30.041 49.821 0.911   1.00 50.71  1 . C ? 
ATOM   106  C   C   . TYR TYR TYR A A 19  19  . 28.529 49.662 0.861   1.00 49.53  1 . C ? 
ATOM   107  O   O   . TYR TYR TYR A A 19  19  . 27.852 50.271 0.031   1.00 54.97  1 . O ? 
ATOM   108  CB  CB  . TYR TYR TYR A A 19  19  . 30.360 50.991 1.884   1.00 44.00  1 . C ? 
ATOM   109  CG  CG  . TYR TYR TYR A A 19  19  . 31.830 51.341 1.988   1.00 54.32  1 . C ? 
ATOM   110  CD1 CD1 . TYR TYR TYR A A 19  19  . 32.798 50.342 2.197   1.00 54.05  1 . C ? 
ATOM   111  CD2 CD2 . TYR TYR TYR A A 19  19  . 32.265 52.663 1.874   1.00 47.97  1 . C ? 
ATOM   112  CE1 CE1 . TYR TYR TYR A A 19  19  . 34.153 50.651 2.287   1.00 54.21  1 . C ? 
ATOM   113  CE2 CE2 . TYR TYR TYR A A 19  19  . 33.642 52.979 1.973   1.00 52.85  1 . C ? 
ATOM   114  CZ  CZ  . TYR TYR TYR A A 19  19  . 34.570 51.967 2.178   1.00 59.83  1 . C ? 
ATOM   115  OH  OH  . TYR TYR TYR A A 19  19  . 35.919 52.267 2.268   1.00 74.17  1 . O ? 
ATOM   116  N   N   . ASN ASN ASN A A 20  20  . 28.008 48.845 1.771   1.00 47.17  1 . N ? 
ATOM   117  CA  CA  . ASN ASN ASN A A 20  20  . 26.611 48.949 2.169   1.00 47.11  1 . C ? 
ATOM   118  C   C   . ASN ASN ASN A A 20  20  . 26.455 50.147 3.100   1.00 44.01  1 . C ? 
ATOM   119  O   O   . ASN ASN ASN A A 20  20  . 27.391 50.526 3.809   1.00 45.67  1 . O ? 
ATOM   120  CB  CB  . ASN ASN ASN A A 20  20  . 26.139 47.665 2.859   1.00 44.92  1 . C ? 
ATOM   121  CG  CG  . ASN ASN ASN A A 20  20  . 26.047 46.475 1.890   1.00 56.17  1 . C ? 
ATOM   122  OD1 OD1 . ASN ASN ASN A A 20  20  . 25.640 46.623 0.718   1.00 49.71  1 . O ? 
ATOM   123  ND2 ND2 . ASN ASN ASN A A 20  20  . 26.416 45.291 2.379   1.00 42.87  1 . N ? 
ATOM   124  N   N   . ILE ILE ILE A A 21  21  . 25.278 50.773 3.064   1.00 43.96  1 . N ? 
ATOM   125  CA  CA  . ILE ILE ILE A A 21  21  . 25.042 52.045 3.746   1.00 44.66  1 . C ? 
ATOM   126  C   C   . ILE ILE ILE A A 21  21  . 23.907 51.896 4.754   1.00 29.97  1 . C ? 
ATOM   127  O   O   . ILE ILE ILE A A 21  21  . 22.830 51.391 4.419   1.00 32.23  1 . O ? 
ATOM   128  CB  CB  . ILE ILE ILE A A 21  21  . 24.717 53.170 2.749   1.00 45.21  1 . C ? 
ATOM   129  CG1 CG1 . ILE ILE ILE A A 21  21  . 25.841 53.320 1.727   1.00 46.91  1 . C ? 
ATOM   130  CG2 CG2 . ILE ILE ILE A A 21  21  . 24.468 54.486 3.485   1.00 44.03  1 . C ? 
ATOM   131  CD1 CD1 . ILE ILE ILE A A 21  21  . 25.616 54.464 0.747   1.00 51.33  1 . C ? 
ATOM   132  N   N   . GLY GLY GLY A A 22  22  . 24.142 52.347 5.984   1.00 33.49  1 . N ? 
ATOM   133  CA  CA  . GLY GLY GLY A A 22  22  . 23.094 52.446 6.979   1.00 27.45  1 . C ? 
ATOM   134  C   C   . GLY GLY GLY A A 22  22  . 22.514 53.848 7.014   1.00 35.68  1 . C ? 
ATOM   135  O   O   . GLY GLY GLY A A 22  22  . 23.210 54.835 6.771   1.00 36.65  1 . O ? 
ATOM   136  N   N   . VAL VAL VAL A A 23  23  . 21.223 53.929 7.318   1.00 34.06  1 . N ? 
ATOM   137  CA  CA  . VAL VAL VAL A A 23  23  . 20.551 55.198 7.588   1.00 34.62  1 . C ? 
ATOM   138  C   C   . VAL VAL VAL A A 23  23  . 20.278 55.262 9.087   1.00 33.84  1 . C ? 
ATOM   139  O   O   . VAL VAL VAL A A 23  23  . 19.378 54.580 9.589   1.00 32.22  1 . O ? 
ATOM   140  CB  CB  . VAL VAL VAL A A 23  23  . 19.256 55.344 6.786   1.00 27.14  1 . C ? 
ATOM   141  CG1 CG1 . VAL VAL VAL A A 23  23  . 18.623 56.692 7.094   1.00 30.73  1 . C ? 
ATOM   142  CG2 CG2 . VAL VAL VAL A A 23  23  . 19.554 55.202 5.303   1.00 25.21  1 . C ? 
ATOM   143  N   N   . ALA ALA ALA A A 24  24  . 21.045 56.086 9.798   1.00 28.79  1 . N ? 
ATOM   144  CA  CA  . ALA ALA ALA A A 24  24  . 20.987 56.146 11.260  1.00 37.45  1 . C ? 
ATOM   145  C   C   . ALA ALA ALA A A 24  24  . 19.980 57.219 11.652  1.00 40.39  1 . C ? 
ATOM   146  O   O   . ALA ALA ALA A A 24  24  . 20.282 58.417 11.618  1.00 42.18  1 . O ? 
ATOM   147  CB  CB  . ALA ALA ALA A A 24  24  . 22.372 56.426 11.840  1.00 31.20  1 . C ? 
ATOM   148  N   N   . ILE ILE ILE A A 25  25  . 18.778 56.795 12.020  1.00 24.77  1 . N ? 
ATOM   149  CA  CA  . ILE ILE ILE A A 25  25  . 17.687 57.723 12.288  1.00 28.00  1 . C ? 
ATOM   150  C   C   . ILE ILE ILE A A 25  25  . 17.748 58.152 13.754  1.00 40.33  1 . C ? 
ATOM   151  O   O   . ILE ILE ILE A A 25  25  . 17.922 57.311 14.638  1.00 44.30  1 . O ? 
ATOM   152  CB  CB  . ILE ILE ILE A A 25  25  . 16.337 57.077 11.951  1.00 27.72  1 . C ? 
ATOM   153  CG1 CG1 . ILE ILE ILE A A 25  25  . 16.243 56.827 10.442  1.00 32.88  1 . C ? 
ATOM   154  CG2 CG2 . ILE ILE ILE A A 25  25  . 15.176 57.960 12.434  1.00 27.19  1 . C ? 
ATOM   155  CD1 CD1 . ILE ILE ILE A A 25  25  . 14.983 56.110 10.023  1.00 30.37  1 . C ? 
ATOM   156  N   N   . SER SER SER A A 26  26  . 17.640 59.466 14.017  1.00 36.70  1 . N ? 
ATOM   157  CA  CA  . SER SER SER A A 26  26  . 17.527 59.986 15.394  1.00 45.94  1 . C ? 
ATOM   158  C   C   . SER SER SER A A 26  26  . 16.053 60.238 15.681  1.00 45.00  1 . C ? 
ATOM   159  O   O   . SER SER SER A A 26  26  . 15.483 61.227 15.208  1.00 31.46  1 . O ? 
ATOM   160  CB  CB  . SER SER SER A A 26  26  . 18.320 61.274 15.601  1.00 36.50  1 . C ? 
ATOM   161  OG  OG  . SER SER SER A A 26  26  . 19.699 61.067 15.452  1.00 46.80  1 . O ? 
ATOM   162  N   N   . LEU LEU LEU A A 27  27  . 15.438 59.361 16.472  1.00 48.19  1 . N ? 
ATOM   163  CA  CA  . LEU LEU LEU A A 27  27  . 13.995 59.426 16.640  1.00 49.08  1 . C ? 
ATOM   164  C   C   . LEU LEU LEU A A 27  27  . 13.611 60.681 17.415  1.00 43.57  1 . C ? 
ATOM   165  O   O   . LEU LEU LEU A A 27  27  . 14.201 60.992 18.454  1.00 40.95  1 . O ? 
ATOM   166  CB  CB  . LEU LEU LEU A A 27  27  . 13.482 58.175 17.350  1.00 59.89  1 . C ? 
ATOM   167  CG  CG  . LEU LEU LEU A A 27  27  . 12.001 57.896 17.075  1.00 68.43  1 . C ? 
ATOM   168  CD1 CD1 . LEU LEU LEU A A 27  27  . 11.582 58.401 15.686  1.00 76.09  1 . C ? 
ATOM   169  CD2 CD2 . LEU LEU LEU A A 27  27  . 11.730 56.419 17.177  1.00 64.71  1 . C ? 
ATOM   170  N   N   . GLY GLY GLY A A 28  28  . 12.630 61.412 16.897  1.00 42.04  1 . N ? 
ATOM   171  CA  CA  . GLY GLY GLY A A 28  28  . 12.225 62.662 17.500  1.00 38.32  1 . C ? 
ATOM   172  C   C   . GLY GLY GLY A A 28  28  . 13.109 63.844 17.177  1.00 46.03  1 . C ? 
ATOM   173  O   O   . GLY GLY GLY A A 28  28  . 12.845 64.939 17.672  1.00 45.61  1 . O ? 
ATOM   174  N   N   . ASN ASN ASN A A 29  29  . 14.161 63.663 16.385  1.00 43.69  1 . N ? 
ATOM   175  CA  CA  . ASN ASN ASN A A 29  29  . 14.963 64.791 15.931  1.00 41.64  1 . C ? 
ATOM   176  C   C   . ASN ASN ASN A A 29  29  . 14.223 65.485 14.786  1.00 37.52  1 . C ? 
ATOM   177  O   O   . ASN ASN ASN A A 29  29  . 13.876 64.844 13.788  1.00 31.19  1 . O ? 
ATOM   178  CB  CB  . ASN ASN ASN A A 29  29  . 16.341 64.291 15.484  1.00 49.93  1 . C ? 
ATOM   179  CG  CG  . ASN ASN ASN A A 29  29  . 17.313 65.414 15.137  1.00 52.83  1 . C ? 
ATOM   180  OD1 OD1 . ASN ASN ASN A A 29  29  . 16.962 66.386 14.461  1.00 54.85  1 . O ? 
ATOM   181  ND2 ND2 . ASN ASN ASN A A 29  29  . 18.565 65.253 15.558  1.00 54.61  1 . N ? 
ATOM   182  N   N   . LYS LYS LYS A A 30  30  . 14.005 66.798 14.917  1.00 37.96  1 . N ? 
ATOM   183  CA  CA  . LYS LYS LYS A A 30  30  . 13.138 67.505 13.977  1.00 46.07  1 . C ? 
ATOM   184  C   C   . LYS LYS LYS A A 30  30  . 13.587 67.330 12.523  1.00 45.21  1 . C ? 
ATOM   185  O   O   . LYS LYS LYS A A 30  30  . 12.741 67.273 11.621  1.00 45.11  1 . O ? 
ATOM   186  CB  CB  . LYS LYS LYS A A 30  30  . 13.061 68.982 14.357  1.00 55.82  1 . C ? 
ATOM   187  CG  CG  . LYS LYS LYS A A 30  30  . 11.982 69.297 15.411  1.00 75.28  1 . C ? 
ATOM   188  CD  CD  . LYS LYS LYS A A 30  30  . 11.727 70.815 15.548  1.00 87.58  1 . C ? 
ATOM   189  CE  CE  . LYS LYS LYS A A 30  30  . 11.320 71.222 16.974  1.00 88.17  1 . C ? 
ATOM   190  NZ  NZ  . LYS LYS LYS A A 30  30  . 11.249 72.710 17.154  1.00 89.24  1 . N ? 
ATOM   191  N   N   . TRP TRP TRP A A 31  31  . 14.897 67.202 12.273  1.00 33.01  1 . N ? 
ATOM   192  CA  CA  . TRP TRP TRP A A 31  31  . 15.365 67.007 10.901  1.00 37.97  1 . C ? 
ATOM   193  C   C   . TRP TRP TRP A A 31  31  . 14.828 65.710 10.295  1.00 37.32  1 . C ? 
ATOM   194  O   O   . TRP TRP TRP A A 31  31  . 14.665 65.624 9.074   1.00 41.15  1 . O ? 
ATOM   195  CB  CB  . TRP TRP TRP A A 31  31  . 16.905 67.029 10.830  1.00 35.11  1 . C ? 
ATOM   196  CG  CG  . TRP TRP TRP A A 31  31  . 17.410 67.070 9.400   1.00 36.49  1 . C ? 
ATOM   197  CD1 CD1 . TRP TRP TRP A A 31  31  . 17.702 68.194 8.660   1.00 39.55  1 . C ? 
ATOM   198  CD2 CD2 . TRP TRP TRP A A 31  31  . 17.651 65.949 8.532   1.00 28.92  1 . C ? 
ATOM   199  NE1 NE1 . TRP TRP TRP A A 31  31  . 18.109 67.836 7.400   1.00 42.39  1 . N ? 
ATOM   200  CE2 CE2 . TRP TRP TRP A A 31  31  . 18.084 66.468 7.290   1.00 35.86  1 . C ? 
ATOM   201  CE3 CE3 . TRP TRP TRP A A 31  31  . 17.546 64.559 8.685   1.00 33.20  1 . C ? 
ATOM   202  CZ2 CZ2 . TRP TRP TRP A A 31  31  . 18.416 65.653 6.215   1.00 33.69  1 . C ? 
ATOM   203  CZ3 CZ3 . TRP TRP TRP A A 31  31  . 17.858 63.748 7.603   1.00 29.39  1 . C ? 
ATOM   204  CH2 CH2 . TRP TRP TRP A A 31  31  . 18.291 64.301 6.388   1.00 39.89  1 . C ? 
ATOM   205  N   N   . PHE PHE PHE A A 32  32  . 14.521 64.708 11.118  1.00 32.34  1 . N ? 
ATOM   206  CA  CA  . PHE PHE PHE A A 32  32  . 14.188 63.383 10.596  1.00 32.81  1 . C ? 
ATOM   207  C   C   . PHE PHE PHE A A 32  32  . 12.695 63.239 10.330  1.00 34.03  1 . C ? 
ATOM   208  O   O   . PHE PHE PHE A A 32  32  . 12.033 62.299 10.779  1.00 40.62  1 . O ? 
ATOM   209  CB  CB  . PHE PHE PHE A A 32  32  . 14.709 62.287 11.530  1.00 27.29  1 . C ? 
ATOM   210  CG  CG  . PHE PHE PHE A A 32  32  . 16.187 62.018 11.356  1.00 27.31  1 . C ? 
ATOM   211  CD1 CD1 . PHE PHE PHE A A 32  32  . 16.641 61.115 10.403  1.00 26.91  1 . C ? 
ATOM   212  CD2 CD2 . PHE PHE PHE A A 32  32  . 17.125 62.704 12.123  1.00 25.94  1 . C ? 
ATOM   213  CE1 CE1 . PHE PHE PHE A A 32  32  . 17.998 60.885 10.214  1.00 23.48  1 . C ? 
ATOM   214  CE2 CE2 . PHE PHE PHE A A 32  32  . 18.497 62.473 11.953  1.00 29.95  1 . C ? 
ATOM   215  CZ  CZ  . PHE PHE PHE A A 32  32  . 18.928 61.560 10.986  1.00 28.60  1 . C ? 
ATOM   216  N   N   . SER SER SER A A 33  33  . 12.166 64.189 9.564   1.00 33.26  1 . N ? 
ATOM   217  CA  CA  . SER SER SER A A 33  33  . 10.844 64.032 8.975   1.00 35.75  1 . C ? 
ATOM   218  C   C   . SER SER SER A A 33  33  . 10.828 62.820 8.062   1.00 28.24  1 . C ? 
ATOM   219  O   O   . SER SER SER A A 33  33  . 11.872 62.325 7.633   1.00 37.48  1 . O ? 
ATOM   220  CB  CB  . SER SER SER A A 33  33  . 10.457 65.265 8.166   1.00 37.46  1 . C ? 
ATOM   221  OG  OG  . SER SER SER A A 33  33  . 11.298 65.371 7.029   1.00 43.69  1 . O ? 
ATOM   222  N   N   . ILE ILE ILE A A 34  34  . 9.620  62.344 7.761   1.00 32.21  1 . N ? 
ATOM   223  CA  CA  . ILE ILE ILE A A 34  34  . 9.466  61.238 6.816   1.00 36.89  1 . C ? 
ATOM   224  C   C   . ILE ILE ILE A A 34  34  . 10.042 61.615 5.448   1.00 39.21  1 . C ? 
ATOM   225  O   O   . ILE ILE ILE A A 34  34  . 10.631 60.777 4.753   1.00 37.05  1 . O ? 
ATOM   226  CB  CB  . ILE ILE ILE A A 34  34  . 7.986  60.817 6.716   1.00 35.89  1 . C ? 
ATOM   227  CG1 CG1 . ILE ILE ILE A A 34  34  . 7.852  59.647 5.757   1.00 43.04  1 . C ? 
ATOM   228  CG2 CG2 . ILE ILE ILE A A 34  34  . 7.087  62.020 6.291   1.00 42.47  1 . C ? 
ATOM   229  CD1 CD1 . ILE ILE ILE A A 34  34  . 8.252  58.352 6.403   1.00 54.25  1 . C ? 
ATOM   230  N   N   . ASP ASP ASP A A 35  35  . 9.909  62.887 5.054   1.00 34.72  1 . N ? 
ATOM   231  CA  CA  . ASP ASP ASP A A 35  35  . 10.463 63.329 3.774   1.00 41.54  1 . C ? 
ATOM   232  C   C   . ASP ASP ASP A A 35  35  . 11.985 63.306 3.780   1.00 39.18  1 . C ? 
ATOM   233  O   O   . ASP ASP ASP A A 35  35  . 12.606 62.911 2.787   1.00 33.59  1 . O ? 
ATOM   234  CB  CB  . ASP ASP ASP A A 35  35  . 9.970  64.728 3.439   1.00 38.51  1 . C ? 
ATOM   235  CG  CG  . ASP ASP ASP A A 35  35  . 8.458  64.809 3.401   1.00 58.94  1 . C ? 
ATOM   236  OD1 OD1 . ASP ASP ASP A A 35  35  . 7.854  64.312 2.425   1.00 58.91  1 . O ? 
ATOM   237  OD2 OD2 . ASP ASP ASP A A 35  35  . 7.878  65.340 4.377   1.00 72.71  1 . O ? 
ATOM   238  N   N   . ASN ASN ASN A A 36  36  . 12.607 63.737 4.877   1.00 35.71  1 . N ? 
ATOM   239  CA  CA  . ASN ASN ASN A A 36  36  . 14.065 63.720 4.902   1.00 34.86  1 . C ? 
ATOM   240  C   C   . ASN ASN ASN A A 36  36  . 14.594 62.300 4.991   1.00 36.09  1 . C ? 
ATOM   241  O   O   . ASN ASN ASN A A 36  36  . 15.639 61.998 4.401   1.00 30.99  1 . O ? 
ATOM   242  CB  CB  . ASN ASN ASN A A 36  36  . 14.592 64.580 6.046   1.00 32.21  1 . C ? 
ATOM   243  CG  CG  . ASN ASN ASN A A 36  36  . 14.667 66.035 5.652   1.00 42.25  1 . C ? 
ATOM   244  OD1 OD1 . ASN ASN ASN A A 36  36  . 14.455 66.347 4.491   1.00 40.07  1 . O ? 
ATOM   245  ND2 ND2 . ASN ASN ASN A A 36  36  . 14.971 66.933 6.604   1.00 37.69  1 . N ? 
ATOM   246  N   N   . ILE ILE ILE A A 37  37  . 13.866 61.413 5.683   1.00 33.97  1 . N ? 
ATOM   247  CA  CA  . ILE ILE ILE A A 37  37  . 14.239 60.003 5.711   1.00 33.09  1 . C ? 
ATOM   248  C   C   . ILE ILE ILE A A 37  37  . 14.151 59.406 4.303   1.00 33.22  1 . C ? 
ATOM   249  O   O   . ILE ILE ILE A A 37  37  . 15.044 58.668 3.875   1.00 29.69  1 . O ? 
ATOM   250  CB  CB  . ILE ILE ILE A A 37  37  . 13.356 59.240 6.721   1.00 44.60  1 . C ? 
ATOM   251  CG1 CG1 . ILE ILE ILE A A 37  37  . 13.699 59.633 8.164   1.00 38.81  1 . C ? 
ATOM   252  CG2 CG2 . ILE ILE ILE A A 37  37  . 13.426 57.700 6.510   1.00 25.06  1 . C ? 
ATOM   253  CD1 CD1 . ILE ILE ILE A A 37  37  . 12.585 59.314 9.148   1.00 34.05  1 . C ? 
ATOM   254  N   N   . GLU GLU GLU A A 38  38  . 13.087 59.730 3.552   1.00 32.96  1 . N ? 
ATOM   255  CA  CA  . GLU GLU GLU A A 38  38  . 12.958 59.172 2.201   1.00 33.59  1 . C ? 
ATOM   256  C   C   . GLU GLU GLU A A 38  38  . 14.118 59.625 1.321   1.00 40.66  1 . C ? 
ATOM   257  O   O   . GLU GLU GLU A A 38  38  . 14.657 58.833 0.541   1.00 38.30  1 . O ? 
ATOM   258  CB  CB  . GLU GLU GLU A A 38  38  . 11.615 59.552 1.570   1.00 32.78  1 . C ? 
ATOM   259  CG  CG  . GLU GLU GLU A A 38  38  . 11.311 58.805 0.254   1.00 43.27  1 . C ? 
ATOM   260  CD  CD  . GLU GLU GLU A A 38  38  . 11.605 59.644 -0.997  1.00 58.89  1 . C ? 
ATOM   261  OE1 OE1 . GLU GLU GLU A A 38  38  . 12.007 60.823 -0.857  1.00 65.24  1 . O ? 
ATOM   262  OE2 OE2 . GLU GLU GLU A A 38  38  . 11.424 59.130 -2.125  1.00 70.56  1 . O ? 
ATOM   263  N   N   . LYS LYS LYS A A 39  39  . 14.579 60.868 1.498   1.00 38.49  1 . N ? 
ATOM   264  CA  CA  . LYS LYS LYS A A 39  39  . 15.713 61.341 0.706   1.00 41.59  1 . C ? 
ATOM   265  C   C   . LYS LYS LYS A A 39  39  . 17.014 60.630 1.082   1.00 44.14  1 . C ? 
ATOM   266  O   O   . LYS LYS LYS A A 39  39  . 17.822 60.318 0.200   1.00 55.38  1 . O ? 
ATOM   267  CB  CB  . LYS LYS LYS A A 39  39  . 15.858 62.859 0.840   1.00 35.53  1 . C ? 
ATOM   268  CG  CG  . LYS LYS LYS A A 39  39  . 14.713 63.626 0.149   1.00 36.60  1 . C ? 
ATOM   269  CD  CD  . LYS LYS LYS A A 39  39  . 14.739 65.108 0.490   1.00 44.14  1 . C ? 
ATOM   270  CE  CE  . LYS LYS LYS A A 39  39  . 13.917 65.912 -0.500  1.00 63.31  1 . C ? 
ATOM   271  NZ  NZ  . LYS LYS LYS A A 39  39  . 13.945 67.378 -0.211  1.00 73.45  1 . N ? 
ATOM   272  N   N   . LEU LEU LEU A A 40  40  . 17.252 60.379 2.376   1.00 34.70  1 . N ? 
ATOM   273  CA  CA  . LEU LEU LEU A A 40  40  . 18.447 59.630 2.762   1.00 32.85  1 . C ? 
ATOM   274  C   C   . LEU LEU LEU A A 40  40  . 18.389 58.209 2.209   1.00 40.93  1 . C ? 
ATOM   275  O   O   . LEU LEU LEU A A 40  40  . 19.408 57.644 1.791   1.00 39.38  1 . O ? 
ATOM   276  CB  CB  . LEU LEU LEU A A 40  40  . 18.578 59.595 4.283   1.00 37.69  1 . C ? 
ATOM   277  CG  CG  . LEU LEU LEU A A 40  40  . 19.068 60.841 5.024   1.00 42.56  1 . C ? 
ATOM   278  CD1 CD1 . LEU LEU LEU A A 40  40  . 18.912 60.634 6.537   1.00 40.81  1 . C ? 
ATOM   279  CD2 CD2 . LEU LEU LEU A A 40  40  . 20.503 61.146 4.663   1.00 43.91  1 . C ? 
ATOM   280  N   N   . VAL VAL VAL A A 41  41  . 17.192 57.627 2.187   1.00 37.04  1 . N ? 
ATOM   281  CA  CA  . VAL VAL VAL A A 41  41  . 17.030 56.277 1.684   1.00 43.72  1 . C ? 
ATOM   282  C   C   . VAL VAL VAL A A 41  41  . 17.256 56.247 0.177   1.00 46.27  1 . C ? 
ATOM   283  O   O   . VAL VAL VAL A A 41  41  . 17.925 55.346 -0.344  1.00 40.61  1 . O ? 
ATOM   284  CB  CB  . VAL VAL VAL A A 41  41  . 15.644 55.749 2.088   1.00 37.15  1 . C ? 
ATOM   285  CG1 CG1 . VAL VAL VAL A A 41  41  . 15.321 54.450 1.362   1.00 33.84  1 . C ? 
ATOM   286  CG2 CG2 . VAL VAL VAL A A 41  41  . 15.599 55.574 3.604   1.00 29.42  1 . C ? 
ATOM   287  N   N   . LYS LYS LYS A A 42  42  . 16.735 57.250 -0.537  1.00 48.11  1 . N ? 
ATOM   288  CA  CA  . LYS LYS LYS A A 42  42  . 16.995 57.371 -1.967  1.00 41.37  1 . C ? 
ATOM   289  C   C   . LYS LYS LYS A A 42  42  . 18.490 57.541 -2.236  1.00 45.25  1 . C ? 
ATOM   290  O   O   . LYS LYS LYS A A 42  42  . 19.067 56.813 -3.054  1.00 47.14  1 . O ? 
ATOM   291  CB  CB  . LYS LYS LYS A A 42  42  . 16.186 58.538 -2.547  1.00 39.90  1 . C ? 
ATOM   292  CG  CG  . LYS LYS LYS A A 42  42  . 16.270 58.710 -4.058  1.00 45.69  1 . C ? 
ATOM   293  CD  CD  . LYS LYS LYS A A 42  42  . 15.052 59.476 -4.592  1.00 59.32  1 . C ? 
ATOM   294  CE  CE  . LYS LYS LYS A A 42  42  . 14.224 58.641 -5.592  1.00 76.81  1 . C ? 
ATOM   295  NZ  NZ  . LYS LYS LYS A A 42  42  . 15.002 58.014 -6.725  1.00 81.11  1 . N ? 
ATOM   296  N   N   . TRP TRP TRP A A 43  43  . 19.147 58.478 -1.529  1.00 42.86  1 . N ? 
ATOM   297  CA  CA  . TRP TRP TRP A A 43  43  . 20.589 58.659 -1.716  1.00 45.57  1 . C ? 
ATOM   298  C   C   . TRP TRP TRP A A 43  43  . 21.352 57.358 -1.475  1.00 46.70  1 . C ? 
ATOM   299  O   O   . TRP TRP TRP A A 43  43  . 22.238 56.994 -2.258  1.00 40.51  1 . O ? 
ATOM   300  CB  CB  . TRP TRP TRP A A 43  43  . 21.137 59.755 -0.800  1.00 45.76  1 . C ? 
ATOM   301  CG  CG  . TRP TRP TRP A A 43  43  . 22.546 60.136 -1.179  1.00 47.65  1 . C ? 
ATOM   302  CD1 CD1 . TRP TRP TRP A A 43  43  . 22.924 61.147 -2.020  1.00 44.21  1 . C ? 
ATOM   303  CD2 CD2 . TRP TRP TRP A A 43  43  . 23.760 59.487 -0.762  1.00 50.75  1 . C ? 
ATOM   304  NE1 NE1 . TRP TRP TRP A A 43  43  . 24.300 61.172 -2.148  1.00 50.79  1 . N ? 
ATOM   305  CE2 CE2 . TRP TRP TRP A A 43  43  . 24.835 60.165 -1.387  1.00 52.56  1 . C ? 
ATOM   306  CE3 CE3 . TRP TRP TRP A A 43  43  . 24.043 58.401 0.071   1.00 49.97  1 . C ? 
ATOM   307  CZ2 CZ2 . TRP TRP TRP A A 43  43  . 26.168 59.793 -1.195  1.00 45.42  1 . C ? 
ATOM   308  CZ3 CZ3 . TRP TRP TRP A A 43  43  . 25.373 58.037 0.262   1.00 50.23  1 . C ? 
ATOM   309  CH2 CH2 . TRP TRP TRP A A 43  43  . 26.415 58.729 -0.373  1.00 42.14  1 . C ? 
ATOM   310  N   N   . SER SER SER A A 44  44  . 20.994 56.630 -0.419  1.00 33.63  1 . N ? 
ATOM   311  CA  CA  . SER SER SER A A 44  44  . 21.712 55.402 -0.087  1.00 46.34  1 . C ? 
ATOM   312  C   C   . SER SER SER A A 44  44  . 21.504 54.309 -1.135  1.00 43.50  1 . C ? 
ATOM   313  O   O   . SER SER SER A A 44  44  . 22.445 53.576 -1.452  1.00 52.02  1 . O ? 
ATOM   314  CB  CB  . SER SER SER A A 44  44  . 21.289 54.918 1.302   1.00 34.41  1 . C ? 
ATOM   315  OG  OG  . SER SER SER A A 44  44  . 21.575 55.933 2.250   1.00 37.78  1 . O ? 
ATOM   316  N   N   . LEU LEU LEU A A 45  45  . 20.282 54.165 -1.664  1.00 36.09  1 . N ? 
ATOM   317  CA  CA  . LEU LEU LEU A A 45  45  . 20.035 53.134 -2.677  1.00 47.45  1 . C ? 
ATOM   318  C   C   . LEU LEU LEU A A 45  45  . 20.864 53.377 -3.926  1.00 42.04  1 . C ? 
ATOM   319  O   O   . LEU LEU LEU A A 45  45  . 21.224 52.432 -4.633  1.00 57.77  1 . O ? 
ATOM   320  CB  CB  . LEU LEU LEU A A 45  45  . 18.552 53.082 -3.050  1.00 39.34  1 . C ? 
ATOM   321  CG  CG  . LEU LEU LEU A A 45  45  . 17.577 52.353 -2.126  1.00 49.42  1 . C ? 
ATOM   322  CD1 CD1 . LEU LEU LEU A A 45  45  . 16.135 52.726 -2.450  1.00 47.19  1 . C ? 
ATOM   323  CD2 CD2 . LEU LEU LEU A A 45  45  . 17.775 50.862 -2.226  1.00 41.53  1 . C ? 
ATOM   324  N   N   . LEU LEU LEU A A 46  46  . 21.180 54.633 -4.208  1.00 50.81  1 . N ? 
ATOM   325  CA  CA  . LEU LEU LEU A A 46  46  . 21.963 54.937 -5.396  1.00 57.57  1 . C ? 
ATOM   326  C   C   . LEU LEU LEU A A 46  46  . 23.446 54.684 -5.183  1.00 60.17  1 . C ? 
ATOM   327  O   O   . LEU LEU LEU A A 46  46  . 24.145 54.314 -6.135  1.00 56.91  1 . O ? 
ATOM   328  CB  CB  . LEU LEU LEU A A 46  46  . 21.733 56.385 -5.818  1.00 55.75  1 . C ? 
ATOM   329  CG  CG  . LEU LEU LEU A A 46  46  . 20.432 56.474 -6.604  1.00 63.66  1 . C ? 
ATOM   330  CD1 CD1 . LEU LEU LEU A A 46  46  . 19.674 57.749 -6.269  1.00 67.81  1 . C ? 
ATOM   331  CD2 CD2 . LEU LEU LEU A A 46  46  . 20.725 56.354 -8.090  1.00 60.78  1 . C ? 
ATOM   332  N   N   . HIS HIS HIS A A 47  47  . 23.939 54.844 -3.952  1.00 44.17  1 . N ? 
ATOM   333  CA  CA  . HIS HIS HIS A A 47  47  . 25.367 54.804 -3.728  1.00 49.34  1 . C ? 
ATOM   334  C   C   . HIS HIS HIS A A 47  47  . 25.831 53.525 -3.064  1.00 50.73  1 . C ? 
ATOM   335  O   O   . HIS HIS HIS A A 47  47  . 27.045 53.314 -2.947  1.00 53.41  1 . O ? 
ATOM   336  CB  CB  . HIS HIS HIS A A 47  47  . 25.799 56.024 -2.910  1.00 53.87  1 . C ? 
ATOM   337  CG  CG  . HIS HIS HIS A A 47  47  . 25.890 57.280 -3.723  1.00 66.86  1 . C ? 
ATOM   338  ND1 ND1 . HIS HIS HIS A A 47  47  . 24.871 58.207 -3.781  1.00 66.75  1 . N ? 
ATOM   339  CD2 CD2 . HIS HIS HIS A A 47  47  . 26.868 57.748 -4.537  1.00 72.29  1 . C ? 
ATOM   340  CE1 CE1 . HIS HIS HIS A A 47  47  . 25.225 59.201 -4.579  1.00 71.93  1 . C ? 
ATOM   341  NE2 NE2 . HIS HIS HIS A A 47  47  . 26.434 58.948 -5.049  1.00 73.54  1 . N ? 
ATOM   342  N   N   . THR THR THR A A 48  48  . 24.914 52.648 -2.677  1.00 42.52  1 . N ? 
ATOM   343  CA  CA  . THR THR THR A A 48  48  . 25.306 51.497 -1.883  1.00 48.12  1 . C ? 
ATOM   344  C   C   . THR THR THR A A 48  48  . 25.807 50.358 -2.753  1.00 51.67  1 . C ? 
ATOM   345  O   O   . THR THR THR A A 48  48  . 25.400 50.201 -3.910  1.00 51.84  1 . O ? 
ATOM   346  CB  CB  . THR THR THR A A 48  48  . 24.150 50.972 -1.040  1.00 43.44  1 . C ? 
ATOM   347  OG1 OG1 . THR THR THR A A 48  48  . 24.621 49.858 -0.269  1.00 45.73  1 . O ? 
ATOM   348  CG2 CG2 . THR THR THR A A 48  48  . 23.005 50.509 -1.937  1.00 40.20  1 . C ? 
ATOM   349  N   N   . LYS LYS LYS A A 49  49  . 26.666 49.529 -2.156  1.00 45.55  1 . N ? 
ATOM   350  CA  CA  . LYS LYS LYS A A 49  49  . 27.093 48.307 -2.822  1.00 51.04  1 . C ? 
ATOM   351  C   C   . LYS LYS LYS A A 49  49  . 25.904 47.414 -3.163  1.00 53.31  1 . C ? 
ATOM   352  O   O   . LYS LYS LYS A A 49  49  . 25.826 46.868 -4.269  1.00 62.83  1 . O ? 
ATOM   353  CB  CB  . LYS LYS LYS A A 49  49  . 28.089 47.556 -1.946  1.00 49.25  1 . C ? 
ATOM   354  CG  CG  . LYS LYS LYS A A 49  49  . 28.805 46.444 -2.679  1.00 74.59  1 . C ? 
ATOM   355  CD  CD  . LYS LYS LYS A A 49  49  . 29.506 45.514 -1.712  1.00 78.34  1 . C ? 
ATOM   356  CE  CE  . LYS LYS LYS A A 49  49  . 28.515 44.921 -0.726  1.00 83.13  1 . C ? 
ATOM   357  NZ  NZ  . LYS LYS LYS A A 49  49  . 29.136 43.825 0.071   1.00 94.45  1 . N ? 
ATOM   358  N   N   . GLU GLU GLU A A 50  50  . 24.967 47.258 -2.230  1.00 50.99  1 . N ? 
ATOM   359  CA  CA  . GLU GLU GLU A A 50  50  . 23.897 46.281 -2.373  1.00 50.73  1 . C ? 
ATOM   360  C   C   . GLU GLU GLU A A 50  50  . 22.714 46.584 -1.457  1.00 55.78  1 . C ? 
ATOM   361  O   O   . GLU GLU GLU A A 50  50  . 21.571 46.657 -1.919  1.00 58.26  1 . O ? 
ATOM   362  CB  CB  . GLU GLU GLU A A 50  50  . 24.425 44.876 -2.080  1.00 59.90  1 . C ? 
ATOM   363  CG  CG  . GLU GLU GLU A A 50  50  . 23.455 43.756 -2.436  1.00 72.92  1 . C ? 
ATOM   364  CD  CD  . GLU GLU GLU A A 50  50  . 24.039 42.369 -2.183  1.00 80.92  1 . C ? 
ATOM   365  OE1 OE1 . GLU GLU GLU A A 50  50  . 25.146 42.268 -1.606  1.00 79.98  1 . O ? 
ATOM   366  OE2 OE2 . GLU GLU GLU A A 50  50  . 23.380 41.376 -2.551  1.00 85.45  1 . O ? 
ATOM   367  N   N   . TYR TYR TYR A A 51  51  . 22.957 46.755 -0.159  1.00 50.38  1 . N ? 
ATOM   368  CA  CA  . TYR TYR TYR A A 51  51  . 21.857 46.868 0.781   1.00 51.74  1 . C ? 
ATOM   369  C   C   . TYR TYR TYR A A 51  51  . 21.850 48.247 1.433   1.00 52.25  1 . C ? 
ATOM   370  O   O   . TYR TYR TYR A A 51  51  . 22.882 48.922 1.538   1.00 52.53  1 . O ? 
ATOM   371  CB  CB  . TYR TYR TYR A A 51  51  . 21.937 45.780 1.860   1.00 52.37  1 . C ? 
ATOM   372  CG  CG  . TYR TYR TYR A A 51  51  . 21.611 44.355 1.424   1.00 66.62  1 . C ? 
ATOM   373  CD1 CD1 . TYR TYR TYR A A 51  51  . 20.316 43.853 1.526   1.00 71.72  1 . C ? 
ATOM   374  CD2 CD2 . TYR TYR TYR A A 51  51  . 22.608 43.491 0.966   1.00 68.11  1 . C ? 
ATOM   375  CE1 CE1 . TYR TYR TYR A A 51  51  . 20.013 42.539 1.164   1.00 76.44  1 . C ? 
ATOM   376  CE2 CE2 . TYR TYR TYR A A 51  51  . 22.310 42.178 0.593   1.00 70.95  1 . C ? 
ATOM   377  CZ  CZ  . TYR TYR TYR A A 51  51  . 21.012 41.705 0.693   1.00 76.17  1 . C ? 
ATOM   378  OH  OH  . TYR TYR TYR A A 51  51  . 20.709 40.402 0.328   1.00 79.06  1 . O ? 
ATOM   379  N   N   . VAL VAL VAL A A 52  52  . 20.664 48.659 1.875   1.00 39.53  1 . N ? 
ATOM   380  CA  CA  . VAL VAL VAL A A 52  52  . 20.489 49.839 2.716   1.00 40.20  1 . C ? 
ATOM   381  C   C   . VAL VAL VAL A A 52  52  . 19.857 49.373 4.024   1.00 39.63  1 . C ? 
ATOM   382  O   O   . VAL VAL VAL A A 52  52  . 18.811 48.713 4.013   1.00 37.47  1 . O ? 
ATOM   383  CB  CB  . VAL VAL VAL A A 52  52  . 19.610 50.914 2.041   1.00 44.68  1 . C ? 
ATOM   384  CG1 CG1 . VAL VAL VAL A A 52  52  . 19.470 52.150 2.951   1.00 43.34  1 . C ? 
ATOM   385  CG2 CG2 . VAL VAL VAL A A 52  52  . 20.151 51.305 0.671   1.00 49.27  1 . C ? 
ATOM   386  N   N   . ILE ILE ILE A A 53  53  . 20.487 49.705 5.146   1.00 38.07  1 . N ? 
ATOM   387  CA  CA  . ILE ILE ILE A A 53  53  . 19.999 49.292 6.459   1.00 39.91  1 . C ? 
ATOM   388  C   C   . ILE ILE ILE A A 53  53  . 19.435 50.527 7.155   1.00 40.40  1 . C ? 
ATOM   389  O   O   . ILE ILE ILE A A 53  53  . 20.147 51.516 7.359   1.00 46.80  1 . O ? 
ATOM   390  CB  CB  . ILE ILE ILE A A 53  53  . 21.102 48.611 7.291   1.00 42.76  1 . C ? 
ATOM   391  CG1 CG1 . ILE ILE ILE A A 53  53  . 21.466 47.243 6.694   1.00 47.94  1 . C ? 
ATOM   392  CG2 CG2 . ILE ILE ILE A A 53  53  . 20.635 48.382 8.717   1.00 44.57  1 . C ? 
ATOM   393  CD1 CD1 . ILE ILE ILE A A 53  53  . 22.414 47.294 5.517   1.00 46.14  1 . C ? 
ATOM   394  N   N   . ILE ILE ILE A A 54  54  . 18.145 50.487 7.480   1.00 38.56  1 . N ? 
ATOM   395  CA  CA  . ILE ILE ILE A A 54  54  . 17.482 51.535 8.254   1.00 36.58  1 . C ? 
ATOM   396  C   C   . ILE ILE ILE A A 54  54  . 17.364 51.061 9.696   1.00 38.22  1 . C ? 
ATOM   397  O   O   . ILE ILE ILE A A 54  54  . 16.815 49.982 9.953   1.00 36.55  1 . O ? 
ATOM   398  CB  CB  . ILE ILE ILE A A 54  54  . 16.089 51.853 7.684   1.00 38.30  1 . C ? 
ATOM   399  CG1 CG1 . ILE ILE ILE A A 54  54  . 16.184 52.245 6.215   1.00 36.94  1 . C ? 
ATOM   400  CG2 CG2 . ILE ILE ILE A A 54  54  . 15.429 52.948 8.491   1.00 39.19  1 . C ? 
ATOM   401  CD1 CD1 . ILE ILE ILE A A 54  54  . 14.854 52.567 5.581   1.00 40.81  1 . C ? 
ATOM   402  N   N   . TYR TYR TYR A A 55  55  . 17.869 51.859 10.636  1.00 34.17  1 . N ? 
ATOM   403  CA  CA  . TYR TYR TYR A A 55  55  . 17.721 51.543 12.049  1.00 34.48  1 . C ? 
ATOM   404  C   C   . TYR TYR TYR A A 55  55  . 17.633 52.838 12.838  1.00 39.40  1 . C ? 
ATOM   405  O   O   . TYR TYR TYR A A 55  55  . 17.960 53.917 12.334  1.00 36.07  1 . O ? 
ATOM   406  CB  CB  . TYR TYR TYR A A 55  55  . 18.881 50.674 12.566  1.00 40.38  1 . C ? 
ATOM   407  CG  CG  . TYR TYR TYR A A 55  55  . 20.202 51.398 12.751  1.00 38.87  1 . C ? 
ATOM   408  CD1 CD1 . TYR TYR TYR A A 55  55  . 21.033 51.668 11.667  1.00 46.82  1 . C ? 
ATOM   409  CD2 CD2 . TYR TYR TYR A A 55  55  . 20.620 51.804 14.011  1.00 48.92  1 . C ? 
ATOM   410  CE1 CE1 . TYR TYR TYR A A 55  55  . 22.249 52.326 11.831  1.00 49.99  1 . C ? 
ATOM   411  CE2 CE2 . TYR TYR TYR A A 55  55  . 21.837 52.462 14.193  1.00 50.68  1 . C ? 
ATOM   412  CZ  CZ  . TYR TYR TYR A A 55  55  . 22.640 52.723 13.100  1.00 58.78  1 . C ? 
ATOM   413  OH  OH  . TYR TYR TYR A A 55  55  . 23.836 53.380 13.290  1.00 70.82  1 . O ? 
ATOM   414  N   N   . ILE ILE ILE A A 56  56  . 17.172 52.715 14.081  1.00 34.47  1 . N ? 
ATOM   415  CA  CA  . ILE ILE ILE A A 56  56  . 17.104 53.830 15.018  1.00 34.88  1 . C ? 
ATOM   416  C   C   . ILE ILE ILE A A 56  56  . 18.445 53.918 15.744  1.00 50.01  1 . C ? 
ATOM   417  O   O   . ILE ILE ILE A A 56  56  . 18.807 53.016 16.506  1.00 47.69  1 . O ? 
ATOM   418  CB  CB  . ILE ILE ILE A A 56  56  . 15.964 53.655 16.023  1.00 44.29  1 . C ? 
ATOM   419  CG1 CG1 . ILE ILE ILE A A 56  56  . 14.638 53.477 15.292  1.00 49.96  1 . C ? 
ATOM   420  CG2 CG2 . ILE ILE ILE A A 56  56  . 15.917 54.844 16.949  1.00 50.92  1 . C ? 
ATOM   421  CD1 CD1 . ILE ILE ILE A A 56  56  . 14.422 54.532 14.272  1.00 51.03  1 . C ? 
ATOM   422  N   N   . ALA ALA ALA A A 57  57  . 19.165 55.026 15.547  1.00 47.01  1 . N ? 
ATOM   423  CA  CA  . ALA ALA ALA A A 57  57  . 20.526 55.135 16.060  1.00 47.15  1 . C ? 
ATOM   424  C   C   . ALA ALA ALA A A 57  57  . 20.636 55.816 17.423  1.00 54.73  1 . C ? 
ATOM   425  O   O   . ALA ALA ALA A A 57  57  . 21.635 55.599 18.120  1.00 60.21  1 . O ? 
ATOM   426  CB  CB  . ALA ALA ALA A A 57  57  . 21.409 55.873 15.059  1.00 36.50  1 . C ? 
ATOM   427  N   N   . ASP ASP ASP A A 58  58  . 19.664 56.630 17.818  1.00 52.25  1 . N ? 
ATOM   428  CA  CA  . ASP ASP ASP A A 58  58  . 19.628 57.155 19.180  1.00 71.47  1 . C ? 
ATOM   429  C   C   . ASP ASP ASP A A 58  58  . 18.237 57.720 19.399  1.00 67.29  1 . C ? 
ATOM   430  O   O   . ASP ASP ASP A A 58  58  . 17.432 57.796 18.462  1.00 52.56  1 . O ? 
ATOM   431  CB  CB  . ASP ASP ASP A A 58  58  . 20.695 58.222 19.432  1.00 80.35  1 . C ? 
ATOM   432  CG  CG  . ASP ASP ASP A A 58  58  . 20.552 59.410 18.505  1.00 83.96  1 . C ? 
ATOM   433  OD1 OD1 . ASP ASP ASP A A 58  58  . 19.722 60.302 18.794  1.00 84.43  1 . O ? 
ATOM   434  OD2 OD2 . ASP ASP ASP A A 58  58  . 21.263 59.448 17.479  1.00 84.47  1 . O ? 
ATOM   435  N   N   . SER SER SER A A 59  59  . 17.979 58.160 20.644  1.00 73.95  1 . N ? 
ATOM   436  CA  CA  . SER SER SER A A 59  59  . 16.615 58.438 21.086  1.00 86.08  1 . C ? 
ATOM   437  C   C   . SER SER SER A A 59  59  . 16.513 59.653 22.014  1.00 89.34  1 . C ? 
ATOM   438  O   O   . SER SER SER A A 59  59  . 15.577 59.739 22.818  1.00 92.12  1 . O ? 
ATOM   439  CB  CB  . SER SER SER A A 59  59  . 16.025 57.219 21.797  1.00 91.50  1 . C ? 
ATOM   440  OG  OG  . SER SER SER A A 59  59  . 16.470 56.014 21.195  1.00 94.05  1 . O ? 
ATOM   441  N   N   . ILE ILE ILE A A 60  60  . 17.442 60.600 21.917  1.00 91.22  1 . N ? 
ATOM   442  CA  CA  . ILE ILE ILE A A 60  60  . 17.379 61.831 22.714  1.00 88.99  1 . C ? 
ATOM   443  C   C   . ILE ILE ILE A A 60  60  . 16.265 62.771 22.227  1.00 91.40  1 . C ? 
ATOM   444  O   O   . ILE ILE ILE A A 60  60  . 15.096 62.382 22.096  1.00 88.34  1 . O ? 
ATOM   445  CB  CB  . ILE ILE ILE A A 60  60  . 18.733 62.551 22.690  1.00 82.79  1 . C ? 
ATOM   446  CG1 CG1 . ILE ILE ILE A A 60  60  . 18.951 63.191 21.318  1.00 81.89  1 . C ? 
ATOM   447  CG2 CG2 . ILE ILE ILE A A 60  60  . 19.848 61.572 22.975  1.00 81.70  1 . C ? 
ATOM   448  CD1 CD1 . ILE ILE ILE A A 60  60  . 20.190 64.038 21.210  1.00 78.96  1 . C ? 
ATOM   449  N   N   . LYS LYS LYS A A 70  70  . 8.185  50.875 32.930  1.00 55.48  1 . N ? 
ATOM   450  CA  CA  . LYS LYS LYS A A 70  70  . 9.292  50.439 32.073  1.00 65.73  1 . C ? 
ATOM   451  C   C   . LYS LYS LYS A A 70  70  . 9.055  49.038 31.499  1.00 62.60  1 . C ? 
ATOM   452  O   O   . LYS LYS LYS A A 70  70  . 8.932  48.064 32.252  1.00 49.56  1 . O ? 
ATOM   453  CB  CB  . LYS LYS LYS A A 70  70  . 10.613 50.461 32.850  1.00 69.20  1 . C ? 
ATOM   454  CG  CG  . LYS LYS LYS A A 70  70  . 11.843 50.625 31.964  1.00 72.41  1 . C ? 
ATOM   455  CD  CD  . LYS LYS LYS A A 70  70  . 11.753 51.908 31.128  1.00 69.66  1 . C ? 
ATOM   456  CE  CE  . LYS LYS LYS A A 70  70  . 12.223 53.117 31.911  1.00 70.08  1 . C ? 
ATOM   457  NZ  NZ  . LYS LYS LYS A A 70  70  . 12.024 54.357 31.131  1.00 67.03  1 . N ? 
ATOM   458  N   N   . LEU LEU LEU A A 71  71  . 8.996  48.935 30.168  1.00 46.35  1 . N ? 
ATOM   459  CA  CA  . LEU LEU LEU A A 71  71  . 8.654  47.678 29.504  1.00 50.73  1 . C ? 
ATOM   460  C   C   . LEU LEU LEU A A 71  71  . 9.870  46.852 29.118  1.00 49.74  1 . C ? 
ATOM   461  O   O   . LEU LEU LEU A A 71  71  . 9.714  45.768 28.541  1.00 47.17  1 . O ? 
ATOM   462  CB  CB  . LEU LEU LEU A A 71  71  . 7.820  47.959 28.258  1.00 49.04  1 . C ? 
ATOM   463  CG  CG  . LEU LEU LEU A A 71  71  . 6.667  48.870 28.615  1.00 45.61  1 . C ? 
ATOM   464  CD1 CD1 . LEU LEU LEU A A 71  71  . 5.863  49.236 27.392  1.00 43.43  1 . C ? 
ATOM   465  CD2 CD2 . LEU LEU LEU A A 71  71  . 5.819  48.185 29.664  1.00 49.28  1 . C ? 
ATOM   466  N   N   . SER SER SER A A 72  72  . 11.066 47.335 29.428  1.00 46.30  1 . N ? 
ATOM   467  CA  CA  . SER SER SER A A 72  72  . 12.290 46.681 29.008  1.00 48.56  1 . C ? 
ATOM   468  C   C   . SER SER SER A A 72  72  . 13.430 47.172 29.894  1.00 48.73  1 . C ? 
ATOM   469  O   O   . SER SER SER A A 72  72  . 13.452 48.331 30.318  1.00 53.66  1 . O ? 
ATOM   470  CB  CB  . SER SER SER A A 72  72  . 12.582 46.974 27.525  1.00 47.44  1 . C ? 
ATOM   471  OG  OG  . SER SER SER A A 72  72  . 13.776 46.336 27.112  1.00 49.45  1 . O ? 
ATOM   472  N   N   . ASP ASP ASP A A 73  73  . 14.381 46.284 30.160  1.00 42.72  1 . N ? 
ATOM   473  CA  CA  . ASP ASP ASP A A 73  73  . 15.586 46.714 30.850  1.00 53.30  1 . C ? 
ATOM   474  C   C   . ASP ASP ASP A A 73  73  . 16.517 47.492 29.928  1.00 56.00  1 . C ? 
ATOM   475  O   O   . ASP ASP ASP A A 73  73  . 17.378 48.233 30.414  1.00 59.83  1 . O ? 
ATOM   476  CB  CB  . ASP ASP ASP A A 73  73  . 16.298 45.507 31.459  1.00 56.70  1 . C ? 
ATOM   477  CG  CG  . ASP ASP ASP A A 73  73  . 15.521 44.899 32.633  1.00 70.20  1 . C ? 
ATOM   478  OD1 OD1 . ASP ASP ASP A A 73  73  . 14.365 45.307 32.872  1.00 74.14  1 . O ? 
ATOM   479  OD2 OD2 . ASP ASP ASP A A 73  73  . 16.060 44.004 33.317  1.00 76.89  1 . O ? 
ATOM   480  N   N   . SER SER SER A A 74  74  . 16.348 47.371 28.618  1.00 39.12  1 . N ? 
ATOM   481  CA  CA  . SER SER SER A A 74  74  . 17.175 48.098 27.664  1.00 37.37  1 . C ? 
ATOM   482  C   C   . SER SER SER A A 74  74  . 16.384 49.280 27.099  1.00 40.80  1 . C ? 
ATOM   483  O   O   . SER SER SER A A 74  74  . 15.309 49.097 26.513  1.00 35.80  1 . O ? 
ATOM   484  CB  CB  . SER SER SER A A 74  74  . 17.658 47.157 26.555  1.00 35.78  1 . C ? 
ATOM   485  OG  OG  . SER SER SER A A 74  74  . 17.787 47.819 25.307  1.00 37.63  1 . O ? 
ATOM   486  N   N   . HIS HIS HIS A A 75  75  . 16.918 50.488 27.288  1.00 37.12  1 . N ? 
ATOM   487  CA  CA  . HIS HIS HIS A A 75  75  . 16.277 51.696 26.772  1.00 38.56  1 . C ? 
ATOM   488  C   C   . HIS HIS HIS A A 75  75  . 16.043 51.619 25.264  1.00 45.53  1 . C ? 
ATOM   489  O   O   . HIS HIS HIS A A 75  75  . 14.934 51.904 24.786  1.00 40.74  1 . O ? 
ATOM   490  CB  CB  . HIS HIS HIS A A 75  75  . 17.131 52.921 27.095  1.00 38.06  1 . C ? 
ATOM   491  CG  CG  . HIS HIS HIS A A 75  75  . 16.583 54.191 26.531  1.00 47.27  1 . C ? 
ATOM   492  ND1 ND1 . HIS HIS HIS A A 75  75  . 15.410 54.759 26.985  1.00 51.44  1 . N ? 
ATOM   493  CD2 CD2 . HIS HIS HIS A A 75  75  . 17.036 55.000 25.546  1.00 47.37  1 . C ? 
ATOM   494  CE1 CE1 . HIS HIS HIS A A 75  75  . 15.167 55.865 26.305  1.00 50.24  1 . C ? 
ATOM   495  NE2 NE2 . HIS HIS HIS A A 75  75  . 16.138 56.033 25.424  1.00 50.93  1 . N ? 
ATOM   496  N   N   . ALA ALA ALA A A 76  76  . 17.093 51.277 24.496  1.00 33.90  1 . N ? 
ATOM   497  CA  CA  . ALA ALA ALA A A 76  76  . 16.959 51.183 23.035  1.00 45.40  1 . C ? 
ATOM   498  C   C   . ALA ALA ALA A A 76  76  . 15.860 50.201 22.632  1.00 38.03  1 . C ? 
ATOM   499  O   O   . ALA ALA ALA A A 76  76  . 15.125 50.441 21.663  1.00 37.21  1 . O ? 
ATOM   500  CB  CB  . ALA ALA ALA A A 76  76  . 18.287 50.766 22.395  1.00 31.90  1 . C ? 
ATOM   501  N   N   . GLU GLU GLU A A 77  77  . 15.729 49.092 23.369  1.00 36.06  1 . N ? 
ATOM   502  CA  CA  . GLU GLU GLU A A 77  77  . 14.665 48.137 23.069  1.00 38.47  1 . C ? 
ATOM   503  C   C   . GLU GLU GLU A A 77  77  . 13.298 48.741 23.372  1.00 41.77  1 . C ? 
ATOM   504  O   O   . GLU GLU GLU A A 77  77  . 12.340 48.548 22.608  1.00 42.90  1 . O ? 
ATOM   505  CB  CB  . GLU GLU GLU A A 77  77  . 14.878 46.830 23.845  1.00 32.36  1 . C ? 
ATOM   506  CG  CG  . GLU GLU GLU A A 77  77  . 13.649 45.908 23.890  1.00 51.89  1 . C ? 
ATOM   507  CD  CD  . GLU GLU GLU A A 77  77  . 13.372 45.183 22.568  1.00 61.15  1 . C ? 
ATOM   508  OE1 OE1 . GLU GLU GLU A A 77  77  . 14.140 45.370 21.598  1.00 61.51  1 . O ? 
ATOM   509  OE2 OE2 . GLU GLU GLU A A 77  77  . 12.387 44.410 22.505  1.00 64.57  1 . O ? 
ATOM   510  N   N   . GLU GLU GLU A A 78  78  . 13.200 49.502 24.463  1.00 36.04  1 . N ? 
ATOM   511  CA  CA  . GLU GLU GLU A A 78  78  . 11.942 50.163 24.788  1.00 37.25  1 . C ? 
ATOM   512  C   C   . GLU GLU GLU A A 78  78  . 11.565 51.171 23.714  1.00 35.43  1 . C ? 
ATOM   513  O   O   . GLU GLU GLU A A 78  78  . 10.384 51.343 23.399  1.00 38.28  1 . O ? 
ATOM   514  CB  CB  . GLU GLU GLU A A 78  78  . 12.045 50.857 26.147  1.00 38.54  1 . C ? 
ATOM   515  CG  CG  . GLU GLU GLU A A 78  78  . 10.763 51.528 26.604  1.00 47.40  1 . C ? 
ATOM   516  CD  CD  . GLU GLU GLU A A 78  78  . 10.376 51.098 27.995  1.00 63.59  1 . C ? 
ATOM   517  OE1 OE1 . GLU GLU GLU A A 78  78  . 11.142 50.305 28.585  1.00 73.06  1 . O ? 
ATOM   518  OE2 OE2 . GLU GLU GLU A A 78  78  . 9.321  51.543 28.497  1.00 65.21  1 . O ? 
ATOM   519  N   N   . VAL VAL VAL A A 79  79  . 12.557 51.864 23.153  1.00 40.50  1 . N ? 
ATOM   520  CA  CA  . VAL VAL VAL A A 79  79  . 12.265 52.800 22.074  1.00 43.51  1 . C ? 
ATOM   521  C   C   . VAL VAL VAL A A 79  79  . 11.777 52.047 20.843  1.00 39.03  1 . C ? 
ATOM   522  O   O   . VAL VAL VAL A A 79  79  . 10.803 52.455 20.193  1.00 37.52  1 . O ? 
ATOM   523  CB  CB  . VAL VAL VAL A A 79  79  . 13.500 53.658 21.769  1.00 43.31  1 . C ? 
ATOM   524  CG1 CG1 . VAL VAL VAL A A 79  79  . 13.373 54.279 20.387  1.00 40.67  1 . C ? 
ATOM   525  CG2 CG2 . VAL VAL VAL A A 79  79  . 13.663 54.718 22.850  1.00 48.12  1 . C ? 
ATOM   526  N   N   . ALA ALA ALA A A 80  80  . 12.432 50.926 20.524  1.00 33.42  1 . N ? 
ATOM   527  CA  CA  . ALA ALA ALA A A 80  80  . 11.985 50.063 19.434  1.00 36.68  1 . C ? 
ATOM   528  C   C   . ALA ALA ALA A A 80  80  . 10.518 49.669 19.589  1.00 37.36  1 . C ? 
ATOM   529  O   O   . ALA ALA ALA A A 80  80  . 9.733  49.811 18.652  1.00 42.61  1 . O ? 
ATOM   530  CB  CB  . ALA ALA ALA A A 80  80  . 12.878 48.819 19.359  1.00 36.66  1 . C ? 
ATOM   531  N   N   . ILE ILE ILE A A 81  81  . 10.109 49.204 20.772  1.00 41.90  1 . N ? 
ATOM   532  CA  CA  . ILE ILE ILE A A 81  81  . 8.739  48.686 20.836  1.00 45.59  1 . C ? 
ATOM   533  C   C   . ILE ILE ILE A A 81  81  . 7.711  49.814 20.925  1.00 47.78  1 . C ? 
ATOM   534  O   O   . ILE ILE ILE A A 81  81  . 6.570  49.646 20.491  1.00 43.61  1 . O ? 
ATOM   535  CB  CB  . ILE ILE ILE A A 81  81  . 8.538  47.682 21.992  1.00 49.33  1 . C ? 
ATOM   536  CG1 CG1 . ILE ILE ILE A A 81  81  . 8.366  48.401 23.325  1.00 54.95  1 . C ? 
ATOM   537  CG2 CG2 . ILE ILE ILE A A 81  81  . 9.658  46.653 22.067  1.00 52.42  1 . C ? 
ATOM   538  CD1 CD1 . ILE ILE ILE A A 81  81  . 7.773  47.528 24.403  1.00 68.94  1 . C ? 
ATOM   539  N   N   . ARG ARG ARG A A 82  82  . 8.073  50.964 21.487  1.00 33.29  1 . N ? 
ATOM   540  CA  CA  . ARG ARG ARG A A 82  82  . 7.090  52.010 21.738  1.00 34.84  1 . C ? 
ATOM   541  C   C   . ARG ARG ARG A A 82  82  . 6.864  52.915 20.537  1.00 45.42  1 . C ? 
ATOM   542  O   O   . ARG ARG ARG A A 82  82  . 5.726  53.325 20.286  1.00 42.47  1 . O ? 
ATOM   543  CB  CB  . ARG ARG ARG A A 82  82  . 7.522  52.882 22.922  1.00 40.12  1 . C ? 
ATOM   544  CG  CG  . ARG ARG ARG A A 82  82  . 7.056  52.368 24.281  1.00 50.04  1 . C ? 
ATOM   545  CD  CD  . ARG ARG ARG A A 82  82  . 7.314  53.424 25.331  1.00 60.65  1 . C ? 
ATOM   546  NE  NE  . ARG ARG ARG A A 82  82  . 7.089  52.943 26.684  1.00 70.91  1 . N ? 
ATOM   547  CZ  CZ  . ARG ARG ARG A A 82  82  . 5.889  52.835 27.244  1.00 78.94  1 . C ? 
ATOM   548  NH1 NH1 . ARG ARG ARG A A 82  82  . 4.797  53.160 26.560  1.00 79.23  1 . N ? 
ATOM   549  NH2 NH2 . ARG ARG ARG A A 82  82  . 5.781  52.397 28.490  1.00 84.60  1 . N ? 
ATOM   550  N   N   . TYR TYR TYR A A 83  83  . 7.934  53.270 19.821  1.00 44.58  1 . N ? 
ATOM   551  CA  CA  . TYR TYR TYR A A 83  83  . 7.895  54.236 18.727  1.00 45.74  1 . C ? 
ATOM   552  C   C   . TYR TYR TYR A A 83  83  . 8.496  53.708 17.433  1.00 48.42  1 . C ? 
ATOM   553  O   O   . TYR TYR TYR A A 83  83  . 7.991  54.028 16.356  1.00 53.56  1 . O ? 
ATOM   554  CB  CB  . TYR TYR TYR A A 83  83  . 8.625  55.529 19.145  1.00 38.61  1 . C ? 
ATOM   555  CG  CG  . TYR TYR TYR A A 83  83  . 8.182  56.050 20.484  1.00 52.69  1 . C ? 
ATOM   556  CD1 CD1 . TYR TYR TYR A A 83  83  . 9.029  55.991 21.594  1.00 58.16  1 . C ? 
ATOM   557  CD2 CD2 . TYR TYR TYR A A 83  83  . 6.908  56.583 20.653  1.00 52.02  1 . C ? 
ATOM   558  CE1 CE1 . TYR TYR TYR A A 83  83  . 8.616  56.453 22.835  1.00 59.98  1 . C ? 
ATOM   559  CE2 CE2 . TYR TYR TYR A A 83  83  . 6.486  57.042 21.890  1.00 58.60  1 . C ? 
ATOM   560  CZ  CZ  . TYR TYR TYR A A 83  83  . 7.343  56.974 22.973  1.00 65.32  1 . C ? 
ATOM   561  OH  OH  . TYR TYR TYR A A 83  83  . 6.921  57.432 24.194  1.00 72.44  1 . O ? 
ATOM   562  N   N   . GLY GLY GLY A A 84  84  . 9.560  52.905 17.514  1.00 46.83  1 . N ? 
ATOM   563  CA  CA  . GLY GLY GLY A A 84  84  . 10.280 52.522 16.313  1.00 41.05  1 . C ? 
ATOM   564  C   C   . GLY GLY GLY A A 84  84  . 9.419  51.740 15.344  1.00 43.04  1 . C ? 
ATOM   565  O   O   . GLY GLY GLY A A 84  84  . 9.470  51.967 14.131  1.00 44.23  1 . O ? 
ATOM   566  N   N   . ARG ARG ARG A A 85  85  . 8.606  50.819 15.863  1.00 41.15  1 . N ? 
ATOM   567  CA  CA  . ARG ARG ARG A A 85  85  . 7.749  50.025 14.993  1.00 46.70  1 . C ? 
ATOM   568  C   C   . ARG ARG ARG A A 85  85  . 6.841  50.919 14.147  1.00 46.46  1 . C ? 
ATOM   569  O   O   . ARG ARG ARG A A 85  85  . 6.758  50.755 12.927  1.00 53.79  1 . O ? 
ATOM   570  CB  CB  . ARG ARG ARG A A 85  85  . 6.933  49.027 15.822  1.00 45.96  1 . C ? 
ATOM   571  CG  CG  . ARG ARG ARG A A 85  85  . 6.339  47.883 14.986  1.00 57.74  1 . C ? 
ATOM   572  CD  CD  . ARG ARG ARG A A 85  85  . 5.842  46.724 15.847  1.00 83.27  1 . C ? 
ATOM   573  NE  NE  . ARG ARG ARG A A 85  85  . 6.871  45.699 16.052  1.00 99.15  1 . N ? 
ATOM   574  CZ  CZ  . ARG ARG ARG A A 85  85  . 7.302  45.280 17.245  1.00 107.41 1 . C ? 
ATOM   575  NH1 NH1 . ARG ARG ARG A A 85  85  . 6.802  45.795 18.365  1.00 108.92 1 . N ? 
ATOM   576  NH2 NH2 . ARG ARG ARG A A 85  85  . 8.240  44.340 17.321  1.00 108.33 1 . N ? 
ATOM   577  N   N   . ASN ASN ASN A A 86  86  . 6.177  51.891 14.778  1.00 41.57  1 . N ? 
ATOM   578  CA  CA  . ASN ASN ASN A A 86  86  . 5.280  52.782 14.045  1.00 45.35  1 . C ? 
ATOM   579  C   C   . ASN ASN ASN A A 86  86  . 6.048  53.664 13.080  1.00 43.43  1 . C ? 
ATOM   580  O   O   . ASN ASN ASN A A 86  86  . 5.552  53.980 11.997  1.00 41.68  1 . O ? 
ATOM   581  CB  CB  . ASN ASN ASN A A 86  86  . 4.468  53.643 15.012  1.00 51.93  1 . C ? 
ATOM   582  CG  CG  . ASN ASN ASN A A 86  86  . 3.514  52.826 15.844  1.00 67.43  1 . C ? 
ATOM   583  OD1 OD1 . ASN ASN ASN A A 86  86  . 2.754  52.018 15.317  1.00 78.47  1 . O ? 
ATOM   584  ND2 ND2 . ASN ASN ASN A A 86  86  . 3.528  53.048 17.151  1.00 71.39  1 . N ? 
ATOM   585  N   N   . LEU LEU LEU A A 87  87  . 7.243  54.109 13.469  1.00 40.55  1 . N ? 
ATOM   586  CA  CA  . LEU LEU LEU A A 87  87  . 8.108  54.774 12.507  1.00 36.83  1 . C ? 
ATOM   587  C   C   . LEU LEU LEU A A 87  87  . 8.353  53.890 11.282  1.00 45.08  1 . C ? 
ATOM   588  O   O   . LEU LEU LEU A A 87  87  . 8.136  54.318 10.137  1.00 39.90  1 . O ? 
ATOM   589  CB  CB  . LEU LEU LEU A A 87  87  . 9.424  55.145 13.171  1.00 38.67  1 . C ? 
ATOM   590  CG  CG  . LEU LEU LEU A A 87  87  . 10.405 55.848 12.247  1.00 45.76  1 . C ? 
ATOM   591  CD1 CD1 . LEU LEU LEU A A 87  87  . 9.736  57.077 11.684  1.00 38.94  1 . C ? 
ATOM   592  CD2 CD2 . LEU LEU LEU A A 87  87  . 11.649 56.237 13.031  1.00 54.77  1 . C ? 
ATOM   593  N   N   . PHE PHE PHE A A 88  88  . 8.787  52.638 11.513  1.00 40.88  1 . N ? 
ATOM   594  CA  CA  . PHE PHE PHE A A 88  88  . 9.108  51.727 10.414  1.00 43.14  1 . C ? 
ATOM   595  C   C   . PHE PHE PHE A A 88  88  . 7.888  51.436 9.550   1.00 44.69  1 . C ? 
ATOM   596  O   O   . PHE PHE PHE A A 88  88  . 8.017  51.282 8.329   1.00 48.62  1 . O ? 
ATOM   597  CB  CB  . PHE PHE PHE A A 88  88  . 9.699  50.415 10.949  1.00 35.02  1 . C ? 
ATOM   598  CG  CG  . PHE PHE PHE A A 88  88  . 11.172 50.498 11.301  1.00 45.12  1 . C ? 
ATOM   599  CD1 CD1 . PHE PHE PHE A A 88  88  . 11.838 51.714 11.323  1.00 48.44  1 . C ? 
ATOM   600  CD2 CD2 . PHE PHE PHE A A 88  88  . 11.891 49.347 11.613  1.00 53.36  1 . C ? 
ATOM   601  CE1 CE1 . PHE PHE PHE A A 88  88  . 13.194 51.781 11.636  1.00 50.89  1 . C ? 
ATOM   602  CE2 CE2 . PHE PHE PHE A A 88  88  . 13.248 49.405 11.939  1.00 40.46  1 . C ? 
ATOM   603  CZ  CZ  . PHE PHE PHE A A 88  88  . 13.900 50.621 11.946  1.00 44.87  1 . C ? 
ATOM   604  N   N   . ILE ILE ILE A A 89  89  . 6.700  51.379 10.155  1.00 37.11  1 . N ? 
ATOM   605  CA  CA  . ILE ILE ILE A A 89  89  . 5.485  51.158 9.379   1.00 37.40  1 . C ? 
ATOM   606  C   C   . ILE ILE ILE A A 89  89  . 5.229  52.330 8.437   1.00 48.82  1 . C ? 
ATOM   607  O   O   . ILE ILE ILE A A 89  89  . 4.821  52.141 7.282   1.00 51.32  1 . O ? 
ATOM   608  CB  CB  . ILE ILE ILE A A 89  89  . 4.294  50.915 10.319  1.00 46.73  1 . C ? 
ATOM   609  CG1 CG1 . ILE ILE ILE A A 89  89  . 4.376  49.509 10.950  1.00 57.67  1 . C ? 
ATOM   610  CG2 CG2 . ILE ILE ILE A A 89  89  . 2.969  51.157 9.591   1.00 34.82  1 . C ? 
ATOM   611  CD1 CD1 . ILE ILE ILE A A 89  89  . 4.990  48.425 10.056  1.00 60.17  1 . C ? 
ATOM   612  N   N   . LYS LYS LYS A A 90  90  . 5.480  53.558 8.904   1.00 41.93  1 . N ? 
ATOM   613  CA  CA  . LYS LYS LYS A A 90  90  . 5.299  54.716 8.037   1.00 44.66  1 . C ? 
ATOM   614  C   C   . LYS LYS LYS A A 90  90  . 6.353  54.758 6.928   1.00 43.23  1 . C ? 
ATOM   615  O   O   . LYS LYS LYS A A 90  90  . 6.026  55.049 5.772   1.00 38.74  1 . O ? 
ATOM   616  CB  CB  . LYS LYS LYS A A 90  90  . 5.315  55.995 8.870   1.00 50.38  1 . C ? 
ATOM   617  CG  CG  . LYS LYS LYS A A 90  90  . 3.965  56.322 9.483   1.00 63.10  1 . C ? 
ATOM   618  CD  CD  . LYS LYS LYS A A 90  90  . 4.118  57.212 10.702  1.00 68.92  1 . C ? 
ATOM   619  CE  CE  . LYS LYS LYS A A 90  90  . 4.464  58.634 10.298  1.00 70.96  1 . C ? 
ATOM   620  NZ  NZ  . LYS LYS LYS A A 90  90  . 4.313  59.558 11.451  1.00 82.26  1 . N ? 
ATOM   621  N   N   . ILE ILE ILE A A 91  91  . 7.620  54.470 7.257   1.00 36.17  1 . N ? 
ATOM   622  CA  CA  . ILE ILE ILE A A 91  91  . 8.663  54.466 6.235   1.00 34.25  1 . C ? 
ATOM   623  C   C   . ILE ILE ILE A A 91  91  . 8.351  53.428 5.167   1.00 42.57  1 . C ? 
ATOM   624  O   O   . ILE ILE ILE A A 91  91  . 8.552  53.674 3.971   1.00 44.57  1 . O ? 
ATOM   625  CB  CB  . ILE ILE ILE A A 91  91  . 10.053 54.221 6.859   1.00 38.53  1 . C ? 
ATOM   626  CG1 CG1 . ILE ILE ILE A A 91  91  . 10.530 55.424 7.658   1.00 33.08  1 . C ? 
ATOM   627  CG2 CG2 . ILE ILE ILE A A 91  91  . 11.108 53.942 5.783   1.00 38.09  1 . C ? 
ATOM   628  CD1 CD1 . ILE ILE ILE A A 91  91  . 11.689 55.074 8.594   1.00 33.64  1 . C ? 
ATOM   629  N   N   . LYS LYS LYS A A 92  92  . 7.854  52.255 5.576   1.00 39.46  1 . N ? 
ATOM   630  CA  CA  . LYS LYS LYS A A 92  92  . 7.604  51.193 4.608   1.00 43.67  1 . C ? 
ATOM   631  C   C   . LYS LYS LYS A A 92  92  . 6.529  51.617 3.614   1.00 46.52  1 . C ? 
ATOM   632  O   O   . LYS LYS LYS A A 92  92  . 6.674  51.428 2.394   1.00 36.71  1 . O ? 
ATOM   633  CB  CB  . LYS LYS LYS A A 92  92  . 7.192  49.898 5.317   1.00 47.82  1 . C ? 
ATOM   634  CG  CG  . LYS LYS LYS A A 92  92  . 8.296  49.175 6.049   1.00 56.86  1 . C ? 
ATOM   635  CD  CD  . LYS LYS LYS A A 92  92  . 7.717  48.228 7.117   1.00 64.30  1 . C ? 
ATOM   636  CE  CE  . LYS LYS LYS A A 92  92  . 8.835  47.459 7.844   1.00 63.47  1 . C ? 
ATOM   637  NZ  NZ  . LYS LYS LYS A A 92  92  . 8.327  46.427 8.778   1.00 62.45  1 . N ? 
ATOM   638  N   N   . GLU GLU GLU A A 93  93  . 5.431  52.191 4.122   1.00 42.22  1 . N ? 
ATOM   639  CA  CA  . GLU GLU GLU A A 93  93  . 4.356  52.608 3.236   1.00 43.85  1 . C ? 
ATOM   640  C   C   . GLU GLU GLU A A 93  93  . 4.832  53.700 2.279   1.00 43.23  1 . C ? 
ATOM   641  O   O   . GLU GLU GLU A A 93  93  . 4.489  53.679 1.092   1.00 42.58  1 . O ? 
ATOM   642  CB  CB  . GLU GLU GLU A A 93  93  . 3.136  53.069 4.037   1.00 52.16  1 . C ? 
ATOM   643  CG  CG  . GLU GLU GLU A A 93  93  . 1.875  53.133 3.148   1.00 84.40  1 . C ? 
ATOM   644  CD  CD  . GLU GLU GLU A A 93  93  . 0.598  53.530 3.883   1.00 97.80  1 . C ? 
ATOM   645  OE1 OE1 . GLU GLU GLU A A 93  93  . 0.668  53.825 5.095   1.00 101.44 1 . O ? 
ATOM   646  OE2 OE2 . GLU GLU GLU A A 93  93  . -0.478 53.554 3.234   1.00 99.66  1 . O ? 
ATOM   647  N   N   . ARG ARG ARG A A 94  94  . 5.663  54.631 2.762   1.00 33.76  1 . N ? 
ATOM   648  CA  CA  . ARG ARG ARG A A 94  94  . 6.162  55.686 1.885   1.00 46.66  1 . C ? 
ATOM   649  C   C   . ARG ARG ARG A A 94  94  . 7.052  55.102 0.798   1.00 44.14  1 . C ? 
ATOM   650  O   O   . ARG ARG ARG A A 94  94  . 6.939  55.474 -0.377  1.00 52.85  1 . O ? 
ATOM   651  CB  CB  . ARG ARG ARG A A 94  94  . 6.909  56.750 2.698   1.00 32.63  1 . C ? 
ATOM   652  CG  CG  . ARG ARG ARG A A 94  94  . 7.754  57.713 1.881   1.00 37.81  1 . C ? 
ATOM   653  CD  CD  . ARG ARG ARG A A 94  94  . 6.930  58.839 1.280   1.00 41.61  1 . C ? 
ATOM   654  NE  NE  . ARG ARG ARG A A 94  94  . 7.682  59.617 0.295   1.00 47.49  1 . N ? 
ATOM   655  CZ  CZ  . ARG ARG ARG A A 94  94  . 8.046  60.891 0.450   1.00 49.39  1 . C ? 
ATOM   656  NH1 NH1 . ARG ARG ARG A A 94  94  . 7.729  61.551 1.560   1.00 41.20  1 . N ? 
ATOM   657  NH2 NH2 . ARG ARG ARG A A 94  94  . 8.716  61.514 -0.513  1.00 40.06  1 . N ? 
ATOM   658  N   N   . VAL VAL VAL A A 95  95  . 7.913  54.155 1.170   1.00 37.47  1 . N ? 
ATOM   659  CA  CA  . VAL VAL VAL A A 95  95  . 8.839  53.546 0.220   1.00 45.42  1 . C ? 
ATOM   660  C   C   . VAL VAL VAL A A 95  95  . 8.088  52.717 -0.829  1.00 43.23  1 . C ? 
ATOM   661  O   O   . VAL VAL VAL A A 95  95  . 8.400  52.771 -2.026  1.00 42.42  1 . O ? 
ATOM   662  CB  CB  . VAL VAL VAL A A 95  95  . 9.883  52.709 0.985   1.00 46.89  1 . C ? 
ATOM   663  CG1 CG1 . VAL VAL VAL A A 95  95  . 10.418 51.584 0.109   1.00 39.79  1 . C ? 
ATOM   664  CG2 CG2 . VAL VAL VAL A A 95  95  . 11.024 53.610 1.463   1.00 46.90  1 . C ? 
ATOM   665  N   N   . SER SER SER A A 96  96  . 7.082  51.952 -0.406  1.00 42.56  1 . N ? 
ATOM   666  CA  CA  . SER SER SER A A 96  96  . 6.303  51.180 -1.363  1.00 39.19  1 . C ? 
ATOM   667  C   C   . SER SER SER A A 96  96  . 5.526  52.064 -2.333  1.00 44.63  1 . C ? 
ATOM   668  O   O   . SER SER SER A A 96  96  . 5.054  51.560 -3.353  1.00 46.49  1 . O ? 
ATOM   669  CB  CB  . SER SER SER A A 96  96  . 5.339  50.251 -0.633  1.00 38.98  1 . C ? 
ATOM   670  OG  OG  . SER SER SER A A 96  96  . 4.108  50.916 -0.388  1.00 52.88  1 . O ? 
ATOM   671  N   N   . LEU LEU LEU A A 97  97  . 5.371  53.359 -2.052  1.00 44.97  1 . N ? 
ATOM   672  CA  CA  . LEU LEU LEU A A 97  97  . 4.787  54.249 -3.053  1.00 54.32  1 . C ? 
ATOM   673  C   C   . LEU LEU LEU A A 97  97  . 5.837  54.985 -3.877  1.00 49.16  1 . C ? 
ATOM   674  O   O   . LEU LEU LEU A A 97  97  . 5.536  55.410 -4.994  1.00 55.50  1 . O ? 
ATOM   675  CB  CB  . LEU LEU LEU A A 97  97  . 3.850  55.275 -2.395  1.00 55.20  1 . C ? 
ATOM   676  CG  CG  . LEU LEU LEU A A 97  97  . 2.717  54.742 -1.502  1.00 53.67  1 . C ? 
ATOM   677  CD1 CD1 . LEU LEU LEU A A 97  97  . 1.923  55.882 -0.884  1.00 51.17  1 . C ? 
ATOM   678  CD2 CD2 . LEU LEU LEU A A 97  97  . 1.788  53.829 -2.279  1.00 51.09  1 . C ? 
ATOM   679  N   N   . SER SER SER A A 98  98  . 7.056  55.134 -3.359  1.00 51.94  1 . N ? 
ATOM   680  CA  CA  . SER SER SER A A 98  98  . 8.074  55.985 -3.963  1.00 54.97  1 . C ? 
ATOM   681  C   C   . SER SER SER A A 98  98  . 9.099  55.225 -4.802  1.00 58.00  1 . C ? 
ATOM   682  O   O   . SER SER SER A A 98  98  . 9.775  55.848 -5.628  1.00 62.79  1 . O ? 
ATOM   683  CB  CB  . SER SER SER A A 98  98  . 8.826  56.769 -2.869  1.00 57.28  1 . C ? 
ATOM   684  OG  OG  . SER SER SER A A 98  98  . 8.032  57.777 -2.266  1.00 59.73  1 . O ? 
ATOM   685  N   N   . PHE PHE PHE A A 99  99  . 9.243  53.911 -4.602  1.00 55.40  1 . N ? 
ATOM   686  CA  CA  . PHE PHE PHE A A 99  99  . 10.330 53.122 -5.179  1.00 52.16  1 . C ? 
ATOM   687  C   C   . PHE PHE PHE A A 99  99  . 9.787  51.849 -5.815  1.00 46.98  1 . C ? 
ATOM   688  O   O   . PHE PHE PHE A A 99  99  . 8.695  51.382 -5.489  1.00 56.37  1 . O ? 
ATOM   689  CB  CB  . PHE PHE PHE A A 99  99  . 11.379 52.719 -4.127  1.00 46.94  1 . C ? 
ATOM   690  CG  CG  . PHE PHE PHE A A 99  99  . 12.070 53.872 -3.479  1.00 52.80  1 . C ? 
ATOM   691  CD1 CD1 . PHE PHE PHE A A 99  99  . 13.095 54.534 -4.125  1.00 56.01  1 . C ? 
ATOM   692  CD2 CD2 . PHE PHE PHE A A 99  99  . 11.712 54.282 -2.207  1.00 61.57  1 . C ? 
ATOM   693  CE1 CE1 . PHE PHE PHE A A 99  99  . 13.739 55.594 -3.521  1.00 56.97  1 . C ? 
ATOM   694  CE2 CE2 . PHE PHE PHE A A 99  99  . 12.348 55.340 -1.601  1.00 65.25  1 . C ? 
ATOM   695  CZ  CZ  . PHE PHE PHE A A 99  99  . 13.367 55.997 -2.260  1.00 62.88  1 . C ? 
ATOM   696  N   N   . SER SER SER A A 100 100 . 10.579 51.267 -6.705  1.00 47.88  1 . N ? 
ATOM   697  CA  CA  . SER SER SER A A 100 100 . 10.142 50.067 -7.406  1.00 52.74  1 . C ? 
ATOM   698  C   C   . SER SER SER A A 100 100 . 10.337 48.835 -6.521  1.00 52.33  1 . C ? 
ATOM   699  O   O   . SER SER SER A A 100 100 . 11.004 48.883 -5.480  1.00 50.24  1 . O ? 
ATOM   700  CB  CB  . SER SER SER A A 100 100 . 10.898 49.910 -8.725  1.00 63.98  1 . C ? 
ATOM   701  OG  OG  . SER SER SER A A 100 100 . 12.291 49.762 -8.497  1.00 71.55  1 . O ? 
ATOM   702  N   N   . GLN GLN GLN A A 101 101 . 9.721  47.721 -6.940  1.00 50.54  1 . N ? 
ATOM   703  CA  CA  . GLN GLN GLN A A 101 101 . 9.807  46.484 -6.162  1.00 54.79  1 . C ? 
ATOM   704  C   C   . GLN GLN GLN A A 101 101 . 11.252 46.016 -6.002  1.00 59.72  1 . C ? 
ATOM   705  O   O   . GLN GLN GLN A A 101 101 . 11.628 45.487 -4.948  1.00 57.45  1 . O ? 
ATOM   706  CB  CB  . GLN GLN GLN A A 101 101 . 8.973  45.375 -6.814  1.00 57.89  1 . C ? 
ATOM   707  CG  CG  . GLN GLN GLN A A 101 101 . 7.474  45.671 -6.962  1.00 69.64  1 . C ? 
ATOM   708  CD  CD  . GLN GLN GLN A A 101 101 . 6.700  44.505 -7.590  1.00 82.70  1 . C ? 
ATOM   709  OE1 OE1 . GLN GLN GLN A A 101 101 . 7.142  43.352 -7.537  1.00 83.25  1 . O ? 
ATOM   710  NE2 NE2 . GLN GLN GLN A A 101 101 . 5.547  44.808 -8.202  1.00 85.35  1 . N ? 
ATOM   711  N   N   . ASP ASP ASP A A 102 102 . 12.078 46.197 -7.026  1.00 61.45  1 . N ? 
ATOM   712  CA  CA  . ASP ASP ASP A A 102 102 . 13.440 45.702 -6.925  1.00 62.07  1 . C ? 
ATOM   713  C   C   . ASP ASP ASP A A 102 102 . 14.295 46.603 -6.045  1.00 62.35  1 . C ? 
ATOM   714  O   O   . ASP ASP ASP A A 102 102 . 15.213 46.115 -5.371  1.00 60.25  1 . O ? 
ATOM   715  CB  CB  . ASP ASP ASP A A 102 102 . 14.028 45.543 -8.323  1.00 75.37  1 . C ? 
ATOM   716  CG  CG  . ASP ASP ASP A A 102 102 . 13.220 44.567 -9.182  1.00 98.84  1 . C ? 
ATOM   717  OD1 OD1 . ASP ASP ASP A A 102 102 . 12.581 45.008 -10.172 1.00 107.50 1 . O ? 
ATOM   718  OD2 OD2 . ASP ASP ASP A A 102 102 . 13.211 43.358 -8.848  1.00 101.77 1 . O ? 
ATOM   719  N   N   . GLU GLU GLU A A 103 103 . 13.994 47.903 -5.996  1.00 58.52  1 . N ? 
ATOM   720  CA  CA  . GLU GLU GLU A A 103 103 . 14.687 48.758 -5.039  1.00 47.93  1 . C ? 
ATOM   721  C   C   . GLU GLU GLU A A 103 103 . 14.238 48.472 -3.607  1.00 48.33  1 . C ? 
ATOM   722  O   O   . GLU GLU GLU A A 103 103 . 15.085 48.362 -2.708  1.00 46.50  1 . O ? 
ATOM   723  CB  CB  . GLU GLU GLU A A 103 103 . 14.508 50.223 -5.415  1.00 54.55  1 . C ? 
ATOM   724  CG  CG  . GLU GLU GLU A A 103 103 . 15.506 50.619 -6.495  1.00 81.88  1 . C ? 
ATOM   725  CD  CD  . GLU GLU GLU A A 103 103 . 15.240 51.977 -7.109  1.00 102.16 1 . C ? 
ATOM   726  OE1 OE1 . GLU GLU GLU A A 103 103 . 14.054 52.366 -7.209  1.00 104.79 1 . O ? 
ATOM   727  OE2 OE2 . GLU GLU GLU A A 103 103 . 16.224 52.640 -7.515  1.00 109.74 1 . O ? 
ATOM   728  N   N   . GLN GLN GLN A A 104 104 . 12.922 48.295 -3.382  1.00 43.98  1 . N ? 
ATOM   729  CA  CA  . GLN GLN GLN A A 104 104 . 12.415 47.925 -2.055  1.00 39.88  1 . C ? 
ATOM   730  C   C   . GLN GLN GLN A A 104 104 . 13.088 46.672 -1.505  1.00 43.05  1 . C ? 
ATOM   731  O   O   . GLN GLN GLN A A 104 104 . 13.253 46.543 -0.282  1.00 40.19  1 . O ? 
ATOM   732  CB  CB  . GLN GLN GLN A A 104 104 . 10.909 47.668 -2.092  1.00 38.85  1 . C ? 
ATOM   733  CG  CG  . GLN GLN GLN A A 104 104 . 10.046 48.883 -2.221  1.00 43.80  1 . C ? 
ATOM   734  CD  CD  . GLN GLN GLN A A 104 104 . 8.635  48.521 -2.648  1.00 48.76  1 . C ? 
ATOM   735  OE1 OE1 . GLN GLN GLN A A 104 104 . 7.912  47.829 -1.931  1.00 53.48  1 . O ? 
ATOM   736  NE2 NE2 . GLN GLN GLN A A 104 104 . 8.239  48.982 -3.828  1.00 53.33  1 . N ? 
ATOM   737  N   N   . ALA ALA ALA A A 105 105 . 13.455 45.731 -2.388  1.00 41.96  1 . N ? 
ATOM   738  CA  CA  . ALA ALA ALA A A 105 105 . 14.131 44.503 -1.987  1.00 49.75  1 . C ? 
ATOM   739  C   C   . ALA ALA ALA A A 105 105 . 15.508 44.749 -1.374  1.00 51.61  1 . C ? 
ATOM   740  O   O   . ALA ALA ALA A A 105 105 . 16.014 43.875 -0.661  1.00 51.64  1 . O ? 
ATOM   741  CB  CB  . ALA ALA ALA A A 105 105 . 14.275 43.563 -3.190  1.00 49.83  1 . C ? 
ATOM   742  N   N   . LYS LYS LYS A A 106 106 . 16.130 45.904 -1.649  1.00 57.03  1 . N ? 
ATOM   743  CA  CA  . LYS LYS LYS A A 106 106 . 17.459 46.223 -1.133  1.00 59.94  1 . C ? 
ATOM   744  C   C   . LYS LYS LYS A A 106 106 . 17.443 46.798 0.281   1.00 52.32  1 . C ? 
ATOM   745  O   O   . LYS LYS LYS A A 106 106 . 18.517 47.000 0.861   1.00 49.87  1 . O ? 
ATOM   746  CB  CB  . LYS LYS LYS A A 106 106 . 18.163 47.223 -2.060  1.00 63.66  1 . C ? 
ATOM   747  CG  CG  . LYS LYS LYS A A 106 106 . 18.390 46.759 -3.490  1.00 74.12  1 . C ? 
ATOM   748  CD  CD  . LYS LYS LYS A A 106 106 . 18.844 47.922 -4.387  1.00 86.78  1 . C ? 
ATOM   749  CE  CE  . LYS LYS LYS A A 106 106 . 19.547 47.435 -5.661  1.00 97.19  1 . C ? 
ATOM   750  NZ  NZ  . LYS LYS LYS A A 106 106 . 19.795 48.537 -6.643  1.00 101.32 1 . N ? 
ATOM   751  N   N   . ILE ILE ILE A A 107 107 . 16.268 47.077 0.843   1.00 45.18  1 . N ? 
ATOM   752  CA  CA  . ILE ILE ILE A A 107 107 . 16.144 47.775 2.114   1.00 38.25  1 . C ? 
ATOM   753  C   C   . ILE ILE ILE A A 107 107 . 15.922 46.758 3.221   1.00 38.91  1 . C ? 
ATOM   754  O   O   . ILE ILE ILE A A 107 107 . 15.073 45.874 3.093   1.00 46.37  1 . O ? 
ATOM   755  CB  CB  . ILE ILE ILE A A 107 107 . 14.987 48.785 2.083   1.00 39.78  1 . C ? 
ATOM   756  CG1 CG1 . ILE ILE ILE A A 107 107 . 15.140 49.741 0.909   1.00 34.71  1 . C ? 
ATOM   757  CG2 CG2 . ILE ILE ILE A A 107 107 . 14.888 49.520 3.430   1.00 32.42  1 . C ? 
ATOM   758  CD1 CD1 . ILE ILE ILE A A 107 107 . 14.126 50.848 0.936   1.00 37.67  1 . C ? 
ATOM   759  N   N   . ILE ILE ILE A A 108 108 . 16.651 46.913 4.321   1.00 36.85  1 . N ? 
ATOM   760  CA  CA  . ILE ILE ILE A A 108 108 . 16.517 46.088 5.518   1.00 39.53  1 . C ? 
ATOM   761  C   C   . ILE ILE ILE A A 108 108 . 16.123 46.991 6.696   1.00 38.87  1 . C ? 
ATOM   762  O   O   . ILE ILE ILE A A 108 108 . 16.873 47.906 7.063   1.00 36.61  1 . O ? 
ATOM   763  CB  CB  . ILE ILE ILE A A 108 108 . 17.832 45.356 5.829   1.00 47.29  1 . C ? 
ATOM   764  CG1 CG1 . ILE ILE ILE A A 108 108 . 18.229 44.429 4.671   1.00 49.67  1 . C ? 
ATOM   765  CG2 CG2 . ILE ILE ILE A A 108 108 . 17.759 44.656 7.192   1.00 32.43  1 . C ? 
ATOM   766  CD1 CD1 . ILE ILE ILE A A 108 108 . 19.462 43.642 4.967   1.00 53.27  1 . C ? 
ATOM   767  N   N   . TYR TYR TYR A A 109 109 . 14.971 46.718 7.302   1.00 33.23  1 . N ? 
ATOM   768  CA  CA  . TYR TYR TYR A A 109 109 . 14.498 47.473 8.464   1.00 34.49  1 . C ? 
ATOM   769  C   C   . TYR TYR TYR A A 109 109 . 15.035 46.799 9.724   1.00 37.98  1 . C ? 
ATOM   770  O   O   . TYR TYR TYR A A 109 109 . 14.500 45.784 10.173  1.00 46.82  1 . O ? 
ATOM   771  CB  CB  . TYR TYR TYR A A 109 109 . 12.974 47.551 8.458   1.00 29.13  1 . C ? 
ATOM   772  CG  CG  . TYR TYR TYR A A 109 109 . 12.474 48.247 7.232   1.00 39.87  1 . C ? 
ATOM   773  CD1 CD1 . TYR TYR TYR A A 109 109 . 12.293 47.549 6.039   1.00 43.41  1 . C ? 
ATOM   774  CD2 CD2 . TYR TYR TYR A A 109 109 . 12.229 49.612 7.241   1.00 34.95  1 . C ? 
ATOM   775  CE1 CE1 . TYR TYR TYR A A 109 109 . 11.864 48.187 4.910   1.00 44.84  1 . C ? 
ATOM   776  CE2 CE2 . TYR TYR TYR A A 109 109 . 11.796 50.259 6.108   1.00 42.16  1 . C ? 
ATOM   777  CZ  CZ  . TYR TYR TYR A A 109 109 . 11.614 49.547 4.945   1.00 49.36  1 . C ? 
ATOM   778  OH  OH  . TYR TYR TYR A A 109 109 . 11.181 50.194 3.807   1.00 53.55  1 . O ? 
ATOM   779  N   N   . ALA ALA ALA A A 110 110 . 16.104 47.355 10.290  1.00 33.24  1 . N ? 
ATOM   780  CA  CA  . ALA ALA ALA A A 110 110 . 16.812 46.725 11.402  1.00 39.29  1 . C ? 
ATOM   781  C   C   . ALA ALA ALA A A 110 110 . 16.281 47.286 12.714  1.00 41.27  1 . C ? 
ATOM   782  O   O   . ALA ALA ALA A A 110 110 . 16.529 48.453 13.048  1.00 35.63  1 . O ? 
ATOM   783  CB  CB  . ALA ALA ALA A A 110 110 . 18.319 46.943 11.298  1.00 27.86  1 . C ? 
ATOM   784  N   N   . THR THR THR A A 111 111 . 15.550 46.453 13.450  1.00 40.45  1 . N ? 
ATOM   785  CA  CA  . THR THR THR A A 111 111 . 15.175 46.782 14.815  1.00 38.77  1 . C ? 
ATOM   786  C   C   . THR THR THR A A 111 111 . 16.385 46.667 15.732  1.00 37.20  1 . C ? 
ATOM   787  O   O   . THR THR THR A A 111 111 . 17.441 46.150 15.354  1.00 37.65  1 . O ? 
ATOM   788  CB  CB  . THR THR THR A A 111 111 . 14.097 45.835 15.327  1.00 45.19  1 . C ? 
ATOM   789  OG1 OG1 . THR THR THR A A 111 111 . 14.705 44.567 15.627  1.00 37.37  1 . O ? 
ATOM   790  CG2 CG2 . THR THR THR A A 111 111 . 12.997 45.660 14.278  1.00 41.60  1 . C ? 
ATOM   791  N   N   . TRP TRP TRP A A 112 112 . 16.204 47.126 16.972  1.00 36.29  1 . N ? 
ATOM   792  CA  CA  . TRP TRP TRP A A 112 112 . 17.274 46.997 17.955  1.00 41.78  1 . C ? 
ATOM   793  C   C   . TRP TRP TRP A A 112 112 . 17.689 45.539 18.160  1.00 40.25  1 . C ? 
ATOM   794  O   O   . TRP TRP TRP A A 112 112 . 18.874 45.258 18.367  1.00 36.99  1 . O ? 
ATOM   795  CB  CB  . TRP TRP TRP A A 112 112 . 16.852 47.621 19.283  1.00 37.48  1 . C ? 
ATOM   796  CG  CG  . TRP TRP TRP A A 112 112 . 17.833 47.339 20.367  1.00 45.78  1 . C ? 
ATOM   797  CD1 CD1 . TRP TRP TRP A A 112 112 . 17.676 46.472 21.418  1.00 51.20  1 . C ? 
ATOM   798  CD2 CD2 . TRP TRP TRP A A 112 112 . 19.147 47.904 20.503  1.00 49.28  1 . C ? 
ATOM   799  NE1 NE1 . TRP TRP TRP A A 112 112 . 18.804 46.486 22.213  1.00 58.69  1 . N ? 
ATOM   800  CE2 CE2 . TRP TRP TRP A A 112 112 . 19.719 47.356 21.676  1.00 52.44  1 . C ? 
ATOM   801  CE3 CE3 . TRP TRP TRP A A 112 112 . 19.886 48.831 19.759  1.00 50.87  1 . C ? 
ATOM   802  CZ2 CZ2 . TRP TRP TRP A A 112 112 . 21.002 47.693 22.110  1.00 52.68  1 . C ? 
ATOM   803  CZ3 CZ3 . TRP TRP TRP A A 112 112 . 21.160 49.171 20.194  1.00 51.42  1 . C ? 
ATOM   804  CH2 CH2 . TRP TRP TRP A A 112 112 . 21.703 48.601 21.360  1.00 52.96  1 . C ? 
ATOM   805  N   N   . SER SER SER A A 113 113 . 16.744 44.600 18.084  1.00 49.47  1 . N ? 
ATOM   806  CA  CA  . SER SER SER A A 113 113 . 17.086 43.186 18.265  1.00 59.74  1 . C ? 
ATOM   807  C   C   . SER SER SER A A 113 113 . 17.987 42.665 17.140  1.00 53.88  1 . C ? 
ATOM   808  O   O   . SER SER SER A A 113 113 . 18.933 41.909 17.401  1.00 54.96  1 . O ? 
ATOM   809  CB  CB  . SER SER SER A A 113 113 . 15.808 42.344 18.365  1.00 55.52  1 . C ? 
ATOM   810  OG  OG  . SER SER SER A A 113 113 . 14.912 42.906 19.310  1.00 57.57  1 . O ? 
ATOM   811  N   N   . ASP ASP ASP A A 114 114 . 17.719 43.066 15.887  1.00 42.97  1 . N ? 
ATOM   812  CA  CA  . ASP ASP ASP A A 114 114 . 18.535 42.613 14.759  1.00 44.18  1 . C ? 
ATOM   813  C   C   . ASP ASP ASP A A 114 114 . 19.971 43.085 14.856  1.00 46.60  1 . C ? 
ATOM   814  O   O   . ASP ASP ASP A A 114 114 . 20.848 42.510 14.199  1.00 55.62  1 . O ? 
ATOM   815  CB  CB  . ASP ASP ASP A A 114 114 . 17.977 43.116 13.433  1.00 49.69  1 . C ? 
ATOM   816  CG  CG  . ASP ASP ASP A A 114 114 . 16.517 42.816 13.268  1.00 65.37  1 . C ? 
ATOM   817  OD1 OD1 . ASP ASP ASP A A 114 114 . 16.097 41.692 13.635  1.00 70.19  1 . O ? 
ATOM   818  OD2 OD2 . ASP ASP ASP A A 114 114 . 15.795 43.719 12.779  1.00 68.09  1 . O ? 
ATOM   819  N   N   . ILE ILE ILE A A 115 115 . 20.227 44.130 15.632  1.00 42.98  1 . N ? 
ATOM   820  CA  CA  . ILE ILE ILE A A 115 115 . 21.564 44.680 15.767  1.00 45.73  1 . C ? 
ATOM   821  C   C   . ILE ILE ILE A A 115 115 . 22.238 44.214 17.052  1.00 45.85  1 . C ? 
ATOM   822  O   O   . ILE ILE ILE A A 115 115 . 23.434 43.929 17.050  1.00 48.21  1 . O ? 
ATOM   823  CB  CB  . ILE ILE ILE A A 115 115 . 21.492 46.221 15.672  1.00 40.34  1 . C ? 
ATOM   824  CG1 CG1 . ILE ILE ILE A A 115 115 . 21.304 46.615 14.207  1.00 40.76  1 . C ? 
ATOM   825  CG2 CG2 . ILE ILE ILE A A 115 115 . 22.730 46.878 16.233  1.00 42.29  1 . C ? 
ATOM   826  CD1 CD1 . ILE ILE ILE A A 115 115 . 20.713 47.984 14.040  1.00 41.79  1 . C ? 
ATOM   827  N   N   . ALA ALA ALA A A 116 116 . 21.478 44.075 18.142  1.00 34.11  1 . N ? 
ATOM   828  CA  CA  . ALA ALA ALA A A 116 116 . 22.056 43.847 19.470  1.00 44.03  1 . C ? 
ATOM   829  C   C   . ALA ALA ALA A A 116 116 . 22.155 42.346 19.737  1.00 48.00  1 . C ? 
ATOM   830  O   O   . ALA ALA ALA A A 116 116 . 21.525 41.791 20.640  1.00 41.45  1 . O ? 
ATOM   831  CB  CB  . ALA ALA ALA A A 116 116 . 21.240 44.555 20.547  1.00 41.37  1 . C ? 
ATOM   832  N   N   . ASP ASP ASP A A 117 117 . 22.989 41.700 18.921  1.00 47.75  1 . N ? 
ATOM   833  CA  CA  . ASP ASP ASP A A 117 117 . 23.260 40.276 19.027  1.00 50.93  1 . C ? 
ATOM   834  C   C   . ASP ASP ASP A A 117 117 . 24.237 40.036 20.176  1.00 52.25  1 . C ? 
ATOM   835  O   O   . ASP ASP ASP A A 117 117 . 24.560 40.944 20.948  1.00 46.71  1 . O ? 
ATOM   836  CB  CB  . ASP ASP ASP A A 117 117 . 23.796 39.738 17.695  1.00 58.10  1 . C ? 
ATOM   837  CG  CG  . ASP ASP ASP A A 117 117 . 25.231 40.211 17.370  1.00 65.30  1 . C ? 
ATOM   838  OD1 OD1 . ASP ASP ASP A A 117 117 . 25.797 41.092 18.060  1.00 69.39  1 . O ? 
ATOM   839  OD2 OD2 . ASP ASP ASP A A 117 117 . 25.809 39.675 16.401  1.00 72.63  1 . O ? 
ATOM   840  N   N   . SER SER SER A A 118 118 . 24.746 38.806 20.263  1.00 58.47  1 . N ? 
ATOM   841  CA  CA  . SER SER SER A A 118 118 . 25.706 38.439 21.301  1.00 56.07  1 . C ? 
ATOM   842  C   C   . SER SER SER A A 118 118 . 26.945 39.328 21.289  1.00 50.51  1 . C ? 
ATOM   843  O   O   . SER SER SER A A 118 118 . 27.282 39.963 22.298  1.00 47.42  1 . O ? 
ATOM   844  CB  CB  . SER SER SER A A 118 118 . 26.125 36.983 21.120  1.00 61.28  1 . C ? 
ATOM   845  OG  OG  . SER SER SER A A 118 118 . 27.178 36.689 22.020  1.00 64.06  1 . O ? 
ATOM   846  N   N   . LYS LYS LYS A A 119 119 . 27.683 39.323 20.171  1.00 48.75  1 . N ? 
ATOM   847  CA  CA  . LYS LYS LYS A A 119 119 . 28.922 40.099 20.078  1.00 54.11  1 . C ? 
ATOM   848  C   C   . LYS LYS LYS A A 119 119 . 28.693 41.565 20.459  1.00 54.68  1 . C ? 
ATOM   849  O   O   . LYS LYS LYS A A 119 119 . 29.473 42.151 21.224  1.00 51.80  1 . O ? 
ATOM   850  CB  CB  . LYS LYS LYS A A 119 119 . 29.493 39.975 18.654  1.00 57.38  1 . C ? 
ATOM   851  CG  CG  . LYS LYS LYS A A 119 119 . 30.872 40.588 18.434  1.00 68.53  1 . C ? 
ATOM   852  CD  CD  . LYS LYS LYS A A 119 119 . 31.690 39.856 17.363  1.00 81.72  1 . C ? 
ATOM   853  CE  CE  . LYS LYS LYS A A 119 119 . 33.143 40.367 17.335  1.00 90.04  1 . C ? 
ATOM   854  NZ  NZ  . LYS LYS LYS A A 119 119 . 34.118 39.402 16.729  1.00 98.89  1 . N ? 
ATOM   855  N   N   . TYR TYR TYR A A 120 120 . 27.607 42.162 19.959  1.00 51.11  1 . N ? 
ATOM   856  CA  CA  . TYR TYR TYR A A 120 120 . 27.335 43.570 20.229  1.00 47.69  1 . C ? 
ATOM   857  C   C   . TYR TYR TYR A A 120 120 . 27.100 43.828 21.720  1.00 45.70  1 . C ? 
ATOM   858  O   O   . TYR TYR TYR A A 120 120 . 27.589 44.825 22.268  1.00 36.60  1 . O ? 
ATOM   859  CB  CB  . TYR TYR TYR A A 120 120 . 26.133 44.023 19.399  1.00 36.87  1 . C ? 
ATOM   860  CG  CG  . TYR TYR TYR A A 120 120 . 25.902 45.514 19.411  1.00 42.24  1 . C ? 
ATOM   861  CD1 CD1 . TYR TYR TYR A A 120 120 . 25.121 46.106 20.404  1.00 37.65  1 . C ? 
ATOM   862  CD2 CD2 . TYR TYR TYR A A 120 120 . 26.443 46.333 18.418  1.00 41.71  1 . C ? 
ATOM   863  CE1 CE1 . TYR TYR TYR A A 120 120 . 24.893 47.467 20.417  1.00 39.36  1 . C ? 
ATOM   864  CE2 CE2 . TYR TYR TYR A A 120 120 . 26.225 47.702 18.426  1.00 42.88  1 . C ? 
ATOM   865  CZ  CZ  . TYR TYR TYR A A 120 120 . 25.447 48.265 19.428  1.00 39.87  1 . C ? 
ATOM   866  OH  OH  . TYR TYR TYR A A 120 120 . 25.214 49.617 19.453  1.00 34.19  1 . O ? 
ATOM   867  N   N   . LYS LYS LYS A A 121 121 . 26.347 42.951 22.394  1.00 38.25  1 . N ? 
ATOM   868  CA  CA  . LYS LYS LYS A A 121 121 . 26.034 43.198 23.803  1.00 48.18  1 . C ? 
ATOM   869  C   C   . LYS LYS LYS A A 121 121 . 27.278 43.117 24.684  1.00 48.41  1 . C ? 
ATOM   870  O   O   . LYS LYS LYS A A 121 121 . 27.337 43.779 25.730  1.00 43.86  1 . O ? 
ATOM   871  CB  CB  . LYS LYS LYS A A 121 121 . 24.974 42.216 24.298  1.00 47.50  1 . C ? 
ATOM   872  CG  CG  . LYS LYS LYS A A 121 121 . 23.549 42.772 24.323  1.00 59.68  1 . C ? 
ATOM   873  CD  CD  . LYS LYS LYS A A 121 121 . 22.521 41.712 23.890  1.00 71.84  1 . C ? 
ATOM   874  CE  CE  . LYS LYS LYS A A 121 121 . 21.700 41.185 25.074  1.00 82.81  1 . C ? 
ATOM   875  NZ  NZ  . LYS LYS LYS A A 121 121 . 20.358 40.647 24.668  1.00 86.65  1 . N ? 
ATOM   876  N   N   . GLU GLU GLU A A 122 122 . 28.276 42.322 24.280  1.00 41.14  1 . N ? 
ATOM   877  CA  CA  . GLU GLU GLU A A 122 122 . 29.543 42.303 24.998  1.00 46.56  1 . C ? 
ATOM   878  C   C   . GLU GLU GLU A A 122 122 . 30.261 43.640 24.878  1.00 49.26  1 . C ? 
ATOM   879  O   O   . GLU GLU GLU A A 122 122 . 30.923 44.082 25.821  1.00 54.65  1 . O ? 
ATOM   880  CB  CB  . GLU GLU GLU A A 122 122 . 30.424 41.170 24.479  1.00 54.11  1 . C ? 
ATOM   881  CG  CG  . GLU GLU GLU A A 122 122 . 30.336 39.928 25.339  1.00 74.95  1 . C ? 
ATOM   882  CD  CD  . GLU GLU GLU A A 122 122 . 30.203 38.660 24.530  1.00 94.54  1 . C ? 
ATOM   883  OE1 OE1 . GLU GLU GLU A A 122 122 . 30.711 38.635 23.389  1.00 105.80 1 . O ? 
ATOM   884  OE2 OE2 . GLU GLU GLU A A 122 122 . 29.596 37.688 25.037  1.00 97.95  1 . O ? 
ATOM   885  N   N   . LYS LYS LYS A A 123 123 . 30.139 44.304 23.731  1.00 39.67  1 . N ? 
ATOM   886  CA  CA  . LYS LYS LYS A A 123 123 . 30.721 45.634 23.608  1.00 44.47  1 . C ? 
ATOM   887  C   C   . LYS LYS LYS A A 123 123 . 29.999 46.630 24.509  1.00 41.32  1 . C ? 
ATOM   888  O   O   . LYS LYS LYS A A 123 123 . 30.641 47.449 25.174  1.00 35.16  1 . O ? 
ATOM   889  CB  CB  . LYS LYS LYS A A 123 123 . 30.692 46.080 22.144  1.00 43.14  1 . C ? 
ATOM   890  CG  CG  . LYS LYS LYS A A 123 123 . 31.642 45.275 21.265  1.00 40.81  1 . C ? 
ATOM   891  CD  CD  . LYS LYS LYS A A 123 123 . 31.536 45.678 19.815  1.00 48.94  1 . C ? 
ATOM   892  CE  CE  . LYS LYS LYS A A 123 123 . 32.460 44.829 18.974  1.00 49.01  1 . C ? 
ATOM   893  NZ  NZ  . LYS LYS LYS A A 123 123 . 32.245 43.392 19.287  1.00 52.76  1 . N ? 
ATOM   894  N   N   . VAL VAL VAL A A 124 124 . 28.665 46.553 24.566  1.00 41.42  1 . N ? 
ATOM   895  CA  CA  . VAL VAL VAL A A 124 124 . 27.896 47.441 25.434  1.00 40.69  1 . C ? 
ATOM   896  C   C   . VAL VAL VAL A A 124 124 . 28.261 47.210 26.900  1.00 42.62  1 . C ? 
ATOM   897  O   O   . VAL VAL VAL A A 124 124 . 28.423 48.165 27.673  1.00 37.12  1 . O ? 
ATOM   898  CB  CB  . VAL VAL VAL A A 124 124 . 26.388 47.248 25.189  1.00 41.96  1 . C ? 
ATOM   899  CG1 CG1 . VAL VAL VAL A A 124 124 . 25.576 47.993 26.246  1.00 33.53  1 . C ? 
ATOM   900  CG2 CG2 . VAL VAL VAL A A 124 124 . 26.007 47.688 23.759  1.00 32.26  1 . C ? 
ATOM   901  N   N   . LYS LYS LYS A A 125 125 . 28.408 45.943 27.301  1.00 35.55  1 . N ? 
ATOM   902  CA  CA  . LYS LYS LYS A A 125 125 . 28.700 45.643 28.697  1.00 46.54  1 . C ? 
ATOM   903  C   C   . LYS LYS LYS A A 125 125 . 30.087 46.134 29.092  1.00 44.06  1 . C ? 
ATOM   904  O   O   . LYS LYS LYS A A 125 125 . 30.287 46.590 30.223  1.00 41.66  1 . O ? 
ATOM   905  CB  CB  . LYS LYS LYS A A 125 125 . 28.541 44.142 28.964  1.00 56.29  1 . C ? 
ATOM   906  CG  CG  . LYS LYS LYS A A 125 125 . 28.763 43.758 30.442  1.00 75.92  1 . C ? 
ATOM   907  CD  CD  . LYS LYS LYS A A 125 125 . 28.548 42.247 30.691  1.00 82.62  1 . C ? 
ATOM   908  CE  CE  . LYS LYS LYS A A 125 125 . 28.788 41.840 32.149  1.00 85.81  1 . C ? 
ATOM   909  NZ  NZ  . LYS LYS LYS A A 125 125 . 28.575 40.377 32.368  1.00 89.83  1 . N ? 
ATOM   910  N   N   . TYR TYR TYR A A 126 126 . 31.048 46.080 28.169  1.00 37.18  1 . N ? 
ATOM   911  CA  CA  . TYR TYR TYR A A 126 126 . 32.346 46.684 28.439  1.00 37.49  1 . C ? 
ATOM   912  C   C   . TYR TYR TYR A A 126 126 . 32.196 48.168 28.757  1.00 36.43  1 . C ? 
ATOM   913  O   O   . TYR TYR TYR A A 126 126 . 32.777 48.667 29.725  1.00 35.62  1 . O ? 
ATOM   914  CB  CB  . TYR TYR TYR A A 126 126 . 33.292 46.492 27.249  1.00 34.80  1 . C ? 
ATOM   915  CG  CG  . TYR TYR TYR A A 126 126 . 34.584 47.234 27.468  1.00 36.47  1 . C ? 
ATOM   916  CD1 CD1 . TYR TYR TYR A A 126 126 . 35.602 46.694 28.260  1.00 38.09  1 . C ? 
ATOM   917  CD2 CD2 . TYR TYR TYR A A 126 126 . 34.767 48.503 26.940  1.00 42.41  1 . C ? 
ATOM   918  CE1 CE1 . TYR TYR TYR A A 126 126 . 36.792 47.396 28.488  1.00 37.13  1 . C ? 
ATOM   919  CE2 CE2 . TYR TYR TYR A A 126 126 . 35.942 49.218 27.172  1.00 52.75  1 . C ? 
ATOM   920  CZ  CZ  . TYR TYR TYR A A 126 126 . 36.945 48.666 27.942  1.00 53.25  1 . C ? 
ATOM   921  OH  OH  . TYR TYR TYR A A 126 126 . 38.094 49.396 28.145  1.00 49.28  1 . O ? 
ATOM   922  N   N   . LEU LEU LEU A A 127 127 . 31.429 48.891 27.930  1.00 34.38  1 . N ? 
ATOM   923  CA  CA  . LEU LEU LEU A A 127 127 . 31.206 50.313 28.169  1.00 33.28  1 . C ? 
ATOM   924  C   C   . LEU LEU LEU A A 127 127 . 30.461 50.546 29.489  1.00 41.85  1 . C ? 
ATOM   925  O   O   . LEU LEU LEU A A 127 127 . 30.804 51.467 30.246  1.00 37.36  1 . O ? 
ATOM   926  CB  CB  . LEU LEU LEU A A 127 127 . 30.448 50.925 26.990  1.00 35.54  1 . C ? 
ATOM   927  CG  CG  . LEU LEU LEU A A 127 127 . 31.192 50.857 25.647  1.00 38.60  1 . C ? 
ATOM   928  CD1 CD1 . LEU LEU LEU A A 127 127 . 30.330 51.339 24.454  1.00 35.58  1 . C ? 
ATOM   929  CD2 CD2 . LEU LEU LEU A A 127 127 . 32.502 51.645 25.723  1.00 32.25  1 . C ? 
ATOM   930  N   N   . TYR TYR TYR A A 128 128 . 29.444 49.720 29.786  1.00 37.14  1 . N ? 
ATOM   931  CA  CA  . TYR TYR TYR A A 128 128 . 28.712 49.861 31.046  1.00 38.93  1 . C ? 
ATOM   932  C   C   . TYR TYR TYR A A 128 128 . 29.651 49.748 32.231  1.00 44.78  1 . C ? 
ATOM   933  O   O   . TYR TYR TYR A A 128 128 . 29.584 50.545 33.176  1.00 39.57  1 . O ? 
ATOM   934  CB  CB  . TYR TYR TYR A A 128 128 . 27.616 48.799 31.171  1.00 37.63  1 . C ? 
ATOM   935  CG  CG  . TYR TYR TYR A A 128 128 . 26.338 49.120 30.451  1.00 44.88  1 . C ? 
ATOM   936  CD1 CD1 . TYR TYR TYR A A 128 128 . 26.220 50.267 29.659  1.00 48.17  1 . C ? 
ATOM   937  CD2 CD2 . TYR TYR TYR A A 128 128 . 25.243 48.276 30.550  1.00 48.09  1 . C ? 
ATOM   938  CE1 CE1 . TYR TYR TYR A A 128 128 . 25.031 50.563 28.988  1.00 48.48  1 . C ? 
ATOM   939  CE2 CE2 . TYR TYR TYR A A 128 128 . 24.048 48.563 29.890  1.00 55.33  1 . C ? 
ATOM   940  CZ  CZ  . TYR TYR TYR A A 128 128 . 23.946 49.698 29.113  1.00 53.51  1 . C ? 
ATOM   941  OH  OH  . TYR TYR TYR A A 128 128 . 22.762 49.949 28.464  1.00 52.19  1 . O ? 
ATOM   942  N   N   . ASN ASN ASN A A 129 129 . 30.547 48.766 32.190  1.00 47.84  1 . N ? 
ATOM   943  CA  CA  . ASN ASN ASN A A 129 129 . 31.423 48.544 33.326  1.00 42.91  1 . C ? 
ATOM   944  C   C   . ASN ASN ASN A A 129 129 . 32.462 49.650 33.433  1.00 51.11  1 . C ? 
ATOM   945  O   O   . ASN ASN ASN A A 129 129 . 32.816 50.075 34.543  1.00 43.45  1 . O ? 
ATOM   946  CB  CB  . ASN ASN ASN A A 129 129 . 32.072 47.170 33.215  1.00 51.50  1 . C ? 
ATOM   947  CG  CG  . ASN ASN ASN A A 129 129 . 32.108 46.461 34.540  1.00 77.79  1 . C ? 
ATOM   948  OD1 OD1 . ASN ASN ASN A A 129 129 . 32.969 46.732 35.377  1.00 82.87  1 . O ? 
ATOM   949  ND2 ND2 . ASN ASN ASN A A 129 129 . 31.143 45.574 34.763  1.00 88.66  1 . N ? 
ATOM   950  N   N   . LEU LEU LEU A A 130 130 . 32.951 50.139 32.285  1.00 45.15  1 . N ? 
ATOM   951  CA  CA  . LEU LEU LEU A A 130 130 . 33.833 51.301 32.286  1.00 39.31  1 . C ? 
ATOM   952  C   C   . LEU LEU LEU A A 130 130 . 33.128 52.524 32.877  1.00 38.97  1 . C ? 
ATOM   953  O   O   . LEU LEU LEU A A 130 130 . 33.719 53.271 33.670  1.00 43.35  1 . O ? 
ATOM   954  CB  CB  . LEU LEU LEU A A 130 130 . 34.321 51.572 30.866  1.00 36.31  1 . C ? 
ATOM   955  CG  CG  . LEU LEU LEU A A 130 130 . 35.411 52.631 30.697  1.00 48.27  1 . C ? 
ATOM   956  CD1 CD1 . LEU LEU LEU A A 130 130 . 36.770 52.163 31.244  1.00 42.29  1 . C ? 
ATOM   957  CD2 CD2 . LEU LEU LEU A A 130 130 . 35.533 53.012 29.234  1.00 49.35  1 . C ? 
ATOM   958  N   N   . TYR TYR TYR A A 131 131 . 31.850 52.713 32.529  1.00 37.76  1 . N ? 
ATOM   959  CA  CA  . TYR TYR TYR A A 131 131 . 31.057 53.823 33.046  1.00 46.13  1 . C ? 
ATOM   960  C   C   . TYR TYR TYR A A 131 131 . 30.869 53.746 34.558  1.00 55.15  1 . C ? 
ATOM   961  O   O   . TYR TYR TYR A A 131 131 . 30.641 54.777 35.200  1.00 42.65  1 . O ? 
ATOM   962  CB  CB  . TYR TYR TYR A A 131 131 . 29.696 53.825 32.356  1.00 41.92  1 . C ? 
ATOM   963  CG  CG  . TYR TYR TYR A A 131 131 . 28.782 55.032 32.568  1.00 37.11  1 . C ? 
ATOM   964  CD1 CD1 . TYR TYR TYR A A 131 131 . 29.114 56.284 32.054  1.00 40.41  1 . C ? 
ATOM   965  CD2 CD2 . TYR TYR TYR A A 131 131 . 27.544 54.890 33.205  1.00 38.35  1 . C ? 
ATOM   966  CE1 CE1 . TYR TYR TYR A A 131 131 . 28.261 57.368 32.201  1.00 46.59  1 . C ? 
ATOM   967  CE2 CE2 . TYR TYR TYR A A 131 131 . 26.676 55.969 33.342  1.00 38.84  1 . C ? 
ATOM   968  CZ  CZ  . TYR TYR TYR A A 131 131 . 27.043 57.206 32.840  1.00 45.06  1 . C ? 
ATOM   969  OH  OH  . TYR TYR TYR A A 131 131 . 26.195 58.284 32.963  1.00 47.40  1 . O ? 
ATOM   970  N   N   . ASP ASP ASP A A 132 132 . 30.929 52.540 35.135  1.00 42.93  1 . N ? 
ATOM   971  CA  CA  . ASP ASP ASP A A 132 132 . 30.765 52.370 36.574  1.00 55.45  1 . C ? 
ATOM   972  C   C   . ASP ASP ASP A A 132 132 . 32.095 52.416 37.318  1.00 61.86  1 . C ? 
ATOM   973  O   O   . ASP ASP ASP A A 132 132 . 32.159 52.970 38.422  1.00 76.90  1 . O ? 
ATOM   974  CB  CB  . ASP ASP ASP A A 132 132 . 30.042 51.048 36.883  1.00 59.65  1 . C ? 
ATOM   975  CG  CG  . ASP ASP ASP A A 132 132 . 28.622 51.010 36.332  1.00 69.91  1 . C ? 
ATOM   976  OD1 OD1 . ASP ASP ASP A A 132 132 . 27.901 52.021 36.491  1.00 74.23  1 . O ? 
ATOM   977  OD2 OD2 . ASP ASP ASP A A 132 132 . 28.231 49.973 35.745  1.00 70.07  1 . O ? 
ATOM   978  N   N   . LYS LYS LYS A A 133 133 . 33.167 51.871 36.727  1.00 60.00  1 . N ? 
ATOM   979  CA  CA  . LYS LYS LYS A A 133 133 . 34.449 51.720 37.418  1.00 61.16  1 . C ? 
ATOM   980  C   C   . LYS LYS LYS A A 133 133 . 35.458 52.830 37.128  1.00 57.40  1 . C ? 
ATOM   981  O   O   . LYS LYS LYS A A 133 133 . 36.444 52.941 37.863  1.00 72.26  1 . O ? 
ATOM   982  CB  CB  . LYS LYS LYS A A 133 133 . 35.100 50.365 37.076  1.00 64.27  1 . C ? 
ATOM   983  CG  CG  . LYS LYS LYS A A 133 133 . 34.242 49.110 37.366  1.00 72.64  1 . C ? 
ATOM   984  CD  CD  . LYS LYS LYS A A 133 133 . 34.198 48.748 38.856  1.00 86.45  1 . C ? 
ATOM   985  CE  CE  . LYS LYS LYS A A 133 133 . 34.274 47.233 39.108  1.00 89.22  1 . C ? 
ATOM   986  NZ  NZ  . LYS LYS LYS A A 133 133 . 34.871 46.903 40.448  1.00 87.92  1 . N ? 
ATOM   987  N   N   . ASN ASN ASN A A 134 134 . 35.244 53.652 36.097  1.00 57.68  1 . N ? 
ATOM   988  CA  CA  . ASN ASN ASN A A 134 134 . 36.162 54.726 35.710  1.00 52.58  1 . C ? 
ATOM   989  C   C   . ASN ASN ASN A A 134 134 . 35.428 56.064 35.827  1.00 50.39  1 . C ? 
ATOM   990  O   O   . ASN ASN ASN A A 134 134 . 34.531 56.360 35.029  1.00 50.24  1 . O ? 
ATOM   991  CB  CB  . ASN ASN ASN A A 134 134 . 36.685 54.493 34.288  1.00 54.37  1 . C ? 
ATOM   992  CG  CG  . ASN ASN ASN A A 134 134 . 37.739 55.519 33.850  1.00 57.09  1 . C ? 
ATOM   993  OD1 OD1 . ASN ASN ASN A A 134 134 . 37.595 56.724 34.061  1.00 61.34  1 . O ? 
ATOM   994  ND2 ND2 . ASN ASN ASN A A 134 134 . 38.798 55.032 33.216  1.00 50.87  1 . N ? 
ATOM   995  N   N   . ILE ILE ILE A A 135 135 . 35.824 56.885 36.802  1.00 52.56  1 . N ? 
ATOM   996  CA  CA  . ILE ILE ILE A A 135 135 . 35.074 58.111 37.063  1.00 61.52  1 . C ? 
ATOM   997  C   C   . ILE ILE ILE A A 135 135 . 35.336 59.178 35.997  1.00 59.24  1 . C ? 
ATOM   998  O   O   . ILE ILE ILE A A 135 135 . 34.458 60.001 35.707  1.00 48.24  1 . O ? 
ATOM   999  CB  CB  . ILE ILE ILE A A 135 135 . 35.398 58.620 38.477  1.00 70.41  1 . C ? 
ATOM   1000 CG1 CG1 . ILE ILE ILE A A 135 135 . 34.403 59.709 38.888  1.00 71.39  1 . C ? 
ATOM   1001 CG2 CG2 . ILE ILE ILE A A 135 135 . 36.867 59.064 38.570  1.00 69.83  1 . C ? 
ATOM   1002 CD1 CD1 . ILE ILE ILE A A 135 135 . 32.962 59.229 38.961  1.00 71.87  1 . C ? 
ATOM   1003 N   N   . ASN ASN ASN A A 136 136 . 36.532 59.198 35.403  1.00 56.29  1 . N ? 
ATOM   1004 CA  CA  . ASN ASN ASN A A 136 136 . 36.791 60.131 34.312  1.00 47.44  1 . C ? 
ATOM   1005 C   C   . ASN ASN ASN A A 136 136 . 35.887 59.837 33.118  1.00 58.32  1 . C ? 
ATOM   1006 O   O   . ASN ASN ASN A A 136 136 . 35.435 60.760 32.427  1.00 49.86  1 . O ? 
ATOM   1007 CB  CB  . ASN ASN ASN A A 136 136 . 38.258 60.054 33.899  1.00 59.95  1 . C ? 
ATOM   1008 CG  CG  . ASN ASN ASN A A 136 136 . 39.199 60.419 35.022  1.00 65.18  1 . C ? 
ATOM   1009 OD1 OD1 . ASN ASN ASN A A 136 136 . 39.387 61.596 35.320  1.00 69.64  1 . O ? 
ATOM   1010 ND2 ND2 . ASN ASN ASN A A 136 136 . 39.813 59.412 35.641  1.00 59.13  1 . N ? 
ATOM   1011 N   N   . PHE PHE PHE A A 137 137 . 35.619 58.550 32.857  1.00 42.01  1 . N ? 
ATOM   1012 CA  CA  . PHE PHE PHE A A 137 137 . 34.723 58.184 31.766  1.00 39.27  1 . C ? 
ATOM   1013 C   C   . PHE PHE PHE A A 137 137 . 33.281 58.538 32.104  1.00 44.00  1 . C ? 
ATOM   1014 O   O   . PHE PHE PHE A A 137 137 . 32.566 59.116 31.277  1.00 44.85  1 . O ? 
ATOM   1015 CB  CB  . PHE PHE PHE A A 137 137 . 34.853 56.696 31.450  1.00 37.80  1 . C ? 
ATOM   1016 CG  CG  . PHE PHE PHE A A 137 137 . 34.065 56.269 30.257  1.00 42.92  1 . C ? 
ATOM   1017 CD1 CD1 . PHE PHE PHE A A 137 137 . 34.363 56.782 28.991  1.00 40.75  1 . C ? 
ATOM   1018 CD2 CD2 . PHE PHE PHE A A 137 137 . 33.020 55.354 30.383  1.00 36.22  1 . C ? 
ATOM   1019 CE1 CE1 . PHE PHE PHE A A 137 137 . 33.626 56.398 27.860  1.00 35.47  1 . C ? 
ATOM   1020 CE2 CE2 . PHE PHE PHE A A 137 137 . 32.293 54.955 29.266  1.00 39.33  1 . C ? 
ATOM   1021 CZ  CZ  . PHE PHE PHE A A 137 137 . 32.599 55.480 27.988  1.00 34.22  1 . C ? 
ATOM   1022 N   N   . LYS LYS LYS A A 138 138 . 32.830 58.187 33.311  1.00 50.85  1 . N ? 
ATOM   1023 CA  CA  . LYS LYS LYS A A 138 138 . 31.489 58.577 33.735  1.00 49.92  1 . C ? 
ATOM   1024 C   C   . LYS LYS LYS A A 138 138 . 31.301 60.082 33.591  1.00 48.80  1 . C ? 
ATOM   1025 O   O   . LYS LYS LYS A A 138 138 . 30.336 60.548 32.974  1.00 44.33  1 . O ? 
ATOM   1026 CB  CB  . LYS LYS LYS A A 138 138 . 31.246 58.127 35.177  1.00 58.52  1 . C ? 
ATOM   1027 CG  CG  . LYS LYS LYS A A 138 138 . 29.852 58.415 35.697  1.00 64.93  1 . C ? 
ATOM   1028 CD  CD  . LYS LYS LYS A A 138 138 . 29.729 58.065 37.173  1.00 72.76  1 . C ? 
ATOM   1029 CE  CE  . LYS LYS LYS A A 138 138 . 29.215 56.636 37.399  1.00 77.80  1 . C ? 
ATOM   1030 NZ  NZ  . LYS LYS LYS A A 138 138 . 29.254 56.254 38.853  1.00 85.25  1 . N ? 
ATOM   1031 N   N   . ASN ASN ASN A A 139 139 . 32.261 60.859 34.101  1.00 51.15  1 . N ? 
ATOM   1032 CA  CA  . ASN ASN ASN A A 139 139 . 32.119 62.308 34.105  1.00 51.44  1 . C ? 
ATOM   1033 C   C   . ASN ASN ASN A A 139 139 . 32.088 62.871 32.696  1.00 50.58  1 . C ? 
ATOM   1034 O   O   . ASN ASN ASN A A 139 139 . 31.281 63.760 32.402  1.00 47.03  1 . O ? 
ATOM   1035 CB  CB  . ASN ASN ASN A A 139 139 . 33.248 62.937 34.912  1.00 65.01  1 . C ? 
ATOM   1036 CG  CG  . ASN ASN ASN A A 139 139 . 33.044 62.775 36.406  1.00 77.32  1 . C ? 
ATOM   1037 OD1 OD1 . ASN ASN ASN A A 139 139 . 32.133 62.070 36.846  1.00 84.58  1 . O ? 
ATOM   1038 ND2 ND2 . ASN ASN ASN A A 139 139 . 33.895 63.412 37.193  1.00 82.61  1 . N ? 
ATOM   1039 N   N   . TYR TYR TYR A A 140 140 . 32.951 62.367 31.808  1.00 47.01  1 . N ? 
ATOM   1040 CA  CA  . TYR TYR TYR A A 140 140 . 32.943 62.856 30.432  1.00 46.33  1 . C ? 
ATOM   1041 C   C   . TYR TYR TYR A A 140 140 . 31.641 62.483 29.716  1.00 52.50  1 . C ? 
ATOM   1042 O   O   . TYR TYR TYR A A 140 140 . 31.096 63.289 28.952  1.00 52.34  1 . O ? 
ATOM   1043 CB  CB  . TYR TYR TYR A A 140 140 . 34.164 62.322 29.685  1.00 39.62  1 . C ? 
ATOM   1044 CG  CG  . TYR TYR TYR A A 140 140 . 34.464 62.970 28.339  1.00 43.14  1 . C ? 
ATOM   1045 CD1 CD1 . TYR TYR TYR A A 140 140 . 35.425 63.967 28.229  1.00 41.33  1 . C ? 
ATOM   1046 CD2 CD2 . TYR TYR TYR A A 140 140 . 33.818 62.542 27.159  1.00 45.43  1 . C ? 
ATOM   1047 CE1 CE1 . TYR TYR TYR A A 140 140 . 35.727 64.563 26.997  1.00 47.15  1 . C ? 
ATOM   1048 CE2 CE2 . TYR TYR TYR A A 140 140 . 34.121 63.129 25.906  1.00 44.40  1 . C ? 
ATOM   1049 CZ  CZ  . TYR TYR TYR A A 140 140 . 35.076 64.143 25.841  1.00 49.83  1 . C ? 
ATOM   1050 OH  OH  . TYR TYR TYR A A 140 140 . 35.389 64.748 24.640  1.00 56.32  1 . O ? 
ATOM   1051 N   N   . ILE ILE ILE A A 141 141 . 31.115 61.275 29.949  1.00 51.04  1 . N ? 
ATOM   1052 CA  CA  . ILE ILE ILE A A 141 141 . 29.835 60.920 29.328  1.00 45.01  1 . C ? 
ATOM   1053 C   C   . ILE ILE ILE A A 141 141 . 28.715 61.788 29.899  1.00 48.25  1 . C ? 
ATOM   1054 O   O   . ILE ILE ILE A A 141 141 . 27.827 62.244 29.169  1.00 50.04  1 . O ? 
ATOM   1055 CB  CB  . ILE ILE ILE A A 141 141 . 29.534 59.415 29.497  1.00 44.50  1 . C ? 
ATOM   1056 CG1 CG1 . ILE ILE ILE A A 141 141 . 30.586 58.555 28.768  1.00 37.03  1 . C ? 
ATOM   1057 CG2 CG2 . ILE ILE ILE A A 141 141 . 28.112 59.072 29.015  1.00 33.49  1 . C ? 
ATOM   1058 CD1 CD1 . ILE ILE ILE A A 141 141 . 30.744 58.896 27.300  1.00 31.85  1 . C ? 
ATOM   1059 N   N   . GLU GLU GLU A A 142 142 . 28.748 62.051 31.208  1.00 40.48  1 . N ? 
ATOM   1060 CA  CA  . GLU GLU GLU A A 142 142 . 27.699 62.855 31.821  1.00 52.26  1 . C ? 
ATOM   1061 C   C   . GLU GLU GLU A A 142 142 . 27.734 64.283 31.296  1.00 63.08  1 . C ? 
ATOM   1062 O   O   . GLU GLU GLU A A 142 142 . 26.694 64.839 30.924  1.00 54.68  1 . O ? 
ATOM   1063 CB  CB  . GLU GLU GLU A A 142 142 . 27.835 62.828 33.344  1.00 59.97  1 . C ? 
ATOM   1064 CG  CG  . GLU GLU GLU A A 142 142 . 27.097 61.677 34.000  1.00 66.65  1 . C ? 
ATOM   1065 CD  CD  . GLU GLU GLU A A 142 142 . 27.522 61.448 35.439  1.00 82.21  1 . C ? 
ATOM   1066 OE1 OE1 . GLU GLU GLU A A 142 142 . 27.158 60.390 35.997  1.00 82.59  1 . O ? 
ATOM   1067 OE2 OE2 . GLU GLU GLU A A 142 142 . 28.221 62.319 36.011  1.00 91.92  1 . O ? 
ATOM   1068 N   N   . ASN ASN ASN A A 143 143 . 28.932 64.889 31.250  1.00 77.54  1 . N ? 
ATOM   1069 CA  CA  . ASN ASN ASN A A 143 143 . 29.087 66.229 30.682  1.00 77.20  1 . C ? 
ATOM   1070 C   C   . ASN ASN ASN A A 143 143 . 28.585 66.281 29.247  1.00 68.11  1 . C ? 
ATOM   1071 O   O   . ASN ASN ASN A A 143 143 . 28.117 67.325 28.783  1.00 67.82  1 . O ? 
ATOM   1072 CB  CB  . ASN ASN ASN A A 143 143 . 30.551 66.671 30.750  1.00 76.35  1 . C ? 
ATOM   1073 CG  CG  . ASN ASN ASN A A 143 143 . 31.025 66.907 32.173  1.00 85.33  1 . C ? 
ATOM   1074 OD1 OD1 . ASN ASN ASN A A 143 143 . 30.220 66.996 33.107  1.00 89.46  1 . O ? 
ATOM   1075 ND2 ND2 . ASN ASN ASN A A 143 143 . 32.339 67.008 32.348  1.00 88.39  1 . N ? 
ATOM   1076 N   N   . PHE PHE PHE A A 144 144 . 28.647 65.155 28.545  1.00 69.73  1 . N ? 
ATOM   1077 CA  CA  . PHE PHE PHE A A 144 144 . 28.051 65.057 27.221  1.00 66.52  1 . C ? 
ATOM   1078 C   C   . PHE PHE PHE A A 144 144 . 26.555 65.328 27.269  1.00 66.70  1 . C ? 
ATOM   1079 O   O   . PHE PHE PHE A A 144 144 . 26.033 66.140 26.496  1.00 69.32  1 . O ? 
ATOM   1080 CB  CB  . PHE PHE PHE A A 144 144 . 28.317 63.668 26.649  1.00 70.90  1 . C ? 
ATOM   1081 CG  CG  . PHE PHE PHE A A 144 144 . 28.499 63.659 25.194  1.00 64.00  1 . C ? 
ATOM   1082 CD1 CD1 . PHE PHE PHE A A 144 144 . 29.753 63.834 24.643  1.00 64.62  1 . C ? 
ATOM   1083 CD2 CD2 . PHE PHE PHE A A 144 144 . 27.417 63.504 24.369  1.00 74.01  1 . C ? 
ATOM   1084 CE1 CE1 . PHE PHE PHE A A 144 144 . 29.926 63.854 23.292  1.00 67.85  1 . C ? 
ATOM   1085 CE2 CE2 . PHE PHE PHE A A 144 144 . 27.582 63.518 23.008  1.00 88.32  1 . C ? 
ATOM   1086 CZ  CZ  . PHE PHE PHE A A 144 144 . 28.842 63.689 22.468  1.00 84.70  1 . C ? 
ATOM   1087 N   N   . VAL VAL VAL A A 145 145 . 25.842 64.636 28.163  1.00 61.25  1 . N ? 
ATOM   1088 CA  CA  . VAL VAL VAL A A 145 145 . 24.398 64.825 28.276  1.00 54.81  1 . C ? 
ATOM   1089 C   C   . VAL VAL VAL A A 145 145 . 24.063 66.265 28.662  1.00 52.04  1 . C ? 
ATOM   1090 O   O   . VAL VAL VAL A A 145 145 . 23.094 66.853 28.156  1.00 49.30  1 . O ? 
ATOM   1091 CB  CB  . VAL VAL VAL A A 145 145 . 23.812 63.824 29.287  1.00 52.93  1 . C ? 
ATOM   1092 CG1 CG1 . VAL VAL VAL A A 145 145 . 22.295 63.975 29.360  1.00 47.40  1 . C ? 
ATOM   1093 CG2 CG2 . VAL VAL VAL A A 145 145 . 24.208 62.405 28.916  1.00 37.52  1 . C ? 
ATOM   1094 N   N   . LYS LYS LYS A A 146 146 . 24.859 66.859 29.558  1.00 53.41  1 . N ? 
ATOM   1095 CA  CA  . LYS LYS LYS A A 146 146 . 24.506 68.171 30.093  1.00 62.48  1 . C ? 
ATOM   1096 C   C   . LYS LYS LYS A A 146 146 . 24.530 69.229 29.001  1.00 63.01  1 . C ? 
ATOM   1097 O   O   . LYS LYS LYS A A 146 146 . 23.691 70.139 28.991  1.00 62.93  1 . O ? 
ATOM   1098 CB  CB  . LYS LYS LYS A A 146 146 . 25.444 68.556 31.238  1.00 63.06  1 . C ? 
ATOM   1099 CG  CG  . LYS LYS LYS A A 146 146 . 25.165 67.825 32.545  1.00 66.63  1 . C ? 
ATOM   1100 CD  CD  . LYS LYS LYS A A 146 146 . 26.314 68.008 33.536  1.00 72.06  1 . C ? 
ATOM   1101 CE  CE  . LYS LYS LYS A A 146 146 . 26.330 66.891 34.566  1.00 77.69  1 . C ? 
ATOM   1102 NZ  NZ  . LYS LYS LYS A A 146 146 . 25.641 67.254 35.837  1.00 85.88  1 . N ? 
ATOM   1103 N   N   . GLU GLU GLU A A 147 147 . 25.463 69.114 28.055  1.00 60.86  1 . N ? 
ATOM   1104 CA  CA  . GLU GLU GLU A A 147 147 . 25.523 70.098 26.986  1.00 65.81  1 . C ? 
ATOM   1105 C   C   . GLU GLU GLU A A 147 147 . 24.376 69.927 25.994  1.00 72.22  1 . C ? 
ATOM   1106 O   O   . GLU GLU GLU A A 147 147 . 23.874 70.925 25.460  1.00 71.41  1 . O ? 
ATOM   1107 CB  CB  . GLU GLU GLU A A 147 147 . 26.890 70.040 26.305  1.00 69.87  1 . C ? 
ATOM   1108 CG  CG  . GLU GLU GLU A A 147 147 . 27.998 70.574 27.227  1.00 86.22  1 . C ? 
ATOM   1109 CD  CD  . GLU GLU GLU A A 147 147 . 29.353 70.748 26.540  1.00 100.26 1 . C ? 
ATOM   1110 OE1 OE1 . GLU GLU GLU A A 147 147 . 29.525 70.262 25.401  1.00 101.57 1 . O ? 
ATOM   1111 OE2 OE2 . GLU GLU GLU A A 147 147 . 30.252 71.377 27.145  1.00 105.65 1 . O ? 
ATOM   1112 N   N   . TRP TRP TRP A A 148 148 . 23.908 68.696 25.769  1.00 70.61  1 . N ? 
ATOM   1113 CA  CA  . TRP TRP TRP A A 148 148 . 22.691 68.512 24.981  1.00 75.16  1 . C ? 
ATOM   1114 C   C   . TRP TRP TRP A A 148 148 . 21.527 69.278 25.588  1.00 79.20  1 . C ? 
ATOM   1115 O   O   . TRP TRP TRP A A 148 148 . 20.905 70.123 24.934  1.00 82.25  1 . O ? 
ATOM   1116 CB  CB  . TRP TRP TRP A A 148 148 . 22.333 67.036 24.889  1.00 74.62  1 . C ? 
ATOM   1117 CG  CG  . TRP TRP TRP A A 148 148 . 22.984 66.342 23.775  1.00 85.45  1 . C ? 
ATOM   1118 CD1 CD1 . TRP TRP TRP A A 148 148 . 23.584 66.909 22.691  1.00 89.26  1 . C ? 
ATOM   1119 CD2 CD2 . TRP TRP TRP A A 148 148 . 23.121 64.929 23.621  1.00 89.92  1 . C ? 
ATOM   1120 NE1 NE1 . TRP TRP TRP A A 148 148 . 24.086 65.933 21.867  1.00 87.61  1 . N ? 
ATOM   1121 CE2 CE2 . TRP TRP TRP A A 148 148 . 23.814 64.708 22.417  1.00 85.72  1 . C ? 
ATOM   1122 CE3 CE3 . TRP TRP TRP A A 148 148 . 22.720 63.827 24.386  1.00 91.27  1 . C ? 
ATOM   1123 CZ2 CZ2 . TRP TRP TRP A A 148 148 . 24.116 63.433 21.958  1.00 87.68  1 . C ? 
ATOM   1124 CZ3 CZ3 . TRP TRP TRP A A 148 148 . 23.020 62.564 23.929  1.00 92.89  1 . C ? 
ATOM   1125 CH2 CH2 . TRP TRP TRP A A 148 148 . 23.715 62.375 22.727  1.00 91.90  1 . C ? 
ATOM   1126 N   N   . VAL VAL VAL A A 149 149 . 21.215 68.990 26.851  1.00 72.00  1 . N ? 
ATOM   1127 CA  CA  . VAL VAL VAL A A 149 149 . 20.009 69.532 27.461  1.00 79.20  1 . C ? 
ATOM   1128 C   C   . VAL VAL VAL A A 149 149 . 20.193 70.949 27.976  1.00 82.92  1 . C ? 
ATOM   1129 O   O   . VAL VAL VAL A A 149 149 . 19.203 71.581 28.381  1.00 84.50  1 . O ? 
ATOM   1130 CB  CB  . VAL VAL VAL A A 149 149 . 19.520 68.597 28.582  1.00 79.14  1 . C ? 
ATOM   1131 CG1 CG1 . VAL VAL VAL A A 149 149 . 19.486 67.164 28.073  1.00 70.87  1 . C ? 
ATOM   1132 CG2 CG2 . VAL VAL VAL A A 149 149 . 20.418 68.712 29.805  1.00 79.79  1 . C ? 
ATOM   1133 N   N   . SER SER SER A A 150 150 . 21.426 71.468 27.984  1.00 78.06  1 . N ? 
ATOM   1134 CA  CA  . SER SER SER A A 150 150 . 21.610 72.907 28.119  1.00 78.98  1 . C ? 
ATOM   1135 C   C   . SER SER SER A A 150 150 . 21.020 73.653 26.932  1.00 75.36  1 . C ? 
ATOM   1136 O   O   . SER SER SER A A 150 150 . 20.703 74.839 27.053  1.00 73.11  1 . O ? 
ATOM   1137 CB  CB  . SER SER SER A A 150 150 . 23.095 73.248 28.262  1.00 86.11  1 . C ? 
ATOM   1138 OG  OG  . SER SER SER A A 150 150 . 23.573 72.911 29.553  1.00 92.49  1 . O ? 
ATOM   1139 N   N   . LYS LYS LYS A A 151 151 . 20.856 72.974 25.791  1.00 78.79  1 . N ? 
ATOM   1140 CA  CA  . LYS LYS LYS A A 151 151 . 20.221 73.546 24.609  1.00 85.68  1 . C ? 
ATOM   1141 C   C   . LYS LYS LYS A A 151 151 . 18.699 73.510 24.669  1.00 84.64  1 . C ? 
ATOM   1142 O   O   . LYS LYS LYS A A 151 151 . 18.048 74.173 23.856  1.00 92.30  1 . O ? 
ATOM   1143 CB  CB  . LYS LYS LYS A A 151 151 . 20.683 72.811 23.341  1.00 90.27  1 . C ? 
ATOM   1144 CG  CG  . LYS LYS LYS A A 151 151 . 22.174 72.947 22.992  1.00 93.04  1 . C ? 
ATOM   1145 CD  CD  . LYS LYS LYS A A 151 151 . 22.447 74.169 22.101  1.00 99.26  1 . C ? 
ATOM   1146 CE  CE  . LYS LYS LYS A A 151 151 . 23.932 74.553 22.093  1.00 97.03  1 . C ? 
ATOM   1147 NZ  NZ  . LYS LYS LYS A A 151 151 . 24.472 74.864 20.731  1.00 94.74  1 . N ? 
ATOM   1148 N   N   . GLU GLU GLU A A 152 152 . 18.115 72.754 25.588  1.00 80.58  1 . N ? 
ATOM   1149 CA  CA  . GLU GLU GLU A A 152 152 . 16.671 72.663 25.701  1.00 81.47  1 . C ? 
ATOM   1150 C   C   . GLU GLU GLU A A 152 152 . 16.160 73.537 26.841  1.00 82.27  1 . C ? 
ATOM   1151 O   O   . GLU GLU GLU A A 152 152 . 16.896 73.897 27.765  1.00 75.76  1 . O ? 
ATOM   1152 CB  CB  . GLU GLU GLU A A 152 152 . 16.240 71.214 25.919  1.00 84.36  1 . C ? 
ATOM   1153 CG  CG  . GLU GLU GLU A A 152 152 . 14.852 70.928 25.401  1.00 101.44 1 . C ? 
ATOM   1154 CD  CD  . GLU GLU GLU A A 152 152 . 14.285 69.678 26.011  1.00 107.92 1 . C ? 
ATOM   1155 OE1 OE1 . GLU GLU GLU A A 152 152 . 15.099 68.840 26.460  1.00 107.08 1 . O ? 
ATOM   1156 OE2 OE2 . GLU GLU GLU A A 152 152 . 13.040 69.550 26.065  1.00 110.50 1 . O ? 
ATOM   1157 N   N   . LYS LYS LYS A A 153 153 . 14.873 73.882 26.761  1.00 84.31  1 . N ? 
ATOM   1158 CA  CA  . LYS LYS LYS A A 153 153 . 14.255 74.628 27.854  1.00 87.93  1 . C ? 
ATOM   1159 C   C   . LYS LYS LYS A A 153 153 . 14.060 73.745 29.079  1.00 73.29  1 . C ? 
ATOM   1160 O   O   . LYS LYS LYS A A 153 153 . 14.141 74.216 30.216  1.00 71.53  1 . O ? 
ATOM   1161 CB  CB  . LYS LYS LYS A A 153 153 . 12.923 75.221 27.389  1.00 97.92  1 . C ? 
ATOM   1162 CG  CG  . LYS LYS LYS A A 153 153 . 13.025 76.018 26.085  1.00 103.62 1 . C ? 
ATOM   1163 CD  CD  . LYS LYS LYS A A 153 153 . 12.518 75.208 24.889  1.00 101.16 1 . C ? 
ATOM   1164 CE  CE  . LYS LYS LYS A A 153 153 . 12.735 75.947 23.572  1.00 96.73  1 . C ? 
ATOM   1165 NZ  NZ  . LYS LYS LYS A A 153 153 . 14.095 76.547 23.492  1.00 91.02  1 . N ? 
ATOM   1166 N   N   . ARG ARG ARG A A 154 154 . 13.842 72.462 28.864  1.00 70.06  1 . N ? 
ATOM   1167 CA  CA  . ARG ARG ARG A A 154 154 . 13.535 71.551 29.947  1.00 75.23  1 . C ? 
ATOM   1168 C   C   . ARG ARG ARG A A 154 154 . 14.777 71.234 30.785  1.00 77.33  1 . C ? 
ATOM   1169 O   O   . ARG ARG ARG A A 154 154 . 15.913 71.293 30.304  1.00 80.10  1 . O ? 
ATOM   1170 CB  CB  . ARG ARG ARG A A 154 154 . 12.932 70.290 29.348  1.00 83.39  1 . C ? 
ATOM   1171 CG  CG  . ARG ARG ARG A A 154 154 . 11.471 70.082 29.650  1.00 97.89  1 . C ? 
ATOM   1172 CD  CD  . ARG ARG ARG A A 154 154 . 11.179 68.647 29.332  1.00 105.76 1 . C ? 
ATOM   1173 NE  NE  . ARG ARG ARG A A 154 154 . 11.806 67.844 30.363  1.00 113.19 1 . N ? 
ATOM   1174 CZ  CZ  . ARG ARG ARG A A 154 154 . 11.559 66.565 30.598  1.00 117.90 1 . C ? 
ATOM   1175 NH1 NH1 . ARG ARG ARG A A 154 154 . 10.642 65.903 29.898  1.00 119.54 1 . N ? 
ATOM   1176 NH2 NH2 . ARG ARG ARG A A 154 154 . 12.206 65.968 31.586  1.00 120.61 1 . N ? 
ATOM   1177 N   N   . THR THR THR A A 155 155 . 14.550 70.885 32.056  1.00 74.27  1 . N ? 
ATOM   1178 CA  CA  . THR THR THR A A 155 155 . 15.618 70.653 33.022  1.00 68.89  1 . C ? 
ATOM   1179 C   C   . THR THR THR A A 155 155 . 15.584 69.217 33.532  1.00 66.35  1 . C ? 
ATOM   1180 O   O   . THR THR THR A A 155 155 . 14.533 68.566 33.533  1.00 61.87  1 . O ? 
ATOM   1181 CB  CB  . THR THR THR A A 155 155 . 15.521 71.631 34.207  1.00 74.29  1 . C ? 
ATOM   1182 OG1 OG1 . THR THR THR A A 155 155 . 14.262 71.478 34.882  1.00 83.78  1 . O ? 
ATOM   1183 CG2 CG2 . THR THR THR A A 155 155 . 15.664 73.065 33.726  1.00 77.46  1 . C ? 
ATOM   1184 N   N   . PHE PHE PHE A A 156 156 . 16.752 68.736 33.977  1.00 64.67  1 . N ? 
ATOM   1185 CA  CA  . PHE PHE PHE A A 156 156 . 16.963 67.345 34.368  1.00 74.39  1 . C ? 
ATOM   1186 C   C   . PHE PHE PHE A A 156 156 . 17.852 67.256 35.596  1.00 80.02  1 . C ? 
ATOM   1187 O   O   . PHE PHE PHE A A 156 156 . 18.882 67.937 35.670  1.00 84.87  1 . O ? 
ATOM   1188 CB  CB  . PHE PHE PHE A A 156 156 . 17.625 66.534 33.244  1.00 74.38  1 . C ? 
ATOM   1189 CG  CG  . PHE PHE PHE A A 156 156 . 16.837 66.521 31.994  1.00 71.13  1 . C ? 
ATOM   1190 CD1 CD1 . PHE PHE PHE A A 156 156 . 17.059 67.471 31.011  1.00 74.48  1 . C ? 
ATOM   1191 CD2 CD2 . PHE PHE PHE A A 156 156 . 15.828 65.596 31.819  1.00 68.73  1 . C ? 
ATOM   1192 CE1 CE1 . PHE PHE PHE A A 156 156 . 16.303 67.478 29.854  1.00 72.79  1 . C ? 
ATOM   1193 CE2 CE2 . PHE PHE PHE A A 156 156 . 15.073 65.595 30.669  1.00 72.53  1 . C ? 
ATOM   1194 CZ  CZ  . PHE PHE PHE A A 156 156 . 15.309 66.544 29.682  1.00 71.83  1 . C ? 
ATOM   1195 N   N   . ASN ASN ASN A A 157 157 . 17.480 66.381 36.535  1.00 75.12  1 . N ? 
ATOM   1196 CA  CA  . ASN ASN ASN A A 157 157 . 18.317 66.163 37.706  1.00 80.22  1 . C ? 
ATOM   1197 C   C   . ASN ASN ASN A A 157 157 . 19.517 65.280 37.353  1.00 78.57  1 . C ? 
ATOM   1198 O   O   . ASN ASN ASN A A 157 157 . 19.650 64.762 36.237  1.00 68.99  1 . O ? 
ATOM   1199 CB  CB  . ASN ASN ASN A A 157 157 . 17.513 65.563 38.876  1.00 81.34  1 . C ? 
ATOM   1200 CG  CG  . ASN ASN ASN A A 157 157 . 16.890 64.205 38.555  1.00 79.09  1 . C ? 
ATOM   1201 OD1 OD1 . ASN ASN ASN A A 157 157 . 17.586 63.228 38.264  1.00 79.67  1 . O ? 
ATOM   1202 ND2 ND2 . ASN ASN ASN A A 157 157 . 15.566 64.138 38.637  1.00 74.97  1 . N ? 
ATOM   1203 N   N   . ASN ASN ASN A A 158 158 . 20.408 65.130 38.338  1.00 81.37  1 . N ? 
ATOM   1204 CA  CA  . ASN ASN ASN A A 158 158 . 21.650 64.404 38.119  1.00 74.20  1 . C ? 
ATOM   1205 C   C   . ASN ASN ASN A A 158 158 . 21.403 62.922 37.922  1.00 66.76  1 . C ? 
ATOM   1206 O   O   . ASN ASN ASN A A 158 158 . 22.177 62.259 37.223  1.00 57.77  1 . O ? 
ATOM   1207 CB  CB  . ASN ASN ASN A A 158 158 . 22.601 64.622 39.291  1.00 76.06  1 . C ? 
ATOM   1208 CG  CG  . ASN ASN ASN A A 158 158 . 23.256 65.974 39.253  1.00 88.08  1 . C ? 
ATOM   1209 OD1 OD1 . ASN ASN ASN A A 158 158 . 23.994 66.340 40.163  1.00 102.76 1 . O ? 
ATOM   1210 ND2 ND2 . ASN ASN ASN A A 158 158 . 22.992 66.731 38.197  1.00 89.80  1 . N ? 
ATOM   1211 N   N   . ASN ASN ASN A A 159 159 . 20.346 62.379 38.531  1.00 65.21  1 . N ? 
ATOM   1212 CA  CA  . ASN ASN ASN A A 159 159 . 20.080 60.962 38.331  1.00 65.86  1 . C ? 
ATOM   1213 C   C   . ASN ASN ASN A A 159 159 . 19.578 60.697 36.919  1.00 63.00  1 . C ? 
ATOM   1214 O   O   . ASN ASN ASN A A 159 159 . 19.971 59.707 36.288  1.00 60.92  1 . O ? 
ATOM   1215 CB  CB  . ASN ASN ASN A A 159 159 . 19.085 60.440 39.360  1.00 70.09  1 . C ? 
ATOM   1216 CG  CG  . ASN ASN ASN A A 159 159 . 18.960 58.933 39.307  1.00 76.88  1 . C ? 
ATOM   1217 OD1 OD1 . ASN ASN ASN A A 159 159 . 17.860 58.381 39.263  1.00 85.26  1 . O ? 
ATOM   1218 ND2 ND2 . ASN ASN ASN A A 159 159 . 20.103 58.256 39.273  1.00 75.70  1 . N ? 
ATOM   1219 N   N   . GLU GLU GLU A A 160 160 . 18.713 61.574 36.404  1.00 60.48  1 . N ? 
ATOM   1220 CA  CA  . GLU GLU GLU A A 160 160 . 18.309 61.457 35.008  1.00 57.47  1 . C ? 
ATOM   1221 C   C   . GLU GLU GLU A A 160 160 . 19.498 61.641 34.077  1.00 57.41  1 . C ? 
ATOM   1222 O   O   . GLU GLU GLU A A 160 160 . 19.620 60.921 33.084  1.00 44.89  1 . O ? 
ATOM   1223 CB  CB  . GLU GLU GLU A A 160 160 . 17.221 62.468 34.683  1.00 61.66  1 . C ? 
ATOM   1224 CG  CG  . GLU GLU GLU A A 160 160 . 15.866 62.090 35.222  1.00 74.55  1 . C ? 
ATOM   1225 CD  CD  . GLU GLU GLU A A 160 160 . 14.913 63.246 35.164  1.00 91.06  1 . C ? 
ATOM   1226 OE1 OE1 . GLU GLU GLU A A 160 160 . 15.267 64.317 35.701  1.00 97.37  1 . O ? 
ATOM   1227 OE2 OE2 . GLU GLU GLU A A 160 160 . 13.827 63.094 34.564  1.00 99.04  1 . O ? 
ATOM   1228 N   N   . ILE ILE ILE A A 161 161 . 20.387 62.598 34.386  1.00 52.60  1 . N ? 
ATOM   1229 CA  CA  . ILE ILE ILE A A 161 161 . 21.576 62.798 33.563  1.00 51.73  1 . C ? 
ATOM   1230 C   C   . ILE ILE ILE A A 161 161 . 22.403 61.522 33.510  1.00 54.25  1 . C ? 
ATOM   1231 O   O   . ILE ILE ILE A A 161 161 . 22.893 61.127 32.443  1.00 50.68  1 . O ? 
ATOM   1232 CB  CB  . ILE ILE ILE A A 161 161 . 22.415 63.979 34.082  1.00 50.61  1 . C ? 
ATOM   1233 CG1 CG1 . ILE ILE ILE A A 161 161 . 21.686 65.310 33.884  1.00 51.08  1 . C ? 
ATOM   1234 CG2 CG2 . ILE ILE ILE A A 161 161 . 23.765 63.994 33.387  1.00 45.82  1 . C ? 
ATOM   1235 CD1 CD1 . ILE ILE ILE A A 161 161 . 21.211 65.526 32.473  1.00 62.02  1 . C ? 
ATOM   1236 N   N   . ASN ASN ASN A A 162 162 . 22.578 60.861 34.661  1.00 54.75  1 . N ? 
ATOM   1237 CA  CA  . ASN ASN ASN A A 162 162 . 23.363 59.628 34.698  1.00 58.27  1 . C ? 
ATOM   1238 C   C   . ASN ASN ASN A A 162 162 . 22.662 58.495 33.965  1.00 60.32  1 . C ? 
ATOM   1239 O   O   . ASN ASN ASN A A 162 162 . 23.329 57.636 33.375  1.00 54.96  1 . O ? 
ATOM   1240 CB  CB  . ASN ASN ASN A A 162 162 . 23.651 59.205 36.142  1.00 54.35  1 . C ? 
ATOM   1241 CG  CG  . ASN ASN ASN A A 162 162 . 24.464 57.924 36.214  1.00 57.94  1 . C ? 
ATOM   1242 OD1 OD1 . ASN ASN ASN A A 162 162 . 23.910 56.826 36.283  1.00 64.21  1 . O ? 
ATOM   1243 ND2 ND2 . ASN ASN ASN A A 162 162 . 25.792 58.057 36.154  1.00 53.45  1 . N ? 
ATOM   1244 N   N   . LYS LYS LYS A A 163 163 . 21.326 58.479 34.001  1.00 57.10  1 . N ? 
ATOM   1245 CA  CA  . LYS LYS LYS A A 163 163 . 20.558 57.498 33.244  1.00 53.89  1 . C ? 
ATOM   1246 C   C   . LYS LYS LYS A A 163 163 . 20.741 57.694 31.741  1.00 52.37  1 . C ? 
ATOM   1247 O   O   . LYS LYS LYS A A 163 163 . 20.993 56.733 31.005  1.00 59.75  1 . O ? 
ATOM   1248 CB  CB  . LYS LYS LYS A A 163 163 . 19.084 57.597 33.630  1.00 63.06  1 . C ? 
ATOM   1249 CG  CG  . LYS LYS LYS A A 163 163 . 18.273 56.372 33.300  1.00 72.48  1 . C ? 
ATOM   1250 CD  CD  . LYS LYS LYS A A 163 163 . 17.237 56.089 34.389  1.00 82.53  1 . C ? 
ATOM   1251 CE  CE  . LYS LYS LYS A A 163 163 . 15.946 56.878 34.186  1.00 83.85  1 . C ? 
ATOM   1252 NZ  NZ  . LYS LYS LYS A A 163 163 . 14.734 56.019 34.387  1.00 90.38  1 . N ? 
ATOM   1253 N   N   . PHE PHE PHE A A 164 164 . 20.621 58.937 31.262  1.00 47.80  1 . N ? 
ATOM   1254 CA  CA  . PHE PHE PHE A A 164 164 . 20.805 59.202 29.834  1.00 40.91  1 . C ? 
ATOM   1255 C   C   . PHE PHE PHE A A 164 164 . 22.206 58.814 29.380  1.00 44.15  1 . C ? 
ATOM   1256 O   O   . PHE PHE PHE A A 164 164 . 22.379 58.288 28.274  1.00 41.91  1 . O ? 
ATOM   1257 CB  CB  . PHE PHE PHE A A 164 164 . 20.550 60.676 29.507  1.00 48.19  1 . C ? 
ATOM   1258 CG  CG  . PHE PHE PHE A A 164 164 . 19.240 61.198 30.012  1.00 74.76  1 . C ? 
ATOM   1259 CD1 CD1 . PHE PHE PHE A A 164 164 . 18.151 60.349 30.178  1.00 90.64  1 . C ? 
ATOM   1260 CD2 CD2 . PHE PHE PHE A A 164 164 . 19.089 62.546 30.309  1.00 81.39  1 . C ? 
ATOM   1261 CE1 CE1 . PHE PHE PHE A A 164 164 . 16.942 60.832 30.647  1.00 97.68  1 . C ? 
ATOM   1262 CE2 CE2 . PHE PHE PHE A A 164 164 . 17.880 63.039 30.767  1.00 91.07  1 . C ? 
ATOM   1263 CZ  CZ  . PHE PHE PHE A A 164 164 . 16.805 62.182 30.938  1.00 98.68  1 . C ? 
ATOM   1264 N   N   . GLY GLY GLY A A 165 165 . 23.217 59.074 30.218  1.00 37.95  1 . N ? 
ATOM   1265 CA  CA  . GLY GLY GLY A A 165 165 . 24.576 58.710 29.864  1.00 39.00  1 . C ? 
ATOM   1266 C   C   . GLY GLY GLY A A 165 165 . 24.714 57.239 29.529  1.00 39.44  1 . C ? 
ATOM   1267 O   O   . GLY GLY GLY A A 165 165 . 25.384 56.873 28.553  1.00 38.22  1 . O ? 
ATOM   1268 N   N   . ARG ARG ARG A A 166 166 . 24.047 56.376 30.304  1.00 39.11  1 . N ? 
ATOM   1269 CA  CA  . ARG ARG ARG A A 166 166 . 24.069 54.946 30.005  1.00 44.34  1 . C ? 
ATOM   1270 C   C   . ARG ARG ARG A A 166 166 . 23.428 54.641 28.656  1.00 45.01  1 . C ? 
ATOM   1271 O   O   . ARG ARG ARG A A 166 166 . 23.875 53.732 27.942  1.00 45.23  1 . O ? 
ATOM   1272 CB  CB  . ARG ARG ARG A A 166 166 . 23.363 54.166 31.121  1.00 51.18  1 . C ? 
ATOM   1273 CG  CG  . ARG ARG ARG A A 166 166 . 24.260 53.166 31.824  1.00 57.00  1 . C ? 
ATOM   1274 CD  CD  . ARG ARG ARG A A 166 166 . 23.678 52.657 33.129  1.00 61.15  1 . C ? 
ATOM   1275 NE  NE  . ARG ARG ARG A A 166 166 . 24.619 51.760 33.808  1.00 76.62  1 . N ? 
ATOM   1276 CZ  CZ  . ARG ARG ARG A A 166 166 . 24.605 50.433 33.695  1.00 83.74  1 . C ? 
ATOM   1277 NH1 NH1 . ARG ARG ARG A A 166 166 . 23.695 49.843 32.926  1.00 77.36  1 . N ? 
ATOM   1278 NH2 NH2 . ARG ARG ARG A A 166 166 . 25.498 49.693 34.352  1.00 90.40  1 . N ? 
ATOM   1279 N   N   . TYR TYR TYR A A 167 167 . 22.388 55.398 28.290  1.00 36.81  1 . N ? 
ATOM   1280 CA  CA  . TYR TYR TYR A A 167 167 . 21.648 55.141 27.062  1.00 33.49  1 . C ? 
ATOM   1281 C   C   . TYR TYR TYR A A 167 167 . 22.514 55.379 25.823  1.00 40.48  1 . C ? 
ATOM   1282 O   O   . TYR TYR TYR A A 167 167 . 22.414 54.649 24.829  1.00 46.69  1 . O ? 
ATOM   1283 CB  CB  . TYR TYR TYR A A 167 167 . 20.395 56.031 27.034  1.00 40.35  1 . C ? 
ATOM   1284 CG  CG  . TYR TYR TYR A A 167 167 . 19.371 55.731 28.133  1.00 46.21  1 . C ? 
ATOM   1285 CD1 CD1 . TYR TYR TYR A A 167 167 . 18.255 56.549 28.321  1.00 49.23  1 . C ? 
ATOM   1286 CD2 CD2 . TYR TYR TYR A A 167 167 . 19.511 54.625 28.963  1.00 52.06  1 . C ? 
ATOM   1287 CE1 CE1 . TYR TYR TYR A A 167 167 . 17.314 56.274 29.303  1.00 53.20  1 . C ? 
ATOM   1288 CE2 CE2 . TYR TYR TYR A A 167 167 . 18.574 54.338 29.949  1.00 59.29  1 . C ? 
ATOM   1289 CZ  CZ  . TYR TYR TYR A A 167 167 . 17.479 55.168 30.116  1.00 67.77  1 . C ? 
ATOM   1290 OH  OH  . TYR TYR TYR A A 167 167 . 16.549 54.874 31.098  1.00 84.47  1 . O ? 
ATOM   1291 N   N   . ILE ILE ILE A A 168 168 . 23.341 56.418 25.854  1.00 34.64  1 . N ? 
ATOM   1292 CA  CA  . ILE ILE ILE A A 168 168 . 24.287 56.674 24.776  1.00 37.58  1 . C ? 
ATOM   1293 C   C   . ILE ILE ILE A A 168 168 . 25.192 55.468 24.574  1.00 38.46  1 . C ? 
ATOM   1294 O   O   . ILE ILE ILE A A 168 168 . 25.489 55.073 23.437  1.00 31.84  1 . O ? 
ATOM   1295 CB  CB  . ILE ILE ILE A A 168 168 . 25.115 57.931 25.104  1.00 39.90  1 . C ? 
ATOM   1296 CG1 CG1 . ILE ILE ILE A A 168 168 . 24.250 59.183 25.136  1.00 38.86  1 . C ? 
ATOM   1297 CG2 CG2 . ILE ILE ILE A A 168 168 . 26.269 58.071 24.160  1.00 40.64  1 . C ? 
ATOM   1298 CD1 CD1 . ILE ILE ILE A A 168 168 . 25.031 60.392 25.602  1.00 51.32  1 . C ? 
ATOM   1299 N   N   . LEU LEU LEU A A 169 169 . 25.660 54.885 25.681  1.00 29.73  1 . N ? 
ATOM   1300 CA  CA  . LEU LEU LEU A A 169 169 . 26.621 53.791 25.621  1.00 33.25  1 . C ? 
ATOM   1301 C   C   . LEU LEU LEU A A 169 169 . 26.060 52.604 24.860  1.00 32.98  1 . C ? 
ATOM   1302 O   O   . LEU LEU LEU A A 169 169 . 26.807 51.889 24.183  1.00 31.37  1 . O ? 
ATOM   1303 CB  CB  . LEU LEU LEU A A 169 169 . 27.015 53.379 27.040  1.00 32.29  1 . C ? 
ATOM   1304 CG  CG  . LEU LEU LEU A A 169 169 . 27.739 54.497 27.773  1.00 38.56  1 . C ? 
ATOM   1305 CD1 CD1 . LEU LEU LEU A A 169 169 . 28.102 54.032 29.159  1.00 47.81  1 . C ? 
ATOM   1306 CD2 CD2 . LEU LEU LEU A A 169 169 . 28.996 54.926 26.994  1.00 33.16  1 . C ? 
ATOM   1307 N   N   . GLU GLU GLU A A 170 170 . 24.748 52.390 24.960  1.00 34.75  1 . N ? 
ATOM   1308 CA  CA  . GLU GLU GLU A A 170 170 . 24.092 51.307 24.237  1.00 43.74  1 . C ? 
ATOM   1309 C   C   . GLU GLU GLU A A 170 170 . 24.222 51.495 22.726  1.00 39.61  1 . C ? 
ATOM   1310 O   O   . GLU GLU GLU A A 170 170 . 24.400 50.520 21.986  1.00 36.88  1 . O ? 
ATOM   1311 CB  CB  . GLU GLU GLU A A 170 170 . 22.625 51.239 24.657  1.00 45.50  1 . C ? 
ATOM   1312 CG  CG  . GLU GLU GLU A A 170 170 . 22.044 49.862 24.698  1.00 51.39  1 . C ? 
ATOM   1313 CD  CD  . GLU GLU GLU A A 170 170 . 20.647 49.834 25.322  1.00 54.13  1 . C ? 
ATOM   1314 OE1 OE1 . GLU GLU GLU A A 170 170 . 20.241 48.752 25.809  1.00 63.77  1 . O ? 
ATOM   1315 OE2 OE2 . GLU GLU GLU A A 170 170 . 19.960 50.883 25.330  1.00 42.66  1 . O ? 
ATOM   1316 N   N   . GLU GLU GLU A A 171 171 . 24.171 52.739 22.254  1.00 34.75  1 . N ? 
ATOM   1317 CA  CA  . GLU GLU GLU A A 171 171 . 24.253 53.028 20.826  1.00 34.29  1 . C ? 
ATOM   1318 C   C   . GLU GLU GLU A A 171 171 . 25.681 53.224 20.348  1.00 34.58  1 . C ? 
ATOM   1319 O   O   . GLU GLU GLU A A 171 171 . 25.919 53.210 19.135  1.00 39.54  1 . O ? 
ATOM   1320 CB  CB  . GLU GLU GLU A A 171 171 . 23.434 54.284 20.492  1.00 34.90  1 . C ? 
ATOM   1321 CG  CG  . GLU GLU GLU A A 171 171 . 22.014 54.266 21.057  1.00 59.19  1 . C ? 
ATOM   1322 CD  CD  . GLU GLU GLU A A 171 171 . 21.045 53.406 20.231  1.00 84.44  1 . C ? 
ATOM   1323 OE1 OE1 . GLU GLU GLU A A 171 171 . 19.872 53.273 20.649  1.00 94.02  1 . O ? 
ATOM   1324 OE2 OE2 . GLU GLU GLU A A 171 171 . 21.445 52.864 19.171  1.00 91.96  1 . O ? 
ATOM   1325 N   N   . LEU LEU LEU A A 172 172 . 26.631 53.393 21.270  1.00 33.98  1 . N ? 
ATOM   1326 CA  CA  . LEU LEU LEU A A 172 172 . 28.000 53.737 20.887  1.00 39.65  1 . C ? 
ATOM   1327 C   C   . LEU LEU LEU A A 172 172 . 28.677 52.699 19.994  1.00 43.31  1 . C ? 
ATOM   1328 O   O   . LEU LEU LEU A A 172 172 . 29.251 53.094 18.965  1.00 28.16  1 . O ? 
ATOM   1329 CB  CB  . LEU LEU LEU A A 172 172 . 28.829 54.001 22.147  1.00 40.49  1 . C ? 
ATOM   1330 CG  CG  . LEU LEU LEU A A 172 172 . 29.871 55.101 22.003  1.00 51.06  1 . C ? 
ATOM   1331 CD1 CD1 . LEU LEU LEU A A 172 172 . 29.297 56.286 21.201  1.00 49.92  1 . C ? 
ATOM   1332 CD2 CD2 . LEU LEU LEU A A 172 172 . 30.347 55.539 23.400  1.00 53.78  1 . C ? 
ATOM   1333 N   N   . PRO PRO PRO A A 173 173 . 28.676 51.393 20.308  1.00 35.62  1 . N ? 
ATOM   1334 CA  CA  . PRO PRO PRO A A 173 173 . 29.351 50.437 19.410  1.00 37.49  1 . C ? 
ATOM   1335 C   C   . PRO PRO PRO A A 173 173 . 28.849 50.490 17.973  1.00 38.77  1 . C ? 
ATOM   1336 O   O   . PRO PRO PRO A A 173 173 . 29.651 50.316 17.042  1.00 35.26  1 . O ? 
ATOM   1337 CB  CB  . PRO PRO PRO A A 173 173 . 29.059 49.077 20.064  1.00 37.58  1 . C ? 
ATOM   1338 CG  CG  . PRO PRO PRO A A 173 173 . 28.908 49.420 21.539  1.00 38.53  1 . C ? 
ATOM   1339 CD  CD  . PRO PRO PRO A A 173 173 . 28.121 50.715 21.497  1.00 32.31  1 . C ? 
ATOM   1340 N   N   . ALA ALA ALA A A 174 174 . 27.555 50.761 17.757  1.00 34.28  1 . N ? 
ATOM   1341 CA  CA  . ALA ALA ALA A A 174 174 . 27.049 50.775 16.386  1.00 39.20  1 . C ? 
ATOM   1342 C   C   . ALA ALA ALA A A 174 174 . 27.654 51.918 15.586  1.00 43.57  1 . C ? 
ATOM   1343 O   O   . ALA ALA ALA A A 174 174 . 27.838 51.789 14.374  1.00 40.59  1 . O ? 
ATOM   1344 CB  CB  . ALA ALA ALA A A 174 174 . 25.518 50.860 16.369  1.00 36.95  1 . C ? 
ATOM   1345 N   N   . LEU LEU LEU A A 175 175 . 27.973 53.034 16.244  1.00 30.48  1 . N ? 
ATOM   1346 CA  CA  . LEU LEU LEU A A 175 175 . 28.632 54.140 15.572  1.00 39.86  1 . C ? 
ATOM   1347 C   C   . LEU LEU LEU A A 175 175 . 30.110 53.894 15.372  1.00 36.58  1 . C ? 
ATOM   1348 O   O   . LEU LEU LEU A A 175 175 . 30.726 54.515 14.495  1.00 35.95  1 . O ? 
ATOM   1349 CB  CB  . LEU LEU LEU A A 175 175 . 28.462 55.428 16.369  1.00 37.57  1 . C ? 
ATOM   1350 CG  CG  . LEU LEU LEU A A 175 175 . 27.005 55.851 16.474  1.00 44.39  1 . C ? 
ATOM   1351 CD1 CD1 . LEU LEU LEU A A 175 175 . 26.846 57.001 17.470  1.00 37.76  1 . C ? 
ATOM   1352 CD2 CD2 . LEU LEU LEU A A 175 175 . 26.435 56.190 15.079  1.00 39.62  1 . C ? 
ATOM   1353 N   N   . MET MET MET A A 176 176 . 30.698 53.027 16.172  1.00 39.31  1 . N ? 
ATOM   1354 CA  CA  . MET MET MET A A 176 176 . 32.141 52.895 16.156  1.00 42.69  1 . C ? 
ATOM   1355 C   C   . MET MET MET A A 176 176 . 32.622 51.724 15.330  1.00 38.86  1 . C ? 
ATOM   1356 O   O   . MET MET MET A A 176 176 . 33.619 51.863 14.626  1.00 36.90  1 . O ? 
ATOM   1357 CB  CB  . MET MET MET A A 176 176 . 32.669 52.721 17.563  1.00 38.61  1 . C ? 
ATOM   1358 CG  CG  . MET MET MET A A 176 176 . 32.905 53.979 18.305  1.00 59.20  1 . C ? 
ATOM   1359 SD  SD  . MET MET MET A A 176 176 . 33.591 53.465 19.879  1.00 63.58  1 . S ? 
ATOM   1360 CE  CE  . MET MET MET A A 176 176 . 32.229 52.469 20.484  1.00 60.70  1 . C ? 
ATOM   1361 N   N   . VAL VAL VAL A A 177 177 . 31.965 50.566 15.450  1.00 30.45  1 . N ? 
ATOM   1362 CA  CA  . VAL VAL VAL A A 177 177 . 32.406 49.341 14.804  1.00 40.43  1 . C ? 
ATOM   1363 C   C   . VAL VAL VAL A A 177 177 . 31.430 48.986 13.686  1.00 47.73  1 . C ? 
ATOM   1364 O   O   . VAL VAL VAL A A 177 177 . 30.223 49.276 13.745  1.00 41.01  1 . O ? 
ATOM   1365 CB  CB  . VAL VAL VAL A A 177 177 . 32.549 48.172 15.807  1.00 41.91  1 . C ? 
ATOM   1366 CG1 CG1 . VAL VAL VAL A A 177 177 . 33.223 48.627 17.071  1.00 40.49  1 . C ? 
ATOM   1367 CG2 CG2 . VAL VAL VAL A A 177 177 . 31.227 47.586 16.148  1.00 50.68  1 . C ? 
ATOM   1368 N   N   . GLN GLN GLN A A 178 178 . 31.969 48.354 12.651  1.00 48.55  1 . N ? 
ATOM   1369 CA  CA  . GLN GLN GLN A A 178 178 . 31.121 47.762 11.628  1.00 48.03  1 . C ? 
ATOM   1370 C   C   . GLN GLN GLN A A 178 178 . 30.429 46.532 12.206  1.00 48.99  1 . C ? 
ATOM   1371 O   O   . GLN GLN GLN A A 178 178 . 31.103 45.633 12.721  1.00 45.03  1 . O ? 
ATOM   1372 CB  CB  . GLN GLN GLN A A 178 178 . 31.956 47.399 10.399  1.00 41.95  1 . C ? 
ATOM   1373 CG  CG  . GLN GLN GLN A A 178 178 . 32.490 48.614 9.655   1.00 50.90  1 . C ? 
ATOM   1374 CD  CD  . GLN GLN GLN A A 178 178 . 33.442 48.248 8.518   1.00 57.53  1 . C ? 
ATOM   1375 OE1 OE1 . GLN GLN GLN A A 178 178 . 33.462 47.109 8.057   1.00 60.51  1 . O ? 
ATOM   1376 NE2 NE2 . GLN GLN GLN A A 178 178 . 34.236 49.218 8.067   1.00 49.26  1 . N ? 
ATOM   1377 N   N   . VAL VAL VAL A A 179 179 . 29.082 46.509 12.140  1.00 47.56  1 . N ? 
ATOM   1378 CA  CA  . VAL VAL VAL A A 179 179 . 28.251 45.450 12.714  1.00 49.15  1 . C ? 
ATOM   1379 C   C   . VAL VAL VAL A A 179 179 . 27.275 44.930 11.672  1.00 48.48  1 . C ? 
ATOM   1380 O   O   . VAL VAL VAL A A 179 179 . 26.998 45.572 10.656  1.00 47.12  1 . O ? 
ATOM   1381 CB  CB  . VAL VAL VAL A A 179 179 . 27.439 45.882 13.967  1.00 46.87  1 . C ? 
ATOM   1382 CG1 CG1 . VAL VAL VAL A A 179 179 . 28.341 46.267 15.101  1.00 46.11  1 . C ? 
ATOM   1383 CG2 CG2 . VAL VAL VAL A A 179 179 . 26.423 46.999 13.641  1.00 39.28  1 . C ? 
ATOM   1384 N   N   . LYS LYS LYS A A 180 180 . 26.721 43.763 11.965  1.00 53.70  1 . N ? 
ATOM   1385 CA  CA  . LYS LYS LYS A A 180 180 . 25.767 43.103 11.088  1.00 57.31  1 . C ? 
ATOM   1386 C   C   . LYS LYS LYS A A 180 180 . 24.351 43.439 11.521  1.00 54.84  1 . C ? 
ATOM   1387 O   O   . LYS LYS LYS A A 180 180 . 24.029 43.432 12.714  1.00 56.65  1 . O ? 
ATOM   1388 CB  CB  . LYS LYS LYS A A 180 180 . 25.948 41.586 11.110  1.00 57.53  1 . C ? 
ATOM   1389 CG  CG  . LYS LYS LYS A A 180 180 . 27.042 41.072 10.220  1.00 67.51  1 . C ? 
ATOM   1390 CD  CD  . LYS LYS LYS A A 180 180 . 27.425 39.664 10.640  1.00 73.55  1 . C ? 
ATOM   1391 CE  CE  . LYS LYS LYS A A 180 180 . 28.403 39.017 9.672   1.00 67.75  1 . C ? 
ATOM   1392 NZ  NZ  . LYS LYS LYS A A 180 180 . 28.346 37.535 9.794   1.00 79.75  1 . N ? 
ATOM   1393 N   N   . ALA ALA ALA A A 181 181 . 23.515 43.740 10.547  1.00 51.46  1 . N ? 
ATOM   1394 CA  CA  . ALA ALA ALA A A 181 181 . 22.075 43.812 10.736  1.00 53.64  1 . C ? 
ATOM   1395 C   C   . ALA ALA ALA A A 181 181 . 21.491 42.610 10.011  1.00 55.03  1 . C ? 
ATOM   1396 O   O   . ALA ALA ALA A A 181 181 . 21.571 42.532 8.780   1.00 48.53  1 . O ? 
ATOM   1397 CB  CB  . ALA ALA ALA A A 181 181 . 21.506 45.124 10.199  1.00 58.04  1 . C ? 
ATOM   1398 N   N   . ARG ARG ARG A A 182 182 . 20.937 41.670 10.782  1.00 55.88  1 . N ? 
ATOM   1399 CA  CA  . ARG ARG ARG A A 182 182 . 20.290 40.468 10.264  1.00 59.49  1 . C ? 
ATOM   1400 C   C   . ARG ARG ARG A A 182 182 . 21.157 39.797 9.192   1.00 56.79  1 . C ? 
ATOM   1401 O   O   . ARG ARG ARG A A 182 182 . 20.739 39.564 8.052   1.00 57.86  1 . O ? 
ATOM   1402 CB  CB  . ARG ARG ARG A A 182 182 . 18.880 40.796 9.767   1.00 69.79  1 . C ? 
ATOM   1403 CG  CG  . ARG ARG ARG A A 182 182 . 17.820 40.568 10.850  1.00 84.18  1 . C ? 
ATOM   1404 CD  CD  . ARG ARG ARG A A 182 182 . 16.400 40.511 10.225  1.00 96.56  1 . C ? 
ATOM   1405 NE  NE  . ARG ARG ARG A A 182 182 . 15.838 41.858 10.062  1.00 104.79 1 . N ? 
ATOM   1406 CZ  CZ  . ARG ARG ARG A A 182 182 . 15.558 42.477 8.909   1.00 108.81 1 . C ? 
ATOM   1407 NH1 NH1 . ARG ARG ARG A A 182 182 . 15.832 41.889 7.760   1.00 110.33 1 . N ? 
ATOM   1408 NH2 NH2 . ARG ARG ARG A A 182 182 . 15.025 43.708 8.896   1.00 105.45 1 . N ? 
ATOM   1409 N   N   . GLY GLY GLY A A 183 183 . 22.410 39.525 9.573   1.00 60.87  1 . N ? 
ATOM   1410 CA  CA  . GLY GLY GLY A A 183 183 . 23.390 38.833 8.754   1.00 59.26  1 . C ? 
ATOM   1411 C   C   . GLY GLY GLY A A 183 183 . 24.210 39.690 7.807   1.00 56.73  1 . C ? 
ATOM   1412 O   O   . GLY GLY GLY A A 183 183 . 25.130 39.162 7.172   1.00 62.68  1 . O ? 
ATOM   1413 N   N   . VAL VAL VAL A A 184 184 . 23.931 40.989 7.703   1.00 51.94  1 . N ? 
ATOM   1414 CA  CA  . VAL VAL VAL A A 184 184 . 24.419 41.830 6.611   1.00 47.89  1 . C ? 
ATOM   1415 C   C   . VAL VAL VAL A A 184 184 . 25.292 42.931 7.196   1.00 52.24  1 . C ? 
ATOM   1416 O   O   . VAL VAL VAL A A 184 184 . 24.809 43.776 7.962   1.00 50.07  1 . O ? 
ATOM   1417 CB  CB  . VAL VAL VAL A A 184 184 . 23.263 42.428 5.790   1.00 47.31  1 . C ? 
ATOM   1418 CG1 CG1 . VAL VAL VAL A A 184 184 . 23.757 43.593 4.950   1.00 48.59  1 . C ? 
ATOM   1419 CG2 CG2 . VAL VAL VAL A A 184 184 . 22.620 41.370 4.892   1.00 57.62  1 . C ? 
ATOM   1420 N   N   . LEU LEU LEU A A 185 185 . 26.572 42.915 6.842   1.00 51.71  1 . N ? 
ATOM   1421 CA  CA  . LEU LEU LEU A A 185 185 . 27.514 43.909 7.333   1.00 52.82  1 . C ? 
ATOM   1422 C   C   . LEU LEU LEU A A 185 185 . 27.290 45.220 6.597   1.00 55.71  1 . C ? 
ATOM   1423 O   O   . LEU LEU LEU A A 185 185 . 27.185 45.231 5.365   1.00 58.29  1 . O ? 
ATOM   1424 CB  CB  . LEU LEU LEU A A 185 185 . 28.951 43.428 7.125   1.00 48.62  1 . C ? 
ATOM   1425 CG  CG  . LEU LEU LEU A A 185 185 . 30.073 44.379 7.542   1.00 56.66  1 . C ? 
ATOM   1426 CD1 CD1 . LEU LEU LEU A A 185 185 . 30.172 44.513 9.079   1.00 50.11  1 . C ? 
ATOM   1427 CD2 CD2 . LEU LEU LEU A A 185 185 . 31.391 43.900 6.967   1.00 56.35  1 . C ? 
ATOM   1428 N   N   . PHE PHE PHE A A 186 186 . 27.200 46.326 7.337   1.00 43.47  1 . N ? 
ATOM   1429 CA  CA  . PHE PHE PHE A A 186 186 . 27.255 47.640 6.703   1.00 48.23  1 . C ? 
ATOM   1430 C   C   . PHE PHE PHE A A 186 186 . 28.411 48.431 7.283   1.00 43.51  1 . C ? 
ATOM   1431 O   O   . PHE PHE PHE A A 186 186 . 28.466 48.674 8.495   1.00 37.88  1 . O ? 
ATOM   1432 CB  CB  . PHE PHE PHE A A 186 186 . 25.934 48.428 6.779   1.00 52.01  1 . C ? 
ATOM   1433 CG  CG  . PHE PHE PHE A A 186 186 . 25.399 48.695 8.167   1.00 48.59  1 . C ? 
ATOM   1434 CD1 CD1 . PHE PHE PHE A A 186 186 . 24.721 47.710 8.868   1.00 45.41  1 . C ? 
ATOM   1435 CD2 CD2 . PHE PHE PHE A A 186 186 . 25.476 49.971 8.720   1.00 45.57  1 . C ? 
ATOM   1436 CE1 CE1 . PHE PHE PHE A A 186 186 . 24.190 47.969 10.126  1.00 44.85  1 . C ? 
ATOM   1437 CE2 CE2 . PHE PHE PHE A A 186 186 . 24.935 50.237 9.977   1.00 40.92  1 . C ? 
ATOM   1438 CZ  CZ  . PHE PHE PHE A A 186 186 . 24.292 49.236 10.677  1.00 36.70  1 . C ? 
ATOM   1439 N   N   . GLU GLU GLU A A 187 187 . 29.322 48.826 6.394   1.00 43.53  1 . N ? 
ATOM   1440 CA  CA  . GLU GLU GLU A A 187 187 . 30.560 49.519 6.710   1.00 38.93  1 . C ? 
ATOM   1441 C   C   . GLU GLU GLU A A 187 187 . 30.363 51.018 6.908   1.00 35.40  1 . C ? 
ATOM   1442 O   O   . GLU GLU GLU A A 187 187 . 31.186 51.659 7.566   1.00 42.28  1 . O ? 
ATOM   1443 CB  CB  . GLU GLU GLU A A 187 187 . 31.568 49.269 5.572   1.00 43.45  1 . C ? 
ATOM   1444 CG  CG  . GLU GLU GLU A A 187 187 . 31.782 47.780 5.189   1.00 48.92  1 . C ? 
ATOM   1445 CD  CD  . GLU GLU GLU A A 187 187 . 30.795 47.228 4.110   1.00 65.98  1 . C ? 
ATOM   1446 OE1 OE1 . GLU GLU GLU A A 187 187 . 29.922 47.966 3.593   1.00 61.31  1 . O ? 
ATOM   1447 OE2 OE2 . GLU GLU GLU A A 187 187 . 30.890 46.021 3.786   1.00 69.56  1 . O ? 
ATOM   1448 N   N   . ALA ALA ALA A A 188 188 . 29.310 51.596 6.341   1.00 36.85  1 . N ? 
ATOM   1449 CA  CA  . ALA ALA ALA A A 188 188 . 29.136 53.035 6.315   1.00 37.27  1 . C ? 
ATOM   1450 C   C   . ALA ALA ALA A A 188 188 . 27.707 53.380 6.697   1.00 41.83  1 . C ? 
ATOM   1451 O   O   . ALA ALA ALA A A 188 188 . 26.787 52.586 6.475   1.00 35.87  1 . O ? 
ATOM   1452 CB  CB  . ALA ALA ALA A A 188 188 . 29.457 53.610 4.934   1.00 32.03  1 . C ? 
ATOM   1453 N   N   . TYR TYR TYR A A 189 189 . 27.533 54.573 7.281   1.00 27.76  1 . N ? 
ATOM   1454 CA  CA  . TYR TYR TYR A A 189 189 . 26.211 55.121 7.548   1.00 36.83  1 . C ? 
ATOM   1455 C   C   . TYR TYR TYR A A 189 189 . 26.164 56.603 7.194   1.00 35.01  1 . C ? 
ATOM   1456 O   O   . TYR TYR TYR A A 189 189 . 27.189 57.301 7.177   1.00 31.97  1 . O ? 
ATOM   1457 CB  CB  . TYR TYR TYR A A 189 189 . 25.799 54.917 9.004   1.00 38.72  1 . C ? 
ATOM   1458 CG  CG  . TYR TYR TYR A A 189 189 . 26.435 55.877 9.988   1.00 40.49  1 . C ? 
ATOM   1459 CD1 CD1 . TYR TYR TYR A A 189 189 . 27.748 55.702 10.409  1.00 30.48  1 . C ? 
ATOM   1460 CD2 CD2 . TYR TYR TYR A A 189 189 . 25.708 56.944 10.514  1.00 38.87  1 . C ? 
ATOM   1461 CE1 CE1 . TYR TYR TYR A A 189 189 . 28.332 56.567 11.319  1.00 24.31  1 . C ? 
ATOM   1462 CE2 CE2 . TYR TYR TYR A A 189 189 . 26.273 57.814 11.429  1.00 36.82  1 . C ? 
ATOM   1463 CZ  CZ  . TYR TYR TYR A A 189 189 . 27.587 57.623 11.835  1.00 39.84  1 . C ? 
ATOM   1464 OH  OH  . TYR TYR TYR A A 189 189 . 28.153 58.505 12.737  1.00 37.58  1 . O ? 
ATOM   1465 N   N   . VAL VAL VAL A A 190 190 . 24.961 57.070 6.886   1.00 30.79  1 . N ? 
ATOM   1466 CA  CA  . VAL VAL VAL A A 190 190 . 24.739 58.456 6.492   1.00 30.85  1 . C ? 
ATOM   1467 C   C   . VAL VAL VAL A A 190 190 . 24.070 59.174 7.645   1.00 29.16  1 . C ? 
ATOM   1468 O   O   . VAL VAL VAL A A 190 190 . 23.288 58.592 8.402   1.00 32.85  1 . O ? 
ATOM   1469 CB  CB  . VAL VAL VAL A A 190 190 . 23.880 58.617 5.222   1.00 29.31  1 . C ? 
ATOM   1470 CG1 CG1 . VAL VAL VAL A A 190 190 . 24.605 58.082 4.018   1.00 33.50  1 . C ? 
ATOM   1471 CG2 CG2 . VAL VAL VAL A A 190 190 . 22.526 57.951 5.412   1.00 36.99  1 . C ? 
ATOM   1472 N   N   . TYR TYR TYR A A 191 191 . 24.398 60.454 7.774   1.00 34.59  1 . N ? 
ATOM   1473 CA  CA  . TYR TYR TYR A A 191 191 . 23.840 61.325 8.790   1.00 34.07  1 . C ? 
ATOM   1474 C   C   . TYR TYR TYR A A 191 191 . 23.956 62.755 8.276   1.00 40.04  1 . C ? 
ATOM   1475 O   O   . TYR TYR TYR A A 191 191 . 24.975 63.098 7.644   1.00 31.35  1 . O ? 
ATOM   1476 CB  CB  . TYR TYR TYR A A 191 191 . 24.562 61.145 10.134  1.00 28.70  1 . C ? 
ATOM   1477 CG  CG  . TYR TYR TYR A A 191 191 . 23.745 61.590 11.309  1.00 31.30  1 . C ? 
ATOM   1478 CD1 CD1 . TYR TYR TYR A A 191 191 . 22.706 60.808 11.795  1.00 33.02  1 . C ? 
ATOM   1479 CD2 CD2 . TYR TYR TYR A A 191 191 . 24.002 62.801 11.930  1.00 25.76  1 . C ? 
ATOM   1480 CE1 CE1 . TYR TYR TYR A A 191 191 . 21.932 61.230 12.886  1.00 35.26  1 . C ? 
ATOM   1481 CE2 CE2 . TYR TYR TYR A A 191 191 . 23.241 63.239 12.995  1.00 38.46  1 . C ? 
ATOM   1482 CZ  CZ  . TYR TYR TYR A A 191 191 . 22.212 62.452 13.482  1.00 40.94  1 . C ? 
ATOM   1483 OH  OH  . TYR TYR TYR A A 191 191 . 21.471 62.902 14.562  1.00 46.64  1 . O ? 
ATOM   1484 N   N   . PRO PRO PRO A A 192 192 . 22.952 63.607 8.517   1.00 36.82  1 . N ? 
ATOM   1485 CA  CA  . PRO PRO PRO A A 192 192 . 22.933 64.925 7.849   1.00 31.36  1 . C ? 
ATOM   1486 C   C   . PRO PRO PRO A A 192 192 . 24.032 65.888 8.308   1.00 43.24  1 . C ? 
ATOM   1487 O   O   . PRO PRO PRO A A 192 192 . 24.427 66.759 7.522   1.00 44.88  1 . O ? 
ATOM   1488 CB  CB  . PRO PRO PRO A A 192 192 . 21.530 65.465 8.173   1.00 36.00  1 . C ? 
ATOM   1489 CG  CG  . PRO PRO PRO A A 192 192 . 21.094 64.693 9.408   1.00 38.11  1 . C ? 
ATOM   1490 CD  CD  . PRO PRO PRO A A 192 192 . 21.748 63.354 9.329   1.00 28.81  1 . C ? 
ATOM   1491 N   N   . TYR TYR TYR A A 193 193 . 24.568 65.756 9.523   1.00 30.61  1 . N ? 
ATOM   1492 CA  CA  . TYR TYR TYR A A 193 193 . 25.567 66.718 9.969   1.00 48.40  1 . C ? 
ATOM   1493 C   C   . TYR TYR TYR A A 193 193 . 26.473 66.108 11.036  1.00 48.96  1 . C ? 
ATOM   1494 O   O   . TYR TYR TYR A A 193 193 . 26.105 65.151 11.734  1.00 35.98  1 . O ? 
ATOM   1495 CB  CB  . TYR TYR TYR A A 193 193 . 24.898 67.998 10.509  1.00 58.09  1 . C ? 
ATOM   1496 CG  CG  . TYR TYR TYR A A 193 193 . 23.588 67.730 11.224  1.00 77.24  1 . C ? 
ATOM   1497 CD1 CD1 . TYR TYR TYR A A 193 193 . 22.363 68.079 10.649  1.00 84.26  1 . C ? 
ATOM   1498 CD2 CD2 . TYR TYR TYR A A 193 193 . 23.574 67.104 12.471  1.00 86.10  1 . C ? 
ATOM   1499 CE1 CE1 . TYR TYR TYR A A 193 193 . 21.159 67.814 11.309  1.00 86.76  1 . C ? 
ATOM   1500 CE2 CE2 . TYR TYR TYR A A 193 193 . 22.381 66.838 13.137  1.00 89.28  1 . C ? 
ATOM   1501 CZ  CZ  . TYR TYR TYR A A 193 193 . 21.178 67.192 12.555  1.00 87.99  1 . C ? 
ATOM   1502 OH  OH  . TYR TYR TYR A A 193 193 . 20.005 66.921 13.231  1.00 81.80  1 . O ? 
ATOM   1503 N   N   . LYS LYS LYS A A 194 194 . 27.674 66.688 11.149  1.00 48.06  1 . N ? 
ATOM   1504 CA  CA  . LYS LYS LYS A A 194 194 . 28.577 66.380 12.248  1.00 43.79  1 . C ? 
ATOM   1505 C   C   . LYS LYS LYS A A 194 194 . 27.930 66.766 13.574  1.00 39.13  1 . C ? 
ATOM   1506 O   O   . LYS LYS LYS A A 194 194 . 27.276 67.807 13.686  1.00 40.68  1 . O ? 
ATOM   1507 CB  CB  . LYS LYS LYS A A 194 194 . 29.907 67.131 12.075  1.00 49.73  1 . C ? 
ATOM   1508 CG  CG  . LYS LYS LYS A A 194 194 . 30.876 66.523 11.057  1.00 58.60  1 . C ? 
ATOM   1509 CD  CD  . LYS LYS LYS A A 194 194 . 32.154 67.365 10.878  1.00 61.76  1 . C ? 
ATOM   1510 CE  CE  . LYS LYS LYS A A 194 194 . 33.088 66.741 9.831   1.00 68.59  1 . C ? 
ATOM   1511 NZ  NZ  . LYS LYS LYS A A 194 194 . 34.257 67.606 9.466   1.00 70.71  1 . N ? 
ATOM   1512 N   N   . THR THR THR A A 195 195 . 28.108 65.920 14.583  1.00 34.44  1 . N ? 
ATOM   1513 CA  CA  . THR THR THR A A 195 195 . 27.650 66.220 15.933  1.00 38.78  1 . C ? 
ATOM   1514 C   C   . THR THR THR A A 195 195 . 28.798 66.019 16.911  1.00 41.64  1 . C ? 
ATOM   1515 O   O   . THR THR THR A A 195 195 . 29.871 65.518 16.557  1.00 40.04  1 . O ? 
ATOM   1516 CB  CB  . THR THR THR A A 195 195 . 26.467 65.334 16.341  1.00 31.19  1 . C ? 
ATOM   1517 OG1 OG1 . THR THR THR A A 195 195 . 26.945 64.001 16.564  1.00 33.22  1 . O ? 
ATOM   1518 CG2 CG2 . THR THR THR A A 195 195 . 25.373 65.329 15.245  1.00 35.70  1 . C ? 
ATOM   1519 N   N   . ARG ARG ARG A A 196 196 . 28.554 66.411 18.163  1.00 40.68  1 . N ? 
ATOM   1520 CA  CA  . ARG ARG ARG A A 196 196 . 29.514 66.119 19.224  1.00 38.64  1 . C ? 
ATOM   1521 C   C   . ARG ARG ARG A A 196 196 . 29.749 64.615 19.363  1.00 37.07  1 . C ? 
ATOM   1522 O   O   . ARG ARG ARG A A 196 196 . 30.868 64.191 19.678  1.00 42.71  1 . O ? 
ATOM   1523 CB  CB  . ARG ARG ARG A A 196 196 . 29.034 66.727 20.549  1.00 33.97  1 . C ? 
ATOM   1524 CG  CG  . ARG ARG ARG A A 196 196 . 28.896 68.243 20.490  1.00 56.62  1 . C ? 
ATOM   1525 CD  CD  . ARG ARG ARG A A 196 196 . 27.514 68.737 20.965  1.00 75.67  1 . C ? 
ATOM   1526 NE  NE  . ARG ARG ARG A A 196 196 . 26.354 67.980 20.450  1.00 79.15  1 . N ? 
ATOM   1527 CZ  CZ  . ARG ARG ARG A A 196 196 . 25.763 68.165 19.265  1.00 63.17  1 . C ? 
ATOM   1528 NH1 NH1 . ARG ARG ARG A A 196 196 . 26.210 69.071 18.407  1.00 61.53  1 . N ? 
ATOM   1529 NH2 NH2 . ARG ARG ARG A A 196 196 . 24.710 67.434 18.937  1.00 55.20  1 . N ? 
ATOM   1530 N   N   . ILE ILE ILE A A 197 197 . 28.723 63.799 19.107  1.00 33.11  1 . N ? 
ATOM   1531 CA  CA  . ILE ILE ILE A A 197 197 . 28.889 62.346 19.146  1.00 38.54  1 . C ? 
ATOM   1532 C   C   . ILE ILE ILE A A 197 197 . 29.818 61.872 18.028  1.00 39.40  1 . C ? 
ATOM   1533 O   O   . ILE ILE ILE A A 197 197 . 30.777 61.127 18.275  1.00 31.69  1 . O ? 
ATOM   1534 CB  CB  . ILE ILE ILE A A 197 197 . 27.523 61.648 19.075  1.00 39.60  1 . C ? 
ATOM   1535 CG1 CG1 . ILE ILE ILE A A 197 197 . 26.770 61.898 20.372  1.00 50.13  1 . C ? 
ATOM   1536 CG2 CG2 . ILE ILE ILE A A 197 197 . 27.702 60.145 18.815  1.00 43.00  1 . C ? 
ATOM   1537 CD1 CD1 . ILE ILE ILE A A 197 197 . 27.225 60.999 21.502  1.00 62.07  1 . C ? 
ATOM   1538 N   N   . THR THR THR A A 198 198 . 29.563 62.306 16.784  1.00 27.54  1 . N ? 
ATOM   1539 CA  CA  . THR THR THR A A 198 198 . 30.399 61.827 15.685  1.00 32.66  1 . C ? 
ATOM   1540 C   C   . THR THR THR A A 198 198 . 31.835 62.319 15.837  1.00 31.78  1 . C ? 
ATOM   1541 O   O   . THR THR THR A A 198 198 . 32.768 61.619 15.426  1.00 34.85  1 . O ? 
ATOM   1542 CB  CB  . THR THR THR A A 198 198 . 29.808 62.209 14.296  1.00 33.39  1 . C ? 
ATOM   1543 OG1 OG1 . THR THR THR A A 198 198 . 29.823 63.632 14.072  1.00 34.16  1 . O ? 
ATOM   1544 CG2 CG2 . THR THR THR A A 198 198 . 28.353 61.694 14.152  1.00 28.10  1 . C ? 
ATOM   1545 N   N   . GLU GLU GLU A A 199 199 . 32.039 63.492 16.454  1.00 31.91  1 . N ? 
ATOM   1546 CA  CA  . GLU GLU GLU A A 199 199 . 33.407 63.923 16.745  1.00 41.93  1 . C ? 
ATOM   1547 C   C   . GLU GLU GLU A A 199 199 . 34.028 63.055 17.842  1.00 39.51  1 . C ? 
ATOM   1548 O   O   . GLU GLU GLU A A 199 199 . 35.197 62.676 17.759  1.00 35.35  1 . O ? 
ATOM   1549 CB  CB  . GLU GLU GLU A A 199 199 . 33.425 65.400 17.135  1.00 44.28  1 . C ? 
ATOM   1550 CG  CG  . GLU GLU GLU A A 199 199 . 33.108 66.359 15.990  1.00 59.83  1 . C ? 
ATOM   1551 CD  CD  . GLU GLU GLU A A 199 199 . 34.320 66.672 15.111  1.00 78.03  1 . C ? 
ATOM   1552 OE1 OE1 . GLU GLU GLU A A 199 199 . 34.426 66.103 13.995  1.00 74.90  1 . O ? 
ATOM   1553 OE2 OE2 . GLU GLU GLU A A 199 199 . 35.166 67.492 15.541  1.00 86.67  1 . O ? 
ATOM   1554 N   N   . PHE PHE PHE A A 200 200 . 33.241 62.699 18.855  1.00 24.43  1 . N ? 
ATOM   1555 CA  CA  . PHE PHE PHE A A 200 200 . 33.726 61.833 19.921  1.00 39.24  1 . C ? 
ATOM   1556 C   C   . PHE PHE PHE A A 200 200 . 34.118 60.458 19.376  1.00 33.62  1 . C ? 
ATOM   1557 O   O   . PHE PHE PHE A A 200 200 . 35.228 59.959 19.629  1.00 26.90  1 . O ? 
ATOM   1558 CB  CB  . PHE PHE PHE A A 200 200 . 32.632 61.738 20.986  1.00 32.57  1 . C ? 
ATOM   1559 CG  CG  . PHE PHE PHE A A 200 200 . 32.980 60.892 22.152  1.00 33.25  1 . C ? 
ATOM   1560 CD1 CD1 . PHE PHE PHE A A 200 200 . 34.187 61.043 22.802  1.00 32.24  1 . C ? 
ATOM   1561 CD2 CD2 . PHE PHE PHE A A 200 200 . 32.070 59.956 22.627  1.00 35.63  1 . C ? 
ATOM   1562 CE1 CE1 . PHE PHE PHE A A 200 200 . 34.494 60.250 23.909  1.00 37.58  1 . C ? 
ATOM   1563 CE2 CE2 . PHE PHE PHE A A 200 200 . 32.364 59.171 23.724  1.00 35.05  1 . C ? 
ATOM   1564 CZ  CZ  . PHE PHE PHE A A 200 200 . 33.583 59.318 24.371  1.00 29.62  1 . C ? 
ATOM   1565 N   N   . VAL VAL VAL A A 201 201 . 33.212 59.835 18.616  1.00 23.56  1 . N ? 
ATOM   1566 CA  CA  . VAL VAL VAL A A 201 201 . 33.496 58.546 17.988  1.00 29.52  1 . C ? 
ATOM   1567 C   C   . VAL VAL VAL A A 201 201 . 34.791 58.616 17.183  1.00 35.38  1 . C ? 
ATOM   1568 O   O   . VAL VAL VAL A A 201 201 . 35.627 57.707 17.240  1.00 39.38  1 . O ? 
ATOM   1569 CB  CB  . VAL VAL VAL A A 201 201 . 32.305 58.128 17.102  1.00 33.37  1 . C ? 
ATOM   1570 CG1 CG1 . VAL VAL VAL A A 201 201 . 32.667 56.936 16.166  1.00 25.42  1 . C ? 
ATOM   1571 CG2 CG2 . VAL VAL VAL A A 201 201 . 31.117 57.828 17.971  1.00 24.11  1 . C ? 
ATOM   1572 N   N   . GLY GLY GLY A A 202 202 . 34.980 59.702 16.428  1.00 38.65  1 . N ? 
ATOM   1573 CA  CA  . GLY GLY GLY A A 202 202 . 36.180 59.824 15.617  1.00 34.46  1 . C ? 
ATOM   1574 C   C   . GLY GLY GLY A A 202 202 . 37.448 59.790 16.449  1.00 39.57  1 . C ? 
ATOM   1575 O   O   . GLY GLY GLY A A 202 202 . 38.424 59.128 16.086  1.00 33.43  1 . O ? 
ATOM   1576 N   N   . LEU LEU LEU A A 203 203 . 37.445 60.491 17.584  1.00 37.39  1 . N ? 
ATOM   1577 CA  CA  . LEU LEU LEU A A 203 203 . 38.585 60.439 18.491  1.00 42.54  1 . C ? 
ATOM   1578 C   C   . LEU LEU LEU A A 203 203 . 38.766 59.045 19.075  1.00 36.44  1 . C ? 
ATOM   1579 O   O   . LEU LEU LEU A A 203 203 . 39.901 58.587 19.271  1.00 32.81  1 . O ? 
ATOM   1580 CB  CB  . LEU LEU LEU A A 203 203 . 38.403 61.463 19.613  1.00 49.69  1 . C ? 
ATOM   1581 CG  CG  . LEU LEU LEU A A 203 203 . 38.508 62.942 19.245  1.00 53.41  1 . C ? 
ATOM   1582 CD1 CD1 . LEU LEU LEU A A 203 203 . 38.320 63.817 20.479  1.00 51.68  1 . C ? 
ATOM   1583 CD2 CD2 . LEU LEU LEU A A 203 203 . 39.857 63.221 18.585  1.00 56.57  1 . C ? 
ATOM   1584 N   N   . LEU LEU LEU A A 204 204 . 37.661 58.371 19.396  1.00 30.21  1 . N ? 
ATOM   1585 CA  CA  . LEU LEU LEU A A 204 204 . 37.767 57.043 19.990  1.00 34.00  1 . C ? 
ATOM   1586 C   C   . LEU LEU LEU A A 204 204 . 38.419 56.077 19.008  1.00 38.32  1 . C ? 
ATOM   1587 O   O   . LEU LEU LEU A A 204 204 . 39.343 55.333 19.371  1.00 30.91  1 . O ? 
ATOM   1588 CB  CB  . LEU LEU LEU A A 204 204 . 36.377 56.535 20.408  1.00 30.31  1 . C ? 
ATOM   1589 CG  CG  . LEU LEU LEU A A 204 204 . 35.750 57.082 21.694  1.00 40.96  1 . C ? 
ATOM   1590 CD1 CD1 . LEU LEU LEU A A 204 204 . 34.256 56.727 21.746  1.00 33.49  1 . C ? 
ATOM   1591 CD2 CD2 . LEU LEU LEU A A 204 204 . 36.511 56.596 22.968  1.00 33.07  1 . C ? 
ATOM   1592 N   N   . GLN GLN GLN A A 205 205 . 37.972 56.111 17.746  1.00 26.86  1 . N ? 
ATOM   1593 CA  CA  . GLN GLN GLN A A 205 205 . 38.469 55.181 16.726  1.00 35.62  1 . C ? 
ATOM   1594 C   C   . GLN GLN GLN A A 205 205 . 39.959 55.370 16.497  1.00 33.67  1 . C ? 
ATOM   1595 O   O   . GLN GLN GLN A A 205 205 . 40.684 54.404 16.229  1.00 39.78  1 . O ? 
ATOM   1596 CB  CB  . GLN GLN GLN A A 205 205 . 37.703 55.378 15.410  1.00 27.89  1 . C ? 
ATOM   1597 CG  CG  . GLN GLN GLN A A 205 205 . 36.219 54.957 15.449  1.00 27.90  1 . C ? 
ATOM   1598 CD  CD  . GLN GLN GLN A A 205 205 . 35.477 55.349 14.158  1.00 39.14  1 . C ? 
ATOM   1599 OE1 OE1 . GLN GLN GLN A A 205 205 . 35.753 56.399 13.567  1.00 39.69  1 . O ? 
ATOM   1600 NE2 NE2 . GLN GLN GLN A A 205 205 . 34.553 54.492 13.706  1.00 40.78  1 . N ? 
ATOM   1601 N   N   . LYS LYS LYS A A 206 206 . 40.437 56.601 16.643  1.00 36.11  1 . N ? 
ATOM   1602 CA  CA  . LYS LYS LYS A A 206 206 . 41.859 56.888 16.567  1.00 44.54  1 . C ? 
ATOM   1603 C   C   . LYS LYS LYS A A 206 206 . 42.609 56.559 17.855  1.00 45.43  1 . C ? 
ATOM   1604 O   O   . LYS LYS LYS A A 206 206 . 43.842 56.552 17.839  1.00 50.45  1 . O ? 
ATOM   1605 CB  CB  . LYS LYS LYS A A 206 206 . 42.055 58.360 16.192  1.00 39.58  1 . C ? 
ATOM   1606 CG  CG  . LYS LYS LYS A A 206 206 . 41.916 58.631 14.687  1.00 48.86  1 . C ? 
ATOM   1607 CD  CD  . LYS LYS LYS A A 206 206 . 40.885 59.720 14.407  1.00 65.97  1 . C ? 
ATOM   1608 CE  CE  . LYS LYS LYS A A 206 206 . 40.610 59.898 12.922  1.00 73.60  1 . C ? 
ATOM   1609 NZ  NZ  . LYS LYS LYS A A 206 206 . 41.858 60.194 12.164  1.00 79.06  1 . N ? 
ATOM   1610 N   N   . GLY GLY GLY A A 207 207 . 41.910 56.269 18.958  1.00 40.26  1 . N ? 
ATOM   1611 CA  CA  . GLY GLY GLY A A 207 207 . 42.589 56.076 20.232  1.00 33.17  1 . C ? 
ATOM   1612 C   C   . GLY GLY GLY A A 207 207 . 43.133 57.355 20.828  1.00 36.19  1 . C ? 
ATOM   1613 O   O   . GLY GLY GLY A A 207 207 . 44.044 57.318 21.673  1.00 34.51  1 . O ? 
ATOM   1614 N   N   . GLU GLU GLU A A 208 208 . 42.601 58.493 20.391  1.00 32.03  1 . N ? 
ATOM   1615 CA  CA  . GLU GLU GLU A A 208 208 . 43.006 59.793 20.887  1.00 42.08  1 . C ? 
ATOM   1616 C   C   . GLU GLU GLU A A 208 208 . 42.290 60.177 22.175  1.00 37.38  1 . C ? 
ATOM   1617 O   O   . GLU GLU GLU A A 208 208 . 42.752 61.085 22.875  1.00 32.72  1 . O ? 
ATOM   1618 CB  CB  . GLU GLU GLU A A 208 208 . 42.756 60.851 19.806  1.00 44.85  1 . C ? 
ATOM   1619 CG  CG  . GLU GLU GLU A A 208 208 . 43.718 60.765 18.626  1.00 52.45  1 . C ? 
ATOM   1620 CD  CD  . GLU GLU GLU A A 208 208 . 45.099 61.330 18.950  1.00 62.59  1 . C ? 
ATOM   1621 OE1 OE1 . GLU GLU GLU A A 208 208 . 45.671 62.038 18.097  1.00 72.24  1 . O ? 
ATOM   1622 OE2 OE2 . GLU GLU GLU A A 208 208 . 45.621 61.068 20.054  1.00 68.16  1 . O ? 
ATOM   1623 N   N   . ILE ILE ILE A A 209 209 . 41.172 59.523 22.489  1.00 31.14  1 . N ? 
ATOM   1624 CA  CA  . ILE ILE ILE A A 209 209 . 40.467 59.723 23.747  1.00 32.74  1 . C ? 
ATOM   1625 C   C   . ILE ILE ILE A A 209 209 . 40.059 58.349 24.259  1.00 29.62  1 . C ? 
ATOM   1626 O   O   . ILE ILE ILE A A 209 209 . 39.723 57.463 23.466  1.00 29.12  1 . O ? 
ATOM   1627 CB  CB  . ILE ILE ILE A A 209 209 . 39.248 60.652 23.571  1.00 35.33  1 . C ? 
ATOM   1628 CG1 CG1 . ILE ILE ILE A A 209 209 . 38.753 61.122 24.933  1.00 33.70  1 . C ? 
ATOM   1629 CG2 CG2 . ILE ILE ILE A A 209 209 . 38.118 59.938 22.766  1.00 26.59  1 . C ? 
ATOM   1630 CD1 CD1 . ILE ILE ILE A A 209 209 . 37.713 62.214 24.871  1.00 35.26  1 . C ? 
ATOM   1631 N   N   . PHE PHE PHE A A 210 210 . 40.129 58.159 25.577  1.00 33.75  1 . N ? 
ATOM   1632 CA  CA  . PHE PHE PHE A A 210 210 . 39.937 56.877 26.268  1.00 40.09  1 . C ? 
ATOM   1633 C   C   . PHE PHE PHE A A 210 210 . 40.502 55.692 25.479  1.00 44.45  1 . C ? 
ATOM   1634 O   O   . PHE PHE PHE A A 210 210 . 39.735 54.843 24.986  1.00 41.31  1 . O ? 
ATOM   1635 CB  CB  . PHE PHE PHE A A 210 210 . 38.448 56.676 26.578  1.00 38.66  1 . C ? 
ATOM   1636 CG  CG  . PHE PHE PHE A A 210 210 . 37.896 57.721 27.503  1.00 34.11  1 . C ? 
ATOM   1637 CD1 CD1 . PHE PHE PHE A A 210 210 . 38.353 57.811 28.809  1.00 41.83  1 . C ? 
ATOM   1638 CD2 CD2 . PHE PHE PHE A A 210 210 . 36.965 58.640 27.060  1.00 28.65  1 . C ? 
ATOM   1639 CE1 CE1 . PHE PHE PHE A A 210 210 . 37.873 58.790 29.677  1.00 42.16  1 . C ? 
ATOM   1640 CE2 CE2 . PHE PHE PHE A A 210 210 . 36.480 59.618 27.912  1.00 35.78  1 . C ? 
ATOM   1641 CZ  CZ  . PHE PHE PHE A A 210 210 . 36.933 59.689 29.222  1.00 43.00  1 . C ? 
ATOM   1642 N   N   . PRO PRO PRO A A 211 211 . 41.834 55.591 25.346  1.00 46.91  1 . N ? 
ATOM   1643 CA  CA  . PRO PRO PRO A A 211 211 . 42.405 54.564 24.446  1.00 45.77  1 . C ? 
ATOM   1644 C   C   . PRO PRO PRO A A 211 211 . 42.013 53.148 24.823  1.00 37.62  1 . C ? 
ATOM   1645 O   O   . PRO PRO PRO A A 211 211 . 42.028 52.264 23.962  1.00 35.49  1 . O ? 
ATOM   1646 CB  CB  . PRO PRO PRO A A 211 211 . 43.928 54.760 24.573  1.00 34.92  1 . C ? 
ATOM   1647 CG  CG  . PRO PRO PRO A A 211 211 . 44.141 55.996 25.433  1.00 45.92  1 . C ? 
ATOM   1648 CD  CD  . PRO PRO PRO A A 211 211 . 42.858 56.212 26.208  1.00 47.71  1 . C ? 
ATOM   1649 N   N   . GLU GLU GLU A A 212 212 . 41.672 52.904 26.089  1.00 40.11  1 . N ? 
ATOM   1650 CA  CA  . GLU GLU GLU A A 212 212 . 41.275 51.561 26.496  1.00 46.83  1 . C ? 
ATOM   1651 C   C   . GLU GLU GLU A A 212 212 . 40.087 51.044 25.674  1.00 42.20  1 . C ? 
ATOM   1652 O   O   . GLU GLU GLU A A 212 212 . 39.955 49.831 25.477  1.00 42.84  1 . O ? 
ATOM   1653 CB  CB  . GLU GLU GLU A A 212 212 . 40.960 51.559 27.995  1.00 35.31  1 . C ? 
ATOM   1654 CG  CG  . GLU GLU GLU A A 212 212 . 39.837 52.537 28.393  1.00 46.29  1 . C ? 
ATOM   1655 CD  CD  . GLU GLU GLU A A 212 212 . 40.347 53.876 28.987  1.00 60.19  1 . C ? 
ATOM   1656 OE1 OE1 . GLU GLU GLU A A 212 212 . 39.984 54.204 30.144  1.00 63.63  1 . O ? 
ATOM   1657 OE2 OE2 . GLU GLU GLU A A 212 212 . 41.096 54.606 28.302  1.00 55.39  1 . O ? 
ATOM   1658 N   N   . ILE ILE ILE A A 213 213 . 39.229 51.937 25.168  1.00 38.59  1 . N ? 
ATOM   1659 CA  CA  . ILE ILE ILE A A 213 213 . 38.042 51.488 24.438  1.00 34.79  1 . C ? 
ATOM   1660 C   C   . ILE ILE ILE A A 213 213 . 38.431 50.901 23.088  1.00 41.68  1 . C ? 
ATOM   1661 O   O   . ILE ILE ILE A A 213 213 . 38.002 49.793 22.730  1.00 42.05  1 . O ? 
ATOM   1662 CB  CB  . ILE ILE ILE A A 213 213 . 37.027 52.635 24.280  1.00 35.86  1 . C ? 
ATOM   1663 CG1 CG1 . ILE ILE ILE A A 213 213 . 36.442 53.005 25.645  1.00 28.39  1 . C ? 
ATOM   1664 CG2 CG2 . ILE ILE ILE A A 213 213 . 35.932 52.255 23.227  1.00 27.59  1 . C ? 
ATOM   1665 CD1 CD1 . ILE ILE ILE A A 213 213 . 35.520 54.241 25.630  1.00 28.60  1 . C ? 
ATOM   1666 N   N   . LYS LYS LYS A A 214 214 . 39.250 51.633 22.318  1.00 42.37  1 . N ? 
ATOM   1667 CA  CA  . LYS LYS LYS A A 214 214 . 39.748 51.093 21.057  1.00 48.14  1 . C ? 
ATOM   1668 C   C   . LYS LYS LYS A A 214 214 . 40.385 49.733 21.271  1.00 44.59  1 . C ? 
ATOM   1669 O   O   . LYS LYS LYS A A 214 214 . 40.123 48.789 20.517  1.00 41.26  1 . O ? 
ATOM   1670 CB  CB  . LYS LYS LYS A A 214 214 . 40.748 52.057 20.406  1.00 50.59  1 . C ? 
ATOM   1671 CG  CG  . LYS LYS LYS A A 214 214 . 41.419 51.504 19.150  1.00 54.20  1 . C ? 
ATOM   1672 CD  CD  . LYS LYS LYS A A 214 214 . 42.301 52.546 18.456  1.00 60.00  1 . C ? 
ATOM   1673 CE  CE  . LYS LYS LYS A A 214 214 . 43.216 51.900 17.420  1.00 63.12  1 . C ? 
ATOM   1674 NZ  NZ  . LYS LYS LYS A A 214 214 . 42.577 50.683 16.843  1.00 67.90  1 . N ? 
ATOM   1675 N   N   . THR THR THR A A 215 215 . 41.184 49.609 22.332  1.00 44.28  1 . N ? 
ATOM   1676 CA  CA  . THR THR THR A A 215 215 . 41.925 48.381 22.582  1.00 50.62  1 . C ? 
ATOM   1677 C   C   . THR THR THR A A 215 215 . 40.986 47.209 22.803  1.00 53.40  1 . C ? 
ATOM   1678 O   O   . THR THR THR A A 215 215 . 41.251 46.095 22.340  1.00 63.32  1 . O ? 
ATOM   1679 CB  CB  . THR THR THR A A 215 215 . 42.828 48.575 23.794  1.00 51.58  1 . C ? 
ATOM   1680 OG1 OG1 . THR THR THR A A 215 215 . 43.870 49.497 23.458  1.00 56.35  1 . O ? 
ATOM   1681 CG2 CG2 . THR THR THR A A 215 215 . 43.425 47.252 24.241  1.00 48.24  1 . C ? 
ATOM   1682 N   N   . ASN ASN ASN A A 216 216 . 39.859 47.452 23.467  1.00 52.73  1 . N ? 
ATOM   1683 CA  CA  . ASN ASN ASN A A 216 216 . 39.010 46.369 23.944  1.00 50.30  1 . C ? 
ATOM   1684 C   C   . ASN ASN ASN A A 216 216 . 37.837 46.044 23.031  1.00 45.10  1 . C ? 
ATOM   1685 O   O   . ASN ASN ASN A A 216 216 . 37.468 44.873 22.928  1.00 56.45  1 . O ? 
ATOM   1686 CB  CB  . ASN ASN ASN A A 216 216 . 38.485 46.695 25.343  1.00 49.20  1 . C ? 
ATOM   1687 CG  CG  . ASN ASN ASN A A 216 216 . 39.505 46.416 26.410  1.00 53.36  1 . C ? 
ATOM   1688 OD1 OD1 . ASN ASN ASN A A 216 216 . 39.737 45.260 26.779  1.00 67.98  1 . O ? 
ATOM   1689 ND2 ND2 . ASN ASN ASN A A 216 216 . 40.145 47.467 26.901  1.00 48.00  1 . N ? 
ATOM   1690 N   N   . ILE ILE ILE A A 217 217 . 37.281 47.020 22.327  1.00 35.79  1 . N ? 
ATOM   1691 CA  CA  . ILE ILE ILE A A 217 217 . 35.960 46.846 21.658  1.00 48.03  1 . C ? 
ATOM   1692 C   C   . ILE ILE ILE A A 217 217 . 36.043 47.133 20.149  1.00 44.96  1 . C ? 
ATOM   1693 O   O   . ILE ILE ILE A A 217 217 . 35.091 46.838 19.455  1.00 47.46  1 . O ? 
ATOM   1694 CB  CB  . ILE ILE ILE A A 217 217 . 34.856 47.668 22.355  1.00 48.02  1 . C ? 
ATOM   1695 CG1 CG1 . ILE ILE ILE A A 217 217 . 34.934 49.160 22.043  1.00 50.99  1 . C ? 
ATOM   1696 CG2 CG2 . ILE ILE ILE A A 217 217 . 34.854 47.403 23.846  1.00 50.71  1 . C ? 
ATOM   1697 CD1 CD1 . ILE ILE ILE A A 217 217 . 33.677 49.896 22.419  1.00 59.29  1 . C ? 
ATOM   1698 N   N   . LEU LEU LEU A A 218 218 . 37.172 47.634 19.683  1.00 51.51  1 . N ? 
ATOM   1699 CA  CA  . LEU LEU LEU A A 218 218 . 37.350 48.086 18.287  1.00 62.30  1 . C ? 
ATOM   1700 C   C   . LEU LEU LEU A A 218 218 . 38.498 47.327 17.620  1.00 77.69  1 . C ? 
ATOM   1701 O   O   . LEU LEU LEU A A 218 218 . 39.305 46.734 18.323  1.00 83.87  1 . O ? 
ATOM   1702 CB  CB  . LEU LEU LEU A A 218 218 . 37.677 49.577 18.269  1.00 70.08  1 . C ? 
ATOM   1703 CG  CG  . LEU LEU LEU A A 218 218 . 36.808 50.482 19.143  1.00 82.21  1 . C ? 
ATOM   1704 CD1 CD1 . LEU LEU LEU A A 218 218 . 37.306 51.918 19.097  1.00 82.79  1 . C ? 
ATOM   1705 CD2 CD2 . LEU LEU LEU A A 218 218 . 35.354 50.431 18.715  1.00 84.73  1 . C ? 
ATOM   1706 N   N   . ASP ASP ASP A A 219 219 . 38.560 47.356 16.299  1.00 86.96  1 . N ? 
ATOM   1707 CA  CA  . ASP ASP ASP A A 219 219 . 39.261 46.265 15.583  1.00 105.03 1 . C ? 
ATOM   1708 C   C   . ASP ASP ASP A A 219 219 . 39.811 46.671 14.220  1.00 111.10 1 . C ? 
ATOM   1709 O   O   . ASP ASP ASP A A 219 219 . 40.049 45.764 13.417  1.00 110.03 1 . O ? 
ATOM   1710 CB  CB  . ASP ASP ASP A A 219 219 . 38.309 45.099 15.351  1.00 110.28 1 . C ? 
ATOM   1711 CG  CG  . ASP ASP ASP A A 219 219 . 37.226 45.360 14.314  1.00 112.43 1 . C ? 
ATOM   1712 OD1 OD1 . ASP ASP ASP A A 219 219 . 37.176 46.476 13.764  1.00 110.51 1 . O ? 
ATOM   1713 OD2 OD2 . ASP ASP ASP A A 219 219 . 36.428 44.436 14.071  1.00 113.25 1 . O ? 
ATOM   1714 N   N   . ASN ASN ASN A A 220 220 . 39.986 47.954 13.950  1.00 117.08 1 . N ? 
ATOM   1715 CA  CA  . ASN ASN ASN A A 220 220 . 40.744 48.342 12.729  1.00 117.66 1 . C ? 
ATOM   1716 C   C   . ASN ASN ASN A A 220 220 . 39.894 48.071 11.478  1.00 107.55 1 . C ? 
ATOM   1717 O   O   . ASN ASN ASN A A 220 220 . 40.441 48.180 10.378  1.00 107.72 1 . O ? 
ATOM   1718 CB  CB  . ASN ASN ASN A A 220 220 . 42.095 47.635 12.576  1.00 127.90 1 . C ? 
ATOM   1719 CG  CG  . ASN ASN ASN A A 220 220 . 42.902 47.574 13.856  1.00 133.47 1 . C ? 
ATOM   1720 OD1 OD1 . ASN ASN ASN A A 220 220 . 42.852 46.581 14.578  1.00 137.49 1 . O ? 
ATOM   1721 ND2 ND2 . ASN ASN ASN A A 220 220 . 43.658 48.622 14.140  1.00 132.85 1 . N ? 
ATOM   1722 N   N   . HIS HIS HIS A A 221 221 . 38.601 47.796 11.635  1.00 92.69  1 . N ? 
ATOM   1723 CA  CA  . HIS HIS HIS A A 221 221 . 37.644 48.130 10.554  1.00 75.93  1 . C ? 
ATOM   1724 C   C   . HIS HIS HIS A A 221 221 . 36.642 49.138 11.097  1.00 61.92  1 . C ? 
ATOM   1725 O   O   . HIS HIS HIS A A 221 221 . 35.573 48.747 11.551  1.00 54.26  1 . O ? 
ATOM   1726 CB  CB  . HIS HIS HIS A A 221 221 . 37.040 46.864 9.954   1.00 83.98  1 . C ? 
ATOM   1727 CG  CG  . HIS HIS HIS A A 221 221 . 37.941 46.205 8.969   1.00 96.70  1 . C ? 
ATOM   1728 ND1 ND1 . HIS HIS HIS A A 221 221 . 38.664 46.925 8.043   1.00 97.60  1 . N ? 
ATOM   1729 CD2 CD2 . HIS HIS HIS A A 221 221 . 38.234 44.906 8.753   1.00 100.09 1 . C ? 
ATOM   1730 CE1 CE1 . HIS HIS HIS A A 221 221 . 39.369 46.099 7.302   1.00 100.49 1 . C ? 
ATOM   1731 NE2 NE2 . HIS HIS HIS A A 221 221 . 39.122 44.855 7.717   1.00 102.85 1 . N ? 
ATOM   1732 N   N   . PRO PRO PRO A A 222 222 . 37.020 50.419 11.074  1.00 57.20  1 . N ? 
ATOM   1733 CA  CA  . PRO PRO PRO A A 222 222 . 36.202 51.493 11.599  1.00 47.22  1 . C ? 
ATOM   1734 C   C   . PRO PRO PRO A A 222 222 . 34.968 51.802 10.740  1.00 50.25  1 . C ? 
ATOM   1735 O   O   . PRO PRO PRO A A 222 222 . 35.073 51.926 9.559   1.00 38.70  1 . O ? 
ATOM   1736 CB  CB  . PRO PRO PRO A A 222 222 . 37.163 52.687 11.620  1.00 38.99  1 . C ? 
ATOM   1737 CG  CG  . PRO PRO PRO A A 222 222 . 38.530 52.109 11.390  1.00 40.53  1 . C ? 
ATOM   1738 CD  CD  . PRO PRO PRO A A 222 222 . 38.282 50.894 10.534  1.00 56.06  1 . C ? 
ATOM   1739 N   N   . LYS LYS LYS A A 223 223 . 33.829 51.913 11.422  1.00 39.65  1 . N ? 
ATOM   1740 CA  CA  . LYS LYS LYS A A 223 223 . 32.568 52.432 10.868  1.00 37.66  1 . C ? 
ATOM   1741 C   C   . LYS LYS LYS A A 223 223 . 32.834 53.778 10.221  1.00 39.66  1 . C ? 
ATOM   1742 O   O   . LYS LYS LYS A A 223 223 . 33.442 54.635 10.826  1.00 39.28  1 . O ? 
ATOM   1743 CB  CB  . LYS LYS LYS A A 223 223 . 31.464 52.528 11.914  1.00 33.84  1 . C ? 
ATOM   1744 CG  CG  . LYS LYS LYS A A 223 223 . 30.095 52.899 11.379  1.00 41.32  1 . C ? 
ATOM   1745 CD  CD  . LYS LYS LYS A A 223 223 . 29.597 51.916 10.359  1.00 45.97  1 . C ? 
ATOM   1746 CE  CE  . LYS LYS LYS A A 223 223 . 28.095 51.794 10.377  1.00 53.45  1 . C ? 
ATOM   1747 NZ  NZ  . LYS LYS LYS A A 223 223 . 27.629 51.256 11.674  1.00 46.94  1 . N ? 
ATOM   1748 N   N   . ILE ILE ILE A A 224 224 . 32.379 53.875 8.991   1.00 41.19  1 . N ? 
ATOM   1749 CA  CA  . ILE ILE ILE A A 224 224 . 32.573 55.073 8.174   1.00 43.49  1 . C ? 
ATOM   1750 C   C   . ILE ILE ILE A A 224 224 . 31.336 55.971 8.261   1.00 38.03  1 . C ? 
ATOM   1751 O   O   . ILE ILE ILE A A 224 224 . 30.206 55.525 8.015   1.00 40.25  1 . O ? 
ATOM   1752 CB  CB  . ILE ILE ILE A A 224 224 . 32.883 54.697 6.713   1.00 48.89  1 . C ? 
ATOM   1753 CG1 CG1 . ILE ILE ILE A A 224 224 . 34.277 54.059 6.598   1.00 48.94  1 . C ? 
ATOM   1754 CG2 CG2 . ILE ILE ILE A A 224 224 . 32.762 55.909 5.798   1.00 41.17  1 . C ? 
ATOM   1755 CD1 CD1 . ILE ILE ILE A A 224 224 . 34.435 53.174 5.360   1.00 44.22  1 . C ? 
ATOM   1756 N   N   . PHE PHE PHE A A 225 225 . 31.558 57.242 8.598   1.00 37.81  1 . N ? 
ATOM   1757 CA  CA  . PHE PHE PHE A A 225 225 . 30.516 58.264 8.694   1.00 34.81  1 . C ? 
ATOM   1758 C   C   . PHE PHE PHE A A 225 225 . 30.497 59.058 7.390   1.00 31.25  1 . C ? 
ATOM   1759 O   O   . PHE PHE PHE A A 225 225 . 31.531 59.591 6.975   1.00 32.92  1 . O ? 
ATOM   1760 CB  CB  . PHE PHE PHE A A 225 225 . 30.774 59.177 9.905   1.00 29.16  1 . C ? 
ATOM   1761 CG  CG  . PHE PHE PHE A A 225 225 . 29.991 60.469 9.905   1.00 37.69  1 . C ? 
ATOM   1762 CD1 CD1 . PHE PHE PHE A A 225 225 . 28.655 60.501 9.566   1.00 46.58  1 . C ? 
ATOM   1763 CD2 CD2 . PHE PHE PHE A A 225 225 . 30.593 61.652 10.299  1.00 43.62  1 . C ? 
ATOM   1764 CE1 CE1 . PHE PHE PHE A A 225 225 . 27.937 61.696 9.585   1.00 49.02  1 . C ? 
ATOM   1765 CE2 CE2 . PHE PHE PHE A A 225 225 . 29.872 62.844 10.331  1.00 48.11  1 . C ? 
ATOM   1766 CZ  CZ  . PHE PHE PHE A A 225 225 . 28.543 62.862 9.970   1.00 44.91  1 . C ? 
ATOM   1767 N   N   . LEU LEU LEU A A 226 226 . 29.325 59.111 6.742   1.00 32.87  1 . N ? 
ATOM   1768 CA  CA  . LEU LEU LEU A A 226 226 . 29.111 59.863 5.507   1.00 35.25  1 . C ? 
ATOM   1769 C   C   . LEU LEU LEU A A 226 226 . 28.143 61.005 5.796   1.00 38.08  1 . C ? 
ATOM   1770 O   O   . LEU LEU LEU A A 226 226 . 26.999 60.774 6.208   1.00 46.86  1 . O ? 
ATOM   1771 CB  CB  . LEU LEU LEU A A 226 226 . 28.573 58.962 4.393   1.00 31.48  1 . C ? 
ATOM   1772 CG  CG  . LEU LEU LEU A A 226 226 . 29.524 57.837 3.965   1.00 49.95  1 . C ? 
ATOM   1773 CD1 CD1 . LEU LEU LEU A A 226 226 . 28.824 56.804 3.075   1.00 40.99  1 . C ? 
ATOM   1774 CD2 CD2 . LEU LEU LEU A A 226 226 . 30.754 58.415 3.255   1.00 45.85  1 . C ? 
ATOM   1775 N   N   . GLU GLU GLU A A 227 227 . 28.598 62.229 5.597   1.00 37.64  1 . N ? 
ATOM   1776 CA  CA  . GLU GLU GLU A A 227 227 . 27.773 63.393 5.873   1.00 47.73  1 . C ? 
ATOM   1777 C   C   . GLU GLU GLU A A 227 227 . 26.981 63.721 4.609   1.00 49.20  1 . C ? 
ATOM   1778 O   O   . GLU GLU GLU A A 227 227 . 27.558 64.113 3.597   1.00 48.53  1 . O ? 
ATOM   1779 CB  CB  . GLU GLU GLU A A 227 227 . 28.638 64.563 6.331   1.00 48.25  1 . C ? 
ATOM   1780 CG  CG  . GLU GLU GLU A A 227 227 . 27.831 65.759 6.789   1.00 61.66  1 . C ? 
ATOM   1781 CD  CD  . GLU GLU GLU A A 227 227 . 28.684 66.793 7.480   1.00 72.82  1 . C ? 
ATOM   1782 OE1 OE1 . GLU GLU GLU A A 227 227 . 29.875 66.506 7.715   1.00 77.45  1 . O ? 
ATOM   1783 OE2 OE2 . GLU GLU GLU A A 227 227 . 28.170 67.887 7.795   1.00 81.95  1 . O ? 
ATOM   1784 N   N   . VAL VAL VAL A A 228 228 . 25.661 63.557 4.665   1.00 46.13  1 . N ? 
ATOM   1785 CA  CA  . VAL VAL VAL A A 228 228 . 24.796 63.714 3.503   1.00 49.12  1 . C ? 
ATOM   1786 C   C   . VAL VAL VAL A A 228 228 . 23.640 64.628 3.877   1.00 49.85  1 . C ? 
ATOM   1787 O   O   . VAL VAL VAL A A 228 228 . 22.937 64.368 4.861   1.00 46.97  1 . O ? 
ATOM   1788 CB  CB  . VAL VAL VAL A A 228 228 . 24.255 62.358 3.012   1.00 49.43  1 . C ? 
ATOM   1789 CG1 CG1 . VAL VAL VAL A A 228 228 . 23.350 62.559 1.823   1.00 49.03  1 . C ? 
ATOM   1790 CG2 CG2 . VAL VAL VAL A A 228 228 . 25.398 61.409 2.688   1.00 45.55  1 . C ? 
ATOM   1791 N   N   . ARG ARG ARG A A 229 229 . 23.419 65.665 3.070   1.00 48.98  1 . N ? 
ATOM   1792 CA  CA  . ARG ARG ARG A A 229 229 . 22.335 66.621 3.286   1.00 52.73  1 . C ? 
ATOM   1793 C   C   . ARG ARG ARG A A 229 229 . 22.158 67.437 2.006   1.00 50.11  1 . C ? 
ATOM   1794 O   O   . ARG ARG ARG A A 229 229 . 22.893 67.264 1.030   1.00 54.67  1 . O ? 
ATOM   1795 CB  CB  . ARG ARG ARG A A 229 229 . 22.622 67.520 4.496   1.00 52.16  1 . C ? 
ATOM   1796 CG  CG  . ARG ARG ARG A A 229 229 . 23.964 68.244 4.412   1.00 61.41  1 . C ? 
ATOM   1797 CD  CD  . ARG ARG ARG A A 229 229 . 24.209 69.139 5.611   1.00 74.16  1 . C ? 
ATOM   1798 NE  NE  . ARG ARG ARG A A 229 229 . 24.955 70.340 5.253   1.00 91.06  1 . N ? 
ATOM   1799 CZ  CZ  . ARG ARG ARG A A 229 229 . 26.029 70.769 5.905   1.00 96.63  1 . C ? 
ATOM   1800 NH1 NH1 . ARG ARG ARG A A 229 229 . 26.651 71.877 5.515   1.00 106.80 1 . N ? 
ATOM   1801 NH2 NH2 . ARG ARG ARG A A 229 229 . 26.484 70.084 6.943   1.00 87.91  1 . N ? 
ATOM   1802 N   N   . GLU GLU GLU A A 230 230 . 21.189 68.344 2.023   1.00 48.85  1 . N ? 
ATOM   1803 CA  CA  . GLU GLU GLU A A 230 230 . 20.863 69.150 0.834   1.00 69.58  1 . C ? 
ATOM   1804 C   C   . GLU GLU GLU A A 230 230 . 22.026 70.015 0.338   1.00 77.61  1 . C ? 
ATOM   1805 O   O   . GLU GLU GLU A A 230 230 . 22.489 70.921 1.036   1.00 83.17  1 . O ? 
ATOM   1806 CB  CB  . GLU GLU GLU A A 230 230 . 19.652 70.043 1.117   1.00 83.84  1 . C ? 
ATOM   1807 CG  CG  . GLU GLU GLU A A 230 230 . 18.368 69.279 1.464   1.00 104.68 1 . C ? 
ATOM   1808 CD  CD  . GLU GLU GLU A A 230 230 . 18.240 68.912 2.957   1.00 114.26 1 . C ? 
ATOM   1809 OE1 OE1 . GLU GLU GLU A A 230 230 . 17.090 68.699 3.414   1.00 112.68 1 . O ? 
ATOM   1810 OE2 OE2 . GLU GLU GLU A A 230 230 . 19.274 68.833 3.668   1.00 112.80 1 . O ? 
HETATM 1811 O   O   . HOH HOH HOH S . 1   1   . 39.719 54.584 22.306  1.00 44.99  1 . O ? 
HETATM 1812 O   O   . HOH HOH HOH S . 2   2   . 39.291 49.097 30.333  1.00 54.23  1 . O ? 
HETATM 1813 O   O   . HOH HOH HOH S . 3   3   . 23.201 41.258 14.730  1.00 51.97  1 . O ? 
HETATM 1814 O   O   . HOH HOH HOH S . 4   4   . 13.648 45.171 18.764  1.00 43.11  1 . O ? 
HETATM 1815 O   O   . HOH HOH HOH S . 5   5   . 31.975 64.313 13.284  1.00 41.96  1 . O ? 
HETATM 1816 O   O   . HOH HOH HOH S . 6   6   . 16.404 50.150 15.564  1.00 50.42  1 . O ? 
HETATM 1817 O   O   . HOH HOH HOH S . 7   7   . 35.068 64.488 22.353  1.00 47.30  1 . O ? 
HETATM 1818 O   O   . HOH HOH HOH S . 8   8   . 37.034 51.725 7.680   1.00 48.55  1 . O ? 
HETATM 1819 O   O   . HOH HOH HOH S . 9   9   . 30.537 57.752 13.425  1.00 47.96  1 . O ? 
HETATM 1820 O   O   . HOH HOH HOH S . 10  10  . 19.269 70.355 33.917  1.00 58.05  1 . O ? 
HETATM 1821 O   O   . HOH HOH HOH S . 11  11  . 7.339  63.207 9.432   1.00 41.64  1 . O ? 
HETATM 1822 O   O   . HOH HOH HOH S . 12  12  . 27.289 42.674 16.099  1.00 51.08  1 . O ? 
HETATM 1823 O   O   . HOH HOH HOH S . 13  13  . 36.804 63.550 15.700  1.00 45.18  1 . O ? 
HETATM 1824 O   O   . HOH HOH HOH S . 14  14  . 28.637 41.871 13.566  1.00 45.91  1 . O ? 
HETATM 1825 O   O   . HOH HOH HOH S . 15  15  . 36.002 44.827 16.617  1.00 59.36  1 . O ? 
HETATM 1826 O   O   . HOH HOH HOH S . 16  16  . 33.427 44.766 3.870   1.00 53.26  1 . O ? 
HETATM 1827 O   O   . HOH HOH HOH S . 17  17  . 27.502 48.901 11.182  1.00 40.58  1 . O ? 
HETATM 1828 O   O   . HOH HOH HOH S . 18  18  . 25.515 52.989 12.053  1.00 46.29  1 . O ? 
HETATM 1829 O   O   . HOH HOH HOH S . 20  20  . 17.259 61.548 18.910  1.00 54.34  1 . O ? 
HETATM 1830 O   O   . HOH HOH HOH S . 21  21  . 23.380 35.843 19.339  1.00 48.71  1 . O ? 
HETATM 1831 O   O   . HOH HOH HOH S . 22  22  . 21.500 36.784 19.785  1.00 55.24  1 . O ? 
HETATM 1832 O   O   . HOH HOH HOH S . 23  23  . 10.624 46.440 -10.206 1.00 62.49  1 . O ? 
HETATM 1833 O   O   . HOH HOH HOH S . 24  24  . 14.209 52.990 29.547  1.00 64.54  1 . O ? 
HETATM 1834 O   O   . HOH HOH HOH S . 25  25  . 15.507 51.292 30.582  1.00 54.17  1 . O ? 
# 
loop_
_atom_site_anisotrop.id 
_atom_site_anisotrop.pdbx_auth_atom_id 
_atom_site_anisotrop.pdbx_label_atom_id 
_atom_site_anisotrop.pdbx_label_alt_id 
_atom_site_anisotrop.pdbx_auth_comp_id 
_atom_site_anisotrop.pdbx_label_comp_id 
_atom_site_anisotrop.pdbx_auth_asym_id 
_atom_site_anisotrop.pdbx_label_asym_id 
_atom_site_anisotrop.pdbx_auth_seq_id 
_atom_site_anisotrop.pdbx_label_seq_id 
_atom_site_anisotrop.pdbx_PDB_ins_code 
_atom_site_anisotrop.U[1][1] 
_atom_site_anisotrop.U[2][2] 
_atom_site_anisotrop.U[3][3] 
_atom_site_anisotrop.U[1][2] 
_atom_site_anisotrop.U[1][3] 
_atom_site_anisotrop.U[2][3] 
_atom_site_anisotrop.pdbx_PDB_model_num 
_atom_site_anisotrop.type_symbol 
1    N   N   . MET MET A A 1   1   . 1.2936 1.1982 0.9128 -0.1136 -0.0077 0.1798  1 . 
2    CA  CA  . MET MET A A 1   1   . 1.1274 1.0801 0.8027 -0.1130 -0.0133 0.1412  1 . 
3    C   C   . MET MET A A 1   1   . 1.1342 1.1420 0.8090 -0.1196 0.0119  0.1268  1 . 
4    O   O   . MET MET A A 1   1   . 1.1732 1.2054 0.8210 -0.0996 0.0037  0.1106  1 . 
5    CB  CB  . MET MET A A 1   1   . 1.0465 1.0021 0.7251 -0.0847 -0.0486 0.1200  1 . 
6    CG  CG  . MET MET A A 1   1   . 0.9883 0.9764 0.7244 -0.0836 -0.0541 0.0870  1 . 
7    SD  SD  . MET MET A A 1   1   . 1.0397 0.9998 0.8295 -0.0947 -0.0582 0.0850  1 . 
8    CE  CE  . MET MET A A 1   1   . 0.8551 0.8433 0.6860 -0.0806 -0.0707 0.0517  1 . 
9    N   N   . GLU GLU A A 2   2   . 1.1205 1.1500 0.8310 -0.1468 0.0413  0.1291  1 . 
10   CA  CA  . GLU GLU A A 2   2   . 1.0901 1.1761 0.8074 -0.1531 0.0700  0.1178  1 . 
11   C   C   . GLU GLU A A 2   2   . 0.8713 0.9977 0.6676 -0.1730 0.0785  0.0974  1 . 
12   O   O   . GLU GLU A A 2   2   . 0.7422 0.8478 0.5773 -0.1852 0.0653  0.0946  1 . 
13   CB  CB  . GLU GLU A A 2   2   . 1.1507 1.2272 0.8150 -0.1658 0.1068  0.1501  1 . 
14   CG  CG  . GLU GLU A A 2   2   . 1.1383 1.2764 0.8070 -0.1720 0.1460  0.1403  1 . 
15   CD  CD  . GLU GLU A A 2   2   . 1.0212 1.1957 0.6654 -0.1404 0.1347  0.1095  1 . 
16   OE1 OE1 . GLU GLU A A 2   2   . 0.9339 1.1667 0.6202 -0.1401 0.1523  0.0848  1 . 
17   OE2 OE2 . GLU GLU A A 2   2   . 1.0682 1.2131 0.6543 -0.1151 0.1072  0.1083  1 . 
18   N   N   . LEU LEU A A 3   3   . 0.8429 1.0291 0.6616 -0.1727 0.0981  0.0800  1 . 
19   CA  CA  . LEU LEU A A 3   3   . 0.8110 1.0478 0.7063 -0.1866 0.1029  0.0579  1 . 
20   C   C   . LEU LEU A A 3   3   . 0.8079 1.0395 0.7439 -0.2247 0.1234  0.0730  1 . 
21   O   O   . LEU LEU A A 3   3   . 0.8934 1.1160 0.8088 -0.2437 0.1572  0.0989  1 . 
22   CB  CB  . LEU LEU A A 3   3   . 0.8971 1.1991 0.8053 -0.1754 0.1241  0.0397  1 . 
23   CG  CG  . LEU LEU A A 3   3   . 0.8675 1.2391 0.8516 -0.1748 0.1266  0.0107  1 . 
24   CD1 CD1 . LEU LEU A A 3   3   . 0.8129 1.1791 0.8332 -0.1651 0.0877  -0.0085 1 . 
25   CD2 CD2 . LEU LEU A A 3   3   . 0.7728 1.1832 0.7399 -0.1470 0.1379  -0.0071 1 . 
26   N   N   . HIS HIS A A 4   4   . 0.8460 1.0799 0.8373 -0.2361 0.1032  0.0563  1 . 
27   CA  CA  . HIS HIS A A 4   4   . 0.9133 1.1505 0.9609 -0.2741 0.1171  0.0590  1 . 
28   C   C   . HIS HIS A A 4   4   . 0.7273 1.0404 0.8533 -0.2806 0.1135  0.0268  1 . 
29   O   O   . HIS HIS A A 4   4   . 0.7950 1.1531 0.9735 -0.3070 0.1422  0.0264  1 . 
30   CB  CB  . HIS HIS A A 4   4   . 1.1519 1.3258 1.1997 -0.2830 0.0928  0.0612  1 . 
31   CG  CG  . HIS HIS A A 4   4   . 1.4583 1.5570 1.4411 -0.2756 0.0926  0.0927  1 . 
32   ND1 ND1 . HIS HIS A A 4   4   . 1.5819 1.6689 1.5012 -0.2597 0.1063  0.1169  1 . 
33   CD2 CD2 . HIS HIS A A 4   4   . 1.5524 1.5842 1.5241 -0.2791 0.0779  0.1026  1 . 
34   CE1 CE1 . HIS HIS A A 4   4   . 1.6393 1.6575 1.5126 -0.2529 0.0968  0.1417  1 . 
35   NE2 NE2 . HIS HIS A A 4   4   . 1.6088 1.5924 1.5162 -0.2641 0.0810  0.1339  1 . 
36   N   N   . LYS LYS A A 11  11  . 0.9341 1.7070 1.2392 -0.1785 0.2714  -0.0779 1 . 
37   CA  CA  . LYS LYS A A 11  11  . 0.9464 1.6424 1.1496 -0.1564 0.2462  -0.0681 1 . 
38   C   C   . LYS LYS A A 11  11  . 0.9802 1.6630 1.1010 -0.1379 0.2789  -0.0630 1 . 
39   O   O   . LYS LYS A A 11  11  . 1.0167 1.6317 1.0464 -0.1303 0.2669  -0.0468 1 . 
40   CB  CB  . LYS LYS A A 11  11  . 1.0195 1.6415 1.1816 -0.1831 0.2300  -0.0388 1 . 
41   CG  CG  . LYS LYS A A 11  11  . 1.0010 1.5980 1.1904 -0.1805 0.1783  -0.0487 1 . 
42   CD  CD  . LYS LYS A A 11  11  . 0.9497 1.6096 1.2420 -0.1966 0.1700  -0.0683 1 . 
43   CE  CE  . LYS LYS A A 11  11  . 0.8501 1.4918 1.1529 -0.1788 0.1168  -0.0844 1 . 
44   NZ  NZ  . LYS LYS A A 11  11  . 0.8914 1.6069 1.2671 -0.1572 0.1016  -0.1141 1 . 
45   N   N   . ASN ASN A A 12  12  . 0.9843 1.7240 1.1354 -0.1266 0.3151  -0.0783 1 . 
46   CA  CA  . ASN ASN A A 12  12  . 1.0852 1.8018 1.1526 -0.1005 0.3378  -0.0802 1 . 
47   C   C   . ASN ASN A A 12  12  . 1.0993 1.8138 1.1462 -0.0582 0.3058  -0.1134 1 . 
48   O   O   . ASN ASN A A 12  12  . 1.1500 1.8247 1.1120 -0.0362 0.3068  -0.1178 1 . 
49   CB  CB  . ASN ASN A A 12  12  . 1.0960 1.8511 1.1956 -0.1010 0.3884  -0.0805 1 . 
50   CG  CG  . ASN ASN A A 12  12  . 1.1528 1.8902 1.2474 -0.1390 0.4281  -0.0417 1 . 
51   OD1 OD1 . ASN ASN A A 12  12  . 1.1815 1.9609 1.3697 -0.1635 0.4445  -0.0378 1 . 
52   ND2 ND2 . ASN ASN A A 12  12  . 1.1865 1.8577 1.1731 -0.1422 0.4408  -0.0121 1 . 
53   N   N   . ASP ASP A A 13  13  . 1.0288 1.7787 1.1522 -0.0446 0.2747  -0.1368 1 . 
54   CA  CA  . ASP ASP A A 13  13  . 0.9635 1.6858 1.0692 -0.0052 0.2372  -0.1613 1 . 
55   C   C   . ASP ASP A A 13  13  . 0.9113 1.5477 0.9382 -0.0039 0.2012  -0.1473 1 . 
56   O   O   . ASP ASP A A 13  13  . 0.9548 1.5596 0.9541 0.0252  0.1771  -0.1663 1 . 
57   CB  CB  . ASP ASP A A 13  13  . 0.9033 1.6590 1.0984 0.0088  0.2045  -0.1784 1 . 
58   CG  CG  . ASP ASP A A 13  13  . 0.9524 1.7902 1.2421 0.0027  0.2287  -0.1888 1 . 
59   OD1 OD1 . ASP ASP A A 13  13  . 1.0921 1.9487 1.3809 0.0133  0.2630  -0.1968 1 . 
60   OD2 OD2 . ASP ASP A A 13  13  . 0.8485 1.7145 1.2087 -0.0111 0.2066  -0.1872 1 . 
61   N   N   . ILE ILE A A 14  14  . 0.8185 1.4165 0.8167 -0.0344 0.1966  -0.1162 1 . 
62   CA  CA  . ILE ILE A A 14  14  . 0.8963 1.4196 0.8321 -0.0310 0.1614  -0.1048 1 . 
63   C   C   . ILE ILE A A 14  14  . 0.9543 1.4459 0.7976 -0.0198 0.1726  -0.1033 1 . 
64   O   O   . ILE ILE A A 14  14  . 0.9837 1.4337 0.7866 0.0003  0.1429  -0.1157 1 . 
65   CB  CB  . ILE ILE A A 14  14  . 0.8708 1.3619 0.8137 -0.0628 0.1487  -0.0752 1 . 
66   CG1 CG1 . ILE ILE A A 14  14  . 0.7543 1.2882 0.7865 -0.0775 0.1436  -0.0801 1 . 
67   CG2 CG2 . ILE ILE A A 14  14  . 0.7261 1.1508 0.6311 -0.0548 0.1083  -0.0695 1 . 
68   CD1 CD1 . ILE ILE A A 14  14  . 0.6013 1.1437 0.6734 -0.0510 0.1098  -0.1032 1 . 
69   N   N   . GLU GLU A A 15  15  . 0.9408 1.4514 0.7484 -0.0325 0.2152  -0.0888 1 . 
70   CA  CA  . GLU GLU A A 15  15  . 1.1787 1.6614 0.8868 -0.0171 0.2250  -0.0896 1 . 
71   C   C   . GLU GLU A A 15  15  . 1.1495 1.6578 0.8554 0.0120  0.2428  -0.1232 1 . 
72   O   O   . GLU GLU A A 15  15  . 1.2354 1.7066 0.8632 0.0273  0.2458  -0.1268 1 . 
73   CB  CB  . GLU GLU A A 15  15  . 1.4350 1.8956 1.0878 -0.0415 0.2570  -0.0491 1 . 
74   CG  CG  . GLU GLU A A 15  15  . 1.5886 1.9847 1.1867 -0.0514 0.2242  -0.0202 1 . 
75   CD  CD  . GLU GLU A A 15  15  . 1.6882 2.0644 1.2766 -0.0854 0.2501  0.0253  1 . 
76   OE1 OE1 . GLU GLU A A 15  15  . 1.7108 2.0950 1.2872 -0.0943 0.2959  0.0413  1 . 
77   OE2 OE2 . GLU GLU A A 15  15  . 1.6619 1.9959 1.2661 -0.0990 0.2205  0.0442  1 . 
78   N   N   . LEU LEU A A 16  16  . 1.0219 1.5861 0.8136 0.0207  0.2518  -0.1468 1 . 
79   CA  CA  . LEU LEU A A 16  16  . 0.8800 1.4557 0.6865 0.0550  0.2499  -0.1847 1 . 
80   C   C   . LEU LEU A A 16  16  . 0.8706 1.4193 0.6895 0.0773  0.2030  -0.2094 1 . 
81   O   O   . LEU LEU A A 16  16  . 0.6971 1.2475 0.5369 0.1059  0.1968  -0.2407 1 . 
82   CB  CB  . LEU LEU A A 16  16  . 0.7276 1.3723 0.6254 0.0574  0.2794  -0.1962 1 . 
83   CG  CG  . LEU LEU A A 16  16  . 0.9607 1.6226 0.8361 0.0530  0.3321  -0.1888 1 . 
84   CD1 CD1 . LEU LEU A A 16  16  . 0.9895 1.6423 0.8351 0.0161  0.3622  -0.1464 1 . 
85   CD2 CD2 . LEU LEU A A 16  16  . 0.9835 1.7093 0.9491 0.0669  0.3567  -0.2105 1 . 
86   N   N   . LYS LYS A A 17  17  . 0.8463 1.3583 0.6587 0.0630  0.1696  -0.1915 1 . 
87   CA  CA  . LYS LYS A A 17  17  . 0.7938 1.2575 0.6128 0.0780  0.1242  -0.2047 1 . 
88   C   C   . LYS LYS A A 17  17  . 0.7090 1.1943 0.5988 0.1028  0.1163  -0.2308 1 . 
89   O   O   . LYS LYS A A 17  17  . 0.7164 1.1727 0.6006 0.1276  0.0983  -0.2575 1 . 
90   CB  CB  . LYS LYS A A 17  17  . 0.8824 1.3016 0.6229 0.0927  0.1087  -0.2219 1 . 
91   CG  CG  . LYS LYS A A 17  17  . 0.8377 1.2265 0.5032 0.0740  0.1073  -0.1931 1 . 
92   CD  CD  . LYS LYS A A 17  17  . 0.8717 1.2057 0.4807 0.0880  0.0770  -0.2078 1 . 
93   CE  CE  . LYS LYS A A 17  17  . 0.9695 1.2670 0.5105 0.0740  0.0659  -0.1773 1 . 
94   NZ  NZ  . LYS LYS A A 17  17  . 1.0275 1.2764 0.5281 0.0863  0.0277  -0.1936 1 . 
95   N   N   . LYS LYS A A 18  18  . 0.6515 1.1865 0.6113 0.0963  0.1277  -0.2231 1 . 
96   CA  CA  . LYS LYS A A 18  18  . 0.6931 1.2527 0.7212 0.1235  0.1181  -0.2443 1 . 
97   C   C   . LYS LYS A A 18  18  . 0.6702 1.1797 0.7159 0.1304  0.0764  -0.2376 1 . 
98   O   O   . LYS LYS A A 18  18  . 0.7424 1.2451 0.8198 0.1601  0.0639  -0.2561 1 . 
99   CB  CB  . LYS LYS A A 18  18  . 0.8103 1.4458 0.9134 0.1158  0.1383  -0.2403 1 . 
100  CG  CG  . LYS LYS A A 18  18  . 0.9161 1.6107 1.0351 0.1258  0.1820  -0.2591 1 . 
101  CD  CD  . LYS LYS A A 18  18  . 0.8832 1.6421 1.0993 0.1306  0.1868  -0.2636 1 . 
102  CE  CE  . LYS LYS A A 18  18  . 0.9759 1.7521 1.2103 0.1587  0.2082  -0.2872 1 . 
103  NZ  NZ  . LYS LYS A A 18  18  . 0.9419 1.7669 1.2711 0.1765  0.1982  -0.2968 1 . 
104  N   N   . TYR TYR A A 19  19  . 0.4762 0.9476 0.5009 0.1055  0.0574  -0.2109 1 . 
105  CA  CA  . TYR TYR A A 19  19  . 0.4828 0.9162 0.5279 0.1082  0.0258  -0.1994 1 . 
106  C   C   . TYR TYR A A 19  19  . 0.5053 0.8701 0.5065 0.1032  0.0065  -0.1941 1 . 
107  O   O   . TYR TYR A A 19  19  . 0.5944 0.9439 0.5504 0.0876  0.0105  -0.1886 1 . 
108  CB  CB  . TYR TYR A A 19  19  . 0.3829 0.8352 0.4537 0.0833  0.0197  -0.1751 1 . 
109  CG  CG  . TYR TYR A A 19  19  . 0.4698 0.9968 0.5971 0.0810  0.0359  -0.1805 1 . 
110  CD1 CD1 . TYR TYR A A 19  19  . 0.4365 1.0035 0.6138 0.1122  0.0355  -0.2016 1 . 
111  CD2 CD2 . TYR TYR A A 19  19  . 0.3753 0.9336 0.5139 0.0478  0.0517  -0.1654 1 . 
112  CE1 CE1 . TYR TYR A A 19  19  . 0.3907 1.0357 0.6334 0.1109  0.0490  -0.2096 1 . 
113  CE2 CE2 . TYR TYR A A 19  19  . 0.3896 1.0233 0.5953 0.0421  0.0676  -0.1733 1 . 
114  CZ  CZ  . TYR TYR A A 19  19  . 0.4443 1.1249 0.7041 0.0740  0.0654  -0.1963 1 . 
115  OH  OH  . TYR TYR A A 19  19  . 0.5723 1.3355 0.9103 0.0694  0.0795  -0.2068 1 . 
116  N   N   . ASN ASN A A 20  20  . 0.4834 0.8079 0.5008 0.1173  -0.0143 -0.1945 1 . 
117  CA  CA  . ASN ASN A A 20  20  . 0.5088 0.7758 0.5053 0.1055  -0.0319 -0.1819 1 . 
118  C   C   . ASN ASN A A 20  20  . 0.4688 0.7360 0.4674 0.0827  -0.0372 -0.1539 1 . 
119  O   O   . ASN ASN A A 20  20  . 0.4701 0.7708 0.4944 0.0820  -0.0358 -0.1468 1 . 
120  CB  CB  . ASN ASN A A 20  20  . 0.4901 0.7111 0.5054 0.1260  -0.0453 -0.1888 1 . 
121  CG  CG  . ASN ASN A A 20  20  . 0.6385 0.8447 0.6508 0.1461  -0.0431 -0.2211 1 . 
122  OD1 OD1 . ASN ASN A A 20  20  . 0.5665 0.7748 0.5475 0.1398  -0.0401 -0.2373 1 . 
123  ND2 ND2 . ASN ASN A A 20  20  . 0.4668 0.6540 0.5079 0.1722  -0.0462 -0.2312 1 . 
124  N   N   . ILE ILE A A 21  21  . 0.4878 0.7201 0.4623 0.0650  -0.0446 -0.1412 1 . 
125  CA  CA  . ILE ILE A A 21  21  . 0.4991 0.7279 0.4701 0.0428  -0.0471 -0.1181 1 . 
126  C   C   . ILE ILE A A 21  21  . 0.3284 0.5089 0.3016 0.0419  -0.0600 -0.1075 1 . 
127  O   O   . ILE ILE A A 21  21  . 0.3695 0.5172 0.3378 0.0441  -0.0659 -0.1130 1 . 
128  CB  CB  . ILE ILE A A 21  21  . 0.5150 0.7478 0.4551 0.0228  -0.0401 -0.1091 1 . 
129  CG1 CG1 . ILE ILE A A 21  21  . 0.5234 0.8025 0.4563 0.0224  -0.0193 -0.1165 1 . 
130  CG2 CG2 . ILE ILE A A 21  21  . 0.5034 0.7254 0.4442 0.0011  -0.0426 -0.0871 1 . 
131  CD1 CD1 . ILE ILE A A 21  21  . 0.5931 0.8707 0.4864 0.0034  -0.0084 -0.1012 1 . 
132  N   N   . GLY GLY A A 22  22  . 0.3709 0.5490 0.3524 0.0381  -0.0635 -0.0941 1 . 
133  CA  CA  . GLY GLY A A 22  22  . 0.3104 0.4453 0.2872 0.0348  -0.0688 -0.0814 1 . 
134  C   C   . GLY GLY A A 22  22  . 0.4210 0.5487 0.3859 0.0128  -0.0683 -0.0694 1 . 
135  O   O   . GLY GLY A A 22  22  . 0.4255 0.5796 0.3876 -0.0008 -0.0653 -0.0662 1 . 
136  N   N   . VAL VAL A A 23  23  . 0.4134 0.5039 0.3769 0.0091  -0.0695 -0.0631 1 . 
137  CA  CA  . VAL VAL A A 23  23  . 0.4276 0.5037 0.3843 -0.0066 -0.0692 -0.0519 1 . 
138  C   C   . VAL VAL A A 23  23  . 0.4266 0.4786 0.3806 -0.0034 -0.0659 -0.0443 1 . 
139  O   O   . VAL VAL A A 23  23  . 0.4133 0.4366 0.3743 0.0037  -0.0605 -0.0417 1 . 
140  CB  CB  . VAL VAL A A 23  23  . 0.3373 0.3951 0.2987 -0.0104 -0.0734 -0.0523 1 . 
141  CG1 CG1 . VAL VAL A A 23  23  . 0.3892 0.4312 0.3473 -0.0224 -0.0733 -0.0406 1 . 
142  CG2 CG2 . VAL VAL A A 23  23  . 0.3100 0.3888 0.2590 -0.0095 -0.0785 -0.0609 1 . 
143  N   N   . ALA ALA A A 24  24  . 0.3625 0.4256 0.3059 -0.0096 -0.0679 -0.0419 1 . 
144  CA  CA  . ALA ALA A A 24  24  . 0.4844 0.5271 0.4116 -0.0033 -0.0671 -0.0378 1 . 
145  C   C   . ALA ALA A A 24  24  . 0.5328 0.5477 0.4541 -0.0144 -0.0607 -0.0334 1 . 
146  O   O   . ALA ALA A A 24  24  . 0.5546 0.5748 0.4733 -0.0284 -0.0644 -0.0355 1 . 
147  CB  CB  . ALA ALA A A 24  24  . 0.3972 0.4697 0.3184 -0.0019 -0.0785 -0.0439 1 . 
148  N   N   . ILE ILE A A 25  25  . 0.3439 0.3285 0.2689 -0.0084 -0.0492 -0.0281 1 . 
149  CA  CA  . ILE ILE A A 25  25  . 0.3908 0.3524 0.3207 -0.0155 -0.0405 -0.0259 1 . 
150  C   C   . ILE ILE A A 25  25  . 0.5644 0.5053 0.4627 -0.0109 -0.0326 -0.0259 1 . 
151  O   O   . ILE ILE A A 25  25  . 0.6260 0.5557 0.5013 0.0023  -0.0264 -0.0213 1 . 
152  CB  CB  . ILE ILE A A 25  25  . 0.3819 0.3286 0.3428 -0.0121 -0.0302 -0.0233 1 . 
153  CG1 CG1 . ILE ILE A A 25  25  . 0.4329 0.3995 0.4171 -0.0159 -0.0441 -0.0282 1 . 
154  CG2 CG2 . ILE ILE A A 25  25  . 0.3779 0.3040 0.3513 -0.0149 -0.0179 -0.0221 1 . 
155  CD1 CD1 . ILE ILE A A 25  25  . 0.3906 0.3491 0.4140 -0.0137 -0.0413 -0.0318 1 . 
156  N   N   . SER SER A A 26  26  . 0.5236 0.4556 0.4153 -0.0201 -0.0335 -0.0314 1 . 
157  CA  CA  . SER SER A A 26  26  . 0.6601 0.5679 0.5173 -0.0149 -0.0253 -0.0368 1 . 
158  C   C   . SER SER A A 26  26  . 0.6526 0.5331 0.5240 -0.0113 -0.0025 -0.0341 1 . 
159  O   O   . SER SER A A 26  26  . 0.4753 0.3496 0.3705 -0.0186 -0.0028 -0.0379 1 . 
160  CB  CB  . SER SER A A 26  26  . 0.5435 0.4546 0.3888 -0.0271 -0.0397 -0.0502 1 . 
161  OG  OG  . SER SER A A 26  26  . 0.6642 0.6073 0.5065 -0.0313 -0.0591 -0.0552 1 . 
162  N   N   . LEU LEU A A 27  27  . 0.7030 0.5662 0.5620 0.0009  0.0191  -0.0266 1 . 
163  CA  CA  . LEU LEU A A 27  27  . 0.7098 0.5562 0.5987 0.0033  0.0455  -0.0239 1 . 
164  C   C   . LEU LEU A A 27  27  . 0.6531 0.4792 0.5233 0.0050  0.0562  -0.0356 1 . 
165  O   O   . LEU LEU A A 27  27  . 0.6435 0.4549 0.4575 0.0108  0.0570  -0.0428 1 . 
166  CB  CB  . LEU LEU A A 27  27  . 0.8547 0.6848 0.7359 0.0130  0.0725  -0.0108 1 . 
167  CG  CG  . LEU LEU A A 27  27  . 0.9428 0.7708 0.8864 0.0101  0.0978  -0.0077 1 . 
168  CD1 CD1 . LEU LEU A A 27  27  . 1.0110 0.8645 1.0158 0.0007  0.0751  -0.0162 1 . 
169  CD2 CD2 . LEU LEU A A 27  27  . 0.8939 0.7129 0.8520 0.0118  0.1152  0.0064  1 . 
170  N   N   . GLY GLY A A 28  28  . 0.6183 0.4434 0.5357 0.0022  0.0617  -0.0399 1 . 
171  CA  CA  . GLY GLY A A 28  28  . 0.5815 0.3849 0.4897 0.0056  0.0713  -0.0535 1 . 
172  C   C   . GLY GLY A A 28  28  . 0.6857 0.4843 0.5790 -0.0042 0.0448  -0.0642 1 . 
173  O   O   . GLY GLY A A 28  28  . 0.6910 0.4653 0.5766 -0.0017 0.0506  -0.0785 1 . 
174  N   N   . ASN ASN A A 29  29  . 0.6499 0.4691 0.5412 -0.0158 0.0189  -0.0590 1 . 
175  CA  CA  . ASN ASN A A 29  29  . 0.6257 0.4413 0.5153 -0.0299 -0.0019 -0.0660 1 . 
176  C   C   . ASN ASN A A 29  29  . 0.5605 0.3702 0.4946 -0.0328 -0.0068 -0.0574 1 . 
177  O   O   . ASN ASN A A 29  29  . 0.4646 0.2946 0.4259 -0.0316 -0.0125 -0.0442 1 . 
178  CB  CB  . ASN ASN A A 29  29  . 0.7247 0.5700 0.6023 -0.0409 -0.0222 -0.0625 1 . 
179  CG  CG  . ASN ASN A A 29  29  . 0.7610 0.6053 0.6408 -0.0599 -0.0389 -0.0701 1 . 
180  OD1 OD1 . ASN ASN A A 29  29  . 0.7855 0.6112 0.6872 -0.0679 -0.0400 -0.0660 1 . 
181  ND2 ND2 . ASN ASN A A 29  29  . 0.7828 0.6478 0.6442 -0.0671 -0.0527 -0.0801 1 . 
182  N   N   . LYS LYS A A 30  30  . 0.5749 0.3539 0.5134 -0.0348 -0.0071 -0.0658 1 . 
183  CA  CA  . LYS LYS A A 30  30  . 0.6690 0.4347 0.6468 -0.0306 -0.0116 -0.0559 1 . 
184  C   C   . LYS LYS A A 30  30  . 0.6486 0.4333 0.6358 -0.0403 -0.0314 -0.0363 1 . 
185  O   O   . LYS LYS A A 30  30  . 0.6363 0.4254 0.6521 -0.0308 -0.0385 -0.0245 1 . 
186  CB  CB  . LYS LYS A A 30  30  . 0.8073 0.5296 0.7839 -0.0317 -0.0105 -0.0678 1 . 
187  CG  CG  . LYS LYS A A 30  30  . 1.0584 0.7588 1.0430 -0.0125 0.0125  -0.0854 1 . 
188  CD  CD  . LYS LYS A A 30  30  . 1.2271 0.8791 1.2213 -0.0094 0.0119  -0.0973 1 . 
189  CE  CE  . LYS LYS A A 30  30  . 1.2501 0.8763 1.2237 0.0036  0.0353  -0.1267 1 . 
190  NZ  NZ  . LYS LYS A A 30  30  . 1.2793 0.8525 1.2589 0.0052  0.0330  -0.1438 1 . 
191  N   N   . TRP TRP A A 31  31  . 0.4970 0.2966 0.4605 -0.0574 -0.0404 -0.0339 1 . 
192  CA  CA  . TRP TRP A A 31  31  . 0.5530 0.3714 0.5182 -0.0657 -0.0529 -0.0158 1 . 
193  C   C   . TRP TRP A A 31  31  . 0.5305 0.3801 0.5072 -0.0540 -0.0561 -0.0100 1 . 
194  O   O   . TRP TRP A A 31  31  . 0.5752 0.4332 0.5551 -0.0525 -0.0677 0.0031  1 . 
195  CB  CB  . TRP TRP A A 31  31  . 0.5167 0.3535 0.4638 -0.0863 -0.0564 -0.0173 1 . 
196  CG  CG  . TRP TRP A A 31  31  . 0.5307 0.3810 0.4750 -0.0961 -0.0620 0.0023  1 . 
197  CD1 CD1 . TRP TRP A A 31  31  . 0.5790 0.4034 0.5204 -0.1097 -0.0621 0.0177  1 . 
198  CD2 CD2 . TRP TRP A A 31  31  . 0.4242 0.3117 0.3628 -0.0916 -0.0653 0.0091  1 . 
199  NE1 NE1 . TRP TRP A A 31  31  . 0.6125 0.4575 0.5406 -0.1134 -0.0631 0.0355  1 . 
200  CE2 CE2 . TRP TRP A A 31  31  . 0.5170 0.4022 0.4432 -0.1018 -0.0661 0.0279  1 . 
201  CE3 CE3 . TRP TRP A A 31  31  . 0.4677 0.3855 0.4084 -0.0795 -0.0660 0.0009  1 . 
202  CZ2 CZ2 . TRP TRP A A 31  31  . 0.4842 0.4000 0.3959 -0.0988 -0.0676 0.0352  1 . 
203  CZ3 CZ3 . TRP TRP A A 31  31  . 0.4125 0.3582 0.3461 -0.0771 -0.0700 0.0065  1 . 
204  CH2 CH2 . TRP TRP A A 31  31  . 0.5507 0.4970 0.4678 -0.0860 -0.0708 0.0218  1 . 
205  N   N   . PHE PHE A A 32  32  . 0.4620 0.3246 0.4423 -0.0452 -0.0459 -0.0197 1 . 
206  CA  CA  . PHE PHE A A 32  32  . 0.4544 0.3437 0.4487 -0.0382 -0.0484 -0.0172 1 . 
207  C   C   . PHE PHE A A 32  32  . 0.4566 0.3435 0.4928 -0.0254 -0.0478 -0.0173 1 . 
208  O   O   . PHE PHE A A 32  32  . 0.5293 0.4249 0.5891 -0.0189 -0.0362 -0.0226 1 . 
209  CB  CB  . PHE PHE A A 32  32  . 0.3858 0.2868 0.3643 -0.0360 -0.0375 -0.0237 1 . 
210  CG  CG  . PHE PHE A A 32  32  . 0.3878 0.3095 0.3404 -0.0448 -0.0462 -0.0241 1 . 
211  CD1 CD1 . PHE PHE A A 32  32  . 0.3729 0.3210 0.3287 -0.0445 -0.0541 -0.0211 1 . 
212  CD2 CD2 . PHE PHE A A 32  32  . 0.3794 0.2968 0.3096 -0.0531 -0.0472 -0.0310 1 . 
213  CE1 CE1 . PHE PHE A A 32  32  . 0.3261 0.2989 0.2671 -0.0507 -0.0592 -0.0230 1 . 
214  CE2 CE2 . PHE PHE A A 32  32  . 0.4243 0.3694 0.3445 -0.0614 -0.0562 -0.0337 1 . 
215  CZ  CZ  . PHE PHE A A 32  32  . 0.3948 0.3693 0.3226 -0.0595 -0.0603 -0.0286 1 . 
216  N   N   . SER SER A A 33  33  . 0.4464 0.3212 0.4960 -0.0217 -0.0610 -0.0104 1 . 
217  CA  CA  . SER SER A A 33  33  . 0.4599 0.3431 0.5555 -0.0080 -0.0712 -0.0109 1 . 
218  C   C   . SER SER A A 33  33  . 0.3523 0.2655 0.4550 -0.0078 -0.0858 -0.0128 1 . 
219  O   O   . SER SER A A 33  33  . 0.4779 0.4017 0.5446 -0.0162 -0.0897 -0.0103 1 . 
220  CB  CB  . SER SER A A 33  33  . 0.4875 0.3503 0.5855 -0.0006 -0.0897 0.0005  1 . 
221  OG  OG  . SER SER A A 33  33  . 0.5794 0.4440 0.6365 -0.0078 -0.1066 0.0145  1 . 
222  N   N   . ILE ILE A A 34  34  . 0.3799 0.3086 0.5353 0.0022  -0.0940 -0.0205 1 . 
223  CA  CA  . ILE ILE A A 34  34  . 0.4264 0.3811 0.5942 0.0029  -0.1129 -0.0281 1 . 
224  C   C   . ILE ILE A A 34  34  . 0.4709 0.4269 0.5922 0.0049  -0.1404 -0.0189 1 . 
225  O   O   . ILE ILE A A 34  34  . 0.4468 0.4180 0.5430 0.0017  -0.1490 -0.0240 1 . 
226  CB  CB  . ILE ILE A A 34  34  . 0.3818 0.3554 0.6266 0.0118  -0.1208 -0.0414 1 . 
227  CG1 CG1 . ILE ILE A A 34  34  . 0.4595 0.4574 0.7185 0.0107  -0.1434 -0.0552 1 . 
228  CG2 CG2 . ILE ILE A A 34  34  . 0.4575 0.4269 0.7294 0.0274  -0.1405 -0.0366 1 . 
229  CD1 CD1 . ILE ILE A A 34  34  . 0.5990 0.5983 0.8637 -0.0005 -0.1199 -0.0630 1 . 
230  N   N   . ASP ASP A A 35  35  . 0.4260 0.3620 0.5312 0.0114  -0.1516 -0.0041 1 . 
231  CA  CA  . ASP ASP A A 35  35  . 0.5325 0.4625 0.5833 0.0136  -0.1724 0.0108  1 . 
232  C   C   . ASP ASP A A 35  35  . 0.5219 0.4488 0.5181 -0.0033 -0.1544 0.0191  1 . 
233  O   O   . ASP ASP A A 35  35  . 0.4606 0.3997 0.4160 -0.0045 -0.1625 0.0220  1 . 
234  CB  CB  . ASP ASP A A 35  35  . 0.5058 0.4056 0.5516 0.0252  -0.1854 0.0294  1 . 
235  CG  CG  . ASP ASP A A 35  35  . 0.7401 0.6496 0.8497 0.0457  -0.2061 0.0200  1 . 
236  OD1 OD1 . ASP ASP A A 35  35  . 0.7295 0.6611 0.8476 0.0584  -0.2378 0.0134  1 . 
237  OD2 OD2 . ASP ASP A A 35  35  . 0.9033 0.8014 1.0577 0.0494  -0.1903 0.0159  1 . 
238  N   N   . ASN ASN A A 36  36  . 0.4826 0.3959 0.4783 -0.0156 -0.1304 0.0205  1 . 
239  CA  CA  . ASN ASN A A 36  36  . 0.4830 0.4015 0.4402 -0.0320 -0.1162 0.0252  1 . 
240  C   C   . ASN ASN A A 36  36  . 0.4877 0.4381 0.4455 -0.0334 -0.1112 0.0100  1 . 
241  O   O   . ASN ASN A A 36  36  . 0.4276 0.3947 0.3553 -0.0399 -0.1078 0.0120  1 . 
242  CB  CB  . ASN ASN A A 36  36  . 0.4557 0.3531 0.4148 -0.0441 -0.0985 0.0261  1 . 
243  CG  CG  . ASN ASN A A 36  36  . 0.6000 0.4617 0.5437 -0.0491 -0.1006 0.0445  1 . 
244  OD1 OD1 . ASN ASN A A 36  36  . 0.5821 0.4357 0.5049 -0.0430 -0.1136 0.0612  1 . 
245  ND2 ND2 . ASN ASN A A 36  36  . 0.5488 0.3846 0.4987 -0.0593 -0.0887 0.0414  1 . 
246  N   N   . ILE ILE A A 37  37  . 0.4464 0.4038 0.4407 -0.0266 -0.1085 -0.0044 1 . 
247  CA  CA  . ILE ILE A A 37  37  . 0.4268 0.4055 0.4249 -0.0254 -0.1052 -0.0176 1 . 
248  C   C   . ILE ILE A A 37  37  . 0.4273 0.4225 0.4124 -0.0190 -0.1246 -0.0238 1 . 
249  O   O   . ILE ILE A A 37  37  . 0.3845 0.3963 0.3472 -0.0198 -0.1218 -0.0304 1 . 
250  CB  CB  . ILE ILE A A 37  37  . 0.5597 0.5339 0.6010 -0.0210 -0.0947 -0.0275 1 . 
251  CG1 CG1 . ILE ILE A A 37  37  . 0.4940 0.4524 0.5283 -0.0250 -0.0730 -0.0235 1 . 
252  CG2 CG2 . ILE ILE A A 37  37  . 0.3033 0.2910 0.3579 -0.0178 -0.0954 -0.0409 1 . 
253  CD1 CD1 . ILE ILE A A 37  37  . 0.4251 0.3717 0.4969 -0.0200 -0.0566 -0.0275 1 . 
254  N   N   . GLU GLU A A 38  38  . 0.4211 0.4129 0.4184 -0.0100 -0.1462 -0.0239 1 . 
255  CA  CA  . GLU GLU A A 38  38  . 0.4313 0.4377 0.4074 -0.0014 -0.1694 -0.0335 1 . 
256  C   C   . GLU GLU A A 38  38  . 0.5424 0.5505 0.4520 -0.0046 -0.1653 -0.0201 1 . 
257  O   O   . GLU GLU A A 38  38  . 0.5164 0.5411 0.3976 -0.0011 -0.1680 -0.0320 1 . 
258  CB  CB  . GLU GLU A A 38  38  . 0.4138 0.4183 0.4134 0.0116  -0.1996 -0.0359 1 . 
259  CG  CG  . GLU GLU A A 38  38  . 0.5473 0.5686 0.5283 0.0228  -0.2304 -0.0539 1 . 
260  CD  CD  . GLU GLU A A 38  38  . 0.7726 0.7851 0.6798 0.0327  -0.2482 -0.0361 1 . 
261  OE1 OE1 . GLU GLU A A 38  38  . 0.8699 0.8605 0.7483 0.0289  -0.2355 -0.0076 1 . 
262  OE2 OE2 . GLU GLU A A 38  38  . 0.9275 0.9512 0.8023 0.0444  -0.2746 -0.0506 1 . 
263  N   N   . LYS LYS A A 39  39  . 0.5283 0.5184 0.4157 -0.0126 -0.1539 0.0034  1 . 
264  CA  CA  . LYS LYS A A 39  39  . 0.5858 0.5774 0.4171 -0.0199 -0.1425 0.0190  1 . 
265  C   C   . LYS LYS A A 39  39  . 0.6097 0.6272 0.4403 -0.0303 -0.1192 0.0089  1 . 
266  O   O   . LYS LYS A A 39  39  . 0.7585 0.7937 0.5519 -0.0302 -0.1116 0.0081  1 . 
267  CB  CB  . LYS LYS A A 39  39  . 0.5241 0.4845 0.3414 -0.0291 -0.1344 0.0466  1 . 
268  CG  CG  . LYS LYS A A 39  39  . 0.5508 0.4838 0.3559 -0.0131 -0.1602 0.0614  1 . 
269  CD  CD  . LYS LYS A A 39  39  . 0.6606 0.5531 0.4635 -0.0205 -0.1516 0.0870  1 . 
270  CE  CE  . LYS LYS A A 39  39  . 0.9240 0.7860 0.6954 -0.0019 -0.1763 0.1095  1 . 
271  NZ  NZ  . LYS LYS A A 39  39  . 1.0694 0.8823 0.8389 -0.0077 -0.1674 0.1361  1 . 
272  N   N   . LEU LEU A A 40  40  . 0.4763 0.4970 0.3451 -0.0369 -0.1076 0.0012  1 . 
273  CA  CA  . LEU LEU A A 40  40  . 0.4426 0.4902 0.3154 -0.0415 -0.0917 -0.0094 1 . 
274  C   C   . LEU LEU A A 40  40  . 0.5389 0.6046 0.4116 -0.0277 -0.0984 -0.0303 1 . 
275  O   O   . LEU LEU A A 40  40  . 0.5155 0.6062 0.3744 -0.0260 -0.0878 -0.0384 1 . 
276  CB  CB  . LEU LEU A A 40  40  . 0.4948 0.5375 0.3998 -0.0460 -0.0840 -0.0133 1 . 
277  CG  CG  . LEU LEU A A 40  40  . 0.5599 0.5908 0.4665 -0.0615 -0.0750 -0.0018 1 . 
278  CD1 CD1 . LEU LEU A A 40  40  . 0.5335 0.5555 0.4616 -0.0594 -0.0723 -0.0103 1 . 
279  CD2 CD2 . LEU LEU A A 40  40  . 0.5716 0.6286 0.4681 -0.0751 -0.0623 0.0016  1 . 
280  N   N   . VAL VAL A A 41  41  . 0.4865 0.5404 0.3805 -0.0178 -0.1153 -0.0417 1 . 
281  CA  CA  . VAL VAL A A 41  41  . 0.5656 0.6297 0.4660 -0.0066 -0.1239 -0.0654 1 . 
282  C   C   . VAL VAL A A 41  41  . 0.6104 0.6859 0.4619 0.0006  -0.1335 -0.0713 1 . 
283  O   O   . VAL VAL A A 41  41  . 0.5382 0.6302 0.3747 0.0078  -0.1283 -0.0892 1 . 
284  CB  CB  . VAL VAL A A 41  41  . 0.4717 0.5207 0.4189 -0.0025 -0.1383 -0.0767 1 . 
285  CG1 CG1 . VAL VAL A A 41  41  . 0.4248 0.4794 0.3818 0.0068  -0.1526 -0.1046 1 . 
286  CG2 CG2 . VAL VAL A A 41  41  . 0.3658 0.4028 0.3493 -0.0076 -0.1206 -0.0707 1 . 
287  N   N   . LYS LYS A A 42  42  . 0.6476 0.7120 0.4684 0.0011  -0.1463 -0.0557 1 . 
288  CA  CA  . LYS LYS A A 42  42  . 0.5816 0.6519 0.3383 0.0094  -0.1531 -0.0554 1 . 
289  C   C   . LYS LYS A A 42  42  . 0.6361 0.7251 0.3582 0.0018  -0.1213 -0.0462 1 . 
290  O   O   . LYS LYS A A 42  42  . 0.6647 0.7722 0.3543 0.0107  -0.1150 -0.0632 1 . 
291  CB  CB  . LYS LYS A A 42  42  . 0.5804 0.6284 0.3073 0.0133  -0.1725 -0.0327 1 . 
292  CG  CG  . LYS LYS A A 42  42  . 0.6809 0.7275 0.3277 0.0260  -0.1840 -0.0285 1 . 
293  CD  CD  . LYS LYS A A 42  42  . 0.8667 0.8905 0.4967 0.0394  -0.2197 -0.0153 1 . 
294  CE  CE  . LYS LYS A A 42  42  . 1.0845 1.1216 0.7123 0.0537  -0.2469 -0.0416 1 . 
295  NZ  NZ  . LYS LYS A A 42  42  . 1.1564 1.2044 0.7211 0.0567  -0.2344 -0.0528 1 . 
296  N   N   . TRP TRP A A 43  43  . 0.6022 0.6890 0.3371 -0.0150 -0.1001 -0.0231 1 . 
297  CA  CA  . TRP TRP A A 43  43  . 0.6332 0.7452 0.3530 -0.0255 -0.0686 -0.0162 1 . 
298  C   C   . TRP TRP A A 43  43  . 0.6282 0.7729 0.3734 -0.0174 -0.0590 -0.0439 1 . 
299  O   O   . TRP TRP A A 43  43  . 0.5498 0.7208 0.2687 -0.0131 -0.0405 -0.0518 1 . 
300  CB  CB  . TRP TRP A A 43  43  . 0.6280 0.7347 0.3759 -0.0471 -0.0523 0.0051  1 . 
301  CG  CG  . TRP TRP A A 43  43  . 0.6460 0.7806 0.3838 -0.0617 -0.0199 0.0144  1 . 
302  CD1 CD1 . TRP TRP A A 43  43  . 0.6196 0.7438 0.3164 -0.0741 -0.0008 0.0410  1 . 
303  CD2 CD2 . TRP TRP A A 43  43  . 0.6584 0.8377 0.4322 -0.0647 -0.0013 -0.0022 1 . 
304  NE1 NE1 . TRP TRP A A 43  43  . 0.6852 0.8482 0.3962 -0.0882 0.0326  0.0409  1 . 
305  CE2 CE2 . TRP TRP A A 43  43  . 0.6783 0.8792 0.4397 -0.0814 0.0306  0.0129  1 . 
306  CE3 CE3 . TRP TRP A A 43  43  . 0.6265 0.8286 0.4433 -0.0537 -0.0081 -0.0266 1 . 
307  CZ2 CZ2 . TRP TRP A A 43  43  . 0.5575 0.8103 0.3582 -0.0875 0.0542  0.0002  1 . 
308  CZ3 CZ3 . TRP TRP A A 43  43  . 0.6038 0.8526 0.4521 -0.0561 0.0115  -0.0374 1 . 
309  CH2 CH2 . TRP TRP A A 43  43  . 0.4928 0.7707 0.3375 -0.0729 0.0417  -0.0259 1 . 
310  N   N   . SER SER A A 44  44  . 0.4477 0.5884 0.2418 -0.0130 -0.0696 -0.0582 1 . 
311  CA  CA  . SER SER A A 44  44  . 0.5923 0.7559 0.4125 -0.0024 -0.0622 -0.0809 1 . 
312  C   C   . SER SER A A 44  44  . 0.5632 0.7301 0.3593 0.0158  -0.0700 -0.1076 1 . 
313  O   O   . SER SER A A 44  44  . 0.6629 0.8556 0.4581 0.0257  -0.0551 -0.1245 1 . 
314  CB  CB  . SER SER A A 44  44  . 0.4304 0.5783 0.2985 -0.0008 -0.0708 -0.0840 1 . 
315  OG  OG  . SER SER A A 44  44  . 0.4691 0.6150 0.3515 -0.0159 -0.0641 -0.0645 1 . 
316  N   N   . LEU LEU A A 45  45  . 0.4823 0.6252 0.2636 0.0217  -0.0949 -0.1156 1 . 
317  CA  CA  . LEU LEU A A 45  45  . 0.6340 0.7778 0.3912 0.0385  -0.1074 -0.1470 1 . 
318  C   C   . LEU LEU A A 45  45  . 0.5805 0.7453 0.2716 0.0444  -0.0907 -0.1484 1 . 
319  O   O   . LEU LEU A A 45  45  . 0.7828 0.9581 0.4541 0.0598  -0.0876 -0.1778 1 . 
320  CB  CB  . LEU LEU A A 45  45  . 0.5392 0.6590 0.2968 0.0420  -0.1422 -0.1565 1 . 
321  CG  CG  . LEU LEU A A 45  45  . 0.6502 0.7509 0.4765 0.0400  -0.1576 -0.1691 1 . 
322  CD1 CD1 . LEU LEU A A 45  45  . 0.6228 0.7090 0.4612 0.0387  -0.1878 -0.1693 1 . 
323  CD2 CD2 . LEU LEU A A 45  45  . 0.5440 0.6421 0.3918 0.0509  -0.1584 -0.2039 1 . 
324  N   N   . LEU LEU A A 46  46  . 0.7025 0.8699 0.3583 0.0324  -0.0767 -0.1167 1 . 
325  CA  CA  . LEU LEU A A 46  46  . 0.8050 0.9895 0.3929 0.0362  -0.0536 -0.1121 1 . 
326  C   C   . LEU LEU A A 46  46  . 0.8168 1.0411 0.4282 0.0326  -0.0146 -0.1158 1 . 
327  O   O   . LEU LEU A A 46  46  . 0.7820 1.0286 0.3515 0.0433  0.0074  -0.1296 1 . 
328  CB  CB  . LEU LEU A A 46  46  . 0.8041 0.9694 0.3448 0.0240  -0.0503 -0.0726 1 . 
329  CG  CG  . LEU LEU A A 46  46  . 0.9303 1.0612 0.4274 0.0370  -0.0882 -0.0743 1 . 
330  CD1 CD1 . LEU LEU A A 46  46  . 0.9925 1.0968 0.4870 0.0284  -0.1040 -0.0397 1 . 
331  CD2 CD2 . LEU LEU A A 46  46  . 0.9223 1.0439 0.3433 0.0466  -0.0782 -0.0763 1 . 
332  N   N   . HIS HIS A A 47  47  . 0.5877 0.8243 0.2664 0.0199  -0.0065 -0.1067 1 . 
333  CA  CA  . HIS HIS A A 47  47  . 0.6279 0.9090 0.3377 0.0150  0.0270  -0.1077 1 . 
334  C   C   . HIS HIS A A 47  47  . 0.6211 0.9216 0.3849 0.0322  0.0237  -0.1369 1 . 
335  O   O   . HIS HIS A A 47  47  . 0.6297 0.9740 0.4256 0.0346  0.0483  -0.1438 1 . 
336  CB  CB  . HIS HIS A A 47  47  . 0.6720 0.9587 0.4159 -0.0115 0.0384  -0.0773 1 . 
337  CG  CG  . HIS HIS A A 47  47  . 0.8564 1.1332 0.5509 -0.0291 0.0580  -0.0467 1 . 
338  ND1 ND1 . HIS HIS A A 47  47  . 0.8808 1.1114 0.5441 -0.0373 0.0394  -0.0220 1 . 
339  CD2 CD2 . HIS HIS A A 47  47  . 0.9240 1.2282 0.5944 -0.0389 0.0972  -0.0350 1 . 
340  CE1 CE1 . HIS HIS A A 47  47  . 0.9637 1.1876 0.5816 -0.0508 0.0643  0.0061  1 . 
341  NE2 NE2 . HIS HIS A A 47  47  . 0.9686 1.2365 0.5890 -0.0538 0.1018  -0.0002 1 . 
342  N   N   . THR THR A A 48  48  . 0.5229 0.7921 0.3005 0.0451  -0.0048 -0.1540 1 . 
343  CA  CA  . THR THR A A 48  48  . 0.5743 0.8499 0.4041 0.0610  -0.0085 -0.1743 1 . 
344  C   C   . THR THR A A 48  48  . 0.6185 0.9091 0.4358 0.0853  0.0014  -0.2089 1 . 
345  O   O   . THR THR A A 48  48  . 0.6416 0.9229 0.4050 0.0922  -0.0005 -0.2246 1 . 
346  CB  CB  . THR THR A A 48  48  . 0.5216 0.7525 0.3765 0.0631  -0.0368 -0.1761 1 . 
347  OG1 OG1 . THR THR A A 48  48  . 0.5358 0.7667 0.4349 0.0801  -0.0372 -0.1904 1 . 
348  CG2 CG2 . THR THR A A 48  48  . 0.5014 0.7019 0.3242 0.0696  -0.0571 -0.1953 1 . 
349  N   N   . LYS LYS A A 49  49  . 0.5177 0.8289 0.3841 0.1012  0.0090  -0.2228 1 . 
350  CA  CA  . LYS LYS A A 49  49  . 0.5853 0.9035 0.4504 0.1287  0.0164  -0.2596 1 . 
351  C   C   . LYS LYS A A 49  49  . 0.6378 0.9034 0.4844 0.1384  -0.0099 -0.2837 1 . 
352  O   O   . LYS LYS A A 49  49  . 0.7723 1.0338 0.5812 0.1517  -0.0079 -0.3131 1 . 
353  CB  CB  . LYS LYS A A 49  49  . 0.5338 0.8748 0.4627 0.1474  0.0222  -0.2671 1 . 
354  CG  CG  . LYS LYS A A 49  49  . 0.8472 1.2058 0.7811 0.1780  0.0374  -0.3051 1 . 
355  CD  CD  . LYS LYS A A 49  49  . 0.8713 1.2349 0.8703 0.2028  0.0324  -0.3122 1 . 
356  CE  CE  . LYS LYS A A 49  49  . 0.9486 1.2471 0.9627 0.2038  0.0023  -0.3029 1 . 
357  NZ  NZ  . LYS LYS A A 49  49  . 1.0782 1.3678 1.1427 0.2346  -0.0034 -0.3106 1 . 
358  N   N   . GLU GLU A A 50  50  . 0.6123 0.8372 0.4879 0.1303  -0.0337 -0.2720 1 . 
359  CA  CA  . GLU GLU A A 50  50  . 0.6230 0.7999 0.5045 0.1371  -0.0570 -0.2964 1 . 
360  C   C   . GLU GLU A A 50  50  . 0.6906 0.8310 0.5976 0.1187  -0.0768 -0.2739 1 . 
361  O   O   . GLU GLU A A 50  50  . 0.7338 0.8513 0.6285 0.1098  -0.0969 -0.2824 1 . 
362  CB  CB  . GLU GLU A A 50  50  . 0.7311 0.8935 0.6512 0.1624  -0.0534 -0.3223 1 . 
363  CG  CG  . GLU GLU A A 50  50  . 0.9101 1.0218 0.8389 0.1693  -0.0737 -0.3558 1 . 
364  CD  CD  . GLU GLU A A 50  50  . 1.0057 1.0951 0.9737 0.1934  -0.0677 -0.3750 1 . 
365  OE1 OE1 . GLU GLU A A 50  50  . 0.9784 1.0925 0.9680 0.2115  -0.0517 -0.3683 1 . 
366  OE2 OE2 . GLU GLU A A 50  50  . 1.0725 1.1202 1.0542 0.1939  -0.0803 -0.3948 1 . 
367  N   N   . TYR TYR A A 51  51  . 0.6116 0.7483 0.5544 0.1142  -0.0718 -0.2470 1 . 
368  CA  CA  . TYR TYR A A 51  51  . 0.6328 0.7322 0.6008 0.1002  -0.0843 -0.2284 1 . 
369  C   C   . TYR TYR A A 51  51  . 0.6367 0.7520 0.5966 0.0815  -0.0803 -0.1939 1 . 
370  O   O   . TYR TYR A A 51  51  . 0.6314 0.7827 0.5818 0.0801  -0.0675 -0.1816 1 . 
371  CB  CB  . TYR TYR A A 51  51  . 0.6384 0.7039 0.6474 0.1127  -0.0821 -0.2261 1 . 
372  CG  CG  . TYR TYR A A 51  51  . 0.8242 0.8534 0.8535 0.1271  -0.0881 -0.2585 1 . 
373  CD1 CD1 . TYR TYR A A 51  51  . 0.8946 0.8797 0.9506 0.1155  -0.0997 -0.2660 1 . 
374  CD2 CD2 . TYR TYR A A 51  51  . 0.8398 0.8780 0.8701 0.1522  -0.0809 -0.2832 1 . 
375  CE1 CE1 . TYR TYR A A 51  51  . 0.9585 0.9052 1.0407 0.1254  -0.1055 -0.2978 1 . 
376  CE2 CE2 . TYR TYR A A 51  51  . 0.8824 0.8799 0.9333 0.1658  -0.0866 -0.3156 1 . 
377  CZ  CZ  . TYR TYR A A 51  51  . 0.9560 0.9054 1.0326 0.1509  -0.0996 -0.3231 1 . 
378  OH  OH  . TYR TYR A A 51  51  . 0.9979 0.9045 1.1013 0.1595  -0.1050 -0.3540 1 . 
379  N   N   . VAL VAL A A 52  52  . 0.4810 0.5697 0.4512 0.0668  -0.0907 -0.1808 1 . 
380  CA  CA  . VAL VAL A A 52  52  . 0.4889 0.5803 0.4583 0.0513  -0.0874 -0.1508 1 . 
381  C   C   . VAL VAL A A 52  52  . 0.4827 0.5386 0.4844 0.0506  -0.0857 -0.1388 1 . 
382  O   O   . VAL VAL A A 52  52  . 0.4571 0.4830 0.4835 0.0487  -0.0917 -0.1480 1 . 
383  CB  CB  . VAL VAL A A 52  52  . 0.5522 0.6443 0.5010 0.0369  -0.0980 -0.1439 1 . 
384  CG1 CG1 . VAL VAL A A 52  52  . 0.5355 0.6253 0.4861 0.0225  -0.0929 -0.1155 1 . 
385  CG2 CG2 . VAL VAL A A 52  52  . 0.6165 0.7352 0.5205 0.0394  -0.0975 -0.1526 1 . 
386  N   N   . ILE ILE A A 53  53  . 0.4620 0.5212 0.4632 0.0517  -0.0771 -0.1192 1 . 
387  CA  CA  . ILE ILE A A 53  53  . 0.4921 0.5155 0.5089 0.0538  -0.0715 -0.1039 1 . 
388  C   C   . ILE ILE A A 53  53  . 0.5021 0.5224 0.5104 0.0381  -0.0687 -0.0846 1 . 
389  O   O   . ILE ILE A A 53  53  . 0.5811 0.6259 0.5711 0.0327  -0.0689 -0.0763 1 . 
390  CB  CB  . ILE ILE A A 53  53  . 0.5290 0.5523 0.5435 0.0734  -0.0677 -0.0979 1 . 
391  CG1 CG1 . ILE ILE A A 53  53  . 0.5926 0.6063 0.6227 0.0924  -0.0689 -0.1181 1 . 
392  CG2 CG2 . ILE ILE A A 53  53  . 0.5659 0.5495 0.5781 0.0763  -0.0602 -0.0758 1 . 
393  CD1 CD1 . ILE ILE A A 53  53  . 0.5570 0.6155 0.5808 0.0993  -0.0710 -0.1399 1 . 
394  N   N   . ILE ILE A A 54  54  . 0.4819 0.4732 0.5098 0.0299  -0.0652 -0.0801 1 . 
395  CA  CA  . ILE ILE A A 54  54  . 0.4607 0.4435 0.4856 0.0186  -0.0588 -0.0640 1 . 
396  C   C   . ILE ILE A A 54  54  . 0.4932 0.4445 0.5144 0.0252  -0.0425 -0.0481 1 . 
397  O   O   . ILE ILE A A 54  54  . 0.4748 0.3964 0.5177 0.0294  -0.0328 -0.0473 1 . 
398  CB  CB  . ILE ILE A A 54  54  . 0.4746 0.4515 0.5290 0.0076  -0.0635 -0.0701 1 . 
399  CG1 CG1 . ILE ILE A A 54  54  . 0.4519 0.4546 0.4969 0.0055  -0.0827 -0.0841 1 . 
400  CG2 CG2 . ILE ILE A A 54  54  . 0.4885 0.4571 0.5437 -0.0004 -0.0546 -0.0556 1 . 
401  CD1 CD1 . ILE ILE A A 54  54  . 0.4921 0.4933 0.5650 -0.0008 -0.0959 -0.0916 1 . 
402  N   N   . TYR TYR A A 55  55  . 0.4510 0.4052 0.4420 0.0259  -0.0390 -0.0355 1 . 
403  CA  CA  . TYR TYR A A 55  55  . 0.4722 0.3942 0.4435 0.0343  -0.0237 -0.0190 1 . 
404  C   C   . TYR TYR A A 55  55  . 0.5426 0.4664 0.4880 0.0275  -0.0203 -0.0127 1 . 
405  O   O   . TYR TYR A A 55  55  . 0.4924 0.4422 0.4361 0.0173  -0.0319 -0.0201 1 . 
406  CB  CB  . TYR TYR A A 55  55  . 0.5559 0.4748 0.5035 0.0547  -0.0292 -0.0137 1 . 
407  CG  CG  . TYR TYR A A 55  55  . 0.5326 0.4884 0.4556 0.0594  -0.0464 -0.0177 1 . 
408  CD1 CD1 . TYR TYR A A 55  55  . 0.6132 0.6128 0.5528 0.0552  -0.0596 -0.0330 1 . 
409  CD2 CD2 . TYR TYR A A 55  55  . 0.6754 0.6236 0.5598 0.0675  -0.0487 -0.0077 1 . 
410  CE1 CE1 . TYR TYR A A 55  55  . 0.6434 0.6816 0.5745 0.0559  -0.0725 -0.0379 1 . 
411  CE2 CE2 . TYR TYR A A 55  55  . 0.6889 0.6753 0.5616 0.0697  -0.0683 -0.0160 1 . 
412  CZ  CZ  . TYR TYR A A 55  55  . 0.7659 0.7987 0.6686 0.0622  -0.0790 -0.0308 1 . 
413  OH  OH  . TYR TYR A A 55  55  . 0.9039 0.9788 0.8082 0.0607  -0.0955 -0.0399 1 . 
414  N   N   . ILE ILE A A 56  56  . 0.4986 0.3899 0.4212 0.0334  -0.0020 0.0011  1 . 
415  CA  CA  . ILE ILE A A 56  56  . 0.5167 0.4027 0.4058 0.0311  0.0032  0.0038  1 . 
416  C   C   . ILE ILE A A 56  56  . 0.7206 0.6165 0.5629 0.0440  -0.0136 0.0042  1 . 
417  O   O   . ILE ILE A A 56  56  . 0.7081 0.5837 0.5203 0.0623  -0.0110 0.0163  1 . 
418  CB  CB  . ILE ILE A A 56  56  . 0.6515 0.4990 0.5322 0.0333  0.0345  0.0166  1 . 
419  CG1 CG1 . ILE ILE A A 56  56  . 0.7029 0.5488 0.6465 0.0205  0.0487  0.0132  1 . 
420  CG2 CG2 . ILE ILE A A 56  56  . 0.7507 0.5920 0.5920 0.0331  0.0397  0.0140  1 . 
421  CD1 CD1 . ILE ILE A A 56  56  . 0.6965 0.5721 0.6703 0.0083  0.0306  -0.0017 1 . 
422  N   N   . ALA ALA A A 57  57  . 0.6742 0.5998 0.5122 0.0348  -0.0317 -0.0085 1 . 
423  CA  CA  . ALA ALA A A 57  57  . 0.6774 0.6254 0.4886 0.0442  -0.0538 -0.0142 1 . 
424  C   C   . ALA ALA A A 57  57  . 0.7964 0.7271 0.5560 0.0501  -0.0563 -0.0161 1 . 
425  O   O   . ALA ALA A A 57  57  . 0.8722 0.8140 0.6013 0.0652  -0.0763 -0.0187 1 . 
426  CB  CB  . ALA ALA A A 57  57  . 0.5166 0.5107 0.3596 0.0287  -0.0713 -0.0289 1 . 
427  N   N   . ASP ASP A A 58  58  . 0.7770 0.6825 0.5257 0.0411  -0.0389 -0.0175 1 . 
428  CA  CA  . ASP ASP A A 58  58  . 1.0482 0.9295 0.7380 0.0503  -0.0365 -0.0213 1 . 
429  C   C   . ASP ASP A A 58  58  . 1.0046 0.8550 0.6973 0.0431  -0.0055 -0.0197 1 . 
430  O   O   . ASP ASP A A 58  58  . 0.7989 0.6534 0.5448 0.0306  0.0064  -0.0174 1 . 
431  CB  CB  . ASP ASP A A 58  58  . 1.1555 1.0629 0.8345 0.0427  -0.0662 -0.0439 1 . 
432  CG  CG  . ASP ASP A A 58  58  . 1.1804 1.1027 0.9071 0.0165  -0.0677 -0.0570 1 . 
433  OD1 OD1 . ASP ASP A A 58  58  . 1.1974 1.0932 0.9173 0.0095  -0.0533 -0.0632 1 . 
434  OD2 OD2 . ASP ASP A A 58  58  . 1.1606 1.1188 0.9301 0.0043  -0.0813 -0.0597 1 . 
435  N   N   . SER SER A A 59  59  . 1.0422 0.8382 0.9293 -0.2433 -0.0856 0.0208  1 . 
436  CA  CA  . SER SER A A 59  59  . 1.2013 0.9713 1.0981 -0.2109 -0.0812 0.0274  1 . 
437  C   C   . SER SER A A 59  59  . 1.2629 0.9873 1.1442 -0.1984 -0.0864 0.0097  1 . 
438  O   O   . SER SER A A 59  59  . 1.2978 1.0159 1.1863 -0.1672 -0.0784 0.0026  1 . 
439  CB  CB  . SER SER A A 59  59  . 1.2506 1.0604 1.1655 -0.1823 -0.0640 0.0287  1 . 
440  OG  OG  . SER SER A A 59  59  . 1.2604 1.1172 1.1960 -0.1946 -0.0603 0.0353  1 . 
441  N   N   . ILE ILE A A 60  60  . 1.3016 0.9976 1.1665 -0.2228 -0.0993 -0.0007 1 . 
442  CA  CA  . ILE ILE A A 60  60  . 1.2900 0.9411 1.1502 -0.2128 -0.1071 -0.0224 1 . 
443  C   C   . ILE ILE A A 60  60  . 1.3308 0.9296 1.2123 -0.2033 -0.1194 -0.0100 1 . 
444  O   O   . ILE ILE A A 60  60  . 1.2843 0.8888 1.1835 -0.1799 -0.1134 0.0018  1 . 
445  CB  CB  . ILE ILE A A 60  60  . 1.2219 0.8575 1.0662 -0.2443 -0.1183 -0.0370 1 . 
446  CG1 CG1 . ILE ILE A A 60  60  . 1.2199 0.8237 1.0679 -0.2802 -0.1345 -0.0105 1 . 
447  CG2 CG2 . ILE ILE A A 60  60  . 1.1951 0.8848 1.0243 -0.2556 -0.1094 -0.0474 1 . 
448  CD1 CD1 . ILE ILE A A 60  60  . 1.1832 0.7872 1.0295 -0.2992 -0.1385 -0.0204 1 . 
449  N   N   . LYS LYS A A 70  70  . 0.6563 0.8564 0.5951 0.0287  0.1361  0.1322  1 . 
450  CA  CA  . LYS LYS A A 70  70  . 0.7922 0.9596 0.7455 0.0141  0.1135  0.1441  1 . 
451  C   C   . LYS LYS A A 70  70  . 0.7310 0.9057 0.7419 0.0087  0.1155  0.1848  1 . 
452  O   O   . LYS LYS A A 70  70  . 0.5498 0.7643 0.5690 0.0083  0.1251  0.2206  1 . 
453  CB  CB  . LYS LYS A A 70  70  . 0.8455 1.0299 0.7537 0.0060  0.1005  0.1436  1 . 
454  CG  CG  . LYS LYS A A 70  70  . 0.8982 1.0431 0.8100 -0.0085 0.0757  0.1319  1 . 
455  CD  CD  . LYS LYS A A 70  70  . 0.8817 0.9768 0.7884 -0.0098 0.0677  0.0934  1 . 
456  CE  CE  . LYS LYS A A 70  70  . 0.9043 0.9975 0.7611 -0.0070 0.0633  0.0562  1 . 
457  NZ  NZ  . LYS LYS A A 70  70  . 0.8814 0.9226 0.7427 -0.0080 0.0543  0.0239  1 . 
458  N   N   . LEU LEU A A 71  71  . 0.5230 0.6620 0.5762 0.0036  0.1054  0.1796  1 . 
459  CA  CA  . LEU LEU A A 71  71  . 0.5539 0.7007 0.6729 -0.0001 0.1072  0.2083  1 . 
460  C   C   . LEU LEU A A 71  71  . 0.5340 0.6799 0.6761 -0.0142 0.0877  0.2211  1 . 
461  O   O   . LEU LEU A A 71  71  . 0.4776 0.6312 0.6836 -0.0178 0.0860  0.2401  1 . 
462  CB  CB  . LEU LEU A A 71  71  . 0.5286 0.6486 0.6861 0.0029  0.1073  0.1923  1 . 
463  CG  CG  . LEU LEU A A 71  71  . 0.4917 0.6100 0.6313 0.0186  0.1228  0.1742  1 . 
464  CD1 CD1 . LEU LEU A A 71  71  . 0.4613 0.5520 0.6367 0.0229  0.1187  0.1591  1 . 
465  CD2 CD2 . LEU LEU A A 71  71  . 0.5195 0.6837 0.6694 0.0270  0.1473  0.1984  1 . 
466  N   N   . SER SER A A 72  72  . 0.5073 0.6467 0.6053 -0.0218 0.0726  0.2073  1 . 
467  CA  CA  . SER SER A A 72  72  . 0.5282 0.6675 0.6494 -0.0351 0.0522  0.2108  1 . 
468  C   C   . SER SER A A 72  72  . 0.5473 0.6935 0.6107 -0.0388 0.0409  0.2019  1 . 
469  O   O   . SER SER A A 72  72  . 0.6318 0.7677 0.6394 -0.0357 0.0439  0.1771  1 . 
470  CB  CB  . SER SER A A 72  72  . 0.5147 0.6265 0.6613 -0.0469 0.0402  0.1844  1 . 
471  OG  OG  . SER SER A A 72  72  . 0.5285 0.6484 0.7021 -0.0605 0.0217  0.1814  1 . 
472  N   N   . ASP ASP A A 73  73  . 0.4584 0.6228 0.5418 -0.0449 0.0261  0.2196  1 . 
473  CA  CA  . ASP ASP A A 73  73  . 0.6062 0.7781 0.6410 -0.0496 0.0114  0.2073  1 . 
474  C   C   . ASP ASP A A 73  73  . 0.6532 0.7968 0.6779 -0.0639 -0.0034 0.1672  1 . 
475  O   O   . ASP ASP A A 73  73  . 0.7181 0.8605 0.6946 -0.0682 -0.0126 0.1459  1 . 
476  CB  CB  . ASP ASP A A 73  73  . 0.6298 0.8313 0.6932 -0.0503 -0.0029 0.2411  1 . 
477  CG  CG  . ASP ASP A A 73  73  . 0.7922 1.0277 0.8476 -0.0397 0.0107  0.2862  1 . 
478  OD1 OD1 . ASP ASP A A 73  73  . 0.8470 1.0863 0.8837 -0.0320 0.0338  0.2881  1 . 
479  OD2 OD2 . ASP ASP A A 73  73  . 0.8634 1.1244 0.9335 -0.0399 -0.0024 0.3210  1 . 
480  N   N   . SER SER A A 74  74  . 0.4313 0.5561 0.4990 -0.0728 -0.0054 0.1559  1 . 
481  CA  CA  . SER SER A A 74  74  . 0.4195 0.5230 0.4774 -0.0906 -0.0178 0.1219  1 . 
482  C   C   . SER SER A A 74  74  . 0.4831 0.5528 0.5141 -0.0909 -0.0087 0.1047  1 . 
483  O   O   . SER SER A A 74  74  . 0.4122 0.4756 0.4723 -0.0848 0.0015  0.1138  1 . 
484  CB  CB  . SER SER A A 74  74  . 0.3730 0.4891 0.4973 -0.1036 -0.0288 0.1184  1 . 
485  OG  OG  . SER SER A A 74  74  . 0.4023 0.5013 0.5259 -0.1207 -0.0318 0.0923  1 . 
486  N   N   . HIS HIS A A 75  75  . 0.4607 0.5085 0.4412 -0.0977 -0.0143 0.0798  1 . 
487  CA  CA  . HIS HIS A A 75  75  . 0.4984 0.5087 0.4581 -0.0988 -0.0109 0.0641  1 . 
488  C   C   . HIS HIS A A 75  75  . 0.5798 0.5766 0.5736 -0.1132 -0.0153 0.0640  1 . 
489  O   O   . HIS HIS A A 75  75  . 0.5208 0.5011 0.5261 -0.1050 -0.0084 0.0696  1 . 
490  CB  CB  . HIS HIS A A 75  75  . 0.5151 0.5031 0.4278 -0.1088 -0.0208 0.0362  1 . 
491  CG  CG  . HIS HIS A A 75  75  . 0.6509 0.5948 0.5505 -0.1119 -0.0223 0.0219  1 . 
492  ND1 ND1 . HIS HIS A A 75  75  . 0.7104 0.6400 0.6039 -0.0914 -0.0119 0.0199  1 . 
493  CD2 CD2 . HIS HIS A A 75  75  . 0.6642 0.5760 0.5597 -0.1338 -0.0346 0.0105  1 . 
494  CE1 CE1 . HIS HIS A A 75  75  . 0.7107 0.5969 0.6012 -0.0984 -0.0202 0.0078  1 . 
495  NE2 NE2 . HIS HIS A A 75  75  . 0.7240 0.5978 0.6133 -0.1251 -0.0340 0.0053  1 . 
496  N   N   . ALA ALA A A 76  76  . 0.4231 0.4320 0.4331 -0.1353 -0.0275 0.0550  1 . 
497  CA  CA  . ALA ALA A A 76  76  . 0.5587 0.5680 0.5982 -0.1525 -0.0319 0.0523  1 . 
498  C   C   . ALA ALA A A 76  76  . 0.4419 0.4700 0.5329 -0.1387 -0.0222 0.0696  1 . 
499  O   O   . ALA ALA A A 76  76  . 0.4300 0.4498 0.5342 -0.1421 -0.0214 0.0709  1 . 
500  CB  CB  . ALA ALA A A 76  76  . 0.3734 0.4093 0.4293 -0.1779 -0.0440 0.0360  1 . 
501  N   N   . GLU GLU A A 77  77  . 0.3978 0.4520 0.5205 -0.1238 -0.0162 0.0846  1 . 
502  CA  CA  . GLU GLU A A 77  77  . 0.4040 0.4755 0.5822 -0.1111 -0.0063 0.1013  1 . 
503  C   C   . GLU GLU A A 77  77  . 0.4591 0.5084 0.6196 -0.0926 0.0076  0.1114  1 . 
504  O   O   . GLU GLU A A 77  77  . 0.4617 0.5126 0.6557 -0.0883 0.0126  0.1147  1 . 
505  CB  CB  . GLU GLU A A 77  77  . 0.3027 0.4039 0.5231 -0.1014 -0.0051 0.1200  1 . 
506  CG  CG  . GLU GLU A A 77  77  . 0.5272 0.6421 0.8022 -0.0856 0.0083  0.1429  1 . 
507  CD  CD  . GLU GLU A A 77  77  . 0.6148 0.7489 0.9597 -0.0934 0.0050  0.1320  1 . 
508  OE1 OE1 . GLU GLU A A 77  77  . 0.6155 0.7577 0.9639 -0.1120 -0.0071 0.1066  1 . 
509  OE2 OE2 . GLU GLU A A 77  77  . 0.6373 0.7828 1.0334 -0.0813 0.0148  0.1463  1 . 
510  N   N   . GLU GLU A A 78  78  . 0.4087 0.4415 0.5193 -0.0816 0.0131  0.1117  1 . 
511  CA  CA  . GLU GLU A A 78  78  . 0.4343 0.4498 0.5311 -0.0637 0.0257  0.1137  1 . 
512  C   C   . GLU GLU A A 78  78  . 0.4249 0.4070 0.5144 -0.0705 0.0173  0.1000  1 . 
513  O   O   . GLU GLU A A 78  78  . 0.4575 0.4315 0.5655 -0.0577 0.0240  0.1036  1 . 
514  CB  CB  . GLU GLU A A 78  78  . 0.4688 0.4808 0.5148 -0.0526 0.0316  0.1076  1 . 
515  CG  CG  . GLU GLU A A 78  78  . 0.5872 0.5898 0.6241 -0.0329 0.0456  0.1028  1 . 
516  CD  CD  . GLU GLU A A 78  78  . 0.7845 0.8230 0.8087 -0.0179 0.0629  0.1146  1 . 
517  OE1 OE1 . GLU GLU A A 78  78  . 0.8967 0.9624 0.9167 -0.0231 0.0612  0.1309  1 . 
518  OE2 OE2 . GLU GLU A A 78  78  . 0.8049 0.8482 0.8245 -0.0017 0.0774  0.1078  1 . 
519  N   N   . VAL VAL A A 79  79  . 0.5040 0.4673 0.5674 -0.0913 0.0017  0.0861  1 . 
520  CA  CA  . VAL VAL A A 79  79  . 0.5547 0.4872 0.6113 -0.1018 -0.0093 0.0806  1 . 
521  C   C   . VAL VAL A A 79  79  . 0.4752 0.4305 0.5772 -0.1081 -0.0106 0.0890  1 . 
522  O   O   . VAL VAL A A 79  79  . 0.4573 0.3981 0.5702 -0.1019 -0.0126 0.0934  1 . 
523  CB  CB  . VAL VAL A A 79  79  . 0.5712 0.4831 0.5914 -0.1272 -0.0249 0.0676  1 . 
524  CG1 CG1 . VAL VAL A A 79  79  . 0.5433 0.4371 0.5648 -0.1466 -0.0383 0.0711  1 . 
525  CG2 CG2 . VAL VAL A A 79  79  . 0.6558 0.5369 0.6358 -0.1180 -0.0255 0.0542  1 . 
526  N   N   . ALA ALA A A 80  80  . 0.3805 0.3749 0.5147 -0.1193 -0.0107 0.0885  1 . 
527  CA  CA  . ALA ALA A A 80  80  . 0.3932 0.4201 0.5802 -0.1239 -0.0108 0.0898  1 . 
528  C   C   . ALA ALA A A 80  80  . 0.3894 0.4189 0.6110 -0.0991 0.0020  0.1017  1 . 
529  O   O   . ALA ALA A A 80  80  . 0.4490 0.4806 0.6894 -0.0987 -0.0012 0.1018  1 . 
530  CB  CB  . ALA ALA A A 80  80  . 0.3645 0.4349 0.5933 -0.1339 -0.0120 0.0829  1 . 
531  N   N   . ILE ILE A A 81  81  . 0.4433 0.4762 0.6727 -0.0792 0.0164  0.1125  1 . 
532  CA  CA  . ILE ILE A A 81  81  . 0.4722 0.5162 0.7438 -0.0592 0.0303  0.1229  1 . 
533  C   C   . ILE ILE A A 81  81  . 0.5195 0.5313 0.7648 -0.0444 0.0325  0.1204  1 . 
534  O   O   . ILE ILE A A 81  81  . 0.4528 0.4711 0.7331 -0.0323 0.0379  0.1227  1 . 
535  CB  CB  . ILE ILE A A 81  81  . 0.5035 0.5700 0.8006 -0.0458 0.0463  0.1402  1 . 
536  CG1 CG1 . ILE ILE A A 81  81  . 0.5975 0.6479 0.8426 -0.0325 0.0563  0.1446  1 . 
537  CG2 CG2 . ILE ILE A A 81  81  . 0.5251 0.6170 0.8497 -0.0584 0.0394  0.1436  1 . 
538  CD1 CD1 . ILE ILE A A 81  81  . 0.7581 0.8356 1.0259 -0.0188 0.0752  0.1669  1 . 
539  N   N   . ARG ARG A A 82  82  . 0.3652 0.3435 0.5560 -0.0441 0.0274  0.1129  1 . 
540  CA  CA  . ARG ARG A A 82  82  . 0.3996 0.3483 0.5757 -0.0267 0.0288  0.1065  1 . 
541  C   C   . ARG ARG A A 82  82  . 0.5449 0.4635 0.7172 -0.0349 0.0091  0.1031  1 . 
542  O   O   . ARG ARG A A 82  82  . 0.5055 0.4119 0.6964 -0.0188 0.0083  0.1021  1 . 
543  CB  CB  . ARG ARG A A 82  82  . 0.4893 0.4177 0.6174 -0.0210 0.0308  0.0948  1 . 
544  CG  CG  . ARG ARG A A 82  82  . 0.6049 0.5626 0.7337 -0.0029 0.0532  0.0981  1 . 
545  CD  CD  . ARG ARG A A 82  82  . 0.7597 0.7019 0.8427 0.0042  0.0536  0.0783  1 . 
546  NE  NE  . ARG ARG A A 82  82  . 0.8801 0.8613 0.9527 0.0165  0.0742  0.0817  1 . 
547  CZ  CZ  . ARG ARG A A 82  82  . 0.9684 0.9723 1.0588 0.0352  0.0932  0.0804  1 . 
548  NH1 NH1 . ARG ARG A A 82  82  . 0.9660 0.9544 1.0902 0.0464  0.0928  0.0736  1 . 
549  NH2 NH2 . ARG ARG A A 82  82  . 1.0311 1.0778 1.1056 0.0418  0.1121  0.0865  1 . 
550  N   N   . TYR TYR A A 83  83  . 0.5459 0.4539 0.6939 -0.0606 -0.0077 0.1023  1 . 
551  CA  CA  . TYR TYR A A 83  83  . 0.5747 0.4535 0.7096 -0.0741 -0.0289 0.1054  1 . 
552  C   C   . TYR TYR A A 83  83  . 0.5951 0.5046 0.7398 -0.1014 -0.0389 0.1107  1 . 
553  O   O   . TYR TYR A A 83  83  . 0.6581 0.5664 0.8107 -0.1077 -0.0521 0.1188  1 . 
554  CB  CB  . TYR TYR A A 83  83  . 0.5153 0.3474 0.6043 -0.0833 -0.0414 0.0986  1 . 
555  CG  CG  . TYR TYR A A 83  83  . 0.7035 0.5154 0.7832 -0.0582 -0.0312 0.0847  1 . 
556  CD1 CD1 . TYR TYR A A 83  83  . 0.7794 0.5984 0.8320 -0.0591 -0.0223 0.0728  1 . 
557  CD2 CD2 . TYR TYR A A 83  83  . 0.6943 0.4876 0.7947 -0.0331 -0.0307 0.0802  1 . 
558  CE1 CE1 . TYR TYR A A 83  83  . 0.8080 0.6206 0.8506 -0.0371 -0.0120 0.0562  1 . 
559  CE2 CE2 . TYR TYR A A 83  83  . 0.7817 0.5677 0.8771 -0.0106 -0.0196 0.0609  1 . 
560  CZ  CZ  . TYR TYR A A 83  83  . 0.8731 0.6712 0.9378 -0.0135 -0.0097 0.0488  1 . 
561  OH  OH  . TYR TYR A A 83  83  . 0.9643 0.7659 1.0224 0.0075  0.0017  0.0263  1 . 
562  N   N   . GLY GLY A A 84  84  . 0.4806 0.6595 0.6392 -0.0038 0.0030  -0.0377 1 . 
563  CA  CA  . GLY GLY A A 84  84  . 0.4239 0.5548 0.5808 -0.0127 -0.0081 -0.0351 1 . 
564  C   C   . GLY GLY A A 84  84  . 0.4457 0.5728 0.6168 -0.0258 -0.0150 -0.0193 1 . 
565  O   O   . GLY GLY A A 84  84  . 0.4682 0.5695 0.6430 -0.0259 -0.0224 -0.0235 1 . 
566  N   N   . ARG ARG A A 85  85  . 0.4097 0.5651 0.5888 -0.0392 -0.0141 0.0006  1 . 
567  CA  CA  . ARG ARG A A 85  85  . 0.4761 0.6272 0.6712 -0.0557 -0.0247 0.0158  1 . 
568  C   C   . ARG ARG A A 85  85  . 0.4616 0.6275 0.6760 -0.0475 -0.0250 0.0080  1 . 
569  O   O   . ARG ARG A A 85  85  . 0.5628 0.7015 0.7795 -0.0522 -0.0371 0.0068  1 . 
570  CB  CB  . ARG ARG A A 85  85  . 0.4511 0.6382 0.6568 -0.0756 -0.0242 0.0428  1 . 
571  CG  CG  . ARG ARG A A 85  85  . 0.6029 0.7689 0.8220 -0.0998 -0.0427 0.0604  1 . 
572  CD  CD  . ARG ARG A A 85  85  . 0.9169 1.1034 1.1436 -0.1260 -0.0472 0.0931  1 . 
573  NE  NE  . ARG ARG A A 85  85  . 1.1432 1.2754 1.3487 -0.1328 -0.0608 0.1002  1 . 
574  CZ  CZ  . ARG ARG A A 85  85  . 1.2484 1.3919 1.4407 -0.1369 -0.0564 0.1175  1 . 
575  NH1 NH1 . ARG ARG A A 85  85  . 1.2439 1.4557 1.4387 -0.1356 -0.0367 0.1281  1 . 
576  NH2 NH2 . ARG ARG A A 85  85  . 1.2838 1.3728 1.4592 -0.1398 -0.0726 0.1234  1 . 
577  N   N   . ASN ASN A A 86  86  . 0.3812 0.5905 0.6076 -0.0320 -0.0130 0.0008  1 . 
578  CA  CA  . ASN ASN A A 86  86  . 0.4171 0.6414 0.6645 -0.0197 -0.0154 -0.0061 1 . 
579  C   C   . ASN ASN A A 86  86  . 0.4133 0.5876 0.6492 -0.0081 -0.0230 -0.0215 1 . 
580  O   O   . ASN ASN A A 86  86  . 0.3905 0.5564 0.6368 -0.0068 -0.0326 -0.0198 1 . 
581  CB  CB  . ASN ASN A A 86  86  . 0.4763 0.7583 0.7385 0.0010  -0.0018 -0.0148 1 . 
582  CG  CG  . ASN ASN A A 86  86  . 0.6447 0.9941 0.9233 -0.0125 0.0074  0.0058  1 . 
583  OD1 OD1 . ASN ASN A A 86  86  . 0.7724 1.1380 1.0709 -0.0341 -0.0004 0.0267  1 . 
584  ND2 ND2 . ASN ASN A A 86  86  . 0.6830 1.0763 0.9532 -0.0014 0.0230  0.0010  1 . 
585  N   N   . LEU LEU A A 87  87  . 0.3934 0.5387 0.6087 -0.0012 -0.0197 -0.0342 1 . 
586  CA  CA  . LEU LEU A A 87  87  . 0.3646 0.4655 0.5694 0.0018  -0.0275 -0.0417 1 . 
587  C   C   . LEU LEU A A 87  87  . 0.4792 0.5573 0.6765 -0.0132 -0.0373 -0.0316 1 . 
588  O   O   . LEU LEU A A 87  87  . 0.4171 0.4827 0.6163 -0.0122 -0.0456 -0.0296 1 . 
589  CB  CB  . LEU LEU A A 87  87  . 0.4005 0.4811 0.5875 0.0051  -0.0238 -0.0534 1 . 
590  CG  CG  . LEU LEU A A 87  87  . 0.5055 0.5487 0.6845 0.0036  -0.0309 -0.0567 1 . 
591  CD1 CD1 . LEU LEU A A 87  87  . 0.4177 0.4517 0.6100 0.0145  -0.0378 -0.0590 1 . 
592  CD2 CD2 . LEU LEU A A 87  87  . 0.6273 0.6590 0.7947 0.0043  -0.0286 -0.0677 1 . 
593  N   N   . PHE PHE A A 88  88  . 0.4314 0.5035 0.6184 -0.0256 -0.0383 -0.0258 1 . 
594  CA  CA  . PHE PHE A A 88  88  . 0.4721 0.5188 0.6483 -0.0353 -0.0496 -0.0230 1 . 
595  C   C   . PHE PHE A A 88  88  . 0.4838 0.5404 0.6737 -0.0428 -0.0606 -0.0154 1 . 
596  O   O   . PHE PHE A A 88  88  . 0.5430 0.5817 0.7227 -0.0444 -0.0710 -0.0183 1 . 
597  CB  CB  . PHE PHE A A 88  88  . 0.3774 0.4105 0.5428 -0.0436 -0.0527 -0.0193 1 . 
598  CG  CG  . PHE PHE A A 88  88  . 0.5161 0.5337 0.6644 -0.0356 -0.0477 -0.0286 1 . 
599  CD1 CD1 . PHE PHE A A 88  88  . 0.5582 0.5784 0.7039 -0.0265 -0.0400 -0.0376 1 . 
600  CD2 CD2 . PHE PHE A A 88  88  . 0.6301 0.6299 0.7673 -0.0378 -0.0536 -0.0272 1 . 
601  CE1 CE1 . PHE PHE A A 88  88  . 0.5952 0.6085 0.7299 -0.0222 -0.0369 -0.0447 1 . 
602  CE2 CE2 . PHE PHE A A 88  88  . 0.4728 0.4662 0.5982 -0.0287 -0.0500 -0.0355 1 . 
603  CZ  CZ  . PHE PHE A A 88  88  . 0.5251 0.5294 0.6503 -0.0221 -0.0410 -0.0440 1 . 
604  N   N   . ILE ILE A A 89  89  . 0.3683 0.4603 0.5815 -0.0472 -0.0585 -0.0057 1 . 
605  CA  CA  . ILE ILE A A 89  89  . 0.3597 0.4696 0.5917 -0.0556 -0.0704 0.0025  1 . 
606  C   C   . ILE ILE A A 89  89  . 0.5035 0.6132 0.7384 -0.0413 -0.0739 -0.0029 1 . 
607  O   O   . ILE ILE A A 89  89  . 0.5375 0.6412 0.7713 -0.0465 -0.0884 -0.0006 1 . 
608  CB  CB  . ILE ILE A A 89  89  . 0.4507 0.6129 0.7120 -0.0635 -0.0650 0.0164  1 . 
609  CG1 CG1 . ILE ILE A A 89  89  . 0.5914 0.7488 0.8508 -0.0866 -0.0693 0.0310  1 . 
610  CG2 CG2 . ILE ILE A A 89  89  . 0.2793 0.4752 0.5684 -0.0657 -0.0749 0.0231  1 . 
611  CD1 CD1 . ILE ILE A A 89  89  . 0.6481 0.7500 0.8882 -0.0991 -0.0889 0.0278  1 . 
612  N   N   . LYS LYS A A 90  90  . 0.4145 0.5272 0.6514 -0.0231 -0.0637 -0.0100 1 . 
613  CA  CA  . LYS LYS A A 90  90  . 0.4513 0.5547 0.6907 -0.0100 -0.0705 -0.0113 1 . 
614  C   C   . LYS LYS A A 90  90  . 0.4551 0.5209 0.6667 -0.0149 -0.0768 -0.0116 1 . 
615  O   O   . LYS LYS A A 90  90  . 0.4006 0.4628 0.6088 -0.0147 -0.0885 -0.0054 1 . 
616  CB  CB  . LYS LYS A A 90  90  . 0.5195 0.6265 0.7684 0.0107  -0.0624 -0.0206 1 . 
617  CG  CG  . LYS LYS A A 90  90  . 0.6540 0.8094 0.9341 0.0247  -0.0596 -0.0214 1 . 
618  CD  CD  . LYS LYS A A 90  90  . 0.7241 0.8873 1.0074 0.0462  -0.0487 -0.0380 1 . 
619  CE  CE  . LYS LYS A A 90  90  . 0.7644 0.8866 1.0453 0.0650  -0.0586 -0.0472 1 . 
620  NZ  NZ  . LYS LYS A A 90  90  . 0.9019 1.0334 1.1903 0.0914  -0.0531 -0.0688 1 . 
621  N   N   . ILE ILE A A 91  91  . 0.3793 0.4243 0.5708 -0.0185 -0.0692 -0.0178 1 . 
622  CA  CA  . ILE ILE A A 91  91  . 0.3703 0.3938 0.5371 -0.0222 -0.0724 -0.0179 1 . 
623  C   C   . ILE ILE A A 91  91  . 0.4796 0.5035 0.6342 -0.0301 -0.0841 -0.0175 1 . 
624  O   O   . ILE ILE A A 91  91  . 0.5116 0.5324 0.6496 -0.0299 -0.0910 -0.0145 1 . 
625  CB  CB  . ILE ILE A A 91  91  . 0.4331 0.4450 0.5860 -0.0234 -0.0622 -0.0255 1 . 
626  CG1 CG1 . ILE ILE A A 91  91  . 0.3634 0.3697 0.5238 -0.0173 -0.0554 -0.0278 1 . 
627  CG2 CG2 . ILE ILE A A 91  91  . 0.4378 0.4426 0.5669 -0.0264 -0.0637 -0.0264 1 . 
628  CD1 CD1 . ILE ILE A A 91  91  . 0.3740 0.3776 0.5265 -0.0188 -0.0468 -0.0361 1 . 
629  N   N   . LYS LYS A A 92  92  . 0.4370 0.4643 0.5980 -0.0381 -0.0885 -0.0200 1 . 
630  CA  CA  . LYS LYS A A 92  92  . 0.4974 0.5162 0.6456 -0.0460 -0.1044 -0.0243 1 . 
631  C   C   . LYS LYS A A 92  92  . 0.5258 0.5605 0.6812 -0.0472 -0.1177 -0.0175 1 . 
632  O   O   . LYS LYS A A 92  92  . 0.4110 0.4400 0.5437 -0.0470 -0.1291 -0.0221 1 . 
633  CB  CB  . LYS LYS A A 92  92  . 0.5485 0.5613 0.7071 -0.0586 -0.1112 -0.0242 1 . 
634  CG  CG  . LYS LYS A A 92  92  . 0.6748 0.6653 0.8204 -0.0569 -0.1052 -0.0309 1 . 
635  CD  CD  . LYS LYS A A 92  92  . 0.7630 0.7537 0.9264 -0.0715 -0.1094 -0.0202 1 . 
636  CE  CE  . LYS LYS A A 92  92  . 0.7660 0.7306 0.9152 -0.0683 -0.1071 -0.0244 1 . 
637  NZ  NZ  . LYS LYS A A 92  92  . 0.7504 0.7094 0.9131 -0.0854 -0.1152 -0.0089 1 . 
638  N   N   . GLU GLU A A 93  93  . 0.4525 0.5127 0.6389 -0.0463 -0.1171 -0.0074 1 . 
639  CA  CA  . GLU GLU A A 93  93  . 0.4627 0.5429 0.6607 -0.0454 -0.1317 0.0003  1 . 
640  C   C   . GLU GLU A A 93  93  . 0.4645 0.5351 0.6431 -0.0342 -0.1332 0.0049  1 . 
641  O   O   . GLU GLU A A 93  93  . 0.4591 0.5344 0.6245 -0.0358 -0.1485 0.0084  1 . 
642  CB  CB  . GLU GLU A A 93  93  . 0.5417 0.6597 0.7805 -0.0416 -0.1290 0.0090  1 . 
643  CG  CG  . GLU GLU A A 93  93  . 0.9343 1.0810 1.1916 -0.0439 -0.1485 0.0172  1 . 
644  CD  CD  . GLU GLU A A 93  93  . 1.0717 1.2696 1.3747 -0.0378 -0.1461 0.0254  1 . 
645  OE1 OE1 . GLU GLU A A 93  93  . 1.1082 1.3204 1.4255 -0.0296 -0.1280 0.0233  1 . 
646  OE2 OE2 . GLU GLU A A 93  93  . 1.0776 1.3072 1.4017 -0.0397 -0.1627 0.0329  1 . 
647  N   N   . ARG ARG A A 94  94  . 0.3504 0.4072 0.5252 -0.0252 -0.1194 0.0064  1 . 
648  CA  CA  . ARG ARG A A 94  94  . 0.5230 0.5687 0.6813 -0.0199 -0.1224 0.0170  1 . 
649  C   C   . ARG ARG A A 94  94  . 0.5051 0.5463 0.6257 -0.0269 -0.1246 0.0144  1 . 
650  O   O   . ARG ARG A A 94  94  . 0.6190 0.6671 0.7219 -0.0269 -0.1351 0.0252  1 . 
651  CB  CB  . ARG ARG A A 94  94  . 0.3492 0.3768 0.5139 -0.0132 -0.1106 0.0188  1 . 
652  CG  CG  . ARG ARG A A 94  94  . 0.4264 0.4378 0.5724 -0.0155 -0.1130 0.0336  1 . 
653  CD  CD  . ARG ARG A A 94  94  . 0.4725 0.4787 0.6299 -0.0073 -0.1288 0.0515  1 . 
654  NE  NE  . ARG ARG A A 94  94  . 0.5583 0.5520 0.6940 -0.0151 -0.1342 0.0732  1 . 
655  CZ  CZ  . ARG ARG A A 94  94  . 0.5893 0.5542 0.7332 -0.0146 -0.1392 0.0880  1 . 
656  NH1 NH1 . ARG ARG A A 94  94  . 0.4838 0.4266 0.6551 -0.0017 -0.1401 0.0772  1 . 
657  NH2 NH2 . ARG ARG A A 94  94  . 0.4798 0.4385 0.6039 -0.0271 -0.1451 0.1141  1 . 
658  N   N   . VAL VAL A A 95  95  . 0.4276 0.4614 0.5346 -0.0306 -0.1157 -0.0004 1 . 
659  CA  CA  . VAL VAL A A 95  95  . 0.5396 0.5750 0.6111 -0.0312 -0.1161 -0.0087 1 . 
660  C   C   . VAL VAL A A 95  95  . 0.5147 0.5573 0.5703 -0.0331 -0.1351 -0.0167 1 . 
661  O   O   . VAL VAL A A 95  95  . 0.5106 0.5659 0.5351 -0.0306 -0.1406 -0.0164 1 . 
662  CB  CB  . VAL VAL A A 95  95  . 0.5635 0.5884 0.6296 -0.0297 -0.1044 -0.0248 1 . 
663  CG1 CG1 . VAL VAL A A 95  95  . 0.4838 0.5096 0.5184 -0.0252 -0.1110 -0.0435 1 . 
664  CG2 CG2 . VAL VAL A A 95  95  . 0.5627 0.5891 0.6302 -0.0287 -0.0880 -0.0172 1 . 
665  N   N   . SER SER A A 96  96  . 0.5009 0.5394 0.5769 -0.0391 -0.1467 -0.0230 1 . 
666  CA  CA  . SER SER A A 96  96  . 0.4605 0.5033 0.5250 -0.0441 -0.1695 -0.0316 1 . 
667  C   C   . SER SER A A 96  96  . 0.5226 0.5880 0.5852 -0.0424 -0.1814 -0.0156 1 . 
668  O   O   . SER SER A A 96  96  . 0.5498 0.6232 0.5935 -0.0450 -0.2013 -0.0230 1 . 
669  CB  CB  . SER SER A A 96  96  . 0.4500 0.4867 0.5443 -0.0568 -0.1811 -0.0356 1 . 
670  OG  OG  . SER SER A A 96  96  . 0.6055 0.6685 0.7352 -0.0606 -0.1856 -0.0183 1 . 
671  N   N   . LEU LEU A A 97  97  . 0.5183 0.5914 0.5992 -0.0371 -0.1730 0.0053  1 . 
672  CA  CA  . LEU LEU A A 97  97  . 0.6330 0.7227 0.7081 -0.0332 -0.1863 0.0238  1 . 
673  C   C   . LEU LEU A A 97  97  . 0.5793 0.6698 0.6188 -0.0303 -0.1792 0.0367  1 . 
674  O   O   . LEU LEU A A 97  97  . 0.6610 0.7676 0.6802 -0.0294 -0.1928 0.0510  1 . 
675  CB  CB  . LEU LEU A A 97  97  . 0.6279 0.7239 0.7455 -0.0263 -0.1878 0.0405  1 . 
676  CG  CG  . LEU LEU A A 97  97  . 0.5890 0.7014 0.7487 -0.0290 -0.1916 0.0338  1 . 
677  CD1 CD1 . LEU LEU A A 97  97  . 0.5399 0.6656 0.7387 -0.0144 -0.1904 0.0467  1 . 
678  CD2 CD2 . LEU LEU A A 97  97  . 0.5497 0.6823 0.7092 -0.0396 -0.2149 0.0285  1 . 
679  N   N   . SER SER A A 98  98  . 0.6206 0.6998 0.6529 -0.0305 -0.1591 0.0344  1 . 
680  CA  CA  . SER SER A A 98  98  . 0.6647 0.7508 0.6731 -0.0323 -0.1503 0.0533  1 . 
681  C   C   . SER SER A A 98  98  . 0.7100 0.8184 0.6753 -0.0321 -0.1435 0.0402  1 . 
682  O   O   . SER SER A A 98  98  . 0.7718 0.9025 0.7117 -0.0355 -0.1389 0.0597  1 . 
683  CB  CB  . SER SER A A 98  98  . 0.6930 0.7590 0.7242 -0.0343 -0.1339 0.0608  1 . 
684  OG  OG  . SER SER A A 98  98  . 0.7193 0.7663 0.7839 -0.0302 -0.1408 0.0743  1 . 
685  N   N   . PHE PHE A A 99  99  . 0.6812 0.7855 0.6382 -0.0273 -0.1435 0.0087  1 . 
686  CA  CA  . PHE PHE A A 99  99  . 0.6461 0.7693 0.5665 -0.0199 -0.1355 -0.0115 1 . 
687  C   C   . PHE PHE A A 99  99  . 0.5891 0.7094 0.4866 -0.0129 -0.1547 -0.0420 1 . 
688  O   O   . PHE PHE A A 99  99  . 0.7083 0.8066 0.6269 -0.0181 -0.1719 -0.0489 1 . 
689  CB  CB  . PHE PHE A A 99  99  . 0.5794 0.6909 0.5132 -0.0164 -0.1172 -0.0253 1 . 
690  CG  CG  . PHE PHE A A 99  99  . 0.6462 0.7596 0.6004 -0.0244 -0.1005 -0.0008 1 . 
691  CD1 CD1 . PHE PHE A A 99  99  . 0.6817 0.8292 0.6173 -0.0284 -0.0884 0.0167  1 . 
692  CD2 CD2 . PHE PHE A A 99  99  . 0.7545 0.8386 0.7463 -0.0290 -0.0978 0.0044  1 . 
693  CE1 CE1 . PHE PHE A A 99  99  . 0.6876 0.8322 0.6448 -0.0400 -0.0772 0.0399  1 . 
694  CE2 CE2 . PHE PHE A A 99  99  . 0.7967 0.8767 0.8059 -0.0361 -0.0867 0.0224  1 . 
695  CZ  CZ  . PHE PHE A A 99  99  . 0.7630 0.8696 0.7564 -0.0432 -0.0780 0.0406  1 . 
696  N   N   . SER SER A A 100 100 . 0.6063 0.7512 0.4617 -0.0010 -0.1527 -0.0617 1 . 
697  CA  CA  . SER SER A A 100 100 . 0.6794 0.8173 0.5071 0.0083  -0.1748 -0.0961 1 . 
698  C   C   . SER SER A A 100 100 . 0.6832 0.7789 0.5261 0.0140  -0.1794 -0.1273 1 . 
699  O   O   . SER SER A A 100 100 . 0.6531 0.7358 0.5200 0.0143  -0.1620 -0.1233 1 . 
700  CB  CB  . SER SER A A 100 100 . 0.8248 1.0090 0.5972 0.0238  -0.1720 -0.1099 1 . 
701  OG  OG  . SER SER A A 100 100 . 0.9165 1.1218 0.6803 0.0367  -0.1482 -0.1196 1 . 
702  N   N   . GLN GLN A A 101 101 . 0.6733 0.7448 0.5022 0.0173  -0.2065 -0.1573 1 . 
703  CA  CA  . GLN GLN A A 101 101 . 0.7389 0.7610 0.5819 0.0203  -0.2178 -0.1839 1 . 
704  C   C   . GLN GLN A A 101 101 . 0.8063 0.8315 0.6311 0.0438  -0.2013 -0.2060 1 . 
705  O   O   . GLN GLN A A 101 101 . 0.7808 0.7724 0.6295 0.0450  -0.1978 -0.2106 1 . 
706  CB  CB  . GLN GLN A A 101 101 . 0.7936 0.7859 0.6201 0.0189  -0.2549 -0.2142 1 . 
707  CG  CG  . GLN GLN A A 101 101 . 0.9343 0.9275 0.7841 -0.0052 -0.2758 -0.1947 1 . 
708  CD  CD  . GLN GLN A A 101 101 . 1.1150 1.0767 0.9505 -0.0102 -0.3167 -0.2264 1 . 
709  OE1 OE1 . GLN GLN A A 101 101 . 1.1397 1.0600 0.9633 -0.0002 -0.3269 -0.2569 1 . 
710  NE2 NE2 . GLN GLN A A 101 101 . 1.1405 1.1217 0.9808 -0.0254 -0.3374 -0.2155 1 . 
711  N   N   . ASP ASP A A 102 102 . 0.8266 0.8982 0.6101 0.0634  -0.1911 -0.2185 1 . 
712  CA  CA  . ASP ASP A A 102 102 . 0.8348 0.9199 0.6036 0.0894  -0.1760 -0.2422 1 . 
713  C   C   . ASP ASP A A 102 102 . 0.8203 0.9303 0.6183 0.0826  -0.1444 -0.2113 1 . 
714  O   O   . ASP ASP A A 102 102 . 0.7928 0.8952 0.6012 0.0971  -0.1353 -0.2248 1 . 
715  CB  CB  . ASP ASP A A 102 102 . 1.0037 1.1421 0.7181 0.1145  -0.1746 -0.2680 1 . 
716  CG  CG  . ASP ASP A A 102 102 . 1.3217 1.4305 1.0034 0.1236  -0.2105 -0.3063 1 . 
717  OD1 OD1 . ASP ASP A A 102 102 . 1.4303 1.5694 1.0850 0.1166  -0.2195 -0.2990 1 . 
718  OD2 OD2 . ASP ASP A A 102 102 . 1.3751 1.4257 1.0662 0.1340  -0.2277 -0.3351 1 . 
719  N   N   . GLU GLU A A 103 103 . 0.7585 0.8932 0.5718 0.0611  -0.1310 -0.1706 1 . 
720  CA  CA  . GLU GLU A A 103 103 . 0.6101 0.7557 0.4552 0.0510  -0.1070 -0.1429 1 . 
721  C   C   . GLU GLU A A 103 103 . 0.6195 0.7115 0.5054 0.0407  -0.1118 -0.1396 1 . 
722  O   O   . GLU GLU A A 103 103 . 0.5916 0.6803 0.4948 0.0454  -0.0990 -0.1409 1 . 
723  CB  CB  . GLU GLU A A 103 103 . 0.6818 0.8601 0.5306 0.0320  -0.0962 -0.1021 1 . 
724  CG  CG  . GLU GLU A A 103 103 . 1.0166 1.2630 0.8315 0.0398  -0.0806 -0.0962 1 . 
725  CD  CD  . GLU GLU A A 103 103 . 1.2651 1.5404 1.0762 0.0195  -0.0764 -0.0527 1 . 
726  OE1 OE1 . GLU GLU A A 103 103 . 1.3054 1.5523 1.1238 0.0082  -0.0931 -0.0383 1 . 
727  OE2 OE2 . GLU GLU A A 103 103 . 1.3461 1.6754 1.1481 0.0147  -0.0579 -0.0315 1 . 
728  N   N   . GLN GLN A A 104 104 . 0.5713 0.6276 0.4724 0.0269  -0.1306 -0.1352 1 . 
729  CA  CA  . GLN GLN A A 104 104 . 0.5212 0.5357 0.4585 0.0161  -0.1353 -0.1306 1 . 
730  C   C   . GLN GLN A A 104 104 . 0.5721 0.5562 0.5074 0.0302  -0.1411 -0.1564 1 . 
731  O   O   . GLN GLN A A 104 104 . 0.5339 0.4978 0.4952 0.0250  -0.1354 -0.1479 1 . 
732  CB  CB  . GLN GLN A A 104 104 . 0.5108 0.5026 0.4625 0.0003  -0.1575 -0.1260 1 . 
733  CG  CG  . GLN GLN A A 104 104 . 0.5609 0.5741 0.5291 -0.0129 -0.1542 -0.0973 1 . 
734  CD  CD  . GLN GLN A A 104 104 . 0.6237 0.6293 0.5995 -0.0243 -0.1793 -0.0976 1 . 
735  OE1 OE1 . GLN GLN A A 104 104 . 0.6828 0.6650 0.6842 -0.0359 -0.1912 -0.0991 1 . 
736  NE2 NE2 . GLN GLN A A 104 104 . 0.6807 0.7107 0.6350 -0.0229 -0.1886 -0.0937 1 . 
737  N   N   . ALA ALA A A 105 105 . 0.5707 0.5498 0.4736 0.0500  -0.1548 -0.1889 1 . 
738  CA  CA  . ALA ALA A A 105 105 . 0.6823 0.6270 0.5811 0.0692  -0.1649 -0.2169 1 . 
739  C   C   . ALA ALA A A 105 105 . 0.6946 0.6656 0.6006 0.0844  -0.1411 -0.2148 1 . 
740  O   O   . ALA ALA A A 105 105 . 0.7030 0.6419 0.6172 0.0971  -0.1484 -0.2283 1 . 
741  CB  CB  . ALA ALA A A 105 105 . 0.6990 0.6368 0.5577 0.0932  -0.1854 -0.2577 1 . 
742  N   N   . LYS LYS A A 106 106 . 0.7445 0.7731 0.6491 0.0822  -0.1156 -0.1965 1 . 
743  CA  CA  . LYS LYS A A 106 106 . 0.7665 0.8299 0.6812 0.0928  -0.0939 -0.1926 1 . 
744  C   C   . LYS LYS A A 106 106 . 0.6630 0.7109 0.6142 0.0738  -0.0844 -0.1662 1 . 
745  O   O   . LYS LYS A A 106 106 . 0.6198 0.6920 0.5831 0.0805  -0.0702 -0.1633 1 . 
746  CB  CB  . LYS LYS A A 106 106 . 0.7947 0.9301 0.6939 0.0934  -0.0727 -0.1806 1 . 
747  CG  CG  . LYS LYS A A 106 106 . 0.9292 1.1004 0.7866 0.1158  -0.0766 -0.2067 1 . 
748  CD  CD  . LYS LYS A A 106 106 . 1.0693 1.3153 0.9125 0.1064  -0.0557 -0.1817 1 . 
749  CE  CE  . LYS LYS A A 106 106 . 1.1947 1.5021 0.9959 0.1355  -0.0508 -0.2093 1 . 
750  NZ  NZ  . LYS LYS A A 106 106 . 1.2285 1.6103 1.0110 0.1214  -0.0333 -0.1788 1 . 
751  N   N   . ILE ILE A A 107 107 . 0.5775 0.5926 0.5465 0.0516  -0.0921 -0.1483 1 . 
752  CA  CA  . ILE ILE A A 107 107 . 0.4819 0.4904 0.4810 0.0351  -0.0822 -0.1250 1 . 
753  C   C   . ILE ILE A A 107 107 . 0.5001 0.4659 0.5126 0.0356  -0.0941 -0.1298 1 . 
754  O   O   . ILE ILE A A 107 107 . 0.6074 0.5374 0.6171 0.0323  -0.1139 -0.1371 1 . 
755  CB  CB  . ILE ILE A A 107 107 . 0.4973 0.5057 0.5086 0.0144  -0.0818 -0.1024 1 . 
756  CG1 CG1 . ILE ILE A A 107 107 . 0.4262 0.4709 0.4218 0.0125  -0.0746 -0.0930 1 . 
757  CG2 CG2 . ILE ILE A A 107 107 . 0.3962 0.3999 0.4357 0.0026  -0.0718 -0.0845 1 . 
758  CD1 CD1 . ILE ILE A A 107 107 . 0.4595 0.5019 0.4701 -0.0039 -0.0757 -0.0694 1 . 
759  N   N   . ILE ILE A A 108 108 . 0.4673 0.4377 0.4951 0.0368  -0.0840 -0.1227 1 . 
760  CA  CA  . ILE ILE A A 108 108 . 0.5086 0.4447 0.5488 0.0351  -0.0935 -0.1196 1 . 
761  C   C   . ILE ILE A A 108 108 . 0.4899 0.4356 0.5512 0.0174  -0.0817 -0.0969 1 . 
762  O   O   . ILE ILE A A 108 108 . 0.4499 0.4236 0.5175 0.0176  -0.0666 -0.0918 1 . 
763  CB  CB  . ILE ILE A A 108 108 . 0.6081 0.5446 0.6441 0.0580  -0.0947 -0.1343 1 . 
764  CG1 CG1 . ILE ILE A A 108 108 . 0.6485 0.5769 0.6619 0.0825  -0.1075 -0.1633 1 . 
765  CG2 CG2 . ILE ILE A A 108 108 . 0.4264 0.3305 0.4751 0.0541  -0.1042 -0.1238 1 . 
766  CD1 CD1 . ILE ILE A A 108 108 . 0.6944 0.6232 0.7063 0.1108  -0.1113 -0.1805 1 . 
767  N   N   . TYR TYR A A 109 109 . 0.4215 0.3471 0.4941 0.0022  -0.0896 -0.0845 1 . 
768  CA  CA  . TYR TYR A A 109 109 . 0.4269 0.3666 0.5170 -0.0103 -0.0788 -0.0669 1 . 
769  C   C   . TYR TYR A A 109 109 . 0.4735 0.4033 0.5663 -0.0080 -0.0807 -0.0617 1 . 
770  O   O   . TYR TYR A A 109 109 . 0.5928 0.4981 0.6881 -0.0152 -0.0940 -0.0534 1 . 
771  CB  CB  . TYR TYR A A 109 109 . 0.3551 0.2940 0.4578 -0.0263 -0.0842 -0.0548 1 . 
772  CG  CG  . TYR TYR A A 109 109 . 0.4885 0.4383 0.5880 -0.0269 -0.0846 -0.0582 1 . 
773  CD1 CD1 . TYR TYR A A 109 109 . 0.5431 0.4780 0.6282 -0.0244 -0.0995 -0.0696 1 . 
774  CD2 CD2 . TYR TYR A A 109 109 . 0.4156 0.3883 0.5241 -0.0281 -0.0728 -0.0511 1 . 
775  CE1 CE1 . TYR TYR A A 109 109 . 0.5588 0.5077 0.6371 -0.0247 -0.1009 -0.0708 1 . 
776  CE2 CE2 . TYR TYR A A 109 109 . 0.5055 0.4864 0.6101 -0.0284 -0.0756 -0.0500 1 . 
777  CZ  CZ  . TYR TYR A A 109 109 . 0.6048 0.5772 0.6934 -0.0273 -0.0888 -0.0584 1 . 
778  OH  OH  . TYR TYR A A 109 109 . 0.6563 0.6410 0.7375 -0.0276 -0.0926 -0.0552 1 . 
779  N   N   . ALA ALA A A 110 110 . 0.4070 0.3562 0.4998 0.0001  -0.0695 -0.0643 1 . 
780  CA  CA  . ALA ALA A A 110 110 . 0.4855 0.4295 0.5779 0.0058  -0.0730 -0.0604 1 . 
781  C   C   . ALA ALA A A 110 110 . 0.5025 0.4630 0.6025 -0.0059 -0.0648 -0.0455 1 . 
782  O   O   . ALA ALA A A 110 110 . 0.4216 0.4068 0.5255 -0.0065 -0.0526 -0.0484 1 . 
783  CB  CB  . ALA ALA A A 110 110 . 0.3351 0.2986 0.4247 0.0220  -0.0677 -0.0726 1 . 
784  N   N   . THR THR A A 111 111 . 0.4958 0.4436 0.5973 -0.0156 -0.0730 -0.0294 1 . 
785  CA  CA  . THR THR A A 111 111 . 0.4657 0.4378 0.5695 -0.0236 -0.0651 -0.0149 1 . 
786  C   C   . THR THR A A 111 111 . 0.4465 0.4254 0.5416 -0.0132 -0.0655 -0.0160 1 . 
787  O   O   . THR THR A A 111 111 . 0.4586 0.4221 0.5498 0.0001  -0.0737 -0.0250 1 . 
788  CB  CB  . THR THR A A 111 111 . 0.5480 0.5127 0.6562 -0.0404 -0.0739 0.0086  1 . 
789  OG1 OG1 . THR THR A A 111 111 . 0.4627 0.3939 0.5632 -0.0382 -0.0914 0.0179  1 . 
790  CG2 CG2 . THR THR A A 111 111 . 0.5028 0.4561 0.6218 -0.0515 -0.0802 0.0093  1 . 
791  N   N   . TRP TRP A A 112 112 . 0.4266 0.4339 0.5185 -0.0173 -0.0575 -0.0076 1 . 
792  CA  CA  . TRP TRP A A 112 112 . 0.4959 0.5136 0.5779 -0.0089 -0.0603 -0.0067 1 . 
793  C   C   . TRP TRP A A 112 112 . 0.4883 0.4765 0.5647 -0.0057 -0.0783 0.0086  1 . 
794  O   O   . TRP TRP A A 112 112 . 0.4490 0.4348 0.5217 0.0086  -0.0858 0.0030  1 . 
795  CB  CB  . TRP TRP A A 112 112 . 0.4316 0.4866 0.5057 -0.0137 -0.0506 -0.0004 1 . 
796  CG  CG  . TRP TRP A A 112 112 . 0.5371 0.6045 0.5976 -0.0068 -0.0568 0.0041  1 . 
797  CD1 CD1 . TRP TRP A A 112 112 . 0.6078 0.6823 0.6553 -0.0119 -0.0636 0.0292  1 . 
798  CD2 CD2 . TRP TRP A A 112 112 . 0.5786 0.6559 0.6381 0.0046  -0.0589 -0.0138 1 . 
799  NE1 NE1 . TRP TRP A A 112 112 . 0.7021 0.7898 0.7381 -0.0015 -0.0702 0.0263  1 . 
800  CE2 CE2 . TRP TRP A A 112 112 . 0.6188 0.7099 0.6637 0.0084  -0.0676 -0.0012 1 . 
801  CE3 CE3 . TRP TRP A A 112 112 . 0.5941 0.6739 0.6649 0.0093  -0.0553 -0.0362 1 . 
802  CZ2 CZ2 . TRP TRP A A 112 112 . 0.6168 0.7250 0.6598 0.0184  -0.0737 -0.0133 1 . 
803  CZ3 CZ3 . TRP TRP A A 112 112 . 0.5948 0.6928 0.6659 0.0160  -0.0605 -0.0463 1 . 
804  CH2 CH2 . TRP TRP A A 112 112 . 0.6138 0.7265 0.6719 0.0213  -0.0700 -0.0364 1 . 
805  N   N   . SER SER A A 113 113 . 0.6123 0.5766 0.6906 -0.0190 -0.0881 0.0285  1 . 
806  CA  CA  . SER SER A A 113 113 . 0.7574 0.6811 0.8312 -0.0170 -0.1107 0.0448  1 . 
807  C   C   . SER SER A A 113 113 . 0.6949 0.5816 0.7707 0.0041  -0.1238 0.0218  1 . 
808  O   O   . SER SER A A 113 113 . 0.7168 0.5832 0.7883 0.0208  -0.1391 0.0222  1 . 
809  CB  CB  . SER SER A A 113 113 . 0.7089 0.6125 0.7879 -0.0415 -0.1213 0.0729  1 . 
810  OG  OG  . SER SER A A 113 113 . 0.7183 0.6717 0.7974 -0.0589 -0.1050 0.0921  1 . 
811  N   N   . ASP ASP A A 114 114 . 0.5563 0.4387 0.6377 0.0063  -0.1182 0.0011  1 . 
812  CA  CA  . ASP ASP A A 114 114 . 0.5801 0.4387 0.6598 0.0287  -0.1280 -0.0235 1 . 
813  C   C   . ASP ASP A A 114 114 . 0.6001 0.4904 0.6802 0.0507  -0.1202 -0.0395 1 . 
814  O   O   . ASP ASP A A 114 114 . 0.7183 0.5973 0.7976 0.0748  -0.1297 -0.0575 1 . 
815  CB  CB  . ASP ASP A A 114 114 . 0.6485 0.5094 0.7300 0.0256  -0.1209 -0.0407 1 . 
816  CG  CG  . ASP ASP A A 114 114 . 0.8523 0.6933 0.9383 0.0020  -0.1278 -0.0262 1 . 
817  OD1 OD1 . ASP ASP A A 114 114 . 0.9262 0.7280 1.0126 -0.0071 -0.1484 -0.0100 1 . 
818  OD2 OD2 . ASP ASP A A 114 114 . 0.8768 0.7422 0.9679 -0.0083 -0.1142 -0.0290 1 . 
819  N   N   . ILE ILE A A 115 115 . 0.5392 0.4720 0.6217 0.0439  -0.1041 -0.0354 1 . 
820  CA  CA  . ILE ILE A A 115 115 . 0.5604 0.5292 0.6477 0.0589  -0.0979 -0.0484 1 . 
821  C   C   . ILE ILE A A 115 115 . 0.5612 0.5361 0.6450 0.0658  -0.1082 -0.0356 1 . 
822  O   O   . ILE ILE A A 115 115 . 0.5846 0.5732 0.6739 0.0865  -0.1150 -0.0448 1 . 
823  CB  CB  . ILE ILE A A 115 115 . 0.4776 0.4844 0.5707 0.0458  -0.0783 -0.0551 1 . 
824  CG1 CG1 . ILE ILE A A 115 115 . 0.4818 0.4887 0.5784 0.0460  -0.0709 -0.0684 1 . 
825  CG2 CG2 . ILE ILE A A 115 115 . 0.4869 0.5329 0.5869 0.0515  -0.0747 -0.0616 1 . 
826  CD1 CD1 . ILE ILE A A 115 115 . 0.4877 0.5114 0.5888 0.0289  -0.0569 -0.0680 1 . 
827  N   N   . ALA ALA A A 116 116 . 0.4171 0.3870 0.4918 0.0501  -0.1103 -0.0130 1 . 
828  CA  CA  . ALA ALA A A 116 116 . 0.5400 0.5260 0.6068 0.0536  -0.1181 0.0017  1 . 
829  C   C   . ALA ALA A A 116 116 . 0.6068 0.5486 0.6685 0.0627  -0.1428 0.0209  1 . 
830  O   O   . ALA ALA A A 116 116 . 0.5317 0.4610 0.5824 0.0488  -0.1512 0.0502  1 . 
831  CB  CB  . ALA ALA A A 116 116 . 0.5008 0.5148 0.5564 0.0337  -0.1064 0.0155  1 . 
832  N   N   . ASP ASP A A 117 117 . 0.6081 0.5281 0.6781 0.0877  -0.1554 0.0041  1 . 
833  CA  CA  . ASP ASP A A 117 117 . 0.6662 0.5349 0.7338 0.1040  -0.1838 0.0154  1 . 
834  C   C   . ASP ASP A A 117 117 . 0.6772 0.5662 0.7417 0.1177  -0.1955 0.0290  1 . 
835  O   O   . ASP ASP A A 117 117 . 0.5906 0.5323 0.6521 0.1102  -0.1819 0.0307  1 . 
836  CB  CB  . ASP ASP A A 117 117 . 0.7628 0.6057 0.8391 0.1321  -0.1928 -0.0148 1 . 
837  CG  CG  . ASP ASP A A 117 117 . 0.8323 0.7278 0.9210 0.1609  -0.1847 -0.0409 1 . 
838  OD1 OD1 . ASP ASP A A 117 117 . 0.8643 0.8146 0.9576 0.1550  -0.1717 -0.0379 1 . 
839  OD2 OD2 . ASP ASP A A 117 117 . 0.9267 0.8117 1.0214 0.1901  -0.1925 -0.0658 1 . 
840  N   N   . SER SER A A 118 118 . 0.7382 0.4869 0.9966 -0.1435 -0.1143 0.0115  1 . 
841  CA  CA  . SER SER A A 118 118 . 0.7219 0.4407 0.9678 -0.1294 -0.1042 0.0397  1 . 
842  C   C   . SER SER A A 118 118 . 0.6610 0.3958 0.8624 -0.1041 -0.1043 0.0364  1 . 
843  O   O   . SER SER A A 118 118 . 0.6241 0.3745 0.8030 -0.0946 -0.0953 0.0617  1 . 
844  CB  CB  . SER SER A A 118 118 . 0.7963 0.4593 1.0727 -0.1308 -0.1079 0.0322  1 . 
845  OG  OG  . SER SER A A 118 118 . 0.8450 0.4834 1.1055 -0.1108 -0.1013 0.0591  1 . 
846  N   N   . LYS LYS A A 119 119 . 0.6435 0.3748 0.8341 -0.0930 -0.1135 0.0036  1 . 
847  CA  CA  . LYS LYS A A 119 119 . 0.7175 0.4636 0.8750 -0.0710 -0.1112 -0.0014 1 . 
848  C   C   . LYS LYS A A 119 119 . 0.7187 0.5076 0.8512 -0.0694 -0.1036 0.0109  1 . 
849  O   O   . LYS LYS A A 119 119 . 0.6843 0.4841 0.7996 -0.0570 -0.0973 0.0242  1 . 
850  CB  CB  . LYS LYS A A 119 119 . 0.7622 0.5060 0.9119 -0.0627 -0.1184 -0.0399 1 . 
851  CG  CG  . LYS LYS A A 119 119 . 0.9075 0.6634 1.0327 -0.0410 -0.1131 -0.0477 1 . 
852  CD  CD  . LYS LYS A A 119 119 . 1.0801 0.8169 1.2079 -0.0295 -0.1168 -0.0810 1 . 
853  CE  CE  . LYS LYS A A 119 119 . 1.1857 0.9359 1.2996 -0.0083 -0.1084 -0.0848 1 . 
854  NZ  NZ  . LYS LYS A A 119 119 . 1.3016 1.0273 1.4286 0.0070  -0.1093 -0.1101 1 . 
855  N   N   . TYR TYR A A 120 120 . 0.6644 0.4788 0.7987 -0.0814 -0.1050 0.0054  1 . 
856  CA  CA  . TYR TYR A A 120 120 . 0.6152 0.4661 0.7308 -0.0784 -0.0968 0.0152  1 . 
857  C   C   . TYR TYR A A 120 120 . 0.5876 0.4454 0.7034 -0.0807 -0.0858 0.0446  1 . 
858  O   O   . TYR TYR A A 120 120 . 0.4725 0.3492 0.5688 -0.0711 -0.0778 0.0505  1 . 
859  CB  CB  . TYR TYR A A 120 120 . 0.4672 0.3437 0.5900 -0.0882 -0.1023 0.0056  1 . 
860  CG  CG  . TYR TYR A A 120 120 . 0.5299 0.4397 0.6354 -0.0811 -0.0940 0.0129  1 . 
861  CD1 CD1 . TYR TYR A A 120 120 . 0.4623 0.3911 0.5770 -0.0867 -0.0841 0.0332  1 . 
862  CD2 CD2 . TYR TYR A A 120 120 . 0.5275 0.4484 0.6089 -0.0682 -0.0935 0.0001  1 . 
863  CE1 CE1 . TYR TYR A A 120 120 . 0.4788 0.4336 0.5830 -0.0791 -0.0754 0.0377  1 . 
864  CE2 CE2 . TYR TYR A A 120 120 . 0.5380 0.4827 0.6085 -0.0612 -0.0838 0.0092  1 . 
865  CZ  CZ  . TYR TYR A A 120 120 . 0.4903 0.4505 0.5742 -0.0664 -0.0755 0.0266  1 . 
866  OH  OH  . TYR TYR A A 120 120 . 0.4137 0.3933 0.4920 -0.0584 -0.0648 0.0337  1 . 
867  N   N   . LYS LYS A A 121 121 . 0.4904 0.3343 0.6288 -0.0940 -0.0839 0.0623  1 . 
868  CA  CA  . LYS LYS A A 121 121 . 0.6142 0.4693 0.7469 -0.0954 -0.0709 0.0917  1 . 
869  C   C   . LYS LYS A A 121 121 . 0.6284 0.4738 0.7369 -0.0781 -0.0695 0.1035  1 . 
870  O   O   . LYS LYS A A 121 121 . 0.5702 0.4376 0.6589 -0.0726 -0.0608 0.1184  1 . 
871  CB  CB  . LYS LYS A A 121 121 . 0.5999 0.4413 0.7637 -0.1141 -0.0653 0.1117  1 . 
872  CG  CG  . LYS LYS A A 121 121 . 0.7360 0.6113 0.9203 -0.1298 -0.0579 0.1151  1 . 
873  CD  CD  . LYS LYS A A 121 121 . 0.8783 0.7403 1.1109 -0.1528 -0.0613 0.1126  1 . 
874  CE  CE  . LYS LYS A A 121 121 . 1.0101 0.8709 1.2653 -0.1677 -0.0421 0.1469  1 . 
875  NZ  NZ  . LYS LYS A A 121 121 . 1.0366 0.9070 1.3488 -0.1941 -0.0416 0.1417  1 . 
876  N   N   . GLU GLU A A 122 122 . 0.5452 0.3618 0.6563 -0.0681 -0.0788 0.0946  1 . 
877  CA  CA  . GLU GLU A A 122 122 . 0.6206 0.4355 0.7129 -0.0485 -0.0811 0.1021  1 . 
878  C   C   . GLU GLU A A 122 122 . 0.6503 0.4989 0.7226 -0.0384 -0.0799 0.0844  1 . 
879  O   O   . GLU GLU A A 122 122 . 0.7181 0.5850 0.7734 -0.0272 -0.0793 0.0919  1 . 
880  CB  CB  . GLU GLU A A 122 122 . 0.7236 0.5018 0.8306 -0.0383 -0.0907 0.0937  1 . 
881  CG  CG  . GLU GLU A A 122 122 . 0.9949 0.7388 1.1139 -0.0365 -0.0899 0.1246  1 . 
882  CD  CD  . GLU GLU A A 122 122 . 1.2473 0.9444 1.4003 -0.0427 -0.0945 0.1141  1 . 
883  OE1 OE1 . GLU GLU A A 122 122 . 1.3894 1.0816 1.5488 -0.0383 -0.1018 0.0801  1 . 
884  OE2 OE2 . GLU GLU A A 122 122 . 1.2942 0.9590 1.4683 -0.0521 -0.0893 0.1391  1 . 
885  N   N   . LYS LYS A A 123 123 . 0.5248 0.3829 0.5995 -0.0423 -0.0795 0.0610  1 . 
886  CA  CA  . LYS LYS A A 123 123 . 0.5807 0.4666 0.6422 -0.0354 -0.0740 0.0476  1 . 
887  C   C   . LYS LYS A A 123 123 . 0.5350 0.4473 0.5875 -0.0406 -0.0642 0.0586  1 . 
888  O   O   . LYS LYS A A 123 123 . 0.4539 0.3861 0.4960 -0.0332 -0.0604 0.0545  1 . 
889  CB  CB  . LYS LYS A A 123 123 . 0.5629 0.4503 0.6259 -0.0368 -0.0732 0.0263  1 . 
890  CG  CG  . LYS LYS A A 123 123 . 0.5385 0.4062 0.6061 -0.0280 -0.0797 0.0092  1 . 
891  CD  CD  . LYS LYS A A 123 123 . 0.6420 0.5146 0.7028 -0.0283 -0.0776 -0.0101 1 . 
892  CE  CE  . LYS LYS A A 123 123 . 0.6478 0.5028 0.7116 -0.0186 -0.0816 -0.0299 1 . 
893  NZ  NZ  . LYS LYS A A 123 123 . 0.6998 0.5239 0.7810 -0.0213 -0.0923 -0.0274 1 . 
894  N   N   . VAL VAL A A 124 124 . 0.5330 0.4478 0.5931 -0.0533 -0.0599 0.0699  1 . 
895  CA  CA  . VAL VAL A A 124 124 . 0.5169 0.4577 0.5713 -0.0570 -0.0482 0.0794  1 . 
896  C   C   . VAL VAL A A 124 124 . 0.5449 0.4927 0.5818 -0.0509 -0.0453 0.0957  1 . 
897  O   O   . VAL VAL A A 124 124 . 0.4718 0.4445 0.4941 -0.0457 -0.0383 0.0912  1 . 
898  CB  CB  . VAL VAL A A 124 124 . 0.5249 0.4708 0.5986 -0.0714 -0.0442 0.0887  1 . 
899  CG1 CG1 . VAL VAL A A 124 124 . 0.4101 0.3834 0.4804 -0.0738 -0.0293 0.1004  1 . 
900  CG2 CG2 . VAL VAL A A 124 124 . 0.3971 0.3466 0.4820 -0.0734 -0.0496 0.0716  1 . 
901  N   N   . LYS LYS A A 125 125 . 0.4626 0.3882 0.5000 -0.0502 -0.0508 0.1143  1 . 
902  CA  CA  . LYS LYS A A 125 125 . 0.6066 0.5402 0.6214 -0.0416 -0.0486 0.1359  1 . 
903  C   C   . LYS LYS A A 125 125 . 0.5758 0.5256 0.5725 -0.0242 -0.0579 0.1215  1 . 
904  O   O   . LYS LYS A A 125 125 . 0.5448 0.5213 0.5169 -0.0163 -0.0558 0.1260  1 . 
905  CB  CB  . LYS LYS A A 125 125 . 0.7385 0.6389 0.7614 -0.0433 -0.0508 0.1640  1 . 
906  CG  CG  . LYS LYS A A 125 125 . 0.9824 0.8728 1.0294 -0.0640 -0.0390 0.1799  1 . 
907  CD  CD  . LYS LYS A A 125 125 . 1.0557 0.9840 1.0993 -0.0725 -0.0242 0.1772  1 . 
908  CE  CE  . LYS LYS A A 125 125 . 1.0842 1.0114 1.1650 -0.0936 -0.0165 0.1809  1 . 
909  NZ  NZ  . LYS LYS A A 125 125 . 1.1272 1.0784 1.2073 -0.1017 0.0044  0.2047  1 . 
910  N   N   . TYR TYR A A 126 126 . 0.4880 0.4266 0.4980 -0.0181 -0.0678 0.1013  1 . 
911  CA  CA  . TYR TYR A A 126 126 . 0.4867 0.4473 0.4903 -0.0044 -0.0754 0.0827  1 . 
912  C   C   . TYR TYR A A 126 126 . 0.4646 0.4575 0.4620 -0.0085 -0.0660 0.0641  1 . 
913  O   O   . TYR TYR A A 126 126 . 0.4497 0.4709 0.4328 -0.0002 -0.0697 0.0567  1 . 
914  CB  CB  . TYR TYR A A 126 126 . 0.4503 0.3967 0.4751 0.0003  -0.0819 0.0623  1 . 
915  CG  CG  . TYR TYR A A 126 126 . 0.4608 0.4356 0.4894 0.0110  -0.0868 0.0405  1 . 
916  CD1 CD1 . TYR TYR A A 126 126 . 0.4781 0.4655 0.5037 0.0280  -0.1014 0.0448  1 . 
917  CD2 CD2 . TYR TYR A A 126 126 . 0.5271 0.5183 0.5660 0.0042  -0.0769 0.0168  1 . 
918  CE1 CE1 . TYR TYR A A 126 126 . 0.4510 0.4722 0.4877 0.0364  -0.1078 0.0209  1 . 
919  CE2 CE2 . TYR TYR A A 126 126 . 0.6447 0.6635 0.6961 0.0104  -0.0796 -0.0055 1 . 
920  CZ  CZ  . TYR TYR A A 126 126 . 0.6449 0.6814 0.6969 0.0254  -0.0959 -0.0057 1 . 
921  OH  OH  . TYR TYR A A 126 126 . 0.5768 0.6467 0.6489 0.0296  -0.1000 -0.0318 1 . 
922  N   N   . LEU LEU A A 127 127 . 0.4358 0.4252 0.4454 -0.0201 -0.0547 0.0549  1 . 
923  CA  CA  . LEU LEU A A 127 127 . 0.4140 0.4267 0.4237 -0.0233 -0.0432 0.0383  1 . 
924  C   C   . LEU LEU A A 127 127 . 0.5222 0.5564 0.5116 -0.0237 -0.0361 0.0487  1 . 
925  O   O   . LEU LEU A A 127 127 . 0.4595 0.5193 0.4406 -0.0198 -0.0329 0.0311  1 . 
926  CB  CB  . LEU LEU A A 127 127 . 0.4406 0.4428 0.4671 -0.0319 -0.0332 0.0333  1 . 
927  CG  CG  . LEU LEU A A 127 127 . 0.4803 0.4663 0.5199 -0.0302 -0.0366 0.0217  1 . 
928  CD1 CD1 . LEU LEU A A 127 127 . 0.4420 0.4200 0.4899 -0.0356 -0.0290 0.0223  1 . 
929  CD2 CD2 . LEU LEU A A 127 127 . 0.3928 0.3917 0.4408 -0.0246 -0.0346 0.0003  1 . 
930  N   N   . TYR TYR A A 128 128 . 0.4676 0.4931 0.4505 -0.0289 -0.0321 0.0752  1 . 
931  CA  CA  . TYR TYR A A 128 128 . 0.4900 0.5382 0.4510 -0.0286 -0.0214 0.0883  1 . 
932  C   C   . TYR TYR A A 128 128 . 0.5674 0.6367 0.4971 -0.0146 -0.0305 0.0878  1 . 
933  O   O   . TYR TYR A A 128 128 . 0.4979 0.5983 0.4073 -0.0103 -0.0242 0.0755  1 . 
934  CB  CB  . TYR TYR A A 128 128 . 0.4772 0.5111 0.4414 -0.0375 -0.0143 0.1210  1 . 
935  CG  CG  . TYR TYR A A 128 128 . 0.5600 0.5930 0.5522 -0.0513 -0.0027 0.1209  1 . 
936  CD1 CD1 . TYR TYR A A 128 128 . 0.5938 0.6336 0.6027 -0.0520 0.0001  0.0969  1 . 
937  CD2 CD2 . TYR TYR A A 128 128 . 0.5983 0.6247 0.6042 -0.0630 0.0056  0.1460  1 . 
938  CE1 CE1 . TYR TYR A A 128 128 . 0.5877 0.6314 0.6227 -0.0609 0.0078  0.0986  1 . 
939  CE2 CE2 . TYR TYR A A 128 128 . 0.6771 0.7106 0.7146 -0.0751 0.0135  0.1439  1 . 
940  CZ  CZ  . TYR TYR A A 128 128 . 0.6464 0.6902 0.6966 -0.0723 0.0130  0.1205  1 . 
941  OH  OH  . TYR TYR A A 128 128 . 0.6155 0.6704 0.6971 -0.0808 0.0178  0.1205  1 . 
942  N   N   . ASN ASN A A 129 129 . 0.6123 0.6672 0.5383 -0.0054 -0.0467 0.0989  1 . 
943  CA  CA  . ASN ASN A A 129 129 . 0.5520 0.6309 0.4473 0.0114  -0.0591 0.1027  1 . 
944  C   C   . ASN ASN A A 129 129 . 0.6442 0.7536 0.5442 0.0171  -0.0681 0.0627  1 . 
945  O   O   . ASN ASN A A 129 129 . 0.5440 0.6904 0.4165 0.0268  -0.0736 0.0523  1 . 
946  CB  CB  . ASN ASN A A 129 129 . 0.6689 0.7224 0.5652 0.0223  -0.0740 0.1276  1 . 
947  CG  CG  . ASN ASN A A 129 129 . 1.0110 1.0776 0.8672 0.0374  -0.0778 0.1602  1 . 
948  OD1 OD1 . ASN ASN A A 129 129 . 1.0721 1.1737 0.9030 0.0543  -0.0920 0.1512  1 . 
949  ND2 ND2 . ASN ASN A A 129 129 . 1.1589 1.2007 1.0091 0.0312  -0.0644 0.1988  1 . 
950  N   N   . LEU LEU A A 130 130 . 0.5612 0.6576 0.4966 0.0105  -0.0688 0.0390  1 . 
951  CA  CA  . LEU LEU A A 130 130 . 0.4734 0.5953 0.4247 0.0108  -0.0717 0.0002  1 . 
952  C   C   . LEU LEU A A 130 130 . 0.4647 0.6074 0.4087 0.0040  -0.0565 -0.0188 1 . 
953  O   O   . LEU LEU A A 130 130 . 0.5109 0.6871 0.4491 0.0082  -0.0618 -0.0471 1 . 
954  CB  CB  . LEU LEU A A 130 130 . 0.4300 0.5295 0.4200 0.0036  -0.0683 -0.0144 1 . 
955  CG  CG  . LEU LEU A A 130 130 . 0.5650 0.6857 0.5831 0.0020  -0.0692 -0.0516 1 . 
956  CD1 CD1 . LEU LEU A A 130 130 . 0.4789 0.6275 0.5005 0.0156  -0.0913 -0.0621 1 . 
957  CD2 CD2 . LEU LEU A A 130 130 . 0.5767 0.6713 0.6269 -0.0070 -0.0566 -0.0580 1 . 
958  N   N   . TYR TYR A A 131 131 . 0.4543 0.5798 0.4007 -0.0057 -0.0383 -0.0056 1 . 
959  CA  CA  . TYR TYR A A 131 131 . 0.5556 0.6979 0.4992 -0.0101 -0.0212 -0.0217 1 . 
960  C   C   . TYR TYR A A 131 131 . 0.6722 0.8492 0.5739 -0.0012 -0.0219 -0.0203 1 . 
961  O   O   . TYR TYR A A 131 131 . 0.5078 0.7083 0.4045 -0.0011 -0.0119 -0.0473 1 . 
962  CB  CB  . TYR TYR A A 131 131 . 0.5048 0.6257 0.4622 -0.0192 -0.0043 -0.0025 1 . 
963  CG  CG  . TYR TYR A A 131 131 . 0.4368 0.5686 0.4044 -0.0225 0.0160  -0.0183 1 . 
964  CD1 CD1 . TYR TYR A A 131 131 . 0.4708 0.5971 0.4675 -0.0248 0.0233  -0.0474 1 . 
965  CD2 CD2 . TYR TYR A A 131 131 . 0.4528 0.5975 0.4068 -0.0232 0.0305  -0.0016 1 . 
966  CE1 CE1 . TYR TYR A A 131 131 . 0.5427 0.6736 0.5540 -0.0254 0.0426  -0.0605 1 . 
967  CE2 CE2 . TYR TYR A A 131 131 . 0.4507 0.6054 0.4196 -0.0238 0.0500  -0.0164 1 . 
968  CZ  CZ  . TYR TYR A A 131 131 . 0.5229 0.6690 0.5203 -0.0238 0.0552  -0.0461 1 . 
969  OH  OH  . TYR TYR A A 131 131 . 0.5442 0.6959 0.5608 -0.0219 0.0751  -0.0604 1 . 
970  N   N   . ASP ASP A A 132 132 . 0.5271 0.7066 0.3973 0.0074  -0.0317 0.0114  1 . 
971  CA  CA  . ASP ASP A A 132 132 . 0.6904 0.9047 0.5119 0.0187  -0.0317 0.0195  1 . 
972  C   C   . ASP ASP A A 132 132 . 0.7673 1.0154 0.5679 0.0337  -0.0560 -0.0012 1 . 
973  O   O   . ASP ASP A A 132 132 . 0.9551 1.2443 0.7225 0.0418  -0.0571 -0.0213 1 . 
974  CB  CB  . ASP ASP A A 132 132 . 0.7568 0.9556 0.5540 0.0209  -0.0259 0.0711  1 . 
975  CG  CG  . ASP ASP A A 132 132 . 0.8864 1.0636 0.7062 0.0052  -0.0021 0.0889  1 . 
976  OD1 OD1 . ASP ASP A A 132 132 . 0.9336 1.1275 0.7594 0.0000  0.0153  0.0687  1 . 
977  OD2 OD2 . ASP ASP A A 132 132 . 0.8940 1.0390 0.7294 -0.0015 -0.0013 0.1208  1 . 
978  N   N   . LYS LYS A A 133 133 . 0.7407 0.9769 0.5623 0.0385  -0.0762 -0.0002 1 . 
979  CA  CA  . LYS LYS A A 133 133 . 0.7481 1.0208 0.5548 0.0554  -0.1031 -0.0148 1 . 
980  C   C   . LYS LYS A A 133 133 . 0.6801 0.9752 0.5255 0.0500  -0.1125 -0.0682 1 . 
981  O   O   . LYS LYS A A 133 133 . 0.8571 1.1956 0.6927 0.0625  -0.1351 -0.0904 1 . 
982  CB  CB  . LYS LYS A A 133 133 . 0.7934 1.0449 0.6034 0.0679  -0.1205 0.0194  1 . 
983  CG  CG  . LYS LYS A A 133 133 . 0.9192 1.1426 0.6983 0.0732  -0.1119 0.0756  1 . 
984  CD  CD  . LYS LYS A A 133 133 . 1.1025 1.3627 0.8195 0.0928  -0.1184 0.0981  1 . 
985  CE  CE  . LYS LYS A A 133 133 . 1.1528 1.3876 0.8497 0.1090  -0.1252 0.1543  1 . 
986  NZ  NZ  . LYS LYS A A 133 133 . 1.1404 1.4201 0.7803 0.1373  -0.1442 0.1706  1 . 
987  N   N   . ASN ASN A A 134 134 . 0.6774 0.9463 0.5681 0.0322  -0.0958 -0.0885 1 . 
988  CA  CA  . ASN ASN A A 134 134 . 0.5930 0.8754 0.5294 0.0236  -0.0986 -0.1355 1 . 
989  C   C   . ASN ASN A A 134 134 . 0.5618 0.8435 0.5094 0.0107  -0.0763 -0.1648 1 . 
990  O   O   . ASN ASN A A 134 134 . 0.5666 0.8118 0.5305 0.0004  -0.0542 -0.1519 1 . 
991  CB  CB  . ASN ASN A A 134 134 . 0.6117 0.8596 0.5944 0.0162  -0.0958 -0.1294 1 . 
992  CG  CG  . ASN ASN A A 134 134 . 0.6239 0.8857 0.6594 0.0065  -0.0957 -0.1731 1 . 
993  OD1 OD1 . ASN ASN A A 134 134 . 0.6691 0.9391 0.7226 -0.0043 -0.0835 -0.2060 1 . 
994  ND2 ND2 . ASN ASN A A 134 134 . 0.5350 0.7977 0.6003 0.0099  -0.1069 -0.1736 1 . 
995  N   N   . ILE ILE A A 135 135 . 0.5774 0.9005 0.5192 0.0125  -0.0831 -0.2066 1 . 
996  CA  CA  . ILE ILE A A 135 135 . 0.6884 1.0104 0.6387 0.0031  -0.0611 -0.2363 1 . 
997  C   C   . ILE ILE A A 135 135 . 0.6479 0.9392 0.6639 -0.0138 -0.0446 -0.2613 1 . 
998  O   O   . ILE ILE A A 135 135 . 0.5115 0.7781 0.5434 -0.0212 -0.0200 -0.2663 1 . 
999  CB  CB  . ILE ILE A A 135 135 . 0.7925 1.1696 0.7132 0.0111  -0.0737 -0.2776 1 . 
1000 CG1 CG1 . ILE ILE A A 135 135 . 0.8062 1.1808 0.7254 0.0053  -0.0482 -0.3038 1 . 
1001 CG2 CG2 . ILE ILE A A 135 135 . 0.7616 1.1712 0.7204 0.0079  -0.0966 -0.3234 1 . 
1002 CD1 CD1 . ILE ILE A A 135 135 . 0.8307 1.1866 0.7135 0.0099  -0.0270 -0.2606 1 . 
1003 N   N   . ASN ASN A A 136 136 . 0.5962 0.8892 0.6534 -0.0190 -0.0558 -0.2754 1 . 
1004 CA  CA  . ASN ASN A A 136 136 . 0.4745 0.7349 0.5929 -0.0350 -0.0361 -0.2905 1 . 
1005 C   C   . ASN ASN A A 136 136 . 0.6290 0.8390 0.7481 -0.0373 -0.0166 -0.2470 1 . 
1006 O   O   . ASN ASN A A 136 136 . 0.5216 0.7004 0.6722 -0.0463 0.0071  -0.2506 1 . 
1007 CB  CB  . ASN ASN A A 136 136 . 0.6131 0.8898 0.7748 -0.0396 -0.0501 -0.3091 1 . 
1008 CG  CG  . ASN ASN A A 136 136 . 0.6578 0.9910 0.8278 -0.0384 -0.0726 -0.3577 1 . 
1009 OD1 OD1 . ASN ASN A A 136 136 . 0.6994 1.0411 0.9056 -0.0510 -0.0636 -0.4033 1 . 
1010 ND2 ND2 . ASN ASN A A 136 136 . 0.5782 0.9508 0.7176 -0.0225 -0.1029 -0.3493 1 . 
1011 N   N   . PHE PHE A A 137 137 . 0.4360 0.6378 0.5223 -0.0283 -0.0269 -0.2060 1 . 
1012 CA  CA  . PHE PHE A A 137 137 . 0.4155 0.5761 0.5006 -0.0303 -0.0126 -0.1688 1 . 
1013 C   C   . PHE PHE A A 137 137 . 0.4845 0.6370 0.5505 -0.0299 0.0036  -0.1579 1 . 
1014 O   O   . PHE PHE A A 137 137 . 0.4978 0.6220 0.5843 -0.0346 0.0222  -0.1491 1 . 
1015 CB  CB  . PHE PHE A A 137 137 . 0.4070 0.5609 0.4684 -0.0223 -0.0285 -0.1342 1 . 
1016 CG  CG  . PHE PHE A A 137 137 . 0.4836 0.5997 0.5474 -0.0254 -0.0177 -0.1032 1 . 
1017 CD1 CD1 . PHE PHE A A 137 137 . 0.4531 0.5456 0.5495 -0.0319 -0.0056 -0.1060 1 . 
1018 CD2 CD2 . PHE PHE A A 137 137 . 0.4118 0.5181 0.4463 -0.0223 -0.0192 -0.0713 1 . 
1019 CE1 CE1 . PHE PHE A A 137 137 . 0.3969 0.4602 0.4905 -0.0329 0.0016  -0.0797 1 . 
1020 CE2 CE2 . PHE PHE A A 137 137 . 0.4590 0.5359 0.4994 -0.0261 -0.0127 -0.0481 1 . 
1021 CZ  CZ  . PHE PHE A A 137 137 . 0.3921 0.4490 0.4593 -0.0303 -0.0039 -0.0535 1 . 
1022 N   N   . LYS LYS A A 138 138 . 0.5753 0.7552 0.6017 -0.0224 -0.0026 -0.1566 1 . 
1023 CA  CA  . LYS LYS A A 138 138 . 0.5685 0.7478 0.5804 -0.0215 0.0156  -0.1503 1 . 
1024 C   C   . LYS LYS A A 138 138 . 0.5449 0.7151 0.5940 -0.0273 0.0352  -0.1835 1 . 
1025 O   O   . LYS LYS A A 138 138 . 0.4903 0.6366 0.5574 -0.0286 0.0539  -0.1707 1 . 
1026 CB  CB  . LYS LYS A A 138 138 . 0.6812 0.8985 0.6437 -0.0120 0.0086  -0.1504 1 . 
1027 CG  CG  . LYS LYS A A 138 138 . 0.7661 0.9891 0.7121 -0.0101 0.0299  -0.1425 1 . 
1028 CD  CD  . LYS LYS A A 138 138 . 0.8692 1.1343 0.7612 0.0003  0.0259  -0.1453 1 . 
1029 CE  CE  . LYS LYS A A 138 138 . 0.9456 1.2103 0.8002 0.0051  0.0226  -0.0939 1 . 
1030 NZ  NZ  . LYS LYS A A 138 138 . 1.0456 1.3528 0.8406 0.0180  0.0184  -0.0914 1 . 
1031 N   N   . ASN ASN A A 139 139 . 0.5627 0.7511 0.6297 -0.0305 0.0305  -0.2270 1 . 
1032 CA  CA  . ASN ASN A A 139 139 . 0.5570 0.7340 0.6634 -0.0364 0.0504  -0.2629 1 . 
1033 C   C   . ASN ASN A A 139 139 . 0.5455 0.6772 0.6990 -0.0436 0.0671  -0.2488 1 . 
1034 O   O   . ASN ASN A A 139 139 . 0.5007 0.6088 0.6774 -0.0429 0.0892  -0.2498 1 . 
1035 CB  CB  . ASN ASN A A 139 139 . 0.7136 0.9210 0.8355 -0.0411 0.0393  -0.3160 1 . 
1036 CG  CG  . ASN ASN A A 139 139 . 0.8701 1.1248 0.9431 -0.0315 0.0285  -0.3381 1 . 
1037 OD1 OD1 . ASN ASN A A 139 139 . 0.9747 1.2389 1.0001 -0.0214 0.0304  -0.3080 1 . 
1038 ND2 ND2 . ASN ASN A A 139 139 . 0.9223 1.2096 1.0070 -0.0347 0.0176  -0.3913 1 . 
1039 N   N   . TYR TYR A A 140 140 . 0.4998 0.6198 0.6666 -0.0481 0.0579  -0.2340 1 . 
1040 CA  CA  . TYR TYR A A 140 140 . 0.4925 0.5721 0.6957 -0.0530 0.0751  -0.2166 1 . 
1041 C   C   . TYR TYR A A 140 140 . 0.5838 0.6419 0.7690 -0.0454 0.0830  -0.1748 1 . 
1042 O   O   . TYR TYR A A 140 140 . 0.5829 0.6121 0.7936 -0.0442 0.1023  -0.1648 1 . 
1043 CB  CB  . TYR TYR A A 140 140 . 0.4032 0.4816 0.6204 -0.0582 0.0650  -0.2114 1 . 
1044 CG  CG  . TYR TYR A A 140 140 . 0.4468 0.4892 0.7031 -0.0643 0.0855  -0.1998 1 . 
1045 CD1 CD1 . TYR TYR A A 140 140 . 0.4085 0.4455 0.7164 -0.0762 0.0989  -0.2292 1 . 
1046 CD2 CD2 . TYR TYR A A 140 140 . 0.4895 0.5057 0.7308 -0.0583 0.0915  -0.1588 1 . 
1047 CE1 CE1 . TYR TYR A A 140 140 . 0.4821 0.4851 0.8244 -0.0815 0.1220  -0.2134 1 . 
1048 CE2 CE2 . TYR TYR A A 140 140 . 0.4773 0.4634 0.7464 -0.0612 0.1113  -0.1446 1 . 
1049 CZ  CZ  . TYR TYR A A 140 140 . 0.5322 0.5103 0.8507 -0.0726 0.1283  -0.1694 1 . 
1050 OH  OH  . TYR TYR A A 140 140 . 0.6157 0.5632 0.9611 -0.0755 0.1522  -0.1513 1 . 
1051 N   N   . ILE ILE A A 141 141 . 0.5740 0.6464 0.7188 -0.0399 0.0682  -0.1495 1 . 
1052 CA  CA  . ILE ILE A A 141 141 . 0.5057 0.5641 0.6404 -0.0348 0.0741  -0.1149 1 . 
1053 C   C   . ILE ILE A A 141 141 . 0.5426 0.6052 0.6856 -0.0299 0.0916  -0.1231 1 . 
1054 O   O   . ILE ILE A A 141 141 . 0.5652 0.6101 0.7261 -0.0251 0.1042  -0.1059 1 . 
1055 CB  CB  . ILE ILE A A 141 141 . 0.5073 0.5782 0.6054 -0.0330 0.0563  -0.0884 1 . 
1056 CG1 CG1 . ILE ILE A A 141 141 . 0.4165 0.4783 0.5119 -0.0352 0.0409  -0.0800 1 . 
1057 CG2 CG2 . ILE ILE A A 141 141 . 0.3711 0.4356 0.4659 -0.0304 0.0618  -0.0588 1 . 
1058 CD1 CD1 . ILE ILE A A 141 141 . 0.3527 0.3869 0.4705 -0.0367 0.0489  -0.0698 1 . 
1059 N   N   . GLU GLU A A 142 142 . 0.4397 0.5284 0.5699 -0.0288 0.0924  -0.1509 1 . 
1060 CA  CA  . GLU GLU A A 142 142 . 0.5841 0.6798 0.7219 -0.0226 0.1111  -0.1629 1 . 
1061 C   C   . GLU GLU A A 142 142 . 0.7148 0.7808 0.9012 -0.0221 0.1310  -0.1815 1 . 
1062 O   O   . GLU GLU A A 142 142 . 0.6062 0.6587 0.8126 -0.0138 0.1472  -0.1689 1 . 
1063 CB  CB  . GLU GLU A A 142 142 . 0.6793 0.8125 0.7869 -0.0205 0.1080  -0.1926 1 . 
1064 CG  CG  . GLU GLU A A 142 142 . 0.7699 0.9303 0.8321 -0.0160 0.1021  -0.1654 1 . 
1065 CD  CD  . GLU GLU A A 142 142 . 0.9678 1.1680 0.9876 -0.0122 0.0942  -0.1887 1 . 
1066 OE1 OE1 . GLU GLU A A 142 142 . 0.9796 1.2005 0.9579 -0.0087 0.0884  -0.1618 1 . 
1067 OE2 OE2 . GLU GLU A A 142 142 . 1.0843 1.2958 1.1124 -0.0127 0.0939  -0.2338 1 . 
1068 N   N   . ASN ASN A A 143 143 . 0.8933 0.9488 1.1041 -0.0305 0.1307  -0.2105 1 . 
1069 CA  CA  . ASN ASN A A 143 143 . 0.8833 0.9032 1.1466 -0.0322 0.1523  -0.2250 1 . 
1070 C   C   . ASN ASN A A 143 143 . 0.7746 0.7606 1.0526 -0.0264 0.1610  -0.1814 1 . 
1071 O   O   . ASN ASN A A 143 143 . 0.7689 0.7251 1.0828 -0.0199 0.1821  -0.1780 1 . 
1072 CB  CB  . ASN ASN A A 143 143 . 0.8643 0.8808 1.1559 -0.0461 0.1494  -0.2589 1 . 
1073 CG  CG  . ASN ASN A A 143 143 . 0.9685 1.0206 1.2531 -0.0503 0.1411  -0.3107 1 . 
1074 OD1 OD1 . ASN ASN A A 143 143 . 1.0215 1.0944 1.2831 -0.0420 0.1441  -0.3246 1 . 
1075 ND2 ND2 . ASN ASN A A 143 143 . 0.9966 1.0607 1.3011 -0.0627 0.1304  -0.3411 1 . 
1076 N   N   . PHE PHE A A 144 144 . 0.8030 0.7939 1.0524 -0.0267 0.1446  -0.1481 1 . 
1077 CA  CA  . PHE PHE A A 144 144 . 0.7686 0.7373 1.0214 -0.0191 0.1484  -0.1077 1 . 
1078 C   C   . PHE PHE A A 144 144 . 0.7683 0.7409 1.0249 -0.0056 0.1566  -0.0919 1 . 
1079 O   O   . PHE PHE A A 144 144 . 0.8009 0.7492 1.0839 0.0050  0.1712  -0.0753 1 . 
1080 CB  CB  . PHE PHE A A 144 144 . 0.8320 0.8116 1.0502 -0.0222 0.1267  -0.0833 1 . 
1081 CG  CG  . PHE PHE A A 144 144 . 0.7510 0.7069 0.9736 -0.0192 0.1293  -0.0558 1 . 
1082 CD1 CD1 . PHE PHE A A 144 144 . 0.7598 0.7011 0.9945 -0.0267 0.1337  -0.0619 1 . 
1083 CD2 CD2 . PHE PHE A A 144 144 . 0.8814 0.8339 1.0968 -0.0082 0.1279  -0.0249 1 . 
1084 CE1 CE1 . PHE PHE A A 144 144 . 0.8077 0.7292 1.0412 -0.0225 0.1395  -0.0355 1 . 
1085 CE2 CE2 . PHE PHE A A 144 144 . 1.0696 1.0043 1.2819 -0.0030 0.1295  0.0001  1 . 
1086 CZ  CZ  . PHE PHE A A 144 144 . 1.0273 0.9455 1.2454 -0.0098 0.1367  -0.0043 1 . 
1087 N   N   . VAL VAL A A 145 145 . 0.6968 0.7017 0.9287 -0.0044 0.1483  -0.0941 1 . 
1088 CA  CA  . VAL VAL A A 145 145 . 0.6083 0.6252 0.8491 0.0077  0.1570  -0.0807 1 . 
1089 C   C   . VAL VAL A A 145 145 . 0.5653 0.5674 0.8446 0.0172  0.1814  -0.1038 1 . 
1090 O   O   . VAL VAL A A 145 145 . 0.5248 0.5180 0.8306 0.0318  0.1928  -0.0868 1 . 
1091 CB  CB  . VAL VAL A A 145 145 . 0.5820 0.6378 0.7913 0.0045  0.1485  -0.0804 1 . 
1092 CG1 CG1 . VAL VAL A A 145 145 . 0.5003 0.5743 0.7262 0.0158  0.1592  -0.0660 1 . 
1093 CG2 CG2 . VAL VAL A A 145 145 . 0.3952 0.4578 0.5727 -0.0049 0.1259  -0.0585 1 . 
1094 N   N   . LYS LYS A A 146 146 . 0.5811 0.5812 0.8670 0.0102  0.1887  -0.1449 1 . 
1095 CA  CA  . LYS LYS A A 146 146 . 0.6878 0.6749 1.0114 0.0184  0.2123  -0.1749 1 . 
1096 C   C   . LYS LYS A A 146 146 . 0.6949 0.6342 1.0649 0.0263  0.2290  -0.1597 1 . 
1097 O   O   . LYS LYS A A 146 146 . 0.6874 0.6120 1.0918 0.0418  0.2482  -0.1603 1 . 
1098 CB  CB  . LYS LYS A A 146 146 . 0.6925 0.6895 1.0141 0.0074  0.2135  -0.2277 1 . 
1099 CG  CG  . LYS LYS A A 146 146 . 0.7364 0.7828 1.0125 0.0069  0.2042  -0.2457 1 . 
1100 CD  CD  . LYS LYS A A 146 146 . 0.8033 0.8665 1.0682 -0.0042 0.1963  -0.2952 1 . 
1101 CE  CE  . LYS LYS A A 146 146 . 0.8783 0.9912 1.0821 -0.0048 0.1786  -0.2960 1 . 
1102 NZ  NZ  . LYS LYS A A 146 146 . 0.9773 1.1228 1.1628 0.0043  0.1917  -0.3278 1 . 
1103 N   N   . GLU GLU A A 147 147 . 0.6752 0.5901 1.0470 0.0176  0.2237  -0.1430 1 . 
1104 CA  CA  . GLU GLU A A 147 147 . 0.7403 0.6086 1.1516 0.0258  0.2423  -0.1220 1 . 
1105 C   C   . GLU GLU A A 147 147 . 0.8234 0.6910 1.2298 0.0459  0.2397  -0.0736 1 . 
1106 O   O   . GLU GLU A A 147 147 . 0.8114 0.6482 1.2537 0.0627  0.2583  -0.0575 1 . 
1107 CB  CB  . GLU GLU A A 147 147 . 0.7979 0.6446 1.2125 0.0102  0.2412  -0.1190 1 . 
1108 CG  CG  . GLU GLU A A 147 147 . 0.9972 0.8412 1.4376 -0.0082 0.2477  -0.1716 1 . 
1109 CD  CD  . GLU GLU A A 147 147 . 1.1754 0.9967 1.6373 -0.0243 0.2532  -0.1712 1 . 
1110 OE1 OE1 . GLU GLU A A 147 147 . 1.2008 1.0133 1.6450 -0.0216 0.2499  -0.1304 1 . 
1111 OE2 OE2 . GLU GLU A A 147 147 . 1.2334 1.0489 1.7317 -0.0400 0.2616  -0.2144 1 . 
1112 N   N   . TRP TRP A A 148 148 . 0.8048 0.7070 1.1710 0.0457  0.2167  -0.0512 1 . 
1113 CA  CA  . TRP TRP A A 148 148 . 0.8588 0.7721 1.2247 0.0645  0.2108  -0.0131 1 . 
1114 C   C   . TRP TRP A A 148 148 . 0.8962 0.8175 1.2957 0.0819  0.2262  -0.0216 1 . 
1115 O   O   . TRP TRP A A 148 148 . 0.9308 0.8321 1.3622 0.1029  0.2381  0.0000  1 . 
1116 CB  CB  . TRP TRP A A 148 148 . 0.8523 0.8050 1.1779 0.0572  0.1843  0.0015  1 . 
1117 CG  CG  . TRP TRP A A 148 148 . 1.0011 0.9455 1.2999 0.0516  0.1688  0.0246  1 . 
1118 CD1 CD1 . TRP TRP A A 148 148 . 1.0587 0.9700 1.3629 0.0570  0.1768  0.0432  1 . 
1119 CD2 CD2 . TRP TRP A A 148 148 . 1.0620 1.0306 1.3240 0.0399  0.1448  0.0312  1 . 
1120 NE1 NE1 . TRP TRP A A 148 148 . 1.0472 0.9648 1.3169 0.0502  0.1591  0.0586  1 . 
1121 CE2 CE2 . TRP TRP A A 148 148 . 1.0202 0.9710 1.2658 0.0397  0.1384  0.0499  1 . 
1122 CE3 CE3 . TRP TRP A A 148 148 . 1.0745 1.0762 1.3171 0.0301  0.1303  0.0243  1 . 
1123 CZ2 CZ2 . TRP TRP A A 148 148 . 1.0515 1.0161 1.2640 0.0305  0.1169  0.0568  1 . 
1124 CZ3 CZ3 . TRP TRP A A 148 148 . 1.1017 1.1127 1.3148 0.0202  0.1092  0.0346  1 . 
1125 CH2 CH2 . TRP TRP A A 148 148 . 1.1001 1.0925 1.2993 0.0207  0.1019  0.0482  1 . 
1126 N   N   . VAL VAL A A 149 149 . 0.7969 0.7495 1.1892 0.0757  0.2272  -0.0519 1 . 
1127 CA  CA  . VAL VAL A A 149 149 . 0.8725 0.8431 1.2935 0.0928  0.2420  -0.0603 1 . 
1128 C   C   . VAL VAL A A 149 149 . 0.9168 0.8534 1.3806 0.1011  0.2695  -0.0925 1 . 
1129 O   O   . VAL VAL A A 149 149 . 0.9232 0.8681 1.4192 0.1196  0.2857  -0.1003 1 . 
1130 CB  CB  . VAL VAL A A 149 149 . 0.8643 0.8857 1.2569 0.0838  0.2353  -0.0759 1 . 
1131 CG1 CG1 . VAL VAL A A 149 149 . 0.7638 0.8098 1.1193 0.0720  0.2091  -0.0466 1 . 
1132 CG2 CG2 . VAL VAL A A 149 149 . 0.8782 0.9015 1.2520 0.0693  0.2414  -0.1213 1 . 
1133 N   N   . SER SER A A 150 150 . 0.8652 0.7649 1.3359 0.0877  0.2763  -0.1140 1 . 
1134 CA  CA  . SER SER A A 150 150 . 0.8744 0.7287 1.3980 0.0959  0.3037  -0.1373 1 . 
1135 C   C   . SER SER A A 150 150 . 0.8295 0.6497 1.3839 0.1174  0.3120  -0.0921 1 . 
1136 O   O   . SER SER A A 150 150 . 0.7989 0.5940 1.3848 0.1242  0.3258  -0.0978 1 . 
1137 CB  CB  . SER SER A A 150 150 . 0.9729 0.7987 1.5003 0.0719  0.3057  -0.1659 1 . 
1138 OG  OG  . SER SER A A 150 150 . 1.0501 0.9079 1.5561 0.0561  0.2994  -0.2162 1 . 
1139 N   N   . LYS LYS A A 151 151 . 0.8780 0.7038 1.4120 0.1248  0.2971  -0.0445 1 . 
1140 CA  CA  . LYS LYS A A 151 151 . 0.9657 0.7681 1.5215 0.1506  0.3019  0.0032  1 . 
1141 C   C   . LYS LYS A A 151 151 . 0.9353 0.7744 1.5061 0.1761  0.2974  0.0187  1 . 
1142 O   O   . LYS LYS A A 151 151 . 1.0312 0.8574 1.6182 0.1974  0.2979  0.0535  1 . 
1143 CB  CB  . LYS LYS A A 151 151 . 1.0368 0.8388 1.5542 0.1471  0.2832  0.0457  1 . 
1144 CG  CG  . LYS LYS A A 151 151 . 1.0872 0.8511 1.5968 0.1258  0.2911  0.0405  1 . 
1145 CD  CD  . LYS LYS A A 151 151 . 1.1736 0.8901 1.7078 0.1339  0.3110  0.0691  1 . 
1146 CE  CE  . LYS LYS A A 151 151 . 1.1524 0.8404 1.6938 0.1062  0.3244  0.0510  1 . 
1147 NZ  NZ  . LYS LYS A A 151 151 . 1.1348 0.7997 1.6654 0.1096  0.3325  0.0956  1 . 
1148 N   N   . GLU GLU A A 152 152 . 0.8714 0.7618 1.4284 0.1699  0.2888  -0.0039 1 . 
1149 CA  CA  . GLU GLU A A 152 152 . 0.8615 0.7942 1.4398 0.1918  0.2864  0.0082  1 . 
1150 C   C   . GLU GLU A A 152 152 . 0.8617 0.7949 1.4692 0.1976  0.3077  -0.0299 1 . 
1151 O   O   . GLU GLU A A 152 152 . 0.7875 0.7033 1.3876 0.1802  0.3188  -0.0723 1 . 
1152 CB  CB  . GLU GLU A A 152 152 . 0.8910 0.8841 1.4303 0.1765  0.2616  0.0132  1 . 
1153 CG  CG  . GLU GLU A A 152 152 . 1.0852 1.1229 1.6464 0.1973  0.2497  0.0433  1 . 
1154 CD  CD  . GLU GLU A A 152 152 . 1.1542 1.2514 1.6947 0.1804  0.2359  0.0366  1 . 
1155 OE1 OE1 . GLU GLU A A 152 152 . 1.1579 1.2561 1.6544 0.1533  0.2278  0.0224  1 . 
1156 OE2 OE2 . GLU GLU A A 152 152 . 1.1612 1.3040 1.7334 0.1945  0.2348  0.0460  1 . 
1157 N   N   . LYS LYS A A 153 153 . 0.8702 0.8277 1.5055 0.2208  0.3085  -0.0155 1 . 
1158 CA  CA  . LYS LYS A A 153 153 . 0.9065 0.8719 1.5627 0.2266  0.3257  -0.0511 1 . 
1159 C   C   . LYS LYS A A 153 153 . 0.7107 0.7292 1.3448 0.2126  0.3289  -0.0842 1 . 
1160 O   O   . LYS LYS A A 153 153 . 0.6896 0.7084 1.3197 0.2070  0.3436  -0.1266 1 . 
1161 CB  CB  . LYS LYS A A 153 153 . 1.0155 0.9952 1.7098 0.2569  0.3256  -0.0256 1 . 
1162 CG  CG  . LYS LYS A A 153 153 . 1.0980 1.0318 1.8073 0.2737  0.3209  0.0156  1 . 
1163 CD  CD  . LYS LYS A A 153 153 . 1.0586 1.0254 1.7595 0.2869  0.2958  0.0646  1 . 
1164 CE  CE  . LYS LYS A A 153 153 . 1.0168 0.9401 1.7183 0.3029  0.2909  0.1076  1 . 
1165 NZ  NZ  . LYS LYS A A 153 153 . 0.9706 0.8290 1.6589 0.2842  0.3063  0.0994  1 . 
1166 N   N   . ARG ARG A A 154 154 . 0.6600 0.7243 1.2775 0.2060  0.3155  -0.0645 1 . 
1167 CA  CA  . ARG ARG A A 154 154 . 0.7143 0.8334 1.3106 0.1926  0.3203  -0.0860 1 . 
1168 C   C   . ARG ARG A A 154 154 . 0.7618 0.8673 1.3090 0.1662  0.3205  -0.1205 1 . 
1169 O   O   . ARG ARG A A 154 154 . 0.8169 0.8813 1.3452 0.1534  0.3099  -0.1192 1 . 
1170 CB  CB  . ARG ARG A A 154 154 . 0.8073 0.9722 1.3891 0.1849  0.2954  -0.0481 1 . 
1171 CG  CG  . ARG ARG A A 154 154 . 0.9584 1.1831 1.5777 0.1988  0.3033  -0.0409 1 . 
1172 CD  CD  . ARG ARG A A 154 154 . 1.0523 1.3190 1.6470 0.1785  0.2785  -0.0147 1 . 
1173 NE  NE  . ARG ARG A A 154 154 . 1.1608 1.4364 1.7035 0.1516  0.2822  -0.0346 1 . 
1174 CZ  CZ  . ARG ARG A A 154 154 . 1.2158 1.5287 1.7350 0.1308  0.2715  -0.0211 1 . 
1175 NH1 NH1 . ARG ARG A A 154 154 . 1.2149 1.5641 1.7630 0.1304  0.2561  0.0075  1 . 
1176 NH2 NH2 . ARG ARG A A 154 154 . 1.2659 1.5814 1.7355 0.1111  0.2770  -0.0372 1 . 
1177 N   N   . THR THR A A 155 155 . 0.7173 0.8622 1.2423 0.1586  0.3323  -0.1506 1 . 
1178 CA  CA  . THR THR A A 155 155 . 0.6663 0.8084 1.1429 0.1382  0.3319  -0.1872 1 . 
1179 C   C   . THR THR A A 155 155 . 0.6368 0.8252 1.0590 0.1192  0.3175  -0.1730 1 . 
1180 O   O   . THR THR A A 155 155 . 0.5638 0.7939 0.9932 0.1223  0.3188  -0.1482 1 . 
1181 CB  CB  . THR THR A A 155 155 . 0.7343 0.8759 1.2124 0.1451  0.3518  -0.2359 1 . 
1182 OG1 OG1 . THR THR A A 155 155 . 0.8366 1.0276 1.3189 0.1572  0.3657  -0.2349 1 . 
1183 CG2 CG2 . THR THR A A 155 155 . 0.7799 0.8640 1.2991 0.1564  0.3561  -0.2439 1 . 
1184 N   N   . PHE PHE A A 156 156 . 0.6346 0.8157 1.0069 0.0999  0.3044  -0.1887 1 . 
1185 CA  CA  . PHE PHE A A 156 156 . 0.7651 0.9781 1.0833 0.0821  0.2881  -0.1707 1 . 
1186 C   C   . PHE PHE A A 156 156 . 0.8488 1.0742 1.1174 0.0729  0.2892  -0.2086 1 . 
1187 O   O   . PHE PHE A A 156 156 . 0.9198 1.1160 1.1888 0.0696  0.2856  -0.2409 1 . 
1188 CB  CB  . PHE PHE A A 156 156 . 0.7773 0.9665 1.0824 0.0685  0.2590  -0.1356 1 . 
1189 CG  CG  . PHE PHE A A 156 156 . 0.7254 0.9076 1.0696 0.0774  0.2525  -0.0990 1 . 
1190 CD1 CD1 . PHE PHE A A 156 156 . 0.7698 0.9109 1.1491 0.0890  0.2528  -0.0947 1 . 
1191 CD2 CD2 . PHE PHE A A 156 156 . 0.6811 0.9006 1.0297 0.0751  0.2470  -0.0690 1 . 
1192 CE1 CE1 . PHE PHE A A 156 156 . 0.7384 0.8787 1.1488 0.1011  0.2446  -0.0595 1 . 
1193 CE2 CE2 . PHE PHE A A 156 156 . 0.7163 0.9372 1.1022 0.0844  0.2373  -0.0393 1 . 
1194 CZ  CZ  . PHE PHE A A 156 156 . 0.7109 0.8939 1.1244 0.0992  0.2348  -0.0340 1 . 
1195 N   N   . ASN ASN A A 157 157 . 0.7858 1.0563 1.0119 0.0683  0.2932  -0.2027 1 . 
1196 CA  CA  . ASN ASN A A 157 157 . 0.8632 1.1528 1.0320 0.0622  0.2903  -0.2330 1 . 
1197 C   C   . ASN ASN A A 157 157 . 0.8597 1.1330 0.9927 0.0461  0.2591  -0.2162 1 . 
1198 O   O   . ASN ASN A A 157 157 . 0.7413 0.9897 0.8903 0.0388  0.2421  -0.1814 1 . 
1199 CB  CB  . ASN ASN A A 157 157 . 0.8719 1.2162 1.0023 0.0657  0.3089  -0.2288 1 . 
1200 CG  CG  . ASN ASN A A 157 157 . 0.8408 1.2034 0.9609 0.0558  0.3026  -0.1731 1 . 
1201 OD1 OD1 . ASN ASN A A 157 157 . 0.8619 1.2130 0.9521 0.0425  0.2787  -0.1475 1 . 
1202 ND2 ND2 . ASN ASN A A 157 157 . 0.7687 1.1612 0.9184 0.0621  0.3255  -0.1565 1 . 
1203 N   N   . ASN ASN A A 158 158 . 0.9057 1.1967 0.9893 0.0425  0.2512  -0.2442 1 . 
1204 CA  CA  . ASN ASN A A 158 158 . 0.8287 1.1081 0.8823 0.0305  0.2218  -0.2352 1 . 
1205 C   C   . ASN ASN A A 158 158 . 0.7409 1.0310 0.7647 0.0234  0.2095  -0.1827 1 . 
1206 O   O   . ASN ASN A A 158 158 . 0.6358 0.9038 0.6556 0.0144  0.1862  -0.1623 1 . 
1207 CB  CB  . ASN ASN A A 158 158 . 0.8585 1.1631 0.8682 0.0315  0.2143  -0.2796 1 . 
1208 CG  CG  . ASN ASN A A 158 158 . 1.0054 1.2881 1.0531 0.0317  0.2175  -0.3345 1 . 
1209 OD1 OD1 . ASN ASN A A 158 158 . 1.1923 1.4969 1.2153 0.0320  0.2113  -0.3807 1 . 
1210 ND2 ND2 . ASN ASN A A 158 158 . 1.0209 1.2606 1.1306 0.0318  0.2272  -0.3298 1 . 
1211 N   N   . ASN ASN A A 159 159 . 0.7160 1.0392 0.7224 0.0268  0.2269  -0.1611 1 . 
1212 CA  CA  . ASN ASN A A 159 159 . 0.7292 1.0575 0.7158 0.0177  0.2179  -0.1109 1 . 
1213 C   C   . ASN ASN A A 159 159 . 0.6855 0.9853 0.7230 0.0108  0.2104  -0.0801 1 . 
1214 O   O   . ASN ASN A A 159 159 . 0.6672 0.9491 0.6983 0.0007  0.1902  -0.0509 1 . 
1215 CB  CB  . ASN ASN A A 159 159 . 0.7775 1.1490 0.7365 0.0210  0.2421  -0.0936 1 . 
1216 CG  CG  . ASN ASN A A 159 159 . 0.8704 1.2434 0.8071 0.0099  0.2339  -0.0427 1 . 
1217 OD1 OD1 . ASN ASN A A 159 159 . 0.9648 1.3532 0.9213 0.0046  0.2511  -0.0118 1 . 
1218 ND2 ND2 . ASN ASN A A 159 159 . 0.8727 1.2286 0.7751 0.0060  0.2077  -0.0342 1 . 
1219 N   N   . GLU GLU A A 160 160 . 0.6377 0.9344 0.7258 0.0182  0.2257  -0.0876 1 . 
1220 CA  CA  . GLU GLU A A 160 160 . 0.5924 0.8654 0.7261 0.0150  0.2149  -0.0623 1 . 
1221 C   C   . GLU GLU A A 160 160 . 0.6049 0.8360 0.7405 0.0111  0.1921  -0.0677 1 . 
1222 O   O   . GLU GLU A A 160 160 . 0.4498 0.6636 0.5921 0.0035  0.1740  -0.0410 1 . 
1223 CB  CB  . GLU GLU A A 160 160 . 0.6253 0.9054 0.8123 0.0285  0.2345  -0.0698 1 . 
1224 CG  CG  . GLU GLU A A 160 160 . 0.7688 1.0930 0.9705 0.0304  0.2554  -0.0543 1 . 
1225 CD  CD  . GLU GLU A A 160 160 . 0.9570 1.2932 1.2098 0.0485  0.2776  -0.0708 1 . 
1226 OE1 OE1 . GLU GLU A A 160 160 . 1.0404 1.3676 1.2915 0.0602  0.2910  -0.1083 1 . 
1227 OE2 OE2 . GLU GLU A A 160 160 . 1.0366 1.3913 1.3353 0.0516  0.2804  -0.0482 1 . 
1228 N   N   . ILE ILE A A 161 161 . 0.5501 0.7663 0.6822 0.0155  0.1939  -0.1042 1 . 
1229 CA  CA  . ILE ILE A A 161 161 . 0.5494 0.7291 0.6871 0.0103  0.1762  -0.1101 1 . 
1230 C   C   . ILE ILE A A 161 161 . 0.5939 0.7732 0.6940 -0.0009 0.1528  -0.0913 1 . 
1231 O   O   . ILE ILE A A 161 161 . 0.5543 0.7083 0.6631 -0.0063 0.1371  -0.0741 1 . 
1232 CB  CB  . ILE ILE A A 161 161 . 0.5362 0.7053 0.6812 0.0134  0.1835  -0.1568 1 . 
1233 CG1 CG1 . ILE ILE A A 161 161 . 0.5307 0.6860 0.7240 0.0257  0.2069  -0.1737 1 . 
1234 CG2 CG2 . ILE ILE A A 161 161 . 0.4843 0.6237 0.6330 0.0045  0.1659  -0.1619 1 . 
1235 CD1 CD1 . ILE ILE A A 161 161 . 0.6658 0.7921 0.8987 0.0307  0.2059  -0.1420 1 . 
1236 N   N   . ASN ASN A A 162 162 . 0.6054 0.8130 0.6619 -0.0024 0.1511  -0.0936 1 . 
1237 CA  CA  . ASN ASN A A 162 162 . 0.6620 0.8681 0.6840 -0.0096 0.1294  -0.0735 1 . 
1238 C   C   . ASN ASN A A 162 162 . 0.6878 0.8862 0.7178 -0.0166 0.1238  -0.0309 1 . 
1239 O   O   . ASN ASN A A 162 162 . 0.6287 0.8082 0.6512 -0.0227 0.1044  -0.0146 1 . 
1240 CB  CB  . ASN ASN A A 162 162 . 0.6182 0.8582 0.5885 -0.0058 0.1297  -0.0811 1 . 
1241 CG  CG  . ASN ASN A A 162 162 . 0.6761 0.9127 0.6128 -0.0093 0.1073  -0.0567 1 . 
1242 OD1 OD1 . ASN ASN A A 162 162 . 0.7592 0.9981 0.6823 -0.0129 0.1081  -0.0192 1 . 
1243 ND2 ND2 . ASN ASN A A 162 162 . 0.6236 0.8535 0.5537 -0.0086 0.0877  -0.0776 1 . 
1244 N   N   . LYS LYS A A 163 163 . 0.6351 0.8498 0.6846 -0.0161 0.1406  -0.0157 1 . 
1245 CA  CA  . LYS LYS A A 163 163 . 0.5894 0.8000 0.6582 -0.0249 0.1351  0.0190  1 . 
1246 C   C   . LYS LYS A A 163 163 . 0.5694 0.7508 0.6696 -0.0261 0.1201  0.0221  1 . 
1247 O   O   . LYS LYS A A 163 163 . 0.6688 0.8339 0.7676 -0.0344 0.1026  0.0404  1 . 
1248 CB  CB  . LYS LYS A A 163 163 . 0.6871 0.9292 0.7796 -0.0239 0.1577  0.0293  1 . 
1249 CG  CG  . LYS LYS A A 163 163 . 0.7989 1.0479 0.9073 -0.0369 0.1550  0.0636  1 . 
1250 CD  CD  . LYS LYS A A 163 163 . 0.9138 1.2014 1.0205 -0.0390 0.1816  0.0763  1 . 
1251 CE  CE  . LYS LYS A A 163 163 . 0.9041 1.2199 1.0617 -0.0328 0.2003  0.0703  1 . 
1252 NZ  NZ  . LYS LYS A A 163 163 . 0.9670 1.3134 1.1538 -0.0452 0.2151  0.0978  1 . 
1253 N   N   . PHE PHE A A 164 164 . 0.5050 0.6784 0.6326 -0.0166 0.1277  0.0048  1 . 
1254 CA  CA  . PHE PHE A A 164 164 . 0.4187 0.5660 0.5698 -0.0147 0.1158  0.0113  1 . 
1255 C   C   . PHE PHE A A 164 164 . 0.4760 0.5965 0.6052 -0.0201 0.0984  0.0073  1 . 
1256 O   O   . PHE PHE A A 164 164 . 0.4517 0.5560 0.5847 -0.0234 0.0838  0.0216  1 . 
1257 CB  CB  . PHE PHE A A 164 164 . 0.5033 0.6418 0.6859 -0.0011 0.1302  -0.0038 1 . 
1258 CG  CG  . PHE PHE A A 164 164 . 0.8217 0.9880 1.0309 0.0080  0.1494  -0.0046 1 . 
1259 CD1 CD1 . PHE PHE A A 164 164 . 1.0096 1.2070 1.2273 0.0029  0.1502  0.0156  1 . 
1260 CD2 CD2 . PHE PHE A A 164 164 . 0.8996 1.0609 1.1320 0.0216  0.1686  -0.0270 1 . 
1261 CE1 CE1 . PHE PHE A A 164 164 . 1.0783 1.3068 1.3262 0.0118  0.1700  0.0141  1 . 
1262 CE2 CE2 . PHE PHE A A 164 164 . 1.0037 1.1921 1.2645 0.0327  0.1879  -0.0295 1 . 
1263 CZ  CZ  . PHE PHE A A 164 164 . 1.0853 1.3102 1.3537 0.0282  0.1888  -0.0087 1 . 
1264 N   N   . GLY GLY A A 165 165 . 0.4049 0.5246 0.5123 -0.0203 0.0994  -0.0148 1 . 
1265 CA  CA  . GLY GLY A A 165 165 . 0.4294 0.5304 0.5222 -0.0246 0.0835  -0.0204 1 . 
1266 C   C   . GLY GLY A A 165 165 . 0.4422 0.5388 0.5174 -0.0316 0.0660  0.0035  1 . 
1267 O   O   . GLY GLY A A 165 165 . 0.4329 0.5090 0.5105 -0.0337 0.0535  0.0080  1 . 
1268 N   N   . ARG ARG A A 166 166 . 0.4371 0.5518 0.4970 -0.0351 0.0673  0.0197  1 . 
1269 CA  CA  . ARG ARG A A 166 166 . 0.5097 0.6149 0.5602 -0.0426 0.0531  0.0436  1 . 
1270 C   C   . ARG ARG A A 166 166 . 0.5136 0.6057 0.5909 -0.0473 0.0462  0.0560  1 . 
1271 O   O   . ARG ARG A A 166 166 . 0.5234 0.5969 0.5981 -0.0519 0.0308  0.0636  1 . 
1272 CB  CB  . ARG ARG A A 166 166 . 0.5951 0.7205 0.6292 -0.0463 0.0615  0.0624  1 . 
1273 CG  CG  . ARG ARG A A 166 166 . 0.6819 0.8023 0.6818 -0.0454 0.0505  0.0728  1 . 
1274 CD  CD  . ARG ARG A A 166 166 . 0.7352 0.8786 0.7097 -0.0453 0.0639  0.0918  1 . 
1275 NE  NE  . ARG ARG A A 166 166 . 0.9449 1.0833 0.8832 -0.0398 0.0518  0.1049  1 . 
1276 CZ  CZ  . ARG ARG A A 166 166 . 1.0422 1.1599 0.9795 -0.0449 0.0452  0.1354  1 . 
1277 NH1 NH1 . ARG ARG A A 166 166 . 0.9551 1.0570 0.9273 -0.0586 0.0490  0.1514  1 . 
1278 NH2 NH2 . ARG ARG A A 166 166 . 1.1390 1.2523 1.0436 -0.0356 0.0341  0.1489  1 . 
1279 N   N   . TYR TYR A A 167 167 . 0.3969 0.5013 0.5006 -0.0443 0.0564  0.0561  1 . 
1280 CA  CA  . TYR TYR A A 167 167 . 0.3473 0.4495 0.4758 -0.0467 0.0473  0.0671  1 . 
1281 C   C   . TYR TYR A A 167 167 . 0.4454 0.5230 0.5696 -0.0419 0.0352  0.0607  1 . 
1282 O   O   . TYR TYR A A 167 167 . 0.5256 0.5957 0.6527 -0.0459 0.0203  0.0675  1 . 
1283 CB  CB  . TYR TYR A A 167 167 . 0.4160 0.5422 0.5751 -0.0399 0.0606  0.0684  1 . 
1284 CG  CG  . TYR TYR A A 167 167 . 0.4767 0.6332 0.6458 -0.0451 0.0757  0.0763  1 . 
1285 CD1 CD1 . TYR TYR A A 167 167 . 0.4957 0.6794 0.6955 -0.0372 0.0913  0.0750  1 . 
1286 CD2 CD2 . TYR TYR A A 167 167 . 0.5568 0.7151 0.7063 -0.0565 0.0763  0.0875  1 . 
1287 CE1 CE1 . TYR TYR A A 167 167 . 0.5316 0.7470 0.7428 -0.0420 0.1088  0.0822  1 . 
1288 CE2 CE2 . TYR TYR A A 167 167 . 0.6363 0.8231 0.7935 -0.0616 0.0942  0.0988  1 . 
1289 CZ  CZ  . TYR TYR A A 167 167 . 0.7232 0.9403 0.9113 -0.0551 0.1113  0.0948  1 . 
1290 OH  OH  . TYR TYR A A 167 167 . 0.9210 1.1702 1.1183 -0.0604 0.1327  0.1059  1 . 
1291 N   N   . ILE ILE A A 168 168 . 0.3767 0.4431 0.4962 -0.0339 0.0433  0.0463  1 . 
1292 CA  CA  . ILE ILE A A 168 168 . 0.4231 0.4670 0.5379 -0.0301 0.0373  0.0419  1 . 
1293 C   C   . ILE ILE A A 168 168 . 0.4448 0.4762 0.5404 -0.0369 0.0218  0.0420  1 . 
1294 O   O   . ILE ILE A A 168 168 . 0.3663 0.3853 0.4581 -0.0362 0.0120  0.0448  1 . 
1295 CB  CB  . ILE ILE A A 168 168 . 0.4541 0.4881 0.5737 -0.0245 0.0520  0.0245  1 . 
1296 CG1 CG1 . ILE ILE A A 168 168 . 0.4314 0.4698 0.5753 -0.0151 0.0687  0.0241  1 . 
1297 CG2 CG2 . ILE ILE A A 168 168 . 0.4720 0.4845 0.5877 -0.0235 0.0494  0.0207  1 . 
1298 CD1 CD1 . ILE ILE A A 168 168 . 0.5896 0.6152 0.7450 -0.0123 0.0850  0.0026  1 . 
1299 N   N   . LEU LEU A A 169 169 . 0.3375 0.3730 0.4193 -0.0412 0.0200  0.0388  1 . 
1300 CA  CA  . LEU LEU A A 169 169 . 0.3913 0.4138 0.4581 -0.0440 0.0061  0.0391  1 . 
1301 C   C   . LEU LEU A A 169 169 . 0.3898 0.4030 0.4602 -0.0501 -0.0064 0.0520  1 . 
1302 O   O   . LEU LEU A A 169 169 . 0.3769 0.3732 0.4418 -0.0498 -0.0174 0.0486  1 . 
1303 CB  CB  . LEU LEU A A 169 169 . 0.3813 0.4143 0.4312 -0.0441 0.0057  0.0391  1 . 
1304 CG  CG  . LEU LEU A A 169 169 . 0.4577 0.5028 0.5045 -0.0388 0.0140  0.0178  1 . 
1305 CD1 CD1 . LEU LEU A A 169 169 . 0.5772 0.6394 0.6001 -0.0363 0.0100  0.0178  1 . 
1306 CD2 CD2 . LEU LEU A A 169 169 . 0.3906 0.4228 0.4467 -0.0363 0.0108  0.0015  1 . 
1307 N   N   . GLU GLU A A 170 170 . 0.4033 0.4295 0.4875 -0.0561 -0.0043 0.0638  1 . 
1308 CA  CA  . GLU GLU A A 170 170 . 0.5149 0.5358 0.6114 -0.0648 -0.0167 0.0714  1 . 
1309 C   C   . GLU GLU A A 170 170 . 0.4645 0.4788 0.5620 -0.0601 -0.0268 0.0625  1 . 
1310 O   O   . GLU GLU A A 170 170 . 0.4346 0.4356 0.5312 -0.0644 -0.0405 0.0583  1 . 
1311 CB  CB  . GLU GLU A A 170 170 . 0.5215 0.5657 0.6414 -0.0729 -0.0102 0.0833  1 . 
1312 CG  CG  . GLU GLU A A 170 170 . 0.5925 0.6314 0.7287 -0.0877 -0.0177 0.0937  1 . 
1313 CD  CD  . GLU GLU A A 170 170 . 0.6083 0.6754 0.7730 -0.0974 -0.0060 0.1066  1 . 
1314 OE1 OE1 . GLU GLU A A 170 170 . 0.7276 0.7896 0.9060 -0.1114 -0.0037 0.1202  1 . 
1315 OE2 OE2 . GLU GLU A A 170 170 . 0.4502 0.5438 0.6271 -0.0907 0.0029  0.1042  1 . 
1316 N   N   . GLU GLU A A 171 171 . 0.4002 0.4223 0.4979 -0.0500 -0.0190 0.0596  1 . 
1317 CA  CA  . GLU GLU A A 171 171 . 0.3973 0.4164 0.4893 -0.0424 -0.0260 0.0563  1 . 
1318 C   C   . GLU GLU A A 171 171 . 0.4141 0.4133 0.4866 -0.0361 -0.0226 0.0472  1 . 
1319 O   O   . GLU GLU A A 171 171 . 0.4823 0.4773 0.5428 -0.0300 -0.0278 0.0447  1 . 
1320 CB  CB  . GLU GLU A A 171 171 . 0.3954 0.4313 0.4993 -0.0318 -0.0176 0.0639  1 . 
1321 CG  CG  . GLU GLU A A 171 171 . 0.6852 0.7477 0.8160 -0.0361 -0.0172 0.0717  1 . 
1322 CD  CD  . GLU GLU A A 171 171 . 0.9942 1.0750 1.1391 -0.0421 -0.0371 0.0729  1 . 
1323 OE1 OE1 . GLU GLU A A 171 171 . 1.0969 1.2039 1.2715 -0.0480 -0.0373 0.0783  1 . 
1324 OE2 OE2 . GLU GLU A A 171 171 . 1.0976 1.1698 1.2264 -0.0413 -0.0521 0.0657  1 . 
1325 N   N   . LEU LEU A A 172 172 . 0.4101 0.4013 0.4795 -0.0369 -0.0142 0.0414  1 . 
1326 CA  CA  . LEU LEU A A 172 172 . 0.4889 0.4675 0.5500 -0.0317 -0.0082 0.0313  1 . 
1327 C   C   . LEU LEU A A 172 172 . 0.5432 0.5099 0.5924 -0.0310 -0.0194 0.0247  1 . 
1328 O   O   . LEU LEU A A 172 172 . 0.3558 0.3179 0.3963 -0.0243 -0.0135 0.0213  1 . 
1329 CB  CB  . LEU LEU A A 172 172 . 0.4975 0.4782 0.5626 -0.0335 -0.0018 0.0225  1 . 
1330 CG  CG  . LEU LEU A A 172 172 . 0.6298 0.6070 0.7031 -0.0298 0.0127  0.0111  1 . 
1331 CD1 CD1 . LEU LEU A A 172 172 . 0.6142 0.5874 0.6950 -0.0245 0.0271  0.0194  1 . 
1332 CD2 CD2 . LEU LEU A A 172 172 . 0.6580 0.6464 0.7390 -0.0324 0.0168  -0.0018 1 . 
1333 N   N   . PRO PRO A A 173 173 . 0.4484 0.4080 0.4971 -0.0365 -0.0330 0.0229  1 . 
1334 CA  CA  . PRO PRO A A 173 173 . 0.4794 0.4252 0.5200 -0.0339 -0.0421 0.0122  1 . 
1335 C   C   . PRO PRO A A 173 173 . 0.4982 0.4477 0.5272 -0.0304 -0.0465 0.0085  1 . 
1336 O   O   . PRO PRO A A 173 173 . 0.4603 0.4038 0.4756 -0.0234 -0.0450 -0.0024 1 . 
1337 CB  CB  . PRO PRO A A 173 173 . 0.4815 0.4158 0.5305 -0.0414 -0.0549 0.0149  1 . 
1338 CG  CG  . PRO PRO A A 173 173 . 0.4891 0.4320 0.5430 -0.0443 -0.0487 0.0271  1 . 
1339 CD  CD  . PRO PRO A A 173 173 . 0.4033 0.3648 0.4595 -0.0443 -0.0379 0.0315  1 . 
1340 N   N   . ALA ALA A A 174 174 . 0.4351 0.3990 0.4683 -0.0332 -0.0516 0.0168  1 . 
1341 CA  CA  . ALA ALA A A 174 174 . 0.4989 0.4729 0.5176 -0.0274 -0.0602 0.0127  1 . 
1342 C   C   . ALA ALA A A 174 174 . 0.5602 0.5367 0.5586 -0.0136 -0.0450 0.0183  1 . 
1343 O   O   . ALA ALA A A 174 174 . 0.5292 0.5094 0.5036 -0.0052 -0.0484 0.0124  1 . 
1344 CB  CB  . ALA ALA A A 174 174 . 0.4580 0.4541 0.4918 -0.0319 -0.0710 0.0204  1 . 
1345 N   N   . LEU LEU A A 175 175 . 0.3919 0.3660 0.4001 -0.0113 -0.0267 0.0291  1 . 
1346 CA  CA  . LEU LEU A A 175 175 . 0.5157 0.4861 0.5126 -0.0006 -0.0074 0.0369  1 . 
1347 C   C   . LEU LEU A A 175 175 . 0.4798 0.4384 0.4715 -0.0002 0.0031  0.0248  1 . 
1348 O   O   . LEU LEU A A 175 175 . 0.4771 0.4336 0.4554 0.0081  0.0194  0.0300  1 . 
1349 CB  CB  . LEU LEU A A 175 175 . 0.4803 0.4489 0.4983 0.0000  0.0098  0.0484  1 . 
1350 CG  CG  . LEU LEU A A 175 175 . 0.5587 0.5421 0.5860 0.0037  0.0034  0.0618  1 . 
1351 CD1 CD1 . LEU LEU A A 175 175 . 0.4675 0.4470 0.5202 0.0037  0.0209  0.0670  1 . 
1352 CD2 CD2 . LEU LEU A A 175 175 . 0.5019 0.4958 0.5078 0.0186  -0.0010 0.0760  1 . 
1353 N   N   . MET MET A A 176 176 . 0.5124 0.4650 0.5162 -0.0077 -0.0041 0.0111  1 . 
1354 CA  CA  . MET MET A A 176 176 . 0.5555 0.5023 0.5642 -0.0062 0.0062  -0.0008 1 . 
1355 C   C   . MET MET A A 176 176 . 0.5134 0.4560 0.5070 -0.0018 -0.0028 -0.0156 1 . 
1356 O   O   . MET MET A A 176 176 . 0.4902 0.4337 0.4780 0.0046  0.0111  -0.0223 1 . 
1357 CB  CB  . MET MET A A 176 176 . 0.4961 0.4426 0.5283 -0.0128 0.0034  -0.0074 1 . 
1358 CG  CG  . MET MET A A 176 176 . 0.7488 0.7005 0.8000 -0.0158 0.0188  -0.0047 1 . 
1359 SD  SD  . MET MET A A 176 176 . 0.7959 0.7551 0.8647 -0.0204 0.0083  -0.0170 1 . 
1360 CE  CE  . MET MET A A 176 176 . 0.7647 0.7209 0.8206 -0.0241 -0.0109 -0.0051 1 . 
1361 N   N   . VAL VAL A A 177 177 . 0.3904 0.3438 0.4227 0.0100  -0.0426 -0.0769 1 . 
1362 CA  CA  . VAL VAL A A 177 177 . 0.5191 0.4590 0.5582 0.0239  -0.0546 -0.0988 1 . 
1363 C   C   . VAL VAL A A 177 177 . 0.6133 0.5538 0.6463 0.0167  -0.0539 -0.1085 1 . 
1364 O   O   . VAL VAL A A 177 177 . 0.5325 0.4691 0.5564 -0.0008 -0.0502 -0.0940 1 . 
1365 CB  CB  . VAL VAL A A 177 177 . 0.5542 0.4447 0.5934 0.0295  -0.0749 -0.0946 1 . 
1366 CG1 CG1 . VAL VAL A A 177 177 . 0.5356 0.4268 0.5759 0.0324  -0.0756 -0.0794 1 . 
1367 CG2 CG2 . VAL VAL A A 177 177 . 0.6812 0.5356 0.7087 0.0099  -0.0825 -0.0790 1 . 
1368 N   N   . GLN GLN A A 178 178 . 0.6183 0.5695 0.6567 0.0319  -0.0584 -0.1358 1 . 
1369 CA  CA  . GLN GLN A A 178 178 . 0.6157 0.5616 0.6477 0.0276  -0.0632 -0.1504 1 . 
1370 C   C   . GLN GLN A A 178 178 . 0.6489 0.5339 0.6788 0.0202  -0.0845 -0.1477 1 . 
1371 O   O   . GLN GLN A A 178 178 . 0.6093 0.4571 0.6447 0.0341  -0.1015 -0.1553 1 . 
1372 CB  CB  . GLN GLN A A 178 178 . 0.5262 0.5044 0.5631 0.0488  -0.0631 -0.1844 1 . 
1373 CG  CG  . GLN GLN A A 178 178 . 0.6178 0.6622 0.6538 0.0484  -0.0414 -0.1827 1 . 
1374 CD  CD  . GLN GLN A A 178 178 . 0.6847 0.7754 0.7257 0.0698  -0.0391 -0.2163 1 . 
1375 OE1 OE1 . GLN GLN A A 178 178 . 0.7280 0.8007 0.7703 0.0864  -0.0541 -0.2458 1 . 
1376 NE2 NE2 . GLN GLN A A 178 178 . 0.5587 0.7108 0.6022 0.0689  -0.0213 -0.2123 1 . 
1377 N   N   . VAL VAL A A 179 179 . 0.6364 0.5122 0.6585 -0.0029 -0.0849 -0.1348 1 . 
1378 CA  CA  . VAL VAL A A 179 179 . 0.6749 0.4981 0.6944 -0.0200 -0.1038 -0.1251 1 . 
1379 C   C   . VAL VAL A A 179 179 . 0.6679 0.4895 0.6847 -0.0320 -0.1111 -0.1403 1 . 
1380 O   O   . VAL VAL A A 179 179 . 0.6365 0.5031 0.6506 -0.0303 -0.0986 -0.1512 1 . 
1381 CB  CB  . VAL VAL A A 179 179 . 0.6487 0.4687 0.6634 -0.0434 -0.0982 -0.0888 1 . 
1382 CG1 CG1 . VAL VAL A A 179 179 . 0.6401 0.4565 0.6551 -0.0330 -0.0951 -0.0746 1 . 
1383 CG2 CG2 . VAL VAL A A 179 179 . 0.5372 0.4063 0.5488 -0.0570 -0.0794 -0.0780 1 . 
1384 N   N   . LYS LYS A A 180 180 . 0.7520 0.5199 0.7685 -0.0468 -0.1334 -0.1386 1 . 
1385 CA  CA  . LYS LYS A A 180 180 . 0.8016 0.5593 0.8168 -0.0623 -0.1458 -0.1536 1 . 
1386 C   C   . LYS LYS A A 180 180 . 0.7644 0.5406 0.7789 -0.0970 -0.1393 -0.1247 1 . 
1387 O   O   . LYS LYS A A 180 180 . 0.7920 0.5545 0.8059 -0.1146 -0.1391 -0.0938 1 . 
1388 CB  CB  . LYS LYS A A 180 180 . 0.8290 0.5117 0.8452 -0.0614 -0.1782 -0.1698 1 . 
1389 CG  CG  . LYS LYS A A 180 180 . 0.9580 0.6309 0.9763 -0.0248 -0.1890 -0.2129 1 . 
1390 CD  CD  . LYS LYS A A 180 180 . 1.0590 0.6579 1.0778 -0.0172 -0.2170 -0.2160 1 . 
1391 CE  CE  . LYS LYS A A 180 180 . 0.9829 0.5868 1.0046 0.0217  -0.2240 -0.2559 1 . 
1392 NZ  NZ  . LYS LYS A A 180 180 . 1.1574 0.6947 1.1781 0.0226  -0.2518 -0.2576 1 . 
1393 N   N   . ALA ALA A A 181 181 . 0.7089 0.5230 0.7232 -0.1056 -0.1342 -0.1353 1 . 
1394 CA  CA  . ALA ALA A A 181 181 . 0.7286 0.5633 0.7460 -0.1382 -0.1335 -0.1157 1 . 
1395 C   C   . ALA ALA A A 181 181 . 0.7568 0.5574 0.7766 -0.1551 -0.1584 -0.1360 1 . 
1396 O   O   . ALA ALA A A 181 181 . 0.6705 0.4858 0.6875 -0.1419 -0.1621 -0.1675 1 . 
1397 CB  CB  . ALA ALA A A 181 181 . 0.7610 0.6671 0.7774 -0.1341 -0.1115 -0.1118 1 . 
1398 N   N   . ARG ARG A A 182 182 . 0.7818 0.5361 0.8051 -0.1854 -0.1768 -0.1177 1 . 
1399 CA  CA  . ARG ARG A A 182 182 . 0.8407 0.5522 0.8673 -0.2097 -0.2050 -0.1322 1 . 
1400 C   C   . ARG ARG A A 182 182 . 0.8188 0.4987 0.8401 -0.1771 -0.2174 -0.1753 1 . 
1401 O   O   . ARG ARG A A 182 182 . 0.8267 0.5248 0.8467 -0.1762 -0.2220 -0.2025 1 . 
1402 CB  CB  . ARG ARG A A 182 182 . 0.9494 0.7189 0.9835 -0.2382 -0.1995 -0.1275 1 . 
1403 CG  CG  . ARG ARG A A 182 182 . 1.1253 0.9050 1.1680 -0.2791 -0.1979 -0.0873 1 . 
1404 CD  CD  . ARG ARG A A 182 182 . 1.2603 1.0925 1.3159 -0.3058 -0.1980 -0.0894 1 . 
1405 NE  NE  . ARG ARG A A 182 182 . 1.3352 1.2525 1.3939 -0.3034 -0.1772 -0.0831 1 . 
1406 CZ  CZ  . ARG ARG A A 182 182 . 1.3697 1.3365 1.4282 -0.2863 -0.1709 -0.1064 1 . 
1407 NH1 NH1 . ARG ARG A A 182 182 . 1.3995 1.3398 1.4526 -0.2773 -0.1880 -0.1414 1 . 
1408 NH2 NH2 . ARG ARG A A 182 182 . 1.3008 1.3433 1.3627 -0.2755 -0.1488 -0.0956 1 . 
1409 N   N   . GLY GLY A A 183 183 . 0.8846 0.5263 0.9019 -0.1474 -0.2205 -0.1811 1 . 
1410 CA  CA  . GLY GLY A A 183 183 . 0.8736 0.4915 0.8867 -0.1113 -0.2299 -0.2180 1 . 
1411 C   C   . GLY GLY A A 183 183 . 0.8245 0.4965 0.8346 -0.0764 -0.2145 -0.2494 1 . 
1412 O   O   . GLY GLY A A 183 183 . 0.9031 0.5675 0.9109 -0.0438 -0.2196 -0.2787 1 . 
1413 N   N   . VAL VAL A A 184 184 . 0.7428 0.4775 0.7532 -0.0807 -0.1931 -0.2403 1 . 
1414 CA  CA  . VAL VAL A A 184 184 . 0.6713 0.4729 0.6755 -0.0554 -0.1735 -0.2627 1 . 
1415 C   C   . VAL VAL A A 184 184 . 0.7143 0.5512 0.7194 -0.0392 -0.1481 -0.2419 1 . 
1416 O   O   . VAL VAL A A 184 184 . 0.6797 0.5363 0.6863 -0.0556 -0.1325 -0.2067 1 . 
1417 CB  CB  . VAL VAL A A 184 184 . 0.6473 0.5036 0.6468 -0.0737 -0.1643 -0.2604 1 . 
1418 CG1 CG1 . VAL VAL A A 184 184 . 0.6426 0.5709 0.6327 -0.0524 -0.1397 -0.2662 1 . 
1419 CG2 CG2 . VAL VAL A A 184 184 . 0.7863 0.6193 0.7837 -0.0833 -0.1896 -0.2921 1 . 
1420 N   N   . LEU LEU A A 185 185 . 0.7040 0.5515 0.7091 -0.0070 -0.1451 -0.2657 1 . 
1421 CA  CA  . LEU LEU A A 185 185 . 0.7056 0.5878 0.7136 0.0069  -0.1233 -0.2492 1 . 
1422 C   C   . LEU LEU A A 185 185 . 0.7211 0.6748 0.7210 0.0036  -0.0985 -0.2401 1 . 
1423 O   O   . LEU LEU A A 185 185 . 0.7445 0.7346 0.7357 0.0103  -0.0969 -0.2636 1 . 
1424 CB  CB  . LEU LEU A A 185 185 . 0.6511 0.5317 0.6647 0.0415  -0.1290 -0.2794 1 . 
1425 CG  CG  . LEU LEU A A 185 185 . 0.7369 0.6595 0.7566 0.0558  -0.1086 -0.2670 1 . 
1426 CD1 CD1 . LEU LEU A A 185 185 . 0.6647 0.5486 0.6908 0.0460  -0.1105 -0.2332 1 . 
1427 CD2 CD2 . LEU LEU A A 185 185 . 0.7233 0.6678 0.7501 0.0913  -0.1128 -0.3050 1 . 
1428 N   N   . PHE PHE A A 186 186 . 0.5596 0.5318 0.5603 -0.0062 -0.0812 -0.2063 1 . 
1429 CA  CA  . PHE PHE A A 186 186 . 0.6029 0.6343 0.5955 -0.0056 -0.0602 -0.1959 1 . 
1430 C   C   . PHE PHE A A 186 186 . 0.5362 0.5829 0.5339 0.0046  -0.0465 -0.1833 1 . 
1431 O   O   . PHE PHE A A 186 186 . 0.4713 0.4926 0.4753 -0.0011 -0.0458 -0.1616 1 . 
1432 CB  CB  . PHE PHE A A 186 186 . 0.6477 0.6936 0.6348 -0.0261 -0.0541 -0.1704 1 . 
1433 CG  CG  . PHE PHE A A 186 186 . 0.6107 0.6309 0.6048 -0.0400 -0.0532 -0.1413 1 . 
1434 CD1 CD1 . PHE PHE A A 186 186 . 0.5815 0.5619 0.5820 -0.0549 -0.0680 -0.1377 1 . 
1435 CD2 CD2 . PHE PHE A A 186 186 . 0.5667 0.6059 0.5591 -0.0402 -0.0385 -0.1172 1 . 
1436 CE1 CE1 . PHE PHE A A 186 186 . 0.5769 0.5457 0.5814 -0.0689 -0.0654 -0.1103 1 . 
1437 CE2 CE2 . PHE PHE A A 186 186 . 0.5115 0.5351 0.5084 -0.0504 -0.0375 -0.0945 1 . 
1438 CZ  CZ  . PHE PHE A A 186 186 . 0.4661 0.4597 0.4685 -0.0646 -0.0495 -0.0907 1 . 
1439 N   N   . GLU GLU A A 187 187 . 0.5220 0.6157 0.5164 0.0181  -0.0360 -0.1975 1 . 
1440 CA  CA  . GLU GLU A A 187 187 . 0.4527 0.5727 0.4539 0.0263  -0.0237 -0.1904 1 . 
1441 C   C   . GLU GLU A A 187 187 . 0.4030 0.5442 0.3979 0.0109  -0.0084 -0.1575 1 . 
1442 O   O   . GLU GLU A A 187 187 . 0.4857 0.6323 0.4883 0.0108  -0.0015 -0.1444 1 . 
1443 CB  CB  . GLU GLU A A 187 187 . 0.4926 0.6651 0.4932 0.0445  -0.0186 -0.2203 1 . 
1444 CG  CG  . GLU GLU A A 187 187 . 0.5669 0.7196 0.5723 0.0661  -0.0366 -0.2614 1 . 
1445 CD  CD  . GLU GLU A A 187 187 . 0.7873 0.9416 0.7779 0.0633  -0.0454 -0.2820 1 . 
1446 OE1 OE1 . GLU GLU A A 187 187 . 0.7255 0.9020 0.7020 0.0456  -0.0371 -0.2643 1 . 
1447 OE2 OE2 . GLU GLU A A 187 187 . 0.8399 0.9702 0.8330 0.0801  -0.0635 -0.3177 1 . 
1448 N   N   . ALA ALA A A 188 188 . 0.4223 0.5743 0.4035 -0.0011 -0.0055 -0.1450 1 . 
1449 CA  CA  . ALA ALA A A 188 188 . 0.4246 0.5943 0.3971 -0.0120 0.0054  -0.1166 1 . 
1450 C   C   . ALA ALA A A 188 188 . 0.4915 0.6389 0.4591 -0.0218 0.0005  -0.0995 1 . 
1451 O   O   . ALA ALA A A 188 188 . 0.4192 0.5575 0.3863 -0.0240 -0.0085 -0.1104 1 . 
1452 CB  CB  . ALA ALA A A 188 188 . 0.3457 0.5683 0.3030 -0.0133 0.0145  -0.1175 1 . 
1453 N   N   . TYR TYR A A 189 189 . 0.3162 0.4571 0.2815 -0.0273 0.0052  -0.0744 1 . 
1454 CA  CA  . TYR TYR A A 189 189 . 0.4356 0.5676 0.3963 -0.0320 0.0016  -0.0592 1 . 
1455 C   C   . TYR TYR A A 189 189 . 0.4132 0.5557 0.3615 -0.0336 0.0055  -0.0376 1 . 
1456 O   O   . TYR TYR A A 189 189 . 0.3744 0.5197 0.3206 -0.0359 0.0111  -0.0287 1 . 
1457 CB  CB  . TYR TYR A A 189 189 . 0.4660 0.5672 0.4379 -0.0335 -0.0020 -0.0530 1 . 
1458 CG  CG  . TYR TYR A A 189 189 . 0.4926 0.5792 0.4667 -0.0316 0.0021  -0.0387 1 . 
1459 CD1 CD1 . TYR TYR A A 189 189 . 0.3656 0.4454 0.3470 -0.0293 0.0046  -0.0433 1 . 
1460 CD2 CD2 . TYR TYR A A 189 189 . 0.4754 0.5562 0.4453 -0.0302 0.0013  -0.0236 1 . 
1461 CE1 CE1 . TYR TYR A A 189 189 . 0.2909 0.3580 0.2748 -0.0294 0.0063  -0.0321 1 . 
1462 CE2 CE2 . TYR TYR A A 189 189 . 0.4548 0.5184 0.4258 -0.0278 0.0023  -0.0145 1 . 
1463 CZ  CZ  . TYR TYR A A 189 189 . 0.4933 0.5495 0.4709 -0.0293 0.0047  -0.0182 1 . 
1464 OH  OH  . TYR TYR A A 189 189 . 0.4696 0.5098 0.4484 -0.0287 0.0037  -0.0107 1 . 
1465 N   N   . VAL VAL A A 190 190 . 0.3604 0.5085 0.3011 -0.0329 0.0006  -0.0288 1 . 
1466 CA  CA  . VAL VAL A A 190 190 . 0.3651 0.5151 0.2919 -0.0318 -0.0009 -0.0075 1 . 
1467 C   C   . VAL VAL A A 190 190 . 0.3503 0.4745 0.2833 -0.0253 -0.0056 0.0026  1 . 
1468 O   O   . VAL VAL A A 190 190 . 0.3937 0.5162 0.3382 -0.0228 -0.0077 -0.0053 1 . 
1469 CB  CB  . VAL VAL A A 190 190 . 0.3415 0.5196 0.2527 -0.0305 -0.0060 -0.0045 1 . 
1470 CG1 CG1 . VAL VAL A A 190 190 . 0.3875 0.5978 0.2877 -0.0354 -0.0008 -0.0148 1 . 
1471 CG2 CG2 . VAL VAL A A 190 190 . 0.4331 0.6190 0.3534 -0.0272 -0.0130 -0.0152 1 . 
1472 N   N   . TYR TYR A A 191 191 . 0.4280 0.5336 0.3527 -0.0235 -0.0083 0.0199  1 . 
1473 CA  CA  . TYR TYR A A 191 191 . 0.4290 0.5091 0.3566 -0.0131 -0.0151 0.0264  1 . 
1474 C   C   . TYR TYR A A 191 191 . 0.5166 0.5767 0.4281 -0.0110 -0.0239 0.0467  1 . 
1475 O   O   . TYR TYR A A 191 191 . 0.4103 0.4683 0.3126 -0.0245 -0.0211 0.0582  1 . 
1476 CB  CB  . TYR TYR A A 191 191 . 0.3638 0.4229 0.3037 -0.0143 -0.0111 0.0200  1 . 
1477 CG  CG  . TYR TYR A A 191 191 . 0.3991 0.4461 0.3440 -0.0012 -0.0163 0.0174  1 . 
1478 CD1 CD1 . TYR TYR A A 191 191 . 0.4104 0.4796 0.3645 0.0028  -0.0148 0.0081  1 . 
1479 CD2 CD2 . TYR TYR A A 191 191 . 0.3407 0.3573 0.2808 0.0064  -0.0236 0.0234  1 . 
1480 CE1 CE1 . TYR TYR A A 191 191 . 0.4366 0.5080 0.3950 0.0158  -0.0178 0.0046  1 . 
1481 CE2 CE2 . TYR TYR A A 191 191 . 0.5022 0.5135 0.4456 0.0227  -0.0288 0.0164  1 . 
1482 CZ  CZ  . TYR TYR A A 191 191 . 0.5198 0.5635 0.4723 0.0281  -0.0245 0.0068  1 . 
1483 OH  OH  . TYR TYR A A 191 191 . 0.5888 0.6392 0.5442 0.0450  -0.0279 -0.0014 1 . 
1484 N   N   . PRO PRO A A 192 192 . 0.4817 0.5280 0.3893 0.0053  -0.0358 0.0520  1 . 
1485 CA  CA  . PRO PRO A A 192 192 . 0.4274 0.4480 0.3163 0.0085  -0.0492 0.0735  1 . 
1486 C   C   . PRO PRO A A 192 192 . 0.5942 0.5703 0.4786 -0.0012 -0.0538 0.0859  1 . 
1487 O   O   . PRO PRO A A 192 192 . 0.6272 0.5838 0.4942 -0.0111 -0.0623 0.1088  1 . 
1488 CB  CB  . PRO PRO A A 192 192 . 0.4864 0.5044 0.3770 0.0345  -0.0626 0.0695  1 . 
1489 CG  CG  . PRO PRO A A 192 192 . 0.5003 0.5360 0.4117 0.0418  -0.0543 0.0473  1 . 
1490 CD  CD  . PRO PRO A A 192 192 . 0.3720 0.4309 0.2918 0.0218  -0.0384 0.0387  1 . 
1491 N   N   . TYR TYR A A 193 193 . 0.4348 0.3954 0.3329 -0.0015 -0.0496 0.0733  1 . 
1492 CA  CA  . TYR TYR A A 193 193 . 0.6752 0.5937 0.5701 -0.0119 -0.0568 0.0834  1 . 
1493 C   C   . TYR TYR A A 193 193 . 0.6754 0.5980 0.5868 -0.0195 -0.0465 0.0682  1 . 
1494 O   O   . TYR TYR A A 193 193 . 0.4997 0.4442 0.4232 -0.0105 -0.0380 0.0502  1 . 
1495 CB  CB  . TYR TYR A A 193 193 . 0.8166 0.6864 0.7041 0.0080  -0.0779 0.0858  1 . 
1496 CG  CG  . TYR TYR A A 193 193 . 1.0509 0.9369 0.9468 0.0374  -0.0798 0.0651  1 . 
1497 CD1 CD1 . TYR TYR A A 193 193 . 1.1394 1.0334 1.0287 0.0582  -0.0907 0.0680  1 . 
1498 CD2 CD2 . TYR TYR A A 193 193 . 1.1532 1.0543 1.0640 0.0436  -0.0706 0.0439  1 . 
1499 CE1 CE1 . TYR TYR A A 193 193 . 1.1578 1.0802 1.0584 0.0839  -0.0910 0.0482  1 . 
1500 CE2 CE2 . TYR TYR A A 193 193 . 1.1820 1.1095 1.1006 0.0668  -0.0704 0.0269  1 . 
1501 CZ  CZ  . TYR TYR A A 193 193 . 1.1622 1.1035 1.0774 0.0865  -0.0798 0.0282  1 . 
1502 OH  OH  . TYR TYR A A 193 193 . 1.0674 1.0470 0.9936 0.1082  -0.0783 0.0107  1 . 
1503 N   N   . LYS LYS A A 194 194 . 0.6710 0.5729 0.5824 -0.0380 -0.0489 0.0780  1 . 
1504 CA  CA  . LYS LYS A A 194 194 . 0.6126 0.5124 0.5388 -0.0435 -0.0443 0.0649  1 . 
1505 C   C   . LYS LYS A A 194 194 . 0.5621 0.4343 0.4903 -0.0222 -0.0540 0.0492  1 . 
1506 O   O   . LYS LYS A A 194 194 . 0.5970 0.4335 0.5151 -0.0088 -0.0699 0.0519  1 . 
1507 CB  CB  . LYS LYS A A 194 194 . 0.6929 0.5773 0.6193 -0.0693 -0.0484 0.0797  1 . 
1508 CG  CG  . LYS LYS A A 194 194 . 0.7881 0.7197 0.7186 -0.0915 -0.0337 0.0888  1 . 
1509 CD  CD  . LYS LYS A A 194 194 . 0.8298 0.7547 0.7621 -0.1214 -0.0378 0.1066  1 . 
1510 CE  CE  . LYS LYS A A 194 194 . 0.8938 0.8815 0.8310 -0.1413 -0.0211 0.1134  1 . 
1511 NZ  NZ  . LYS LYS A A 194 194 . 0.9182 0.9120 0.8565 -0.1760 -0.0238 0.1362  1 . 
1512 N   N   . THR THR A A 195 195 . 0.4928 0.3829 0.4328 -0.0174 -0.0457 0.0323  1 . 
1513 CA  CA  . THR THR A A 195 195 . 0.5528 0.4274 0.4932 0.0007  -0.0527 0.0164  1 . 
1514 C   C   . THR THR A A 195 195 . 0.5871 0.4592 0.5360 -0.0090 -0.0515 0.0084  1 . 
1515 O   O   . THR THR A A 195 195 . 0.5587 0.4463 0.5164 -0.0273 -0.0442 0.0138  1 . 
1516 CB  CB  . THR THR A A 195 195 . 0.4447 0.3524 0.3879 0.0176  -0.0447 0.0050  1 . 
1517 OG1 OG1 . THR THR A A 195 195 . 0.4577 0.3938 0.4108 0.0071  -0.0316 0.0018  1 . 
1518 CG2 CG2 . THR THR A A 195 195 . 0.4986 0.4209 0.4370 0.0248  -0.0449 0.0123  1 . 
1519 N   N   . ARG ARG A A 196 196 . 0.5804 0.4385 0.5267 0.0057  -0.0593 -0.0066 1 . 
1520 CA  CA  . ARG ARG A A 196 196 . 0.5513 0.4130 0.5040 -0.0003 -0.0591 -0.0160 1 . 
1521 C   C   . ARG ARG A A 196 196 . 0.5154 0.4159 0.4774 -0.0047 -0.0441 -0.0164 1 . 
1522 O   O   . ARG ARG A A 196 196 . 0.5810 0.4895 0.5521 -0.0155 -0.0425 -0.0174 1 . 
1523 CB  CB  . ARG ARG A A 196 196 . 0.4996 0.3472 0.4439 0.0198  -0.0697 -0.0346 1 . 
1524 CG  CG  . ARG ARG A A 196 196 . 0.8059 0.6041 0.7411 0.0269  -0.0898 -0.0384 1 . 
1525 CD  CD  . ARG ARG A A 196 196 . 1.0514 0.8477 0.9762 0.0593  -0.0969 -0.0545 1 . 
1526 NE  NE  . ARG ARG A A 196 196 . 1.0813 0.9180 1.0080 0.0698  -0.0835 -0.0498 1 . 
1527 CZ  CZ  . ARG ARG A A 196 196 . 0.8807 0.7131 0.8064 0.0709  -0.0846 -0.0365 1 . 
1528 NH1 NH1 . ARG ARG A A 196 196 . 0.8764 0.6643 0.7969 0.0611  -0.0977 -0.0225 1 . 
1529 NH2 NH2 . ARG ARG A A 196 196 . 0.7646 0.6392 0.6937 0.0798  -0.0736 -0.0356 1 . 
1530 N   N   . ILE ILE A A 197 197 . 0.4579 0.3815 0.4185 0.0033  -0.0353 -0.0157 1 . 
1531 CA  CA  . ILE ILE A A 197 197 . 0.5155 0.4653 0.4837 -0.0022 -0.0250 -0.0148 1 . 
1532 C   C   . ILE ILE A A 197 197 . 0.5206 0.4781 0.4982 -0.0163 -0.0198 -0.0086 1 . 
1533 O   O   . ILE ILE A A 197 197 . 0.4167 0.3838 0.4036 -0.0213 -0.0177 -0.0115 1 . 
1534 CB  CB  . ILE ILE A A 197 197 . 0.5228 0.4937 0.4881 0.0050  -0.0191 -0.0146 1 . 
1535 CG1 CG1 . ILE ILE A A 197 197 . 0.6558 0.6353 0.6136 0.0183  -0.0215 -0.0224 1 . 
1536 CG2 CG2 . ILE ILE A A 197 197 . 0.5583 0.5447 0.5310 -0.0042 -0.0122 -0.0119 1 . 
1537 CD1 CD1 . ILE ILE A A 197 197 . 0.8038 0.7935 0.7611 0.0142  -0.0195 -0.0231 1 . 
1538 N   N   . THR THR A A 198 198 . 0.3715 0.3292 0.3459 -0.0210 -0.0184 -0.0006 1 . 
1539 CA  CA  . THR THR A A 198 198 . 0.4277 0.4043 0.4090 -0.0333 -0.0118 0.0034  1 . 
1540 C   C   . THR THR A A 198 198 . 0.4137 0.3902 0.4036 -0.0459 -0.0141 0.0053  1 . 
1541 O   O   . THR THR A A 198 198 . 0.4398 0.4431 0.4412 -0.0520 -0.0079 0.0019  1 . 
1542 CB  CB  . THR THR A A 198 198 . 0.4379 0.4206 0.4100 -0.0368 -0.0101 0.0134  1 . 
1543 OG1 OG1 . THR THR A A 198 198 . 0.4593 0.4165 0.4219 -0.0416 -0.0191 0.0258  1 . 
1544 CG2 CG2 . THR THR A A 198 198 . 0.3704 0.3602 0.3372 -0.0250 -0.0090 0.0100  1 . 
1545 N   N   . GLU GLU A A 199 199 . 0.4257 0.3749 0.4117 -0.0492 -0.0242 0.0082  1 . 
1546 CA  CA  . GLU GLU A A 199 199 . 0.5482 0.5000 0.5451 -0.0643 -0.0281 0.0090  1 . 
1547 C   C   . GLU GLU A A 199 199 . 0.5090 0.4750 0.5173 -0.0571 -0.0278 -0.0044 1 . 
1548 O   O   . GLU GLU A A 199 199 . 0.4424 0.4347 0.4661 -0.0655 -0.0254 -0.0069 1 . 
1549 CB  CB  . GLU GLU A A 199 199 . 0.5942 0.5053 0.5831 -0.0710 -0.0430 0.0141  1 . 
1550 CG  CG  . GLU GLU A A 199 199 . 0.8012 0.6931 0.7789 -0.0826 -0.0475 0.0327  1 . 
1551 CD  CD  . GLU GLU A A 199 199 . 1.0220 0.9350 1.0078 -0.1122 -0.0444 0.0486  1 . 
1552 OE1 OE1 . GLU GLU A A 199 199 . 0.9695 0.9206 0.9559 -0.1186 -0.0316 0.0565  1 . 
1553 OE2 OE2 . GLU GLU A A 199 199 . 1.1353 1.0310 1.1269 -0.1303 -0.0552 0.0523  1 . 
1554 N   N   . PHE PHE A A 200 200 . 0.3245 0.2787 0.3250 -0.0411 -0.0304 -0.0123 1 . 
1555 CA  CA  . PHE PHE A A 200 200 . 0.5064 0.4715 0.5128 -0.0340 -0.0319 -0.0209 1 . 
1556 C   C   . PHE PHE A A 200 200 . 0.4234 0.4134 0.4408 -0.0320 -0.0244 -0.0223 1 . 
1557 O   O   . PHE PHE A A 200 200 . 0.3279 0.3351 0.3591 -0.0323 -0.0266 -0.0275 1 . 
1558 CB  CB  . PHE PHE A A 200 200 . 0.4308 0.3843 0.4224 -0.0197 -0.0346 -0.0252 1 . 
1559 CG  CG  . PHE PHE A A 200 200 . 0.4365 0.3991 0.4279 -0.0135 -0.0376 -0.0295 1 . 
1560 CD1 CD1 . PHE PHE A A 200 200 . 0.4195 0.3864 0.4189 -0.0167 -0.0454 -0.0347 1 . 
1561 CD2 CD2 . PHE PHE A A 200 200 . 0.4676 0.4360 0.4500 -0.0061 -0.0340 -0.0264 1 . 
1562 CE1 CE1 . PHE PHE A A 200 200 . 0.4855 0.4605 0.4819 -0.0093 -0.0503 -0.0366 1 . 
1563 CE2 CE2 . PHE PHE A A 200 200 . 0.4598 0.4339 0.4381 -0.0022 -0.0385 -0.0255 1 . 
1564 CZ  CZ  . PHE PHE A A 200 200 . 0.3884 0.3647 0.3725 -0.0021 -0.0471 -0.0307 1 . 
1565 N   N   . VAL VAL A A 201 201 . 0.2968 0.2892 0.3091 -0.0282 -0.0177 -0.0200 1 . 
1566 CA  CA  . VAL VAL A A 201 201 . 0.3637 0.3729 0.3849 -0.0247 -0.0135 -0.0250 1 . 
1567 C   C   . VAL VAL A A 201 201 . 0.4233 0.4612 0.4598 -0.0308 -0.0102 -0.0292 1 . 
1568 O   O   . VAL VAL A A 201 201 . 0.4638 0.5189 0.5136 -0.0233 -0.0118 -0.0389 1 . 
1569 CB  CB  . VAL VAL A A 201 201 . 0.4157 0.4238 0.4285 -0.0236 -0.0082 -0.0230 1 . 
1570 CG1 CG1 . VAL VAL A A 201 201 . 0.3066 0.3311 0.3279 -0.0202 -0.0055 -0.0325 1 . 
1571 CG2 CG2 . VAL VAL A A 201 201 . 0.3069 0.2999 0.3093 -0.0189 -0.0107 -0.0196 1 . 
1572 N   N   . GLY GLY A A 202 202 . 0.4625 0.5084 0.4975 -0.0445 -0.0066 -0.0212 1 . 
1573 CA  CA  . GLY GLY A A 202 202 . 0.3918 0.4764 0.4410 -0.0548 -0.0015 -0.0224 1 . 
1574 C   C   . GLY GLY A A 202 202 . 0.4448 0.5465 0.5123 -0.0557 -0.0070 -0.0292 1 . 
1575 O   O   . GLY GLY A A 202 202 . 0.3476 0.4899 0.4326 -0.0515 -0.0038 -0.0394 1 . 
1576 N   N   . LEU LEU A A 203 203 . 0.4275 0.5021 0.4913 -0.0588 -0.0166 -0.0261 1 . 
1577 CA  CA  . LEU LEU A A 203 203 . 0.4819 0.5727 0.5619 -0.0588 -0.0243 -0.0336 1 . 
1578 C   C   . LEU LEU A A 203 203 . 0.4005 0.4973 0.4865 -0.0367 -0.0279 -0.0451 1 . 
1579 O   O   . LEU LEU A A 203 203 . 0.3372 0.4665 0.4429 -0.0314 -0.0317 -0.0542 1 . 
1580 CB  CB  . LEU LEU A A 203 203 . 0.5869 0.6439 0.6573 -0.0646 -0.0358 -0.0309 1 . 
1581 CG  CG  . LEU LEU A A 203 203 . 0.6402 0.6819 0.7073 -0.0876 -0.0397 -0.0206 1 . 
1582 CD1 CD1 . LEU LEU A A 203 203 . 0.6342 0.6383 0.6912 -0.0873 -0.0545 -0.0254 1 . 
1583 CD2 CD2 . LEU LEU A A 203 203 . 0.6577 0.7444 0.7472 -0.1096 -0.0369 -0.0169 1 . 
1584 N   N   . LEU LEU A A 204 204 . 0.3374 0.4034 0.4071 -0.0244 -0.0287 -0.0437 1 . 
1585 CA  CA  . LEU LEU A A 204 204 . 0.3863 0.4471 0.4583 -0.0065 -0.0356 -0.0500 1 . 
1586 C   C   . LEU LEU A A 204 204 . 0.4262 0.5150 0.5147 0.0037  -0.0328 -0.0620 1 . 
1587 O   O   . LEU LEU A A 204 204 . 0.3225 0.4265 0.4256 0.0180  -0.0413 -0.0719 1 . 
1588 CB  CB  . LEU LEU A A 204 204 . 0.3584 0.3838 0.4094 -0.0019 -0.0363 -0.0425 1 . 
1589 CG  CG  . LEU LEU A A 204 204 . 0.5057 0.5109 0.5397 -0.0035 -0.0413 -0.0351 1 . 
1590 CD1 CD1 . LEU LEU A A 204 204 . 0.4232 0.4097 0.4396 -0.0036 -0.0373 -0.0271 1 . 
1591 CD2 CD2 . LEU LEU A A 204 204 . 0.4052 0.4110 0.4401 0.0051  -0.0539 -0.0361 1 . 
1592 N   N   . GLN GLN A A 205 205 . 0.2785 0.3776 0.3643 -0.0012 -0.0222 -0.0631 1 . 
1593 CA  CA  . GLN GLN A A 205 205 . 0.3756 0.5041 0.4738 0.0112  -0.0192 -0.0790 1 . 
1594 C   C   . GLN GLN A A 205 205 . 0.3242 0.5083 0.4470 0.0126  -0.0176 -0.0895 1 . 
1595 O   O   . GLN GLN A A 205 205 . 0.3877 0.5975 0.5261 0.0328  -0.0217 -0.1082 1 . 
1596 CB  CB  . GLN GLN A A 205 205 . 0.2787 0.4148 0.3662 0.0030  -0.0077 -0.0776 1 . 
1597 CG  CG  . GLN GLN A A 205 205 . 0.3000 0.3923 0.3679 0.0037  -0.0098 -0.0716 1 . 
1598 CD  CD  . GLN GLN A A 205 205 . 0.4418 0.5466 0.4987 -0.0055 0.0003  -0.0688 1 . 
1599 OE1 OE1 . GLN GLN A A 205 205 . 0.4410 0.5703 0.4965 -0.0191 0.0084  -0.0600 1 . 
1600 NE2 NE2 . GLN GLN A A 205 205 . 0.4710 0.5590 0.5195 0.0003  -0.0020 -0.0752 1 . 
1601 N   N   . LYS LYS A A 206 206 . 0.3471 0.5503 0.4745 -0.0082 -0.0137 -0.0787 1 . 
1602 CA  CA  . LYS LYS A A 206 206 . 0.4257 0.6876 0.5790 -0.0129 -0.0128 -0.0858 1 . 
1603 C   C   . LYS LYS A A 206 206 . 0.4330 0.6933 0.5997 -0.0003 -0.0276 -0.0922 1 . 
1604 O   O   . LYS LYS A A 206 206 . 0.4694 0.7852 0.6621 0.0016  -0.0292 -0.1023 1 . 
1605 CB  CB  . LYS LYS A A 206 206 . 0.3578 0.6360 0.5102 -0.0459 -0.0055 -0.0688 1 . 
1606 CG  CG  . LYS LYS A A 206 206 . 0.4652 0.7781 0.6130 -0.0590 0.0097  -0.0637 1 . 
1607 CD  CD  . LYS LYS A A 206 206 . 0.7051 0.9736 0.8277 -0.0804 0.0117  -0.0410 1 . 
1608 CE  CE  . LYS LYS A A 206 206 . 0.7952 1.0937 0.9074 -0.0912 0.0248  -0.0335 1 . 
1609 NZ  NZ  . LYS LYS A A 206 206 . 0.8322 1.2085 0.9632 -0.1089 0.0344  -0.0323 1 . 
1610 N   N   . GLY GLY A A 207 207 . 0.3916 0.5968 0.5413 0.0084  -0.0387 -0.0864 1 . 
1611 CA  CA  . GLY GLY A A 207 207 . 0.2996 0.5037 0.4570 0.0182  -0.0539 -0.0892 1 . 
1612 C   C   . GLY GLY A A 207 207 . 0.3313 0.5494 0.4944 -0.0040 -0.0566 -0.0830 1 . 
1613 O   O   . GLY GLY A A 207 207 . 0.2981 0.5374 0.4756 0.0012  -0.0686 -0.0889 1 . 
1614 N   N   . GLU GLU A A 208 208 . 0.2869 0.4913 0.4390 -0.0285 -0.0481 -0.0716 1 . 
1615 CA  CA  . GLU GLU A A 208 208 . 0.4131 0.6178 0.5679 -0.0523 -0.0536 -0.0657 1 . 
1616 C   C   . GLU GLU A A 208 208 . 0.3783 0.5318 0.5101 -0.0488 -0.0650 -0.0629 1 . 
1617 O   O   . GLU GLU A A 208 208 . 0.3190 0.4708 0.4536 -0.0625 -0.0752 -0.0643 1 . 
1618 CB  CB  . GLU GLU A A 208 208 . 0.4491 0.6548 0.6002 -0.0794 -0.0430 -0.0533 1 . 
1619 CG  CG  . GLU GLU A A 208 208 . 0.5149 0.7881 0.6900 -0.0910 -0.0318 -0.0546 1 . 
1620 CD  CD  . GLU GLU A A 208 208 . 0.6169 0.9412 0.8202 -0.1103 -0.0381 -0.0572 1 . 
1621 OE1 OE1 . GLU GLU A A 208 208 . 0.7213 1.0866 0.9369 -0.1391 -0.0304 -0.0473 1 . 
1622 OE2 OE2 . GLU GLU A A 208 208 . 0.6832 1.0102 0.8963 -0.0987 -0.0513 -0.0677 1 . 
1623 N   N   . ILE ILE A A 209 209 . 0.3191 0.4355 0.4286 -0.0322 -0.0639 -0.0600 1 . 
1624 CA  CA  . ILE ILE A A 209 209 . 0.3589 0.4396 0.4454 -0.0259 -0.0729 -0.0584 1 . 
1625 C   C   . ILE ILE A A 209 209 . 0.3261 0.3965 0.4028 -0.0045 -0.0759 -0.0567 1 . 
1626 O   O   . ILE ILE A A 209 209 . 0.3196 0.3883 0.3986 0.0031  -0.0691 -0.0551 1 . 
1627 CB  CB  . ILE ILE A A 209 209 . 0.4109 0.4554 0.4759 -0.0341 -0.0679 -0.0523 1 . 
1628 CG1 CG1 . ILE ILE A A 209 209 . 0.4048 0.4262 0.4493 -0.0281 -0.0783 -0.0563 1 . 
1629 CG2 CG2 . ILE ILE A A 209 209 . 0.3081 0.3397 0.3625 -0.0264 -0.0559 -0.0454 1 . 
1630 CD1 CD1 . ILE ILE A A 209 209 . 0.4411 0.4308 0.4678 -0.0321 -0.0773 -0.0559 1 . 
1631 N   N   . PHE PHE A A 210 210 . 0.3848 0.4479 0.4497 0.0040  -0.0881 -0.0566 1 . 
1632 CA  CA  . PHE PHE A A 210 210 . 0.4723 0.5245 0.5264 0.0212  -0.0959 -0.0505 1 . 
1633 C   C   . PHE PHE A A 210 210 . 0.5178 0.5802 0.5909 0.0342  -0.0970 -0.0537 1 . 
1634 O   O   . PHE PHE A A 210 210 . 0.4883 0.5278 0.5533 0.0394  -0.0930 -0.0482 1 . 
1635 CB  CB  . PHE PHE A A 210 210 . 0.4739 0.4956 0.4995 0.0206  -0.0901 -0.0389 1 . 
1636 CG  CG  . PHE PHE A A 210 210 . 0.4246 0.4415 0.4301 0.0153  -0.0912 -0.0403 1 . 
1637 CD1 CD1 . PHE PHE A A 210 210 . 0.5230 0.5487 0.5176 0.0206  -0.1042 -0.0424 1 . 
1638 CD2 CD2 . PHE PHE A A 210 210 . 0.3618 0.3675 0.3592 0.0076  -0.0812 -0.0420 1 . 
1639 CE1 CE1 . PHE PHE A A 210 210 . 0.5342 0.5586 0.5089 0.0187  -0.1066 -0.0490 1 . 
1640 CE2 CE2 . PHE PHE A A 210 210 . 0.4596 0.4608 0.4392 0.0079  -0.0847 -0.0486 1 . 
1641 CZ  CZ  . PHE PHE A A 210 210 . 0.5515 0.5628 0.5194 0.0135  -0.0969 -0.0535 1 . 
1642 N   N   . PRO PRO A A 211 211 . 0.5279 0.6269 0.6275 0.0408  -0.1039 -0.0650 1 . 
1643 CA  CA  . PRO PRO A A 211 211 . 0.5009 0.6170 0.6214 0.0572  -0.1044 -0.0744 1 . 
1644 C   C   . PRO PRO A A 211 211 . 0.4142 0.4932 0.5219 0.0776  -0.1169 -0.0686 1 . 
1645 O   O   . PRO PRO A A 211 211 . 0.3857 0.4600 0.5027 0.0907  -0.1168 -0.0766 1 . 
1646 CB  CB  . PRO PRO A A 211 211 . 0.3352 0.5055 0.4862 0.0628  -0.1126 -0.0879 1 . 
1647 CG  CG  . PRO PRO A A 211 211 . 0.4734 0.6516 0.6199 0.0435  -0.1159 -0.0847 1 . 
1648 CD  CD  . PRO PRO A A 211 211 . 0.5251 0.6523 0.6352 0.0382  -0.1155 -0.0711 1 . 
1649 N   N   . GLU GLU A A 212 212 . 0.4622 0.5142 0.5474 0.0800  -0.1292 -0.0546 1 . 
1650 CA  CA  . GLU GLU A A 212 212 . 0.5662 0.5770 0.6362 0.0944  -0.1437 -0.0430 1 . 
1651 C   C   . GLU GLU A A 212 212 . 0.5230 0.4988 0.5818 0.0870  -0.1339 -0.0372 1 . 
1652 O   O   . GLU GLU A A 212 212 . 0.5427 0.4855 0.5994 0.0994  -0.1461 -0.0349 1 . 
1653 CB  CB  . GLU GLU A A 212 212 . 0.4352 0.4291 0.4771 0.0913  -0.1552 -0.0240 1 . 
1654 CG  CG  . GLU GLU A A 212 212 . 0.5834 0.5738 0.6014 0.0693  -0.1402 -0.0146 1 . 
1655 CD  CD  . GLU GLU A A 212 212 . 0.7479 0.7709 0.7681 0.0618  -0.1384 -0.0246 1 . 
1656 OE1 OE1 . GLU GLU A A 212 212 . 0.8000 0.8222 0.7954 0.0583  -0.1432 -0.0165 1 . 
1657 OE2 OE2 . GLU GLU A A 212 212 . 0.6694 0.7200 0.7151 0.0580  -0.1329 -0.0406 1 . 
1658 N   N   . ILE ILE A A 213 213 . 0.4778 0.4586 0.5299 0.0675  -0.1146 -0.0357 1 . 
1659 CA  CA  . ILE ILE A A 213 213 . 0.4423 0.3956 0.4839 0.0592  -0.1063 -0.0301 1 . 
1660 C   C   . ILE ILE A A 213 213 . 0.5208 0.4802 0.5826 0.0702  -0.1044 -0.0483 1 . 
1661 O   O   . ILE ILE A A 213 213 . 0.5378 0.4640 0.5957 0.0766  -0.1128 -0.0482 1 . 
1662 CB  CB  . ILE ILE A A 213 213 . 0.4573 0.4181 0.4871 0.0396  -0.0884 -0.0249 1 . 
1663 CG1 CG1 . ILE ILE A A 213 213 . 0.3728 0.3273 0.3787 0.0324  -0.0912 -0.0097 1 . 
1664 CG2 CG2 . ILE ILE A A 213 213 . 0.3591 0.3041 0.3852 0.0319  -0.0789 -0.0239 1 . 
1665 CD1 CD1 . ILE ILE A A 213 213 . 0.3755 0.3403 0.3707 0.0196  -0.0767 -0.0094 1 . 
1666 N   N   . LYS LYS A A 214 214 . 0.5077 0.5115 0.5908 0.0712  -0.0944 -0.0644 1 . 
1667 CA  CA  . LYS LYS A A 214 214 . 0.5677 0.5916 0.6699 0.0842  -0.0918 -0.0847 1 . 
1668 C   C   . LYS LYS A A 214 214 . 0.5260 0.5315 0.6367 0.1119  -0.1131 -0.0950 1 . 
1669 O   O   . LYS LYS A A 214 214 . 0.4906 0.4746 0.6024 0.1238  -0.1185 -0.1067 1 . 
1670 CB  CB  . LYS LYS A A 214 214 . 0.5706 0.6564 0.6952 0.0798  -0.0796 -0.0973 1 . 
1671 CG  CG  . LYS LYS A A 214 214 . 0.5967 0.7206 0.7421 0.0957  -0.0760 -0.1209 1 . 
1672 CD  CD  . LYS LYS A A 214 214 . 0.6402 0.8338 0.8056 0.0833  -0.0608 -0.1277 1 . 
1673 CE  CE  . LYS LYS A A 214 214 . 0.6535 0.9022 0.8425 0.1045  -0.0588 -0.1544 1 . 
1674 NZ  NZ  . LYS LYS A A 214 214 . 0.7296 0.9412 0.9089 0.1251  -0.0658 -0.1681 1 . 
1675 N   N   . THR THR A A 215 215 . 0.5195 0.5285 0.6346 0.1234  -0.1281 -0.0911 1 . 
1676 CA  CA  . THR THR A A 215 215 . 0.6021 0.5944 0.7269 0.1542  -0.1521 -0.1011 1 . 
1677 C   C   . THR THR A A 215 215 . 0.6692 0.5879 0.7717 0.1564  -0.1679 -0.0880 1 . 
1678 O   O   . THR THR A A 215 215 . 0.8011 0.6936 0.9111 0.1802  -0.1848 -0.1031 1 . 
1679 CB  CB  . THR THR A A 215 215 . 0.6070 0.6163 0.7364 0.1631  -0.1662 -0.0946 1 . 
1680 OG1 OG1 . THR THR A A 215 215 . 0.6342 0.7157 0.7911 0.1621  -0.1552 -0.1109 1 . 
1681 CG2 CG2 . THR THR A A 215 215 . 0.5739 0.5522 0.7069 0.1960  -0.1960 -0.0986 1 . 
1682 N   N   . ASN ASN A A 216 216 . 0.6805 0.5669 0.7559 0.1309  -0.1632 -0.0611 1 . 
1683 CA  CA  . ASN ASN A A 216 216 . 0.6795 0.4995 0.7322 0.1263  -0.1803 -0.0410 1 . 
1684 C   C   . ASN ASN A A 216 216 . 0.6250 0.4183 0.6701 0.1101  -0.1718 -0.0415 1 . 
1685 O   O   . ASN ASN A A 216 216 . 0.7895 0.5278 0.8274 0.1138  -0.1908 -0.0380 1 . 
1686 CB  CB  . ASN ASN A A 216 216 . 0.6781 0.4869 0.7045 0.1076  -0.1821 -0.0092 1 . 
1687 CG  CG  . ASN ASN A A 216 216 . 0.7307 0.5403 0.7566 0.1264  -0.2031 -0.0031 1 . 
1688 OD1 OD1 . ASN ASN A A 216 216 . 0.9334 0.6967 0.9529 0.1415  -0.2295 0.0057  1 . 
1689 ND2 ND2 . ASN ASN A A 216 216 . 0.6438 0.5036 0.6765 0.1261  -0.1944 -0.0080 1 . 
1690 N   N   . ILE ILE A A 217 217 . 0.4957 0.3225 0.5415 0.0915  -0.1466 -0.0448 1 . 
1691 CA  CA  . ILE ILE A A 217 217 . 0.6604 0.4667 0.6977 0.0744  -0.1393 -0.0432 1 . 
1692 C   C   . ILE ILE A A 217 217 . 0.6049 0.4457 0.6577 0.0792  -0.1242 -0.0695 1 . 
1693 O   O   . ILE ILE A A 217 217 . 0.6436 0.4688 0.6909 0.0685  -0.1210 -0.0725 1 . 
1694 CB  CB  . ILE ILE A A 217 217 . 0.6660 0.4753 0.6831 0.0453  -0.1256 -0.0176 1 . 
1695 CG1 CG1 . ILE ILE A A 217 217 . 0.6855 0.5454 0.7065 0.0390  -0.1036 -0.0214 1 . 
1696 CG2 CG2 . ILE ILE A A 217 217 . 0.7150 0.4985 0.7132 0.0385  -0.1391 0.0095  1 . 
1697 CD1 CD1 . ILE ILE A A 217 217 . 0.7944 0.6602 0.7982 0.0163  -0.0904 -0.0038 1 . 
1698 N   N   . LEU LEU A A 218 218 . 0.6648 0.5559 0.7364 0.0928  -0.1152 -0.0876 1 . 
1699 CA  CA  . LEU LEU A A 218 218 . 0.7838 0.7161 0.8672 0.0949  -0.0997 -0.1093 1 . 
1700 C   C   . LEU LEU A A 218 218 . 0.9665 0.9154 1.0699 0.1258  -0.1108 -0.1396 1 . 
1701 O   O   . LEU LEU A A 218 218 . 1.0353 0.9988 1.1526 0.1447  -0.1212 -0.1455 1 . 
1702 CB  CB  . LEU LEU A A 218 218 . 0.8630 0.8484 0.9515 0.0808  -0.0787 -0.1045 1 . 
1703 CG  CG  . LEU LEU A A 218 218 . 1.0251 1.0016 1.0967 0.0571  -0.0694 -0.0796 1 . 
1704 CD1 CD1 . LEU LEU A A 218 218 . 1.0156 1.0352 1.0949 0.0472  -0.0561 -0.0779 1 . 
1705 CD2 CD2 . LEU LEU A A 218 218 . 1.0686 1.0261 1.1248 0.0414  -0.0619 -0.0715 1 . 
1706 N   N   . ASP ASP A A 219 219 . 1.0830 1.0331 1.1880 0.1332  -0.1100 -0.1612 1 . 
1707 CA  CA  . ASP ASP A A 219 219 . 1.2938 1.2781 1.4188 0.1649  -0.1160 -0.1963 1 . 
1708 C   C   . ASP ASP A A 219 219 . 1.3386 1.4072 1.4756 0.1585  -0.0906 -0.2059 1 . 
1709 O   O   . ASP ASP A A 219 219 . 1.3166 1.4115 1.4526 0.1362  -0.0755 -0.1845 1 . 
1710 CB  CB  . ASP ASP A A 219 219 . 1.3755 1.3194 1.4953 0.1796  -0.1312 -0.2200 1 . 
1711 CG  CG  . ASP ASP A A 219 219 . 1.4146 1.3417 1.5156 0.1516  -0.1202 -0.2101 1 . 
1712 OD1 OD1 . ASP ASP A A 219 219 . 1.3724 1.3542 1.4725 0.1387  -0.0971 -0.2116 1 . 
1713 OD2 OD2 . ASP ASP A A 219 219 . 1.4518 1.3122 1.5390 0.1414  -0.1360 -0.1993 1 . 
1714 N   N   . ASN ASN A A 220 220 . 1.3968 1.5080 1.5438 0.1771  -0.0868 -0.2377 1 . 
1715 CA  CA  . ASN ASN A A 220 220 . 1.3730 1.5693 1.5283 0.1680  -0.0624 -0.2447 1 . 
1716 C   C   . ASN ASN A A 220 220 . 1.2481 1.4514 1.3867 0.1579  -0.0516 -0.2526 1 . 
1717 O   O   . ASN ASN A A 220 220 . 1.2261 1.4966 1.3702 0.1657  -0.0395 -0.2743 1 . 
1718 CB  CB  . ASN ASN A A 220 220 . 1.4695 1.7374 1.6526 0.1983  -0.0637 -0.2757 1 . 
1719 CG  CG  . ASN ASN A A 220 220 . 1.5343 1.8014 1.7356 0.2096  -0.0763 -0.2687 1 . 
1720 OD1 OD1 . ASN ASN A A 220 220 . 1.6045 1.8134 1.8061 0.2323  -0.1011 -0.2733 1 . 
1721 ND2 ND2 . ASN ASN A A 220 220 . 1.5006 1.8308 1.7163 0.1920  -0.0613 -0.2562 1 . 
1722 N   N   . HIS HIS A A 221 221 . 1.0881 1.2278 1.2057 0.1402  -0.0562 -0.2351 1 . 
1723 CA  CA  . HIS HIS A A 221 221 . 0.8798 1.0255 0.9798 0.1247  -0.0458 -0.2354 1 . 
1724 C   C   . HIS HIS A A 221 221 . 0.7161 0.8353 0.8011 0.0924  -0.0369 -0.1976 1 . 
1725 O   O   . HIS HIS A A 221 221 . 0.6421 0.7048 0.7149 0.0825  -0.0464 -0.1856 1 . 
1726 CB  CB  . HIS HIS A A 221 221 . 1.0000 1.0985 1.0924 0.1395  -0.0645 -0.2597 1 . 
1727 CG  CG  . HIS HIS A A 221 221 . 1.1440 1.2838 1.2465 0.1719  -0.0692 -0.3038 1 . 
1728 ND1 ND1 . HIS HIS A A 221 221 . 1.1235 1.3538 1.2312 0.1757  -0.0489 -0.3177 1 . 
1729 CD2 CD2 . HIS HIS A A 221 221 . 1.1969 1.3017 1.3045 0.2029  -0.0930 -0.3383 1 . 
1730 CE1 CE1 . HIS HIS A A 221 221 . 1.1486 1.4053 1.2643 0.2075  -0.0583 -0.3579 1 . 
1731 NE2 NE2 . HIS HIS A A 221 221 . 1.2047 1.3827 1.3205 0.2221  -0.0862 -0.3660 1 . 
1732 N   N   . PRO PRO A A 222 222 . 0.6422 0.8025 0.7286 0.0755  -0.0201 -0.1788 1 . 
1733 CA  CA  . PRO PRO A A 222 222 . 0.5290 0.6629 0.6025 0.0504  -0.0143 -0.1465 1 . 
1734 C   C   . PRO PRO A A 222 222 . 0.5742 0.7058 0.6293 0.0356  -0.0071 -0.1388 1 . 
1735 O   O   . PRO PRO A A 222 222 . 0.4159 0.5880 0.4665 0.0365  0.0010  -0.1505 1 . 
1736 CB  CB  . PRO PRO A A 222 222 . 0.4073 0.5843 0.4898 0.0392  -0.0025 -0.1337 1 . 
1737 CG  CG  . PRO PRO A A 222 222 . 0.4009 0.6358 0.5034 0.0569  -0.0005 -0.1582 1 . 
1738 CD  CD  . PRO PRO A A 222 222 . 0.5983 0.8328 0.6987 0.0782  -0.0070 -0.1871 1 . 
1739 N   N   . LYS LYS A A 223 223 . 0.4575 0.5472 0.5016 0.0228  -0.0105 -0.1190 1 . 
1740 CA  CA  . LYS LYS A A 223 223 . 0.4375 0.5273 0.4662 0.0093  -0.0050 -0.1089 1 . 
1741 C   C   . LYS LYS A A 223 223 . 0.4515 0.5809 0.4744 -0.0014 0.0087  -0.0964 1 . 
1742 O   O   . LYS LYS A A 223 223 . 0.4433 0.5781 0.4712 -0.0079 0.0127  -0.0829 1 . 
1743 CB  CB  . LYS LYS A A 223 223 . 0.4045 0.4547 0.4264 -0.0010 -0.0098 -0.0897 1 . 
1744 CG  CG  . LYS LYS A A 223 223 . 0.5024 0.5553 0.5121 -0.0114 -0.0069 -0.0818 1 . 
1745 CD  CD  . LYS LYS A A 223 223 . 0.5623 0.6144 0.5700 -0.0084 -0.0138 -0.1011 1 . 
1746 CE  CE  . LYS LYS A A 223 223 . 0.6632 0.7038 0.6638 -0.0206 -0.0173 -0.0916 1 . 
1747 NZ  NZ  . LYS LYS A A 223 223 . 0.5915 0.5955 0.5965 -0.0270 -0.0263 -0.0825 1 . 
1748 N   N   . ILE ILE A A 224 224 . 0.4659 0.6219 0.4773 -0.0047 0.0139  -0.1005 1 . 
1749 CA  CA  . ILE ILE A A 224 224 . 0.4863 0.6785 0.4877 -0.0171 0.0249  -0.0850 1 . 
1750 C   C   . ILE ILE A A 224 224 . 0.4303 0.5978 0.4168 -0.0281 0.0233  -0.0621 1 . 
1751 O   O   . ILE ILE A A 224 224 . 0.4652 0.6199 0.4443 -0.0261 0.0182  -0.0659 1 . 
1752 CB  CB  . ILE ILE A A 224 224 . 0.5400 0.7836 0.5341 -0.0128 0.0311  -0.1021 1 . 
1753 CG1 CG1 . ILE ILE A A 224 224 . 0.5221 0.8044 0.5332 0.0006  0.0342  -0.1254 1 . 
1754 CG2 CG2 . ILE ILE A A 224 224 . 0.4375 0.7129 0.4140 -0.0296 0.0402  -0.0794 1 . 
1755 CD1 CD1 . ILE ILE A A 224 224 . 0.4497 0.7749 0.4557 0.0152  0.0356  -0.1561 1 . 
1756 N   N   . PHE PHE A A 225 225 . 0.4304 0.5923 0.4137 -0.0391 0.0259  -0.0398 1 . 
1757 CA  CA  . PHE PHE A A 225 225 . 0.4050 0.5430 0.3749 -0.0451 0.0221  -0.0192 1 . 
1758 C   C   . PHE PHE A A 225 225 . 0.3563 0.5220 0.3091 -0.0551 0.0260  -0.0049 1 . 
1759 O   O   . PHE PHE A A 225 225 . 0.3691 0.5602 0.3216 -0.0666 0.0319  0.0038  1 . 
1760 CB  CB  . PHE PHE A A 225 225 . 0.3422 0.4485 0.3172 -0.0489 0.0181  -0.0061 1 . 
1761 CG  CG  . PHE PHE A A 225 225 . 0.4628 0.5454 0.4240 -0.0527 0.0122  0.0138  1 . 
1762 CD1 CD1 . PHE PHE A A 225 225 . 0.5807 0.6575 0.5316 -0.0456 0.0080  0.0162  1 . 
1763 CD2 CD2 . PHE PHE A A 225 225 . 0.5444 0.6084 0.5044 -0.0624 0.0083  0.0287  1 . 
1764 CE1 CE1 . PHE PHE A A 225 225 . 0.6231 0.6772 0.5624 -0.0436 -0.0003 0.0323  1 . 
1765 CE2 CE2 . PHE PHE A A 225 225 . 0.6162 0.6489 0.5630 -0.0623 -0.0014 0.0447  1 . 
1766 CZ  CZ  . PHE PHE A A 225 225 . 0.5805 0.6087 0.5170 -0.0505 -0.0058 0.0460  1 . 
1767 N   N   . LEU LEU A A 226 226 . 0.3817 0.5469 0.3202 -0.0521 0.0220  -0.0012 1 . 
1768 CA  CA  . LEU LEU A A 226 226 . 0.4112 0.5993 0.3288 -0.0602 0.0226  0.0157  1 . 
1769 C   C   . LEU LEU A A 226 226 . 0.4627 0.6145 0.3697 -0.0594 0.0121  0.0378  1 . 
1770 O   O   . LEU LEU A A 226 226 . 0.5784 0.7138 0.4880 -0.0479 0.0056  0.0317  1 . 
1771 CB  CB  . LEU LEU A A 226 226 . 0.3550 0.5781 0.2631 -0.0544 0.0238  -0.0010 1 . 
1772 CG  CG  . LEU LEU A A 226 226 . 0.5736 0.8342 0.4901 -0.0501 0.0318  -0.0279 1 . 
1773 CD1 CD1 . LEU LEU A A 226 226 . 0.4554 0.7380 0.3642 -0.0411 0.0284  -0.0517 1 . 
1774 CD2 CD2 . LEU LEU A A 226 226 . 0.5086 0.8146 0.4187 -0.0621 0.0425  -0.0175 1 . 
1775 N   N   . GLU GLU A A 227 227 . 0.4647 0.6048 0.3608 -0.0716 0.0092  0.0629  1 . 
1776 CA  CA  . GLU GLU A A 227 227 . 0.6099 0.7080 0.4955 -0.0673 -0.0047 0.0824  1 . 
1777 C   C   . GLU GLU A A 227 227 . 0.6306 0.7456 0.4931 -0.0662 -0.0105 0.0968  1 . 
1778 O   O   . GLU GLU A A 227 227 . 0.6201 0.7582 0.4655 -0.0819 -0.0077 0.1150  1 . 
1779 CB  CB  . GLU GLU A A 227 227 . 0.6278 0.6931 0.5123 -0.0818 -0.0101 0.1024  1 . 
1780 CG  CG  . GLU GLU A A 227 227 . 0.8189 0.8297 0.6942 -0.0725 -0.0284 0.1170  1 . 
1781 CD  CD  . GLU GLU A A 227 227 . 0.9733 0.9422 0.8512 -0.0860 -0.0367 0.1298  1 . 
1782 OE1 OE1 . GLU GLU A A 227 227 . 1.0215 1.0093 0.9118 -0.1029 -0.0268 0.1263  1 . 
1783 OE2 OE2 . GLU GLU A A 227 227 . 1.1094 1.0266 0.9778 -0.0788 -0.0551 0.1414  1 . 
1784 N   N   . VAL VAL A A 228 228 . 0.5937 0.7034 0.4554 -0.0487 -0.0186 0.0897  1 . 
1785 CA  CA  . VAL VAL A A 228 228 . 0.6311 0.7625 0.4729 -0.0442 -0.0257 0.0994  1 . 
1786 C   C   . VAL VAL A A 228 228 . 0.6529 0.7498 0.4911 -0.0264 -0.0433 0.1098  1 . 
1787 O   O   . VAL VAL A A 228 228 . 0.6141 0.7002 0.4703 -0.0113 -0.0455 0.0932  1 . 
1788 CB  CB  . VAL VAL A A 228 228 . 0.6186 0.7936 0.4660 -0.0388 -0.0194 0.0734  1 . 
1789 CG1 CG1 . VAL VAL A A 228 228 . 0.6119 0.8129 0.4381 -0.0341 -0.0285 0.0824  1 . 
1790 CG2 CG2 . VAL VAL A A 228 228 . 0.5572 0.7641 0.4095 -0.0499 -0.0046 0.0570  1 . 
1791 N   N   . ARG ARG A A 229 229 . 0.6542 0.7380 0.4686 -0.0272 -0.0566 0.1372  1 . 
1792 CA  CA  . ARG ARG A A 229 229 . 0.7149 0.7647 0.5238 -0.0055 -0.0773 0.1474  1 . 
1793 C   C   . ARG ARG A A 229 229 . 0.6927 0.7411 0.4700 -0.0096 -0.0914 0.1791  1 . 
1794 O   O   . ARG ARG A A 229 229 . 0.7467 0.8242 0.5062 -0.0315 -0.0828 0.1932  1 . 
1795 CB  CB  . ARG ARG A A 229 229 . 0.7244 0.7149 0.5425 0.0007  -0.0862 0.1497  1 . 
1796 CG  CG  . ARG ARG A A 229 229 . 0.8559 0.8142 0.6634 -0.0253 -0.0862 0.1727  1 . 
1797 CD  CD  . ARG ARG A A 229 229 . 1.0350 0.9316 0.8511 -0.0190 -0.0984 0.1715  1 . 
1798 NE  NE  . ARG ARG A A 229 229 . 1.2715 1.1195 1.0687 -0.0390 -0.1131 0.2039  1 . 
1799 CZ  CZ  . ARG ARG A A 229 229 . 1.3503 1.1667 1.1544 -0.0587 -0.1131 0.2078  1 . 
1800 NH1 NH1 . ARG ARG A A 229 229 . 1.5002 1.2711 1.2867 -0.0815 -0.1288 0.2404  1 . 
1801 NH2 NH2 . ARG ARG A A 229 229 . 1.2272 1.0578 1.0553 -0.0575 -0.0989 0.1807  1 . 
1802 N   N   . GLU GLU A A 230 230 . 0.6900 0.7069 0.4593 0.0128  -0.1139 0.1904  1 . 
1803 CA  CA  . GLU GLU A A 230 230 . 0.9655 0.9759 0.7024 0.0130  -0.1322 0.2232  1 . 
1804 C   C   . GLU GLU A A 230 230 . 1.0868 1.0633 0.7987 -0.0167 -0.1359 0.2607  1 . 
1805 O   O   . GLU GLU A A 230 230 . 1.1777 1.0910 0.8913 -0.0205 -0.1471 0.2728  1 . 
1806 CB  CB  . GLU GLU A A 230 230 . 1.1585 1.1322 0.8947 0.0478  -0.1597 0.2265  1 . 
1807 CG  CG  . GLU GLU A A 230 230 . 1.3989 1.4193 1.1591 0.0756  -0.1579 0.1937  1 . 
1808 CD  CD  . GLU GLU A A 230 230 . 1.5112 1.5252 1.3049 0.0873  -0.1480 0.1620  1 . 
1809 OE1 OE1 . GLU GLU A A 230 230 . 1.4759 1.5169 1.2884 0.1135  -0.1529 0.1411  1 . 
1810 OE2 OE2 . GLU GLU A A 230 230 . 1.4988 1.4873 1.2998 0.0699  -0.1355 0.1586  1 . 
# 
_atom_sites.entry_id                    UNNAMED 
_atom_sites.fract_transf_matrix[1][1]   0.009747 
_atom_sites.fract_transf_matrix[1][2]   0.000000 
_atom_sites.fract_transf_matrix[1][3]   0.000000 
_atom_sites.fract_transf_matrix[2][1]   0.000000 
_atom_sites.fract_transf_matrix[2][2]   0.009747 
_atom_sites.fract_transf_matrix[2][3]   0.000000 
_atom_sites.fract_transf_matrix[3][1]   0.000000 
_atom_sites.fract_transf_matrix[3][2]   0.000000 
_atom_sites.fract_transf_matrix[3][3]   0.020056 
_atom_sites.fract_transf_vector[1]      0.000000 
_atom_sites.fract_transf_vector[2]      0.000000 
_atom_sites.fract_transf_vector[3]      0.000000 
# 
_cell.length_a      102.600 
_cell.length_b      102.600 
_cell.length_c      49.860 
_cell.angle_alpha   90.000 
_cell.angle_beta    90.000 
_cell.angle_gamma   90.000 
_cell.entry_id      UNNAMED 
# 
_data_extraction.extraction_date   'Fri Jun 10 10:41:19 2022' 
# 
loop_
_database_2.database_id 
_database_2.database_code 
PDB   UNNAMED 
WWPDB UNNAMED 
# 
_database_PDB_remark.id     1 
_database_PDB_remark.text   
;
REMARK Date 2022-05-04 Time 14:59:54 BST +0100 (1651672794.11 s)                
REMARK PHENIX refinement                                                        
REMARK                                                                          
REMARK ****************** INPUT FILES AND LABELS ****************************** 
REMARK Reflections:                                                             
REMARK   file name      : /Users/cjh30/Documents/Crystallography/Czekster_lab_wo
REMARK   labels         : ['IMEAN,SIGIMEAN']                                    
REMARK R-free flags:                                                            
REMARK   file name      : /Users/cjh30/Documents/Crystallography/Czekster_lab_wo
REMARK   label          : FreeR_flag                                            
REMARK   test_flag_value: 0                                                     
REMARK Model file name(s):                                                      
REMARK   /Users/cjh30/Documents/Crystallography/Czekster_lab_work/Emmajay/CDPS24
REMARK                                                                          
REMARK ******************** REFINEMENT SUMMARY: QUICK FACTS ******************* 
REMARK Start: r_work = 0.2067 r_free = 0.2497 bonds = 0.007 angles = 0.881      
REMARK Final: r_work = 0.1929 r_free = 0.2400 bonds = 0.008 angles = 0.906      
REMARK ************************************************************************ 
REMARK                                                                          
REMARK ****************** REFINEMENT STATISTICS STEP BY STEP ****************** 
REMARK leading digit, like 1_, means number of macro-cycle                      
REMARK   0  : statistics at the very beginning when nothing is done yet         
REMARK   1 s: bulk solvent correction and/or (anisotropic) scaling              
REMARK   1 z: refinement of coordinates                                         
REMARK   1 p: refinement of ADPs (Atomic Displacement Parameters)               
REMARK   1 t: ordered solvent update (add / remove)                             
REMARK ------------------------------------------------------------------------ 
REMARK  stage       r-work r-free bonds angles b_min b_max b_ave n_water shift  
REMARK       0    : 0.5223 0.3435 0.007  0.88  23.4 151.6  53.5  40      0.000  
REMARK       1_bss: 0.2067 0.2497 0.007  0.88  24.2 152.4  54.3  40      0.000  
REMARK   1 ttarget: 0.2067 0.2497 0.007  0.88  24.2 152.4  54.3  40      0.000  
REMARK       1_nqh: 0.2067 0.2497 0.007  0.88  24.2 152.4  54.3  40      0.000  
REMARK    1_weight: 0.2067 0.2497 0.007  0.88  24.2 152.4  54.3  40      0.000  
REMARK    1_xyzrec: 0.2024 0.2599 0.009  0.89  24.2 152.4  54.3  40      0.101  
REMARK       1_adp: 0.1930 0.2553 0.009  0.89  24.7 130.4  55.1  40      0.101  
REMARK       2_bss: 0.1920 0.2577 0.009  0.89  24.7 130.4  55.1  40      0.101  
REMARK   2 ttarget: 0.1920 0.2577 0.009  0.89  24.7 130.4  55.1  40      0.101  
REMARK   2 datecdl: 0.1920 0.2577 0.009  0.91  24.7 130.4  55.1  40      0.101  
REMARK       2_nqh: 0.1920 0.2577 0.009  0.91  24.7 130.4  55.1  40      0.101  
REMARK   2 realsrl: 0.2020 0.2618 0.009  1.21  24.7 130.4  55.1  40      0.231  
REMARK    2_weight: 0.2020 0.2618 0.009  1.21  24.7 130.4  55.1  40      0.231  
REMARK    2_xyzrec: 0.1942 0.2599 0.009  0.97  24.7 130.4  55.1  40      0.244  
REMARK   2 ealsrl2: 0.1947 0.2608 0.009  0.97  24.7 130.4  55.1  40      0.243  
REMARK       2_adp: 0.1916 0.2566 0.009  0.97  23.0 142.3  55.8  40      0.243  
REMARK       3_bss: 0.1920 0.2580 0.009  0.97  23.0 142.3  55.8  40      0.243  
REMARK   3 ttarget: 0.1920 0.2580 0.009  0.97  23.0 142.3  55.8  40      0.243  
REMARK   3 datecdl: 0.1920 0.2580 0.009  0.98  23.0 142.3  55.8  40      0.243  
REMARK       3_nqh: 0.1920 0.2581 0.009  0.98  23.0 142.3  55.8  40      0.238  
REMARK       3_sol: 0.1952 0.2559 0.009  0.98  23.0 142.3  55.8  26       n/a   
REMARK   3 realsrl: 0.1990 0.2575 0.009  1.04  23.0 142.3  55.8  26       n/a   
REMARK    3_weight: 0.1990 0.2575 0.009  1.04  23.0 142.3  55.8  26       n/a   
REMARK    3_xyzrec: 0.1959 0.2506 0.008  0.91  23.0 142.3  55.8  26       n/a   
REMARK   3 ealsrl2: 0.1959 0.2490 0.008  0.91  23.0 142.3  55.8  26       n/a   
REMARK       3_adp: 0.1952 0.2455 0.008  0.91  21.7 140.3  55.6  26       n/a   
REMARK       4_bss: 0.1948 0.2433 0.008  0.91  21.7 140.3  55.6  26       n/a   
REMARK   4 ttarget: 0.1948 0.2433 0.008  0.91  21.7 140.3  55.6  26       n/a   
REMARK   4 datecdl: 0.1948 0.2433 0.008  0.91  21.7 140.3  55.6  26       n/a   
REMARK       4_nqh: 0.1949 0.2436 0.008  0.91  21.7 140.3  55.6  26       n/a   
REMARK       4_sol: 0.1955 0.2401 0.008  0.91  21.7 140.3  55.6  32       n/a   
REMARK   4 realsrl: 0.1977 0.2446 0.008  0.93  21.7 140.3  55.6  32       n/a   
REMARK    4_weight: 0.1977 0.2446 0.008  0.93  21.7 140.3  55.6  32       n/a   
REMARK    4_xyzrec: 0.1936 0.2438 0.008  0.93  21.7 140.3  55.6  32       n/a   
REMARK   4 ealsrl2: 0.1937 0.2429 0.008  0.93  21.7 140.3  55.6  32       n/a   
REMARK       4_adp: 0.1938 0.2436 0.008  0.93  22.1 138.2  55.3  32       n/a   
REMARK       5_bss: 0.1935 0.2428 0.008  0.93  22.1 138.2  55.3  32       n/a   
REMARK   5 ttarget: 0.1935 0.2428 0.008  0.93  22.1 138.2  55.3  32       n/a   
REMARK   5 datecdl: 0.1935 0.2428 0.008  0.94  22.1 138.2  55.3  32       n/a   
REMARK     5_setrh: 0.1935 0.2428 0.008  0.94  22.1 138.2  55.3  32       n/a   
REMARK       5_nqh: 0.1935 0.2427 0.008  0.94  22.1 138.2  55.3  32       n/a   
REMARK       5_sol: 0.1949 0.2431 0.008  0.94  22.1 138.2  55.3  29       n/a   
REMARK   5 realsrl: 0.1957 0.2408 0.008  1.02  22.1 138.2  55.3  29       n/a   
REMARK    5_weight: 0.1957 0.2408 0.008  1.02  22.1 138.2  55.3  29       n/a   
REMARK    5_xyzrec: 0.1932 0.2393 0.008  0.91  22.1 138.2  55.3  29       n/a   
REMARK   5 ealsrl2: 0.1939 0.2412 0.008  0.91  22.1 138.2  55.3  29       n/a   
REMARK       5_adp: 0.1925 0.2408 0.008  0.91  23.5 137.5  55.4  29       n/a   
REMARK         end: 0.1929 0.2400 0.008  0.91  23.5 137.5  55.4  25       n/a   
REMARK ------------------------------------------------------------------------ 
REMARK MODEL CONTENT.                                                           
REMARK  ELEMENT        ATOM RECORD COUNT   OCCUPANCY SUM                        
REMARK        C                     1184         1184.00                        
REMARK        S                        2            2.00                        
REMARK        O                      352          352.00                        
REMARK        N                      297          297.00                        
REMARK    TOTAL                     1835         1835.00                        
REMARK -----------------------------------------------------------------------  
REMARK r_free_flags.md5.hexdigest a5b5e9f37c9bb8bea3e10fb46fdcbb85              
REMARK                                                                          
REMARK IF THIS FILE IS FOR PDB DEPOSITION: REMOVE ALL FROM THIS LINE UP.        
REMARK   3                                                                      
REMARK   3 REFINEMENT.                                                          
REMARK   3   PROGRAM     : PHENIX (1.14_3260: ???)                              
REMARK   3   AUTHORS     : Adams,Afonine,Bunkoczi,Burnley,Chen,Dar,Davis,       
REMARK   3               : Draizen,Echols,Gildea,Gros,Grosse-Kunstleve,Headd,   
REMARK   3               : Hintze,Hung,Ioerger,Liebschner,McCoy,McKee,Moriarty, 
REMARK   3               : Oeffner,Poon,Read,Richardson,Richardson,Sacchettini, 
REMARK   3               : Sauter,Sobolev,Storoni,Terwilliger,Williams,Zwart    
REMARK   3                                                                      
REMARK   3  X-RAY DATA.                                                         
REMARK   3                                                                      
REMARK   3  REFINEMENT TARGET : ML                                              
REMARK   3                                                                      
REMARK   3  DATA USED IN REFINEMENT.                                            
REMARK   3   RESOLUTION RANGE HIGH (ANGSTROMS) : 2.400                          
REMARK   3   RESOLUTION RANGE LOW  (ANGSTROMS) : 45.884                         
REMARK   3   MIN(FOBS/SIGMA_FOBS)              : 1.34                           
REMARK   3   COMPLETENESS FOR RANGE        (%) : 99.96                          
REMARK   3   NUMBER OF REFLECTIONS             : 10886                          
REMARK   3   NUMBER OF REFLECTIONS (NON-ANOMALOUS) : 10886                      
REMARK   3                                                                      
REMARK   3  FIT TO DATA USED IN REFINEMENT.                                     
REMARK   3   R VALUE     (WORKING + TEST SET) : 0.1953                          
REMARK   3   R VALUE            (WORKING SET) : 0.1929                          
REMARK   3   FREE R VALUE                     : 0.2400                          
REMARK   3   FREE R VALUE TEST SET SIZE   (%) : 5.00                            
REMARK   3   FREE R VALUE TEST SET COUNT      : 544                             
REMARK   3                                                                      
REMARK   3  FIT TO DATA USED IN REFINEMENT (IN BINS).                           
REMARK   3   BIN  RESOLUTION RANGE  COMPL.    NWORK NFREE   RWORK  RFREE  CCWOR 
REMARK   3     1 45.8925 -  3.8093    1.00     2714   137  0.1774 0.1987   0.93 
REMARK   3     2  3.8093 -  3.0237    1.00     2566   141  0.1975 0.2621   0.91 
REMARK   3     3  3.0237 -  2.6416    1.00     2527   135  0.2228 0.3049   0.88 
REMARK   3     4  2.6416 -  2.4000    1.00     2535   131  0.2183 0.3063   0.89 
REMARK   3                                                                      
REMARK   3  BULK SOLVENT MODELLING.                                             
REMARK   3   METHOD USED        : FLAT BULK SOLVENT MODEL                       
REMARK   3   SOLVENT RADIUS     : 1.11                                          
REMARK   3   SHRINKAGE RADIUS   : 0.90                                          
REMARK   3   GRID STEP FACTOR   : 4.00                                          
REMARK   3                                                                      
REMARK   3  ERROR ESTIMATES.                                                    
REMARK   3   COORDINATE ERROR (MAXIMUM-LIKELIHOOD BASED)     : 0.32             
REMARK   3   PHASE ERROR (DEGREES, MAXIMUM-LIKELIHOOD BASED) : 23.64            
REMARK   3                                                                      
REMARK   3  STRUCTURE FACTORS CALCULATION ALGORITHM : FFT                       
REMARK   3                                                                      
REMARK   3                                                                      
REMARK   3  GEOMETRY RESTRAINTS LIBRARY: None                                   
REMARK   3  DEVIATIONS FROM IDEAL VALUES.                                       
REMARK   3    BOND      :  0.008   0.048   1848                                 
REMARK   3    ANGLE     :  0.906  11.723   2486                                 
REMARK   3    CHIRALITY :  0.056   0.219    271                                 
REMARK   3    PLANARITY :  0.005   0.039    307                                 
REMARK   3    DIHEDRAL  :  6.248 179.860   1113                                 
REMARK   3    MIN NONBONDED DISTANCE : 2.110                                    
REMARK   3  REMARK   3                                                          
REMARK   3  MOLPROBITY STATISTICS.                                              
REMARK   3    ALL-ATOM CLASHSCORE : 5.47                                        
REMARK   3    RAMACHANDRAN PLOT:                                                
REMARK   3      OUTLIERS : 0.48  %                                              
REMARK   3      ALLOWED  : 1.91  %                                              
REMARK   3      FAVORED  : 97.61 %                                              
REMARK   3    ROTAMER OUTLIERS : 0.00 %                                         
REMARK   3    CBETA DEVIATIONS : 0                                              
REMARK   3    PEPTIDE PLANE:                                                    
REMARK   3      CIS-PROLINE     : 0.0                                           
REMARK   3      CIS-GENERAL     : 0.0                                           
REMARK   3      TWISTED PROLINE : 0.0                                           
REMARK   3      TWISTED GENERAL : 0.0                                           
REMARK   3                                                                      
REMARK   3                  min    max   mean <Bi,j>   iso aniso                
REMARK   3     Overall:   23.48 137.49  55.37   6.81  1835  1810                
REMARK   3     Protein:   23.48 137.49  55.44   6.81  1810  1810                
REMARK   3     Water:     40.58  64.54  50.61    N/A    25     0                
REMARK   3     Chain  A:  23.48 137.49  55.44    N/A  1810  1810                
REMARK   3     Chain  S:  40.58  64.54  50.61    N/A    25     0                
REMARK   3     Histogram:                                                       
REMARK   3         Values      Number of atoms                                  
REMARK   3      23.48 - 34.88       197                                         
REMARK   3      34.88 - 46.28       575                                         
REMARK   3      46.28 - 57.68       440                                         
REMARK   3      57.68 - 69.08       192                                         
REMARK   3      69.08 - 80.48       173                                         
REMARK   3      80.48 - 91.88       129                                         
REMARK   3      91.88 - 103.29       66                                         
REMARK   3     103.29 - 114.69       42                                         
REMARK   3     114.69 - 126.09       13                                         
REMARK   3     126.09 - 137.49        8                                         
REMARK   3                                                                      
REMARK   3                                                                      
REMARK   3  TLS DETAILS.                                                        
REMARK   3   NUMBER OF TLS GROUPS: 5                                            
REMARK   3   ORIGIN: CENTER OF MASS                                             
REMARK   3   TLS GROUP : 1                                                      
REMARK   3    SELECTION: chain 'A' and (resid 1 through 58 )                    
REMARK   3    ORIGIN FOR THE GROUP (A):  21.7893  57.0622   3.5028              
REMARK   3    T TENSOR                                                          
REMARK   3      T11:   0.3407 T22:   0.4788                                     
REMARK   3      T33:   0.2420 T12:  -0.0325                                     
REMARK   3      T13:  -0.0600 T23:  -0.0469                                     
REMARK   3    L TENSOR                                                          
REMARK   3      L11:   5.6126 L22:   7.0147                                     
REMARK   3      L33:   4.3053 L12:  -1.4389                                     
REMARK   3      L13:  -0.3583 L23:   1.2715                                     
REMARK   3    S TENSOR                                                          
REMARK   3      S11:   0.0751 S12:   0.7442 S13:  -0.0368                       
REMARK   3      S21:  -0.5680 S22:   0.0121 S23:  -0.0986                       
REMARK   3      S31:  -0.1713 S32:   0.7240 S33:   0.0201                       
REMARK   3   TLS GROUP : 2                                                      
REMARK   3    SELECTION: chain 'A' and (resid 59 through 83 )                   
REMARK   3    ORIGIN FOR THE GROUP (A):  12.2482  51.5393  24.9367              
REMARK   3    T TENSOR                                                          
REMARK   3      T11:   0.4380 T22:   0.4202                                     
REMARK   3      T33:   0.4848 T12:  -0.0673                                     
REMARK   3      T13:   0.0184 T23:   0.0936                                     
REMARK   3    L TENSOR                                                          
REMARK   3      L11:   7.5350 L22:   2.1315                                     
REMARK   3      L33:   1.8551 L12:   0.9814                                     
REMARK   3      L13:   1.3791 L23:   1.6823                                     
REMARK   3    S TENSOR                                                          
REMARK   3      S11:  -0.2796 S12:  -0.7851 S13:  -0.0774                       
REMARK   3      S21:   0.5290 S22:   0.3059 S23:   0.4053                       
REMARK   3      S31:  -0.7498 S32:   0.0495 S33:  -0.0524                       
REMARK   3   TLS GROUP : 3                                                      
REMARK   3    SELECTION: chain 'A' and (resid 84 through 117 )                  
REMARK   3    ORIGIN FOR THE GROUP (A):  11.8686  49.5122   6.0406              
REMARK   3    T TENSOR                                                          
REMARK   3      T11:   0.3278 T22:   0.2984                                     
REMARK   3      T33:   0.4270 T12:  -0.0281                                     
REMARK   3      T13:  -0.0816 T23:  -0.0549                                     
REMARK   3    L TENSOR                                                          
REMARK   3      L11:   6.0032 L22:   2.6061                                     
REMARK   3      L33:   5.6007 L12:  -0.4537                                     
REMARK   3      L13:   2.6676 L23:  -0.5045                                     
REMARK   3    S TENSOR                                                          
REMARK   3      S11:   0.2138 S12:   0.3292 S13:  -0.2796                       
REMARK   3      S21:  -0.3266 S22:   0.0775 S23:   0.3015                       
REMARK   3      S31:   0.4257 S32:  -0.0259 S33:  -0.0811                       
REMARK   3   TLS GROUP : 4                                                      
REMARK   3    SELECTION: chain 'A' and (resid 118 through 176 )                 
REMARK   3    ORIGIN FOR THE GROUP (A):  26.0529  57.5907  28.8021              
REMARK   3    T TENSOR                                                          
REMARK   3      T11:   0.3644 T22:   0.4388                                     
REMARK   3      T33:   0.4437 T12:  -0.0311                                     
REMARK   3      T13:   0.0577 T23:  -0.0108                                     
REMARK   3    L TENSOR                                                          
REMARK   3      L11:   6.3900 L22:   4.0688                                     
REMARK   3      L33:   3.3154 L12:  -1.1656                                     
REMARK   3      L13:  -1.0247 L23:   0.7388                                     
REMARK   3    S TENSOR                                                          
REMARK   3      S11:   0.1947 S12:  -0.8109 S13:   0.4450                       
REMARK   3      S21:   0.3589 S22:   0.2180 S23:   0.1737                       
REMARK   3      S31:  -0.0368 S32:  -0.1929 S33:  -0.2636                       
REMARK   3   TLS GROUP : 5                                                      
REMARK   3    SELECTION: chain 'A' and (resid 177 through 230 )                 
REMARK   3    ORIGIN FOR THE GROUP (A):  31.8653  55.5303  13.9106              
REMARK   3    T TENSOR                                                          
REMARK   3      T11:   0.2786 T22:   0.3249                                     
REMARK   3      T33:   0.2972 T12:  -0.0172                                     
REMARK   3      T13:   0.0002 T23:  -0.0475                                     
REMARK   3    L TENSOR                                                          
REMARK   3      L11:   4.9987 L22:   1.8285                                     
REMARK   3      L33:   5.5419 L12:  -0.0452                                     
REMARK   3      L13:   2.2990 L23:   0.5382                                     
REMARK   3    S TENSOR                                                          
REMARK   3      S11:   0.0516 S12:   0.5419 S13:  -0.2528                       
REMARK   3      S21:  -0.0383 S22:   0.1178 S23:  -0.2388                       
REMARK   3      S31:   0.1447 S32:   0.3412 S33:  -0.1778                       
REMARK   3                                                                      
;
# 
_diffrn_radiation.diffrn_id                        1 
_diffrn_radiation.wavelength_id                    ? 
_diffrn_radiation.pdbx_monochromatic_or_laue_m_l   ? 
_diffrn_radiation.monochromator                    ? 
_diffrn_radiation.pdbx_diffrn_protocol             ? 
_diffrn_radiation.pdbx_scattering_type             ? 
# 
_entity_poly.entity_id                  1 
_entity_poly.pdbx_seq_one_letter_code   
;MELHQIRGCHKNDIELKKYNIGVAISLGNKWFSIDNIEKLVKWSLLHTKEYVIIYIADSI
HGINLSVRNKLSDSHAEEVAIRYGRNLFIKIKERVSLSFSQDEQAKIIYATWSDIADSKY
KEKVKYLYNLYDKNINFKNYIENFVKEWVSKEKRTFNNNEINKFGRYILEELPALMVQVK
ARGVLFEAYVYPYKTRITEFVGLLQKGEIFPEIKTNILDNHPKIFLEVR
;
_entity_poly.pdbx_strand_id             A 
_entity_poly.type                       'polypeptide(L)' 
_entity_poly.pdbx_target_identifier     ? 
# 
_entry.id   UNNAMED 
# 
_exptl.crystals_number   1 
_exptl.entry_id          UNNAMED 
_exptl.method            'X-RAY DIFFRACTION' 
# 
loop_
_pdbx_refine_tls.pdbx_refine_id 
_pdbx_refine_tls.id 
_pdbx_refine_tls.details 
_pdbx_refine_tls.method 
_pdbx_refine_tls.origin_x 
_pdbx_refine_tls.origin_y 
_pdbx_refine_tls.origin_z 
_pdbx_refine_tls.T[1][1] 
_pdbx_refine_tls.T[2][2] 
_pdbx_refine_tls.T[3][3] 
_pdbx_refine_tls.T[1][2] 
_pdbx_refine_tls.T[1][3] 
_pdbx_refine_tls.T[2][3] 
_pdbx_refine_tls.L[1][1] 
_pdbx_refine_tls.L[2][2] 
_pdbx_refine_tls.L[3][3] 
_pdbx_refine_tls.L[1][2] 
_pdbx_refine_tls.L[1][3] 
_pdbx_refine_tls.L[2][3] 
_pdbx_refine_tls.S[1][1] 
_pdbx_refine_tls.S[2][2] 
_pdbx_refine_tls.S[3][3] 
_pdbx_refine_tls.S[1][2] 
_pdbx_refine_tls.S[1][3] 
_pdbx_refine_tls.S[2][3] 
_pdbx_refine_tls.S[2][1] 
_pdbx_refine_tls.S[3][1] 
_pdbx_refine_tls.S[3][2] 
'X-RAY DIFFRACTION' 1 ? refined 21.7893 57.0622 3.5028  0.3407 0.4788 0.2420 -0.0325 -0.0600 
-0.0469 5.6126 7.0147 4.3053 -1.4389 -0.3583 1.2715  0.0751  0.0121 0.0201  0.7442  -0.0368 
-0.0986 -0.5680 -0.1713 0.7240  
'X-RAY DIFFRACTION' 2 ? refined 12.2482 51.5393 24.9367 0.4380 0.4202 0.4848 -0.0673 0.0184  
0.0936  7.5350 2.1315 1.8551 0.9814  1.3791  1.6823  -0.2796 0.3059 -0.0524 -0.7851 -0.0774 0.4053 
0.5290  -0.7498 0.0495  
'X-RAY DIFFRACTION' 3 ? refined 11.8686 49.5122 6.0406  0.3278 0.2984 0.4270 -0.0281 -0.0816 
-0.0549 6.0032 2.6061 5.6007 -0.4537 2.6676  -0.5045 0.2138  0.0775 -0.0811 0.3292  -0.2796 0.3015 
-0.3266 0.4257  -0.0259 
'X-RAY DIFFRACTION' 4 ? refined 26.0529 57.5907 28.8021 0.3644 0.4388 0.4437 -0.0311 0.0577  
-0.0108 6.3900 4.0688 3.3154 -1.1656 -1.0247 0.7388  0.1947  0.2180 -0.2636 -0.8109 0.4450  0.1737 
0.3589  -0.0368 -0.1929 
'X-RAY DIFFRACTION' 5 ? refined 31.8653 55.5303 13.9106 0.2786 0.3249 0.2972 -0.0172 0.0002  
-0.0475 4.9987 1.8285 5.5419 -0.0452 2.2990  0.5382  0.0516  0.1178 -0.1778 0.5419  -0.2528 
-0.2388 -0.0383 0.1447  0.3412  
# 
loop_
_pdbx_refine_tls_group.pdbx_refine_id 
_pdbx_refine_tls_group.id 
_pdbx_refine_tls_group.refine_tls_id 
_pdbx_refine_tls_group.beg_auth_asym_id 
_pdbx_refine_tls_group.beg_auth_seq_id 
_pdbx_refine_tls_group.end_auth_asym_id 
_pdbx_refine_tls_group.end_auth_seq_id 
_pdbx_refine_tls_group.selection_details 
'X-RAY DIFFRACTION' 1 1 A 1   A 58  
;chain 'A' and (resid 1 through 58 )
;
'X-RAY DIFFRACTION' 2 2 A 59  A 83  
;chain 'A' and (resid 59 through 83 )
;
'X-RAY DIFFRACTION' 3 3 A 84  A 117 
;chain 'A' and (resid 84 through 117 )
;
'X-RAY DIFFRACTION' 4 4 A 118 A 176 
;chain 'A' and (resid 118 through 176 )
;
'X-RAY DIFFRACTION' 5 5 A 177 A 230 
;chain 'A' and (resid 177 through 230 )
;
# 
_refine.entry_id                                 UNNAMED 
_refine.pdbx_refine_id                           'X-RAY DIFFRACTION' 
_refine.ls_d_res_high                            2.4000 
_refine.ls_d_res_low                             45.8840 
_refine.pdbx_ls_sigma_F                          1.340 
_refine.pdbx_data_cutoff_high_absF               ? 
_refine.pdbx_data_cutoff_low_absF                ? 
_refine.ls_percent_reflns_obs                    99.9600 
_refine.ls_number_reflns_obs                     10886 
_refine.ls_number_reflns_all                     ? 
_refine.pdbx_ls_cross_valid_method               THROUGHOUT 
_refine.ls_matrix_type                           ? 
_refine.pdbx_R_Free_selection_details            ? 
_refine.details                                  ? 
_refine.ls_R_factor_all                          ? 
_refine.ls_R_factor_obs                          0.1953 
_refine.ls_R_factor_R_work                       0.1929 
_refine.ls_wR_factor_R_work                      ? 
_refine.ls_R_factor_R_free                       0.2400 
_refine.ls_wR_factor_R_free                      ? 
_refine.ls_percent_reflns_R_free                 5.0000 
_refine.ls_number_reflns_R_free                  544 
_refine.ls_number_reflns_R_work                  10342 
_refine.ls_R_factor_R_free_error                 ? 
_refine.B_iso_mean                               55.3753 
_refine.solvent_model_param_bsol                 ? 
_refine.solvent_model_param_ksol                 ? 
_refine.pdbx_isotropic_thermal_model             ? 
_refine.aniso_B[1][1]                            ? 
_refine.aniso_B[2][2]                            ? 
_refine.aniso_B[3][3]                            ? 
_refine.aniso_B[1][2]                            ? 
_refine.aniso_B[1][3]                            ? 
_refine.aniso_B[2][3]                            ? 
_refine.correlation_coeff_Fo_to_Fc               ? 
_refine.correlation_coeff_Fo_to_Fc_free          ? 
_refine.overall_SU_R_Cruickshank_DPI             ? 
_refine.pdbx_overall_SU_R_free_Cruickshank_DPI   ? 
_refine.pdbx_overall_SU_R_Blow_DPI               ? 
_refine.pdbx_overall_SU_R_free_Blow_DPI          ? 
_refine.overall_SU_R_free                        ? 
_refine.pdbx_overall_ESU_R                       ? 
_refine.pdbx_overall_ESU_R_Free                  ? 
_refine.overall_SU_ML                            0.3200 
_refine.overall_SU_B                             ? 
_refine.solvent_model_details                    'FLAT BULK SOLVENT MODEL' 
_refine.pdbx_solvent_vdw_probe_radii             1.1100 
_refine.pdbx_solvent_ion_probe_radii             ? 
_refine.pdbx_solvent_shrinkage_radii             0.9000 
_refine.ls_number_parameters                     ? 
_refine.ls_number_restraints                     ? 
_refine.pdbx_starting_model                      ? 
_refine.pdbx_method_to_determine_struct          ? 
_refine.pdbx_stereochemistry_target_values       ML 
_refine.pdbx_stereochem_target_val_spec_case     ? 
_refine.overall_FOM_work_R_set                   ? 
_refine.B_iso_max                                137.490 
_refine.B_iso_min                                23.480 
_refine.pdbx_overall_phase_error                 23.6400 
_refine.occupancy_max                            ? 
_refine.occupancy_min                            ? 
# 
_refine_hist.cycle_id                     final 
_refine_hist.pdbx_refine_id               'X-RAY DIFFRACTION' 
_refine_hist.d_res_high                   2.40 
_refine_hist.d_res_low                    45.88 
_refine_hist.pdbx_number_atoms_ligand     0 
_refine_hist.number_atoms_solvent         24 
_refine_hist.number_atoms_total           1834 
_refine_hist.pdbx_number_residues_total   215 
_refine_hist.pdbx_B_iso_mean_solvent      50.47 
# 
loop_
_refine_ls_shell.d_res_high 
_refine_ls_shell.d_res_low 
_refine_ls_shell.pdbx_total_number_of_bins_used 
_refine_ls_shell.percent_reflns_obs 
_refine_ls_shell.number_reflns_R_work 
_refine_ls_shell.R_factor_all 
_refine_ls_shell.R_factor_R_work 
_refine_ls_shell.R_factor_R_free 
_refine_ls_shell.percent_reflns_R_free 
_refine_ls_shell.number_reflns_R_free 
_refine_ls_shell.R_factor_R_free_error 
_refine_ls_shell.number_reflns_all 
_refine_ls_shell.number_reflns_obs 
_refine_ls_shell.pdbx_refine_id 
2.4000 2.6416  4 100.0000 2535 ? 0.2183 0.3063 ? 131 0.0000 2666 ? 'X-RAY DIFFRACTION' 
2.6416 3.0237  4 100.0000 2527 ? 0.2228 0.3049 ? 135 0.0000 2662 ? 'X-RAY DIFFRACTION' 
3.0237 3.8093  4 100.0000 2566 ? 0.1975 0.2621 ? 141 0.0000 2707 ? 'X-RAY DIFFRACTION' 
3.8093 45.8925 4 100.0000 2714 ? 0.1774 0.1987 ? 137 0.0000 2851 ? 'X-RAY DIFFRACTION' 
# 
_reflns.entry_id                     UNNAMED 
_reflns.pdbx_diffrn_id               1 
_reflns.pdbx_ordinal                 1 
_reflns.observed_criterion_sigma_I   ? 
_reflns.observed_criterion_sigma_F   ? 
_reflns.d_resolution_low             ? 
_reflns.d_resolution_high            ? 
_reflns.number_obs                   ? 
_reflns.number_all                   ? 
_reflns.percent_possible_obs         ? 
_reflns.pdbx_Rmerge_I_obs            ? 
_reflns.pdbx_Rsym_value              ? 
_reflns.pdbx_netI_over_sigmaI        ? 
_reflns.B_iso_Wilson_estimate        ? 
_reflns.pdbx_redundancy              ? 
_reflns.pdbx_Rrim_I_all              ? 
_reflns.pdbx_Rpim_I_all              ? 
_reflns.pdbx_CC_half                 ? 
_reflns.pdbx_netI_over_av_sigmaI     ? 
_reflns.pdbx_number_measured_all     ? 
_reflns.pdbx_scaling_rejects         ? 
_reflns.pdbx_chi_squared             ? 
_reflns.Rmerge_F_all                 ? 
_reflns.Rmerge_F_obs                 ? 
_reflns.observed_criterion_F_max     ? 
_reflns.observed_criterion_F_min     ? 
_reflns.observed_criterion_I_max     ? 
_reflns.observed_criterion_I_min     ? 
_reflns.pdbx_d_res_high_opt          ? 
_reflns.pdbx_d_res_low_opt           ? 
_reflns.details                      ? 
# 
loop_
_software.pdbx_ordinal 
_software.name 
_software.version 
_software.date 
_software.type 
_software.contact_author 
_software.contact_author_email 
_software.classification 
_software.location 
_software.language 
1 xia2        ?         ?               program 'Graeme Winter ' ?                        
'data scaling'    http://www.ccp4.ac.uk/html/xia2.html      ?   
2 PHENIX      1.14_3260 ?               package 'Paul D. Adams'  PDAdams@lbl.gov          
refinement        http://www.phenix-online.org/             C++ 
3 PDB_EXTRACT 3.27      'Oct. 31, 2020' package PDB              deposit@deposit.rcsb.org 
'data extraction' http://sw-tools.pdb.org/apps/PDB_EXTRACT/ C++ 
# 
_symmetry.space_group_name_H-M   'P 42 21 2' 
_symmetry.entry_id               UNNAMED 
# 
