# Supplementary material for: Active site remodelling of a cyclodipeptide synthase redefines substrate scope
Source: Commun Chem. 2022 Aug 25;5:101. doi: 10.1038/s42004-022-00715-2 (PMC7613923; doi:10.1038/s42004-022-00715-2)
Supplement: Supplementary file 7 — Supplementary Data 4 [file 42004_2022_715_MOESM7_ESM.cif]

data_UNNAMED
# 
loop_
_atom_site.group_PDB 
_atom_site.id 
_atom_site.auth_atom_id 
_atom_site.label_atom_id 
_atom_site.label_alt_id 
_atom_site.auth_comp_id 
_atom_site.label_comp_id 
_atom_site.pdbx_auth_comp_id 
_atom_site.auth_asym_id 
_atom_site.label_asym_id 
_atom_site.auth_seq_id 
_atom_site.label_seq_id 
_atom_site.pdbx_PDB_ins_code 
_atom_site.Cartn_x 
_atom_site.Cartn_y 
_atom_site.Cartn_z 
_atom_site.occupancy 
_atom_site.B_iso_or_equiv 
_atom_site.pdbx_PDB_model_num 
_atom_site.label_entity_id 
_atom_site.type_symbol 
_atom_site.pdbx_formal_charge 
ATOM   1    N   N   . MET MET MET A A 1   1   . 19.689 66.099 -2.121  1.00 93.46  1 . N ? 
ATOM   2    CA  CA  . MET MET MET A A 1   1   . 20.850 66.343 -1.275  1.00 98.77  1 . C ? 
ATOM   3    C   C   . MET MET MET A A 1   1   . 22.123 65.767 -1.865  1.00 99.11  1 . C ? 
ATOM   4    O   O   . MET MET MET A A 1   1   . 22.069 65.056 -2.858  1.00 100.42 1 . O ? 
ATOM   5    CB  CB  . MET MET MET A A 1   1   . 20.624 65.742 0.094   1.00 104.20 1 . C ? 
ATOM   6    CG  CG  . MET MET MET A A 1   1   . 19.325 66.151 0.692   1.00 112.89 1 . C ? 
ATOM   7    SD  SD  . MET MET MET A A 1   1   . 18.835 64.964 1.926   1.00 119.15 1 . S ? 
ATOM   8    CE  CE  . MET MET MET A A 1   1   . 17.568 65.921 2.765   1.00 122.31 1 . C ? 
ATOM   9    N   N   . GLU GLU GLU A A 2   2   . 23.266 66.052 -1.240  1.00 98.60  1 . N ? 
ATOM   10   CA  CA  . GLU GLU GLU A A 2   2   . 24.529 65.546 -1.759  1.00 100.83 1 . C ? 
ATOM   11   C   C   . GLU GLU GLU A A 2   2   . 25.566 65.514 -0.644  1.00 96.12  1 . C ? 
ATOM   12   O   O   . GLU GLU GLU A A 2   2   . 25.490 66.283 0.317   1.00 84.17  1 . O ? 
ATOM   13   CB  CB  . GLU GLU GLU A A 2   2   . 25.027 66.389 -2.940  1.00 104.26 1 . C ? 
ATOM   14   CG  CG  . GLU GLU GLU A A 2   2   . 26.106 65.704 -3.779  1.00 108.49 1 . C ? 
ATOM   15   CD  CD  . GLU GLU GLU A A 2   2   . 25.635 64.397 -4.377  1.00 104.31 1 . C ? 
ATOM   16   OE1 OE1 . GLU GLU GLU A A 2   2   . 24.445 64.327 -4.764  1.00 101.35 1 . O ? 
ATOM   17   OE2 OE2 . GLU GLU GLU A A 2   2   . 26.452 63.448 -4.456  1.00 103.64 1 . O ? 
ATOM   18   N   N   . LEU LEU LEU A A 3   3   . 26.523 64.594 -0.790  1.00 102.49 1 . N ? 
ATOM   19   CA  CA  . LEU LEU LEU A A 3   3   . 27.595 64.392 0.179   1.00 100.52 1 . C ? 
ATOM   20   C   C   . LEU LEU LEU A A 3   3   . 28.345 65.692 0.431   1.00 110.89 1 . C ? 
ATOM   21   O   O   . LEU LEU LEU A A 3   3   . 28.693 66.411 -0.506  1.00 117.60 1 . O ? 
ATOM   22   CB  CB  . LEU LEU LEU A A 3   3   . 28.555 63.329 -0.368  1.00 101.62 1 . C ? 
ATOM   23   CG  CG  . LEU LEU LEU A A 3   3   . 29.261 62.242 0.443   1.00 94.55  1 . C ? 
ATOM   24   CD1 CD1 . LEU LEU LEU A A 3   3   . 29.993 61.297 -0.512  1.00 93.71  1 . C ? 
ATOM   25   CD2 CD2 . LEU LEU LEU A A 3   3   . 30.227 62.834 1.458   1.00 93.49  1 . C ? 
ATOM   26   N   N   . HIS HIS HIS A A 4   4   . 28.599 65.995 1.700   1.00 119.02 1 . N ? 
ATOM   27   CA  CA  . HIS HIS HIS A A 4   4   . 29.363 67.199 2.051   1.00 131.44 1 . C ? 
ATOM   28   C   C   . HIS HIS HIS A A 4   4   . 30.857 66.904 2.127   1.00 133.15 1 . C ? 
ATOM   29   O   O   . HIS HIS HIS A A 4   4   . 31.373 66.088 1.368   1.00 133.75 1 . O ? 
ATOM   30   CB  CB  . HIS HIS HIS A A 4   4   . 28.894 67.791 3.385   1.00 140.64 1 . C ? 
ATOM   31   CG  CG  . HIS HIS HIS A A 4   4   . 27.577 68.504 3.315   1.00 150.88 1 . C ? 
ATOM   32   ND1 ND1 . HIS HIS HIS A A 4   4   . 26.724 68.401 2.237   1.00 155.05 1 . N ? 
ATOM   33   CD2 CD2 . HIS HIS HIS A A 4   4   . 26.965 69.330 4.199   1.00 154.70 1 . C ? 
ATOM   34   CE1 CE1 . HIS HIS HIS A A 4   4   . 25.644 69.131 2.460   1.00 154.68 1 . C ? 
ATOM   35   NE2 NE2 . HIS HIS HIS A A 4   4   . 25.766 69.706 3.643   1.00 153.42 1 . N ? 
ATOM   36   N   N   . LYS LYS LYS A A 11  11  . 35.748 60.871 -0.666  1.00 141.24 1 . N ? 
ATOM   37   CA  CA  . LYS LYS LYS A A 11  11  . 34.383 60.621 -1.121  1.00 137.07 1 . C ? 
ATOM   38   C   C   . LYS LYS LYS A A 11  11  . 34.365 59.810 -2.400  1.00 139.53 1 . C ? 
ATOM   39   O   O   . LYS LYS LYS A A 11  11  . 33.304 59.384 -2.856  1.00 139.76 1 . O ? 
ATOM   40   CB  CB  . LYS LYS LYS A A 11  11  . 33.635 61.929 -1.354  1.00 138.40 1 . C ? 
ATOM   41   CG  CG  . LYS LYS LYS A A 11  11  . 33.516 62.799 -0.133  1.00 141.06 1 . C ? 
ATOM   42   CD  CD  . LYS LYS LYS A A 11  11  . 32.877 64.127 -0.482  1.00 142.37 1 . C ? 
ATOM   43   CE  CE  . LYS LYS LYS A A 11  11  . 33.863 65.275 -0.330  1.00 146.86 1 . C ? 
ATOM   44   NZ  NZ  . LYS LYS LYS A A 11  11  . 33.144 66.562 -0.129  1.00 145.58 1 . N ? 
ATOM   45   N   N   . ASN ASN ASN A A 12  12  . 35.540 59.613 -2.997  1.00 140.17 1 . N ? 
ATOM   46   CA  CA  . ASN ASN ASN A A 12  12  . 35.596 58.828 -4.223  1.00 139.38 1 . C ? 
ATOM   47   C   C   . ASN ASN ASN A A 12  12  . 35.118 57.402 -3.994  1.00 135.49 1 . C ? 
ATOM   48   O   O   . ASN ASN ASN A A 12  12  . 34.563 56.779 -4.904  1.00 136.93 1 . O ? 
ATOM   49   CB  CB  . ASN ASN ASN A A 12  12  . 37.012 58.846 -4.795  1.00 143.51 1 . C ? 
ATOM   50   CG  CG  . ASN ASN ASN A A 12  12  . 37.259 60.058 -5.660  1.00 147.27 1 . C ? 
ATOM   51   OD1 OD1 . ASN ASN ASN A A 12  12  . 36.437 60.973 -5.701  1.00 144.26 1 . O ? 
ATOM   52   ND2 ND2 . ASN ASN ASN A A 12  12  . 38.388 60.075 -6.362  1.00 154.04 1 . N ? 
ATOM   53   N   N   . ASP ASP ASP A A 13  13  . 35.298 56.877 -2.784  1.00 133.49 1 . N ? 
ATOM   54   CA  CA  . ASP ASP ASP A A 13  13  . 34.791 55.546 -2.480  1.00 134.44 1 . C ? 
ATOM   55   C   C   . ASP ASP ASP A A 13  13  . 33.271 55.475 -2.576  1.00 130.36 1 . C ? 
ATOM   56   O   O   . ASP ASP ASP A A 13  13  . 32.726 54.383 -2.762  1.00 131.22 1 . O ? 
ATOM   57   CB  CB  . ASP ASP ASP A A 13  13  . 35.256 55.120 -1.084  1.00 134.84 1 . C ? 
ATOM   58   CG  CG  . ASP ASP ASP A A 13  13  . 36.768 55.077 -0.965  1.00 140.95 1 . C ? 
ATOM   59   OD1 OD1 . ASP ASP ASP A A 13  13  . 37.429 54.816 -1.989  1.00 146.79 1 . O ? 
ATOM   60   OD2 OD2 . ASP ASP ASP A A 13  13  . 37.299 55.302 0.141   1.00 142.00 1 . O ? 
ATOM   61   N   N   . ILE ILE ILE A A 14  14  . 32.576 56.610 -2.480  1.00 125.87 1 . N ? 
ATOM   62   CA  CA  . ILE ILE ILE A A 14  14  . 31.115 56.602 -2.462  1.00 119.77 1 . C ? 
ATOM   63   C   C   . ILE ILE ILE A A 14  14  . 30.550 56.532 -3.873  1.00 119.67 1 . C ? 
ATOM   64   O   O   . ILE ILE ILE A A 14  14  . 29.697 55.689 -4.175  1.00 115.54 1 . O ? 
ATOM   65   CB  CB  . ILE ILE ILE A A 14  14  . 30.584 57.834 -1.705  1.00 119.23 1 . C ? 
ATOM   66   CG1 CG1 . ILE ILE ILE A A 14  14  . 30.937 57.719 -0.222  1.00 111.76 1 . C ? 
ATOM   67   CG2 CG2 . ILE ILE ILE A A 14  14  . 29.071 57.977 -1.896  1.00 118.40 1 . C ? 
ATOM   68   CD1 CD1 . ILE ILE ILE A A 14  14  . 30.482 56.408 0.382   1.00 106.44 1 . C ? 
ATOM   69   N   N   . GLU GLU GLU A A 15  15  . 30.995 57.428 -4.756  1.00 122.98 1 . N ? 
ATOM   70   CA  CA  . GLU GLU GLU A A 15  15  . 30.543 57.388 -6.141  1.00 124.97 1 . C ? 
ATOM   71   C   C   . GLU GLU GLU A A 15  15  . 31.141 56.209 -6.895  1.00 121.70 1 . C ? 
ATOM   72   O   O   . GLU GLU GLU A A 15  15  . 30.778 55.983 -8.054  1.00 113.10 1 . O ? 
ATOM   73   CB  CB  . GLU GLU GLU A A 15  15  . 30.862 58.720 -6.834  1.00 135.10 1 . C ? 
ATOM   74   CG  CG  . GLU GLU GLU A A 15  15  . 29.770 59.818 -6.660  1.00 140.21 1 . C ? 
ATOM   75   CD  CD  . GLU GLU GLU A A 15  15  . 29.531 60.286 -5.198  1.00 144.18 1 . C ? 
ATOM   76   OE1 OE1 . GLU GLU GLU A A 15  15  . 30.276 59.877 -4.279  1.00 144.74 1 . O ? 
ATOM   77   OE2 OE2 . GLU GLU GLU A A 15  15  . 28.585 61.081 -4.969  1.00 143.55 1 . O ? 
ATOM   78   N   N   . LEU LEU LEU A A 16  16  . 32.041 55.462 -6.256  1.00 123.47 1 . N ? 
ATOM   79   CA  CA  . LEU LEU LEU A A 16  16  . 32.415 54.115 -6.664  1.00 120.11 1 . C ? 
ATOM   80   C   C   . LEU LEU LEU A A 16  16  . 31.601 53.054 -5.943  1.00 111.14 1 . C ? 
ATOM   81   O   O   . LEU LEU LEU A A 16  16  . 31.837 51.861 -6.161  1.00 108.65 1 . O ? 
ATOM   82   CB  CB  . LEU LEU LEU A A 16  16  . 33.900 53.862 -6.402  1.00 122.74 1 . C ? 
ATOM   83   CG  CG  . LEU LEU LEU A A 16  16  . 34.824 54.170 -7.571  1.00 133.77 1 . C ? 
ATOM   84   CD1 CD1 . LEU LEU LEU A A 16  16  . 34.378 53.395 -8.791  1.00 137.96 1 . C ? 
ATOM   85   CD2 CD2 . LEU LEU LEU A A 16  16  . 34.833 55.642 -7.862  1.00 135.61 1 . C ? 
ATOM   86   N   N   . LYS LYS LYS A A 17  17  . 30.687 53.460 -5.061  1.00 105.90 1 . N ? 
ATOM   87   CA  CA  . LYS LYS LYS A A 17  17  . 29.689 52.553 -4.497  1.00 101.31 1 . C ? 
ATOM   88   C   C   . LYS LYS LYS A A 17  17  . 30.343 51.453 -3.660  1.00 101.00 1 . C ? 
ATOM   89   O   O   . LYS LYS LYS A A 17  17  . 29.899 50.305 -3.653  1.00 96.37  1 . O ? 
ATOM   90   CB  CB  . LYS LYS LYS A A 17  17  . 28.813 51.963 -5.614  1.00 104.15 1 . C ? 
ATOM   91   CG  CG  . LYS LYS LYS A A 17  17  . 28.188 53.022 -6.537  1.00 97.48  1 . C ? 
ATOM   92   CD  CD  . LYS LYS LYS A A 17  17  . 26.799 52.597 -7.018  1.00 96.13  1 . C ? 
ATOM   93   CE  CE  . LYS LYS LYS A A 17  17  . 25.960 53.776 -7.525  1.00 95.77  1 . C ? 
ATOM   94   NZ  NZ  . LYS LYS LYS A A 17  17  . 24.876 53.320 -8.461  1.00 95.96  1 . N ? 
ATOM   95   N   N   . LYS LYS LYS A A 18  18  . 31.397 51.815 -2.926  1.00 112.74 1 . N ? 
ATOM   96   CA  CA  . LYS LYS LYS A A 18  18  . 32.181 50.850 -2.159  1.00 114.56 1 . C ? 
ATOM   97   C   C   . LYS LYS LYS A A 18  18  . 31.470 50.341 -0.908  1.00 109.55 1 . C ? 
ATOM   98   O   O   . LYS LYS LYS A A 18  18  . 31.769 49.229 -0.457  1.00 118.37 1 . O ? 
ATOM   99   CB  CB  . LYS LYS LYS A A 18  18  . 33.526 51.479 -1.765  1.00 120.08 1 . C ? 
ATOM   100  CG  CG  . LYS LYS LYS A A 18  18  . 34.633 50.502 -1.355  1.00 128.96 1 . C ? 
ATOM   101  CD  CD  . LYS LYS LYS A A 18  18  . 36.027 51.130 -1.539  1.00 135.46 1 . C ? 
ATOM   102  CE  CE  . LYS LYS LYS A A 18  18  . 36.934 50.934 -0.322  1.00 138.36 1 . C ? 
ATOM   103  NZ  NZ  . LYS LYS LYS A A 18  18  . 37.529 49.569 -0.240  1.00 141.72 1 . N ? 
ATOM   104  N   N   . TYR TYR TYR A A 19  19  . 30.528 51.102 -0.351  1.00 99.32  1 . N ? 
ATOM   105  CA  CA  . TYR TYR TYR A A 19  19  . 30.023 50.867 0.998   1.00 94.44  1 . C ? 
ATOM   106  C   C   . TYR TYR TYR A A 19  19  . 28.519 50.618 0.997   1.00 91.90  1 . C ? 
ATOM   107  O   O   . TYR TYR TYR A A 19  19  . 27.787 51.145 0.156   1.00 96.53  1 . O ? 
ATOM   108  CB  CB  . TYR TYR TYR A A 19  19  . 30.327 52.076 1.918   1.00 86.72  1 . C ? 
ATOM   109  CG  CG  . TYR TYR TYR A A 19  19  . 31.805 52.433 2.047   1.00 90.32  1 . C ? 
ATOM   110  CD1 CD1 . TYR TYR TYR A A 19  19  . 32.764 51.451 2.248   1.00 92.72  1 . C ? 
ATOM   111  CD2 CD2 . TYR TYR TYR A A 19  19  . 32.236 53.757 1.980   1.00 90.12  1 . C ? 
ATOM   112  CE1 CE1 . TYR TYR TYR A A 19  19  . 34.110 51.773 2.371   1.00 97.67  1 . C ? 
ATOM   113  CE2 CE2 . TYR TYR TYR A A 19  19  . 33.588 54.086 2.102   1.00 92.29  1 . C ? 
ATOM   114  CZ  CZ  . TYR TYR TYR A A 19  19  . 34.520 53.086 2.288   1.00 98.13  1 . C ? 
ATOM   115  OH  OH  . TYR TYR TYR A A 19  19  . 35.869 53.383 2.404   1.00 106.59 1 . O ? 
ATOM   116  N   N   . ASN ASN ASN A A 20  20  . 28.058 49.808 1.948   1.00 85.88  1 . N ? 
ATOM   117  CA  CA  . ASN ASN ASN A A 20  20  . 26.655 49.847 2.334   1.00 82.96  1 . C ? 
ATOM   118  C   C   . ASN ASN ASN A A 20  20  . 26.416 51.025 3.273   1.00 81.96  1 . C ? 
ATOM   119  O   O   . ASN ASN ASN A A 20  20  . 27.307 51.437 4.028   1.00 83.45  1 . O ? 
ATOM   120  CB  CB  . ASN ASN ASN A A 20  20  . 26.233 48.559 3.033   1.00 84.72  1 . C ? 
ATOM   121  CG  CG  . ASN ASN ASN A A 20  20  . 26.192 47.370 2.107   1.00 92.40  1 . C ? 
ATOM   122  OD1 OD1 . ASN ASN ASN A A 20  20  . 25.750 47.460 0.956   1.00 95.04  1 . O ? 
ATOM   123  ND2 ND2 . ASN ASN ASN A A 20  20  . 26.644 46.231 2.613   1.00 93.88  1 . N ? 
ATOM   124  N   N   . ILE ILE ILE A A 21  21  . 25.195 51.553 3.246   1.00 74.72  1 . N ? 
ATOM   125  CA  CA  . ILE ILE ILE A A 21  21  . 24.886 52.832 3.869   1.00 68.39  1 . C ? 
ATOM   126  C   C   . ILE ILE ILE A A 21  21  . 23.748 52.663 4.863   1.00 66.03  1 . C ? 
ATOM   127  O   O   . ILE ILE ILE A A 21  21  . 22.650 52.234 4.491   1.00 66.24  1 . O ? 
ATOM   128  CB  CB  . ILE ILE ILE A A 21  21  . 24.518 53.886 2.823   1.00 72.44  1 . C ? 
ATOM   129  CG1 CG1 . ILE ILE ILE A A 21  21  . 25.686 54.092 1.856   1.00 75.38  1 . C ? 
ATOM   130  CG2 CG2 . ILE ILE ILE A A 21  21  . 24.089 55.177 3.528   1.00 72.06  1 . C ? 
ATOM   131  CD1 CD1 . ILE ILE ILE A A 21  21  . 25.349 54.991 0.711   1.00 80.10  1 . C ? 
ATOM   132  N   N   . GLY GLY GLY A A 22  22  . 23.989 53.042 6.116   1.00 68.95  1 . N ? 
ATOM   133  CA  CA  . GLY GLY GLY A A 22  22  . 22.920 53.088 7.094   1.00 68.67  1 . C ? 
ATOM   134  C   C   . GLY GLY GLY A A 22  22  . 22.305 54.477 7.188   1.00 68.64  1 . C ? 
ATOM   135  O   O   . GLY GLY GLY A A 22  22  . 22.980 55.485 7.007   1.00 74.39  1 . O ? 
ATOM   136  N   N   . VAL VAL VAL A A 23  23  . 21.003 54.516 7.462   1.00 63.96  1 . N ? 
ATOM   137  CA  CA  . VAL VAL VAL A A 23  23  . 20.245 55.759 7.633   1.00 64.90  1 . C ? 
ATOM   138  C   C   . VAL VAL VAL A A 23  23  . 19.833 55.833 9.098   1.00 63.40  1 . C ? 
ATOM   139  O   O   . VAL VAL VAL A A 23  23  . 18.900 55.139 9.519   1.00 68.22  1 . O ? 
ATOM   140  CB  CB  . VAL VAL VAL A A 23  23  . 19.009 55.819 6.721   1.00 64.14  1 . C ? 
ATOM   141  CG1 CG1 . VAL VAL VAL A A 23  23  . 18.205 57.056 7.031   1.00 65.63  1 . C ? 
ATOM   142  CG2 CG2 . VAL VAL VAL A A 23  23  . 19.403 55.855 5.277   1.00 66.50  1 . C ? 
ATOM   143  N   N   . ALA ALA ALA A A 24  24  . 20.497 56.694 9.871   1.00 62.83  1 . N ? 
ATOM   144  CA  CA  . ALA ALA ALA A A 24  24  . 20.269 56.807 11.313  1.00 66.36  1 . C ? 
ATOM   145  C   C   . ALA ALA ALA A A 24  24  . 19.242 57.905 11.584  1.00 65.75  1 . C ? 
ATOM   146  O   O   . ALA ALA ALA A A 24  24  . 19.544 59.092 11.436  1.00 68.21  1 . O ? 
ATOM   147  CB  CB  . ALA ALA ALA A A 24  24  . 21.584 57.100 12.038  1.00 58.98  1 . C ? 
ATOM   148  N   N   . ILE ILE ILE A A 25  25  . 18.048 57.514 12.017  1.00 60.57  1 . N ? 
ATOM   149  CA  CA  . ILE ILE ILE A A 25  25  . 16.958 58.448 12.278  1.00 59.46  1 . C ? 
ATOM   150  C   C   . ILE ILE ILE A A 25  25  . 16.934 58.816 13.757  1.00 67.00  1 . C ? 
ATOM   151  O   O   . ILE ILE ILE A A 25  25  . 16.744 57.945 14.622  1.00 67.37  1 . O ? 
ATOM   152  CB  CB  . ILE ILE ILE A A 25  25  . 15.612 57.851 11.867  1.00 58.51  1 . C ? 
ATOM   153  CG1 CG1 . ILE ILE ILE A A 25  25  . 15.721 57.267 10.474  1.00 63.27  1 . C ? 
ATOM   154  CG2 CG2 . ILE ILE ILE A A 25  25  . 14.515 58.922 11.995  1.00 55.10  1 . C ? 
ATOM   155  CD1 CD1 . ILE ILE ILE A A 25  25  . 14.425 56.780 9.954   1.00 66.17  1 . C ? 
ATOM   156  N   N   . SER SER SER A A 26  26  . 17.077 60.117 14.039  1.00 66.57  1 . N ? 
ATOM   157  CA  CA  . SER SER SER A A 26  26  . 16.934 60.676 15.382  1.00 69.11  1 . C ? 
ATOM   158  C   C   . SER SER SER A A 26  26  . 15.478 61.060 15.591  1.00 72.75  1 . C ? 
ATOM   159  O   O   . SER SER SER A A 26  26  . 15.056 62.171 15.270  1.00 70.04  1 . O ? 
ATOM   160  CB  CB  . SER SER SER A A 26  26  . 17.830 61.892 15.575  1.00 69.48  1 . C ? 
ATOM   161  OG  OG  . SER SER SER A A 26  26  . 19.184 61.552 15.425  1.00 75.15  1 . O ? 
ATOM   162  N   N   . LEU LEU LEU A A 27  27  . 14.713 60.143 16.166  1.00 78.15  1 . N ? 
ATOM   163  CA  CA  . LEU LEU LEU A A 27  27  . 13.352 60.439 16.574  1.00 78.11  1 . C ? 
ATOM   164  C   C   . LEU LEU LEU A A 27  27  . 13.315 61.647 17.487  1.00 80.94  1 . C ? 
ATOM   165  O   O   . LEU LEU LEU A A 27  27  . 14.026 61.699 18.496  1.00 88.90  1 . O ? 
ATOM   166  CB  CB  . LEU LEU LEU A A 27  27  . 12.767 59.231 17.299  1.00 84.84  1 . C ? 
ATOM   167  CG  CG  . LEU LEU LEU A A 27  27  . 11.387 58.823 16.804  1.00 85.45  1 . C ? 
ATOM   168  CD1 CD1 . LEU LEU LEU A A 27  27  . 11.168 59.394 15.410  1.00 84.46  1 . C ? 
ATOM   169  CD2 CD2 . LEU LEU LEU A A 27  27  . 11.285 57.322 16.787  1.00 85.89  1 . C ? 
ATOM   170  N   N   . GLY GLY GLY A A 28  28  . 12.467 62.617 17.142  1.00 76.08  1 . N ? 
ATOM   171  CA  CA  . GLY GLY GLY A A 28  28  . 12.312 63.802 17.959  1.00 76.79  1 . C ? 
ATOM   172  C   C   . GLY GLY GLY A A 28  28  . 13.140 64.984 17.518  1.00 81.05  1 . C ? 
ATOM   173  O   O   . GLY GLY GLY A A 28  28  . 12.929 66.098 18.023  1.00 81.79  1 . O ? 
ATOM   174  N   N   . ASN ASN ASN A A 29  29  . 14.070 64.776 16.597  1.00 78.21  1 . N ? 
ATOM   175  CA  CA  . ASN ASN ASN A A 29  29  . 14.902 65.838 16.062  1.00 78.08  1 . C ? 
ATOM   176  C   C   . ASN ASN ASN A A 29  29  . 14.144 66.454 14.894  1.00 77.67  1 . C ? 
ATOM   177  O   O   . ASN ASN ASN A A 29  29  . 13.792 65.756 13.942  1.00 75.07  1 . O ? 
ATOM   178  CB  CB  . ASN ASN ASN A A 29  29  . 16.250 65.244 15.651  1.00 85.33  1 . C ? 
ATOM   179  CG  CG  . ASN ASN ASN A A 29  29  . 17.181 66.239 14.979  1.00 93.42  1 . C ? 
ATOM   180  OD1 OD1 . ASN ASN ASN A A 29  29  . 16.752 67.203 14.344  1.00 97.03  1 . O ? 
ATOM   181  ND2 ND2 . ASN ASN ASN A A 29  29  . 18.483 65.984 15.098  1.00 92.00  1 . N ? 
ATOM   182  N   N   . LYS LYS LYS A A 30  30  . 13.880 67.756 14.971  1.00 81.86  1 . N ? 
ATOM   183  CA  CA  . LYS LYS LYS A A 30  30  . 12.918 68.362 14.057  1.00 82.57  1 . C ? 
ATOM   184  C   C   . LYS LYS LYS A A 30  30  . 13.285 68.177 12.588  1.00 77.30  1 . C ? 
ATOM   185  O   O   . LYS LYS LYS A A 30  30  . 12.412 68.296 11.724  1.00 77.45  1 . O ? 
ATOM   186  CB  CB  . LYS LYS LYS A A 30  30  . 12.766 69.848 14.380  1.00 89.50  1 . C ? 
ATOM   187  CG  CG  . LYS LYS LYS A A 30  30  . 11.950 70.130 15.632  1.00 96.78  1 . C ? 
ATOM   188  CD  CD  . LYS LYS LYS A A 30  30  . 10.534 69.582 15.498  1.00 99.68  1 . C ? 
ATOM   189  CE  CE  . LYS LYS LYS A A 30  30  . 9.639  70.138 16.595  1.00 105.63 1 . C ? 
ATOM   190  NZ  NZ  . LYS LYS LYS A A 30  30  . 9.646  71.632 16.610  1.00 108.10 1 . N ? 
ATOM   191  N   N   . TRP TRP TRP A A 31  31  . 14.547 67.887 12.280  1.00 71.70  1 . N ? 
ATOM   192  CA  CA  . TRP TRP TRP A A 31  31  . 14.947 67.727 10.889  1.00 70.73  1 . C ? 
ATOM   193  C   C   . TRP TRP TRP A A 31  31  . 14.384 66.444 10.288  1.00 73.62  1 . C ? 
ATOM   194  O   O   . TRP TRP TRP A A 31  31  . 14.056 66.406 9.097   1.00 82.31  1 . O ? 
ATOM   195  CB  CB  . TRP TRP TRP A A 31  31  . 16.471 67.744 10.781  1.00 74.10  1 . C ? 
ATOM   196  CG  CG  . TRP TRP TRP A A 31  31  . 17.020 67.853 9.363   1.00 77.97  1 . C ? 
ATOM   197  CD1 CD1 . TRP TRP TRP A A 31  31  . 17.426 68.995 8.735   1.00 82.37  1 . C ? 
ATOM   198  CD2 CD2 . TRP TRP TRP A A 31  31  . 17.253 66.784 8.440   1.00 67.29  1 . C ? 
ATOM   199  NE1 NE1 . TRP TRP TRP A A 31  31  . 17.882 68.704 7.480   1.00 83.43  1 . N ? 
ATOM   200  CE2 CE2 . TRP TRP TRP A A 31  31  . 17.786 67.354 7.269   1.00 73.47  1 . C ? 
ATOM   201  CE3 CE3 . TRP TRP TRP A A 31  31  . 17.063 65.404 8.489   1.00 70.25  1 . C ? 
ATOM   202  CZ2 CZ2 . TRP TRP TRP A A 31  31  . 18.129 66.592 6.146   1.00 70.31  1 . C ? 
ATOM   203  CZ3 CZ3 . TRP TRP TRP A A 31  31  . 17.390 64.634 7.346   1.00 70.15  1 . C ? 
ATOM   204  CH2 CH2 . TRP TRP TRP A A 31  31  . 17.921 65.237 6.206   1.00 67.15  1 . C ? 
ATOM   205  N   N   . PHE PHE PHE A A 32  32  . 14.237 65.393 11.089  1.00 66.44  1 . N ? 
ATOM   206  CA  CA  . PHE PHE PHE A A 32  32  . 13.882 64.102 10.522  1.00 68.19  1 . C ? 
ATOM   207  C   C   . PHE PHE PHE A A 32  32  . 12.385 63.980 10.309  1.00 71.20  1 . C ? 
ATOM   208  O   O   . PHE PHE PHE A A 32  32  . 11.756 63.030 10.774  1.00 72.15  1 . O ? 
ATOM   209  CB  CB  . PHE PHE PHE A A 32  32  . 14.412 62.974 11.399  1.00 64.63  1 . C ? 
ATOM   210  CG  CG  . PHE PHE PHE A A 32  32  . 15.898 62.770 11.259  1.00 65.70  1 . C ? 
ATOM   211  CD1 CD1 . PHE PHE PHE A A 32  32  . 16.404 61.827 10.391  1.00 64.82  1 . C ? 
ATOM   212  CD2 CD2 . PHE PHE PHE A A 32  32  . 16.788 63.553 11.973  1.00 70.06  1 . C ? 
ATOM   213  CE1 CE1 . PHE PHE PHE A A 32  32  . 17.769 61.647 10.260  1.00 65.54  1 . C ? 
ATOM   214  CE2 CE2 . PHE PHE PHE A A 32  32  . 18.159 63.380 11.838  1.00 68.57  1 . C ? 
ATOM   215  CZ  CZ  . PHE PHE PHE A A 32  32  . 18.648 62.420 10.980  1.00 65.07  1 . C ? 
ATOM   216  N   N   . SER SER SER A A 33  33  . 11.816 64.934 9.581   1.00 71.89  1 . N ? 
ATOM   217  CA  CA  . SER SER SER A A 33  33  . 10.482 64.762 9.047   1.00 71.39  1 . C ? 
ATOM   218  C   C   . SER SER SER A A 33  33  . 10.463 63.604 8.066   1.00 67.14  1 . C ? 
ATOM   219  O   O   . SER SER SER A A 33  33  . 11.500 63.107 7.624   1.00 68.76  1 . O ? 
ATOM   220  CB  CB  . SER SER SER A A 33  33  . 10.025 66.005 8.307   1.00 74.65  1 . C ? 
ATOM   221  OG  OG  . SER SER SER A A 33  33  . 10.704 66.028 7.074   1.00 76.09  1 . O ? 
ATOM   222  N   N   . ILE ILE ILE A A 34  34  . 9.248  63.197 7.702   1.00 67.64  1 . N ? 
ATOM   223  CA  CA  . ILE ILE ILE A A 34  34  . 9.080  62.032 6.844   1.00 68.50  1 . C ? 
ATOM   224  C   C   . ILE ILE ILE A A 34  34  . 9.584  62.325 5.446   1.00 73.75  1 . C ? 
ATOM   225  O   O   . ILE ILE ILE A A 34  34  . 10.007 61.414 4.723   1.00 76.52  1 . O ? 
ATOM   226  CB  CB  . ILE ILE ILE A A 34  34  . 7.605  61.611 6.830   1.00 67.73  1 . C ? 
ATOM   227  CG1 CG1 . ILE ILE ILE A A 34  34  . 7.458  60.257 6.166   1.00 63.74  1 . C ? 
ATOM   228  CG2 CG2 . ILE ILE ILE A A 34  34  . 6.764  62.681 6.163   1.00 75.46  1 . C ? 
ATOM   229  CD1 CD1 . ILE ILE ILE A A 34  34  . 8.133  59.186 6.976   1.00 65.54  1 . C ? 
ATOM   230  N   N   . ASP ASP ASP A A 35  35  . 9.559  63.591 5.042   1.00 77.56  1 . N ? 
ATOM   231  CA  CA  . ASP ASP ASP A A 35  35  . 10.067 63.949 3.725   1.00 80.98  1 . C ? 
ATOM   232  C   C   . ASP ASP ASP A A 35  35  . 11.587 63.992 3.711   1.00 73.88  1 . C ? 
ATOM   233  O   O   . ASP ASP ASP A A 35  35  . 12.215 63.520 2.753   1.00 69.80  1 . O ? 
ATOM   234  CB  CB  . ASP ASP ASP A A 35  35  . 9.496  65.295 3.291   1.00 82.08  1 . C ? 
ATOM   235  CG  CG  . ASP ASP ASP A A 35  35  . 8.053  65.206 2.880   1.00 88.07  1 . C ? 
ATOM   236  OD1 OD1 . ASP ASP ASP A A 35  35  . 7.706  64.295 2.110   1.00 97.58  1 . O ? 
ATOM   237  OD2 OD2 . ASP ASP ASP A A 35  35  . 7.250  66.031 3.335   1.00 93.85  1 . O ? 
ATOM   238  N   N   . ASN ASN ASN A A 36  36  . 12.199 64.558 4.752   1.00 69.43  1 . N ? 
ATOM   239  CA  CA  . ASN ASN ASN A A 36  36  . 13.656 64.505 4.811   1.00 74.50  1 . C ? 
ATOM   240  C   C   . ASN ASN ASN A A 36  36  . 14.141 63.076 4.931   1.00 73.21  1 . C ? 
ATOM   241  O   O   . ASN ASN ASN A A 36  36  . 15.156 62.711 4.321   1.00 73.80  1 . O ? 
ATOM   242  CB  CB  . ASN ASN ASN A A 36  36  . 14.193 65.340 5.963   1.00 73.54  1 . C ? 
ATOM   243  CG  CG  . ASN ASN ASN A A 36  36  . 14.217 66.806 5.634   1.00 80.01  1 . C ? 
ATOM   244  OD1 OD1 . ASN ASN ASN A A 36  36  . 14.100 67.186 4.475   1.00 78.64  1 . O ? 
ATOM   245  ND2 ND2 . ASN ASN ASN A A 36  36  . 14.370 67.640 6.646   1.00 89.34  1 . N ? 
ATOM   246  N   N   . ILE ILE ILE A A 37  37  . 13.420 62.247 5.685   1.00 67.46  1 . N ? 
ATOM   247  CA  CA  . ILE ILE ILE A A 37  37  . 13.777 60.836 5.730   1.00 67.36  1 . C ? 
ATOM   248  C   C   . ILE ILE ILE A A 37  37  . 13.698 60.235 4.330   1.00 68.50  1 . C ? 
ATOM   249  O   O   . ILE ILE ILE A A 37  37  . 14.607 59.511 3.901   1.00 69.24  1 . O ? 
ATOM   250  CB  CB  . ILE ILE ILE A A 37  37  . 12.889 60.090 6.744   1.00 65.48  1 . C ? 
ATOM   251  CG1 CG1 . ILE ILE ILE A A 37  37  . 13.190 60.567 8.170   1.00 65.80  1 . C ? 
ATOM   252  CG2 CG2 . ILE ILE ILE A A 37  37  . 13.067 58.579 6.617   1.00 58.03  1 . C ? 
ATOM   253  CD1 CD1 . ILE ILE ILE A A 37  37  . 12.127 60.226 9.194   1.00 54.56  1 . C ? 
ATOM   254  N   N   . GLU GLU GLU A A 38  38  . 12.643 60.562 3.573   1.00 70.25  1 . N ? 
ATOM   255  CA  CA  . GLU GLU GLU A A 38  38  . 12.543 60.010 2.222   1.00 73.81  1 . C ? 
ATOM   256  C   C   . GLU GLU GLU A A 38  38  . 13.718 60.454 1.367   1.00 74.82  1 . C ? 
ATOM   257  O   O   . GLU GLU GLU A A 38  38  . 14.231 59.680 0.549   1.00 74.50  1 . O ? 
ATOM   258  CB  CB  . GLU GLU GLU A A 38  38  . 11.231 60.407 1.544   1.00 77.37  1 . C ? 
ATOM   259  CG  CG  . GLU GLU GLU A A 38  38  . 10.956 59.631 0.223   1.00 79.46  1 . C ? 
ATOM   260  CD  CD  . GLU GLU GLU A A 38  38  . 11.131 60.481 -1.044  1.00 88.06  1 . C ? 
ATOM   261  OE1 OE1 . GLU GLU GLU A A 38  38  . 11.748 61.569 -0.960  1.00 82.48  1 . O ? 
ATOM   262  OE2 OE2 . GLU GLU GLU A A 38  38  . 10.627 60.068 -2.128  1.00 100.15 1 . O ? 
ATOM   263  N   N   . LYS LYS LYS A A 39  39  . 14.170 61.692 1.552   1.00 73.11  1 . N ? 
ATOM   264  CA  CA  . LYS LYS LYS A A 39  39  . 15.305 62.157 0.771   1.00 75.55  1 . C ? 
ATOM   265  C   C   . LYS LYS LYS A A 39  39  . 16.545 61.346 1.106   1.00 83.34  1 . C ? 
ATOM   266  O   O   . LYS LYS LYS A A 39  39  . 17.204 60.808 0.209   1.00 93.28  1 . O ? 
ATOM   267  CB  CB  . LYS LYS LYS A A 39  39  . 15.531 63.646 1.005   1.00 70.61  1 . C ? 
ATOM   268  CG  CG  . LYS LYS LYS A A 39  39  . 14.565 64.532 0.215   1.00 76.82  1 . C ? 
ATOM   269  CD  CD  . LYS LYS LYS A A 39  39  . 14.783 66.013 0.534   1.00 80.77  1 . C ? 
ATOM   270  CE  CE  . LYS LYS LYS A A 39  39  . 13.833 66.914 -0.245  1.00 89.69  1 . C ? 
ATOM   271  NZ  NZ  . LYS LYS LYS A A 39  39  . 12.425 66.427 -0.174  1.00 95.55  1 . N ? 
ATOM   272  N   N   . LEU LEU LEU A A 40  40  . 16.839 61.194 2.401   1.00 79.61  1 . N ? 
ATOM   273  CA  CA  . LEU LEU LEU A A 40  40  . 18.020 60.448 2.822   1.00 75.21  1 . C ? 
ATOM   274  C   C   . LEU LEU LEU A A 40  40  . 17.997 59.025 2.290   1.00 71.19  1 . C ? 
ATOM   275  O   O   . LEU LEU LEU A A 40  40  . 19.040 58.474 1.920   1.00 70.97  1 . O ? 
ATOM   276  CB  CB  . LEU LEU LEU A A 40  40  . 18.111 60.431 4.348   1.00 75.23  1 . C ? 
ATOM   277  CG  CG  . LEU LEU LEU A A 40  40  . 18.836 61.603 5.013   1.00 85.51  1 . C ? 
ATOM   278  CD1 CD1 . LEU LEU LEU A A 40  40  . 18.769 61.526 6.550   1.00 83.93  1 . C ? 
ATOM   279  CD2 CD2 . LEU LEU LEU A A 40  40  . 20.279 61.690 4.549   1.00 88.45  1 . C ? 
ATOM   280  N   N   . VAL VAL VAL A A 41  41  . 16.822 58.402 2.264   1.00 65.88  1 . N ? 
ATOM   281  CA  CA  . VAL VAL VAL A A 41  41  . 16.737 57.041 1.755   1.00 69.95  1 . C ? 
ATOM   282  C   C   . VAL VAL VAL A A 41  41  . 17.007 57.016 0.257   1.00 77.51  1 . C ? 
ATOM   283  O   O   . VAL VAL VAL A A 41  41  . 17.774 56.181 -0.233  1.00 80.10  1 . O ? 
ATOM   284  CB  CB  . VAL VAL VAL A A 41  41  . 15.370 56.430 2.099   1.00 67.20  1 . C ? 
ATOM   285  CG1 CG1 . VAL VAL VAL A A 41  41  . 15.164 55.138 1.341   1.00 66.46  1 . C ? 
ATOM   286  CG2 CG2 . VAL VAL VAL A A 41  41  . 15.300 56.190 3.598   1.00 67.67  1 . C ? 
ATOM   287  N   N   . LYS LYS LYS A A 42  42  . 16.381 57.932 -0.492  1.00 79.73  1 . N ? 
ATOM   288  CA  CA  . LYS LYS LYS A A 42  42  . 16.627 58.013 -1.929  1.00 79.19  1 . C ? 
ATOM   289  C   C   . LYS LYS LYS A A 42  42  . 18.117 58.200 -2.210  1.00 78.23  1 . C ? 
ATOM   290  O   O   . LYS LYS LYS A A 42  42  . 18.687 57.516 -3.067  1.00 80.18  1 . O ? 
ATOM   291  CB  CB  . LYS LYS LYS A A 42  42  . 15.794 59.152 -2.538  1.00 85.31  1 . C ? 
ATOM   292  CG  CG  . LYS LYS LYS A A 42  42  . 15.443 59.028 -4.029  1.00 95.60  1 . C ? 
ATOM   293  CD  CD  . LYS LYS LYS A A 42  42  . 14.579 60.202 -4.559  1.00 101.46 1 . C ? 
ATOM   294  CE  CE  . LYS LYS LYS A A 42  42  . 13.057 59.934 -4.494  1.00 104.37 1 . C ? 
ATOM   295  NZ  NZ  . LYS LYS LYS A A 42  42  . 12.412 59.621 -5.813  1.00 109.00 1 . N ? 
ATOM   296  N   N   . TRP TRP TRP A A 43  43  . 18.776 59.102 -1.465  1.00 78.74  1 . N ? 
ATOM   297  CA  CA  . TRP TRP TRP A A 43  43  . 20.207 59.332 -1.671  1.00 85.14  1 . C ? 
ATOM   298  C   C   . TRP TRP TRP A A 43  43  . 21.000 58.068 -1.391  1.00 88.42  1 . C ? 
ATOM   299  O   O   . TRP TRP TRP A A 43  43  . 21.939 57.729 -2.124  1.00 96.48  1 . O ? 
ATOM   300  CB  CB  . TRP TRP TRP A A 43  43  . 20.706 60.473 -0.778  1.00 86.29  1 . C ? 
ATOM   301  CG  CG  . TRP TRP TRP A A 43  43  . 22.154 60.879 -1.017  1.00 89.76  1 . C ? 
ATOM   302  CD1 CD1 . TRP TRP TRP A A 43  43  . 22.600 61.931 -1.780  1.00 91.64  1 . C ? 
ATOM   303  CD2 CD2 . TRP TRP TRP A A 43  43  . 23.329 60.240 -0.496  1.00 88.67  1 . C ? 
ATOM   304  NE1 NE1 . TRP TRP TRP A A 43  43  . 23.977 61.977 -1.768  1.00 93.66  1 . N ? 
ATOM   305  CE2 CE2 . TRP TRP TRP A A 43  43  . 24.447 60.952 -0.987  1.00 91.86  1 . C ? 
ATOM   306  CE3 CE3 . TRP TRP TRP A A 43  43  . 23.547 59.133 0.326   1.00 91.10  1 . C ? 
ATOM   307  CZ2 CZ2 . TRP TRP TRP A A 43  43  . 25.753 60.595 -0.677  1.00 92.85  1 . C ? 
ATOM   308  CZ3 CZ3 . TRP TRP TRP A A 43  43  . 24.856 58.783 0.636   1.00 92.72  1 . C ? 
ATOM   309  CH2 CH2 . TRP TRP TRP A A 43  43  . 25.937 59.512 0.134   1.00 90.78  1 . C ? 
ATOM   310  N   N   . SER SER SER A A 44  44  . 20.608 57.337 -0.355  1.00 83.26  1 . N ? 
ATOM   311  CA  CA  . SER SER SER A A 44  44  . 21.334 56.134 0.011   1.00 84.61  1 . C ? 
ATOM   312  C   C   . SER SER SER A A 44  44  . 21.118 55.017 -1.008  1.00 83.28  1 . C ? 
ATOM   313  O   O   . SER SER SER A A 44  44  . 22.058 54.284 -1.331  1.00 89.57  1 . O ? 
ATOM   314  CB  CB  . SER SER SER A A 44  44  . 20.915 55.720 1.415   1.00 78.53  1 . C ? 
ATOM   315  OG  OG  . SER SER SER A A 44  44  . 21.083 56.837 2.272   1.00 75.03  1 . O ? 
ATOM   316  N   N   . LEU LEU LEU A A 45  45  . 19.896 54.874 -1.536  1.00 80.50  1 . N ? 
ATOM   317  CA  CA  . LEU LEU LEU A A 45  45  . 19.660 53.870 -2.576  1.00 83.45  1 . C ? 
ATOM   318  C   C   . LEU LEU LEU A A 45  45  . 20.468 54.172 -3.830  1.00 88.04  1 . C ? 
ATOM   319  O   O   . LEU LEU LEU A A 45  45  . 20.847 53.258 -4.570  1.00 95.67  1 . O ? 
ATOM   320  CB  CB  . LEU LEU LEU A A 45  45  . 18.173 53.797 -2.935  1.00 81.45  1 . C ? 
ATOM   321  CG  CG  . LEU LEU LEU A A 45  45  . 17.113 53.167 -2.024  1.00 77.87  1 . C ? 
ATOM   322  CD1 CD1 . LEU LEU LEU A A 45  45  . 15.725 53.368 -2.634  1.00 77.95  1 . C ? 
ATOM   323  CD2 CD2 . LEU LEU LEU A A 45  45  . 17.366 51.691 -1.866  1.00 76.05  1 . C ? 
ATOM   324  N   N   . LEU LEU LEU A A 46  46  . 20.721 55.445 -4.099  1.00 87.91  1 . N ? 
ATOM   325  CA  CA  . LEU LEU LEU A A 46  46  . 21.483 55.807 -5.282  1.00 90.89  1 . C ? 
ATOM   326  C   C   . LEU LEU LEU A A 46  46  . 22.981 55.657 -5.086  1.00 89.71  1 . C ? 
ATOM   327  O   O   . LEU LEU LEU A A 46  46  . 23.708 55.553 -6.073  1.00 94.72  1 . O ? 
ATOM   328  CB  CB  . LEU LEU LEU A A 46  46  . 21.163 57.244 -5.690  1.00 90.84  1 . C ? 
ATOM   329  CG  CG  . LEU LEU LEU A A 46  46  . 19.807 57.369 -6.377  1.00 97.58  1 . C ? 
ATOM   330  CD1 CD1 . LEU LEU LEU A A 46  46  . 19.201 58.733 -6.114  1.00 101.48 1 . C ? 
ATOM   331  CD2 CD2 . LEU LEU LEU A A 46  46  . 19.936 57.106 -7.878  1.00 96.56  1 . C ? 
ATOM   332  N   N   . HIS HIS HIS A A 47  47  . 23.463 55.639 -3.849  1.00 83.78  1 . N ? 
ATOM   333  CA  CA  . HIS HIS HIS A A 47  47  . 24.894 55.630 -3.624  1.00 85.17  1 . C ? 
ATOM   334  C   C   . HIS HIS HIS A A 47  47  . 25.385 54.354 -2.972  1.00 80.07  1 . C ? 
ATOM   335  O   O   . HIS HIS HIS A A 47  47  . 26.596 54.147 -2.902  1.00 84.08  1 . O ? 
ATOM   336  CB  CB  . HIS HIS HIS A A 47  47  . 25.305 56.848 -2.783  1.00 92.61  1 . C ? 
ATOM   337  CG  CG  . HIS HIS HIS A A 47  47  . 25.330 58.135 -3.559  1.00 101.79 1 . C ? 
ATOM   338  ND1 ND1 . HIS HIS HIS A A 47  47  . 24.246 58.986 -3.637  1.00 100.58 1 . N ? 
ATOM   339  CD2 CD2 . HIS HIS HIS A A 47  47  . 26.310 58.712 -4.296  1.00 104.62 1 . C ? 
ATOM   340  CE1 CE1 . HIS HIS HIS A A 47  47  . 24.558 60.030 -4.386  1.00 101.83 1 . C ? 
ATOM   341  NE2 NE2 . HIS HIS HIS A A 47  47  . 25.806 59.890 -4.795  1.00 104.51 1 . N ? 
ATOM   342  N   N   . THR THR THR A A 48  48  . 24.486 53.482 -2.540  1.00 77.31  1 . N ? 
ATOM   343  CA  CA  . THR THR THR A A 48  48  . 24.878 52.310 -1.779  1.00 81.23  1 . C ? 
ATOM   344  C   C   . THR THR THR A A 48  48  . 25.496 51.247 -2.676  1.00 87.21  1 . C ? 
ATOM   345  O   O   . THR THR THR A A 48  48  . 25.159 51.120 -3.859  1.00 85.50  1 . O ? 
ATOM   346  CB  CB  . THR THR THR A A 48  48  . 23.671 51.716 -1.055  1.00 84.42  1 . C ? 
ATOM   347  OG1 OG1 . THR THR THR A A 48  48  . 24.100 50.636 -0.216  1.00 90.11  1 . O ? 
ATOM   348  CG2 CG2 . THR THR THR A A 48  48  . 22.600 51.221 -2.089  1.00 80.37  1 . C ? 
ATOM   349  N   N   . LYS LYS LYS A A 49  49  . 26.404 50.464 -2.085  1.00 92.03  1 . N ? 
ATOM   350  CA  CA  . LYS LYS LYS A A 49  49  . 26.945 49.297 -2.776  1.00 95.51  1 . C ? 
ATOM   351  C   C   . LYS LYS LYS A A 49  49  . 25.865 48.266 -3.047  1.00 93.30  1 . C ? 
ATOM   352  O   O   . LYS LYS LYS A A 49  49  . 25.910 47.584 -4.067  1.00 100.29 1 . O ? 
ATOM   353  CB  CB  . LYS LYS LYS A A 49  49  . 28.070 48.663 -1.953  1.00 99.91  1 . C ? 
ATOM   354  CG  CG  . LYS LYS LYS A A 49  49  . 28.664 47.387 -2.535  1.00 101.44 1 . C ? 
ATOM   355  CD  CD  . LYS LYS LYS A A 49  49  . 29.781 46.820 -1.653  1.00 106.92 1 . C ? 
ATOM   356  CE  CE  . LYS LYS LYS A A 49  49  . 29.290 46.460 -0.251  1.00 107.03 1 . C ? 
ATOM   357  NZ  NZ  . LYS LYS LYS A A 49  49  . 28.325 45.318 -0.276  1.00 107.40 1 . N ? 
ATOM   358  N   N   . GLU GLU GLU A A 50  50  . 24.897 48.124 -2.145  1.00 95.43  1 . N ? 
ATOM   359  CA  CA  . GLU GLU GLU A A 50  50  . 23.823 47.161 -2.355  1.00 92.97  1 . C ? 
ATOM   360  C   C   . GLU GLU GLU A A 50  50  . 22.633 47.440 -1.443  1.00 90.41  1 . C ? 
ATOM   361  O   O   . GLU GLU GLU A A 50  50  . 21.481 47.405 -1.886  1.00 91.06  1 . O ? 
ATOM   362  CB  CB  . GLU GLU GLU A A 50  50  . 24.321 45.725 -2.139  1.00 92.74  1 . C ? 
ATOM   363  CG  CG  . GLU GLU GLU A A 50  50  . 23.230 44.662 -2.301  1.00 98.25  1 . C ? 
ATOM   364  CD  CD  . GLU GLU GLU A A 50  50  . 23.747 43.240 -2.150  1.00 105.85 1 . C ? 
ATOM   365  OE1 OE1 . GLU GLU GLU A A 50  50  . 24.951 43.066 -1.881  1.00 108.63 1 . O ? 
ATOM   366  OE2 OE2 . GLU GLU GLU A A 50  50  . 22.943 42.294 -2.294  1.00 108.00 1 . O ? 
ATOM   367  N   N   . TYR TYR TYR A A 51  51  . 22.877 47.704 -0.169  1.00 87.41  1 . N ? 
ATOM   368  CA  CA  . TYR TYR TYR A A 51  51  . 21.788 47.769 0.789   1.00 83.20  1 . C ? 
ATOM   369  C   C   . TYR TYR TYR A A 51  51  . 21.766 49.107 1.502   1.00 80.84  1 . C ? 
ATOM   370  O   O   . TYR TYR TYR A A 51  51  . 22.795 49.775 1.658   1.00 82.70  1 . O ? 
ATOM   371  CB  CB  . TYR TYR TYR A A 51  51  . 21.885 46.670 1.832   1.00 88.76  1 . C ? 
ATOM   372  CG  CG  . TYR TYR TYR A A 51  51  . 21.532 45.284 1.343   1.00 97.94  1 . C ? 
ATOM   373  CD1 CD1 . TYR TYR TYR A A 51  51  . 20.215 44.926 1.093   1.00 102.56 1 . C ? 
ATOM   374  CD2 CD2 . TYR TYR TYR A A 51  51  . 22.515 44.320 1.176   1.00 102.24 1 . C ? 
ATOM   375  CE1 CE1 . TYR TYR TYR A A 51  51  . 19.893 43.648 0.666   1.00 110.93 1 . C ? 
ATOM   376  CE2 CE2 . TYR TYR TYR A A 51  51  . 22.202 43.046 0.754   1.00 109.56 1 . C ? 
ATOM   377  CZ  CZ  . TYR TYR TYR A A 51  51  . 20.893 42.710 0.498   1.00 114.30 1 . C ? 
ATOM   378  OH  OH  . TYR TYR TYR A A 51  51  . 20.581 41.434 0.068   1.00 122.45 1 . O ? 
ATOM   379  N   N   . VAL VAL VAL A A 52  52  . 20.566 49.484 1.927   1.00 76.17  1 . N ? 
ATOM   380  CA  CA  . VAL VAL VAL A A 52  52  . 20.350 50.598 2.836   1.00 75.01  1 . C ? 
ATOM   381  C   C   . VAL VAL VAL A A 52  52  . 19.694 50.040 4.090   1.00 74.95  1 . C ? 
ATOM   382  O   O   . VAL VAL VAL A A 52  52  . 18.702 49.308 4.001   1.00 72.46  1 . O ? 
ATOM   383  CB  CB  . VAL VAL VAL A A 52  52  . 19.470 51.693 2.211   1.00 79.28  1 . C ? 
ATOM   384  CG1 CG1 . VAL VAL VAL A A 52  52  . 19.443 52.905 3.131   1.00 73.88  1 . C ? 
ATOM   385  CG2 CG2 . VAL VAL VAL A A 52  52  . 19.965 52.062 0.811   1.00 78.77  1 . C ? 
ATOM   386  N   N   . ILE ILE ILE A A 53  53  . 20.253 50.379 5.251   1.00 73.99  1 . N ? 
ATOM   387  CA  CA  . ILE ILE ILE A A 53  53  . 19.758 49.926 6.544   1.00 70.83  1 . C ? 
ATOM   388  C   C   . ILE ILE ILE A A 53  53  . 19.211 51.142 7.274   1.00 70.21  1 . C ? 
ATOM   389  O   O   . ILE ILE ILE A A 53  53  . 19.908 52.157 7.414   1.00 65.89  1 . O ? 
ATOM   390  CB  CB  . ILE ILE ILE A A 53  53  . 20.856 49.233 7.376   1.00 72.07  1 . C ? 
ATOM   391  CG1 CG1 . ILE ILE ILE A A 53  53  . 21.427 48.012 6.653   1.00 77.05  1 . C ? 
ATOM   392  CG2 CG2 . ILE ILE ILE A A 53  53  . 20.312 48.804 8.722   1.00 68.94  1 . C ? 
ATOM   393  CD1 CD1 . ILE ILE ILE A A 53  53  . 22.535 48.333 5.681   1.00 78.91  1 . C ? 
ATOM   394  N   N   . ILE ILE ILE A A 54  54  . 17.962 51.043 7.721   1.00 69.79  1 . N ? 
ATOM   395  CA  CA  . ILE ILE ILE A A 54  54  . 17.238 52.145 8.349   1.00 68.18  1 . C ? 
ATOM   396  C   C   . ILE ILE ILE A A 54  54  . 17.008 51.789 9.807   1.00 74.37  1 . C ? 
ATOM   397  O   O   . ILE ILE ILE A A 54  54  . 16.387 50.760 10.102  1.00 74.63  1 . O ? 
ATOM   398  CB  CB  . ILE ILE ILE A A 54  54  . 15.894 52.399 7.656   1.00 61.75  1 . C ? 
ATOM   399  CG1 CG1 . ILE ILE ILE A A 54  54  . 16.108 52.784 6.187   1.00 68.73  1 . C ? 
ATOM   400  CG2 CG2 . ILE ILE ILE A A 54  54  . 15.147 53.469 8.396   1.00 62.07  1 . C ? 
ATOM   401  CD1 CD1 . ILE ILE ILE A A 54  54  . 14.797 53.021 5.386   1.00 65.45  1 . C ? 
ATOM   402  N   N   . TYR TYR TYR A A 55  55  . 17.471 52.641 10.724  1.00 71.93  1 . N ? 
ATOM   403  CA  CA  . TYR TYR TYR A A 55  55  . 17.277 52.360 12.135  1.00 69.97  1 . C ? 
ATOM   404  C   C   . TYR TYR TYR A A 55  55  . 17.043 53.654 12.896  1.00 74.49  1 . C ? 
ATOM   405  O   O   . TYR TYR TYR A A 55  55  . 17.240 54.755 12.379  1.00 75.77  1 . O ? 
ATOM   406  CB  CB  . TYR TYR TYR A A 55  55  . 18.458 51.583 12.712  1.00 71.09  1 . C ? 
ATOM   407  CG  CG  . TYR TYR TYR A A 55  55  . 19.767 52.313 12.678  1.00 77.00  1 . C ? 
ATOM   408  CD1 CD1 . TYR TYR TYR A A 55  55  . 20.628 52.183 11.600  1.00 79.82  1 . C ? 
ATOM   409  CD2 CD2 . TYR TYR TYR A A 55  55  . 20.158 53.131 13.736  1.00 79.62  1 . C ? 
ATOM   410  CE1 CE1 . TYR TYR TYR A A 55  55  . 21.854 52.861 11.570  1.00 81.83  1 . C ? 
ATOM   411  CE2 CE2 . TYR TYR TYR A A 55  55  . 21.374 53.808 13.711  1.00 78.02  1 . C ? 
ATOM   412  CZ  CZ  . TYR TYR TYR A A 55  55  . 22.213 53.670 12.632  1.00 80.72  1 . C ? 
ATOM   413  OH  OH  . TYR TYR TYR A A 55  55  . 23.411 54.351 12.611  1.00 89.00  1 . O ? 
ATOM   414  N   N   . ILE ILE ILE A A 56  56  . 16.591 53.505 14.134  1.00 80.08  1 . N ? 
ATOM   415  CA  CA  . ILE ILE ILE A A 56  56  . 16.399 54.620 15.051  1.00 83.50  1 . C ? 
ATOM   416  C   C   . ILE ILE ILE A A 56  56  . 17.642 54.744 15.910  1.00 88.10  1 . C ? 
ATOM   417  O   O   . ILE ILE ILE A A 56  56  . 18.103 53.750 16.483  1.00 91.21  1 . O ? 
ATOM   418  CB  CB  . ILE ILE ILE A A 56  56  . 15.159 54.412 15.925  1.00 86.53  1 . C ? 
ATOM   419  CG1 CG1 . ILE ILE ILE A A 56  56  . 13.940 54.187 15.034  1.00 85.55  1 . C ? 
ATOM   420  CG2 CG2 . ILE ILE ILE A A 56  56  . 14.982 55.614 16.835  1.00 88.93  1 . C ? 
ATOM   421  CD1 CD1 . ILE ILE ILE A A 56  56  . 13.924 55.110 13.856  1.00 88.22  1 . C ? 
ATOM   422  N   N   . ALA ALA ALA A A 57  57  . 18.176 55.964 16.022  1.00 94.63  1 . N ? 
ATOM   423  CA  CA  . ALA ALA ALA A A 57  57  . 19.547 56.137 16.482  1.00 101.92 1 . C ? 
ATOM   424  C   C   . ALA ALA ALA A A 57  57  . 19.743 56.964 17.748  1.00 111.59 1 . C ? 
ATOM   425  O   O   . ALA ALA ALA A A 57  57  . 20.869 56.977 18.260  1.00 115.79 1 . O ? 
ATOM   426  CB  CB  . ALA ALA ALA A A 57  57  . 20.407 56.754 15.371  1.00 98.42  1 . C ? 
ATOM   427  N   N   . ASP ASP ASP A A 58  58  . 18.721 57.677 18.245  1.00 117.60 1 . N ? 
ATOM   428  CA  CA  . ASP ASP ASP A A 58  58  . 18.723 58.235 19.606  1.00 129.36 1 . C ? 
ATOM   429  C   C   . ASP ASP ASP A A 58  58  . 17.425 58.982 19.892  1.00 127.59 1 . C ? 
ATOM   430  O   O   . ASP ASP ASP A A 58  58  . 16.439 58.818 19.165  1.00 130.53 1 . O ? 
ATOM   431  CB  CB  . ASP ASP ASP A A 58  58  . 19.930 59.162 19.878  1.00 140.71 1 . C ? 
ATOM   432  CG  CG  . ASP ASP ASP A A 58  58  . 20.053 60.321 18.884  1.00 148.46 1 . C ? 
ATOM   433  OD1 OD1 . ASP ASP ASP A A 58  58  . 19.028 60.775 18.328  1.00 150.17 1 . O ? 
ATOM   434  OD2 OD2 . ASP ASP ASP A A 58  58  . 21.195 60.793 18.668  1.00 152.90 1 . O ? 
ATOM   435  N   N   . SER SER SER A A 59  59  . 17.417 59.808 20.953  1.00 134.13 1 . N ? 
ATOM   436  CA  CA  . SER SER SER A A 59  59  . 16.220 60.561 21.318  1.00 128.56 1 . C ? 
ATOM   437  C   C   . SER SER SER A A 59  59  . 16.565 61.876 22.019  1.00 129.59 1 . C ? 
ATOM   438  O   O   . SER SER SER A A 59  59  . 15.776 62.363 22.838  1.00 130.37 1 . O ? 
ATOM   439  CB  CB  . SER SER SER A A 59  59  . 15.300 59.715 22.212  1.00 125.88 1 . C ? 
ATOM   440  OG  OG  . SER SER SER A A 59  59  . 14.161 60.457 22.624  1.00 127.88 1 . O ? 
ATOM   441  N   N   . ILE ILE ILE A A 60  60  . 17.724 62.456 21.697  1.00 128.36 1 . N ? 
ATOM   442  CA  CA  . ILE ILE ILE A A 60  60  . 18.241 63.718 22.240  1.00 133.19 1 . C ? 
ATOM   443  C   C   . ILE ILE ILE A A 60  60  . 17.204 64.600 22.934  1.00 136.63 1 . C ? 
ATOM   444  O   O   . ILE ILE ILE A A 60  60  . 16.288 65.124 22.292  1.00 135.31 1 . O ? 
ATOM   445  CB  CB  . ILE ILE ILE A A 60  60  . 18.926 64.548 21.120  1.00 133.33 1 . C ? 
ATOM   446  CG1 CG1 . ILE ILE ILE A A 60  60  . 19.582 63.644 20.072  1.00 128.91 1 . C ? 
ATOM   447  CG2 CG2 . ILE ILE ILE A A 60  60  . 19.948 65.496 21.724  1.00 137.58 1 . C ? 
ATOM   448  CD1 CD1 . ILE ILE ILE A A 60  60  . 20.129 64.402 18.847  1.00 126.06 1 . C ? 
ATOM   449  N   N   . LYS LYS LYS A A 70  70  . 8.140  52.074 32.306  1.00 96.83  1 . N ? 
ATOM   450  CA  CA  . LYS LYS LYS A A 70  70  . 9.299  51.552 31.586  1.00 98.34  1 . C ? 
ATOM   451  C   C   . LYS LYS LYS A A 70  70  . 9.048  50.119 31.167  1.00 91.53  1 . C ? 
ATOM   452  O   O   . LYS LYS LYS A A 70  70  . 8.728  49.276 31.999  1.00 90.85  1 . O ? 
ATOM   453  CB  CB  . LYS LYS LYS A A 70  70  . 10.561 51.612 32.443  1.00 104.38 1 . C ? 
ATOM   454  CG  CG  . LYS LYS LYS A A 70  70  . 11.837 51.409 31.638  1.00 104.17 1 . C ? 
ATOM   455  CD  CD  . LYS LYS LYS A A 70  70  . 12.229 52.702 30.925  1.00 106.52 1 . C ? 
ATOM   456  CE  CE  . LYS LYS LYS A A 70  70  . 13.435 52.520 30.010  1.00 103.92 1 . C ? 
ATOM   457  NZ  NZ  . LYS LYS LYS A A 70  70  . 13.986 53.849 29.631  1.00 101.97 1 . N ? 
ATOM   458  N   N   . LEU LEU LEU A A 71  71  . 9.216  49.840 29.878  1.00 73.00  1 . N ? 
ATOM   459  CA  CA  . LEU LEU LEU A A 71  71  . 8.785  48.582 29.290  1.00 78.24  1 . C ? 
ATOM   460  C   C   . LEU LEU LEU A A 71  71  . 9.952  47.714 28.845  1.00 75.35  1 . C ? 
ATOM   461  O   O   . LEU LEU LEU A A 71  71  . 9.738  46.667 28.220  1.00 72.81  1 . O ? 
ATOM   462  CB  CB  . LEU LEU LEU A A 71  71  . 7.853  48.863 28.112  1.00 78.01  1 . C ? 
ATOM   463  CG  CG  . LEU LEU LEU A A 71  71  . 6.749  49.821 28.557  1.00 79.75  1 . C ? 
ATOM   464  CD1 CD1 . LEU LEU LEU A A 71  71  . 5.890  50.295 27.403  1.00 74.59  1 . C ? 
ATOM   465  CD2 CD2 . LEU LEU LEU A A 71  71  . 5.912  49.141 29.633  1.00 81.01  1 . C ? 
ATOM   466  N   N   . SER SER SER A A 72  72  . 11.174 48.123 29.156  1.00 73.15  1 . N ? 
ATOM   467  CA  CA  . SER SER SER A A 72  72  . 12.371 47.411 28.747  1.00 77.04  1 . C ? 
ATOM   468  C   C   . SER SER SER A A 72  72  . 13.531 47.907 29.589  1.00 83.38  1 . C ? 
ATOM   469  O   O   . SER SER SER A A 72  72  . 13.525 49.044 30.065  1.00 88.01  1 . O ? 
ATOM   470  CB  CB  . SER SER SER A A 72  72  . 12.679 47.627 27.261  1.00 81.77  1 . C ? 
ATOM   471  OG  OG  . SER SER SER A A 72  72  . 13.960 47.104 26.951  1.00 86.89  1 . O ? 
ATOM   472  N   N   . ASP ASP ASP A A 73  73  . 14.532 47.054 29.751  1.00 78.41  1 . N ? 
ATOM   473  CA  CA  . ASP ASP ASP A A 73  73  . 15.708 47.452 30.506  1.00 88.51  1 . C ? 
ATOM   474  C   C   . ASP ASP ASP A A 73  73  . 16.650 48.338 29.704  1.00 85.13  1 . C ? 
ATOM   475  O   O   . ASP ASP ASP A A 73  73  . 17.524 48.982 30.293  1.00 93.17  1 . O ? 
ATOM   476  CB  CB  . ASP ASP ASP A A 73  73  . 16.442 46.209 31.019  1.00 96.84  1 . C ? 
ATOM   477  CG  CG  . ASP ASP ASP A A 73  73  . 15.807 45.638 32.285  1.00 107.28 1 . C ? 
ATOM   478  OD1 OD1 . ASP ASP ASP A A 73  73  . 14.699 46.090 32.649  1.00 109.11 1 . O ? 
ATOM   479  OD2 OD2 . ASP ASP ASP A A 73  73  . 16.414 44.748 32.924  1.00 113.41 1 . O ? 
ATOM   480  N   N   . SER SER SER A A 74  74  . 16.481 48.409 28.390  1.00 81.05  1 . N ? 
ATOM   481  CA  CA  . SER SER SER A A 74  74  . 17.316 49.232 27.528  1.00 80.71  1 . C ? 
ATOM   482  C   C   . SER SER SER A A 74  74  . 16.495 50.385 26.959  1.00 81.15  1 . C ? 
ATOM   483  O   O   . SER SER SER A A 74  74  . 15.386 50.174 26.456  1.00 71.50  1 . O ? 
ATOM   484  CB  CB  . SER SER SER A A 74  74  . 17.922 48.378 26.406  1.00 77.09  1 . C ? 
ATOM   485  OG  OG  . SER SER SER A A 74  74  . 17.757 48.977 25.131  1.00 82.45  1 . O ? 
ATOM   486  N   N   . HIS HIS HIS A A 75  75  . 17.046 51.604 27.038  1.00 87.42  1 . N ? 
ATOM   487  CA  CA  . HIS HIS HIS A A 75  75  . 16.337 52.780 26.533  1.00 85.82  1 . C ? 
ATOM   488  C   C   . HIS HIS HIS A A 75  75  . 16.113 52.692 25.032  1.00 79.57  1 . C ? 
ATOM   489  O   O   . HIS HIS HIS A A 75  75  . 15.028 53.021 24.542  1.00 82.98  1 . O ? 
ATOM   490  CB  CB  . HIS HIS HIS A A 75  75  . 17.093 54.073 26.869  1.00 92.09  1 . C ? 
ATOM   491  CG  CG  . HIS HIS HIS A A 75  75  . 16.402 55.319 26.385  1.00 100.27 1 . C ? 
ATOM   492  ND1 ND1 . HIS HIS HIS A A 75  75  . 15.169 55.722 26.860  1.00 102.59 1 . N ? 
ATOM   493  CD2 CD2 . HIS HIS HIS A A 75  75  . 16.766 56.241 25.461  1.00 102.40 1 . C ? 
ATOM   494  CE1 CE1 . HIS HIS HIS A A 75  75  . 14.807 56.840 26.252  1.00 102.39 1 . C ? 
ATOM   495  NE2 NE2 . HIS HIS HIS A A 75  75  . 15.758 57.177 25.399  1.00 101.77 1 . N ? 
ATOM   496  N   N   . ALA ALA ALA A A 76  76  . 17.136 52.285 24.279  1.00 74.84  1 . N ? 
ATOM   497  CA  CA  . ALA ALA ALA A A 76  76  . 16.965 52.134 22.835  1.00 70.67  1 . C ? 
ATOM   498  C   C   . ALA ALA ALA A A 76  76  . 15.857 51.137 22.526  1.00 71.37  1 . C ? 
ATOM   499  O   O   . ALA ALA ALA A A 76  76  . 15.007 51.375 21.660  1.00 76.66  1 . O ? 
ATOM   500  CB  CB  . ALA ALA ALA A A 76  76  . 18.279 51.698 22.187  1.00 74.67  1 . C ? 
ATOM   501  N   N   . GLU GLU GLU A A 77  77  . 15.820 50.026 23.256  1.00 76.76  1 . N ? 
ATOM   502  CA  CA  . GLU GLU GLU A A 77  77  . 14.735 49.073 23.041  1.00 75.84  1 . C ? 
ATOM   503  C   C   . GLU GLU GLU A A 77  77  . 13.386 49.690 23.387  1.00 71.17  1 . C ? 
ATOM   504  O   O   . GLU GLU GLU A A 77  77  . 12.413 49.528 22.646  1.00 70.22  1 . O ? 
ATOM   505  CB  CB  . GLU GLU GLU A A 77  77  . 14.979 47.801 23.849  1.00 83.34  1 . C ? 
ATOM   506  CG  CG  . GLU GLU GLU A A 77  77  . 13.781 46.866 23.889  1.00 91.76  1 . C ? 
ATOM   507  CD  CD  . GLU GLU GLU A A 77  77  . 13.563 46.080 22.606  1.00 97.84  1 . C ? 
ATOM   508  OE1 OE1 . GLU GLU GLU A A 77  77  . 13.913 46.566 21.508  1.00 99.90  1 . O ? 
ATOM   509  OE2 OE2 . GLU GLU GLU A A 77  77  . 13.034 44.956 22.702  1.00 101.97 1 . O ? 
ATOM   510  N   N   . GLU GLU GLU A A 78  78  . 13.314 50.432 24.491  1.00 73.86  1 . N ? 
ATOM   511  CA  CA  . GLU GLU GLU A A 78  78  . 12.060 51.082 24.847  1.00 74.94  1 . C ? 
ATOM   512  C   C   . GLU GLU GLU A A 78  78  . 11.618 52.064 23.764  1.00 79.24  1 . C ? 
ATOM   513  O   O   . GLU GLU GLU A A 78  78  . 10.432 52.115 23.404  1.00 79.81  1 . O ? 
ATOM   514  CB  CB  . GLU GLU GLU A A 78  78  . 12.212 51.781 26.196  1.00 80.83  1 . C ? 
ATOM   515  CG  CG  . GLU GLU GLU A A 78  78  . 11.036 52.627 26.610  1.00 83.56  1 . C ? 
ATOM   516  CD  CD  . GLU GLU GLU A A 78  78  . 10.382 52.116 27.862  1.00 90.84  1 . C ? 
ATOM   517  OE1 OE1 . GLU GLU GLU A A 78  78  . 10.659 50.960 28.236  1.00 95.39  1 . O ? 
ATOM   518  OE2 OE2 . GLU GLU GLU A A 78  78  . 9.599  52.867 28.477  1.00 95.27  1 . O ? 
ATOM   519  N   N   . VAL VAL VAL A A 79  79  . 12.556 52.853 23.228  1.00 77.82  1 . N ? 
ATOM   520  CA  CA  . VAL VAL VAL A A 79  79  . 12.223 53.752 22.124  1.00 74.90  1 . C ? 
ATOM   521  C   C   . VAL VAL VAL A A 79  79  . 11.721 52.955 20.926  1.00 73.57  1 . C ? 
ATOM   522  O   O   . VAL VAL VAL A A 79  79  . 10.703 53.293 20.309  1.00 69.94  1 . O ? 
ATOM   523  CB  CB  . VAL VAL VAL A A 79  79  . 13.438 54.609 21.743  1.00 78.86  1 . C ? 
ATOM   524  CG1 CG1 . VAL VAL VAL A A 79  79  . 13.119 55.422 20.506  1.00 80.01  1 . C ? 
ATOM   525  CG2 CG2 . VAL VAL VAL A A 79  79  . 13.842 55.508 22.889  1.00 78.81  1 . C ? 
ATOM   526  N   N   . ALA ALA ALA A A 80  80  . 12.427 51.872 20.591  1.00 75.39  1 . N ? 
ATOM   527  CA  CA  . ALA ALA ALA A A 80  80  . 12.038 51.036 19.461  1.00 67.95  1 . C ? 
ATOM   528  C   C   . ALA ALA ALA A A 80  80  . 10.585 50.577 19.569  1.00 74.43  1 . C ? 
ATOM   529  O   O   . ALA ALA ALA A A 80  80  . 9.799  50.755 18.639  1.00 79.57  1 . O ? 
ATOM   530  CB  CB  . ALA ALA ALA A A 80  80  . 12.993 49.845 19.367  1.00 67.23  1 . C ? 
ATOM   531  N   N   . ILE ILE ILE A A 81  81  . 10.189 50.004 20.703  1.00 80.03  1 . N ? 
ATOM   532  CA  CA  . ILE ILE ILE A A 81  81  . 8.837  49.447 20.715  1.00 77.55  1 . C ? 
ATOM   533  C   C   . ILE ILE ILE A A 81  81  . 7.781  50.532 20.914  1.00 70.65  1 . C ? 
ATOM   534  O   O   . ILE ILE ILE A A 81  81  . 6.629  50.354 20.521  1.00 78.31  1 . O ? 
ATOM   535  CB  CB  . ILE ILE ILE A A 81  81  . 8.702  48.351 21.780  1.00 81.42  1 . C ? 
ATOM   536  CG1 CG1 . ILE ILE ILE A A 81  81  . 8.414  48.979 23.141  1.00 89.02  1 . C ? 
ATOM   537  CG2 CG2 . ILE ILE ILE A A 81  81  . 9.964  47.514 21.853  1.00 81.46  1 . C ? 
ATOM   538  CD1 CD1 . ILE ILE ILE A A 81  81  . 7.367  48.245 23.922  1.00 95.77  1 . C ? 
ATOM   539  N   N   . ARG ARG ARG A A 82  82  . 8.127  51.657 21.523  1.00 65.78  1 . N ? 
ATOM   540  CA  CA  . ARG ARG ARG A A 82  82  . 7.117  52.690 21.708  1.00 76.00  1 . C ? 
ATOM   541  C   C   . ARG ARG ARG A A 82  82  . 6.934  53.558 20.473  1.00 77.33  1 . C ? 
ATOM   542  O   O   . ARG ARG ARG A A 82  82  . 5.847  54.102 20.268  1.00 73.45  1 . O ? 
ATOM   543  CB  CB  . ARG ARG ARG A A 82  82  . 7.465  53.580 22.906  1.00 81.35  1 . C ? 
ATOM   544  CG  CG  . ARG ARG ARG A A 82  82  . 6.903  53.061 24.216  1.00 88.26  1 . C ? 
ATOM   545  CD  CD  . ARG ARG ARG A A 82  82  . 6.350  54.184 25.056  1.00 95.72  1 . C ? 
ATOM   546  NE  NE  . ARG ARG ARG A A 82  82  . 7.184  54.439 26.225  1.00 101.97 1 . N ? 
ATOM   547  CZ  CZ  . ARG ARG ARG A A 82  82  . 6.828  54.152 27.471  1.00 106.45 1 . C ? 
ATOM   548  NH1 NH1 . ARG ARG ARG A A 82  82  . 5.643  53.605 27.711  1.00 107.39 1 . N ? 
ATOM   549  NH2 NH2 . ARG ARG ARG A A 82  82  . 7.653  54.424 28.474  1.00 109.94 1 . N ? 
ATOM   550  N   N   . TYR TYR TYR A A 83  83  . 7.965  53.719 19.650  1.00 82.27  1 . N ? 
ATOM   551  CA  CA  . TYR TYR TYR A A 83  83  . 7.868  54.695 18.572  1.00 85.67  1 . C ? 
ATOM   552  C   C   . TYR TYR TYR A A 83  83  . 8.356  54.169 17.235  1.00 88.73  1 . C ? 
ATOM   553  O   O   . TYR TYR TYR A A 83  83  . 7.750  54.454 16.200  1.00 94.23  1 . O ? 
ATOM   554  CB  CB  . TYR TYR TYR A A 83  83  . 8.645  55.949 18.940  1.00 83.57  1 . C ? 
ATOM   555  CG  CG  . TYR TYR TYR A A 83  83  . 8.045  56.639 20.130  1.00 94.28  1 . C ? 
ATOM   556  CD1 CD1 . TYR TYR TYR A A 83  83  . 8.680  56.619 21.365  1.00 99.26  1 . C ? 
ATOM   557  CD2 CD2 . TYR TYR TYR A A 83  83  . 6.821  57.282 20.032  1.00 95.30  1 . C ? 
ATOM   558  CE1 CE1 . TYR TYR TYR A A 83  83  . 8.121  57.240 22.460  1.00 102.07 1 . C ? 
ATOM   559  CE2 CE2 . TYR TYR TYR A A 83  83  . 6.260  57.902 21.118  1.00 98.61  1 . C ? 
ATOM   560  CZ  CZ  . TYR TYR TYR A A 83  83  . 6.912  57.878 22.329  1.00 102.41 1 . C ? 
ATOM   561  OH  OH  . TYR TYR TYR A A 83  83  . 6.353  58.498 23.417  1.00 108.41 1 . O ? 
ATOM   562  N   N   . GLY GLY GLY A A 84  84  . 9.450  53.412 17.250  1.00 86.84  1 . N ? 
ATOM   563  CA  CA  . GLY GLY GLY A A 84  84  . 10.057 52.980 16.008  1.00 83.56  1 . C ? 
ATOM   564  C   C   . GLY GLY GLY A A 84  84  . 9.138  52.130 15.162  1.00 82.82  1 . C ? 
ATOM   565  O   O   . GLY GLY GLY A A 84  84  . 9.191  52.188 13.931  1.00 89.11  1 . O ? 
ATOM   566  N   N   . ARG ARG ARG A A 85  85  . 8.281  51.337 15.796  1.00 79.46  1 . N ? 
ATOM   567  CA  CA  . ARG ARG ARG A A 85  85  . 7.354  50.520 15.029  1.00 86.97  1 . C ? 
ATOM   568  C   C   . ARG ARG ARG A A 85  85  . 6.471  51.397 14.146  1.00 92.27  1 . C ? 
ATOM   569  O   O   . ARG ARG ARG A A 85  85  . 6.324  51.144 12.946  1.00 98.25  1 . O ? 
ATOM   570  CB  CB  . ARG ARG ARG A A 85  85  . 6.517  49.663 15.982  1.00 94.47  1 . C ? 
ATOM   571  CG  CG  . ARG ARG ARG A A 85  85  . 5.739  48.511 15.337  1.00 102.94 1 . C ? 
ATOM   572  CD  CD  . ARG ARG ARG A A 85  85  . 5.166  47.552 16.410  1.00 117.00 1 . C ? 
ATOM   573  NE  NE  . ARG ARG ARG A A 85  85  . 4.452  46.390 15.858  1.00 126.94 1 . N ? 
ATOM   574  CZ  CZ  . ARG ARG ARG A A 85  85  . 3.908  45.410 16.588  1.00 133.80 1 . C ? 
ATOM   575  NH1 NH1 . ARG ARG ARG A A 85  85  . 3.986  45.428 17.913  1.00 135.76 1 . N ? 
ATOM   576  NH2 NH2 . ARG ARG ARG A A 85  85  . 3.279  44.403 15.991  1.00 137.32 1 . N ? 
ATOM   577  N   N   . ASN ASN ASN A A 86  86  . 5.895  52.454 14.718  1.00 89.59  1 . N ? 
ATOM   578  CA  CA  . ASN ASN ASN A A 86  86  . 4.958  53.268 13.952  1.00 90.58  1 . C ? 
ATOM   579  C   C   . ASN ASN ASN A A 86  86  . 5.692  54.160 12.970  1.00 83.23  1 . C ? 
ATOM   580  O   O   . ASN ASN ASN A A 86  86  . 5.202  54.418 11.864  1.00 81.28  1 . O ? 
ATOM   581  CB  CB  . ASN ASN ASN A A 86  86  . 4.105  54.098 14.896  1.00 95.73  1 . C ? 
ATOM   582  CG  CG  . ASN ASN ASN A A 86  86  . 3.743  53.337 16.133  1.00 103.74 1 . C ? 
ATOM   583  OD1 OD1 . ASN ASN ASN A A 86  86  . 4.619  52.808 16.829  1.00 109.21 1 . O ? 
ATOM   584  ND2 ND2 . ASN ASN ASN A A 86  86  . 2.452  53.235 16.402  1.00 104.65 1 . N ? 
ATOM   585  N   N   . LEU LEU LEU A A 87  87  . 6.864  54.648 13.359  1.00 72.14  1 . N ? 
ATOM   586  CA  CA  . LEU LEU LEU A A 87  87  . 7.685  55.377 12.412  1.00 69.95  1 . C ? 
ATOM   587  C   C   . LEU LEU LEU A A 87  87  . 7.975  54.516 11.190  1.00 72.65  1 . C ? 
ATOM   588  O   O   . LEU LEU LEU A A 87  87  . 7.765  54.945 10.052  1.00 79.30  1 . O ? 
ATOM   589  CB  CB  . LEU LEU LEU A A 87  87  . 8.973  55.827 13.087  1.00 63.85  1 . C ? 
ATOM   590  CG  CG  . LEU LEU LEU A A 87  87  . 9.930  56.541 12.151  1.00 69.24  1 . C ? 
ATOM   591  CD1 CD1 . LEU LEU LEU A A 87  87  . 9.229  57.743 11.585  1.00 72.27  1 . C ? 
ATOM   592  CD2 CD2 . LEU LEU LEU A A 87  87  . 11.197 56.958 12.884  1.00 75.25  1 . C ? 
ATOM   593  N   N   . PHE PHE PHE A A 88  88  . 8.422  53.279 11.416  1.00 69.56  1 . N ? 
ATOM   594  CA  CA  . PHE PHE PHE A A 88  88  . 8.779  52.393 10.316  1.00 73.92  1 . C ? 
ATOM   595  C   C   . PHE PHE PHE A A 88  88  . 7.575  52.112 9.428   1.00 78.51  1 . C ? 
ATOM   596  O   O   . PHE PHE PHE A A 88  88  . 7.711  51.948 8.209   1.00 81.04  1 . O ? 
ATOM   597  CB  CB  . PHE PHE PHE A A 88  88  . 9.357  51.089 10.867  1.00 76.30  1 . C ? 
ATOM   598  CG  CG  . PHE PHE PHE A A 88  88  . 10.813 51.180 11.243  1.00 81.53  1 . C ? 
ATOM   599  CD1 CD1 . PHE PHE PHE A A 88  88  . 11.502 52.370 11.126  1.00 80.39  1 . C ? 
ATOM   600  CD2 CD2 . PHE PHE PHE A A 88  88  . 11.498 50.065 11.698  1.00 83.60  1 . C ? 
ATOM   601  CE1 CE1 . PHE PHE PHE A A 88  88  . 12.843 52.446 11.460  1.00 79.34  1 . C ? 
ATOM   602  CE2 CE2 . PHE PHE PHE A A 88  88  . 12.841 50.142 12.032  1.00 79.34  1 . C ? 
ATOM   603  CZ  CZ  . PHE PHE PHE A A 88  88  . 13.510 51.327 11.906  1.00 77.09  1 . C ? 
ATOM   604  N   N   . ILE ILE ILE A A 89  89  . 6.388  52.050 10.024  1.00 76.14  1 . N ? 
ATOM   605  CA  CA  . ILE ILE ILE A A 89  89  . 5.177  51.815 9.250   1.00 79.83  1 . C ? 
ATOM   606  C   C   . ILE ILE ILE A A 89  89  . 4.897  52.993 8.329   1.00 84.50  1 . C ? 
ATOM   607  O   O   . ILE ILE ILE A A 89  89  . 4.518  52.814 7.165   1.00 85.22  1 . O ? 
ATOM   608  CB  CB  . ILE ILE ILE A A 89  89  . 4.003  51.546 10.204  1.00 81.78  1 . C ? 
ATOM   609  CG1 CG1 . ILE ILE ILE A A 89  89  . 4.044  50.094 10.698  1.00 93.15  1 . C ? 
ATOM   610  CG2 CG2 . ILE ILE ILE A A 89  89  . 2.681  51.935 9.579   1.00 72.43  1 . C ? 
ATOM   611  CD1 CD1 . ILE ILE ILE A A 89  89  . 4.909  49.151 9.864   1.00 97.98  1 . C ? 
ATOM   612  N   N   . LYS LYS LYS A A 90  90  . 5.069  54.215 8.837   1.00 80.09  1 . N ? 
ATOM   613  CA  CA  . LYS LYS LYS A A 90  90  . 4.912  55.387 7.990   1.00 79.14  1 . C ? 
ATOM   614  C   C   . LYS LYS LYS A A 90  90  . 5.962  55.388 6.894   1.00 74.43  1 . C ? 
ATOM   615  O   O   . LYS LYS LYS A A 90  90  . 5.668  55.711 5.735   1.00 67.67  1 . O ? 
ATOM   616  CB  CB  . LYS LYS LYS A A 90  90  . 4.993  56.667 8.833   1.00 84.78  1 . C ? 
ATOM   617  CG  CG  . LYS LYS LYS A A 90  90  . 3.652  57.395 8.995   1.00 91.89  1 . C ? 
ATOM   618  CD  CD  . LYS LYS LYS A A 90  90  . 3.568  58.161 10.320  1.00 95.12  1 . C ? 
ATOM   619  CE  CE  . LYS LYS LYS A A 90  90  . 4.660  59.202 10.435  1.00 98.47  1 . C ? 
ATOM   620  NZ  NZ  . LYS LYS LYS A A 90  90  . 4.874  59.639 11.855  1.00 101.76 1 . N ? 
ATOM   621  N   N   . ILE ILE ILE A A 91  91  . 7.188  54.990 7.231   1.00 71.99  1 . N ? 
ATOM   622  CA  CA  . ILE ILE ILE A A 91  91  . 8.249  54.974 6.233   1.00 66.15  1 . C ? 
ATOM   623  C   C   . ILE ILE ILE A A 91  91  . 7.978  53.918 5.175   1.00 66.28  1 . C ? 
ATOM   624  O   O   . ILE ILE ILE A A 91  91  . 8.199  54.151 3.980   1.00 75.60  1 . O ? 
ATOM   625  CB  CB  . ILE ILE ILE A A 91  91  . 9.602  54.757 6.917   1.00 67.81  1 . C ? 
ATOM   626  CG1 CG1 . ILE ILE ILE A A 91  91  . 9.943  55.968 7.770   1.00 69.94  1 . C ? 
ATOM   627  CG2 CG2 . ILE ILE ILE A A 91  91  . 10.684 54.524 5.879   1.00 72.63  1 . C ? 
ATOM   628  CD1 CD1 . ILE ILE ILE A A 91  91  . 11.180 55.742 8.633   1.00 77.30  1 . C ? 
ATOM   629  N   N   . LYS LYS LYS A A 92  92  . 7.486  52.747 5.581   1.00 67.21  1 . N ? 
ATOM   630  CA  CA  . LYS LYS LYS A A 92  92  . 7.197  51.713 4.597   1.00 75.45  1 . C ? 
ATOM   631  C   C   . LYS LYS LYS A A 92  92  . 6.158  52.209 3.600   1.00 74.82  1 . C ? 
ATOM   632  O   O   . LYS LYS LYS A A 92  92  . 6.340  52.088 2.385   1.00 75.73  1 . O ? 
ATOM   633  CB  CB  . LYS LYS LYS A A 92  92  . 6.719  50.434 5.285   1.00 81.47  1 . C ? 
ATOM   634  CG  CG  . LYS LYS LYS A A 92  92  . 7.795  49.631 5.992   1.00 88.27  1 . C ? 
ATOM   635  CD  CD  . LYS LYS LYS A A 92  92  . 7.164  48.666 7.015   1.00 90.25  1 . C ? 
ATOM   636  CE  CE  . LYS LYS LYS A A 92  92  . 8.220  47.901 7.834   1.00 94.48  1 . C ? 
ATOM   637  NZ  NZ  . LYS LYS LYS A A 92  92  . 7.659  47.246 9.067   1.00 95.65  1 . N ? 
ATOM   638  N   N   . GLU GLU GLU A A 93  93  . 5.078  52.812 4.104   1.00 71.69  1 . N ? 
ATOM   639  CA  CA  . GLU GLU GLU A A 93  93  . 4.031  53.334 3.234   1.00 77.14  1 . C ? 
ATOM   640  C   C   . GLU GLU GLU A A 93  93  . 4.594  54.333 2.228   1.00 73.88  1 . C ? 
ATOM   641  O   O   . GLU GLU GLU A A 93  93  . 4.405  54.188 1.014   1.00 70.53  1 . O ? 
ATOM   642  CB  CB  . GLU GLU GLU A A 93  93  . 2.934  53.991 4.072   1.00 82.35  1 . C ? 
ATOM   643  CG  CG  . GLU GLU GLU A A 93  93  . 2.074  53.022 4.842   1.00 89.73  1 . C ? 
ATOM   644  CD  CD  . GLU GLU GLU A A 93  93  . 0.708  53.597 5.163   1.00 100.29 1 . C ? 
ATOM   645  OE1 OE1 . GLU GLU GLU A A 93  93  . 0.415  53.810 6.356   1.00 103.26 1 . O ? 
ATOM   646  OE2 OE2 . GLU GLU GLU A A 93  93  . -0.069 53.847 4.213   1.00 107.81 1 . O ? 
ATOM   647  N   N   . ARG ARG ARG A A 94  94  . 5.284  55.359 2.721   1.00 67.61  1 . N ? 
ATOM   648  CA  CA  . ARG ARG ARG A A 94  94  . 5.831  56.365 1.822   1.00 71.26  1 . C ? 
ATOM   649  C   C   . ARG ARG ARG A A 94  94  . 6.732  55.724 0.784   1.00 75.15  1 . C ? 
ATOM   650  O   O   . ARG ARG ARG A A 94  94  . 6.629  56.014 -0.414  1.00 82.79  1 . O ? 
ATOM   651  CB  CB  . ARG ARG ARG A A 94  94  . 6.594  57.408 2.624   1.00 67.62  1 . C ? 
ATOM   652  CG  CG  . ARG ARG ARG A A 94  94  . 7.411  58.352 1.767   1.00 73.88  1 . C ? 
ATOM   653  CD  CD  . ARG ARG ARG A A 94  94  . 6.517  59.296 1.009   1.00 77.24  1 . C ? 
ATOM   654  NE  NE  . ARG ARG ARG A A 94  94  . 7.287  60.287 0.272   1.00 82.80  1 . N ? 
ATOM   655  CZ  CZ  . ARG ARG ARG A A 94  94  . 7.615  61.483 0.748   1.00 84.62  1 . C ? 
ATOM   656  NH1 NH1 . ARG ARG ARG A A 94  94  . 7.237  61.821 1.977   1.00 85.84  1 . N ? 
ATOM   657  NH2 NH2 . ARG ARG ARG A A 94  94  . 8.310  62.341 -0.005  1.00 83.71  1 . N ? 
ATOM   658  N   N   . VAL VAL VAL A A 95  95  . 7.601  54.815 1.227   1.00 71.12  1 . N ? 
ATOM   659  CA  CA  . VAL VAL VAL A A 95  95  . 8.581  54.213 0.331   1.00 72.00  1 . C ? 
ATOM   660  C   C   . VAL VAL VAL A A 95  95  . 7.879  53.439 -0.779  1.00 74.74  1 . C ? 
ATOM   661  O   O   . VAL VAL VAL A A 95  95  . 8.196  53.588 -1.968  1.00 77.30  1 . O ? 
ATOM   662  CB  CB  . VAL VAL VAL A A 95  95  . 9.551  53.316 1.124   1.00 74.11  1 . C ? 
ATOM   663  CG1 CG1 . VAL VAL VAL A A 95  95  . 10.232 52.340 0.195   1.00 81.55  1 . C ? 
ATOM   664  CG2 CG2 . VAL VAL VAL A A 95  95  . 10.603 54.155 1.820   1.00 69.35  1 . C ? 
ATOM   665  N   N   . SER SER SER A A 96  96  . 6.893  52.620 -0.414  1.00 71.83  1 . N ? 
ATOM   666  CA  CA  . SER SER SER A A 96  96  . 6.232  51.845 -1.450  1.00 77.26  1 . C ? 
ATOM   667  C   C   . SER SER SER A A 96  96  . 5.439  52.718 -2.409  1.00 81.61  1 . C ? 
ATOM   668  O   O   . SER SER SER A A 96  96  . 4.993  52.209 -3.439  1.00 83.58  1 . O ? 
ATOM   669  CB  CB  . SER SER SER A A 96  96  . 5.318  50.786 -0.832  1.00 74.93  1 . C ? 
ATOM   670  OG  OG  . SER SER SER A A 96  96  . 4.125  51.344 -0.314  1.00 79.08  1 . O ? 
ATOM   671  N   N   . LEU LEU LEU A A 97  97  . 5.255  54.010 -2.111  1.00 76.36  1 . N ? 
ATOM   672  CA  CA  . LEU LEU LEU A A 97  97  . 4.625  54.916 -3.065  1.00 81.24  1 . C ? 
ATOM   673  C   C   . LEU LEU LEU A A 97  97  . 5.616  55.817 -3.785  1.00 86.29  1 . C ? 
ATOM   674  O   O   . LEU LEU LEU A A 97  97  . 5.219  56.505 -4.722  1.00 86.62  1 . O ? 
ATOM   675  CB  CB  . LEU LEU LEU A A 97  97  . 3.579  55.797 -2.373  1.00 77.07  1 . C ? 
ATOM   676  CG  CG  . LEU LEU LEU A A 97  97  . 2.381  55.101 -1.734  1.00 74.93  1 . C ? 
ATOM   677  CD1 CD1 . LEU LEU LEU A A 97  97  . 1.700  56.078 -0.818  1.00 79.21  1 . C ? 
ATOM   678  CD2 CD2 . LEU LEU LEU A A 97  97  . 1.413  54.635 -2.782  1.00 72.92  1 . C ? 
ATOM   679  N   N   . SER SER SER A A 98  98  . 6.879  55.862 -3.350  1.00 90.82  1 . N ? 
ATOM   680  CA  CA  . SER SER SER A A 98  98  . 7.891  56.689 -3.993  1.00 89.38  1 . C ? 
ATOM   681  C   C   . SER SER SER A A 98  98  . 8.914  55.896 -4.783  1.00 92.91  1 . C ? 
ATOM   682  O   O   . SER SER SER A A 98  98  . 9.565  56.469 -5.664  1.00 99.42  1 . O ? 
ATOM   683  CB  CB  . SER SER SER A A 98  98  . 8.654  57.528 -2.951  1.00 90.20  1 . C ? 
ATOM   684  OG  OG  . SER SER SER A A 98  98  . 7.805  58.377 -2.206  1.00 90.62  1 . O ? 
ATOM   685  N   N   . PHE PHE PHE A A 99  99  . 9.100  54.614 -4.475  1.00 87.64  1 . N ? 
ATOM   686  CA  CA  . PHE PHE PHE A A 99  99  . 10.188 53.843 -5.054  1.00 85.60  1 . C ? 
ATOM   687  C   C   . PHE PHE PHE A A 99  99  . 9.662  52.638 -5.813  1.00 85.86  1 . C ? 
ATOM   688  O   O   . PHE PHE PHE A A 99  99  . 8.650  52.038 -5.444  1.00 81.26  1 . O ? 
ATOM   689  CB  CB  . PHE PHE PHE A A 99  99  . 11.164 53.376 -3.982  1.00 84.52  1 . C ? 
ATOM   690  CG  CG  . PHE PHE PHE A A 99  99  . 11.890 54.498 -3.307  1.00 86.21  1 . C ? 
ATOM   691  CD1 CD1 . PHE PHE PHE A A 99  99  . 12.938 55.138 -3.937  1.00 88.99  1 . C ? 
ATOM   692  CD2 CD2 . PHE PHE PHE A A 99  99  . 11.519 54.922 -2.048  1.00 84.18  1 . C ? 
ATOM   693  CE1 CE1 . PHE PHE PHE A A 99  99  . 13.598 56.169 -3.317  1.00 87.90  1 . C ? 
ATOM   694  CE2 CE2 . PHE PHE PHE A A 99  99  . 12.183 55.951 -1.425  1.00 82.00  1 . C ? 
ATOM   695  CZ  CZ  . PHE PHE PHE A A 99  99  . 13.222 56.577 -2.060  1.00 80.98  1 . C ? 
ATOM   696  N   N   . SER SER SER A A 100 100 . 10.365 52.301 -6.890  1.00 91.91  1 . N ? 
ATOM   697  CA  CA  . SER SER SER A A 100 100 . 10.117 51.065 -7.608  1.00 95.07  1 . C ? 
ATOM   698  C   C   . SER SER SER A A 100 100 . 10.250 49.872 -6.673  1.00 93.12  1 . C ? 
ATOM   699  O   O   . SER SER SER A A 100 100 . 10.887 49.938 -5.618  1.00 96.26  1 . O ? 
ATOM   700  CB  CB  . SER SER SER A A 100 100 . 11.102 50.919 -8.758  1.00 107.02 1 . C ? 
ATOM   701  OG  OG  . SER SER SER A A 100 100 . 12.417 50.920 -8.238  1.00 107.01 1 . O ? 
ATOM   702  N   N   . GLN GLN GLN A A 101 101 . 9.628  48.764 -7.066  1.00 93.18  1 . N ? 
ATOM   703  CA  CA  . GLN GLN GLN A A 101 101 . 9.616  47.590 -6.202  1.00 92.33  1 . C ? 
ATOM   704  C   C   . GLN GLN GLN A A 101 101 . 10.993 46.945 -6.110  1.00 97.62  1 . C ? 
ATOM   705  O   O   . GLN GLN GLN A A 101 101 . 11.307 46.286 -5.112  1.00 99.82  1 . O ? 
ATOM   706  CB  CB  . GLN GLN GLN A A 101 101 . 8.575  46.600 -6.710  1.00 100.32 1 . C ? 
ATOM   707  CG  CG  . GLN GLN GLN A A 101 101 . 9.039  45.182 -6.782  1.00 108.64 1 . C ? 
ATOM   708  CD  CD  . GLN GLN GLN A A 101 101 . 8.122  44.349 -7.626  1.00 121.35 1 . C ? 
ATOM   709  OE1 OE1 . GLN GLN GLN A A 101 101 . 6.913  44.598 -7.679  1.00 120.14 1 . O ? 
ATOM   710  NE2 NE2 . GLN GLN GLN A A 101 101 . 8.688  43.367 -8.324  1.00 131.31 1 . N ? 
ATOM   711  N   N   . ASP ASP ASP A A 102 102 . 11.839 47.140 -7.112  1.00 102.71 1 . N ? 
ATOM   712  CA  CA  . ASP ASP ASP A A 102 102 . 13.174 46.574 -7.025  1.00 111.63 1 . C ? 
ATOM   713  C   C   . ASP ASP ASP A A 102 102 . 14.076 47.452 -6.172  1.00 114.48 1 . C ? 
ATOM   714  O   O   . ASP ASP ASP A A 102 102 . 14.895 46.936 -5.403  1.00 118.13 1 . O ? 
ATOM   715  CB  CB  . ASP ASP ASP A A 102 102 . 13.739 46.370 -8.425  1.00 126.60 1 . C ? 
ATOM   716  CG  CG  . ASP ASP ASP A A 102 102 . 12.913 45.390 -9.233  1.00 139.88 1 . C ? 
ATOM   717  OD1 OD1 . ASP ASP ASP A A 102 102 . 12.833 44.216 -8.816  1.00 142.46 1 . O ? 
ATOM   718  OD2 OD2 . ASP ASP ASP A A 102 102 . 12.313 45.800 -10.252 1.00 147.24 1 . O ? 
ATOM   719  N   N   . GLU GLU GLU A A 103 103 . 13.919 48.777 -6.264  1.00 113.02 1 . N ? 
ATOM   720  CA  CA  . GLU GLU GLU A A 103 103 . 14.589 49.653 -5.305  1.00 106.72 1 . C ? 
ATOM   721  C   C   . GLU GLU GLU A A 103 103 . 14.194 49.301 -3.879  1.00 100.16 1 . C ? 
ATOM   722  O   O   . GLU GLU GLU A A 103 103 . 15.053 49.233 -2.993  1.00 101.35 1 . O ? 
ATOM   723  CB  CB  . GLU GLU GLU A A 103 103 . 14.289 51.123 -5.605  1.00 110.14 1 . C ? 
ATOM   724  CG  CG  . GLU GLU GLU A A 103 103 . 15.320 51.765 -6.543  1.00 126.53 1 . C ? 
ATOM   725  CD  CD  . GLU GLU GLU A A 103 103 . 15.036 53.231 -6.851  1.00 134.39 1 . C ? 
ATOM   726  OE1 OE1 . GLU GLU GLU A A 103 103 . 15.908 54.081 -6.560  1.00 136.60 1 . O ? 
ATOM   727  OE2 OE2 . GLU GLU GLU A A 103 103 . 13.948 53.531 -7.391  1.00 136.84 1 . O ? 
ATOM   728  N   N   . GLN GLN GLN A A 104 104 . 12.902 49.047 -3.638  1.00 92.57  1 . N ? 
ATOM   729  CA  CA  . GLN GLN GLN A A 104 104 . 12.459 48.655 -2.305  1.00 80.69  1 . C ? 
ATOM   730  C   C   . GLN GLN GLN A A 104 104 . 13.141 47.385 -1.816  1.00 82.88  1 . C ? 
ATOM   731  O   O   . GLN GLN GLN A A 104 104 . 13.244 47.182 -0.606  1.00 83.43  1 . O ? 
ATOM   732  CB  CB  . GLN GLN GLN A A 104 104 . 10.946 48.455 -2.279  1.00 84.13  1 . C ? 
ATOM   733  CG  CG  . GLN GLN GLN A A 104 104 . 10.140 49.733 -2.308  1.00 85.42  1 . C ? 
ATOM   734  CD  CD  . GLN GLN GLN A A 104 104 . 8.688  49.489 -2.696  1.00 86.82  1 . C ? 
ATOM   735  OE1 OE1 . GLN GLN GLN A A 104 104 . 7.961  48.766 -2.015  1.00 87.27  1 . O ? 
ATOM   736  NE2 NE2 . GLN GLN GLN A A 104 104 . 8.268  50.082 -3.806  1.00 84.93  1 . N ? 
ATOM   737  N   N   . ALA ALA ALA A A 105 105 . 13.612 46.530 -2.720  1.00 95.37  1 . N ? 
ATOM   738  CA  CA  . ALA ALA ALA A A 105 105 . 14.315 45.327 -2.299  1.00 100.27 1 . C ? 
ATOM   739  C   C   . ALA ALA ALA A A 105 105 . 15.626 45.635 -1.585  1.00 103.88 1 . C ? 
ATOM   740  O   O   . ALA ALA ALA A A 105 105 . 16.103 44.802 -0.807  1.00 105.41 1 . O ? 
ATOM   741  CB  CB  . ALA ALA ALA A A 105 105 . 14.572 44.427 -3.510  1.00 104.60 1 . C ? 
ATOM   742  N   N   . LYS LYS LYS A A 106 106 . 16.216 46.809 -1.821  1.00 104.91 1 . N ? 
ATOM   743  CA  CA  . LYS LYS LYS A A 106 106 . 17.503 47.153 -1.223  1.00 102.75 1 . C ? 
ATOM   744  C   C   . LYS LYS LYS A A 106 106 . 17.411 47.559 0.245   1.00 91.06  1 . C ? 
ATOM   745  O   O   . LYS LYS LYS A A 106 106 . 18.448 47.630 0.913   1.00 91.80  1 . O ? 
ATOM   746  CB  CB  . LYS LYS LYS A A 106 106 . 18.161 48.295 -2.008  1.00 109.33 1 . C ? 
ATOM   747  CG  CG  . LYS LYS LYS A A 106 106 . 17.991 48.244 -3.533  1.00 117.80 1 . C ? 
ATOM   748  CD  CD  . LYS LYS LYS A A 106 106 . 18.785 49.377 -4.208  1.00 124.26 1 . C ? 
ATOM   749  CE  CE  . LYS LYS LYS A A 106 106 . 18.409 49.585 -5.677  1.00 131.76 1 . C ? 
ATOM   750  NZ  NZ  . LYS LYS LYS A A 106 106 . 19.076 50.794 -6.259  1.00 135.14 1 . N ? 
ATOM   751  N   N   . ILE ILE ILE A A 107 107 . 16.215 47.824 0.763   1.00 82.52  1 . N ? 
ATOM   752  CA  CA  . ILE ILE ILE A A 107 107 . 16.029 48.476 2.056   1.00 75.25  1 . C ? 
ATOM   753  C   C   . ILE ILE ILE A A 107 107 . 15.818 47.432 3.143   1.00 75.69  1 . C ? 
ATOM   754  O   O   . ILE ILE ILE A A 107 107 . 15.144 46.422 2.928   1.00 81.14  1 . O ? 
ATOM   755  CB  CB  . ILE ILE ILE A A 107 107 . 14.841 49.452 1.995   1.00 69.28  1 . C ? 
ATOM   756  CG1 CG1 . ILE ILE ILE A A 107 107 . 15.071 50.504 0.919   1.00 70.35  1 . C ? 
ATOM   757  CG2 CG2 . ILE ILE ILE A A 107 107 . 14.647 50.128 3.304   1.00 67.45  1 . C ? 
ATOM   758  CD1 CD1 . ILE ILE ILE A A 107 107 . 13.836 51.356 0.632   1.00 71.11  1 . C ? 
ATOM   759  N   N   . ILE ILE ILE A A 108 108 . 16.384 47.678 4.322   1.00 72.87  1 . N ? 
ATOM   760  CA  CA  . ILE ILE ILE A A 108 108 . 16.282 46.771 5.457   1.00 73.28  1 . C ? 
ATOM   761  C   C   . ILE ILE ILE A A 108 108 . 15.967 47.605 6.688   1.00 73.71  1 . C ? 
ATOM   762  O   O   . ILE ILE ILE A A 108 108 . 16.715 48.535 7.022   1.00 71.80  1 . O ? 
ATOM   763  CB  CB  . ILE ILE ILE A A 108 108 . 17.573 45.962 5.670   1.00 77.19  1 . C ? 
ATOM   764  CG1 CG1 . ILE ILE ILE A A 108 108 . 17.781 44.977 4.515   1.00 78.71  1 . C ? 
ATOM   765  CG2 CG2 . ILE ILE ILE A A 108 108 . 17.548 45.256 7.035   1.00 75.45  1 . C ? 
ATOM   766  CD1 CD1 . ILE ILE ILE A A 108 108 . 19.149 44.315 4.490   1.00 77.22  1 . C ? 
ATOM   767  N   N   . TYR TYR TYR A A 109 109 . 14.867 47.283 7.351   1.00 73.56  1 . N ? 
ATOM   768  CA  CA  . TYR TYR TYR A A 109 109 . 14.400 48.028 8.511   1.00 71.94  1 . C ? 
ATOM   769  C   C   . TYR TYR TYR A A 109 109 . 14.914 47.284 9.732   1.00 77.16  1 . C ? 
ATOM   770  O   O   . TYR TYR TYR A A 109 109 . 14.410 46.214 10.080  1.00 83.81  1 . O ? 
ATOM   771  CB  CB  . TYR TYR TYR A A 109 109 . 12.881 48.146 8.504   1.00 71.90  1 . C ? 
ATOM   772  CG  CG  . TYR TYR TYR A A 109 109 . 12.352 48.835 7.275   1.00 79.91  1 . C ? 
ATOM   773  CD1 CD1 . TYR TYR TYR A A 109 109 . 12.279 48.168 6.053   1.00 83.68  1 . C ? 
ATOM   774  CD2 CD2 . TYR TYR TYR A A 109 109 . 11.937 50.153 7.326   1.00 76.67  1 . C ? 
ATOM   775  CE1 CE1 . TYR TYR TYR A A 109 109 . 11.810 48.801 4.927   1.00 83.74  1 . C ? 
ATOM   776  CE2 CE2 . TYR TYR TYR A A 109 109 . 11.464 50.790 6.205   1.00 77.84  1 . C ? 
ATOM   777  CZ  CZ  . TYR TYR TYR A A 109 109 . 11.402 50.114 5.007   1.00 87.21  1 . C ? 
ATOM   778  OH  OH  . TYR TYR TYR A A 109 109 . 10.925 50.764 3.886   1.00 93.89  1 . O ? 
ATOM   779  N   N   . ALA ALA ALA A A 110 110 . 15.933 47.835 10.364  1.00 74.74  1 . N ? 
ATOM   780  CA  CA  . ALA ALA ALA A A 110 110 . 16.630 47.159 11.446  1.00 76.11  1 . C ? 
ATOM   781  C   C   . ALA ALA ALA A A 110 110 . 16.171 47.754 12.765  1.00 76.13  1 . C ? 
ATOM   782  O   O   . ALA ALA ALA A A 110 110 . 16.425 48.931 13.047  1.00 78.64  1 . O ? 
ATOM   783  CB  CB  . ALA ALA ALA A A 110 110 . 18.140 47.281 11.284  1.00 76.24  1 . C ? 
ATOM   784  N   N   . THR THR THR A A 111 111 . 15.480 46.935 13.553  1.00 73.59  1 . N ? 
ATOM   785  CA  CA  . THR THR THR A A 111 111 . 15.092 47.246 14.915  1.00 69.49  1 . C ? 
ATOM   786  C   C   . THR THR THR A A 111 111 . 16.315 47.230 15.820  1.00 70.88  1 . C ? 
ATOM   787  O   O   . THR THR THR A A 111 111 . 17.417 46.854 15.416  1.00 78.34  1 . O ? 
ATOM   788  CB  CB  . THR THR THR A A 111 111 . 14.097 46.213 15.427  1.00 72.12  1 . C ? 
ATOM   789  OG1 OG1 . THR THR THR A A 111 111 . 14.743 44.928 15.434  1.00 74.26  1 . O ? 
ATOM   790  CG2 CG2 . THR THR THR A A 111 111 . 12.875 46.150 14.512  1.00 70.65  1 . C ? 
ATOM   791  N   N   . TRP TRP TRP A A 112 112 . 16.107 47.606 17.078  1.00 68.99  1 . N ? 
ATOM   792  CA  CA  . TRP TRP TRP A A 112 112 . 17.212 47.567 18.019  1.00 70.42  1 . C ? 
ATOM   793  C   C   . TRP TRP TRP A A 112 112 . 17.736 46.147 18.201  1.00 69.82  1 . C ? 
ATOM   794  O   O   . TRP TRP TRP A A 112 112 . 18.952 45.934 18.272  1.00 69.60  1 . O ? 
ATOM   795  CB  CB  . TRP TRP TRP A A 112 112 . 16.792 48.159 19.358  1.00 73.61  1 . C ? 
ATOM   796  CG  CG  . TRP TRP TRP A A 112 112 . 17.924 48.176 20.290  1.00 75.75  1 . C ? 
ATOM   797  CD1 CD1 . TRP TRP TRP A A 112 112 . 18.061 47.447 21.439  1.00 75.28  1 . C ? 
ATOM   798  CD2 CD2 . TRP TRP TRP A A 112 112 . 19.133 48.931 20.140  1.00 79.64  1 . C ? 
ATOM   799  NE1 NE1 . TRP TRP TRP A A 112 112 . 19.272 47.727 22.028  1.00 80.82  1 . N ? 
ATOM   800  CE2 CE2 . TRP TRP TRP A A 112 112 . 19.950 48.633 21.252  1.00 82.27  1 . C ? 
ATOM   801  CE3 CE3 . TRP TRP TRP A A 112 112 . 19.593 49.848 19.185  1.00 75.48  1 . C ? 
ATOM   802  CZ2 CZ2 . TRP TRP TRP A A 112 112 . 21.206 49.209 21.429  1.00 79.40  1 . C ? 
ATOM   803  CZ3 CZ3 . TRP TRP TRP A A 112 112 . 20.834 50.412 19.354  1.00 72.34  1 . C ? 
ATOM   804  CH2 CH2 . TRP TRP TRP A A 112 112 . 21.633 50.087 20.470  1.00 76.85  1 . C ? 
ATOM   805  N   N   . SER SER SER A A 113 113 . 16.843 45.156 18.256  1.00 68.29  1 . N ? 
ATOM   806  CA  CA  . SER SER SER A A 113 113 . 17.309 43.782 18.444  1.00 78.93  1 . C ? 
ATOM   807  C   C   . SER SER SER A A 113 113 . 18.176 43.326 17.269  1.00 84.27  1 . C ? 
ATOM   808  O   O   . SER SER SER A A 113 113 . 19.141 42.579 17.462  1.00 86.24  1 . O ? 
ATOM   809  CB  CB  . SER SER SER A A 113 113 . 16.129 42.822 18.642  1.00 79.14  1 . C ? 
ATOM   810  OG  OG  . SER SER SER A A 113 113 . 14.921 43.519 18.906  1.00 79.03  1 . O ? 
ATOM   811  N   N   . ASP ASP ASP A A 114 114 . 17.849 43.761 16.040  1.00 82.74  1 . N ? 
ATOM   812  CA  CA  . ASP ASP ASP A A 114 114 . 18.656 43.365 14.885  1.00 84.74  1 . C ? 
ATOM   813  C   C   . ASP ASP ASP A A 114 114 . 20.105 43.783 15.068  1.00 84.55  1 . C ? 
ATOM   814  O   O   . ASP ASP ASP A A 114 114 . 21.031 43.050 14.693  1.00 90.74  1 . O ? 
ATOM   815  CB  CB  . ASP ASP ASP A A 114 114 . 18.099 43.982 13.604  1.00 88.46  1 . C ? 
ATOM   816  CG  CG  . ASP ASP ASP A A 114 114 . 16.713 43.497 13.280  1.00 92.78  1 . C ? 
ATOM   817  OD1 OD1 . ASP ASP ASP A A 114 114 . 16.418 42.327 13.575  1.00 97.78  1 . O ? 
ATOM   818  OD2 OD2 . ASP ASP ASP A A 114 114 . 15.919 44.283 12.725  1.00 94.80  1 . O ? 
ATOM   819  N   N   . ILE ILE ILE A A 115 115 . 20.312 44.960 15.656  1.00 78.47  1 . N ? 
ATOM   820  CA  CA  . ILE ILE ILE A A 115 115 . 21.645 45.519 15.839  1.00 79.70  1 . C ? 
ATOM   821  C   C   . ILE ILE ILE A A 115 115 . 22.289 44.980 17.105  1.00 78.89  1 . C ? 
ATOM   822  O   O   . ILE ILE ILE A A 115 115 . 23.450 44.556 17.099  1.00 82.64  1 . O ? 
ATOM   823  CB  CB  . ILE ILE ILE A A 115 115 . 21.545 47.055 15.878  1.00 77.54  1 . C ? 
ATOM   824  CG1 CG1 . ILE ILE ILE A A 115 115 . 21.099 47.603 14.519  1.00 74.10  1 . C ? 
ATOM   825  CG2 CG2 . ILE ILE ILE A A 115 115 . 22.837 47.679 16.372  1.00 70.23  1 . C ? 
ATOM   826  CD1 CD1 . ILE ILE ILE A A 115 115 . 20.353 48.913 14.644  1.00 66.60  1 . C ? 
ATOM   827  N   N   . ALA ALA ALA A A 116 116 . 21.546 44.997 18.209  1.00 78.31  1 . N ? 
ATOM   828  CA  CA  . ALA ALA ALA A A 116 116 . 22.093 44.682 19.527  1.00 78.67  1 . C ? 
ATOM   829  C   C   . ALA ALA ALA A A 116 116 . 22.219 43.167 19.681  1.00 81.25  1 . C ? 
ATOM   830  O   O   . ALA ALA ALA A A 116 116 . 21.536 42.523 20.481  1.00 82.48  1 . O ? 
ATOM   831  CB  CB  . ALA ALA ALA A A 116 116 . 21.219 45.272 20.623  1.00 74.83  1 . C ? 
ATOM   832  N   N   . ASP ASP ASP A A 117 117 . 23.123 42.593 18.889  1.00 82.95  1 . N ? 
ATOM   833  CA  CA  . ASP ASP ASP A A 117 117 . 23.439 41.182 19.056  1.00 85.29  1 . C ? 
ATOM   834  C   C   . ASP ASP ASP A A 117 117 . 24.312 41.003 20.290  1.00 83.79  1 . C ? 
ATOM   835  O   O   . ASP ASP ASP A A 117 117 . 24.600 41.949 21.026  1.00 82.39  1 . O ? 
ATOM   836  CB  CB  . ASP ASP ASP A A 117 117 . 24.096 40.615 17.794  1.00 91.00  1 . C ? 
ATOM   837  CG  CG  . ASP ASP ASP A A 117 117 . 25.488 41.197 17.508  1.00 98.28  1 . C ? 
ATOM   838  OD1 OD1 . ASP ASP ASP A A 117 117 . 26.033 41.983 18.313  1.00 98.08  1 . O ? 
ATOM   839  OD2 OD2 . ASP ASP ASP A A 117 117 . 26.046 40.849 16.442  1.00 103.60 1 . O ? 
ATOM   840  N   N   . SER SER SER A A 118 118 . 24.765 39.778 20.519  1.00 88.33  1 . N ? 
ATOM   841  CA  CA  . SER SER SER A A 118 118 . 25.564 39.536 21.711  1.00 89.67  1 . C ? 
ATOM   842  C   C   . SER SER SER A A 118 118 . 26.928 40.217 21.631  1.00 92.59  1 . C ? 
ATOM   843  O   O   . SER SER SER A A 118 118 . 27.455 40.681 22.650  1.00 90.46  1 . O ? 
ATOM   844  CB  CB  . SER SER SER A A 118 118 . 25.726 38.047 21.928  1.00 98.32  1 . C ? 
ATOM   845  OG  OG  . SER SER SER A A 118 118 . 25.952 37.807 23.300  1.00 104.55 1 . O ? 
ATOM   846  N   N   . LYS LYS LYS A A 119 119 . 27.521 40.286 20.436  1.00 97.45  1 . N ? 
ATOM   847  CA  CA  . LYS LYS LYS A A 119 119 . 28.825 40.933 20.298  1.00 98.76  1 . C ? 
ATOM   848  C   C   . LYS LYS LYS A A 119 119 . 28.725 42.432 20.565  1.00 91.72  1 . C ? 
ATOM   849  O   O   . LYS LYS LYS A A 119 119 . 29.624 43.023 21.173  1.00 84.75  1 . O ? 
ATOM   850  CB  CB  . LYS LYS LYS A A 119 119 . 29.397 40.668 18.900  1.00 105.73 1 . C ? 
ATOM   851  CG  CG  . LYS LYS LYS A A 119 119 . 30.926 40.704 18.808  1.00 112.28 1 . C ? 
ATOM   852  CD  CD  . LYS LYS LYS A A 119 119 . 31.423 40.415 17.387  1.00 117.89 1 . C ? 
ATOM   853  CE  CE  . LYS LYS LYS A A 119 119 . 32.886 39.954 17.383  1.00 124.18 1 . C ? 
ATOM   854  NZ  NZ  . LYS LYS LYS A A 119 119 . 33.820 40.914 18.053  1.00 120.99 1 . N ? 
ATOM   855  N   N   . TYR TYR TYR A A 120 120 . 27.639 43.061 20.100  1.00 87.77  1 . N ? 
ATOM   856  CA  CA  . TYR TYR TYR A A 120 120 . 27.412 44.475 20.374  1.00 78.58  1 . C ? 
ATOM   857  C   C   . TYR TYR TYR A A 120 120 . 27.227 44.716 21.865  1.00 78.00  1 . C ? 
ATOM   858  O   O   . TYR TYR TYR A A 120 120 . 27.711 45.715 22.409  1.00 77.04  1 . O ? 
ATOM   859  CB  CB  . TYR TYR TYR A A 120 120 . 26.190 44.959 19.599  1.00 76.24  1 . C ? 
ATOM   860  CG  CG  . TYR TYR TYR A A 120 120 . 25.972 46.461 19.629  1.00 73.85  1 . C ? 
ATOM   861  CD1 CD1 . TYR TYR TYR A A 120 120 . 25.197 47.050 20.616  1.00 71.87  1 . C ? 
ATOM   862  CD2 CD2 . TYR TYR TYR A A 120 120 . 26.514 47.284 18.653  1.00 73.54  1 . C ? 
ATOM   863  CE1 CE1 . TYR TYR TYR A A 120 120 . 24.984 48.414 20.646  1.00 71.17  1 . C ? 
ATOM   864  CE2 CE2 . TYR TYR TYR A A 120 120 . 26.303 48.656 18.677  1.00 73.52  1 . C ? 
ATOM   865  CZ  CZ  . TYR TYR TYR A A 120 120 . 25.542 49.214 19.678  1.00 72.74  1 . C ? 
ATOM   866  OH  OH  . TYR TYR TYR A A 120 120 . 25.326 50.574 19.713  1.00 73.90  1 . O ? 
ATOM   867  N   N   . LYS LYS LYS A A 121 121 . 26.535 43.803 22.547  1.00 79.12  1 . N ? 
ATOM   868  CA  CA  . LYS LYS LYS A A 121 121 . 26.234 44.021 23.956  1.00 78.33  1 . C ? 
ATOM   869  C   C   . LYS LYS LYS A A 121 121 . 27.489 44.010 24.816  1.00 80.51  1 . C ? 
ATOM   870  O   O   . LYS LYS LYS A A 121 121 . 27.558 44.741 25.813  1.00 85.79  1 . O ? 
ATOM   871  CB  CB  . LYS LYS LYS A A 121 121 . 25.232 42.976 24.447  1.00 82.70  1 . C ? 
ATOM   872  CG  CG  . LYS LYS LYS A A 121 121 . 23.802 43.211 23.959  1.00 85.20  1 . C ? 
ATOM   873  CD  CD  . LYS LYS LYS A A 121 121 . 22.834 42.146 24.471  1.00 94.16  1 . C ? 
ATOM   874  CE  CE  . LYS LYS LYS A A 121 121 . 21.407 42.403 23.978  1.00 96.21  1 . C ? 
ATOM   875  NZ  NZ  . LYS LYS LYS A A 121 121 . 20.383 41.535 24.653  1.00 101.03 1 . N ? 
ATOM   876  N   N   . GLU GLU GLU A A 122 122 . 28.492 43.204 24.463  1.00 80.28  1 . N ? 
ATOM   877  CA  CA  . GLU GLU GLU A A 122 122 . 29.732 43.233 25.234  1.00 87.54  1 . C ? 
ATOM   878  C   C   . GLU GLU GLU A A 122 122 . 30.406 44.597 25.135  1.00 86.41  1 . C ? 
ATOM   879  O   O   . GLU GLU GLU A A 122 122 . 30.936 45.110 26.126  1.00 86.85  1 . O ? 
ATOM   880  CB  CB  . GLU GLU GLU A A 122 122 . 30.676 42.134 24.760  1.00 95.27  1 . C ? 
ATOM   881  CG  CG  . GLU GLU GLU A A 122 122 . 30.024 40.774 24.626  1.00 102.01 1 . C ? 
ATOM   882  CD  CD  . GLU GLU GLU A A 122 122 . 31.019 39.688 24.241  1.00 111.23 1 . C ? 
ATOM   883  OE1 OE1 . GLU GLU GLU A A 122 122 . 30.850 38.530 24.684  1.00 116.54 1 . O ? 
ATOM   884  OE2 OE2 . GLU GLU GLU A A 122 122 . 31.974 39.992 23.490  1.00 113.15 1 . O ? 
ATOM   885  N   N   . LYS LYS LYS A A 123 123 . 30.379 45.212 23.950  1.00 79.79  1 . N ? 
ATOM   886  CA  CA  . LYS LYS LYS A A 123 123 . 30.931 46.556 23.819  1.00 78.07  1 . C ? 
ATOM   887  C   C   . LYS LYS LYS A A 123 123 . 30.166 47.549 24.684  1.00 73.34  1 . C ? 
ATOM   888  O   O   . LYS LYS LYS A A 123 123 . 30.768 48.408 25.330  1.00 74.97  1 . O ? 
ATOM   889  CB  CB  . LYS LYS LYS A A 123 123 . 30.919 46.984 22.350  1.00 79.25  1 . C ? 
ATOM   890  CG  CG  . LYS LYS LYS A A 123 123 . 31.930 46.229 21.486  1.00 82.72  1 . C ? 
ATOM   891  CD  CD  . LYS LYS LYS A A 123 123 . 31.494 46.157 20.021  1.00 82.79  1 . C ? 
ATOM   892  CE  CE  . LYS LYS LYS A A 123 123 . 32.620 45.672 19.105  1.00 81.93  1 . C ? 
ATOM   893  NZ  NZ  . LYS LYS LYS A A 123 123 . 32.942 44.229 19.288  1.00 88.43  1 . N ? 
ATOM   894  N   N   . VAL VAL VAL A A 124 124 . 28.838 47.442 24.721  1.00 76.78  1 . N ? 
ATOM   895  CA  CA  . VAL VAL VAL A A 124 124 . 28.043 48.312 25.591  1.00 74.44  1 . C ? 
ATOM   896  C   C   . VAL VAL VAL A A 124 124 . 28.391 48.063 27.049  1.00 81.08  1 . C ? 
ATOM   897  O   O   . VAL VAL VAL A A 124 124 . 28.579 49.007 27.827  1.00 83.04  1 . O ? 
ATOM   898  CB  CB  . VAL VAL VAL A A 124 124 . 26.539 48.108 25.337  1.00 73.20  1 . C ? 
ATOM   899  CG1 CG1 . VAL VAL VAL A A 124 124 . 25.714 48.739 26.463  1.00 73.91  1 . C ? 
ATOM   900  CG2 CG2 . VAL VAL VAL A A 124 124 . 26.153 48.691 23.994  1.00 72.09  1 . C ? 
ATOM   901  N   N   . LYS LYS LYS A A 125 125 . 28.480 46.784 27.440  1.00 84.78  1 . N ? 
ATOM   902  CA  CA  . LYS LYS LYS A A 125 125 . 28.853 46.441 28.813  1.00 90.24  1 . C ? 
ATOM   903  C   C   . LYS LYS LYS A A 125 125 . 30.195 47.049 29.188  1.00 86.67  1 . C ? 
ATOM   904  O   O   . LYS LYS LYS A A 125 125 . 30.359 47.593 30.290  1.00 82.80  1 . O ? 
ATOM   905  CB  CB  . LYS LYS LYS A A 125 125 . 28.895 44.922 28.992  1.00 97.17  1 . C ? 
ATOM   906  CG  CG  . LYS LYS LYS A A 125 125 . 28.787 44.447 30.440  1.00 101.83 1 . C ? 
ATOM   907  CD  CD  . LYS LYS LYS A A 125 125 . 30.126 44.015 31.035  1.00 110.41 1 . C ? 
ATOM   908  CE  CE  . LYS LYS LYS A A 125 125 . 29.938 43.257 32.363  1.00 115.72 1 . C ? 
ATOM   909  NZ  NZ  . LYS LYS LYS A A 125 125 . 31.216 43.022 33.101  1.00 118.80 1 . N ? 
ATOM   910  N   N   . TYR TYR TYR A A 126 126 . 31.164 46.990 28.275  1.00 83.45  1 . N ? 
ATOM   911  CA  CA  . TYR TYR TYR A A 126 126 . 32.445 47.614 28.565  1.00 80.40  1 . C ? 
ATOM   912  C   C   . TYR TYR TYR A A 126 126 . 32.271 49.094 28.865  1.00 78.58  1 . C ? 
ATOM   913  O   O   . TYR TYR TYR A A 126 126 . 32.934 49.634 29.756  1.00 78.05  1 . O ? 
ATOM   914  CB  CB  . TYR TYR TYR A A 126 126 . 33.413 47.421 27.406  1.00 74.42  1 . C ? 
ATOM   915  CG  CG  . TYR TYR TYR A A 126 126 . 34.628 48.287 27.561  1.00 72.60  1 . C ? 
ATOM   916  CD1 CD1 . TYR TYR TYR A A 126 126 . 35.687 47.886 28.374  1.00 73.26  1 . C ? 
ATOM   917  CD2 CD2 . TYR TYR TYR A A 126 126 . 34.712 49.528 26.923  1.00 69.89  1 . C ? 
ATOM   918  CE1 CE1 . TYR TYR TYR A A 126 126 . 36.818 48.685 28.543  1.00 74.53  1 . C ? 
ATOM   919  CE2 CE2 . TYR TYR TYR A A 126 126 . 35.839 50.342 27.089  1.00 74.26  1 . C ? 
ATOM   920  CZ  CZ  . TYR TYR TYR A A 126 126 . 36.883 49.912 27.903  1.00 77.15  1 . C ? 
ATOM   921  OH  OH  . TYR TYR TYR A A 126 126 . 37.995 50.705 28.060  1.00 77.60  1 . O ? 
ATOM   922  N   N   . LEU LEU LEU A A 127 127 . 31.385 49.769 28.128  1.00 75.77  1 . N ? 
ATOM   923  CA  CA  . LEU LEU LEU A A 127 127 . 31.205 51.200 28.350  1.00 71.19  1 . C ? 
ATOM   924  C   C   . LEU LEU LEU A A 127 127 . 30.475 51.475 29.658  1.00 66.21  1 . C ? 
ATOM   925  O   O   . LEU LEU LEU A A 127 127 . 30.833 52.408 30.375  1.00 69.84  1 . O ? 
ATOM   926  CB  CB  . LEU LEU LEU A A 127 127 . 30.457 51.830 27.177  1.00 68.34  1 . C ? 
ATOM   927  CG  CG  . LEU LEU LEU A A 127 127 . 31.240 51.782 25.870  1.00 71.21  1 . C ? 
ATOM   928  CD1 CD1 . LEU LEU LEU A A 127 127 . 30.389 52.302 24.726  1.00 65.52  1 . C ? 
ATOM   929  CD2 CD2 . LEU LEU LEU A A 127 127 . 32.531 52.576 26.007  1.00 61.55  1 . C ? 
ATOM   930  N   N   . TYR TYR TYR A A 128 128 . 29.434 50.699 29.974  1.00 67.68  1 . N ? 
ATOM   931  CA  CA  . TYR TYR TYR A A 128 128 . 28.758 50.866 31.257  1.00 76.48  1 . C ? 
ATOM   932  C   C   . TYR TYR TYR A A 128 128 . 29.745 50.711 32.404  1.00 81.88  1 . C ? 
ATOM   933  O   O   . TYR TYR TYR A A 128 128 . 29.876 51.592 33.270  1.00 79.02  1 . O ? 
ATOM   934  CB  CB  . TYR TYR TYR A A 128 128 . 27.632 49.843 31.413  1.00 76.91  1 . C ? 
ATOM   935  CG  CG  . TYR TYR TYR A A 128 128 . 26.385 50.111 30.617  1.00 74.72  1 . C ? 
ATOM   936  CD1 CD1 . TYR TYR TYR A A 128 128 . 26.226 51.287 29.903  1.00 74.88  1 . C ? 
ATOM   937  CD2 CD2 . TYR TYR TYR A A 128 128 . 25.357 49.179 30.589  1.00 75.86  1 . C ? 
ATOM   938  CE1 CE1 . TYR TYR TYR A A 128 128 . 25.067 51.521 29.160  1.00 78.07  1 . C ? 
ATOM   939  CE2 CE2 . TYR TYR TYR A A 128 128 . 24.208 49.397 29.859  1.00 77.88  1 . C ? 
ATOM   940  CZ  CZ  . TYR TYR TYR A A 128 128 . 24.065 50.571 29.145  1.00 80.91  1 . C ? 
ATOM   941  OH  OH  . TYR TYR TYR A A 128 128 . 22.912 50.783 28.409  1.00 80.99  1 . O ? 
ATOM   942  N   N   . ASN ASN ASN A A 129 129 . 30.447 49.581 32.415  1.00 84.37  1 . N ? 
ATOM   943  CA  CA  . ASN ASN ASN A A 129 129 . 31.504 49.351 33.384  1.00 81.99  1 . C ? 
ATOM   944  C   C   . ASN ASN ASN A A 129 129 . 32.391 50.577 33.515  1.00 81.45  1 . C ? 
ATOM   945  O   O   . ASN ASN ASN A A 129 129 . 32.575 51.115 34.614  1.00 89.74  1 . O ? 
ATOM   946  CB  CB  . ASN ASN ASN A A 129 129 . 32.312 48.134 32.954  1.00 93.14  1 . C ? 
ATOM   947  CG  CG  . ASN ASN ASN A A 129 129 . 33.051 47.506 34.092  1.00 112.84 1 . C ? 
ATOM   948  OD1 OD1 . ASN ASN ASN A A 129 129 . 32.620 47.582 35.244  1.00 120.83 1 . O ? 
ATOM   949  ND2 ND2 . ASN ASN ASN A A 129 129 . 34.180 46.878 33.787  1.00 118.91 1 . N ? 
ATOM   950  N   N   . LEU LEU LEU A A 130 130 . 32.924 51.056 32.391  1.00 74.70  1 . N ? 
ATOM   951  CA  CA  . LEU LEU LEU A A 130 130 . 33.814 52.210 32.435  1.00 76.67  1 . C ? 
ATOM   952  C   C   . LEU LEU LEU A A 130 130 . 33.091 53.458 32.938  1.00 75.94  1 . C ? 
ATOM   953  O   O   . LEU LEU LEU A A 130 130 . 33.719 54.334 33.538  1.00 77.47  1 . O ? 
ATOM   954  CB  CB  . LEU LEU LEU A A 130 130 . 34.423 52.452 31.046  1.00 75.29  1 . C ? 
ATOM   955  CG  CG  . LEU LEU LEU A A 130 130 . 35.420 53.605 30.864  1.00 74.74  1 . C ? 
ATOM   956  CD1 CD1 . LEU LEU LEU A A 130 130 . 36.812 53.246 31.389  1.00 71.69  1 . C ? 
ATOM   957  CD2 CD2 . LEU LEU LEU A A 130 130 . 35.495 54.076 29.412  1.00 68.79  1 . C ? 
ATOM   958  N   N   . TYR TYR TYR A A 131 131 . 31.776 53.552 32.717  1.00 78.06  1 . N ? 
ATOM   959  CA  CA  . TYR TYR TYR A A 131 131 . 31.001 54.700 33.197  1.00 82.92  1 . C ? 
ATOM   960  C   C   . TYR TYR TYR A A 131 131 . 30.861 54.695 34.710  1.00 85.41  1 . C ? 
ATOM   961  O   O   . TYR TYR TYR A A 131 131 . 30.742 55.762 35.315  1.00 83.41  1 . O ? 
ATOM   962  CB  CB  . TYR TYR TYR A A 131 131 . 29.610 54.685 32.565  1.00 83.94  1 . C ? 
ATOM   963  CG  CG  . TYR TYR TYR A A 131 131 . 28.752 55.937 32.707  1.00 83.21  1 . C ? 
ATOM   964  CD1 CD1 . TYR TYR TYR A A 131 131 . 29.231 57.192 32.337  1.00 83.62  1 . C ? 
ATOM   965  CD2 CD2 . TYR TYR TYR A A 131 131 . 27.434 55.848 33.138  1.00 83.90  1 . C ? 
ATOM   966  CE1 CE1 . TYR TYR TYR A A 131 131 . 28.426 58.328 32.433  1.00 86.26  1 . C ? 
ATOM   967  CE2 CE2 . TYR TYR TYR A A 131 131 . 26.626 56.975 33.233  1.00 87.73  1 . C ? 
ATOM   968  CZ  CZ  . TYR TYR TYR A A 131 131 . 27.126 58.210 32.882  1.00 89.55  1 . C ? 
ATOM   969  OH  OH  . TYR TYR TYR A A 131 131 . 26.314 59.320 32.974  1.00 92.67  1 . O ? 
ATOM   970  N   N   . ASP ASP ASP A A 132 132 . 30.843 53.507 35.322  1.00 84.63  1 . N ? 
ATOM   971  CA  CA  . ASP ASP ASP A A 132 132 . 30.704 53.354 36.759  1.00 88.05  1 . C ? 
ATOM   972  C   C   . ASP ASP ASP A A 132 132 . 32.027 53.418 37.488  1.00 94.47  1 . C ? 
ATOM   973  O   O   . ASP ASP ASP A A 132 132 . 32.035 53.683 38.695  1.00 103.72 1 . O ? 
ATOM   974  CB  CB  . ASP ASP ASP A A 132 132 . 30.033 52.016 37.084  1.00 92.37  1 . C ? 
ATOM   975  CG  CG  . ASP ASP ASP A A 132 132 . 28.657 51.909 36.497  1.00 100.10 1 . C ? 
ATOM   976  OD1 OD1 . ASP ASP ASP A A 132 132 . 27.949 52.934 36.510  1.00 103.41 1 . O ? 
ATOM   977  OD2 OD2 . ASP ASP ASP A A 132 132 . 28.289 50.817 36.004  1.00 105.08 1 . O ? 
ATOM   978  N   N   . LYS LYS LYS A A 133 133 . 33.139 53.185 36.794  1.00 90.89  1 . N ? 
ATOM   979  CA  CA  . LYS LYS LYS A A 133 133 . 34.446 53.106 37.436  1.00 89.65  1 . C ? 
ATOM   980  C   C   . LYS LYS LYS A A 133 133 . 35.393 54.252 37.113  1.00 89.66  1 . C ? 
ATOM   981  O   O   . LYS LYS LYS A A 133 133 . 36.260 54.556 37.932  1.00 92.18  1 . O ? 
ATOM   982  CB  CB  . LYS LYS LYS A A 133 133 . 35.139 51.788 37.078  1.00 90.73  1 . C ? 
ATOM   983  CG  CG  . LYS LYS LYS A A 133 133 . 34.417 50.563 37.619  1.00 98.02  1 . C ? 
ATOM   984  CD  CD  . LYS LYS LYS A A 133 133 . 35.310 49.336 37.610  1.00 101.37 1 . C ? 
ATOM   985  CE  CE  . LYS LYS LYS A A 133 133 . 34.480 48.059 37.694  1.00 107.10 1 . C ? 
ATOM   986  NZ  NZ  . LYS LYS LYS A A 133 133 . 33.578 48.029 38.882  1.00 111.15 1 . N ? 
ATOM   987  N   N   . ASN ASN ASN A A 134 134 . 35.264 54.894 35.960  1.00 89.03  1 . N ? 
ATOM   988  CA  CA  . ASN ASN ASN A A 134 134 . 36.162 55.977 35.573  1.00 90.22  1 . C ? 
ATOM   989  C   C   . ASN ASN ASN A A 134 134 . 35.407 57.286 35.727  1.00 87.62  1 . C ? 
ATOM   990  O   O   . ASN ASN ASN A A 134 134 . 34.487 57.579 34.955  1.00 87.47  1 . O ? 
ATOM   991  CB  CB  . ASN ASN ASN A A 134 134 . 36.667 55.791 34.144  1.00 92.57  1 . C ? 
ATOM   992  CG  CG  . ASN ASN ASN A A 134 134 . 37.724 56.810 33.754  1.00 90.33  1 . C ? 
ATOM   993  OD1 OD1 . ASN ASN ASN A A 134 134 . 37.573 58.011 33.995  1.00 95.03  1 . O ? 
ATOM   994  ND2 ND2 . ASN ASN ASN A A 134 134 . 38.799 56.331 33.138  1.00 82.46  1 . N ? 
ATOM   995  N   N   . ILE ILE ILE A A 135 135 . 35.802 58.072 36.719  1.00 85.11  1 . N ? 
ATOM   996  CA  CA  . ILE ILE ILE A A 135 135 . 35.048 59.272 37.019  1.00 86.87  1 . C ? 
ATOM   997  C   C   . ILE ILE ILE A A 135 135 . 35.362 60.373 36.029  1.00 85.45  1 . C ? 
ATOM   998  O   O   . ILE ILE ILE A A 135 135 . 34.523 61.246 35.792  1.00 87.54  1 . O ? 
ATOM   999  CB  CB  . ILE ILE ILE A A 135 135 . 35.321 59.703 38.464  1.00 98.62  1 . C ? 
ATOM   1000 CG1 CG1 . ILE ILE ILE A A 135 135 . 35.197 58.497 39.392  1.00 104.52 1 . C ? 
ATOM   1001 CG2 CG2 . ILE ILE ILE A A 135 135 . 34.336 60.793 38.892  1.00 97.84  1 . C ? 
ATOM   1002 CD1 CD1 . ILE ILE ILE A A 135 135 . 34.883 58.888 40.830  1.00 112.99 1 . C ? 
ATOM   1003 N   N   . ASN ASN ASN A A 136 136 . 36.555 60.354 35.424  1.00 88.94  1 . N ? 
ATOM   1004 CA  CA  . ASN ASN ASN A A 136 136 . 36.826 61.253 34.300  1.00 87.21  1 . C ? 
ATOM   1005 C   C   . ASN ASN ASN A A 136 136 . 35.892 60.969 33.133  1.00 87.18  1 . C ? 
ATOM   1006 O   O   . ASN ASN ASN A A 136 136 . 35.379 61.895 32.490  1.00 89.68  1 . O ? 
ATOM   1007 CB  CB  . ASN ASN ASN A A 136 136 . 38.273 61.112 33.840  1.00 85.74  1 . C ? 
ATOM   1008 CG  CG  . ASN ASN ASN A A 136 136 . 39.255 61.597 34.863  1.00 90.00  1 . C ? 
ATOM   1009 OD1 OD1 . ASN ASN ASN A A 136 136 . 39.401 62.802 35.074  1.00 91.73  1 . O ? 
ATOM   1010 ND2 ND2 . ASN ASN ASN A A 136 136 . 39.945 60.666 35.507  1.00 90.87  1 . N ? 
ATOM   1011 N   N   . PHE PHE PHE A A 137 137 . 35.678 59.689 32.835  1.00 84.78  1 . N ? 
ATOM   1012 CA  CA  . PHE PHE PHE A A 137 137 . 34.744 59.312 31.782  1.00 84.62  1 . C ? 
ATOM   1013 C   C   . PHE PHE PHE A A 137 137 . 33.322 59.674 32.170  1.00 90.93  1 . C ? 
ATOM   1014 O   O   . PHE PHE PHE A A 137 137 . 32.586 60.279 31.380  1.00 91.39  1 . O ? 
ATOM   1015 CB  CB  . PHE PHE PHE A A 137 137 . 34.853 57.820 31.510  1.00 80.54  1 . C ? 
ATOM   1016 CG  CG  . PHE PHE PHE A A 137 137 . 34.106 57.375 30.305  1.00 79.37  1 . C ? 
ATOM   1017 CD1 CD1 . PHE PHE PHE A A 137 137 . 34.385 57.921 29.058  1.00 76.10  1 . C ? 
ATOM   1018 CD2 CD2 . PHE PHE PHE A A 137 137 . 33.142 56.387 30.401  1.00 79.94  1 . C ? 
ATOM   1019 CE1 CE1 . PHE PHE PHE A A 137 137 . 33.690 57.496 27.930  1.00 73.19  1 . C ? 
ATOM   1020 CE2 CE2 . PHE PHE PHE A A 137 137 . 32.453 55.946 29.273  1.00 78.21  1 . C ? 
ATOM   1021 CZ  CZ  . PHE PHE PHE A A 137 137 . 32.728 56.498 28.035  1.00 70.74  1 . C ? 
ATOM   1022 N   N   . LYS LYS LYS A A 138 138 . 32.921 59.308 33.390  1.00 95.77  1 . N ? 
ATOM   1023 CA  CA  . LYS LYS LYS A A 138 138 . 31.592 59.650 33.881  1.00 96.95  1 . C ? 
ATOM   1024 C   C   . LYS LYS LYS A A 138 138 . 31.331 61.143 33.733  1.00 96.86  1 . C ? 
ATOM   1025 O   O   . LYS LYS LYS A A 138 138 . 30.318 61.565 33.166  1.00 95.06  1 . O ? 
ATOM   1026 CB  CB  . LYS LYS LYS A A 138 138 . 31.450 59.206 35.340  1.00 99.93  1 . C ? 
ATOM   1027 CG  CG  . LYS LYS LYS A A 138 138 . 30.215 59.753 36.049  1.00 106.81 1 . C ? 
ATOM   1028 CD  CD  . LYS LYS LYS A A 138 138 . 30.018 59.144 37.445  1.00 109.62 1 . C ? 
ATOM   1029 CE  CE  . LYS LYS LYS A A 138 138 . 29.675 57.658 37.363  1.00 113.83 1 . C ? 
ATOM   1030 NZ  NZ  . LYS LYS LYS A A 138 138 . 29.420 57.016 38.684  1.00 124.82 1 . N ? 
ATOM   1031 N   N   . ASN ASN ASN A A 139 139 . 32.268 61.962 34.192  1.00 99.56  1 . N ? 
ATOM   1032 CA  CA  . ASN ASN ASN A A 139 139 . 32.013 63.391 34.196  1.00 96.80  1 . C ? 
ATOM   1033 C   C   . ASN ASN ASN A A 139 139 . 32.046 63.973 32.798  1.00 89.66  1 . C ? 
ATOM   1034 O   O   . ASN ASN ASN A A 139 139 . 31.317 64.929 32.516  1.00 87.28  1 . O ? 
ATOM   1035 CB  CB  . ASN ASN ASN A A 139 139 . 33.003 64.078 35.118  1.00 101.12 1 . C ? 
ATOM   1036 CG  CG  . ASN ASN ASN A A 139 139 . 32.780 63.687 36.557  1.00 110.14 1 . C ? 
ATOM   1037 OD1 OD1 . ASN ASN ASN A A 139 139 . 33.722 63.499 37.326  1.00 113.61 1 . O ? 
ATOM   1038 ND2 ND2 . ASN ASN ASN A A 139 139 . 31.511 63.531 36.926  1.00 112.72 1 . N ? 
ATOM   1039 N   N   . TYR TYR TYR A A 140 140 . 32.850 63.403 31.901  1.00 88.02  1 . N ? 
ATOM   1040 CA  CA  . TYR TYR TYR A A 140 140 . 32.829 63.885 30.525  1.00 84.47  1 . C ? 
ATOM   1041 C   C   . TYR TYR TYR A A 140 140 . 31.475 63.604 29.889  1.00 91.58  1 . C ? 
ATOM   1042 O   O   . TYR TYR TYR A A 140 140 . 30.850 64.502 29.313  1.00 100.16 1 . O ? 
ATOM   1043 CB  CB  . TYR TYR TYR A A 140 140 . 33.960 63.245 29.719  1.00 77.84  1 . C ? 
ATOM   1044 CG  CG  . TYR TYR TYR A A 140 140 . 34.307 63.982 28.426  1.00 75.38  1 . C ? 
ATOM   1045 CD1 CD1 . TYR TYR TYR A A 140 140 . 35.174 65.052 28.442  1.00 72.35  1 . C ? 
ATOM   1046 CD2 CD2 . TYR TYR TYR A A 140 140 . 33.768 63.598 27.193  1.00 74.25  1 . C ? 
ATOM   1047 CE1 CE1 . TYR TYR TYR A A 140 140 . 35.510 65.738 27.284  1.00 74.96  1 . C ? 
ATOM   1048 CE2 CE2 . TYR TYR TYR A A 140 140 . 34.103 64.287 26.004  1.00 73.46  1 . C ? 
ATOM   1049 CZ  CZ  . TYR TYR TYR A A 140 140 . 34.978 65.360 26.069  1.00 77.56  1 . C ? 
ATOM   1050 OH  OH  . TYR TYR TYR A A 140 140 . 35.343 66.072 24.936  1.00 79.46  1 . O ? 
ATOM   1051 N   N   . ILE ILE ILE A A 141 141 . 30.995 62.361 30.010  1.00 87.62  1 . N ? 
ATOM   1052 CA  CA  . ILE ILE ILE A A 141 141 . 29.710 61.988 29.425  1.00 82.69  1 . C ? 
ATOM   1053 C   C   . ILE ILE ILE A A 141 141 . 28.579 62.839 29.996  1.00 84.21  1 . C ? 
ATOM   1054 O   O   . ILE ILE ILE A A 141 141 . 27.634 63.193 29.282  1.00 85.11  1 . O ? 
ATOM   1055 CB  CB  . ILE ILE ILE A A 141 141 . 29.456 60.488 29.652  1.00 77.52  1 . C ? 
ATOM   1056 CG1 CG1 . ILE ILE ILE A A 141 141 . 30.601 59.652 29.076  1.00 73.41  1 . C ? 
ATOM   1057 CG2 CG2 . ILE ILE ILE A A 141 141 . 28.145 60.066 29.037  1.00 74.72  1 . C ? 
ATOM   1058 CD1 CD1 . ILE ILE ILE A A 141 141 . 30.626 59.597 27.572  1.00 76.50  1 . C ? 
ATOM   1059 N   N   . GLU GLU GLU A A 142 142 . 28.660 63.199 31.272  1.00 87.76  1 . N ? 
ATOM   1060 CA  CA  . GLU GLU GLU A A 142 142 . 27.551 63.915 31.891  1.00 97.42  1 . C ? 
ATOM   1061 C   C   . GLU GLU GLU A A 142 142 . 27.556 65.384 31.504  1.00 105.26 1 . C ? 
ATOM   1062 O   O   . GLU GLU GLU A A 142 142 . 26.517 65.929 31.115  1.00 108.32 1 . O ? 
ATOM   1063 CB  CB  . GLU GLU GLU A A 142 142 . 27.598 63.749 33.405  1.00 96.30  1 . C ? 
ATOM   1064 CG  CG  . GLU GLU GLU A A 142 142 . 26.937 62.483 33.834  1.00 98.66  1 . C ? 
ATOM   1065 CD  CD  . GLU GLU GLU A A 142 142 . 27.306 62.079 35.224  1.00 106.91 1 . C ? 
ATOM   1066 OE1 OE1 . GLU GLU GLU A A 142 142 . 26.712 61.099 35.721  1.00 111.97 1 . O ? 
ATOM   1067 OE2 OE2 . GLU GLU GLU A A 142 142 . 28.187 62.734 35.818  1.00 110.20 1 . O ? 
ATOM   1068 N   N   . ASN ASN ASN A A 143 143 . 28.717 66.042 31.616  1.00 108.15 1 . N ? 
ATOM   1069 CA  CA  . ASN ASN ASN A A 143 143 . 28.871 67.375 31.041  1.00 109.57 1 . C ? 
ATOM   1070 C   C   . ASN ASN ASN A A 143 143 . 28.371 67.394 29.612  1.00 105.27 1 . C ? 
ATOM   1071 O   O   . ASN ASN ASN A A 143 143 . 27.745 68.362 29.165  1.00 112.40 1 . O ? 
ATOM   1072 CB  CB  . ASN ASN ASN A A 143 143 . 30.336 67.801 31.077  1.00 113.99 1 . C ? 
ATOM   1073 CG  CG  . ASN ASN ASN A A 143 143 . 30.813 68.119 32.467  1.00 123.10 1 . C ? 
ATOM   1074 OD1 OD1 . ASN ASN ASN A A 143 143 . 30.210 68.932 33.172  1.00 128.36 1 . O ? 
ATOM   1075 ND2 ND2 . ASN ASN ASN A A 143 143 . 31.902 67.481 32.877  1.00 124.84 1 . N ? 
ATOM   1076 N   N   . PHE PHE PHE A A 144 144 . 28.628 66.312 28.889  1.00 96.50  1 . N ? 
ATOM   1077 CA  CA  . PHE PHE PHE A A 144 144 . 28.158 66.191 27.519  1.00 95.49  1 . C ? 
ATOM   1078 C   C   . PHE PHE PHE A A 144 144 . 26.649 66.335 27.436  1.00 96.58  1 . C ? 
ATOM   1079 O   O   . PHE PHE PHE A A 144 144 . 26.131 67.133 26.647  1.00 102.90 1 . O ? 
ATOM   1080 CB  CB  . PHE PHE PHE A A 144 144 . 28.584 64.840 26.978  1.00 94.93  1 . C ? 
ATOM   1081 CG  CG  . PHE PHE PHE A A 144 144 . 28.933 64.855 25.548  1.00 88.53  1 . C ? 
ATOM   1082 CD1 CD1 . PHE PHE PHE A A 144 144 . 30.169 65.321 25.142  1.00 86.16  1 . C ? 
ATOM   1083 CD2 CD2 . PHE PHE PHE A A 144 144 . 28.046 64.386 24.609  1.00 79.72  1 . C ? 
ATOM   1084 CE1 CE1 . PHE PHE PHE A A 144 144 . 30.514 65.330 23.825  1.00 80.21  1 . C ? 
ATOM   1085 CE2 CE2 . PHE PHE PHE A A 144 144 . 28.393 64.394 23.293  1.00 83.59  1 . C ? 
ATOM   1086 CZ  CZ  . PHE PHE PHE A A 144 144 . 29.633 64.870 22.902  1.00 79.27  1 . C ? 
ATOM   1087 N   N   . VAL VAL VAL A A 145 145 . 25.922 65.540 28.226  1.00 94.18  1 . N ? 
ATOM   1088 CA  CA  . VAL VAL VAL A A 145 145 . 24.472 65.690 28.285  1.00 91.54  1 . C ? 
ATOM   1089 C   C   . VAL VAL VAL A A 145 145 . 24.102 67.087 28.765  1.00 92.10  1 . C ? 
ATOM   1090 O   O   . VAL VAL VAL A A 145 145 . 23.171 67.714 28.242  1.00 92.25  1 . O ? 
ATOM   1091 CB  CB  . VAL VAL VAL A A 145 145 . 23.857 64.613 29.192  1.00 84.37  1 . C ? 
ATOM   1092 CG1 CG1 . VAL VAL VAL A A 145 145 . 22.359 64.807 29.261  1.00 86.82  1 . C ? 
ATOM   1093 CG2 CG2 . VAL VAL VAL A A 145 145 . 24.194 63.239 28.689  1.00 78.00  1 . C ? 
ATOM   1094 N   N   . LYS LYS LYS A A 146 146 . 24.828 67.595 29.766  1.00 91.66  1 . N ? 
ATOM   1095 CA  CA  . LYS LYS LYS A A 146 146 . 24.493 68.891 30.353  1.00 93.08  1 . C ? 
ATOM   1096 C   C   . LYS LYS LYS A A 146 146 . 24.537 69.991 29.312  1.00 99.25  1 . C ? 
ATOM   1097 O   O   . LYS LYS LYS A A 146 146 . 23.739 70.931 29.355  1.00 102.52 1 . O ? 
ATOM   1098 CB  CB  . LYS LYS LYS A A 146 146 . 25.451 69.222 31.492  1.00 90.67  1 . C ? 
ATOM   1099 CG  CG  . LYS LYS LYS A A 146 146 . 25.175 68.478 32.776  1.00 94.81  1 . C ? 
ATOM   1100 CD  CD  . LYS LYS LYS A A 146 146 . 26.255 68.771 33.805  1.00 101.84 1 . C ? 
ATOM   1101 CE  CE  . LYS LYS LYS A A 146 146 . 26.599 70.257 33.858  1.00 109.32 1 . C ? 
ATOM   1102 NZ  NZ  . LYS LYS LYS A A 146 146 . 25.463 71.116 34.304  1.00 116.49 1 . N ? 
ATOM   1103 N   N   . GLU GLU GLU A A 147 147 . 25.463 69.891 28.365  1.00 106.21 1 . N ? 
ATOM   1104 CA  CA  . GLU GLU GLU A A 147 147 . 25.554 70.922 27.346  1.00 112.95 1 . C ? 
ATOM   1105 C   C   . GLU GLU GLU A A 147 147 . 24.413 70.803 26.353  1.00 114.45 1 . C ? 
ATOM   1106 O   O   . GLU GLU GLU A A 147 147 . 23.716 71.786 26.081  1.00 120.33 1 . O ? 
ATOM   1107 CB  CB  . GLU GLU GLU A A 147 147 . 26.895 70.843 26.640  1.00 120.00 1 . C ? 
ATOM   1108 CG  CG  . GLU GLU GLU A A 147 147 . 27.744 72.055 26.900  1.00 130.35 1 . C ? 
ATOM   1109 CD  CD  . GLU GLU GLU A A 147 147 . 28.703 72.312 25.772  1.00 139.05 1 . C ? 
ATOM   1110 OE1 OE1 . GLU GLU GLU A A 147 147 . 29.888 72.600 26.045  1.00 141.61 1 . O ? 
ATOM   1111 OE2 OE2 . GLU GLU GLU A A 147 147 . 28.267 72.211 24.605  1.00 142.74 1 . O ? 
ATOM   1112 N   N   . TRP TRP TRP A A 148 148 . 24.211 69.603 25.802  1.00 112.49 1 . N ? 
ATOM   1113 CA  CA  . TRP TRP TRP A A 148 148 . 23.075 69.361 24.920  1.00 112.80 1 . C ? 
ATOM   1114 C   C   . TRP TRP TRP A A 148 148 . 21.814 70.004 25.485  1.00 107.99 1 . C ? 
ATOM   1115 O   O   . TRP TRP TRP A A 148 148 . 21.183 70.845 24.837  1.00 111.92 1 . O ? 
ATOM   1116 CB  CB  . TRP TRP TRP A A 148 148 . 22.869 67.852 24.731  1.00 116.08 1 . C ? 
ATOM   1117 CG  CG  . TRP TRP TRP A A 148 148 . 23.173 67.205 23.353  1.00 121.52 1 . C ? 
ATOM   1118 CD1 CD1 . TRP TRP TRP A A 148 148 . 23.203 65.859 23.099  1.00 120.66 1 . C ? 
ATOM   1119 CD2 CD2 . TRP TRP TRP A A 148 148 . 23.465 67.848 22.085  1.00 127.63 1 . C ? 
ATOM   1120 NE1 NE1 . TRP TRP TRP A A 148 148 . 23.496 65.623 21.780  1.00 122.71 1 . N ? 
ATOM   1121 CE2 CE2 . TRP TRP TRP A A 148 148 . 23.663 66.819 21.133  1.00 127.40 1 . C ? 
ATOM   1122 CE3 CE3 . TRP TRP TRP A A 148 148 . 23.586 69.182 21.663  1.00 133.35 1 . C ? 
ATOM   1123 CZ2 CZ2 . TRP TRP TRP A A 148 148 . 23.974 67.083 19.787  1.00 130.16 1 . C ? 
ATOM   1124 CZ3 CZ3 . TRP TRP TRP A A 148 148 . 23.898 69.440 20.318  1.00 135.57 1 . C ? 
ATOM   1125 CH2 CH2 . TRP TRP TRP A A 148 148 . 24.086 68.394 19.403  1.00 132.42 1 . C ? 
ATOM   1126 N   N   . VAL VAL VAL A A 149 149 . 21.472 69.668 26.730  1.00 100.44 1 . N ? 
ATOM   1127 CA  CA  . VAL VAL VAL A A 149 149 . 20.198 70.106 27.288  1.00 102.92 1 . C ? 
ATOM   1128 C   C   . VAL VAL VAL A A 149 149 . 20.213 71.544 27.779  1.00 104.25 1 . C ? 
ATOM   1129 O   O   . VAL VAL VAL A A 149 149 . 19.142 72.102 28.049  1.00 104.67 1 . O ? 
ATOM   1130 CB  CB  . VAL VAL VAL A A 149 149 . 19.771 69.186 28.445  1.00 105.09 1 . C ? 
ATOM   1131 CG1 CG1 . VAL VAL VAL A A 149 149 . 20.026 67.737 28.092  1.00 99.12  1 . C ? 
ATOM   1132 CG2 CG2 . VAL VAL VAL A A 149 149 . 20.511 69.569 29.719  1.00 108.71 1 . C ? 
ATOM   1133 N   N   . SER SER SER A A 150 150 . 21.384 72.169 27.910  1.00 101.53 1 . N ? 
ATOM   1134 CA  CA  . SER SER SER A A 150 150 . 21.370 73.566 28.326  1.00 103.31 1 . C ? 
ATOM   1135 C   C   . SER SER SER A A 150 150 . 20.933 74.502 27.213  1.00 106.60 1 . C ? 
ATOM   1136 O   O   . SER SER SER A A 150 150 . 20.954 75.720 27.406  1.00 108.77 1 . O ? 
ATOM   1137 CB  CB  . SER SER SER A A 150 150 . 22.739 73.993 28.839  1.00 102.07 1 . C ? 
ATOM   1138 OG  OG  . SER SER SER A A 150 150 . 23.562 74.375 27.761  1.00 103.02 1 . O ? 
ATOM   1139 N   N   . LYS LYS LYS A A 151 151 . 20.563 73.969 26.054  1.00 110.85 1 . N ? 
ATOM   1140 CA  CA  . LYS LYS LYS A A 151 151 . 19.877 74.733 25.029  1.00 121.63 1 . C ? 
ATOM   1141 C   C   . LYS LYS LYS A A 151 151 . 18.413 74.346 24.920  1.00 126.75 1 . C ? 
ATOM   1142 O   O   . LYS LYS LYS A A 151 151 . 17.665 74.996 24.185  1.00 132.60 1 . O ? 
ATOM   1143 CB  CB  . LYS LYS LYS A A 151 151 . 20.569 74.550 23.677  1.00 126.64 1 . C ? 
ATOM   1144 CG  CG  . LYS LYS LYS A A 151 151 . 20.807 75.854 22.922  1.00 133.63 1 . C ? 
ATOM   1145 CD  CD  . LYS LYS LYS A A 151 151 . 21.765 75.635 21.756  1.00 133.07 1 . C ? 
ATOM   1146 CE  CE  . LYS LYS LYS A A 151 151 . 22.040 76.918 20.992  1.00 136.40 1 . C ? 
ATOM   1147 NZ  NZ  . LYS LYS LYS A A 151 151 . 23.023 76.680 19.894  1.00 135.50 1 . N ? 
ATOM   1148 N   N   . GLU GLU GLU A A 152 152 . 17.989 73.297 25.618  1.00 124.92 1 . N ? 
ATOM   1149 CA  CA  . GLU GLU GLU A A 152 152 . 16.573 73.011 25.773  1.00 126.82 1 . C ? 
ATOM   1150 C   C   . GLU GLU GLU A A 152 152 . 15.985 73.903 26.850  1.00 129.31 1 . C ? 
ATOM   1151 O   O   . GLU GLU GLU A A 152 152 . 16.620 74.169 27.875  1.00 129.39 1 . O ? 
ATOM   1152 CB  CB  . GLU GLU GLU A A 152 152 . 16.346 71.550 26.145  1.00 125.56 1 . C ? 
ATOM   1153 CG  CG  . GLU GLU GLU A A 152 152 . 16.610 70.596 25.024  1.00 127.20 1 . C ? 
ATOM   1154 CD  CD  . GLU GLU GLU A A 152 152 . 15.534 69.554 24.925  1.00 131.64 1 . C ? 
ATOM   1155 OE1 OE1 . GLU GLU GLU A A 152 152 . 14.465 69.753 25.549  1.00 135.70 1 . O ? 
ATOM   1156 OE2 OE2 . GLU GLU GLU A A 152 152 . 15.757 68.541 24.231  1.00 130.36 1 . O ? 
ATOM   1157 N   N   . LYS LYS LYS A A 153 153 . 14.760 74.365 26.613  1.00 130.53 1 . N ? 
ATOM   1158 CA  CA  . LYS LYS LYS A A 153 153 . 14.099 75.199 27.604  1.00 127.80 1 . C ? 
ATOM   1159 C   C   . LYS LYS LYS A A 153 153 . 13.852 74.427 28.896  1.00 121.04 1 . C ? 
ATOM   1160 O   O   . LYS LYS LYS A A 153 153 . 13.977 74.991 29.987  1.00 120.66 1 . O ? 
ATOM   1161 CB  CB  . LYS LYS LYS A A 153 153 . 12.806 75.759 27.007  1.00 131.47 1 . C ? 
ATOM   1162 CG  CG  . LYS LYS LYS A A 153 153 . 13.070 76.660 25.792  1.00 132.06 1 . C ? 
ATOM   1163 CD  CD  . LYS LYS LYS A A 153 153 . 12.252 76.266 24.570  1.00 131.14 1 . C ? 
ATOM   1164 CE  CE  . LYS LYS LYS A A 153 153 . 12.320 74.768 24.292  1.00 124.48 1 . C ? 
ATOM   1165 NZ  NZ  . LYS LYS LYS A A 153 153 . 13.679 74.251 23.999  1.00 117.09 1 . N ? 
ATOM   1166 N   N   . ARG ARG ARG A A 154 154 . 13.565 73.133 28.797  1.00 118.47 1 . N ? 
ATOM   1167 CA  CA  . ARG ARG ARG A A 154 154 . 13.319 72.315 29.975  1.00 118.63 1 . C ? 
ATOM   1168 C   C   . ARG ARG ARG A A 154 154 . 14.612 72.048 30.743  1.00 111.79 1 . C ? 
ATOM   1169 O   O   . ARG ARG ARG A A 154 154 . 15.714 72.088 30.190  1.00 112.64 1 . O ? 
ATOM   1170 CB  CB  . ARG ARG ARG A A 154 154 . 12.686 70.993 29.567  1.00 125.22 1 . C ? 
ATOM   1171 CG  CG  . ARG ARG ARG A A 154 154 . 11.818 71.116 28.342  1.00 139.07 1 . C ? 
ATOM   1172 CD  CD  . ARG ARG ARG A A 154 154 . 11.514 69.754 27.790  1.00 147.97 1 . C ? 
ATOM   1173 NE  NE  . ARG ARG ARG A A 154 154 . 11.059 68.862 28.848  1.00 154.64 1 . N ? 
ATOM   1174 CZ  CZ  . ARG ARG ARG A A 154 154 . 10.781 67.578 28.665  1.00 159.85 1 . C ? 
ATOM   1175 NH1 NH1 . ARG ARG ARG A A 154 154 . 10.916 67.041 27.460  1.00 162.19 1 . N ? 
ATOM   1176 NH2 NH2 . ARG ARG ARG A A 154 154 . 10.372 66.833 29.685  1.00 161.20 1 . N ? 
ATOM   1177 N   N   . THR THR THR A A 155 155 . 14.463 71.744 32.033  1.00 106.26 1 . N ? 
ATOM   1178 CA  CA  . THR THR THR A A 155 155 . 15.592 71.448 32.903  1.00 100.26 1 . C ? 
ATOM   1179 C   C   . THR THR THR A A 155 155 . 15.560 69.997 33.377  1.00 100.63 1 . C ? 
ATOM   1180 O   O   . THR THR THR A A 155 155 . 14.570 69.280 33.201  1.00 104.61 1 . O ? 
ATOM   1181 CB  CB  . THR THR THR A A 155 155 . 15.623 72.396 34.101  1.00 101.33 1 . C ? 
ATOM   1182 OG1 OG1 . THR THR THR A A 155 155 . 14.339 72.416 34.752  1.00 104.25 1 . O ? 
ATOM   1183 CG2 CG2 . THR THR THR A A 155 155 . 15.976 73.794 33.625  1.00 100.99 1 . C ? 
ATOM   1184 N   N   . PHE PHE PHE A A 156 156 . 16.674 69.565 33.969  1.00 98.96  1 . N ? 
ATOM   1185 CA  CA  . PHE PHE PHE A A 156 156 . 16.877 68.165 34.321  1.00 102.27 1 . C ? 
ATOM   1186 C   C   . PHE PHE PHE A A 156 156 . 17.762 68.073 35.556  1.00 100.95 1 . C ? 
ATOM   1187 O   O   . PHE PHE PHE A A 156 156 . 18.668 68.890 35.751  1.00 99.69  1 . O ? 
ATOM   1188 CB  CB  . PHE PHE PHE A A 156 156 . 17.538 67.363 33.179  1.00 105.11 1 . C ? 
ATOM   1189 CG  CG  . PHE PHE PHE A A 156 156 . 16.778 67.400 31.875  1.00 107.39 1 . C ? 
ATOM   1190 CD1 CD1 . PHE PHE PHE A A 156 156 . 17.155 68.271 30.860  1.00 107.26 1 . C ? 
ATOM   1191 CD2 CD2 . PHE PHE PHE A A 156 156 . 15.690 66.565 31.664  1.00 109.06 1 . C ? 
ATOM   1192 CE1 CE1 . PHE PHE PHE A A 156 156 . 16.457 68.310 29.664  1.00 108.66 1 . C ? 
ATOM   1193 CE2 CE2 . PHE PHE PHE A A 156 156 . 14.987 66.601 30.470  1.00 110.29 1 . C ? 
ATOM   1194 CZ  CZ  . PHE PHE PHE A A 156 156 . 15.374 67.475 29.469  1.00 110.68 1 . C ? 
ATOM   1195 N   N   . ASN ASN ASN A A 157 157 . 17.518 67.044 36.369  1.00 102.43 1 . N ? 
ATOM   1196 CA  CA  . ASN ASN ASN A A 157 157 . 18.317 66.815 37.563  1.00 110.39 1 . C ? 
ATOM   1197 C   C   . ASN ASN ASN A A 157 157 . 19.551 65.986 37.220  1.00 111.08 1 . C ? 
ATOM   1198 O   O   . ASN ASN ASN A A 157 157 . 19.745 65.543 36.085  1.00 112.62 1 . O ? 
ATOM   1199 CB  CB  . ASN ASN ASN A A 157 157 . 17.493 66.130 38.657  1.00 115.22 1 . C ? 
ATOM   1200 CG  CG  . ASN ASN ASN A A 157 157 . 17.044 64.724 38.268  1.00 115.84 1 . C ? 
ATOM   1201 OD1 OD1 . ASN ASN ASN A A 157 157 . 17.858 63.852 37.954  1.00 114.22 1 . O ? 
ATOM   1202 ND2 ND2 . ASN ASN ASN A A 157 157 . 15.740 64.495 38.313  1.00 117.28 1 . N ? 
ATOM   1203 N   N   . ASN ASN ASN A A 158 158 . 20.380 65.739 38.233  1.00 118.30 1 . N ? 
ATOM   1204 CA  CA  . ASN ASN ASN A A 158 158 . 21.643 65.050 38.004  1.00 118.61 1 . C ? 
ATOM   1205 C   C   . ASN ASN ASN A A 158 158 . 21.464 63.554 37.808  1.00 113.98 1 . C ? 
ATOM   1206 O   O   . ASN ASN ASN A A 158 158 . 22.240 62.931 37.066  1.00 104.22 1 . O ? 
ATOM   1207 CB  CB  . ASN ASN ASN A A 158 158 . 22.589 65.329 39.162  1.00 125.58 1 . C ? 
ATOM   1208 CG  CG  . ASN ASN ASN A A 158 158 . 22.956 66.784 39.244  1.00 132.40 1 . C ? 
ATOM   1209 OD1 OD1 . ASN ASN ASN A A 158 158 . 22.265 67.631 38.678  1.00 134.14 1 . O ? 
ATOM   1210 ND2 ND2 . ASN ASN ASN A A 158 158 . 24.046 67.091 39.930  1.00 137.23 1 . N ? 
ATOM   1211 N   N   . ASN ASN ASN A A 159 159 . 20.458 62.966 38.460  1.00 113.80 1 . N ? 
ATOM   1212 CA  CA  . ASN ASN ASN A A 159 159 . 20.149 61.566 38.205  1.00 110.44 1 . C ? 
ATOM   1213 C   C   . ASN ASN ASN A A 159 159 . 19.640 61.380 36.785  1.00 99.34  1 . C ? 
ATOM   1214 O   O   . ASN ASN ASN A A 159 159 . 20.026 60.425 36.105  1.00 98.77  1 . O ? 
ATOM   1215 CB  CB  . ASN ASN ASN A A 159 159 . 19.126 61.049 39.217  1.00 117.22 1 . C ? 
ATOM   1216 CG  CG  . ASN ASN ASN A A 159 159 . 18.701 59.622 38.933  1.00 122.62 1 . C ? 
ATOM   1217 OD1 OD1 . ASN ASN ASN A A 159 159 . 17.512 59.324 38.871  1.00 127.15 1 . O ? 
ATOM   1218 ND2 ND2 . ASN ASN ASN A A 159 159 . 19.673 58.736 38.735  1.00 122.82 1 . N ? 
ATOM   1219 N   N   . GLU GLU GLU A A 160 160 . 18.783 62.292 36.318  1.00 95.82  1 . N ? 
ATOM   1220 CA  CA  . GLU GLU GLU A A 160 160 . 18.346 62.259 34.925  1.00 93.51  1 . C ? 
ATOM   1221 C   C   . GLU GLU GLU A A 160 160 . 19.513 62.492 33.978  1.00 89.82  1 . C ? 
ATOM   1222 O   O   . GLU GLU GLU A A 160 160 . 19.669 61.777 32.985  1.00 81.19  1 . O ? 
ATOM   1223 CB  CB  . GLU GLU GLU A A 160 160 . 17.269 63.305 34.693  1.00 95.91  1 . C ? 
ATOM   1224 CG  CG  . GLU GLU GLU A A 160 160 . 15.971 63.011 35.407  1.00 104.16 1 . C ? 
ATOM   1225 CD  CD  . GLU GLU GLU A A 160 160 . 14.979 64.136 35.253  1.00 109.44 1 . C ? 
ATOM   1226 OE1 OE1 . GLU GLU GLU A A 160 160 . 15.388 65.299 35.433  1.00 112.59 1 . O ? 
ATOM   1227 OE2 OE2 . GLU GLU GLU A A 160 160 . 13.803 63.868 34.937  1.00 112.79 1 . O ? 
ATOM   1228 N   N   . ILE ILE ILE A A 161 161 . 20.345 63.492 34.272  1.00 90.80  1 . N ? 
ATOM   1229 CA  CA  . ILE ILE ILE A A 161 161 . 21.518 63.721 33.446  1.00 87.76  1 . C ? 
ATOM   1230 C   C   . ILE ILE ILE A A 161 161 . 22.360 62.464 33.375  1.00 90.10  1 . C ? 
ATOM   1231 O   O   . ILE ILE ILE A A 161 161 . 22.878 62.100 32.316  1.00 89.89  1 . O ? 
ATOM   1232 CB  CB  . ILE ILE ILE A A 161 161 . 22.326 64.903 33.991  1.00 85.00  1 . C ? 
ATOM   1233 CG1 CG1 . ILE ILE ILE A A 161 161 . 21.579 66.206 33.724  1.00 85.58  1 . C ? 
ATOM   1234 CG2 CG2 . ILE ILE ILE A A 161 161 . 23.720 64.884 33.391  1.00 75.95  1 . C ? 
ATOM   1235 CD1 CD1 . ILE ILE ILE A A 161 161 . 21.099 66.320 32.312  1.00 85.73  1 . C ? 
ATOM   1236 N   N   . ASN ASN ASN A A 162 162 . 22.493 61.773 34.497  1.00 97.19  1 . N ? 
ATOM   1237 CA  CA  . ASN ASN ASN A A 162 162 . 23.295 60.563 34.526  1.00 96.05  1 . C ? 
ATOM   1238 C   C   . ASN ASN ASN A A 162 162 . 22.628 59.431 33.763  1.00 96.00  1 . C ? 
ATOM   1239 O   O   . ASN ASN ASN A A 162 162 . 23.324 58.605 33.161  1.00 97.68  1 . O ? 
ATOM   1240 CB  CB  . ASN ASN ASN A A 162 162 . 23.549 60.160 35.973  1.00 101.58 1 . C ? 
ATOM   1241 CG  CG  . ASN ASN ASN A A 162 162 . 24.324 58.883 36.079  1.00 102.39 1 . C ? 
ATOM   1242 OD1 OD1 . ASN ASN ASN A A 162 162 . 23.770 57.835 36.400  1.00 108.09 1 . O ? 
ATOM   1243 ND2 ND2 . ASN ASN ASN A A 162 162 . 25.623 58.955 35.802  1.00 97.15  1 . N ? 
ATOM   1244 N   N   . LYS LYS LYS A A 163 163 . 21.292 59.375 33.768  1.00 93.32  1 . N ? 
ATOM   1245 CA  CA  . LYS LYS LYS A A 163 163 . 20.598 58.349 32.996  1.00 93.81  1 . C ? 
ATOM   1246 C   C   . LYS LYS LYS A A 163 163 . 20.688 58.630 31.505  1.00 89.88  1 . C ? 
ATOM   1247 O   O   . LYS LYS LYS A A 163 163 . 20.823 57.705 30.701  1.00 88.13  1 . O ? 
ATOM   1248 CB  CB  . LYS LYS LYS A A 163 163 . 19.138 58.246 33.433  1.00 102.76 1 . C ? 
ATOM   1249 CG  CG  . LYS LYS LYS A A 163 163 . 18.914 57.416 34.696  1.00 115.63 1 . C ? 
ATOM   1250 CD  CD  . LYS LYS LYS A A 163 163 . 19.463 55.995 34.544  1.00 121.13 1 . C ? 
ATOM   1251 CE  CE  . LYS LYS LYS A A 163 163 . 19.260 55.165 35.811  1.00 129.53 1 . C ? 
ATOM   1252 NZ  NZ  . LYS LYS LYS A A 163 163 . 19.784 53.780 35.635  1.00 131.72 1 . N ? 
ATOM   1253 N   N   . PHE PHE PHE A A 164 164 . 20.612 59.901 31.115  1.00 90.82  1 . N ? 
ATOM   1254 CA  CA  . PHE PHE PHE A A 164 164 . 20.823 60.259 29.715  1.00 82.87  1 . C ? 
ATOM   1255 C   C   . PHE PHE PHE A A 164 164 . 22.199 59.822 29.241  1.00 75.67  1 . C ? 
ATOM   1256 O   O   . PHE PHE PHE A A 164 164 . 22.364 59.398 28.094  1.00 75.80  1 . O ? 
ATOM   1257 CB  CB  . PHE PHE PHE A A 164 164 . 20.661 61.762 29.527  1.00 85.26  1 . C ? 
ATOM   1258 CG  CG  . PHE PHE PHE A A 164 164 . 19.323 62.287 29.951  1.00 94.13  1 . C ? 
ATOM   1259 CD1 CD1 . PHE PHE PHE A A 164 164 . 18.230 61.442 30.064  1.00 98.03  1 . C ? 
ATOM   1260 CD2 CD2 . PHE PHE PHE A A 164 164 . 19.157 63.632 30.237  1.00 102.56 1 . C ? 
ATOM   1261 CE1 CE1 . PHE PHE PHE A A 164 164 . 16.991 61.932 30.453  1.00 103.23 1 . C ? 
ATOM   1262 CE2 CE2 . PHE PHE PHE A A 164 164 . 17.923 64.127 30.624  1.00 108.61 1 . C ? 
ATOM   1263 CZ  CZ  . PHE PHE PHE A A 164 164 . 16.838 63.274 30.731  1.00 106.36 1 . C ? 
ATOM   1264 N   N   . GLY GLY GLY A A 165 165 . 23.198 59.901 30.116  1.00 72.77  1 . N ? 
ATOM   1265 CA  CA  . GLY GLY GLY A A 165 165 . 24.542 59.510 29.718  1.00 68.73  1 . C ? 
ATOM   1266 C   C   . GLY GLY GLY A A 165 165 . 24.640 58.042 29.356  1.00 71.35  1 . C ? 
ATOM   1267 O   O   . GLY GLY GLY A A 165 165 . 25.240 57.679 28.342  1.00 76.95  1 . O ? 
ATOM   1268 N   N   . ARG ARG ARG A A 166 166 . 24.036 57.173 30.173  1.00 78.33  1 . N ? 
ATOM   1269 CA  CA  . ARG ARG ARG A A 166 166 . 24.051 55.749 29.851  1.00 77.29  1 . C ? 
ATOM   1270 C   C   . ARG ARG ARG A A 166 166 . 23.385 55.477 28.514  1.00 72.21  1 . C ? 
ATOM   1271 O   O   . ARG ARG ARG A A 166 166 . 23.775 54.551 27.799  1.00 69.38  1 . O ? 
ATOM   1272 CB  CB  . ARG ARG ARG A A 166 166 . 23.358 54.947 30.945  1.00 82.16  1 . C ? 
ATOM   1273 CG  CG  . ARG ARG ARG A A 166 166 . 24.127 54.901 32.259  1.00 94.28  1 . C ? 
ATOM   1274 CD  CD  . ARG ARG ARG A A 166 166 . 23.557 53.868 33.215  1.00 102.61 1 . C ? 
ATOM   1275 NE  NE  . ARG ARG ARG A A 166 166 . 24.341 52.637 33.194  1.00 113.76 1 . N ? 
ATOM   1276 CZ  CZ  . ARG ARG ARG A A 166 166 . 25.365 52.383 34.007  1.00 125.65 1 . C ? 
ATOM   1277 NH1 NH1 . ARG ARG ARG A A 166 166 . 25.736 53.273 34.921  1.00 129.12 1 . N ? 
ATOM   1278 NH2 NH2 . ARG ARG ARG A A 166 166 . 26.019 51.234 33.914  1.00 131.27 1 . N ? 
ATOM   1279 N   N   . TYR TYR TYR A A 167 167 . 22.369 56.261 28.174  1.00 70.60  1 . N ? 
ATOM   1280 CA  CA  . TYR TYR TYR A A 167 167 . 21.682 56.077 26.906  1.00 77.24  1 . C ? 
ATOM   1281 C   C   . TYR TYR TYR A A 167 167 . 22.633 56.327 25.743  1.00 72.73  1 . C ? 
ATOM   1282 O   O   . TYR TYR TYR A A 167 167 . 22.658 55.568 24.768  1.00 73.23  1 . O ? 
ATOM   1283 CB  CB  . TYR TYR TYR A A 167 167 . 20.467 57.007 26.859  1.00 84.67  1 . C ? 
ATOM   1284 CG  CG  . TYR TYR TYR A A 167 167 . 19.465 56.804 28.006  1.00 94.39  1 . C ? 
ATOM   1285 CD1 CD1 . TYR TYR TYR A A 167 167 . 18.416 57.701 28.216  1.00 98.30  1 . C ? 
ATOM   1286 CD2 CD2 . TYR TYR TYR A A 167 167 . 19.555 55.707 28.862  1.00 95.94  1 . C ? 
ATOM   1287 CE1 CE1 . TYR TYR TYR A A 167 167 . 17.499 57.512 29.240  1.00 101.19 1 . C ? 
ATOM   1288 CE2 CE2 . TYR TYR TYR A A 167 167 . 18.650 55.519 29.888  1.00 100.15 1 . C ? 
ATOM   1289 CZ  CZ  . TYR TYR TYR A A 167 167 . 17.623 56.420 30.073  1.00 104.69 1 . C ? 
ATOM   1290 OH  OH  . TYR TYR TYR A A 167 167 . 16.716 56.220 31.096  1.00 110.29 1 . O ? 
ATOM   1291 N   N   . ILE ILE ILE A A 168 168 . 23.464 57.352 25.858  1.00 68.82  1 . N ? 
ATOM   1292 CA  CA  . ILE ILE ILE A A 168 168 . 24.460 57.610 24.829  1.00 67.21  1 . C ? 
ATOM   1293 C   C   . ILE ILE ILE A A 168 168 . 25.408 56.423 24.694  1.00 63.78  1 . C ? 
ATOM   1294 O   O   . ILE ILE ILE A A 168 168 . 25.706 55.964 23.587  1.00 69.01  1 . O ? 
ATOM   1295 CB  CB  . ILE ILE ILE A A 168 168 . 25.217 58.904 25.161  1.00 71.17  1 . C ? 
ATOM   1296 CG1 CG1 . ILE ILE ILE A A 168 168 . 24.350 60.126 24.864  1.00 69.39  1 . C ? 
ATOM   1297 CG2 CG2 . ILE ILE ILE A A 168 168 . 26.540 58.949 24.446  1.00 63.86  1 . C ? 
ATOM   1298 CD1 CD1 . ILE ILE ILE A A 168 168 . 24.978 61.422 25.408  1.00 69.48  1 . C ? 
ATOM   1299 N   N   . LEU LEU LEU A A 169 169 . 25.909 55.918 25.815  1.00 62.62  1 . N ? 
ATOM   1300 CA  CA  . LEU LEU LEU A A 169 169 . 26.829 54.788 25.758  1.00 65.78  1 . C ? 
ATOM   1301 C   C   . LEU LEU LEU A A 169 169 . 26.200 53.592 25.059  1.00 69.81  1 . C ? 
ATOM   1302 O   O   . LEU LEU LEU A A 169 169 . 26.910 52.746 24.511  1.00 69.11  1 . O ? 
ATOM   1303 CB  CB  . LEU LEU LEU A A 169 169 . 27.256 54.401 27.169  1.00 68.34  1 . C ? 
ATOM   1304 CG  CG  . LEU LEU LEU A A 169 169 . 27.752 55.582 28.001  1.00 68.34  1 . C ? 
ATOM   1305 CD1 CD1 . LEU LEU LEU A A 169 169 . 28.066 55.128 29.406  1.00 72.25  1 . C ? 
ATOM   1306 CD2 CD2 . LEU LEU LEU A A 169 169 . 28.971 56.198 27.344  1.00 64.86  1 . C ? 
ATOM   1307 N   N   . GLU GLU GLU A A 170 170 . 24.876 53.494 25.088  1.00 68.43  1 . N ? 
ATOM   1308 CA  CA  . GLU GLU GLU A A 170 170 . 24.223 52.362 24.452  1.00 72.80  1 . C ? 
ATOM   1309 C   C   . GLU GLU GLU A A 170 170 . 24.326 52.443 22.935  1.00 70.79  1 . C ? 
ATOM   1310 O   O   . GLU GLU GLU A A 170 170 . 24.387 51.411 22.265  1.00 71.62  1 . O ? 
ATOM   1311 CB  CB  . GLU GLU GLU A A 170 170 . 22.762 52.291 24.904  1.00 71.64  1 . C ? 
ATOM   1312 CG  CG  . GLU GLU GLU A A 170 170 . 22.028 51.145 24.319  1.00 74.32  1 . C ? 
ATOM   1313 CD  CD  . GLU GLU GLU A A 170 170 . 20.735 50.822 25.052  1.00 81.20  1 . C ? 
ATOM   1314 OE1 OE1 . GLU GLU GLU A A 170 170 . 20.417 49.617 25.154  1.00 82.73  1 . O ? 
ATOM   1315 OE2 OE2 . GLU GLU GLU A A 170 170 . 20.041 51.758 25.512  1.00 80.65  1 . O ? 
ATOM   1316 N   N   . GLU GLU GLU A A 171 171 . 24.368 53.651 22.380  1.00 69.89  1 . N ? 
ATOM   1317 CA  CA  . GLU GLU GLU A A 171 171 . 24.470 53.841 20.940  1.00 66.91  1 . C ? 
ATOM   1318 C   C   . GLU GLU GLU A A 171 171 . 25.898 54.039 20.470  1.00 64.05  1 . C ? 
ATOM   1319 O   O   . GLU GLU GLU A A 171 171 . 26.155 53.968 19.266  1.00 66.54  1 . O ? 
ATOM   1320 CB  CB  . GLU GLU GLU A A 171 171 . 23.630 55.038 20.510  1.00 66.84  1 . C ? 
ATOM   1321 CG  CG  . GLU GLU GLU A A 171 171 . 22.193 54.658 20.183  1.00 82.20  1 . C ? 
ATOM   1322 CD  CD  . GLU GLU GLU A A 171 171 . 21.190 55.531 20.899  1.00 97.02  1 . C ? 
ATOM   1323 OE1 OE1 . GLU GLU GLU A A 171 171 . 21.619 56.464 21.625  1.00 93.17  1 . O ? 
ATOM   1324 OE2 OE2 . GLU GLU GLU A A 171 171 . 19.973 55.277 20.733  1.00 108.25 1 . O ? 
ATOM   1325 N   N   . LEU LEU LEU A A 172 172 . 26.820 54.244 21.393  1.00 61.30  1 . N ? 
ATOM   1326 CA  CA  . LEU LEU LEU A A 172 172 . 28.186 54.625 21.041  1.00 60.99  1 . C ? 
ATOM   1327 C   C   . LEU LEU LEU A A 172 172 . 28.908 53.579 20.198  1.00 68.25  1 . C ? 
ATOM   1328 O   O   . LEU LEU LEU A A 172 172 . 29.554 53.959 19.202  1.00 70.75  1 . O ? 
ATOM   1329 CB  CB  . LEU LEU LEU A A 172 172 . 28.941 54.930 22.339  1.00 62.03  1 . C ? 
ATOM   1330 CG  CG  . LEU LEU LEU A A 172 172 . 30.232 55.720 22.250  1.00 63.58  1 . C ? 
ATOM   1331 CD1 CD1 . LEU LEU LEU A A 172 172 . 30.038 56.936 21.350  1.00 60.24  1 . C ? 
ATOM   1332 CD2 CD2 . LEU LEU LEU A A 172 172 . 30.598 56.143 23.656  1.00 72.18  1 . C ? 
ATOM   1333 N   N   . PRO PRO PRO A A 173 173 . 28.866 52.278 20.517  1.00 65.42  1 . N ? 
ATOM   1334 CA  CA  . PRO PRO PRO A A 173 173 . 29.532 51.318 19.621  1.00 65.19  1 . C ? 
ATOM   1335 C   C   . PRO PRO PRO A A 173 173 . 29.018 51.387 18.190  1.00 71.94  1 . C ? 
ATOM   1336 O   O   . PRO PRO PRO A A 173 173 . 29.826 51.410 17.247  1.00 72.48  1 . O ? 
ATOM   1337 CB  CB  . PRO PRO PRO A A 173 173 . 29.243 49.970 20.294  1.00 65.09  1 . C ? 
ATOM   1338 CG  CG  . PRO PRO PRO A A 173 173 . 29.165 50.342 21.802  1.00 63.00  1 . C ? 
ATOM   1339 CD  CD  . PRO PRO PRO A A 173 173 . 28.389 51.630 21.761  1.00 62.12  1 . C ? 
ATOM   1340 N   N   . LEU LEU LEU A A 174 174 . 27.696 51.451 17.998  1.00 71.17  1 . N ? 
ATOM   1341 CA  CA  . LEU LEU LEU A A 174 174 . 27.160 51.595 16.649  1.00 71.00  1 . C ? 
ATOM   1342 C   C   . LEU LEU LEU A A 174 174 . 27.837 52.752 15.932  1.00 72.28  1 . C ? 
ATOM   1343 O   O   . LEU LEU LEU A A 174 174 . 28.226 52.630 14.767  1.00 69.22  1 . O ? 
ATOM   1344 CB  CB  . LEU LEU LEU A A 174 174 . 25.646 51.806 16.690  1.00 72.99  1 . C ? 
ATOM   1345 CG  CG  . LEU LEU LEU A A 174 174 . 24.743 51.158 15.631  1.00 78.92  1 . C ? 
ATOM   1346 CD1 CD1 . LEU LEU LEU A A 174 174 . 23.393 51.841 15.611  1.00 74.82  1 . C ? 
ATOM   1347 CD2 CD2 . LEU LEU LEU A A 174 174 . 25.358 51.160 14.253  1.00 81.50  1 . C ? 
ATOM   1348 N   N   . LEU LEU LEU A A 175 175 . 28.032 53.871 16.634  1.00 68.55  1 . N ? 
ATOM   1349 CA  CA  . LEU LEU LEU A A 175 175 . 28.660 55.017 15.995  1.00 65.89  1 . C ? 
ATOM   1350 C   C   . LEU LEU LEU A A 175 175 . 30.131 54.755 15.680  1.00 61.00  1 . C ? 
ATOM   1351 O   O   . LEU LEU LEU A A 175 175 . 30.673 55.325 14.734  1.00 61.18  1 . O ? 
ATOM   1352 CB  CB  . LEU LEU LEU A A 175 175 . 28.511 56.241 16.891  1.00 65.89  1 . C ? 
ATOM   1353 CG  CG  . LEU LEU LEU A A 175 175 . 27.105 56.825 17.038  1.00 65.11  1 . C ? 
ATOM   1354 CD1 CD1 . LEU LEU LEU A A 175 175 . 27.005 57.683 18.287  1.00 66.96  1 . C ? 
ATOM   1355 CD2 CD2 . LEU LEU LEU A A 175 175 . 26.809 57.678 15.854  1.00 68.58  1 . C ? 
ATOM   1356 N   N   . MET MET MET A A 176 176 . 30.791 53.900 16.443  1.00 64.42  1 . N ? 
ATOM   1357 CA  CA  . MET MET MET A A 176 176 . 32.226 53.759 16.264  1.00 67.99  1 . C ? 
ATOM   1358 C   C   . MET MET MET A A 176 176 . 32.622 52.620 15.341  1.00 71.77  1 . C ? 
ATOM   1359 O   O   . MET MET MET A A 176 176 . 33.558 52.772 14.555  1.00 69.51  1 . O ? 
ATOM   1360 CB  CB  . MET MET MET A A 176 176 . 32.892 53.545 17.600  1.00 66.59  1 . C ? 
ATOM   1361 CG  CG  . MET MET MET A A 176 176 . 33.206 54.833 18.273  1.00 78.13  1 . C ? 
ATOM   1362 SD  SD  . MET MET MET A A 176 176 . 33.972 54.409 19.802  1.00 76.77  1 . S ? 
ATOM   1363 CE  CE  . MET MET MET A A 176 176 . 32.646 53.470 20.515  1.00 84.15  1 . C ? 
ATOM   1364 N   N   . VAL VAL VAL A A 177 177 . 31.958 51.476 15.440  1.00 70.51  1 . N ? 
ATOM   1365 CA  CA  . VAL VAL VAL A A 177 177 . 32.398 50.288 14.734  1.00 76.83  1 . C ? 
ATOM   1366 C   C   . VAL VAL VAL A A 177 177 . 31.375 49.910 13.664  1.00 77.71  1 . C ? 
ATOM   1367 O   O   . VAL VAL VAL A A 177 177 . 30.221 50.343 13.685  1.00 78.12  1 . O ? 
ATOM   1368 CB  CB  . VAL VAL VAL A A 177 177 . 32.640 49.132 15.718  1.00 80.50  1 . C ? 
ATOM   1369 CG1 CG1 . VAL VAL VAL A A 177 177 . 33.490 49.630 16.855  1.00 84.18  1 . C ? 
ATOM   1370 CG2 CG2 . VAL VAL VAL A A 177 177 . 31.345 48.628 16.265  1.00 77.42  1 . C ? 
ATOM   1371 N   N   . GLN GLN GLN A A 178 178 . 31.825 49.100 12.708  1.00 79.44  1 . N ? 
ATOM   1372 CA  CA  . GLN GLN GLN A A 178 178 . 30.946 48.536 11.688  1.00 81.53  1 . C ? 
ATOM   1373 C   C   . GLN GLN GLN A A 178 178 . 30.325 47.255 12.225  1.00 83.88  1 . C ? 
ATOM   1374 O   O   . GLN GLN GLN A A 178 178 . 31.051 46.329 12.609  1.00 88.00  1 . O ? 
ATOM   1375 CB  CB  . GLN GLN GLN A A 178 178 . 31.724 48.249 10.403  1.00 84.19  1 . C ? 
ATOM   1376 CG  CG  . GLN GLN GLN A A 178 178 . 32.302 49.488 9.727   1.00 85.36  1 . C ? 
ATOM   1377 CD  CD  . GLN GLN GLN A A 178 178 . 33.255 49.169 8.587   1.00 87.41  1 . C ? 
ATOM   1378 OE1 OE1 . GLN GLN GLN A A 178 178 . 33.414 48.014 8.194   1.00 94.79  1 . O ? 
ATOM   1379 NE2 NE2 . GLN GLN GLN A A 178 178 . 33.897 50.198 8.055   1.00 86.21  1 . N ? 
ATOM   1380 N   N   . VAL VAL VAL A A 179 179 . 28.989 47.193 12.246  1.00 79.59  1 . N ? 
ATOM   1381 CA  CA  . VAL VAL VAL A A 179 179 . 28.259 46.065 12.815  1.00 80.41  1 . C ? 
ATOM   1382 C   C   . VAL VAL VAL A A 179 179 . 27.278 45.539 11.776  1.00 85.03  1 . C ? 
ATOM   1383 O   O   . VAL VAL VAL A A 179 179 . 27.036 46.159 10.741  1.00 86.42  1 . O ? 
ATOM   1384 CB  CB  . VAL VAL VAL A A 179 179 . 27.515 46.433 14.117  1.00 77.90  1 . C ? 
ATOM   1385 CG1 CG1 . VAL VAL VAL A A 179 179 . 28.470 47.020 15.136  1.00 72.00  1 . C ? 
ATOM   1386 CG2 CG2 . VAL VAL VAL A A 179 179 . 26.407 47.418 13.827  1.00 83.84  1 . C ? 
ATOM   1387 N   N   . LYS LYS LYS A A 180 180 . 26.711 44.375 12.064  1.00 85.85  1 . N ? 
ATOM   1388 CA  CA  . LYS LYS LYS A A 180 180 . 25.743 43.760 11.177  1.00 89.65  1 . C ? 
ATOM   1389 C   C   . LYS LYS LYS A A 180 180 . 24.339 43.962 11.722  1.00 90.11  1 . C ? 
ATOM   1390 O   O   . LYS LYS LYS A A 180 180 . 24.128 43.968 12.939  1.00 89.66  1 . O ? 
ATOM   1391 CB  CB  . LYS LYS LYS A A 180 180 . 26.015 42.266 11.002  1.00 96.98  1 . C ? 
ATOM   1392 CG  CG  . LYS LYS LYS A A 180 180 . 27.349 41.931 10.355  1.00 100.74 1 . C ? 
ATOM   1393 CD  CD  . LYS LYS LYS A A 180 180 . 27.428 40.447 10.001  1.00 109.08 1 . C ? 
ATOM   1394 CE  CE  . LYS LYS LYS A A 180 180 . 28.793 40.066 9.421   1.00 111.69 1 . C ? 
ATOM   1395 NZ  NZ  . LYS LYS LYS A A 180 180 . 28.839 38.645 8.971   1.00 116.25 1 . N ? 
ATOM   1396 N   N   . ALA ALA ALA A A 181 181 . 23.387 44.132 10.806  1.00 91.57  1 . N ? 
ATOM   1397 CA  CA  . ALA ALA ALA A A 181 181 . 21.961 44.129 11.105  1.00 88.35  1 . C ? 
ATOM   1398 C   C   . ALA ALA ALA A A 181 181 . 21.316 43.091 10.208  1.00 95.71  1 . C ? 
ATOM   1399 O   O   . ALA ALA ALA A A 181 181 . 21.372 43.218 8.980   1.00 98.27  1 . O ? 
ATOM   1400 CB  CB  . ALA ALA ALA A A 181 181 . 21.333 45.498 10.855  1.00 82.61  1 . C ? 
ATOM   1401 N   N   . ARG ARG ARG A A 182 182 . 20.711 42.071 10.812  1.00 97.89  1 . N ? 
ATOM   1402 CA  CA  . ARG ARG ARG A A 182 182 . 20.123 40.976 10.051  1.00 104.69 1 . C ? 
ATOM   1403 C   C   . ARG ARG ARG A A 182 182 . 21.149 40.373 9.095   1.00 106.96 1 . C ? 
ATOM   1404 O   O   . ARG ARG ARG A A 182 182 . 20.852 40.063 7.942   1.00 110.72 1 . O ? 
ATOM   1405 CB  CB  . ARG ARG ARG A A 182 182 . 18.886 41.438 9.288   1.00 108.88 1 . C ? 
ATOM   1406 CG  CG  . ARG ARG ARG A A 182 182 . 17.707 41.835 10.141  1.00 109.31 1 . C ? 
ATOM   1407 CD  CD  . ARG ARG ARG A A 182 182 . 16.526 42.068 9.252   1.00 115.56 1 . C ? 
ATOM   1408 NE  NE  . ARG ARG ARG A A 182 182 . 15.372 42.573 9.976   1.00 119.83 1 . N ? 
ATOM   1409 CZ  CZ  . ARG ARG ARG A A 182 182 . 14.197 42.815 9.404   1.00 124.10 1 . C ? 
ATOM   1410 NH1 NH1 . ARG ARG ARG A A 182 182 . 14.036 42.595 8.103   1.00 123.92 1 . N ? 
ATOM   1411 NH2 NH2 . ARG ARG ARG A A 182 182 . 13.187 43.277 10.128  1.00 125.36 1 . N ? 
ATOM   1412 N   N   . GLY GLY GLY A A 183 183 . 22.383 40.236 9.574   1.00 107.62 1 . N ? 
ATOM   1413 CA  CA  . GLY GLY GLY A A 183 183 . 23.445 39.626 8.792   1.00 104.62 1 . C ? 
ATOM   1414 C   C   . GLY GLY GLY A A 183 183 . 24.037 40.481 7.695   1.00 94.47  1 . C ? 
ATOM   1415 O   O   . GLY GLY GLY A A 183 183 . 24.636 39.941 6.766   1.00 100.67 1 . O ? 
ATOM   1416 N   N   . VAL VAL VAL A A 184 184 . 23.895 41.799 7.767   1.00 84.40  1 . N ? 
ATOM   1417 CA  CA  . VAL VAL VAL A A 184 184 . 24.346 42.704 6.716   1.00 84.11  1 . C ? 
ATOM   1418 C   C   . VAL VAL VAL A A 184 184 . 25.283 43.732 7.333   1.00 89.98  1 . C ? 
ATOM   1419 O   O   . VAL VAL VAL A A 184 184 . 24.868 44.544 8.173   1.00 89.73  1 . O ? 
ATOM   1420 CB  CB  . VAL VAL VAL A A 184 184 . 23.175 43.410 6.019   1.00 81.50  1 . C ? 
ATOM   1421 CG1 CG1 . VAL VAL VAL A A 184 184 . 23.698 44.558 5.146   1.00 78.22  1 . C ? 
ATOM   1422 CG2 CG2 . VAL VAL VAL A A 184 184 . 22.355 42.428 5.213   1.00 84.70  1 . C ? 
ATOM   1423 N   N   . LEU LEU LEU A A 185 185 . 26.538 43.695 6.921   1.00 91.29  1 . N ? 
ATOM   1424 CA  CA  . LEU LEU LEU A A 185 185 . 27.483 44.716 7.324   1.00 86.65  1 . C ? 
ATOM   1425 C   C   . LEU LEU LEU A A 185 185 . 27.180 46.018 6.596   1.00 90.56  1 . C ? 
ATOM   1426 O   O   . LEU LEU LEU A A 185 185 . 26.974 46.023 5.376   1.00 97.05  1 . O ? 
ATOM   1427 CB  CB  . LEU LEU LEU A A 185 185 . 28.895 44.250 7.004   1.00 82.05  1 . C ? 
ATOM   1428 CG  CG  . LEU LEU LEU A A 185 185 . 29.975 45.309 7.129   1.00 78.43  1 . C ? 
ATOM   1429 CD1 CD1 . LEU LEU LEU A A 185 185 . 30.412 45.381 8.573   1.00 73.67  1 . C ? 
ATOM   1430 CD2 CD2 . LEU LEU LEU A A 185 185 . 31.132 44.955 6.203   1.00 87.30  1 . C ? 
ATOM   1431 N   N   . PHE PHE PHE A A 186 186 . 27.145 47.126 7.332   1.00 85.12  1 . N ? 
ATOM   1432 CA  CA  . PHE PHE PHE A A 186 186 . 27.097 48.437 6.700   1.00 86.41  1 . C ? 
ATOM   1433 C   C   . PHE PHE PHE A A 186 186 . 28.232 49.276 7.247   1.00 81.08  1 . C ? 
ATOM   1434 O   O   . PHE PHE PHE A A 186 186 . 28.287 49.541 8.449   1.00 79.09  1 . O ? 
ATOM   1435 CB  CB  . PHE PHE PHE A A 186 186 . 25.737 49.139 6.867   1.00 87.91  1 . C ? 
ATOM   1436 CG  CG  . PHE PHE PHE A A 186 186 . 25.308 49.428 8.297   1.00 82.63  1 . C ? 
ATOM   1437 CD1 CD1 . PHE PHE PHE A A 186 186 . 24.764 48.432 9.093   1.00 82.52  1 . C ? 
ATOM   1438 CD2 CD2 . PHE PHE PHE A A 186 186 . 25.345 50.721 8.794   1.00 80.47  1 . C ? 
ATOM   1439 CE1 CE1 . PHE PHE PHE A A 186 186 . 24.324 48.704 10.374  1.00 81.17  1 . C ? 
ATOM   1440 CE2 CE2 . PHE PHE PHE A A 186 186 . 24.906 51.006 10.085  1.00 81.25  1 . C ? 
ATOM   1441 CZ  CZ  . PHE PHE PHE A A 186 186 . 24.396 49.999 10.874  1.00 80.54  1 . C ? 
ATOM   1442 N   N   . GLU GLU GLU A A 187 187 . 29.136 49.680 6.354   1.00 82.13  1 . N ? 
ATOM   1443 CA  CA  . GLU GLU GLU A A 187 187 . 30.355 50.386 6.722   1.00 79.53  1 . C ? 
ATOM   1444 C   C   . GLU GLU GLU A A 187 187 . 30.129 51.867 6.951   1.00 75.04  1 . C ? 
ATOM   1445 O   O   . GLU GLU GLU A A 187 187 . 30.915 52.502 7.660   1.00 80.42  1 . O ? 
ATOM   1446 CB  CB  . GLU GLU GLU A A 187 187 . 31.406 50.220 5.618   1.00 90.88  1 . C ? 
ATOM   1447 CG  CG  . GLU GLU GLU A A 187 187 . 31.697 48.766 5.158   1.00 96.64  1 . C ? 
ATOM   1448 CD  CD  . GLU GLU GLU A A 187 187 . 30.749 48.223 4.079   1.00 99.40  1 . C ? 
ATOM   1449 OE1 OE1 . GLU GLU GLU A A 187 187 . 29.731 48.869 3.744   1.00 99.60  1 . O ? 
ATOM   1450 OE2 OE2 . GLU GLU GLU A A 187 187 . 31.030 47.122 3.569   1.00 104.15 1 . O ? 
ATOM   1451 N   N   . ALA ALA ALA A A 188 188 . 29.086 52.440 6.368   1.00 75.80  1 . N ? 
ATOM   1452 CA  CA  . ALA ALA ALA A A 188 188 . 28.922 53.884 6.342   1.00 73.36  1 . C ? 
ATOM   1453 C   C   . ALA ALA ALA A A 188 188 . 27.514 54.236 6.769   1.00 73.45  1 . C ? 
ATOM   1454 O   O   . ALA ALA ALA A A 188 188 . 26.583 53.450 6.585   1.00 83.11  1 . O ? 
ATOM   1455 CB  CB  . ALA ALA ALA A A 188 188 . 29.192 54.453 4.935   1.00 70.87  1 . C ? 
ATOM   1456 N   N   . TYR TYR TYR A A 189 189 . 27.351 55.424 7.332   1.00 65.35  1 . N ? 
ATOM   1457 CA  CA  . TYR TYR TYR A A 189 189 . 26.003 55.888 7.616   1.00 70.98  1 . C ? 
ATOM   1458 C   C   . TYR TYR TYR A A 189 189 . 25.899 57.373 7.308   1.00 72.77  1 . C ? 
ATOM   1459 O   O   . TYR TYR TYR A A 189 189 . 26.892 58.109 7.329   1.00 74.20  1 . O ? 
ATOM   1460 CB  CB  . TYR TYR TYR A A 189 189 . 25.592 55.597 9.068   1.00 72.44  1 . C ? 
ATOM   1461 CG  CG  . TYR TYR TYR A A 189 189 . 26.111 56.602 10.062  1.00 74.66  1 . C ? 
ATOM   1462 CD1 CD1 . TYR TYR TYR A A 189 189 . 27.431 56.572 10.483  1.00 70.69  1 . C ? 
ATOM   1463 CD2 CD2 . TYR TYR TYR A A 189 189 . 25.281 57.586 10.579  1.00 76.86  1 . C ? 
ATOM   1464 CE1 CE1 . TYR TYR TYR A A 189 189 . 27.911 57.484 11.383  1.00 69.60  1 . C ? 
ATOM   1465 CE2 CE2 . TYR TYR TYR A A 189 189 . 25.753 58.509 11.483  1.00 78.05  1 . C ? 
ATOM   1466 CZ  CZ  . TYR TYR TYR A A 189 189 . 27.075 58.452 11.888  1.00 77.33  1 . C ? 
ATOM   1467 OH  OH  . TYR TYR TYR A A 189 189 . 27.568 59.363 12.800  1.00 80.10  1 . O ? 
ATOM   1468 N   N   . VAL VAL VAL A A 190 190 . 24.676 57.803 7.007   1.00 69.61  1 . N ? 
ATOM   1469 CA  CA  . VAL VAL VAL A A 190 190 . 24.430 59.174 6.592   1.00 72.54  1 . C ? 
ATOM   1470 C   C   . VAL VAL VAL A A 190 190 . 23.807 59.938 7.744   1.00 70.88  1 . C ? 
ATOM   1471 O   O   . VAL VAL VAL A A 190 190 . 23.068 59.389 8.571   1.00 68.12  1 . O ? 
ATOM   1472 CB  CB  . VAL VAL VAL A A 190 190 . 23.531 59.250 5.348   1.00 81.40  1 . C ? 
ATOM   1473 CG1 CG1 . VAL VAL VAL A A 190 190 . 24.271 58.742 4.143   1.00 88.95  1 . C ? 
ATOM   1474 CG2 CG2 . VAL VAL VAL A A 190 190 . 22.281 58.442 5.577   1.00 87.73  1 . C ? 
ATOM   1475 N   N   . TYR TYR TYR A A 191 191 . 24.127 61.231 7.800   1.00 68.51  1 . N ? 
ATOM   1476 CA  CA  . TYR TYR TYR A A 191 191 . 23.588 62.114 8.809   1.00 70.13  1 . C ? 
ATOM   1477 C   C   . TYR TYR TYR A A 191 191 . 23.706 63.529 8.260   1.00 71.03  1 . C ? 
ATOM   1478 O   O   . TYR TYR TYR A A 191 191 . 24.698 63.829 7.586   1.00 73.33  1 . O ? 
ATOM   1479 CB  CB  . TYR TYR TYR A A 191 191 . 24.337 61.967 10.138  1.00 72.91  1 . C ? 
ATOM   1480 CG  CG  . TYR TYR TYR A A 191 191 . 23.501 62.343 11.323  1.00 74.55  1 . C ? 
ATOM   1481 CD1 CD1 . TYR TYR TYR A A 191 191 . 22.452 61.526 11.741  1.00 75.40  1 . C ? 
ATOM   1482 CD2 CD2 . TYR TYR TYR A A 191 191 . 23.743 63.520 12.020  1.00 76.01  1 . C ? 
ATOM   1483 CE1 CE1 . TYR TYR TYR A A 191 191 . 21.675 61.865 12.825  1.00 77.38  1 . C ? 
ATOM   1484 CE2 CE2 . TYR TYR TYR A A 191 191 . 22.965 63.873 13.107  1.00 79.43  1 . C ? 
ATOM   1485 CZ  CZ  . TYR TYR TYR A A 191 191 . 21.935 63.039 13.502  1.00 82.69  1 . C ? 
ATOM   1486 OH  OH  . TYR TYR TYR A A 191 191 . 21.156 63.384 14.577  1.00 90.50  1 . O ? 
ATOM   1487 N   N   . PRO PRO PRO A A 192 192 . 22.727 64.403 8.513   1.00 68.75  1 . N ? 
ATOM   1488 CA  CA  . PRO PRO PRO A A 192 192 . 22.665 65.672 7.768   1.00 71.38  1 . C ? 
ATOM   1489 C   C   . PRO PRO PRO A A 192 192 . 23.632 66.752 8.230   1.00 75.69  1 . C ? 
ATOM   1490 O   O   . PRO PRO PRO A A 192 192 . 23.714 67.789 7.554   1.00 82.12  1 . O ? 
ATOM   1491 CB  CB  . PRO PRO PRO A A 192 192 . 21.210 66.121 7.981   1.00 72.99  1 . C ? 
ATOM   1492 CG  CG  . PRO PRO PRO A A 192 192 . 20.835 65.514 9.301   1.00 70.93  1 . C ? 
ATOM   1493 CD  CD  . PRO PRO PRO A A 192 192 . 21.509 64.167 9.302   1.00 62.15  1 . C ? 
ATOM   1494 N   N   . TYR TYR TYR A A 193 193 . 24.349 66.569 9.343   1.00 72.36  1 . N ? 
ATOM   1495 CA  CA  . TYR TYR TYR A A 193 193 . 25.318 67.563 9.804   1.00 76.52  1 . C ? 
ATOM   1496 C   C   . TYR TYR TYR A A 193 193 . 26.221 66.970 10.882  1.00 79.39  1 . C ? 
ATOM   1497 O   O   . TYR TYR TYR A A 193 193 . 25.906 65.940 11.494  1.00 74.66  1 . O ? 
ATOM   1498 CB  CB  . TYR TYR TYR A A 193 193 . 24.625 68.822 10.337  1.00 89.06  1 . C ? 
ATOM   1499 CG  CG  . TYR TYR TYR A A 193 193 . 23.294 68.548 10.992  1.00 99.11  1 . C ? 
ATOM   1500 CD1 CD1 . TYR TYR TYR A A 193 193 . 22.106 68.999 10.417  1.00 105.29 1 . C ? 
ATOM   1501 CD2 CD2 . TYR TYR TYR A A 193 193 . 23.219 67.824 12.181  1.00 98.11  1 . C ? 
ATOM   1502 CE1 CE1 . TYR TYR TYR A A 193 193 . 20.885 68.740 11.018  1.00 106.22 1 . C ? 
ATOM   1503 CE2 CE2 . TYR TYR TYR A A 193 193 . 22.008 67.561 12.787  1.00 98.40  1 . C ? 
ATOM   1504 CZ  CZ  . TYR TYR TYR A A 193 193 . 20.845 68.018 12.206  1.00 101.30 1 . C ? 
ATOM   1505 OH  OH  . TYR TYR TYR A A 193 193 . 19.647 67.744 12.824  1.00 101.35 1 . O ? 
ATOM   1506 N   N   . LYS LYS LYS A A 194 194 . 27.350 67.647 11.108  1.00 81.48  1 . N ? 
ATOM   1507 CA  CA  . LYS LYS LYS A A 194 194 . 28.240 67.295 12.207  1.00 81.43  1 . C ? 
ATOM   1508 C   C   . LYS LYS LYS A A 194 194 . 27.586 67.640 13.539  1.00 79.20  1 . C ? 
ATOM   1509 O   O   . LYS LYS LYS A A 194 194 . 26.882 68.646 13.658  1.00 77.94  1 . O ? 
ATOM   1510 CB  CB  . LYS LYS LYS A A 194 194 . 29.571 68.039 12.083  1.00 87.75  1 . C ? 
ATOM   1511 CG  CG  . LYS LYS LYS A A 194 194 . 30.633 67.307 11.290  1.00 94.45  1 . C ? 
ATOM   1512 CD  CD  . LYS LYS LYS A A 194 194 . 32.022 67.872 11.585  1.00 100.40 1 . C ? 
ATOM   1513 CE  CE  . LYS LYS LYS A A 194 194 . 32.615 68.585 10.383  1.00 106.40 1 . C ? 
ATOM   1514 NZ  NZ  . LYS LYS LYS A A 194 194 . 32.869 67.668 9.239   1.00 109.25 1 . N ? 
ATOM   1515 N   N   . THR THR THR A A 195 195 . 27.813 66.793 14.544  1.00 77.59  1 . N ? 
ATOM   1516 CA  CA  . THR THR THR A A 195 195 . 27.340 67.047 15.902  1.00 73.87  1 . C ? 
ATOM   1517 C   C   . THR THR THR A A 195 195 . 28.465 66.782 16.893  1.00 79.46  1 . C ? 
ATOM   1518 O   O   . THR THR THR A A 195 195 . 29.419 66.045 16.606  1.00 80.96  1 . O ? 
ATOM   1519 CB  CB  . THR THR THR A A 195 195 . 26.131 66.168 16.282  1.00 69.99  1 . C ? 
ATOM   1520 OG1 OG1 . THR THR THR A A 195 195 . 26.574 64.827 16.504  1.00 65.57  1 . O ? 
ATOM   1521 CG2 CG2 . THR THR THR A A 195 195 . 25.083 66.157 15.183  1.00 73.32  1 . C ? 
ATOM   1522 N   N   . ARG ARG ARG A A 196 196 . 28.320 67.382 18.077  1.00 79.96  1 . N ? 
ATOM   1523 CA  CA  . ARG ARG ARG A A 196 196 . 29.190 67.125 19.218  1.00 77.94  1 . C ? 
ATOM   1524 C   C   . ARG ARG ARG A A 196 196 . 29.537 65.650 19.310  1.00 68.43  1 . C ? 
ATOM   1525 O   O   . ARG ARG ARG A A 196 196 . 30.698 65.270 19.521  1.00 70.73  1 . O ? 
ATOM   1526 CB  CB  . ARG ARG ARG A A 196 196 . 28.508 67.573 20.508  1.00 89.68  1 . C ? 
ATOM   1527 CG  CG  . ARG ARG ARG A A 196 196 . 27.434 68.643 20.317  1.00 105.64 1 . C ? 
ATOM   1528 CD  CD  . ARG ARG ARG A A 196 196 . 28.060 69.970 19.958  1.00 115.39 1 . C ? 
ATOM   1529 NE  NE  . ARG ARG ARG A A 196 196 . 29.217 70.238 20.803  1.00 120.92 1 . N ? 
ATOM   1530 CZ  CZ  . ARG ARG ARG A A 196 196 . 29.138 70.757 22.022  1.00 129.52 1 . C ? 
ATOM   1531 NH1 NH1 . ARG ARG ARG A A 196 196 . 27.951 71.063 22.533  1.00 135.05 1 . N ? 
ATOM   1532 NH2 NH2 . ARG ARG ARG A A 196 196 . 30.241 70.971 22.728  1.00 131.67 1 . N ? 
ATOM   1533 N   N   . ILE ILE ILE A A 197 197 . 28.519 64.816 19.129  1.00 64.70  1 . N ? 
ATOM   1534 CA  CA  . ILE ILE ILE A A 197 197 . 28.703 63.372 19.175  1.00 65.99  1 . C ? 
ATOM   1535 C   C   . ILE ILE ILE A A 197 197 . 29.621 62.909 18.056  1.00 69.17  1 . C ? 
ATOM   1536 O   O   . ILE ILE ILE A A 197 197 . 30.518 62.089 18.277  1.00 69.11  1 . O ? 
ATOM   1537 CB  CB  . ILE ILE ILE A A 197 197 . 27.345 62.667 19.088  1.00 68.29  1 . C ? 
ATOM   1538 CG1 CG1 . ILE ILE ILE A A 197 197 . 26.526 62.940 20.351  1.00 83.50  1 . C ? 
ATOM   1539 CG2 CG2 . ILE ILE ILE A A 197 197 . 27.550 61.206 18.849  1.00 62.01  1 . C ? 
ATOM   1540 CD1 CD1 . ILE ILE ILE A A 197 197 . 25.042 62.680 20.146  1.00 90.03  1 . C ? 
ATOM   1541 N   N   . THR THR THR A A 198 198 . 29.389 63.397 16.826  1.00 67.23  1 . N ? 
ATOM   1542 CA  CA  . THR THR THR A A 198 198 . 30.204 62.906 15.717  1.00 66.65  1 . C ? 
ATOM   1543 C   C   . THR THR THR A A 198 198 . 31.656 63.349 15.874  1.00 67.41  1 . C ? 
ATOM   1544 O   O   . THR THR THR A A 198 198 . 32.568 62.601 15.523  1.00 65.68  1 . O ? 
ATOM   1545 CB  CB  . THR THR THR A A 198 198 . 29.609 63.326 14.352  1.00 64.07  1 . C ? 
ATOM   1546 OG1 OG1 . THR THR THR A A 198 198 . 29.590 64.753 14.208  1.00 67.81  1 . O ? 
ATOM   1547 CG2 CG2 . THR THR THR A A 198 198 . 28.182 62.803 14.206  1.00 54.59  1 . C ? 
ATOM   1548 N   N   . GLU GLU GLU A A 199 199 . 31.896 64.521 16.461  1.00 74.21  1 . N ? 
ATOM   1549 CA  CA  . GLU GLU GLU A A 199 199 . 33.268 64.923 16.766  1.00 78.51  1 . C ? 
ATOM   1550 C   C   . GLU GLU GLU A A 199 199 . 33.870 64.056 17.862  1.00 74.43  1 . C ? 
ATOM   1551 O   O   . GLU GLU GLU A A 199 199 . 35.039 63.668 17.795  1.00 76.73  1 . O ? 
ATOM   1552 CB  CB  . GLU GLU GLU A A 199 199 . 33.290 66.383 17.180  1.00 88.92  1 . C ? 
ATOM   1553 CG  CG  . GLU GLU GLU A A 199 199 . 32.766 67.304 16.112  1.00 102.82 1 . C ? 
ATOM   1554 CD  CD  . GLU GLU GLU A A 199 199 . 33.882 68.014 15.395  1.00 120.06 1 . C ? 
ATOM   1555 OE1 OE1 . GLU GLU GLU A A 199 199 . 34.946 67.391 15.194  1.00 125.45 1 . O ? 
ATOM   1556 OE2 OE2 . GLU GLU GLU A A 199 199 . 33.708 69.203 15.055  1.00 131.61 1 . O ? 
ATOM   1557 N   N   . PHE PHE PHE A A 200 200 . 33.087 63.742 18.882  1.00 68.40  1 . N ? 
ATOM   1558 CA  CA  . PHE PHE PHE A A 200 200 . 33.598 62.900 19.950  1.00 65.41  1 . C ? 
ATOM   1559 C   C   . PHE PHE PHE A A 200 200 . 33.940 61.515 19.427  1.00 65.36  1 . C ? 
ATOM   1560 O   O   . PHE PHE PHE A A 200 200 . 34.998 60.952 19.743  1.00 68.24  1 . O ? 
ATOM   1561 CB  CB  . PHE PHE PHE A A 200 200 . 32.555 62.836 21.050  1.00 62.83  1 . C ? 
ATOM   1562 CG  CG  . PHE PHE PHE A A 200 200 . 32.946 62.009 22.199  1.00 62.97  1 . C ? 
ATOM   1563 CD1 CD1 . PHE PHE PHE A A 200 200 . 34.179 62.163 22.784  1.00 63.98  1 . C ? 
ATOM   1564 CD2 CD2 . PHE PHE PHE A A 200 200 . 32.057 61.100 22.736  1.00 64.65  1 . C ? 
ATOM   1565 CE1 CE1 . PHE PHE PHE A A 200 200 . 34.532 61.415 23.880  1.00 67.14  1 . C ? 
ATOM   1566 CE2 CE2 . PHE PHE PHE A A 200 200 . 32.398 60.349 23.842  1.00 65.87  1 . C ? 
ATOM   1567 CZ  CZ  . PHE PHE PHE A A 200 200 . 33.637 60.503 24.413  1.00 66.83  1 . C ? 
ATOM   1568 N   N   . VAL VAL VAL A A 201 201 . 33.056 60.958 18.602  1.00 59.61  1 . N ? 
ATOM   1569 CA  CA  . VAL VAL VAL A A 201 201 . 33.308 59.656 18.002  1.00 58.75  1 . C ? 
ATOM   1570 C   C   . VAL VAL VAL A A 201 201 . 34.553 59.704 17.134  1.00 63.71  1 . C ? 
ATOM   1571 O   O   . VAL VAL VAL A A 201 201 . 35.380 58.788 17.164  1.00 64.91  1 . O ? 
ATOM   1572 CB  CB  . VAL VAL VAL A A 201 201 . 32.070 59.209 17.206  1.00 64.33  1 . C ? 
ATOM   1573 CG1 CG1 . VAL VAL VAL A A 201 201 . 32.426 58.146 16.135  1.00 52.53  1 . C ? 
ATOM   1574 CG2 CG2 . VAL VAL VAL A A 201 201 . 31.022 58.701 18.171  1.00 68.75  1 . C ? 
ATOM   1575 N   N   . GLY GLY GLY A A 202 202 . 34.709 60.769 16.346  1.00 69.05  1 . N ? 
ATOM   1576 CA  CA  . GLY GLY GLY A A 202 202 . 35.927 60.912 15.565  1.00 66.55  1 . C ? 
ATOM   1577 C   C   . GLY GLY GLY A A 202 202 . 37.162 60.795 16.432  1.00 67.76  1 . C ? 
ATOM   1578 O   O   . GLY GLY GLY A A 202 202 . 38.081 60.026 16.133  1.00 69.81  1 . O ? 
ATOM   1579 N   N   . LEU LEU LEU A A 203 203 . 37.168 61.513 17.557  1.00 67.29  1 . N ? 
ATOM   1580 CA  CA  . LEU LEU LEU A A 203 203 . 38.327 61.494 18.449  1.00 70.77  1 . C ? 
ATOM   1581 C   C   . LEU LEU LEU A A 203 203 . 38.538 60.120 19.066  1.00 68.89  1 . C ? 
ATOM   1582 O   O   . LEU LEU LEU A A 203 203 . 39.676 59.643 19.155  1.00 73.93  1 . O ? 
ATOM   1583 CB  CB  . LEU LEU LEU A A 203 203 . 38.163 62.538 19.547  1.00 69.52  1 . C ? 
ATOM   1584 CG  CG  . LEU LEU LEU A A 203 203 . 38.260 64.010 19.149  1.00 72.63  1 . C ? 
ATOM   1585 CD1 CD1 . LEU LEU LEU A A 203 203 . 38.363 64.829 20.410  1.00 75.37  1 . C ? 
ATOM   1586 CD2 CD2 . LEU LEU LEU A A 203 203 . 39.469 64.276 18.238  1.00 79.31  1 . C ? 
ATOM   1587 N   N   . LEU LEU LEU A A 204 204 . 37.459 59.476 19.506  1.00 62.01  1 . N ? 
ATOM   1588 CA  CA  . LEU LEU LEU A A 204 204 . 37.575 58.116 20.008  1.00 62.68  1 . C ? 
ATOM   1589 C   C   . LEU LEU LEU A A 204 204 . 38.223 57.201 18.976  1.00 66.08  1 . C ? 
ATOM   1590 O   O   . LEU LEU LEU A A 204 204 . 39.198 56.497 19.283  1.00 70.79  1 . O ? 
ATOM   1591 CB  CB  . LEU LEU LEU A A 204 204 . 36.200 57.593 20.403  1.00 64.55  1 . C ? 
ATOM   1592 CG  CG  . LEU LEU LEU A A 204 204 . 35.640 58.301 21.625  1.00 66.03  1 . C ? 
ATOM   1593 CD1 CD1 . LEU LEU LEU A A 204 204 . 34.184 57.971 21.759  1.00 66.88  1 . C ? 
ATOM   1594 CD2 CD2 . LEU LEU LEU A A 204 204 . 36.382 57.841 22.842  1.00 67.03  1 . C ? 
ATOM   1595 N   N   . GLN GLN GLN A A 205 205 . 37.706 57.202 17.739  1.00 58.33  1 . N ? 
ATOM   1596 CA  CA  . GLN GLN GLN A A 205 205 . 38.229 56.275 16.727  1.00 64.43  1 . C ? 
ATOM   1597 C   C   . GLN GLN GLN A A 205 205 . 39.713 56.488 16.491  1.00 65.06  1 . C ? 
ATOM   1598 O   O   . GLN GLN GLN A A 205 205 . 40.438 55.531 16.210  1.00 71.20  1 . O ? 
ATOM   1599 CB  CB  . GLN GLN GLN A A 205 205 . 37.480 56.407 15.386  1.00 65.34  1 . C ? 
ATOM   1600 CG  CG  . GLN GLN GLN A A 205 205 . 35.963 56.170 15.438  1.00 63.64  1 . C ? 
ATOM   1601 CD  CD  . GLN GLN GLN A A 205 205 . 35.266 56.351 14.081  1.00 74.73  1 . C ? 
ATOM   1602 OE1 OE1 . GLN GLN GLN A A 205 205 . 35.474 57.349 13.371  1.00 78.75  1 . O ? 
ATOM   1603 NE2 NE2 . GLN GLN GLN A A 205 205 . 34.422 55.381 13.723  1.00 72.96  1 . N ? 
ATOM   1604 N   N   . LYS LYS LYS A A 206 206 . 40.181 57.723 16.597  1.00 66.49  1 . N ? 
ATOM   1605 CA  CA  . LYS LYS LYS A A 206 206 . 41.602 58.001 16.442  1.00 74.34  1 . C ? 
ATOM   1606 C   C   . LYS LYS LYS A A 206 206 . 42.410 57.694 17.694  1.00 74.72  1 . C ? 
ATOM   1607 O   O   . LYS LYS LYS A A 206 206 . 43.635 57.801 17.654  1.00 81.68  1 . O ? 
ATOM   1608 CB  CB  . LYS LYS LYS A A 206 206 . 41.814 59.467 16.049  1.00 82.12  1 . C ? 
ATOM   1609 CG  CG  . LYS LYS LYS A A 206 206 . 41.989 59.709 14.579  1.00 89.06  1 . C ? 
ATOM   1610 CD  CD  . LYS LYS LYS A A 206 206 . 40.665 59.893 13.888  1.00 97.45  1 . C ? 
ATOM   1611 CE  CE  . LYS LYS LYS A A 206 206 . 40.114 61.284 14.113  1.00 103.46 1 . C ? 
ATOM   1612 NZ  NZ  . LYS LYS LYS A A 206 206 . 38.952 61.543 13.212  1.00 105.84 1 . N ? 
ATOM   1613 N   N   . GLY GLY GLY A A 207 207 . 41.769 57.335 18.804  1.00 74.51  1 . N ? 
ATOM   1614 CA  CA  . GLY GLY GLY A A 207 207 . 42.516 57.109 20.026  1.00 68.74  1 . C ? 
ATOM   1615 C   C   . GLY GLY GLY A A 207 207 . 42.978 58.378 20.700  1.00 71.67  1 . C ? 
ATOM   1616 O   O   . GLY GLY GLY A A 207 207 . 43.889 58.337 21.533  1.00 75.11  1 . O ? 
ATOM   1617 N   N   . GLU GLU GLU A A 208 208 . 42.368 59.512 20.367  1.00 67.94  1 . N ? 
ATOM   1618 CA  CA  . GLU GLU GLU A A 208 208 . 42.822 60.798 20.858  1.00 66.15  1 . C ? 
ATOM   1619 C   C   . GLU GLU GLU A A 208 208 . 42.047 61.270 22.073  1.00 61.52  1 . C ? 
ATOM   1620 O   O   . GLU GLU GLU A A 208 208 . 42.444 62.253 22.695  1.00 62.03  1 . O ? 
ATOM   1621 CB  CB  . GLU GLU GLU A A 208 208 . 42.731 61.853 19.749  1.00 68.45  1 . C ? 
ATOM   1622 CG  CG  . GLU GLU GLU A A 208 208 . 43.706 61.629 18.624  1.00 76.64  1 . C ? 
ATOM   1623 CD  CD  . GLU GLU GLU A A 208 208 . 45.126 62.059 18.955  1.00 86.19  1 . C ? 
ATOM   1624 OE1 OE1 . GLU GLU GLU A A 208 208 . 45.833 62.543 18.047  1.00 94.55  1 . O ? 
ATOM   1625 OE2 OE2 . GLU GLU GLU A A 208 208 . 45.553 61.911 20.111  1.00 91.09  1 . O ? 
ATOM   1626 N   N   . ILE ILE ILE A A 209 209 . 40.946 60.613 22.406  1.00 58.62  1 . N ? 
ATOM   1627 CA  CA  . ILE ILE ILE A A 209 209 . 40.265 60.836 23.668  1.00 64.66  1 . C ? 
ATOM   1628 C   C   . ILE ILE ILE A A 209 209 . 39.845 59.472 24.197  1.00 67.09  1 . C ? 
ATOM   1629 O   O   . ILE ILE ILE A A 209 209 . 39.471 58.590 23.418  1.00 57.21  1 . O ? 
ATOM   1630 CB  CB  . ILE ILE ILE A A 209 209 . 39.071 61.789 23.492  1.00 61.69  1 . C ? 
ATOM   1631 CG1 CG1 . ILE ILE ILE A A 209 209 . 38.610 62.320 24.849  1.00 63.45  1 . C ? 
ATOM   1632 CG2 CG2 . ILE ILE ILE A A 209 209 . 37.933 61.103 22.726  1.00 54.67  1 . C ? 
ATOM   1633 CD1 CD1 . ILE ILE ILE A A 209 209 . 37.627 63.478 24.739  1.00 65.19  1 . C ? 
ATOM   1634 N   N   . PHE PHE PHE A A 210 210 . 39.929 59.297 25.517  1.00 70.59  1 . N ? 
ATOM   1635 CA  CA  . PHE PHE PHE A A 210 210 . 39.788 58.011 26.204  1.00 70.55  1 . C ? 
ATOM   1636 C   C   . PHE PHE PHE A A 210 210 . 40.314 56.846 25.370  1.00 70.69  1 . C ? 
ATOM   1637 O   O   . PHE PHE PHE A A 210 210 . 39.528 56.014 24.902  1.00 69.96  1 . O ? 
ATOM   1638 CB  CB  . PHE PHE PHE A A 210 210 . 38.328 57.766 26.599  1.00 68.29  1 . C ? 
ATOM   1639 CG  CG  . PHE PHE PHE A A 210 210 . 37.766 58.843 27.466  1.00 64.31  1 . C ? 
ATOM   1640 CD1 CD1 . PHE PHE PHE A A 210 210 . 38.257 59.039 28.747  1.00 72.83  1 . C ? 
ATOM   1641 CD2 CD2 . PHE PHE PHE A A 210 210 . 36.776 59.685 26.995  1.00 63.68  1 . C ? 
ATOM   1642 CE1 CE1 . PHE PHE PHE A A 210 210 . 37.763 60.047 29.552  1.00 71.87  1 . C ? 
ATOM   1643 CE2 CE2 . PHE PHE PHE A A 210 210 . 36.277 60.697 27.789  1.00 68.42  1 . C ? 
ATOM   1644 CZ  CZ  . PHE PHE PHE A A 210 210 . 36.774 60.881 29.068  1.00 74.71  1 . C ? 
ATOM   1645 N   N   . PRO PRO PRO A A 211 211 . 41.634 56.727 25.204  1.00 75.12  1 . N ? 
ATOM   1646 CA  CA  . PRO PRO PRO A A 211 211 . 42.174 55.725 24.264  1.00 75.25  1 . C ? 
ATOM   1647 C   C   . PRO PRO PRO A A 211 211 . 41.891 54.291 24.659  1.00 75.67  1 . C ? 
ATOM   1648 O   O   . PRO PRO PRO A A 211 211 . 41.895 53.408 23.793  1.00 76.94  1 . O ? 
ATOM   1649 CB  CB  . PRO PRO PRO A A 211 211 . 43.685 56.005 24.277  1.00 72.92  1 . C ? 
ATOM   1650 CG  CG  . PRO PRO PRO A A 211 211 . 43.852 57.315 25.042  1.00 74.86  1 . C ? 
ATOM   1651 CD  CD  . PRO PRO PRO A A 211 211 . 42.699 57.393 25.968  1.00 75.48  1 . C ? 
ATOM   1652 N   N   . GLU GLU GLU A A 212 212 . 41.666 54.019 25.945  1.00 77.56  1 . N ? 
ATOM   1653 CA  CA  . GLU GLU GLU A A 212 212 . 41.307 52.661 26.340  1.00 79.74  1 . C ? 
ATOM   1654 C   C   . GLU GLU GLU A A 212 212 . 40.088 52.172 25.572  1.00 77.63  1 . C ? 
ATOM   1655 O   O   . GLU GLU GLU A A 212 212 . 39.928 50.968 25.354  1.00 74.74  1 . O ? 
ATOM   1656 CB  CB  . GLU GLU GLU A A 212 212 . 41.046 52.600 27.845  1.00 79.97  1 . C ? 
ATOM   1657 CG  CG  . GLU GLU GLU A A 212 212 . 39.953 53.564 28.325  1.00 85.86  1 . C ? 
ATOM   1658 CD  CD  . GLU GLU GLU A A 212 212 . 40.501 54.912 28.801  1.00 89.63  1 . C ? 
ATOM   1659 OE1 OE1 . GLU GLU GLU A A 212 212 . 40.353 55.244 29.998  1.00 90.20  1 . O ? 
ATOM   1660 OE2 OE2 . GLU GLU GLU A A 212 212 . 41.089 55.636 27.975  1.00 90.47  1 . O ? 
ATOM   1661 N   N   . ILE ILE ILE A A 213 213 . 39.220 53.087 25.149  1.00 57.22  1 . N ? 
ATOM   1662 CA  CA  . ILE ILE ILE A A 213 213 . 38.018 52.670 24.456  1.00 60.92  1 . C ? 
ATOM   1663 C   C   . ILE ILE ILE A A 213 213 . 38.382 52.083 23.103  1.00 76.25  1 . C ? 
ATOM   1664 O   O   . ILE ILE ILE A A 213 213 . 37.929 50.994 22.731  1.00 82.85  1 . O ? 
ATOM   1665 CB  CB  . ILE ILE ILE A A 213 213 . 37.051 53.855 24.307  1.00 58.12  1 . C ? 
ATOM   1666 CG1 CG1 . ILE ILE ILE A A 213 213 . 36.614 54.394 25.668  1.00 57.36  1 . C ? 
ATOM   1667 CG2 CG2 . ILE ILE ILE A A 213 213 . 35.825 53.443 23.465  1.00 55.12  1 . C ? 
ATOM   1668 CD1 CD1 . ILE ILE ILE A A 213 213 . 35.376 55.305 25.574  1.00 52.31  1 . C ? 
ATOM   1669 N   N   . LYS LYS LYS A A 214 214 . 39.212 52.810 22.349  1.00 78.31  1 . N ? 
ATOM   1670 CA  CA  . LYS LYS LYS A A 214 214 . 39.692 52.330 21.064  1.00 81.63  1 . C ? 
ATOM   1671 C   C   . LYS LYS LYS A A 214 214 . 40.309 50.950 21.209  1.00 84.08  1 . C ? 
ATOM   1672 O   O   . LYS LYS LYS A A 214 214 . 39.988 50.025 20.450  1.00 81.91  1 . O ? 
ATOM   1673 CB  CB  . LYS LYS LYS A A 214 214 . 40.703 53.324 20.492  1.00 83.09  1 . C ? 
ATOM   1674 CG  CG  . LYS LYS LYS A A 214 214 . 41.136 53.038 19.068  1.00 83.29  1 . C ? 
ATOM   1675 CD  CD  . LYS LYS LYS A A 214 214 . 42.534 53.577 18.828  1.00 85.78  1 . C ? 
ATOM   1676 CE  CE  . LYS LYS LYS A A 214 214 . 43.231 52.848 17.705  1.00 88.97  1 . C ? 
ATOM   1677 NZ  NZ  . LYS LYS LYS A A 214 214 . 42.514 53.109 16.447  1.00 86.79  1 . N ? 
ATOM   1678 N   N   . THR THR THR A A 215 215 . 41.174 50.790 22.214  1.00 82.17  1 . N ? 
ATOM   1679 CA  CA  . THR THR THR A A 215 215 . 41.865 49.524 22.413  1.00 84.26  1 . C ? 
ATOM   1680 C   C   . THR THR THR A A 215 215 . 40.910 48.393 22.734  1.00 88.04  1 . C ? 
ATOM   1681 O   O   . THR THR THR A A 215 215 . 41.236 47.233 22.478  1.00 93.72  1 . O ? 
ATOM   1682 CB  CB  . THR THR THR A A 215 215 . 42.881 49.658 23.533  1.00 85.31  1 . C ? 
ATOM   1683 OG1 OG1 . THR THR THR A A 215 215 . 43.560 50.906 23.384  1.00 87.52  1 . O ? 
ATOM   1684 CG2 CG2 . THR THR THR A A 215 215 . 43.894 48.526 23.464  1.00 91.58  1 . C ? 
ATOM   1685 N   N   . ASN ASN ASN A A 216 216 . 39.732 48.693 23.268  1.00 84.74  1 . N ? 
ATOM   1686 CA  CA  . ASN ASN ASN A A 216 216 . 38.892 47.629 23.777  1.00 85.43  1 . C ? 
ATOM   1687 C   C   . ASN ASN ASN A A 216 216 . 37.696 47.312 22.910  1.00 84.44  1 . C ? 
ATOM   1688 O   O   . ASN ASN ASN A A 216 216 . 37.172 46.205 23.003  1.00 95.87  1 . O ? 
ATOM   1689 CB  CB  . ASN ASN ASN A A 216 216 . 38.402 47.962 25.196  1.00 85.00  1 . C ? 
ATOM   1690 CG  CG  . ASN ASN ASN A A 216 216 . 39.477 47.748 26.250  1.00 88.06  1 . C ? 
ATOM   1691 OD1 OD1 . ASN ASN ASN A A 216 216 . 39.662 46.635 26.749  1.00 98.07  1 . O ? 
ATOM   1692 ND2 ND2 . ASN ASN ASN A A 216 216 . 40.190 48.811 26.595  1.00 81.10  1 . N ? 
ATOM   1693 N   N   . ILE ILE ILE A A 217 217 . 37.217 48.235 22.074  1.00 75.19  1 . N ? 
ATOM   1694 CA  CA  . ILE ILE ILE A A 217 217 . 36.001 47.961 21.331  1.00 84.72  1 . C ? 
ATOM   1695 C   C   . ILE ILE ILE A A 217 217 . 36.099 48.277 19.846  1.00 87.69  1 . C ? 
ATOM   1696 O   O   . ILE ILE ILE A A 217 217 . 35.155 47.996 19.109  1.00 89.88  1 . O ? 
ATOM   1697 CB  CB  . ILE ILE ILE A A 217 217 . 34.774 48.668 21.957  1.00 85.96  1 . C ? 
ATOM   1698 CG1 CG1 . ILE ILE ILE A A 217 217 . 34.845 50.182 21.857  1.00 80.02  1 . C ? 
ATOM   1699 CG2 CG2 . ILE ILE ILE A A 217 217 . 34.632 48.309 23.412  1.00 84.76  1 . C ? 
ATOM   1700 CD1 CD1 . ILE ILE ILE A A 217 217 . 33.596 50.807 22.449  1.00 78.05  1 . C ? 
ATOM   1701 N   N   . LEU LEU LEU A A 218 218 . 37.216 48.826 19.364  1.00 90.97  1 . N ? 
ATOM   1702 CA  CA  . LEU LEU LEU A A 218 218 . 37.379 49.088 17.935  1.00 97.69  1 . C ? 
ATOM   1703 C   C   . LEU LEU LEU A A 218 218 . 38.327 48.064 17.325  1.00 103.33 1 . C ? 
ATOM   1704 O   O   . LEU LEU LEU A A 218 218 . 39.458 47.903 17.789  1.00 98.63  1 . O ? 
ATOM   1705 CB  CB  . LEU LEU LEU A A 218 218 . 37.887 50.510 17.673  1.00 99.38  1 . C ? 
ATOM   1706 CG  CG  . LEU LEU LEU A A 218 218 . 37.975 50.976 16.205  1.00 98.32  1 . C ? 
ATOM   1707 CD1 CD1 . LEU LEU LEU A A 218 218 . 36.717 50.632 15.405  1.00 96.94  1 . C ? 
ATOM   1708 CD2 CD2 . LEU LEU LEU A A 218 218 . 38.258 52.475 16.111  1.00 94.60  1 . C ? 
ATOM   1709 N   N   . ASP ASP ASP A A 219 219 . 37.855 47.369 16.289  1.00 118.85 1 . N ? 
ATOM   1710 CA  CA  . ASP ASP ASP A A 219 219 . 38.580 46.267 15.667  1.00 136.15 1 . C ? 
ATOM   1711 C   C   . ASP ASP ASP A A 219 219 . 39.307 46.690 14.396  1.00 150.78 1 . C ? 
ATOM   1712 O   O   . ASP ASP ASP A A 219 219 . 39.548 45.855 13.515  1.00 162.17 1 . O ? 
ATOM   1713 CB  CB  . ASP ASP ASP A A 219 219 . 37.626 45.112 15.359  1.00 139.19 1 . C ? 
ATOM   1714 CG  CG  . ASP ASP ASP A A 219 219 . 36.704 45.409 14.183  1.00 137.57 1 . C ? 
ATOM   1715 OD1 OD1 . ASP ASP ASP A A 219 219 . 36.255 46.569 14.043  1.00 132.53 1 . O ? 
ATOM   1716 OD2 OD2 . ASP ASP ASP A A 219 219 . 36.439 44.477 13.391  1.00 140.24 1 . O ? 
ATOM   1717 N   N   . ASN ASN ASN A A 220 220 . 39.638 47.978 14.279  1.00 148.09 1 . N ? 
ATOM   1718 CA  CA  . ASN ASN ASN A A 220 220 . 40.378 48.554 13.157  1.00 149.70 1 . C ? 
ATOM   1719 C   C   . ASN ASN ASN A A 220 220 . 39.545 48.662 11.875  1.00 139.61 1 . C ? 
ATOM   1720 O   O   . ASN ASN ASN A A 220 220 . 40.107 48.804 10.783  1.00 141.21 1 . O ? 
ATOM   1721 CB  CB  . ASN ASN ASN A A 220 220 . 41.679 47.778 12.890  1.00 162.97 1 . C ? 
ATOM   1722 CG  CG  . ASN ASN ASN A A 220 220 . 42.550 47.646 14.139  1.00 168.13 1 . C ? 
ATOM   1723 OD1 OD1 . ASN ASN ASN A A 220 220 . 42.316 46.784 14.990  1.00 168.87 1 . O ? 
ATOM   1724 ND2 ND2 . ASN ASN ASN A A 220 220 . 43.560 48.503 14.249  1.00 170.78 1 . N ? 
ATOM   1725 N   N   . HIS HIS HIS A A 221 221 . 38.213 48.607 11.980  1.00 121.88 1 . N ? 
ATOM   1726 CA  CA  . HIS HIS HIS A A 221 221 . 37.304 48.910 10.872  1.00 108.25 1 . C ? 
ATOM   1727 C   C   . HIS HIS HIS A A 221 221 . 36.305 49.935 11.385  1.00 90.24  1 . C ? 
ATOM   1728 O   O   . HIS HIS HIS A A 221 221 . 35.221 49.576 11.864  1.00 81.25  1 . O ? 
ATOM   1729 CB  CB  . HIS HIS HIS A A 221 221 . 36.602 47.658 10.346  1.00 110.37 1 . C ? 
ATOM   1730 CG  CG  . HIS HIS HIS A A 221 221 . 37.323 46.992 9.215   1.00 120.93 1 . C ? 
ATOM   1731 ND1 ND1 . HIS HIS HIS A A 221 221 . 37.788 47.684 8.116   1.00 123.21 1 . N ? 
ATOM   1732 CD2 CD2 . HIS HIS HIS A A 221 221 . 37.658 45.695 9.009   1.00 126.35 1 . C ? 
ATOM   1733 CE1 CE1 . HIS HIS HIS A A 221 221 . 38.381 46.845 7.286   1.00 127.82 1 . C ? 
ATOM   1734 NE2 NE2 . HIS HIS HIS A A 221 221 . 38.314 45.632 7.803   1.00 129.87 1 . N ? 
ATOM   1735 N   N   . PRO PRO PRO A A 222 222 . 36.641 51.222 11.319  1.00 84.10  1 . N ? 
ATOM   1736 CA  CA  . PRO PRO PRO A A 222 222 . 35.787 52.246 11.924  1.00 75.33  1 . C ? 
ATOM   1737 C   C   . PRO PRO PRO A A 222 222 . 34.570 52.557 11.075  1.00 79.35  1 . C ? 
ATOM   1738 O   O   . PRO PRO PRO A A 222 222 . 34.635 52.599 9.842   1.00 84.85  1 . O ? 
ATOM   1739 CB  CB  . PRO PRO PRO A A 222 222 . 36.712 53.462 12.011  1.00 76.34  1 . C ? 
ATOM   1740 CG  CG  . PRO PRO PRO A A 222 222 . 37.653 53.279 10.872  1.00 79.57  1 . C ? 
ATOM   1741 CD  CD  . PRO PRO PRO A A 222 222 . 37.890 51.795 10.786  1.00 86.62  1 . C ? 
ATOM   1742 N   N   . LYS LYS LYS A A 223 223 . 33.447 52.759 11.760  1.00 72.98  1 . N ? 
ATOM   1743 CA  CA  . LYS LYS LYS A A 223 223 . 32.237 53.232 11.106  1.00 67.43  1 . C ? 
ATOM   1744 C   C   . LYS LYS LYS A A 223 223 . 32.527 54.549 10.411  1.00 68.33  1 . C ? 
ATOM   1745 O   O   . LYS LYS LYS A A 223 223 . 33.159 55.431 10.992  1.00 73.15  1 . O ? 
ATOM   1746 CB  CB  . LYS LYS LYS A A 223 223 . 31.116 53.402 12.136  1.00 68.33  1 . C ? 
ATOM   1747 CG  CG  . LYS LYS LYS A A 223 223 . 29.821 53.974 11.573  1.00 68.60  1 . C ? 
ATOM   1748 CD  CD  . LYS LYS LYS A A 223 223 . 29.186 53.029 10.564  1.00 68.89  1 . C ? 
ATOM   1749 CE  CE  . LYS LYS LYS A A 223 223 . 27.979 52.333 11.159  1.00 71.68  1 . C ? 
ATOM   1750 NZ  NZ  . LYS LYS LYS A A 223 223 . 28.319 51.593 12.371  1.00 71.58  1 . N ? 
ATOM   1751 N   N   . ILE ILE ILE A A 224 224 . 32.083 54.674 9.160   1.00 76.38  1 . N ? 
ATOM   1752 CA  CA  . ILE ILE ILE A A 224 224 . 32.337 55.857 8.339   1.00 74.18  1 . C ? 
ATOM   1753 C   C   . ILE ILE ILE A A 224 224 . 31.097 56.754 8.329   1.00 70.29  1 . C ? 
ATOM   1754 O   O   . ILE ILE ILE A A 224 224 . 29.993 56.319 7.976   1.00 77.13  1 . O ? 
ATOM   1755 CB  CB  . ILE ILE ILE A A 224 224 . 32.751 55.465 6.912   1.00 79.19  1 . C ? 
ATOM   1756 CG1 CG1 . ILE ILE ILE A A 224 224 . 34.212 54.980 6.880   1.00 80.88  1 . C ? 
ATOM   1757 CG2 CG2 . ILE ILE ILE A A 224 224 . 32.560 56.645 5.974   1.00 80.75  1 . C ? 
ATOM   1758 CD1 CD1 . ILE ILE ILE A A 224 224 . 34.577 54.173 5.617   1.00 88.55  1 . C ? 
ATOM   1759 N   N   . PHE PHE PHE A A 225 225 . 31.295 58.013 8.691   1.00 66.69  1 . N ? 
ATOM   1760 CA  CA  . PHE PHE PHE A A 225 225 . 30.248 59.022 8.796   1.00 63.52  1 . C ? 
ATOM   1761 C   C   . PHE PHE PHE A A 225 225 . 30.233 59.846 7.515   1.00 65.40  1 . C ? 
ATOM   1762 O   O   . PHE PHE PHE A A 225 225 . 31.268 60.406 7.129   1.00 66.30  1 . O ? 
ATOM   1763 CB  CB  . PHE PHE PHE A A 225 225 . 30.519 59.907 10.016  1.00 60.07  1 . C ? 
ATOM   1764 CG  CG  . PHE PHE PHE A A 225 225 . 29.798 61.228 10.004  1.00 70.35  1 . C ? 
ATOM   1765 CD1 CD1 . PHE PHE PHE A A 225 225 . 28.458 61.319 9.655   1.00 75.80  1 . C ? 
ATOM   1766 CD2 CD2 . PHE PHE PHE A A 225 225 . 30.449 62.379 10.396  1.00 71.13  1 . C ? 
ATOM   1767 CE1 CE1 . PHE PHE PHE A A 225 225 . 27.795 62.536 9.658   1.00 73.91  1 . C ? 
ATOM   1768 CE2 CE2 . PHE PHE PHE A A 225 225 . 29.785 63.598 10.413  1.00 74.17  1 . C ? 
ATOM   1769 CZ  CZ  . PHE PHE PHE A A 225 225 . 28.458 63.676 10.040  1.00 73.83  1 . C ? 
ATOM   1770 N   N   . LEU LEU LEU A A 226 226 . 29.074 59.909 6.853   1.00 70.73  1 . N ? 
ATOM   1771 CA  CA  . LEU LEU LEU A A 226 226 . 28.902 60.661 5.607   1.00 76.09  1 . C ? 
ATOM   1772 C   C   . LEU LEU LEU A A 226 226 . 27.870 61.758 5.833   1.00 77.51  1 . C ? 
ATOM   1773 O   O   . LEU LEU LEU A A 226 226 . 26.704 61.474 6.143   1.00 79.48  1 . O ? 
ATOM   1774 CB  CB  . LEU LEU LEU A A 226 226 . 28.448 59.760 4.454   1.00 78.22  1 . C ? 
ATOM   1775 CG  CG  . LEU LEU LEU A A 226 226 . 29.130 58.424 4.149   1.00 79.36  1 . C ? 
ATOM   1776 CD1 CD1 . LEU LEU LEU A A 226 226 . 28.153 57.530 3.450   1.00 77.42  1 . C ? 
ATOM   1777 CD2 CD2 . LEU LEU LEU A A 226 226 . 30.363 58.617 3.276   1.00 77.05  1 . C ? 
ATOM   1778 N   N   . GLU GLU GLU A A 227 227 . 28.288 62.999 5.665   1.00 74.94  1 . N ? 
ATOM   1779 CA  CA  . GLU GLU GLU A A 227 227 . 27.422 64.142 5.905   1.00 81.50  1 . C ? 
ATOM   1780 C   C   . GLU GLU GLU A A 227 227 . 26.662 64.466 4.628   1.00 84.87  1 . C ? 
ATOM   1781 O   O   . GLU GLU GLU A A 227 227 . 27.276 64.727 3.590   1.00 84.65  1 . O ? 
ATOM   1782 CB  CB  . GLU GLU GLU A A 227 227 . 28.262 65.329 6.374   1.00 87.99  1 . C ? 
ATOM   1783 CG  CG  . GLU GLU GLU A A 227 227 . 27.499 66.591 6.720   1.00 92.48  1 . C ? 
ATOM   1784 CD  CD  . GLU GLU GLU A A 227 227 . 28.385 67.593 7.441   1.00 96.01  1 . C ? 
ATOM   1785 OE1 OE1 . GLU GLU GLU A A 227 227 . 29.506 67.189 7.830   1.00 93.05  1 . O ? 
ATOM   1786 OE2 OE2 . GLU GLU GLU A A 227 227 . 27.972 68.768 7.618   1.00 98.58  1 . O ? 
ATOM   1787 N   N   . VAL VAL VAL A A 228 228 . 25.332 64.448 4.696   1.00 86.55  1 . N ? 
ATOM   1788 CA  CA  . VAL VAL VAL A A 228 228 . 24.496 64.622 3.508   1.00 89.94  1 . C ? 
ATOM   1789 C   C   . VAL VAL VAL A A 228 228 . 23.333 65.537 3.864   1.00 95.37  1 . C ? 
ATOM   1790 O   O   . VAL VAL VAL A A 228 228 . 22.484 65.167 4.679   1.00 98.40  1 . O ? 
ATOM   1791 CB  CB  . VAL VAL VAL A A 228 228 . 23.961 63.286 2.975   1.00 86.98  1 . C ? 
ATOM   1792 CG1 CG1 . VAL VAL VAL A A 228 228 . 23.096 63.531 1.768   1.00 85.64  1 . C ? 
ATOM   1793 CG2 CG2 . VAL VAL VAL A A 228 228 . 25.097 62.315 2.655   1.00 86.02  1 . C ? 
ATOM   1794 N   N   . ARG ARG ARG A A 229 229 . 23.260 66.700 3.222   1.00 102.83 1 . N ? 
ATOM   1795 CA  CA  . ARG ARG ARG A A 229 229 . 22.212 67.687 3.465   1.00 108.21 1 . C ? 
ATOM   1796 C   C   . ARG ARG ARG A A 229 229 . 21.887 68.374 2.135   1.00 110.47 1 . C ? 
ATOM   1797 O   O   . ARG ARG ARG A A 229 229 . 22.565 68.165 1.125   1.00 111.97 1 . O ? 
ATOM   1798 CB  CB  . ARG ARG ARG A A 229 229 . 22.661 68.674 4.565   1.00 115.81 1 . C ? 
ATOM   1799 CG  CG  . ARG ARG ARG A A 229 229 . 21.724 69.844 4.905   1.00 126.66 1 . C ? 
ATOM   1800 CD  CD  . ARG ARG ARG A A 229 229 . 20.372 69.411 5.474   1.00 127.62 1 . C ? 
ATOM   1801 NE  NE  . ARG ARG ARG A A 229 229 . 19.446 70.541 5.610   1.00 130.39 1 . N ? 
ATOM   1802 CZ  CZ  . ARG ARG ARG A A 229 229 . 18.357 70.715 4.869   1.00 129.64 1 . C ? 
ATOM   1803 NH1 NH1 . ARG ARG ARG A A 229 229 . 17.581 71.774 5.060   1.00 133.36 1 . N ? 
ATOM   1804 NH2 NH2 . ARG ARG ARG A A 229 229 . 18.036 69.821 3.946   1.00 127.07 1 . N ? 
ATOM   1805 N   N   . GLU GLU GLU A A 230 230 . 20.817 69.167 2.113   1.00 110.66 1 . N ? 
ATOM   1806 CA  CA  . GLU GLU GLU A A 230 230 . 20.498 69.950 0.920   1.00 114.51 1 . C ? 
ATOM   1807 C   C   . GLU GLU GLU A A 230 230 . 21.477 71.104 0.772   1.00 116.58 1 . C ? 
ATOM   1808 O   O   . GLU GLU GLU A A 230 230 . 21.270 71.996 -0.047  1.00 122.62 1 . O ? 
ATOM   1809 CB  CB  . GLU GLU GLU A A 230 230 . 19.062 70.488 0.969   1.00 116.46 1 . C ? 
HETATM 1810 O   O   . HOH HOH HOH S . 1   1   . 28.256 71.194 9.310   1.00 71.53  1 . O ? 
HETATM 1811 O   O   . HOH HOH HOH S . 2   2   . 27.556 49.274 10.938  1.00 83.59  1 . O ? 
HETATM 1812 O   O   . HOH HOH HOH S . 3   3   . 39.550 55.785 22.353  1.00 104.00 1 . O ? 
HETATM 1813 O   O   . HOH HOH HOH S . 4   4   . 14.347 45.975 18.892  1.00 85.71  1 . O ? 
HETATM 1814 O   O   . HOH HOH HOH S . 5   5   . 15.199 69.265 17.139  1.00 78.73  1 . O ? 
HETATM 1815 O   O   . HOH HOH HOH S . 6   6   . 28.085 42.901 16.275  1.00 87.22  1 . O ? 
HETATM 1816 O   O   . HOH HOH HOH S . 7   7   . 12.644 44.476 7.078   1.00 84.37  1 . O ? 
HETATM 1817 O   O   . HOH HOH HOH S . 8   8   . 28.392 42.413 13.851  1.00 81.71  1 . O ? 
# 
loop_
_atom_site_anisotrop.id 
_atom_site_anisotrop.pdbx_auth_atom_id 
_atom_site_anisotrop.pdbx_label_atom_id 
_atom_site_anisotrop.pdbx_label_alt_id 
_atom_site_anisotrop.pdbx_auth_comp_id 
_atom_site_anisotrop.pdbx_label_comp_id 
_atom_site_anisotrop.pdbx_auth_asym_id 
_atom_site_anisotrop.pdbx_label_asym_id 
_atom_site_anisotrop.pdbx_auth_seq_id 
_atom_site_anisotrop.pdbx_label_seq_id 
_atom_site_anisotrop.pdbx_PDB_ins_code 
_atom_site_anisotrop.U[1][1] 
_atom_site_anisotrop.U[2][2] 
_atom_site_anisotrop.U[3][3] 
_atom_site_anisotrop.U[1][2] 
_atom_site_anisotrop.U[1][3] 
_atom_site_anisotrop.U[2][3] 
_atom_site_anisotrop.pdbx_PDB_model_num 
_atom_site_anisotrop.type_symbol 
1    N   N   . MET MET A A 1   1   . 1.3039 1.3330 0.9142 -0.2123 -0.0755 0.0158  1 . 
2    CA  CA  . MET MET A A 1   1   . 1.3487 1.4083 0.9956 -0.2412 -0.0491 0.0079  1 . 
3    C   C   . MET MET A A 1   1   . 1.3348 1.4580 0.9731 -0.2441 -0.0276 -0.0032 1 . 
4    O   O   . MET MET A A 1   1   . 1.3593 1.4982 0.9582 -0.2202 -0.0329 -0.0093 1 . 
5    CB  CB  . MET MET A A 1   1   . 1.3962 1.4633 1.0995 -0.2376 -0.0642 -0.0157 1 . 
6    CG  CG  . MET MET A A 1   1   . 1.5216 1.5302 1.2376 -0.2287 -0.0812 -0.0060 1 . 
7    SD  SD  . MET MET A A 1   1   . 1.5785 1.6000 1.3485 -0.2079 -0.0997 -0.0324 1 . 
8    CE  CE  . MET MET A A 1   1   . 1.6379 1.5867 1.4224 -0.2065 -0.1022 -0.0135 1 . 
9    N   N   . GLU GLU A A 2   2   . 1.3024 1.4639 0.9799 -0.2721 -0.0045 -0.0078 1 . 
10   CA  CA  . GLU GLU A A 2   2   . 1.3061 1.5362 0.9889 -0.2744 0.0203  -0.0156 1 . 
11   C   C   . GLU GLU A A 2   2   . 1.2057 1.4886 0.9577 -0.2984 0.0277  -0.0314 1 . 
12   O   O   . GLU GLU A A 2   2   . 1.0533 1.3114 0.8335 -0.3238 0.0224  -0.0301 1 . 
13   CB  CB  . GLU GLU A A 2   2   . 1.3669 1.5909 1.0037 -0.2882 0.0556  0.0151  1 . 
14   CG  CG  . GLU GLU A A 2   2   . 1.4022 1.6918 1.0282 -0.2774 0.0843  0.0095  1 . 
15   CD  CD  . GLU GLU A A 2   2   . 1.3602 1.6569 0.9462 -0.2331 0.0631  -0.0141 1 . 
16   OE1 OE1 . GLU GLU A A 2   2   . 1.3564 1.5992 0.8951 -0.2126 0.0333  -0.0124 1 . 
17   OE2 OE2 . GLU GLU A A 2   2   . 1.3255 1.6811 0.9313 -0.2187 0.0752  -0.0352 1 . 
18   N   N   . LEU LEU A A 3   3   . 1.2541 1.6094 1.0306 -0.2869 0.0383  -0.0478 1 . 
19   CA  CA  . LEU LEU A A 3   3   . 1.1839 1.6055 1.0298 -0.3029 0.0411  -0.0636 1 . 
20   C   C   . LEU LEU A A 3   3   . 1.3019 1.7313 1.1800 -0.3518 0.0615  -0.0486 1 . 
21   O   O   . LEU LEU A A 3   3   . 1.3953 1.8193 1.2537 -0.3699 0.0934  -0.0246 1 . 
22   CB  CB  . LEU LEU A A 3   3   . 1.1668 1.6654 1.0291 -0.2801 0.0586  -0.0754 1 . 
23   CG  CG  . LEU LEU A A 3   3   . 1.0349 1.6026 0.9548 -0.2613 0.0481  -0.0996 1 . 
24   CD1 CD1 . LEU LEU A A 3   3   . 1.0076 1.6304 0.9225 -0.2323 0.0738  -0.1056 1 . 
25   CD2 CD2 . LEU LEU A A 3   3   . 0.9803 1.6014 0.9706 -0.2958 0.0469  -0.1019 1 . 
26   N   N   . HIS HIS A A 4   4   . 1.3860 1.8249 1.3115 -0.3734 0.0435  -0.0631 1 . 
27   CA  CA  . HIS HIS A A 4   4   . 1.5273 1.9741 1.4928 -0.4246 0.0575  -0.0565 1 . 
28   C   C   . HIS HIS A A 4   4   . 1.4892 2.0421 1.5278 -0.4410 0.0715  -0.0654 1 . 
29   O   O   . HIS HIS A A 4   4   . 1.4760 2.0864 1.5195 -0.4168 0.0906  -0.0629 1 . 
30   CB  CB  . HIS HIS A A 4   4   . 1.6572 2.0553 1.6310 -0.4423 0.0288  -0.0714 1 . 
31   CG  CG  . HIS HIS A A 4   4   . 1.8409 2.1336 1.7582 -0.4386 0.0248  -0.0566 1 . 
32   ND1 ND1 . HIS HIS A A 4   4   . 1.9260 2.1758 1.7895 -0.4134 0.0343  -0.0343 1 . 
33   CD2 CD2 . HIS HIS A A 4   4   . 1.9163 2.1387 1.8230 -0.4542 0.0118  -0.0613 1 . 
34   CE1 CE1 . HIS HIS A A 4   4   . 1.9609 2.1246 1.7917 -0.4132 0.0267  -0.0232 1 . 
35   NE2 NE2 . HIS HIS A A 4   4   . 1.9437 2.0865 1.7990 -0.4371 0.0161  -0.0391 1 . 
36   N   N   . LYS LYS A A 11  11  . 1.3763 2.4053 1.5849 -0.2617 0.1888  -0.0962 1 . 
37   CA  CA  . LYS LYS A A 11  11  . 1.3932 2.3169 1.4979 -0.2382 0.1736  -0.1003 1 . 
38   C   C   . LYS LYS A A 11  11  . 1.4478 2.3634 1.4903 -0.1962 0.2058  -0.1022 1 . 
39   O   O   . LYS LYS A A 11  11  . 1.5036 2.3423 1.4642 -0.1707 0.1898  -0.1114 1 . 
40   CB  CB  . LYS LYS A A 11  11  . 1.4519 2.2975 1.5091 -0.2773 0.1724  -0.0807 1 . 
41   CG  CG  . LYS LYS A A 11  11  . 1.4748 2.3080 1.5769 -0.3183 0.1410  -0.0827 1 . 
42   CD  CD  . LYS LYS A A 11  11  . 1.5322 2.2869 1.5902 -0.3551 0.1489  -0.0606 1 . 
43   CE  CE  . LYS LYS A A 11  11  . 1.5521 2.3485 1.6794 -0.4103 0.1723  -0.0458 1 . 
44   NZ  NZ  . LYS LYS A A 11  11  . 1.5752 2.2835 1.6725 -0.4478 0.1653  -0.0322 1 . 
45   N   N   . ASN ASN A A 12  12  . 1.4161 2.4115 1.4982 -0.1889 0.2515  -0.0945 1 . 
46   CA  CA  . ASN ASN A A 12  12  . 1.4315 2.4177 1.4465 -0.1453 0.2866  -0.0990 1 . 
47   C   C   . ASN ASN A A 12  12  . 1.3978 2.3612 1.3892 -0.0940 0.2593  -0.1312 1 . 
48   O   O   . ASN ASN A A 12  12  . 1.4632 2.3718 1.3677 -0.0599 0.2658  -0.1444 1 . 
49   CB  CB  . ASN ASN A A 12  12  . 1.4320 2.5152 1.5055 -0.1440 0.3460  -0.0839 1 . 
50   CG  CG  . ASN ASN A A 12  12  . 1.4908 2.5650 1.5400 -0.1800 0.3911  -0.0493 1 . 
51   OD1 OD1 . ASN ASN A A 12  12  . 1.4945 2.4938 1.4929 -0.2095 0.3739  -0.0357 1 . 
52   ND2 ND2 . ASN ASN A A 12  12  . 1.5391 2.6878 1.6259 -0.1755 0.4529  -0.0318 1 . 
53   N   N   . ASP ASP A A 13  13  . 1.3362 2.3356 1.4003 -0.0877 0.2273  -0.1444 1 . 
54   CA  CA  . ASP ASP A A 13  13  . 1.3644 2.3328 1.4108 -0.0409 0.2027  -0.1711 1 . 
55   C   C   . ASP ASP A A 13  13  . 1.3767 2.2350 1.3416 -0.0381 0.1666  -0.1822 1 . 
56   O   O   . ASP ASP A A 13  13  . 1.4134 2.2288 1.3438 0.0000  0.1547  -0.2054 1 . 
57   CB  CB  . ASP ASP A A 13  13  . 1.3206 2.3458 1.4569 -0.0357 0.1752  -0.1760 1 . 
58   CG  CG  . ASP ASP A A 13  13  . 1.3268 2.4721 1.5566 -0.0338 0.2049  -0.1668 1 . 
59   OD1 OD1 . ASP ASP A A 13  13  . 1.3914 2.5717 1.6144 -0.0147 0.2524  -0.1639 1 . 
60   OD2 OD2 . ASP ASP A A 13  13  . 1.2929 2.4997 1.6029 -0.0499 0.1809  -0.1627 1 . 
61   N   N   . ILE ILE A A 14  14  . 1.3441 2.1556 1.2829 -0.0775 0.1501  -0.1663 1 . 
62   CA  CA  . ILE ILE A A 14  14  . 1.3186 2.0350 1.1970 -0.0757 0.1134  -0.1738 1 . 
63   C   C   . ILE ILE A A 14  14  . 1.3673 2.0297 1.1501 -0.0600 0.1246  -0.1776 1 . 
64   O   O   . ILE ILE A A 14  14  . 1.3479 1.9558 1.0865 -0.0320 0.1018  -0.2005 1 . 
65   CB  CB  . ILE ILE A A 14  14  . 1.3169 2.0040 1.2092 -0.1193 0.0910  -0.1552 1 . 
66   CG1 CG1 . ILE ILE A A 14  14  . 1.1838 1.9097 1.1530 -0.1268 0.0694  -0.1593 1 . 
67   CG2 CG2 . ILE ILE A A 14  14  . 1.3583 1.9515 1.1889 -0.1173 0.0600  -0.1572 1 . 
68   CD1 CD1 . ILE ILE A A 14  14  . 1.1188 1.8277 1.0976 -0.0868 0.0462  -0.1799 1 . 
69   N   N   . GLU GLU A A 15  15  . 1.4168 2.0909 1.1649 -0.0782 0.1587  -0.1550 1 . 
70   CA  CA  . GLU GLU A A 15  15  . 1.4929 2.1182 1.1370 -0.0591 0.1709  -0.1565 1 . 
71   C   C   . GLU GLU A A 15  15  . 1.4532 2.1021 1.0686 -0.0144 0.1977  -0.1812 1 . 
72   O   O   . GLU GLU A A 15  15  . 1.3911 1.9967 0.9094 0.0088  0.2049  -0.1907 1 . 
73   CB  CB  . GLU GLU A A 15  15  . 1.6319 2.2583 1.2431 -0.0893 0.2049  -0.1191 1 . 
74   CG  CG  . GLU GLU A A 15  15  . 1.7294 2.2871 1.3111 -0.1190 0.1742  -0.0982 1 . 
75   CD  CD  . GLU GLU A A 15  15  . 1.7508 2.3109 1.4165 -0.1512 0.1440  -0.0956 1 . 
76   OE1 OE1 . GLU GLU A A 15  15  . 1.7107 2.3306 1.4583 -0.1549 0.1450  -0.1068 1 . 
77   OE2 OE2 . GLU GLU A A 15  15  . 1.7694 2.2700 1.4151 -0.1700 0.1191  -0.0820 1 . 
78   N   N   . LEU LEU A A 16  16  . 1.4275 2.1420 1.1218 0.0006  0.2116  -0.1925 1 . 
79   CA  CA  . LEU LEU A A 16  16  . 1.3863 2.1104 1.0668 0.0492  0.2268  -0.2229 1 . 
80   C   C   . LEU LEU A A 16  16  . 1.2821 1.9610 0.9799 0.0704  0.1816  -0.2531 1 . 
81   O   O   . LEU LEU A A 16  16  . 1.2531 1.9293 0.9458 0.1111  0.1906  -0.2808 1 . 
82   CB  CB  . LEU LEU A A 16  16  . 1.3581 2.1832 1.1221 0.0592  0.2712  -0.2145 1 . 
83   CG  CG  . LEU LEU A A 16  16  . 1.4964 2.3615 1.2248 0.0680  0.3341  -0.1995 1 . 
84   CD1 CD1 . LEU LEU A A 16  16  . 1.6110 2.4105 1.2205 0.1113  0.3447  -0.2272 1 . 
85   CD2 CD2 . LEU LEU A A 16  16  . 1.5239 2.3900 1.2387 0.0214  0.3491  -0.1620 1 . 
86   N   N   . LYS LYS A A 17  17  . 1.2196 1.8621 0.9421 0.0446  0.1379  -0.2466 1 . 
87   CA  CA  . LYS LYS A A 17  17  . 1.1780 1.7633 0.9080 0.0614  0.0967  -0.2710 1 . 
88   C   C   . LYS LYS A A 17  17  . 1.1370 1.7616 0.9391 0.0905  0.1030  -0.2833 1 . 
89   O   O   . LYS LYS A A 17  17  . 1.0946 1.6765 0.8906 0.1213  0.0903  -0.3103 1 . 
90   CB  CB  . LYS LYS A A 17  17  . 1.2683 1.7800 0.9089 0.0835  0.0818  -0.2999 1 . 
91   CG  CG  . LYS LYS A A 17  17  . 1.2233 1.6979 0.7826 0.0621  0.0741  -0.2852 1 . 
92   CD  CD  . LYS LYS A A 17  17  . 1.2519 1.6456 0.7550 0.0710  0.0278  -0.3109 1 . 
93   CE  CE  . LYS LYS A A 17  17  . 1.2779 1.6361 0.7249 0.0461  0.0066  -0.2878 1 . 
94   NZ  NZ  . LYS LYS A A 17  17  . 1.3278 1.6210 0.6972 0.0631  -0.0325 -0.3166 1 . 
95   N   N   . LYS LYS A A 18  18  . 1.2344 1.9402 1.1090 0.0803  0.1208  -0.2628 1 . 
96   CA  CA  . LYS LYS A A 18  18  . 1.2170 1.9740 1.1619 0.1117  0.1288  -0.2687 1 . 
97   C   C   . LYS LYS A A 18  18  . 1.1526 1.8745 1.1353 0.1174  0.0913  -0.2709 1 . 
98   O   O   . LYS LYS A A 18  18  . 1.2498 1.9801 1.2675 0.1550  0.0944  -0.2810 1 . 
99   CB  CB  . LYS LYS A A 18  18  . 1.2275 2.0911 1.2440 0.0965  0.1535  -0.2453 1 . 
100  CG  CG  . LYS LYS A A 18  18  . 1.2920 2.2298 1.3781 0.1368  0.1732  -0.2491 1 . 
101  CD  CD  . LYS LYS A A 18  18  . 1.3168 2.3658 1.4644 0.1234  0.2094  -0.2293 1 . 
102  CE  CE  . LYS LYS A A 18  18  . 1.2880 2.4287 1.5405 0.1306  0.1968  -0.2180 1 . 
103  NZ  NZ  . LYS LYS A A 18  18  . 1.3090 2.4802 1.5957 0.1908  0.2132  -0.2290 1 . 
104  N   N   . TYR TYR A A 19  19  . 1.0400 1.7191 1.0145 0.0846  0.0602  -0.2597 1 . 
105  CA  CA  . TYR TYR A A 19  19  . 0.9708 1.6310 0.9865 0.0858  0.0320  -0.2529 1 . 
106  C   C   . TYR TYR A A 19  19  . 0.9811 1.5466 0.9640 0.0839  0.0050  -0.2625 1 . 
107  O   O   . TYR TYR A A 19  19  . 1.0712 1.5932 1.0034 0.0654  -0.0028 -0.2667 1 . 
108  CB  CB  . TYR TYR A A 19  19  . 0.8485 1.5500 0.8965 0.0480  0.0208  -0.2291 1 . 
109  CG  CG  . TYR TYR A A 19  19  . 0.8428 1.6471 0.9418 0.0419  0.0412  -0.2190 1 . 
110  CD1 CD1 . TYR TYR A A 19  19  . 0.8374 1.7026 0.9829 0.0805  0.0558  -0.2236 1 . 
111  CD2 CD2 . TYR TYR A A 19  19  . 0.8249 1.6659 0.9334 -0.0028 0.0461  -0.2037 1 . 
112  CE1 CE1 . TYR TYR A A 19  19  . 0.8454 1.8143 1.0512 0.0750  0.0726  -0.2134 1 . 
113  CE2 CE2 . TYR TYR A A 19  19  . 0.7987 1.7393 0.9686 -0.0126 0.0638  -0.1950 1 . 
114  CZ  CZ  . TYR TYR A A 19  19  . 0.8328 1.8416 1.0539 0.0266  0.0760  -0.1999 1 . 
115  OH  OH  . TYR TYR A A 19  19  . 0.8789 1.9968 1.1744 0.0182  0.0922  -0.1905 1 . 
116  N   N   . ASN ASN A A 20  20  . 0.9037 1.4397 0.9195 0.1043  -0.0088 -0.2634 1 . 
117  CA  CA  . ASN ASN A A 20  20  . 0.8942 1.3547 0.9032 0.0932  -0.0342 -0.2620 1 . 
118  C   C   . ASN ASN A A 20  20  . 0.8755 1.3438 0.8947 0.0614  -0.0472 -0.2371 1 . 
119  O   O   . ASN ASN A A 20  20  . 0.8666 1.3929 0.9113 0.0564  -0.0426 -0.2236 1 . 
120  CB  CB  . ASN ASN A A 20  20  . 0.9181 1.3394 0.9613 0.1263  -0.0374 -0.2679 1 . 
121  CG  CG  . ASN ASN A A 20  20  . 1.0305 1.4193 1.0610 0.1552  -0.0285 -0.2979 1 . 
122  OD1 OD1 . ASN ASN A A 20  20  . 1.0890 1.4472 1.0749 0.1460  -0.0345 -0.3189 1 . 
123  ND2 ND2 . ASN ASN A A 20  20  . 1.0370 1.4277 1.1024 0.1926  -0.0151 -0.3007 1 . 
124  N   N   . ILE ILE A A 21  21  . 0.8097 1.2186 0.8109 0.0412  -0.0651 -0.2328 1 . 
125  CA  CA  . ILE ILE A A 21  21  . 0.7322 1.1370 0.7294 0.0090  -0.0742 -0.2123 1 . 
126  C   C   . ILE ILE A A 21  21  . 0.7144 1.0634 0.7309 0.0135  -0.0877 -0.2027 1 . 
127  O   O   . ILE ILE A A 21  21  . 0.7347 1.0296 0.7526 0.0185  -0.0978 -0.2093 1 . 
128  CB  CB  . ILE ILE A A 21  21  . 0.8034 1.1915 0.7575 -0.0200 -0.0771 -0.2095 1 . 
129  CG1 CG1 . ILE ILE A A 21  21  . 0.8292 1.2726 0.7624 -0.0237 -0.0557 -0.2141 1 . 
130  CG2 CG2 . ILE ILE A A 21  21  . 0.8053 1.1753 0.7575 -0.0507 -0.0850 -0.1888 1 . 
131  CD1 CD1 . ILE ILE A A 21  21  . 0.9136 1.3358 0.7942 -0.0450 -0.0543 -0.2088 1 . 
132  N   N   . GLY GLY A A 22  22  . 0.7420 1.1045 0.7732 0.0110  -0.0881 -0.1872 1 . 
133  CA  CA  . GLY GLY A A 22  22  . 0.7532 1.0618 0.7942 0.0142  -0.0943 -0.1737 1 . 
134  C   C   . GLY GLY A A 22  22  . 0.7693 1.0505 0.7880 -0.0183 -0.1010 -0.1621 1 . 
135  O   O   . GLY GLY A A 22  22  . 0.8384 1.1501 0.8378 -0.0438 -0.1004 -0.1605 1 . 
136  N   N   . VAL VAL A A 23  23  . 0.7269 0.9489 0.7544 -0.0167 -0.1051 -0.1532 1 . 
137  CA  CA  . VAL VAL A A 23  23  . 0.7563 0.9423 0.7674 -0.0405 -0.1087 -0.1399 1 . 
138  C   C   . VAL VAL A A 23  23  . 0.7447 0.9022 0.7621 -0.0288 -0.1011 -0.1252 1 . 
139  O   O   . VAL VAL A A 23  23  . 0.8090 0.9286 0.8545 -0.0089 -0.0955 -0.1170 1 . 
140  CB  CB  . VAL VAL A A 23  23  . 0.7579 0.9020 0.7772 -0.0453 -0.1193 -0.1393 1 . 
141  CG1 CG1 . VAL VAL A A 23  23  . 0.7930 0.8989 0.8019 -0.0628 -0.1199 -0.1216 1 . 
142  CG2 CG2 . VAL VAL A A 23  23  . 0.7884 0.9553 0.7830 -0.0546 -0.1276 -0.1532 1 . 
143  N   N   . ALA ALA A A 24  24  . 0.7414 0.9141 0.7319 -0.0417 -0.0998 -0.1222 1 . 
144  CA  CA  . ALA ALA A A 24  24  . 0.7987 0.9455 0.7771 -0.0278 -0.0930 -0.1113 1 . 
145  C   C   . ALA ALA A A 24  24  . 0.8159 0.9041 0.7782 -0.0425 -0.0878 -0.1002 1 . 
146  O   O   . ALA ALA A A 24  24  . 0.8566 0.9429 0.7921 -0.0710 -0.0920 -0.1037 1 . 
147  CB  CB  . ALA ALA A A 24  24  . 0.6964 0.8928 0.6518 -0.0321 -0.1003 -0.1194 1 . 
148  N   N   . ILE ILE A A 25  25  . 0.7596 0.7991 0.7427 -0.0225 -0.0755 -0.0853 1 . 
149  CA  CA  . ILE ILE A A 25  25  . 0.7659 0.7497 0.7436 -0.0294 -0.0660 -0.0719 1 . 
150  C   C   . ILE ILE A A 25  25  . 0.8844 0.8370 0.8242 -0.0154 -0.0506 -0.0644 1 . 
151  O   O   . ILE ILE A A 25  25  . 0.8906 0.8334 0.8358 0.0152  -0.0365 -0.0542 1 . 
152  CB  CB  . ILE ILE A A 25  25  . 0.7456 0.6990 0.7785 -0.0160 -0.0601 -0.0590 1 . 
153  CG1 CG1 . ILE ILE A A 25  25  . 0.7863 0.7708 0.8470 -0.0246 -0.0799 -0.0723 1 . 
154  CG2 CG2 . ILE ILE A A 25  25  . 0.7183 0.6223 0.7529 -0.0227 -0.0508 -0.0435 1 . 
155  CD1 CD1 . ILE ILE A A 25  25  . 0.8120 0.7717 0.9303 -0.0176 -0.0835 -0.0651 1 . 
156  N   N   . SER SER A A 26  26  . 0.9006 0.8306 0.7982 -0.0365 -0.0514 -0.0691 1 . 
157  CA  CA  . SER SER A A 26  26  . 0.9634 0.8505 0.8121 -0.0250 -0.0375 -0.0665 1 . 
158  C   C   . SER SER A A 26  26  . 1.0262 0.8482 0.8899 -0.0123 -0.0127 -0.0462 1 . 
159  O   O   . SER SER A A 26  26  . 1.0063 0.7944 0.8607 -0.0307 -0.0104 -0.0453 1 . 
160  CB  CB  . SER SER A A 26  26  . 0.9839 0.8736 0.7824 -0.0563 -0.0515 -0.0865 1 . 
161  OG  OG  . SER SER A A 26  26  . 1.0333 0.9917 0.8303 -0.0681 -0.0736 -0.1038 1 . 
162  N   N   . LEU LEU A A 27  27  . 1.0917 0.8954 0.9824 0.0209  0.0090  -0.0274 1 . 
163  CA  CA  . LEU LEU A A 27  27  . 1.1034 0.8498 1.0146 0.0381  0.0390  -0.0051 1 . 
164  C   C   . LEU LEU A A 27  27  . 1.1802 0.8742 1.0208 0.0381  0.0537  -0.0093 1 . 
165  O   O   . LEU LEU A A 27  27  . 1.3057 0.9936 1.0787 0.0480  0.0544  -0.0203 1 . 
166  CB  CB  . LEU LEU A A 27  27  . 1.1813 0.9174 1.1248 0.0748  0.0661  0.0166  1 . 
167  CG  CG  . LEU LEU A A 27  27  . 1.1640 0.8848 1.1981 0.0824  0.0828  0.0389  1 . 
168  CD1 CD1 . LEU LEU A A 27  27  . 1.1322 0.8730 1.2039 0.0517  0.0534  0.0290  1 . 
169  CD2 CD2 . LEU LEU A A 27  27  . 1.1437 0.8850 1.2347 0.1002  0.0891  0.0486  1 . 
170  N   N   . GLY GLY A A 28  28  . 1.1276 0.7812 0.9819 0.0294  0.0642  -0.0012 1 . 
171  CA  CA  . GLY GLY A A 28  28  . 1.1789 0.7706 0.9681 0.0311  0.0823  -0.0062 1 . 
172  C   C   . GLY GLY A A 28  28  . 1.2487 0.8365 0.9944 -0.0072 0.0585  -0.0305 1 . 
173  O   O   . GLY GLY A A 28  28  . 1.2944 0.8212 0.9920 -0.0103 0.0728  -0.0368 1 . 
174  N   N   . ASN ASN A A 29  29  . 1.1872 0.8345 0.9499 -0.0358 0.0265  -0.0439 1 . 
175  CA  CA  . ASN ASN A A 29  29  . 1.1941 0.8440 0.9287 -0.0757 0.0072  -0.0630 1 . 
176  C   C   . ASN ASN A A 29  29  . 1.1812 0.8136 0.9565 -0.0880 0.0091  -0.0455 1 . 
177  O   O   . ASN ASN A A 29  29  . 1.1172 0.7879 0.9472 -0.0842 -0.0006 -0.0326 1 . 
178  CB  CB  . ASN ASN A A 29  29  . 1.2587 0.9860 0.9977 -0.0957 -0.0219 -0.0811 1 . 
179  CG  CG  . ASN ASN A A 29  29  . 1.3608 1.1020 1.0867 -0.1402 -0.0388 -0.0975 1 . 
180  OD1 OD1 . ASN ASN A A 29  29  . 1.4186 1.1208 1.1472 -0.1579 -0.0319 -0.0892 1 . 
181  ND2 ND2 . ASN ASN A A 29  29  . 1.3260 1.1262 1.0434 -0.1575 -0.0599 -0.1182 1 . 
182  N   N   . LYS LYS A A 30  30  . 1.2645 0.8357 1.0100 -0.1008 0.0205  -0.0457 1 . 
183  CA  CA  . LYS LYS A A 30  30  . 1.2710 0.8138 1.0525 -0.1002 0.0274  -0.0219 1 . 
184  C   C   . LYS LYS A A 30  30  . 1.1758 0.7717 0.9897 -0.1219 0.0024  -0.0163 1 . 
185  O   O   . LYS LYS A A 30  30  . 1.1667 0.7573 1.0186 -0.1135 0.0004  0.0061  1 . 
186  CB  CB  . LYS LYS A A 30  30  . 1.3998 0.8636 1.1371 -0.1118 0.0445  -0.0247 1 . 
187  CG  CG  . LYS LYS A A 30  30  . 1.5239 0.9194 1.2339 -0.0798 0.0772  -0.0223 1 . 
188  CD  CD  . LYS LYS A A 30  30  . 1.5390 0.9336 1.3148 -0.0419 0.0964  0.0105  1 . 
189  CE  CE  . LYS LYS A A 30  30  . 1.6485 0.9658 1.3993 -0.0098 0.1379  0.0181  1 . 
190  NZ  NZ  . LYS LYS A A 30  30  . 1.7207 0.9614 1.4254 -0.0233 0.1497  0.0113  1 . 
191  N   N   . TRP TRP A A 31  31  . 1.0923 0.7410 0.8911 -0.1470 -0.0165 -0.0354 1 . 
192  CA  CA  . TRP TRP A A 31  31  . 1.0575 0.7533 0.8766 -0.1648 -0.0346 -0.0302 1 . 
193  C   C   . TRP TRP A A 31  31  . 1.0630 0.8034 0.9307 -0.1413 -0.0467 -0.0218 1 . 
194  O   O   . TRP TRP A A 31  31  . 1.1618 0.9175 1.0481 -0.1432 -0.0596 -0.0101 1 . 
195  CB  CB  . TRP TRP A A 31  31  . 1.0915 0.8353 0.8887 -0.1961 -0.0459 -0.0522 1 . 
196  CG  CG  . TRP TRP A A 31  31  . 1.1252 0.9077 0.9296 -0.2176 -0.0554 -0.0457 1 . 
197  CD1 CD1 . TRP TRP A A 31  31  . 1.1952 0.9550 0.9795 -0.2479 -0.0488 -0.0385 1 . 
198  CD2 CD2 . TRP TRP A A 31  31  . 0.9614 0.8064 0.7888 -0.2089 -0.0691 -0.0458 1 . 
199  NE1 NE1 . TRP TRP A A 31  31  . 1.1912 0.9975 0.9813 -0.2564 -0.0554 -0.0310 1 . 
200  CE2 CE2 . TRP TRP A A 31  31  . 1.0398 0.8984 0.8533 -0.2323 -0.0690 -0.0377 1 . 
201  CE3 CE3 . TRP TRP A A 31  31  . 0.9761 0.8610 0.8321 -0.1828 -0.0788 -0.0520 1 . 
202  CZ2 CZ2 . TRP TRP A A 31  31  . 0.9802 0.8916 0.7995 -0.2279 -0.0786 -0.0376 1 . 
203  CZ3 CZ3 . TRP TRP A A 31  31  . 0.9545 0.8892 0.8216 -0.1806 -0.0909 -0.0547 1 . 
204  CH2 CH2 . TRP TRP A A 31  31  . 0.9197 0.8674 0.7644 -0.2019 -0.0908 -0.0486 1 . 
205  N   N   . PHE PHE A A 32  32  . 0.9604 0.7174 0.8468 -0.1181 -0.0432 -0.0274 1 . 
206  CA  CA  . PHE PHE A A 32  32  . 0.9522 0.7512 0.8874 -0.1010 -0.0555 -0.0248 1 . 
207  C   C   . PHE PHE A A 32  32  . 0.9819 0.7542 0.9692 -0.0798 -0.0516 -0.0034 1 . 
208  O   O   . PHE PHE A A 32  32  . 0.9777 0.7541 1.0096 -0.0571 -0.0445 0.0016  1 . 
209  CB  CB  . PHE PHE A A 32  32  . 0.8966 0.7243 0.8349 -0.0849 -0.0518 -0.0368 1 . 
210  CG  CG  . PHE PHE A A 32  32  . 0.9023 0.7816 0.8123 -0.1028 -0.0646 -0.0574 1 . 
211  CD1 CD1 . PHE PHE A A 32  32  . 0.8661 0.7988 0.7981 -0.1023 -0.0791 -0.0659 1 . 
212  CD2 CD2 . PHE PHE A A 32  32  . 0.9742 0.8492 0.8388 -0.1204 -0.0625 -0.0699 1 . 
213  CE1 CE1 . PHE PHE A A 32  32  . 0.8635 0.8488 0.7780 -0.1157 -0.0869 -0.0824 1 . 
214  CE2 CE2 . PHE PHE A A 32  32  . 0.9401 0.8722 0.7932 -0.1378 -0.0755 -0.0877 1 . 
215  CZ  CZ  . PHE PHE A A 32  32  . 0.8674 0.8570 0.7481 -0.1339 -0.0856 -0.0919 1 . 
216  N   N   . SER SER A A 33  33  . 0.9990 0.7459 0.9866 -0.0869 -0.0560 0.0113  1 . 
217  CA  CA  . SER SER A A 33  33  . 0.9746 0.7156 1.0223 -0.0690 -0.0636 0.0308  1 . 
218  C   C   . SER SER A A 33  33  . 0.8912 0.6843 0.9756 -0.0678 -0.0930 0.0210  1 . 
219  O   O   . SER SER A A 33  33  . 0.9095 0.7387 0.9642 -0.0804 -0.1051 0.0017  1 . 
220  CB  CB  . SER SER A A 33  33  . 1.0307 0.7409 1.0646 -0.0752 -0.0682 0.0495  1 . 
221  OG  OG  . SER SER A A 33  33  . 1.0481 0.7903 1.0528 -0.0933 -0.0930 0.0431  1 . 
222  N   N   . ILE ILE A A 34  34  . 0.8736 0.6700 1.0263 -0.0520 -0.1050 0.0333  1 . 
223  CA  CA  . ILE ILE A A 34  34  . 0.8570 0.6952 1.0506 -0.0503 -0.1353 0.0194  1 . 
224  C   C   . ILE ILE A A 34  34  . 0.9320 0.7918 1.0784 -0.0643 -0.1661 0.0109  1 . 
225  O   O   . ILE ILE A A 34  34  . 0.9571 0.8505 1.0996 -0.0673 -0.1878 -0.0104 1 . 
226  CB  CB  . ILE ILE A A 34  34  . 0.8157 0.6535 1.1042 -0.0334 -0.1432 0.0338  1 . 
227  CG1 CG1 . ILE ILE A A 34  34  . 0.7369 0.6112 1.0739 -0.0337 -0.1726 0.0130  1 . 
228  CG2 CG2 . ILE ILE A A 34  34  . 0.9147 0.7393 1.2130 -0.0299 -0.1582 0.0559  1 . 
229  CD1 CD1 . ILE ILE A A 34  34  . 0.7573 0.6368 1.0963 -0.0306 -0.1512 -0.0019 1 . 
230  N   N   . ASP ASP A A 35  35  . 1.0017 0.8378 1.1073 -0.0710 -0.1651 0.0284  1 . 
231  CA  CA  . ASP ASP A A 35  35  . 1.0583 0.9097 1.1089 -0.0819 -0.1879 0.0263  1 . 
232  C   C   . ASP ASP A A 35  35  . 0.9847 0.8518 0.9708 -0.1018 -0.1733 0.0101  1 . 
233  O   O   . ASP ASP A A 35  35  . 0.9329 0.8321 0.8870 -0.1067 -0.1890 -0.0042 1 . 
234  CB  CB  . ASP ASP A A 35  35  . 1.0904 0.9066 1.1215 -0.0796 -0.1886 0.0562  1 . 
235  CG  CG  . ASP ASP A A 35  35  . 1.1442 0.9626 1.2396 -0.0584 -0.2151 0.0723  1 . 
236  OD1 OD1 . ASP ASP A A 35  35  . 1.2436 1.0981 1.3657 -0.0527 -0.2510 0.0579  1 . 
237  OD2 OD2 . ASP ASP A A 35  35  . 1.2192 1.0039 1.3428 -0.0467 -0.2010 0.0979  1 . 
238  N   N   . ASN ASN A A 36  36  . 0.9415 0.7880 0.9084 -0.1128 -0.1437 0.0109  1 . 
239  CA  CA  . ASN ASN A A 36  36  . 1.0115 0.8846 0.9347 -0.1325 -0.1329 -0.0062 1 . 
240  C   C   . ASN ASN A A 36  36  . 0.9730 0.8915 0.9171 -0.1239 -0.1401 -0.0304 1 . 
241  O   O   . ASN ASN A A 36  36  . 0.9770 0.9337 0.8935 -0.1326 -0.1429 -0.0447 1 . 
242  CB  CB  . ASN ASN A A 36  36  . 1.0156 0.8600 0.9185 -0.1468 -0.1069 -0.0056 1 . 
243  CG  CG  . ASN ASN A A 36  36  . 1.1237 0.9254 0.9909 -0.1641 -0.0964 0.0128  1 . 
244  OD1 OD1 . ASN ASN A A 36  36  . 1.1127 0.9146 0.9607 -0.1670 -0.1062 0.0270  1 . 
245  ND2 ND2 . ASN ASN A A 36  36  . 1.2606 1.0204 1.1135 -0.1743 -0.0760 0.0127  1 . 
246  N   N   . ILE ILE A A 37  37  . 0.8848 0.7981 0.8801 -0.1049 -0.1394 -0.0329 1 . 
247  CA  CA  . ILE ILE A A 37  37  . 0.8640 0.8119 0.8834 -0.0938 -0.1454 -0.0534 1 . 
248  C   C   . ILE ILE A A 37  37  . 0.8714 0.8436 0.8876 -0.0919 -0.1727 -0.0662 1 . 
249  O   O   . ILE ILE A A 37  37  . 0.8762 0.8819 0.8727 -0.0921 -0.1750 -0.0863 1 . 
250  CB  CB  . ILE ILE A A 37  37  . 0.8263 0.7560 0.9057 -0.0735 -0.1357 -0.0481 1 . 
251  CG1 CG1 . ILE ILE A A 37  37  . 0.8438 0.7507 0.9054 -0.0712 -0.1071 -0.0401 1 . 
252  CG2 CG2 . ILE ILE A A 37  37  . 0.7121 0.6681 0.8248 -0.0609 -0.1434 -0.0669 1 . 
253  CD1 CD1 . ILE ILE A A 37  37  . 0.6959 0.5708 0.8061 -0.0496 -0.0882 -0.0247 1 . 
254  N   N   . GLU GLU A A 38  38  . 0.8940 0.8503 0.9248 -0.0882 -0.1944 -0.0556 1 . 
255  CA  CA  . GLU GLU A A 38  38  . 0.9375 0.9137 0.9534 -0.0847 -0.2256 -0.0712 1 . 
256  C   C   . GLU GLU A A 38  38  . 0.9699 0.9653 0.9075 -0.0964 -0.2204 -0.0758 1 . 
257  O   O   . GLU GLU A A 38  38  . 0.9662 0.9864 0.8779 -0.0917 -0.2314 -0.0982 1 . 
258  CB  CB  . GLU GLU A A 38  38  . 0.9795 0.9400 1.0201 -0.0777 -0.2555 -0.0572 1 . 
259  CG  CG  . GLU GLU A A 38  38  . 1.0032 0.9829 1.0330 -0.0708 -0.2967 -0.0802 1 . 
260  CD  CD  . GLU GLU A A 38  38  . 1.1388 1.1181 1.0888 -0.0720 -0.3141 -0.0701 1 . 
261  OE1 OE1 . GLU GLU A A 38  38  . 1.0888 1.0561 0.9888 -0.0819 -0.2881 -0.0477 1 . 
262  OE2 OE2 . GLU GLU A A 38  38  . 1.2938 1.2817 1.2298 -0.0626 -0.3545 -0.0842 1 . 
263  N   N   . LYS LYS A A 39  39  . 0.9652 0.9467 0.8660 -0.1115 -0.2001 -0.0551 1 . 
264  CA  CA  . LYS LYS A A 39  39  . 1.0114 1.0119 0.8474 -0.1251 -0.1885 -0.0551 1 . 
265  C   C   . LYS LYS A A 39  39  . 1.0962 1.1384 0.9320 -0.1280 -0.1720 -0.0779 1 . 
266  O   O   . LYS LYS A A 39  39  . 1.2231 1.2946 1.0263 -0.1238 -0.1737 -0.0927 1 . 
267  CB  CB  . LYS LYS A A 39  39  . 0.9674 0.9391 0.7762 -0.1443 -0.1673 -0.0282 1 . 
268  CG  CG  . LYS LYS A A 39  39  . 1.0653 1.0008 0.8528 -0.1382 -0.1821 -0.0015 1 . 
269  CD  CD  . LYS LYS A A 39  39  . 1.1363 1.0321 0.9007 -0.1569 -0.1563 0.0256  1 . 
270  CE  CE  . LYS LYS A A 39  39  . 1.2695 1.1263 1.0120 -0.1459 -0.1689 0.0571  1 . 
271  NZ  NZ  . LYS LYS A A 39  39  . 1.3282 1.1798 1.1224 -0.1204 -0.1998 0.0582  1 . 
272  N   N   . LEU LEU A A 40  40  . 1.0364 1.0816 0.9069 -0.1308 -0.1567 -0.0810 1 . 
273  CA  CA  . LEU LEU A A 40  40  . 0.9641 1.0532 0.8403 -0.1300 -0.1433 -0.0995 1 . 
274  C   C   . LEU LEU A A 40  40  . 0.9019 1.0118 0.7912 -0.1082 -0.1559 -0.1227 1 . 
275  O   O   . LEU LEU A A 40  40  . 0.8910 1.0405 0.7649 -0.1047 -0.1465 -0.1377 1 . 
276  CB  CB  . LEU LEU A A 40  40  . 0.9560 1.0389 0.8635 -0.1294 -0.1317 -0.0981 1 . 
277  CG  CG  . LEU LEU A A 40  40  . 1.0932 1.1744 0.9815 -0.1543 -0.1157 -0.0894 1 . 
278  CD1 CD1 . LEU LEU A A 40  40  . 1.0714 1.1388 0.9787 -0.1478 -0.1093 -0.0909 1 . 
279  CD2 CD2 . LEU LEU A A 40  40  . 1.1181 1.2533 0.9893 -0.1708 -0.1055 -0.0979 1 . 
280  N   N   . VAL VAL A A 41  41  . 0.8322 0.9154 0.7556 -0.0932 -0.1758 -0.1268 1 . 
281  CA  CA  . VAL VAL A A 41  41  . 0.8752 0.9684 0.8143 -0.0750 -0.1894 -0.1527 1 . 
282  C   C   . VAL VAL A A 41  41  . 0.9862 1.0905 0.8682 -0.0740 -0.2027 -0.1660 1 . 
283  O   O   . VAL VAL A A 41  41  . 1.0176 1.1455 0.8804 -0.0632 -0.1974 -0.1888 1 . 
284  CB  CB  . VAL VAL A A 41  41  . 0.8303 0.8917 0.8312 -0.0643 -0.2078 -0.1537 1 . 
285  CG1 CG1 . VAL VAL A A 41  41  . 0.8161 0.8786 0.8306 -0.0506 -0.2281 -0.1842 1 . 
286  CG2 CG2 . VAL VAL A A 41  41  . 0.8235 0.8757 0.8718 -0.0583 -0.1860 -0.1421 1 . 
287  N   N   . LYS LYS A A 42  42  . 1.0316 1.1167 0.8809 -0.0814 -0.2184 -0.1506 1 . 
288  CA  CA  . LYS LYS A A 42  42  . 1.0460 1.1375 0.8251 -0.0773 -0.2297 -0.1590 1 . 
289  C   C   . LYS LYS A A 42  42  . 1.0377 1.1645 0.7701 -0.0831 -0.1959 -0.1595 1 . 
290  O   O   . LYS LYS A A 42  42  . 1.0700 1.2143 0.7623 -0.0701 -0.1937 -0.1812 1 . 
291  CB  CB  . LYS LYS A A 42  42  . 1.1428 1.2076 0.8911 -0.0827 -0.2477 -0.1328 1 . 
292  CG  CG  . LYS LYS A A 42  42  . 1.2970 1.3561 0.9792 -0.0695 -0.2778 -0.1430 1 . 
293  CD  CD  . LYS LYS A A 42  42  . 1.3894 1.4224 1.0433 -0.0702 -0.2972 -0.1107 1 . 
294  CE  CE  . LYS LYS A A 42  42  . 1.4116 1.4284 1.1255 -0.0605 -0.3428 -0.1137 1 . 
295  NZ  NZ  . LYS LYS A A 42  42  . 1.4868 1.5015 1.1531 -0.0439 -0.3912 -0.1292 1 . 
296  N   N   . TRP TRP A A 43  43  . 1.0372 1.1756 0.7791 -0.1027 -0.1684 -0.1374 1 . 
297  CA  CA  . TRP TRP A A 43  43  . 1.1129 1.2932 0.8289 -0.1123 -0.1357 -0.1358 1 . 
298  C   C   . TRP TRP A A 43  43  . 1.1327 1.3518 0.8750 -0.0957 -0.1262 -0.1628 1 . 
299  O   O   . TRP TRP A A 43  43  . 1.2340 1.4867 0.9450 -0.0882 -0.1076 -0.1729 1 . 
300  CB  CB  . TRP TRP A A 43  43  . 1.1192 1.3039 0.8554 -0.1399 -0.1143 -0.1126 1 . 
301  CG  CG  . TRP TRP A A 43  43  . 1.1517 1.3839 0.8748 -0.1566 -0.0812 -0.1075 1 . 
302  CD1 CD1 . TRP TRP A A 43  43  . 1.1897 1.4203 0.8718 -0.1756 -0.0600 -0.0849 1 . 
303  CD2 CD2 . TRP TRP A A 43  43  . 1.1065 1.3972 0.8655 -0.1550 -0.0641 -0.1224 1 . 
304  NE1 NE1 . TRP TRP A A 43  43  . 1.1914 1.4785 0.8887 -0.1889 -0.0292 -0.0858 1 . 
305  CE2 CE2 . TRP TRP A A 43  43  . 1.1387 1.4668 0.8846 -0.1757 -0.0334 -0.1094 1 . 
306  CE3 CE3 . TRP TRP A A 43  43  . 1.1139 1.4297 0.9177 -0.1362 -0.0705 -0.1427 1 . 
307  CZ2 CZ2 . TRP TRP A A 43  43  . 1.1156 1.5126 0.8998 -0.1790 -0.0122 -0.1178 1 . 
308  CZ3 CZ3 . TRP TRP A A 43  43  . 1.1031 1.4838 0.9362 -0.1361 -0.0507 -0.1499 1 . 
309  CH2 CH2 . TRP TRP A A 43  43  . 1.0660 1.4902 0.8929 -0.1577 -0.0234 -0.1384 1 . 
310  N   N   . SER SER A A 44  44  . 1.0509 1.2630 0.8497 -0.0862 -0.1358 -0.1724 1 . 
311  CA  CA  . SER SER A A 44  44  . 1.0479 1.2917 0.8751 -0.0668 -0.1257 -0.1937 1 . 
312  C   C   . SER SER A A 44  44  . 1.0426 1.2755 0.8460 -0.0429 -0.1375 -0.2226 1 . 
313  O   O   . SER SER A A 44  44  . 1.1148 1.3794 0.9092 -0.0268 -0.1198 -0.2396 1 . 
314  CB  CB  . SER SER A A 44  44  . 0.9553 1.1864 0.8421 -0.0612 -0.1302 -0.1904 1 . 
315  OG  OG  . SER SER A A 44  44  . 0.9077 1.1416 0.8016 -0.0832 -0.1218 -0.1681 1 . 
316  N   N   . LEU LEU A A 45  45  . 1.0251 1.2140 0.8196 -0.0396 -0.1683 -0.2303 1 . 
317  CA  CA  . LEU LEU A A 45  45  . 1.0778 1.2510 0.8419 -0.0196 -0.1855 -0.2636 1 . 
318  C   C   . LEU LEU A A 45  45  . 1.1573 1.3501 0.8379 -0.0150 -0.1708 -0.2687 1 . 
319  O   O   . LEU LEU A A 45  45  . 1.2650 1.4582 0.9119 0.0062  -0.1680 -0.2991 1 . 
320  CB  CB  . LEU LEU A A 45  45  . 1.0637 1.1926 0.8383 -0.0210 -0.2280 -0.2707 1 . 
321  CG  CG  . LEU LEU A A 45  45  . 0.9992 1.1004 0.8592 -0.0203 -0.2462 -0.2738 1 . 
322  CD1 CD1 . LEU LEU A A 45  45  . 1.0078 1.0788 0.8750 -0.0252 -0.2898 -0.2772 1 . 
323  CD2 CD2 . LEU LEU A A 45  45  . 0.9677 1.0619 0.8598 -0.0016 -0.2420 -0.3055 1 . 
324  N   N   . LEU LEU A A 46  46  . 1.1644 1.3677 0.8079 -0.0331 -0.1581 -0.2388 1 . 
325  CA  CA  . LEU LEU A A 46  46  . 1.2237 1.4436 0.7863 -0.0284 -0.1369 -0.2365 1 . 
326  C   C   . LEU LEU A A 46  46  . 1.1865 1.4616 0.7605 -0.0266 -0.0912 -0.2348 1 . 
327  O   O   . LEU LEU A A 46  46  . 1.2639 1.5566 0.7783 -0.0138 -0.0671 -0.2408 1 . 
328  CB  CB  . LEU LEU A A 46  46  . 1.2422 1.4469 0.7626 -0.0479 -0.1370 -0.2004 1 . 
329  CG  CG  . LEU LEU A A 46  46  . 1.3553 1.5132 0.8393 -0.0405 -0.1826 -0.2032 1 . 
330  CD1 CD1 . LEU LEU A A 46  46  . 1.4100 1.5467 0.8990 -0.0606 -0.1878 -0.1629 1 . 
331  CD2 CD2 . LEU LEU A A 46  46  . 1.3796 1.5285 0.7607 -0.0188 -0.1882 -0.2193 1 . 
332  N   N   . HIS HIS A A 47  47  . 1.0765 1.3820 0.7249 -0.0368 -0.0787 -0.2262 1 . 
333  CA  CA  . HIS HIS A A 47  47  . 1.0656 1.4340 0.7364 -0.0377 -0.0397 -0.2210 1 . 
334  C   C   . HIS HIS A A 47  47  . 0.9751 1.3690 0.6981 -0.0128 -0.0350 -0.2437 1 . 
335  O   O   . HIS HIS A A 47  47  . 0.9993 1.4515 0.7437 -0.0056 -0.0041 -0.2431 1 . 
336  CB  CB  . HIS HIS A A 47  47  . 1.1385 1.5321 0.8481 -0.0723 -0.0275 -0.1898 1 . 
337  CG  CG  . HIS HIS A A 47  47  . 1.2755 1.6576 0.9345 -0.0956 -0.0136 -0.1630 1 . 
338  ND1 ND1 . HIS HIS A A 47  47  . 1.2869 1.6140 0.9206 -0.1098 -0.0360 -0.1457 1 . 
339  CD2 CD2 . HIS HIS A A 47  47  . 1.3086 1.7259 0.9404 -0.1053 0.0242  -0.1471 1 . 
340  CE1 CE1 . HIS HIS A A 47  47  . 1.3188 1.6431 0.9071 -0.1262 -0.0138 -0.1197 1 . 
341  NE2 NE2 . HIS HIS A A 47  47  . 1.3355 1.7133 0.9220 -0.1253 0.0244  -0.1195 1 . 
342  N   N   . THR THR A A 48  48  . 0.9459 1.2984 0.6933 0.0019  -0.0627 -0.2619 1 . 
343  CA  CA  . THR THR A A 48  48  . 0.9726 1.3403 0.7734 0.0262  -0.0571 -0.2772 1 . 
344  C   C   . THR THR A A 48  48  . 1.0556 1.4312 0.8268 0.0587  -0.0394 -0.3065 1 . 
345  O   O   . THR THR A A 48  48  . 1.0665 1.4111 0.7712 0.0663  -0.0452 -0.3253 1 . 
346  CB  CB  . THR THR A A 48  48  . 1.0181 1.3319 0.8574 0.0307  -0.0868 -0.2841 1 . 
347  OG1 OG1 . THR THR A A 48  48  . 1.0690 1.3948 0.9601 0.0554  -0.0768 -0.2917 1 . 
348  CG2 CG2 . THR THR A A 48  48  . 0.9993 1.2548 0.7995 0.0381  -0.1143 -0.3105 1 . 
349  N   N   . LYS LYS A A 49  49  . 1.0877 1.5033 0.9057 0.0812  -0.0183 -0.3108 1 . 
350  CA  CA  . LYS LYS A A 49  49  . 1.1383 1.5533 0.9375 0.1184  0.0007  -0.3404 1 . 
351  C   C   . LYS LYS A A 49  49  . 1.1401 1.4776 0.9271 0.1344  -0.0264 -0.3729 1 . 
352  O   O   . LYS LYS A A 49  49  . 1.2550 1.5650 0.9906 0.1563  -0.0216 -0.4053 1 . 
353  CB  CB  . LYS LYS A A 49  49  . 1.1531 1.6267 1.0163 0.1425  0.0261  -0.3340 1 . 
354  CG  CG  . LYS LYS A A 49  49  . 1.1768 1.6472 1.0301 0.1867  0.0501  -0.3632 1 . 
355  CD  CD  . LYS LYS A A 49  49  . 1.2010 1.7360 1.1255 0.2137  0.0735  -0.3508 1 . 
356  CE  CE  . LYS LYS A A 49  49  . 1.1884 1.7053 1.1731 0.2156  0.0505  -0.3365 1 . 
357  NZ  NZ  . LYS LYS A A 49  49  . 1.2234 1.6527 1.2045 0.2360  0.0362  -0.3613 1 . 
358  N   N   . GLU GLU A A 50  50  . 1.1637 1.4637 0.9986 0.1240  -0.0534 -0.3661 1 . 
359  CA  CA  . GLU GLU A A 50  50  . 1.1547 1.3827 0.9951 0.1336  -0.0796 -0.3957 1 . 
360  C   C   . GLU GLU A A 50  50  . 1.1161 1.3107 1.0084 0.1118  -0.1072 -0.3775 1 . 
361  O   O   . GLU GLU A A 50  50  . 1.1428 1.2886 1.0286 0.0998  -0.1389 -0.3919 1 . 
362  CB  CB  . GLU GLU A A 50  50  . 1.1461 1.3605 1.0171 0.1708  -0.0609 -0.4183 1 . 
363  CG  CG  . GLU GLU A A 50  50  . 1.2367 1.3711 1.1254 0.1775  -0.0862 -0.4509 1 . 
364  CD  CD  . GLU GLU A A 50  50  . 1.3319 1.4423 1.2474 0.2157  -0.0638 -0.4737 1 . 
365  OE1 OE1 . GLU GLU A A 50  50  . 1.3479 1.5091 1.2706 0.2407  -0.0293 -0.4617 1 . 
366  OE2 OE2 . GLU GLU A A 50  50  . 1.3758 1.4164 1.3112 0.2207  -0.0808 -0.5031 1 . 
367  N   N   . TYR TYR A A 51  51  . 1.0519 1.2730 0.9962 0.1083  -0.0961 -0.3464 1 . 
368  CA  CA  . TYR TYR A A 51  51  . 0.9938 1.1784 0.9890 0.0961  -0.1133 -0.3294 1 . 
369  C   C   . TYR TYR A A 51  51  . 0.9539 1.1668 0.9510 0.0705  -0.1136 -0.2943 1 . 
370  O   O   . TYR TYR A A 51  51  . 0.9648 1.2319 0.9456 0.0652  -0.0969 -0.2802 1 . 
371  CB  CB  . TYR TYR A A 51  51  . 1.0498 1.2191 1.1035 0.1217  -0.0991 -0.3249 1 . 
372  CG  CG  . TYR TYR A A 51  51  . 1.1784 1.2950 1.2481 0.1432  -0.1016 -0.3584 1 . 
373  CD1 CD1 . TYR TYR A A 51  51  . 1.2484 1.3042 1.3442 0.1302  -0.1274 -0.3740 1 . 
374  CD2 CD2 . TYR TYR A A 51  51  . 1.2305 1.3575 1.2969 0.1766  -0.0779 -0.3747 1 . 
375  CE1 CE1 . TYR TYR A A 51  51  . 1.3653 1.3680 1.4814 0.1459  -0.1315 -0.4085 1 . 
376  CE2 CE2 . TYR TYR A A 51  51  . 1.3378 1.4070 1.4181 0.1964  -0.0783 -0.4078 1 . 
377  CZ  CZ  . TYR TYR A A 51  51  . 1.4112 1.4160 1.5157 0.1791  -0.1060 -0.4263 1 . 
378  OH  OH  . TYR TYR A A 51  51  . 1.5292 1.4715 1.6518 0.1948  -0.1083 -0.4636 1 . 
379  N   N   . VAL VAL A A 52  52  . 0.8993 1.0736 0.9212 0.0542  -0.1323 -0.2817 1 . 
380  CA  CA  . VAL VAL A A 52  52  . 0.8784 1.0620 0.9098 0.0348  -0.1309 -0.2498 1 . 
381  C   C   . VAL VAL A A 52  52  . 0.8691 1.0216 0.9572 0.0462  -0.1263 -0.2349 1 . 
382  O   O   . VAL VAL A A 52  52  . 0.8401 0.9476 0.9653 0.0513  -0.1365 -0.2439 1 . 
383  CB  CB  . VAL VAL A A 52  52  . 0.9475 1.1113 0.9535 0.0087  -0.1515 -0.2425 1 . 
384  CG1 CG1 . VAL VAL A A 52  52  . 0.8757 1.0474 0.8839 -0.0099 -0.1443 -0.2118 1 . 
385  CG2 CG2 . VAL VAL A A 52  52  . 0.9562 1.1385 0.8983 0.0030  -0.1555 -0.2572 1 . 
386  N   N   . ILE ILE A A 53  53  . 0.8468 1.0231 0.9414 0.0502  -0.1109 -0.2124 1 . 
387  CA  CA  . ILE ILE A A 53  53  . 0.8029 0.9513 0.9369 0.0656  -0.1005 -0.1928 1 . 
388  C   C   . ILE ILE A A 53  53  . 0.8017 0.9391 0.9267 0.0459  -0.1020 -0.1691 1 . 
389  O   O   . ILE ILE A A 53  53  . 0.7475 0.9186 0.8375 0.0301  -0.1020 -0.1632 1 . 
390  CB  CB  . ILE ILE A A 53  53  . 0.8062 0.9869 0.9452 0.0944  -0.0829 -0.1863 1 . 
391  CG1 CG1 . ILE ILE A A 53  53  . 0.8639 1.0510 1.0127 0.1184  -0.0769 -0.2096 1 . 
392  CG2 CG2 . ILE ILE A A 53  53  . 0.7687 0.9149 0.9358 0.1137  -0.0698 -0.1614 1 . 
393  CD1 CD1 . ILE ILE A A 53  53  . 0.8807 1.1232 0.9942 0.1131  -0.0768 -0.2273 1 . 
394  N   N   . ILE ILE A A 54  54  . 0.8008 0.8897 0.9613 0.0464  -0.1012 -0.1563 1 . 
395  CA  CA  . ILE ILE A A 54  54  . 0.7890 0.8568 0.9447 0.0316  -0.0994 -0.1346 1 . 
396  C   C   . ILE ILE A A 54  54  . 0.8695 0.9140 1.0422 0.0535  -0.0766 -0.1113 1 . 
397  O   O   . ILE ILE A A 54  54  . 0.8673 0.8810 1.0874 0.0719  -0.0652 -0.1054 1 . 
398  CB  CB  . ILE ILE A A 54  54  . 0.7084 0.7423 0.8955 0.0172  -0.1146 -0.1350 1 . 
399  CG1 CG1 . ILE ILE A A 54  54  . 0.8009 0.8546 0.9561 -0.0005 -0.1389 -0.1561 1 . 
400  CG2 CG2 . ILE ILE A A 54  54  . 0.7205 0.7300 0.9078 0.0085  -0.1064 -0.1102 1 . 
401  CD1 CD1 . ILE ILE A A 54  54  . 0.7589 0.7858 0.9420 -0.0123 -0.1630 -0.1582 1 . 
402  N   N   . TYR TYR A A 55  55  . 0.8487 0.9033 0.9812 0.0517  -0.0691 -0.0981 1 . 
403  CA  CA  . TYR TYR A A 55  55  . 0.8325 0.8624 0.9638 0.0764  -0.0473 -0.0755 1 . 
404  C   C   . TYR TYR A A 55  55  . 0.9089 0.9217 0.9998 0.0647  -0.0427 -0.0633 1 . 
405  O   O   . TYR TYR A A 55  55  . 0.9299 0.9548 0.9943 0.0368  -0.0566 -0.0727 1 . 
406  CB  CB  . TYR TYR A A 55  55  . 0.8411 0.9054 0.9548 0.1027  -0.0429 -0.0761 1 . 
407  CG  CG  . TYR TYR A A 55  55  . 0.9114 1.0339 0.9805 0.0896  -0.0586 -0.0888 1 . 
408  CD1 CD1 . TYR TYR A A 55  55  . 0.9295 1.1008 1.0026 0.0783  -0.0715 -0.1099 1 . 
409  CD2 CD2 . TYR TYR A A 55  55  . 0.9574 1.0861 0.9816 0.0885  -0.0598 -0.0809 1 . 
410  CE1 CE1 . TYR TYR A A 55  55  . 0.9440 1.1750 0.9901 0.0639  -0.0826 -0.1193 1 . 
411  CE2 CE2 . TYR TYR A A 55  55  . 0.9275 1.1137 0.9231 0.0717  -0.0772 -0.0948 1 . 
412  CZ  CZ  . TYR TYR A A 55  55  . 0.9381 1.1778 0.9512 0.0586  -0.0873 -0.1121 1 . 
413  OH  OH  . TYR TYR A A 55  55  . 1.0273 1.3285 1.0257 0.0396  -0.1012 -0.1235 1 . 
414  N   N   . ILE ILE A A 56  56  . 0.9937 0.9715 1.0773 0.0880  -0.0199 -0.0413 1 . 
415  CA  CA  . ILE ILE A A 56  56  . 1.0618 1.0144 1.0964 0.0846  -0.0111 -0.0315 1 . 
416  C   C   . ILE ILE A A 56  56  . 1.1298 1.1139 1.1038 0.0952  -0.0186 -0.0373 1 . 
417  O   O   . ILE ILE A A 56  56  . 1.1654 1.1622 1.1379 0.1259  -0.0120 -0.0290 1 . 
418  CB  CB  . ILE ILE A A 56  56  . 1.1129 1.0070 1.1678 0.1074  0.0220  -0.0036 1 . 
419  CG1 CG1 . ILE ILE A A 56  56  . 1.0809 0.9554 1.2142 0.0960  0.0241  0.0010  1 . 
420  CG2 CG2 . ILE ILE A A 56  56  . 1.1742 1.0365 1.1682 0.1061  0.0329  0.0025  1 . 
421  CD1 CD1 . ILE ILE A A 56  56  . 1.1087 1.0013 1.2420 0.0617  -0.0038 -0.0174 1 . 
422  N   N   . ALA ALA A A 57  57  . 1.2245 1.2202 1.1509 0.0704  -0.0336 -0.0510 1 . 
423  CA  CA  . ALA ALA A A 57  57  . 1.3138 1.3601 1.1985 0.0690  -0.0534 -0.0655 1 . 
424  C   C   . ALA ALA A A 57  57  . 1.4670 1.4905 1.2824 0.0730  -0.0548 -0.0670 1 . 
425  O   O   . ALA ALA A A 57  57  . 1.5153 1.5847 1.2997 0.0761  -0.0758 -0.0791 1 . 
426  CB  CB  . ALA ALA A A 57  57  . 1.2483 1.3470 1.1443 0.0305  -0.0766 -0.0879 1 . 
427  N   N   . ASP ASP A A 58  58  . 1.5737 1.5304 1.3640 0.0734  -0.0351 -0.0575 1 . 
428  CA  CA  . ASP ASP A A 58  58  . 1.7609 1.6796 1.4747 0.0895  -0.0289 -0.0572 1 . 
429  C   C   . ASP ASP A A 58  58  . 1.7687 1.6096 1.4696 0.0907  0.0009  -0.0448 1 . 
430  O   O   . ASP ASP A A 58  58  . 1.7924 1.6132 1.5539 0.0872  0.0181  -0.0299 1 . 
431  CB  CB  . ASP ASP A A 58  58  . 1.9093 1.8634 1.5736 0.0623  -0.0632 -0.0875 1 . 
432  CG  CG  . ASP ASP A A 58  58  . 1.9996 1.9574 1.6837 0.0115  -0.0756 -0.1061 1 . 
433  OD1 OD1 . ASP ASP A A 58  58  . 2.0296 1.9402 1.7359 0.0013  -0.0564 -0.0958 1 . 
434  OD2 OD2 . ASP ASP A A 58  58  . 2.0397 2.0495 1.7204 -0.0178 -0.1043 -0.1292 1 . 
435  N   N   . SER SER A A 59  59  . 1.5223 1.6025 1.9714 -0.2594 -0.2415 -0.0318 1 . 
436  CA  CA  . SER SER A A 59  59  . 1.5088 1.4854 1.8905 -0.2486 -0.2221 -0.0695 1 . 
437  C   C   . SER SER A A 59  59  . 1.5659 1.4727 1.8852 -0.2986 -0.2417 -0.1059 1 . 
438  O   O   . SER SER A A 59  59  . 1.6288 1.4550 1.8697 -0.2928 -0.2296 -0.1403 1 . 
439  CB  CB  . SER SER A A 59  59  . 1.4905 1.4669 1.8257 -0.2117 -0.2075 -0.0780 1 . 
440  OG  OG  . SER SER A A 59  59  . 1.5657 1.4502 1.8429 -0.1982 -0.1833 -0.1133 1 . 
441  N   N   . ILE ILE A A 60  60  . 1.5321 1.4640 1.8809 -0.3502 -0.2676 -0.0992 1 . 
442  CA  CA  . ILE ILE A A 60  60  . 1.6362 1.5012 1.9234 -0.4135 -0.2891 -0.1314 1 . 
443  C   C   . ILE ILE A A 60  60  . 1.7625 1.4874 1.9414 -0.4070 -0.2668 -0.1766 1 . 
444  O   O   . ILE ILE A A 60  60  . 1.7765 1.4172 1.9474 -0.3725 -0.2304 -0.1849 1 . 
445  CB  CB  . ILE ILE A A 60  60  . 1.6284 1.4769 1.9608 -0.4515 -0.2877 -0.1222 1 . 
446  CG1 CG1 . ILE ILE A A 60  60  . 1.4964 1.4601 1.9415 -0.4345 -0.2852 -0.0747 1 . 
447  CG2 CG2 . ILE ILE A A 60  60  . 1.7012 1.5344 1.9919 -0.5356 -0.3233 -0.1432 1 . 
448  CD1 CD1 . ILE ILE A A 60  60  . 1.4553 1.3929 1.9415 -0.4659 -0.2734 -0.0639 1 . 
449  N   N   . LYS LYS A A 70  70  . 1.4407 1.2055 1.0331 -0.0597 0.0368  -0.1802 1 . 
450  CA  CA  . LYS LYS A A 70  70  . 1.4209 1.2484 1.0672 -0.0584 -0.0114 -0.1393 1 . 
451  C   C   . LYS LYS A A 70  70  . 1.3230 1.1778 0.9771 -0.0390 0.0120  -0.1060 1 . 
452  O   O   . LYS LYS A A 70  70  . 1.3567 1.1751 0.9200 -0.0362 0.0336  -0.1052 1 . 
453  CB  CB  . LYS LYS A A 70  70  . 1.5220 1.3450 1.0989 -0.0775 -0.0693 -0.1315 1 . 
454  CG  CG  . LYS LYS A A 70  70  . 1.4659 1.3680 1.1243 -0.0757 -0.1197 -0.0911 1 . 
455  CD  CD  . LYS LYS A A 70  70  . 1.4632 1.3833 1.2009 -0.0962 -0.1426 -0.1046 1 . 
456  CE  CE  . LYS LYS A A 70  70  . 1.3708 1.3751 1.2025 -0.0951 -0.1826 -0.0644 1 . 
457  NZ  NZ  . LYS LYS A A 70  70  . 1.3282 1.3385 1.2076 -0.1277 -0.2119 -0.0809 1 . 
458  N   N   . LEU LEU A A 71  71  . 1.0392 0.9457 0.7888 -0.0286 0.0096  -0.0788 1 . 
459  CA  CA  . LEU LEU A A 71  71  . 1.1001 1.0171 0.8555 -0.0156 0.0414  -0.0520 1 . 
460  C   C   . LEU LEU A A 71  71  . 1.0521 0.9960 0.8148 -0.0014 0.0142  -0.0075 1 . 
461  O   O   . LEU LEU A A 71  71  . 1.0217 0.9617 0.7830 0.0091  0.0411  0.0176  1 . 
462  CB  CB  . LEU LEU A A 71  71  . 1.0580 1.0015 0.9045 -0.0161 0.0696  -0.0559 1 . 
463  CG  CG  . LEU LEU A A 71  71  . 1.0835 1.0100 0.9368 -0.0203 0.0972  -0.0958 1 . 
464  CD1 CD1 . LEU LEU A A 71  71  . 0.9716 0.9360 0.9263 -0.0165 0.1145  -0.0962 1 . 
465  CD2 CD2 . LEU LEU A A 71  71  . 1.1417 1.0304 0.9060 -0.0235 0.1402  -0.1113 1 . 
466  N   N   . SER SER A A 72  72  . 1.0135 0.9839 0.7821 -0.0019 -0.0363 0.0036  1 . 
467  CA  CA  . SER SER A A 72  72  . 1.0409 1.0525 0.8339 0.0179  -0.0624 0.0492  1 . 
468  C   C   . SER SER A A 72  72  . 1.1158 1.1597 0.8926 0.0099  -0.1210 0.0545  1 . 
469  O   O   . SER SER A A 72  72  . 1.1778 1.2154 0.9507 -0.0187 -0.1447 0.0215  1 . 
470  CB  CB  . SER SER A A 72  72  . 1.0501 1.1044 0.9525 0.0216  -0.0606 0.0675  1 . 
471  OG  OG  . SER SER A A 72  72  . 1.0891 1.1898 1.0227 0.0425  -0.0851 0.1107  1 . 
472  N   N   . ASP ASP A A 73  73  . 1.0452 1.1229 0.8112 0.0349  -0.1442 0.0979  1 . 
473  CA  CA  . ASP ASP A A 73  73  . 1.1570 1.2867 0.9191 0.0258  -0.2078 0.1108  1 . 
474  C   C   . ASP ASP A A 73  73  . 1.0468 1.2589 0.9289 0.0095  -0.2438 0.1198  1 . 
475  O   O   . ASP ASP A A 73  73  . 1.1302 1.3907 1.0191 -0.0156 -0.3002 0.1203  1 . 
476  CB  CB  . ASP ASP A A 73  73  . 1.2742 1.4195 0.9858 0.0650  -0.2217 0.1599  1 . 
477  CG  CG  . ASP ASP A A 73  73  . 1.4826 1.5456 1.0479 0.0665  -0.2099 0.1468  1 . 
478  OD1 OD1 . ASP ASP A A 73  73  . 1.5465 1.5415 1.0577 0.0399  -0.1789 0.1001  1 . 
479  OD2 OD2 . ASP ASP A A 73  73  . 1.5804 1.6453 1.0835 0.0963  -0.2294 0.1849  1 . 
480  N   N   . SER SER A A 74  74  . 0.9615 1.1870 0.9309 0.0171  -0.2133 0.1260  1 . 
481  CA  CA  . SER SER A A 74  74  . 0.8977 1.1914 0.9776 0.0001  -0.2382 0.1343  1 . 
482  C   C   . SER SER A A 74  74  . 0.9083 1.1595 1.0155 -0.0310 -0.2208 0.0909  1 . 
483  O   O   . SER SER A A 74  74  . 0.8078 1.0056 0.9033 -0.0209 -0.1748 0.0765  1 . 
484  CB  CB  . SER SER A A 74  74  . 0.8128 1.1503 0.9659 0.0372  -0.2155 0.1823  1 . 
485  OG  OG  . SER SER A A 74  74  . 0.8543 1.1923 1.0860 0.0241  -0.1943 0.1744  1 . 
486  N   N   . HIS HIS A A 75  75  . 0.9683 1.2432 1.1099 -0.0698 -0.2583 0.0722  1 . 
487  CA  CA  . HIS HIS A A 75  75  . 0.9589 1.1831 1.1187 -0.0952 -0.2424 0.0333  1 . 
488  C   C   . HIS HIS A A 75  75  . 0.8505 1.0815 1.0915 -0.0796 -0.2097 0.0493  1 . 
489  O   O   . HIS HIS A A 75  75  . 0.9122 1.0897 1.1511 -0.0762 -0.1768 0.0273  1 . 
490  CB  CB  . HIS HIS A A 75  75  . 1.0310 1.2675 1.2005 -0.1444 -0.2876 0.0128  1 . 
491  CG  CG  . HIS HIS A A 75  75  . 1.1554 1.3233 1.3309 -0.1662 -0.2687 -0.0255 1 . 
492  ND1 ND1 . HIS HIS A A 75  75  . 1.2370 1.3170 1.3440 -0.1611 -0.2373 -0.0645 1 . 
493  CD2 CD2 . HIS HIS A A 75  75  . 1.1600 1.3309 1.4000 -0.1890 -0.2732 -0.0282 1 . 
494  CE1 CE1 . HIS HIS A A 75  75  . 1.2424 1.2748 1.3731 -0.1747 -0.2248 -0.0875 1 . 
495  NE2 NE2 . HIS HIS A A 75  75  . 1.1937 1.2742 1.3990 -0.1938 -0.2471 -0.0668 1 . 
496  N   N   . ALA ALA A A 76  76  . 0.7442 1.0419 1.0574 -0.0701 -0.2182 0.0889  1 . 
497  CA  CA  . ALA ALA A A 76  76  . 0.6728 0.9651 1.0473 -0.0572 -0.1846 0.1056  1 . 
498  C   C   . ALA ALA A A 76  76  . 0.7130 0.9544 1.0443 -0.0278 -0.1389 0.1092  1 . 
499  O   O   . ALA ALA A A 76  76  . 0.7886 0.9905 1.1335 -0.0301 -0.1124 0.0984  1 . 
500  CB  CB  . ALA ALA A A 76  76  . 0.6729 1.0421 1.1220 -0.0464 -0.1923 0.1504  1 . 
501  N   N   . GLU GLU A A 77  77  . 0.8015 1.0408 1.0744 -0.0034 -0.1309 0.1245  1 . 
502  CA  CA  . GLU GLU A A 77  77  . 0.8254 1.0101 1.0460 0.0147  -0.0862 0.1251  1 . 
503  C   C   . GLU GLU A A 77  77  . 0.7923 0.9307 0.9812 -0.0023 -0.0728 0.0825  1 . 
504  O   O   . GLU GLU A A 77  77  . 0.7872 0.8980 0.9828 -0.0027 -0.0416 0.0775  1 . 
505  CB  CB  . GLU GLU A A 77  77  . 0.9461 1.1242 1.0963 0.0424  -0.0786 0.1490  1 . 
506  CG  CG  . GLU GLU A A 77  77  . 1.0996 1.2115 1.1754 0.0497  -0.0329 0.1427  1 . 
507  CD  CD  . GLU GLU A A 77  77  . 1.1826 1.2664 1.2687 0.0589  0.0068  0.1667  1 . 
508  OE1 OE1 . GLU GLU A A 77  77  . 1.1787 1.2819 1.3350 0.0526  0.0048  0.1751  1 . 
509  OE2 OE2 . GLU GLU A A 77  77  . 1.2769 1.3087 1.2887 0.0687  0.0422  0.1767  1 . 
510  N   N   . GLU GLU A A 78  78  . 0.8403 0.9709 0.9950 -0.0172 -0.0954 0.0525  1 . 
511  CA  CA  . GLU GLU A A 78  78  . 0.8777 0.9635 1.0063 -0.0268 -0.0755 0.0128  1 . 
512  C   C   . GLU GLU A A 78  78  . 0.9105 0.9912 1.1090 -0.0349 -0.0697 0.0018  1 . 
513  O   O   . GLU GLU A A 78  78  . 0.9216 0.9829 1.1281 -0.0293 -0.0401 -0.0102 1 . 
514  CB  CB  . GLU GLU A A 78  78  . 0.9797 1.0435 1.0478 -0.0430 -0.0987 -0.0175 1 . 
515  CG  CG  . GLU GLU A A 78  78  . 1.0404 1.0521 1.0824 -0.0490 -0.0737 -0.0596 1 . 
516  CD  CD  . GLU GLU A A 78  78  . 1.1773 1.1500 1.1243 -0.0452 -0.0517 -0.0778 1 . 
517  OE1 OE1 . GLU GLU A A 78  78  . 1.2467 1.2285 1.1491 -0.0353 -0.0508 -0.0548 1 . 
518  OE2 OE2 . GLU GLU A A 78  78  . 1.2611 1.1866 1.1723 -0.0501 -0.0314 -0.1142 1 . 
519  N   N   . VAL VAL A A 79  79  . 0.8684 0.9695 1.1191 -0.0490 -0.0982 0.0081  1 . 
520  CA  CA  . VAL VAL A A 79  79  . 0.8170 0.9033 1.1254 -0.0554 -0.0930 0.0026  1 . 
521  C   C   . VAL VAL A A 79  79  . 0.7886 0.8802 1.1264 -0.0415 -0.0665 0.0283  1 . 
522  O   O   . VAL VAL A A 79  79  . 0.7427 0.8151 1.0996 -0.0383 -0.0499 0.0202  1 . 
523  CB  CB  . VAL VAL A A 79  79  . 0.8466 0.9515 1.1985 -0.0784 -0.1251 0.0084  1 . 
524  CG1 CG1 . VAL VAL A A 79  79  . 0.8534 0.9323 1.2544 -0.0829 -0.1166 0.0079  1 . 
525  CG2 CG2 . VAL VAL A A 79  79  . 0.8651 0.9532 1.1760 -0.1036 -0.1534 -0.0211 1 . 
526  N   N   . ALA ALA A A 80  80  . 0.8041 0.9195 1.1410 -0.0329 -0.0619 0.0615  1 . 
527  CA  CA  . ALA ALA A A 80  80  . 0.7116 0.8152 1.0552 -0.0257 -0.0344 0.0859  1 . 
528  C   C   . ALA ALA A A 80  80  . 0.8123 0.8936 1.1221 -0.0242 -0.0077 0.0730  1 . 
529  O   O   . ALA ALA A A 80  80  . 0.8726 0.9442 1.2065 -0.0308 0.0023  0.0744  1 . 
530  CB  CB  . ALA ALA A A 80  80  . 0.7038 0.8211 1.0296 -0.0103 -0.0251 0.1215  1 . 
531  N   N   . ILE ILE A A 81  81  . 0.9034 0.9798 1.1574 -0.0184 0.0031  0.0613  1 . 
532  CA  CA  . ILE ILE A A 81  81  . 0.8849 0.9488 1.1127 -0.0224 0.0336  0.0530  1 . 
533  C   C   . ILE ILE A A 81  81  . 0.7832 0.8552 1.0460 -0.0243 0.0345  0.0228  1 . 
534  O   O   . ILE ILE A A 81  81  . 0.8716 0.9543 1.1497 -0.0292 0.0543  0.0208  1 . 
535  CB  CB  . ILE ILE A A 81  81  . 0.9664 1.0131 1.1141 -0.0174 0.0537  0.0533  1 . 
536  CG1 CG1 . ILE ILE A A 81  81  . 1.0728 1.1169 1.1928 -0.0153 0.0485  0.0207  1 . 
537  CG2 CG2 . ILE ILE A A 81  81  . 0.9802 1.0198 1.0950 -0.0030 0.0469  0.0837  1 . 
538  CD1 CD1 . ILE ILE A A 81  81  . 1.1848 1.2104 1.2436 -0.0192 0.0839  0.0079  1 . 
539  N   N   . ARG ARG A A 82  82  . 0.7196 0.7860 0.9935 -0.0208 0.0152  0.0002  1 . 
540  CA  CA  . ARG ARG A A 82  82  . 0.8420 0.9031 1.1426 -0.0144 0.0243  -0.0268 1 . 
541  C   C   . ARG ARG A A 82  82  . 0.8354 0.8993 1.2036 -0.0123 0.0126  -0.0186 1 . 
542  O   O   . ARG ARG A A 82  82  . 0.7720 0.8439 1.1748 -0.0004 0.0255  -0.0277 1 . 
543  CB  CB  . ARG ARG A A 82  82  . 0.9325 0.9627 1.1958 -0.0135 0.0150  -0.0578 1 . 
544  CG  CG  . ARG ARG A A 82  82  . 1.0473 1.0638 1.2424 -0.0106 0.0401  -0.0773 1 . 
545  CD  CD  . ARG ARG A A 82  82  . 1.1618 1.1391 1.3362 -0.0033 0.0538  -0.1144 1 . 
546  NE  NE  . ARG ARG A A 82  82  . 1.2813 1.2169 1.3761 -0.0172 0.0354  -0.1330 1 . 
547  CZ  CZ  . ARG ARG A A 82  82  . 1.3758 1.2792 1.3895 -0.0182 0.0564  -0.1539 1 . 
548  NH1 NH1 . ARG ARG A A 82  82  . 1.3862 1.2985 1.3957 -0.0056 0.1019  -0.1595 1 . 
549  NH2 NH2 . ARG ARG A A 82  82  . 1.4600 1.3230 1.3942 -0.0361 0.0315  -0.1686 1 . 
550  N   N   . TYR TYR A A 83  83  . 0.8929 0.9515 1.2814 -0.0215 -0.0101 0.0004  1 . 
551  CA  CA  . TYR TYR A A 83  83  . 0.9236 0.9692 1.3622 -0.0207 -0.0221 0.0058  1 . 
552  C   C   . TYR TYR A A 83  83  . 0.9552 1.0040 1.4122 -0.0320 -0.0279 0.0388  1 . 
553  O   O   . TYR TYR A A 83  83  . 1.0167 1.0607 1.5027 -0.0318 -0.0294 0.0505  1 . 
554  CB  CB  . TYR TYR A A 83  83  . 0.9085 0.9203 1.3466 -0.0259 -0.0416 -0.0133 1 . 
555  CG  CG  . TYR TYR A A 83  83  . 1.0628 1.0487 1.4708 -0.0150 -0.0306 -0.0482 1 . 
556  CD1 CD1 . TYR TYR A A 83  83  . 1.1486 1.1213 1.5017 -0.0267 -0.0378 -0.0676 1 . 
557  CD2 CD2 . TYR TYR A A 83  83  . 1.0719 1.0460 1.5028 0.0088  -0.0112 -0.0598 1 . 
558  CE1 CE1 . TYR TYR A A 83  83  . 1.2122 1.1450 1.5208 -0.0193 -0.0225 -0.1013 1 . 
559  CE2 CE2 . TYR TYR A A 83  83  . 1.1355 1.0771 1.5341 0.0232  0.0087  -0.0915 1 . 
560  CZ  CZ  . TYR TYR A A 83  83  . 1.2156 1.1292 1.5464 0.0070  0.0049  -0.1140 1 . 
561  OH  OH  . TYR TYR A A 83  83  . 1.3239 1.1892 1.6061 0.0187  0.0294  -0.1475 1 . 
562  N   N   . GLY GLY A A 84  84  . 1.0207 1.0934 1.1854 -0.1787 0.0546  -0.0342 1 . 
563  CA  CA  . GLY GLY A A 84  84  . 0.9988 1.0269 1.1493 -0.1648 0.0456  -0.0277 1 . 
564  C   C   . GLY GLY A A 84  84  . 0.9997 1.0051 1.1417 -0.1701 0.0324  -0.0208 1 . 
565  O   O   . GLY GLY A A 84  84  . 1.0875 1.0730 1.2253 -0.1569 0.0274  -0.0236 1 . 
566  N   N   . ARG ARG A A 85  85  . 0.9553 0.9688 1.0952 -0.1912 0.0248  -0.0101 1 . 
567  CA  CA  . ARG ARG A A 85  85  . 1.0589 1.0491 1.1964 -0.1990 0.0076  -0.0029 1 . 
568  C   C   . ARG ARG A A 85  85  . 1.1151 1.1184 1.2722 -0.1924 0.0130  -0.0133 1 . 
569  O   O   . ARG ARG A A 85  85  . 1.2031 1.1781 1.3519 -0.1827 0.0011  -0.0157 1 . 
570  CB  CB  . ARG ARG A A 85  85  . 1.1467 1.1553 1.2873 -0.2296 -0.0020 0.0175  1 . 
571  CG  CG  . ARG ARG A A 85  85  . 1.2660 1.2390 1.4061 -0.2425 -0.0297 0.0309  1 . 
572  CD  CD  . ARG ARG A A 85  85  . 1.4364 1.4276 1.5814 -0.2791 -0.0444 0.0628  1 . 
573  NE  NE  . ARG ARG A A 85  85  . 1.5734 1.5244 1.7255 -0.2953 -0.0787 0.0795  1 . 
574  CZ  CZ  . ARG ARG A A 85  85  . 1.6547 1.6123 1.8168 -0.3319 -0.1015 0.1156  1 . 
575  NH1 NH1 . ARG ARG A A 85  85  . 1.6620 1.6735 1.8226 -0.3568 -0.0909 0.1403  1 . 
576  NH2 NH2 . ARG ARG A A 85  85  . 1.7097 1.6232 1.8847 -0.3456 -0.1382 0.1290  1 . 
577  N   N   . ASN ASN A A 86  86  . 1.0567 1.1056 1.2419 -0.1956 0.0281  -0.0222 1 . 
578  CA  CA  . ASN ASN A A 86  86  . 1.0561 1.1168 1.2688 -0.1901 0.0276  -0.0306 1 . 
579  C   C   . ASN ASN A A 86  86  . 0.9685 1.0096 1.1841 -0.1697 0.0275  -0.0348 1 . 
580  O   O   . ASN ASN A A 86  86  . 0.9453 0.9759 1.1672 -0.1649 0.0182  -0.0320 1 . 
581  CB  CB  . ASN ASN A A 86  86  . 1.0895 1.2086 1.3393 -0.1960 0.0396  -0.0447 1 . 
582  CG  CG  . ASN ASN A A 86  86  . 1.1804 1.3393 1.4221 -0.2185 0.0452  -0.0367 1 . 
583  OD1 OD1 . ASN ASN A A 86  86  . 1.2605 1.4127 1.4763 -0.2242 0.0470  -0.0274 1 . 
584  ND2 ND2 . ASN ASN A A 86  86  . 1.1686 1.3741 1.4334 -0.2336 0.0464  -0.0363 1 . 
585  N   N   . LEU LEU A A 87  87  . 0.8291 0.8701 1.0417 -0.1605 0.0361  -0.0377 1 . 
586  CA  CA  . LEU LEU A A 87  87  . 0.8050 0.8334 1.0195 -0.1464 0.0344  -0.0329 1 . 
587  C   C   . LEU LEU A A 87  87  . 0.8593 0.8628 1.0384 -0.1403 0.0256  -0.0243 1 . 
588  O   O   . LEU LEU A A 87  87  . 0.9425 0.9469 1.1235 -0.1357 0.0189  -0.0175 1 . 
589  CB  CB  . LEU LEU A A 87  87  . 0.7256 0.7590 0.9414 -0.1405 0.0431  -0.0348 1 . 
590  CG  CG  . LEU LEU A A 87  87  . 0.7937 0.8235 1.0138 -0.1308 0.0411  -0.0228 1 . 
591  CD1 CD1 . LEU LEU A A 87  87  . 0.8159 0.8533 1.0767 -0.1318 0.0315  -0.0183 1 . 
592  CD2 CD2 . LEU LEU A A 87  87  . 0.8652 0.9019 1.0918 -0.1272 0.0478  -0.0236 1 . 
593  N   N   . PHE PHE A A 88  88  . 0.8368 0.8207 0.9854 -0.1399 0.0219  -0.0259 1 . 
594  CA  CA  . PHE PHE A A 88  88  . 0.9093 0.8722 1.0270 -0.1283 0.0104  -0.0287 1 . 
595  C   C   . PHE PHE A A 88  88  . 0.9708 0.9256 1.0868 -0.1330 -0.0040 -0.0294 1 . 
596  O   O   . PHE PHE A A 88  88  . 1.0099 0.9635 1.1060 -0.1214 -0.0119 -0.0333 1 . 
597  CB  CB  . PHE PHE A A 88  88  . 0.9549 0.8915 1.0527 -0.1263 0.0010  -0.0338 1 . 
598  CG  CG  . PHE PHE A A 88  88  . 1.0212 0.9637 1.1127 -0.1136 0.0105  -0.0358 1 . 
599  CD1 CD1 . PHE PHE A A 88  88  . 0.9930 0.9645 1.0969 -0.1081 0.0268  -0.0310 1 . 
600  CD2 CD2 . PHE PHE A A 88  88  . 1.0597 0.9778 1.1389 -0.1082 -0.0016 -0.0406 1 . 
601  CE1 CE1 . PHE PHE A A 88  88  . 0.9773 0.9582 1.0791 -0.0980 0.0343  -0.0314 1 . 
602  CE2 CE2 . PHE PHE A A 88  88  . 1.0035 0.9302 1.0809 -0.0953 0.0058  -0.0430 1 . 
603  CZ  CZ  . PHE PHE A A 88  88  . 0.9603 0.9209 1.0479 -0.0905 0.0253  -0.0387 1 . 
604  N   N   . ILE ILE A A 89  89  . 0.9328 0.8904 1.0698 -0.1502 -0.0076 -0.0263 1 . 
605  CA  CA  . ILE ILE A A 89  89  . 0.9796 0.9320 1.1214 -0.1568 -0.0228 -0.0257 1 . 
606  C   C   . ILE ILE A A 89  89  . 1.0276 0.9991 1.1840 -0.1504 -0.0210 -0.0214 1 . 
607  O   O   . ILE ILE A A 89  89  . 1.0433 1.0092 1.1854 -0.1464 -0.0348 -0.0210 1 . 
608  CB  CB  . ILE ILE A A 89  89  . 0.9915 0.9567 1.1590 -0.1789 -0.0247 -0.0205 1 . 
609  CG1 CG1 . ILE ILE A A 89  89  . 1.1501 1.0878 1.3013 -0.1914 -0.0407 -0.0149 1 . 
610  CG2 CG2 . ILE ILE A A 89  89  . 0.8606 0.8393 1.0522 -0.1855 -0.0335 -0.0191 1 . 
611  CD1 CD1 . ILE ILE A A 89  89  . 1.2368 1.1307 1.3555 -0.1742 -0.0590 -0.0251 1 . 
612  N   N   . LYS LYS A A 90  90  . 0.9538 0.9479 1.1414 -0.1500 -0.0083 -0.0178 1 . 
613  CA  CA  . LYS LYS A A 90  90  . 0.9301 0.9374 1.1395 -0.1459 -0.0134 -0.0075 1 . 
614  C   C   . LYS LYS A A 90  90  . 0.8809 0.8902 1.0568 -0.1360 -0.0145 0.0031  1 . 
615  O   O   . LYS LYS A A 90  90  . 0.7939 0.8130 0.9642 -0.1358 -0.0261 0.0154  1 . 
616  CB  CB  . LYS LYS A A 90  90  . 0.9797 1.0043 1.2371 -0.1458 -0.0065 -0.0094 1 . 
617  CG  CG  . LYS LYS A A 90  90  . 1.0477 1.0875 1.3563 -0.1496 -0.0159 -0.0159 1 . 
618  CD  CD  . LYS LYS A A 90  90  . 1.0663 1.1288 1.4188 -0.1468 -0.0072 -0.0361 1 . 
619  CE  CE  . LYS LYS A A 90  90  . 1.1041 1.1615 1.4760 -0.1390 -0.0085 -0.0323 1 . 
620  NZ  NZ  . LYS LYS A A 90  90  . 1.1301 1.2081 1.5282 -0.1346 0.0016  -0.0586 1 . 
621  N   N   . ILE ILE A A 91  91  . 0.8581 0.8665 1.0109 -0.1282 -0.0031 -0.0011 1 . 
622  CA  CA  . ILE ILE A A 91  91  . 0.7877 0.8149 0.9106 -0.1175 -0.0009 0.0065  1 . 
623  C   C   . ILE ILE A A 91  91  . 0.8041 0.8281 0.8862 -0.1090 -0.0128 -0.0062 1 . 
624  O   O   . ILE ILE A A 91  91  . 0.9190 0.9731 0.9804 -0.1042 -0.0167 0.0024  1 . 
625  CB  CB  . ILE ILE A A 91  91  . 0.8104 0.8414 0.9247 -0.1093 0.0134  0.0013  1 . 
626  CG1 CG1 . ILE ILE A A 91  91  . 0.8208 0.8599 0.9765 -0.1170 0.0210  0.0134  1 . 
627  CG2 CG2 . ILE ILE A A 91  91  . 0.8715 0.9345 0.9536 -0.0957 0.0173  0.0034  1 . 
628  CD1 CD1 . ILE ILE A A 91  91  . 0.9152 0.9556 1.0661 -0.1111 0.0332  0.0075  1 . 
629  N   N   . LYS LYS A A 92  92  . 0.8305 0.8215 0.9016 -0.1081 -0.0220 -0.0260 1 . 
630  CA  CA  . LYS LYS A A 92  92  . 0.9491 0.9304 0.9871 -0.0982 -0.0403 -0.0442 1 . 
631  C   C   . LYS LYS A A 92  92  . 0.9359 0.9310 0.9758 -0.1059 -0.0526 -0.0337 1 . 
632  O   O   . LYS LYS A A 92  92  . 0.9497 0.9698 0.9580 -0.0958 -0.0602 -0.0385 1 . 
633  CB  CB  . LYS LYS A A 92  92  . 1.0403 0.9762 1.0792 -0.1019 -0.0563 -0.0606 1 . 
634  CG  CG  . LYS LYS A A 92  92  . 1.1353 1.0529 1.1657 -0.0908 -0.0548 -0.0736 1 . 
635  CD  CD  . LYS LYS A A 92  92  . 1.1692 1.0443 1.2157 -0.1070 -0.0717 -0.0722 1 . 
636  CE  CE  . LYS LYS A A 92  92  . 1.2308 1.0843 1.2747 -0.0992 -0.0750 -0.0785 1 . 
637  NZ  NZ  . LYS LYS A A 92  92  . 1.2481 1.0739 1.3122 -0.1242 -0.0876 -0.0619 1 . 
638  N   N   . GLU GLU A A 93  93  . 0.8863 0.8732 0.9644 -0.1229 -0.0551 -0.0201 1 . 
639  CA  CA  . GLU GLU A A 93  93  . 0.9481 0.9463 1.0367 -0.1306 -0.0700 -0.0082 1 . 
640  C   C   . GLU GLU A A 93  93  . 0.8968 0.9339 0.9764 -0.1280 -0.0682 0.0141  1 . 
641  O   O   . GLU GLU A A 93  93  . 0.8575 0.9151 0.9074 -0.1253 -0.0815 0.0166  1 . 
642  CB  CB  . GLU GLU A A 93  93  . 0.9978 0.9912 1.1400 -0.1455 -0.0703 0.0004  1 . 
643  CG  CG  . GLU GLU A A 93  93  . 1.0951 1.0665 1.2476 -0.1554 -0.0764 -0.0127 1 . 
644  CD  CD  . GLU GLU A A 93  93  . 1.2079 1.1928 1.4098 -0.1685 -0.0822 -0.0067 1 . 
645  OE1 OE1 . GLU GLU A A 93  93  . 1.2302 1.2278 1.4652 -0.1759 -0.0696 -0.0098 1 . 
646  OE2 OE2 . GLU GLU A A 93  93  . 1.2994 1.2891 1.5076 -0.1704 -0.0998 -0.0003 1 . 
647  N   N   . ARG ARG A A 94  94  . 0.8037 0.8553 0.9099 -0.1312 -0.0546 0.0329  1 . 
648  CA  CA  . ARG ARG A A 94  94  . 0.8370 0.9279 0.9428 -0.1353 -0.0569 0.0643  1 . 
649  C   C   . ARG ARG A A 94  94  . 0.8926 1.0227 0.9401 -0.1238 -0.0524 0.0591  1 . 
650  O   O   . ARG ARG A A 94  94  . 0.9833 1.1533 1.0090 -0.1280 -0.0630 0.0780  1 . 
651  CB  CB  . ARG ARG A A 94  94  . 0.7761 0.8709 0.9221 -0.1403 -0.0462 0.0819  1 . 
652  CG  CG  . ARG ARG A A 94  94  . 0.8404 0.9793 0.9875 -0.1486 -0.0495 0.1210  1 . 
653  CD  CD  . ARG ARG A A 94  94  . 0.8705 1.0160 1.0483 -0.1636 -0.0754 0.1535  1 . 
654  NE  NE  . ARG ARG A A 94  94  . 0.9234 1.1121 1.1107 -0.1784 -0.0836 0.2017  1 . 
655  CZ  CZ  . ARG ARG A A 94  94  . 0.9293 1.1093 1.1764 -0.1903 -0.0944 0.2294  1 . 
656  NH1 NH1 . ARG ARG A A 94  94  . 0.9432 1.0765 1.2417 -0.1842 -0.0955 0.2049  1 . 
657  NH2 NH2 . ARG ARG A A 94  94  . 0.9002 1.1227 1.1577 -0.2092 -0.1066 0.2817  1 . 
658  N   N   . VAL VAL A A 95  95  . 0.8517 0.9764 0.8741 -0.1081 -0.0385 0.0315  1 . 
659  CA  CA  . VAL VAL A A 95  95  . 0.8635 1.0353 0.8367 -0.0912 -0.0326 0.0177  1 . 
660  C   C   . VAL VAL A A 95  95  . 0.9082 1.0895 0.8421 -0.0829 -0.0514 -0.0037 1 . 
661  O   O   . VAL VAL A A 95  95  . 0.9313 1.1756 0.8303 -0.0793 -0.0530 0.0034  1 . 
662  CB  CB  . VAL VAL A A 95  95  . 0.8988 1.0540 0.8631 -0.0727 -0.0199 -0.0135 1 . 
663  CG1 CG1 . VAL VAL A A 95  95  . 0.9959 1.1901 0.9123 -0.0472 -0.0215 -0.0472 1 . 
664  CG2 CG2 . VAL VAL A A 95  95  . 0.8235 0.9976 0.8139 -0.0784 -0.0004 0.0097  1 . 
665  N   N   . SER SER A A 96  96  . 0.8883 1.0129 0.8281 -0.0819 -0.0677 -0.0284 1 . 
666  CA  CA  . SER SER A A 96  96  . 0.9671 1.0959 0.8726 -0.0735 -0.0903 -0.0525 1 . 
667  C   C   . SER SER A A 96  96  . 1.0116 1.1729 0.9161 -0.0898 -0.1024 -0.0207 1 . 
668  O   O   . SER SER A A 96  96  . 1.0422 1.2222 0.9115 -0.0833 -0.1212 -0.0379 1 . 
669  CB  CB  . SER SER A A 96  96  . 0.9558 1.0153 0.8757 -0.0739 -0.1102 -0.0796 1 . 
670  OG  OG  . SER SER A A 96  96  . 1.0038 1.0352 0.9657 -0.0971 -0.1163 -0.0551 1 . 
671  N   N   . LEU LEU A A 97  97  . 0.9296 1.0974 0.8744 -0.1101 -0.0967 0.0236  1 . 
672  CA  CA  . LEU LEU A A 97  97  . 0.9789 1.1799 0.9278 -0.1265 -0.1129 0.0605  1 . 
673  C   C   . LEU LEU A A 97  97  . 1.0237 1.2969 0.9580 -0.1342 -0.1038 0.0998  1 . 
674  O   O   . LEU LEU A A 97  97  . 1.0166 1.3276 0.9470 -0.1497 -0.1205 0.1359  1 . 
675  CB  CB  . LEU LEU A A 97  97  . 0.9179 1.0777 0.9325 -0.1443 -0.1234 0.0847  1 . 
676  CG  CG  . LEU LEU A A 97  97  . 0.9011 1.0068 0.9390 -0.1443 -0.1343 0.0574  1 . 
677  CD1 CD1 . LEU LEU A A 97  97  . 0.9395 1.0224 1.0477 -0.1564 -0.1352 0.0754  1 . 
678  CD2 CD2 . LEU LEU A A 97  97  . 0.8818 0.9927 0.8961 -0.1463 -0.1607 0.0510  1 . 
679  N   N   . SER SER A A 98  98  . 1.0749 1.3708 1.0053 -0.1269 -0.0802 0.0990  1 . 
680  CA  CA  . SER SER A A 98  98  . 1.0339 1.4075 0.9546 -0.1379 -0.0710 0.1408  1 . 
681  C   C   . SER SER A A 98  98  . 1.0737 1.5245 0.9319 -0.1179 -0.0555 0.1146  1 . 
682  O   O   . SER SER A A 98  98  . 1.1335 1.6737 0.9706 -0.1294 -0.0508 0.1509  1 . 
683  CB  CB  . SER SER A A 98  98  . 1.0329 1.3894 1.0047 -0.1475 -0.0571 0.1657  1 . 
684  OG  OG  . SER SER A A 98  98  . 1.0373 1.3335 1.0724 -0.1624 -0.0721 0.1849  1 . 
685  N   N   . PHE PHE A A 99  99  . 1.0244 1.4485 0.8572 -0.0887 -0.0496 0.0537  1 . 
686  CA  CA  . PHE PHE A A 99  99  . 0.9906 1.4864 0.7755 -0.0625 -0.0350 0.0179  1 . 
687  C   C   . PHE PHE A A 99  99  . 1.0090 1.5059 0.7473 -0.0373 -0.0530 -0.0395 1 . 
688  O   O   . PHE PHE A A 99  99  . 0.9740 1.3889 0.7246 -0.0348 -0.0736 -0.0641 1 . 
689  CB  CB  . PHE PHE A A 99  99  . 0.9799 1.4471 0.7842 -0.0447 -0.0162 -0.0085 1 . 
690  CG  CG  . PHE PHE A A 99  99  . 0.9837 1.4620 0.8297 -0.0658 0.0010  0.0411  1 . 
691  CD1 CD1 . PHE PHE A A 99  99  . 0.9891 1.5675 0.8246 -0.0738 0.0167  0.0745  1 . 
692  CD2 CD2 . PHE PHE A A 99  99  . 0.9685 1.3640 0.8660 -0.0787 -0.0005 0.0541  1 . 
693  CE1 CE1 . PHE PHE A A 99  99  . 0.9586 1.5426 0.8386 -0.0954 0.0267  0.1214  1 . 
694  CE2 CE2 . PHE PHE A A 99  99  . 0.9248 1.3275 0.8632 -0.0961 0.0103  0.0937  1 . 
695  CZ  CZ  . PHE PHE A A 99  99  . 0.8846 1.3759 0.8165 -0.1052 0.0219  0.1284  1 . 
696  N   N   . SER SER A A 100 100 . 1.0691 1.6670 0.7560 -0.0191 -0.0466 -0.0611 1 . 
697  CA  CA  . SER SER A A 100 100 . 1.1204 1.7290 0.7627 0.0135  -0.0645 -0.1301 1 . 
698  C   C   . SER SER A A 100 100 . 1.1184 1.6380 0.7816 0.0422  -0.0728 -0.1898 1 . 
699  O   O   . SER SER A A 100 100 . 1.1588 1.6412 0.8573 0.0425  -0.0569 -0.1823 1 . 
700  CB  CB  . SER SER A A 100 100 . 1.2433 1.9919 0.8313 0.0338  -0.0502 -0.1510 1 . 
701  OG  OG  . SER SER A A 100 100 . 1.2255 2.0121 0.8282 0.0475  -0.0224 -0.1565 1 . 
702  N   N   . GLN GLN A A 101 101 . 1.1377 1.6214 0.7814 0.0647  -0.1027 -0.2475 1 . 
703  CA  CA  . GLN GLN A A 101 101 . 1.1495 1.5386 0.8200 0.0869  -0.1213 -0.2976 1 . 
704  C   C   . GLN GLN A A 101 101 . 1.2044 1.6357 0.8691 0.1250  -0.1091 -0.3451 1 . 
705  O   O   . GLN GLN A A 101 101 . 1.2453 1.6027 0.9447 0.1365  -0.1163 -0.3655 1 . 
706  CB  CB  . GLN GLN A A 101 101 . 1.2717 1.6103 0.9296 0.0985  -0.1637 -0.3443 1 . 
707  CG  CG  . GLN GLN A A 101 101 . 1.3865 1.7008 1.0406 0.1421  -0.1901 -0.4248 1 . 
708  CD  CD  . GLN GLN A A 101 101 . 1.5617 1.8542 1.1946 0.1554  -0.2341 -0.4735 1 . 
709  OE1 OE1 . GLN GLN A A 101 101 . 1.5587 1.8068 1.1994 0.1261  -0.2509 -0.4431 1 . 
710  NE2 NE2 . GLN GLN A A 101 101 . 1.6839 2.0128 1.2924 0.2017  -0.2549 -0.5532 1 . 
711  N   N   . ASP ASP A A 102 102 . 1.2409 1.7971 0.8647 0.1437  -0.0911 -0.3606 1 . 
712  CA  CA  . ASP ASP A A 102 102 . 1.3363 1.9447 0.9606 0.1820  -0.0778 -0.4075 1 . 
713  C   C   . ASP ASP A A 102 102 . 1.3562 1.9815 1.0119 0.1624  -0.0419 -0.3528 1 . 
714  O   O   . ASP ASP A A 102 102 . 1.4022 2.0000 1.0863 0.1837  -0.0382 -0.3785 1 . 
715  CB  CB  . ASP ASP A A 102 102 . 1.4965 2.2479 1.0658 0.2127  -0.0718 -0.4524 1 . 
716  CG  CG  . ASP ASP A A 102 102 . 1.6814 2.4123 1.2211 0.2383  -0.1127 -0.5195 1 . 
717  OD1 OD1 . ASP ASP A A 102 102 . 1.7347 2.3789 1.2993 0.2698  -0.1460 -0.5833 1 . 
718  OD2 OD2 . ASP ASP A A 102 102 . 1.7676 2.5633 1.2634 0.2246  -0.1161 -0.5054 1 . 
719  N   N   . GLU GLU A A 103 103 . 1.3245 1.9885 0.9811 0.1211  -0.0203 -0.2767 1 . 
720  CA  CA  . GLU GLU A A 103 103 . 1.2344 1.8893 0.9310 0.0977  0.0055  -0.2225 1 . 
721  C   C   . GLU GLU A A 103 103 . 1.1810 1.7007 0.9240 0.0919  -0.0065 -0.2237 1 . 
722  O   O   . GLU GLU A A 103 103 . 1.1921 1.6954 0.9636 0.0987  0.0063  -0.2243 1 . 
723  CB  CB  . GLU GLU A A 103 103 . 1.2624 1.9594 0.9630 0.0524  0.0182  -0.1409 1 . 
724  CG  CG  . GLU GLU A A 103 103 . 1.4279 2.2772 1.1024 0.0481  0.0429  -0.1137 1 . 
725  CD  CD  . GLU GLU A A 103 103 . 1.5113 2.3974 1.1977 -0.0010 0.0468  -0.0250 1 . 
726  OE1 OE1 . GLU GLU A A 103 103 . 1.5144 2.4473 1.2284 -0.0213 0.0657  0.0241  1 . 
727  OE2 OE2 . GLU GLU A A 103 103 . 1.5532 2.4201 1.2262 -0.0198 0.0268  -0.0036 1 . 
728  N   N   . GLN GLN A A 104 104 . 1.1122 1.5416 0.8633 0.0784  -0.0316 -0.2233 1 . 
729  CA  CA  . GLN GLN A A 104 104 . 0.9861 1.3013 0.7783 0.0698  -0.0435 -0.2224 1 . 
730  C   C   . GLN GLN A A 104 104 . 1.0230 1.3015 0.8245 0.1043  -0.0574 -0.2780 1 . 
731  O   O   . GLN GLN A A 104 104 . 1.0416 1.2506 0.8778 0.0967  -0.0595 -0.2683 1 . 
732  CB  CB  . GLN GLN A A 104 104 . 1.0521 1.2943 0.8503 0.0515  -0.0702 -0.2175 1 . 
733  CG  CG  . GLN GLN A A 104 104 . 1.0623 1.3096 0.8737 0.0145  -0.0616 -0.1581 1 . 
734  CD  CD  . GLN GLN A A 104 104 . 1.0951 1.2998 0.9040 0.0025  -0.0892 -0.1608 1 . 
735  OE1 OE1 . GLN GLN A A 104 104 . 1.1194 1.2461 0.9503 -0.0008 -0.1090 -0.1761 1 . 
736  NE2 NE2 . GLN GLN A A 104 104 . 1.0609 1.3218 0.8441 -0.0065 -0.0928 -0.1424 1 . 
737  N   N   . ALA ALA A A 105 105 . 1.1744 1.5011 0.9480 0.1428  -0.0697 -0.3374 1 . 
738  CA  CA  . ALA ALA A A 105 105 . 1.2423 1.5339 1.0336 0.1799  -0.0891 -0.3942 1 . 
739  C   C   . ALA ALA A A 105 105 . 1.2697 1.5936 1.0836 0.1868  -0.0620 -0.3814 1 . 
740  O   O   . ALA ALA A A 105 105 . 1.2980 1.5654 1.1416 0.2058  -0.0792 -0.4087 1 . 
741  CB  CB  . ALA ALA A A 105 105 . 1.2883 1.6381 1.0478 0.2253  -0.1093 -0.4692 1 . 
742  N   N   . LYS LYS A A 106 106 . 1.2565 1.6680 1.0615 0.1696  -0.0241 -0.3371 1 . 
743  CA  CA  . LYS LYS A A 106 106 . 1.2078 1.6601 1.0359 0.1749  0.0011  -0.3237 1 . 
744  C   C   . LYS LYS A A 106 106 . 1.0754 1.4411 0.9436 0.1457  0.0046  -0.2798 1 . 
745  O   O   . LYS LYS A A 106 106 . 1.0723 1.4515 0.9642 0.1527  0.0176  -0.2757 1 . 
746  CB  CB  . LYS LYS A A 106 106 . 1.2546 1.8354 1.0639 0.1614  0.0363  -0.2853 1 . 
747  CG  CG  . LYS LYS A A 106 106 . 1.3439 2.0278 1.1042 0.1749  0.0374  -0.3080 1 . 
748  CD  CD  . LYS LYS A A 106 106 . 1.3839 2.2060 1.1312 0.1558  0.0718  -0.2589 1 . 
749  CE  CE  . LYS LYS A A 106 106 . 1.4612 2.3890 1.1561 0.1542  0.0732  -0.2595 1 . 
750  NZ  NZ  . LYS LYS A A 106 106 . 1.4629 2.5213 1.1505 0.1233  0.1025  -0.1930 1 . 
751  N   N   . ILE ILE A A 107 107 . 0.9910 1.2767 0.8677 0.1144  -0.0067 -0.2494 1 . 
752  CA  CA  . ILE ILE A A 107 107 . 0.9071 1.1352 0.8168 0.0828  0.0018  -0.2040 1 . 
753  C   C   . ILE ILE A A 107 107 . 0.9363 1.0709 0.8685 0.0877  -0.0234 -0.2235 1 . 
754  O   O   . ILE ILE A A 107 107 . 1.0236 1.1086 0.9506 0.0985  -0.0542 -0.2547 1 . 
755  CB  CB  . ILE ILE A A 107 107 . 0.8368 1.0475 0.7479 0.0467  0.0049  -0.1603 1 . 
756  CG1 CG1 . ILE ILE A A 107 107 . 0.8260 1.1276 0.7194 0.0374  0.0234  -0.1319 1 . 
757  CG2 CG2 . ILE ILE A A 107 107 . 0.8182 0.9805 0.7641 0.0194  0.0128  -0.1240 1 . 
758  CD1 CD1 . ILE ILE A A 107 107 . 0.8401 1.1252 0.7364 0.0070  0.0176  -0.0948 1 . 
759  N   N   . ILE ILE A A 108 108 . 0.8996 1.0108 0.8585 0.0771  -0.0140 -0.2019 1 . 
760  CA  CA  . ILE ILE A A 108 108 . 0.9238 0.9557 0.9048 0.0758  -0.0378 -0.2092 1 . 
761  C   C   . ILE ILE A A 108 108 . 0.9314 0.9372 0.9321 0.0404  -0.0233 -0.1637 1 . 
762  O   O   . ILE ILE A A 108 108 . 0.8908 0.9360 0.9011 0.0337  0.0014  -0.1418 1 . 
763  CB  CB  . ILE ILE A A 108 108 . 0.9663 1.0062 0.9604 0.1091  -0.0470 -0.2417 1 . 
764  CG1 CG1 . ILE ILE A A 108 108 . 0.9830 1.0445 0.9629 0.1501  -0.0685 -0.3000 1 . 
765  CG2 CG2 . ILE ILE A A 108 108 . 0.9615 0.9224 0.9829 0.0983  -0.0708 -0.2318 1 . 
766  CD1 CD1 . ILE ILE A A 108 108 . 0.9481 1.0414 0.9445 0.1909  -0.0745 -0.3405 1 . 
767  N   N   . TYR TYR A A 109 109 . 0.9466 0.8928 0.9554 0.0178  -0.0400 -0.1511 1 . 
768  CA  CA  . TYR TYR A A 109 109 . 0.9254 0.8568 0.9513 -0.0142 -0.0274 -0.1153 1 . 
769  C   C   . TYR TYR A A 109 109 . 0.9990 0.8929 1.0399 -0.0166 -0.0414 -0.1127 1 . 
770  O   O   . TYR TYR A A 109 109 . 1.0982 0.9418 1.1443 -0.0216 -0.0712 -0.1169 1 . 
771  CB  CB  . TYR TYR A A 109 109 . 0.9325 0.8397 0.9599 -0.0383 -0.0352 -0.1022 1 . 
772  CG  CG  . TYR TYR A A 109 109 . 1.0270 0.9682 1.0410 -0.0364 -0.0269 -0.1025 1 . 
773  CD1 CD1 . TYR TYR A A 109 109 . 1.0801 1.0280 1.0713 -0.0156 -0.0425 -0.1303 1 . 
774  CD2 CD2 . TYR TYR A A 109 109 . 0.9728 0.9412 0.9991 -0.0544 -0.0076 -0.0765 1 . 
775  CE1 CE1 . TYR TYR A A 109 109 . 1.0736 1.0593 1.0488 -0.0162 -0.0365 -0.1267 1 . 
776  CE2 CE2 . TYR TYR A A 109 109 . 0.9806 0.9791 0.9978 -0.0552 -0.0051 -0.0705 1 . 
777  CZ  CZ  . TYR TYR A A 109 109 . 1.1051 1.1148 1.0937 -0.0377 -0.0182 -0.0929 1 . 
778  OH  OH  . TYR TYR A A 109 109 . 1.1817 1.2280 1.1578 -0.0412 -0.0171 -0.0827 1 . 
779  N   N   . ALA ALA A A 110 110 . 0.9568 0.8757 1.0072 -0.0150 -0.0239 -0.1029 1 . 
780  CA  CA  . ALA ALA A A 110 110 . 0.9790 0.8706 1.0423 -0.0142 -0.0380 -0.1001 1 . 
781  C   C   . ALA ALA A A 110 110 . 0.9780 0.8650 1.0498 -0.0469 -0.0284 -0.0693 1 . 
782  O   O   . ALA ALA A A 110 110 . 0.9961 0.9186 1.0734 -0.0547 -0.0032 -0.0578 1 . 
783  CB  CB  . ALA ALA A A 110 110 . 0.9663 0.8945 1.0361 0.0117  -0.0279 -0.1133 1 . 
784  N   N   . THR THR A A 111 111 . 0.9578 0.8054 1.0327 -0.0663 -0.0512 -0.0566 1 . 
785  CA  CA  . THR THR A A 111 111 . 0.9022 0.7559 0.9821 -0.0968 -0.0458 -0.0297 1 . 
786  C   C   . THR THR A A 111 111 . 0.9158 0.7761 1.0013 -0.0925 -0.0458 -0.0237 1 . 
787  O   O   . THR THR A A 111 111 . 1.0103 0.8657 1.1007 -0.0662 -0.0530 -0.0395 1 . 
788  CB  CB  . THR THR A A 111 111 . 0.9464 0.7653 1.0287 -0.1215 -0.0743 -0.0118 1 . 
789  OG1 OG1 . THR THR A A 111 111 . 0.9863 0.7591 1.0762 -0.1091 -0.1110 -0.0158 1 . 
790  CG2 CG2 . THR THR A A 111 111 . 0.9313 0.7418 1.0112 -0.1259 -0.0783 -0.0181 1 . 
791  N   N   . TRP TRP A A 112 112 . 0.8859 0.7638 0.9718 -0.1181 -0.0389 -0.0027 1 . 
792  CA  CA  . TRP TRP A A 112 112 . 0.9003 0.7853 0.9899 -0.1172 -0.0422 0.0051  1 . 
793  C   C   . TRP TRP A A 112 112 . 0.9056 0.7455 1.0016 -0.1110 -0.0802 0.0112  1 . 
794  O   O   . TRP TRP A A 112 112 . 0.9006 0.7372 1.0065 -0.0907 -0.0876 0.0032  1 . 
795  CB  CB  . TRP TRP A A 112 112 . 0.9312 0.8502 1.0157 -0.1465 -0.0309 0.0235  1 . 
796  CG  CG  . TRP TRP A A 112 112 . 0.9544 0.8835 1.0404 -0.1458 -0.0354 0.0307  1 . 
797  CD1 CD1 . TRP TRP A A 112 112 . 0.9515 0.8772 1.0314 -0.1666 -0.0567 0.0561  1 . 
798  CD2 CD2 . TRP TRP A A 112 112 . 0.9943 0.9409 1.0908 -0.1250 -0.0216 0.0162  1 . 
799  NE1 NE1 . TRP TRP A A 112 112 . 1.0161 0.9545 1.1001 -0.1580 -0.0565 0.0550  1 . 
800  CE2 CE2 . TRP TRP A A 112 112 . 1.0263 0.9773 1.1223 -0.1324 -0.0349 0.0298  1 . 
801  CE3 CE3 . TRP TRP A A 112 112 . 0.9320 0.8958 1.0402 -0.1046 -0.0011 -0.0021 1 . 
802  CZ2 CZ2 . TRP TRP A A 112 112 . 0.9797 0.9489 1.0884 -0.1178 -0.0281 0.0218  1 . 
803  CZ3 CZ3 . TRP TRP A A 112 112 . 0.8806 0.8652 1.0027 -0.0928 0.0055  -0.0061 1 . 
804  CH2 CH2 . TRP TRP A A 112 112 . 0.9369 0.9228 1.0601 -0.0984 -0.0077 0.0038  1 . 
805  N   N   . SER SER A A 113 113 . 0.8979 0.7021 0.9948 -0.1280 -0.1086 0.0258  1 . 
806  CA  CA  . SER SER A A 113 113 . 1.0447 0.7969 1.1573 -0.1233 -0.1546 0.0336  1 . 
807  C   C   . SER SER A A 113 113 . 1.1159 0.8441 1.2418 -0.0777 -0.1669 -0.0068 1 . 
808  O   O   . SER SER A A 113 113 . 1.1429 0.8455 1.2884 -0.0593 -0.1953 -0.0128 1 . 
809  CB  CB  . SER SER A A 113 113 . 1.0575 0.7739 1.1755 -0.1536 -0.1883 0.0603  1 . 
810  OG  OG  . SER SER A A 113 113 . 1.0475 0.8041 1.1511 -0.1836 -0.1619 0.0761  1 . 
811  N   N   . ASP ASP A A 114 114 . 1.0945 0.8377 1.2116 -0.0579 -0.1471 -0.0361 1 . 
812  CA  CA  . ASP ASP A A 114 114 . 1.1179 0.8584 1.2435 -0.0134 -0.1552 -0.0788 1 . 
813  C   C   . ASP ASP A A 114 114 . 1.1001 0.8773 1.2350 0.0095  -0.1392 -0.0891 1 . 
814  O   O   . ASP ASP A A 114 114 . 1.1750 0.9430 1.3297 0.0437  -0.1609 -0.1173 1 . 
815  CB  CB  . ASP ASP A A 114 114 . 1.1611 0.9313 1.2686 -0.0013 -0.1301 -0.1018 1 . 
816  CG  CG  . ASP ASP A A 114 114 . 1.2296 0.9639 1.3318 -0.0195 -0.1495 -0.0969 1 . 
817  OD1 OD1 . ASP ASP A A 114 114 . 1.3061 0.9842 1.4249 -0.0255 -0.1934 -0.0924 1 . 
818  OD2 OD2 . ASP ASP A A 114 114 . 1.2515 1.0127 1.3376 -0.0288 -0.1245 -0.0954 1 . 
819  N   N   . ILE ILE A A 115 115 . 1.0117 0.8323 1.1375 -0.0080 -0.1040 -0.0689 1 . 
820  CA  CA  . ILE ILE A A 115 115 . 1.0100 0.8712 1.1470 0.0085  -0.0868 -0.0742 1 . 
821  C   C   . ILE ILE A A 115 115 . 1.0026 0.8409 1.1542 -0.0008 -0.1112 -0.0545 1 . 
822  O   O   . ILE ILE A A 115 115 . 1.0414 0.8835 1.2149 0.0253  -0.1246 -0.0689 1 . 
823  CB  CB  . ILE ILE A A 115 115 . 0.9689 0.8812 1.0961 -0.0075 -0.0454 -0.0617 1 . 
824  CG1 CG1 . ILE ILE A A 115 115 . 0.9193 0.8600 1.0361 0.0034  -0.0250 -0.0773 1 . 
825  CG2 CG2 . ILE ILE A A 115 115 . 0.8587 0.8082 1.0016 -0.0011 -0.0326 -0.0576 1 . 
826  CD1 CD1 . ILE ILE A A 115 115 . 0.8188 0.7826 0.9291 -0.0221 0.0012  -0.0587 1 . 
827  N   N   . ALA ALA A A 116 116 . 1.0042 0.8264 1.1448 -0.0383 -0.1177 -0.0208 1 . 
828  CA  CA  . ALA ALA A A 116 116 . 1.0093 0.8234 1.1566 -0.0550 -0.1372 0.0059  1 . 
829  C   C   . ALA ALA A A 116 116 . 1.0549 0.8090 1.2232 -0.0495 -0.1905 0.0123  1 . 
830  O   O   . ALA ALA A A 116 116 . 1.0813 0.8060 1.2468 -0.0820 -0.2186 0.0472  1 . 
831  CB  CB  . ALA ALA A A 116 116 . 0.9609 0.7964 1.0859 -0.0974 -0.1236 0.0377  1 . 
832  N   N   . ASP ASP A A 117 117 . 1.0723 0.8130 1.2666 -0.0075 -0.2073 -0.0221 1 . 
833  CA  CA  . ASP ASP A A 117 117 . 1.1113 0.7913 1.3381 0.0046  -0.2654 -0.0223 1 . 
834  C   C   . ASP ASP A A 117 117 . 1.0880 0.7663 1.3294 -0.0072 -0.2856 0.0078  1 . 
835  O   O   . ASP ASP A A 117 117 . 1.0613 0.7857 1.2837 -0.0258 -0.2543 0.0266  1 . 
836  CB  CB  . ASP ASP A A 117 117 . 1.1767 0.8502 1.4306 0.0590  -0.2789 -0.0787 1 . 
837  CG  CG  . ASP ASP A A 117 117 . 1.2442 0.9782 1.5117 0.0940  -0.2521 -0.1065 1 . 
838  OD1 OD1 . ASP ASP A A 117 117 . 1.2320 1.0017 1.4929 0.0770  -0.2290 -0.0815 1 . 
839  OD2 OD2 . ASP ASP A A 117 117 . 1.2993 1.0510 1.5861 0.1398  -0.2555 -0.1561 1 . 
840  N   N   . SER SER A A 118 118 . 1.1512 0.7745 1.4303 0.0049  -0.3431 0.0107  1 . 
841  CA  CA  . SER SER A A 118 118 . 1.1646 0.7833 1.4590 -0.0088 -0.3689 0.0445  1 . 
842  C   C   . SER SER A A 118 118 . 1.1801 0.8510 1.4868 0.0234  -0.3417 0.0178  1 . 
843  O   O   . SER SER A A 118 118 . 1.1467 0.8445 1.4457 0.0035  -0.3351 0.0464  1 . 
844  CB  CB  . SER SER A A 118 118 . 1.2843 0.8260 1.6253 -0.0030 -0.4445 0.0561  1 . 
845  OG  OG  . SER SER A A 118 118 . 1.3654 0.8997 1.7074 -0.0405 -0.4729 0.1134  1 . 
846  N   N   . LYS LYS A A 119 119 . 1.2278 0.9211 1.5539 0.0720  -0.3265 -0.0366 1 . 
847  CA  CA  . LYS LYS A A 119 119 . 1.2185 0.9727 1.5612 0.1006  -0.2999 -0.0591 1 . 
848  C   C   . LYS LYS A A 119 119 . 1.1209 0.9378 1.4263 0.0742  -0.2423 -0.0420 1 . 
849  O   O   . LYS LYS A A 119 119 . 1.0173 0.8718 1.3309 0.0715  -0.2304 -0.0318 1 . 
850  CB  CB  . LYS LYS A A 119 119 . 1.2886 1.0704 1.6583 0.1565  -0.2941 -0.1207 1 . 
851  CG  CG  . LYS LYS A A 119 119 . 1.3407 1.1729 1.7523 0.1955  -0.2933 -0.1473 1 . 
852  CD  CD  . LYS LYS A A 119 119 . 1.3884 1.2664 1.8245 0.2518  -0.2852 -0.2125 1 . 
853  CE  CE  . LYS LYS A A 119 119 . 1.4370 1.3498 1.9316 0.2973  -0.3057 -0.2445 1 . 
854  NZ  NZ  . LYS LYS A A 119 119 . 1.3750 1.3485 1.8735 0.2818  -0.2755 -0.2162 1 . 
855  N   N   . TYR TYR A A 120 120 . 1.0794 0.9062 1.3492 0.0557  -0.2102 -0.0406 1 . 
856  CA  CA  . TYR TYR A A 120 120 . 0.9558 0.8325 1.1974 0.0304  -0.1636 -0.0258 1 . 
857  C   C   . TYR TYR A A 120 120 . 0.9557 0.8274 1.1805 -0.0095 -0.1716 0.0146  1 . 
858  O   O   . TYR TYR A A 120 120 . 0.9311 0.8449 1.1511 -0.0201 -0.1484 0.0215  1 . 
859  CB  CB  . TYR TYR A A 120 120 . 0.9344 0.8146 1.1477 0.0197  -0.1370 -0.0321 1 . 
860  CG  CG  . TYR TYR A A 120 120 . 0.8936 0.8235 1.0888 0.0014  -0.0928 -0.0252 1 . 
861  CD1 CD1 . TYR TYR A A 120 120 . 0.8758 0.8067 1.0484 -0.0355 -0.0845 0.0000  1 . 
862  CD2 CD2 . TYR TYR A A 120 120 . 0.8699 0.8499 1.0743 0.0208  -0.0628 -0.0441 1 . 
863  CE1 CE1 . TYR TYR A A 120 120 . 0.8562 0.8264 1.0213 -0.0482 -0.0514 0.0001  1 . 
864  CE2 CE2 . TYR TYR A A 120 120 . 0.8599 0.8767 1.0570 0.0023  -0.0313 -0.0343 1 . 
865  CZ  CZ  . TYR TYR A A 120 120 . 0.8591 0.8657 1.0392 -0.0300 -0.0278 -0.0153 1 . 
866  OH  OH  . TYR TYR A A 120 120 . 0.8630 0.9006 1.0444 -0.0445 -0.0034 -0.0119 1 . 
867  N   N   . LYS LYS A A 121 121 . 0.9880 0.8133 1.2051 -0.0334 -0.2069 0.0424  1 . 
868  CA  CA  . LYS LYS A A 121 121 . 0.9821 0.8182 1.1758 -0.0751 -0.2125 0.0829  1 . 
869  C   C   . LYS LYS A A 121 121 . 0.9993 0.8494 1.2103 -0.0714 -0.2294 0.0940  1 . 
870  O   O   . LYS LYS A A 121 121 . 1.0609 0.9483 1.2503 -0.0969 -0.2162 0.1118  1 . 
871  CB  CB  . LYS LYS A A 121 121 . 1.0549 0.8476 1.2397 -0.1058 -0.2496 0.1182  1 . 
872  CG  CG  . LYS LYS A A 121 121 . 1.0941 0.8882 1.2547 -0.1235 -0.2283 0.1172  1 . 
873  CD  CD  . LYS LYS A A 121 121 . 1.2210 0.9782 1.3785 -0.1588 -0.2681 0.1587  1 . 
874  CE  CE  . LYS LYS A A 121 121 . 1.2509 1.0161 1.3885 -0.1764 -0.2463 0.1572  1 . 
875  NZ  NZ  . LYS LYS A A 121 121 . 1.3188 1.0679 1.4519 -0.2213 -0.2800 0.2069  1 . 
876  N   N   . GLU GLU A A 122 122 . 0.9913 0.8159 1.2431 -0.0381 -0.2602 0.0800  1 . 
877  CA  CA  . GLU GLU A A 122 122 . 1.0705 0.9120 1.3438 -0.0325 -0.2766 0.0893  1 . 
878  C   C   . GLU GLU A A 122 122 . 1.0359 0.9408 1.3065 -0.0251 -0.2315 0.0706  1 . 
879  O   O   . GLU GLU A A 122 122 . 1.0344 0.9664 1.2991 -0.0424 -0.2319 0.0878  1 . 
880  CB  CB  . GLU GLU A A 122 122 . 1.1621 0.9690 1.4888 0.0082  -0.3184 0.0702  1 . 
881  CG  CG  . GLU GLU A A 122 122 . 1.2664 1.0010 1.6086 0.0069  -0.3695 0.0811  1 . 
882  CD  CD  . GLU GLU A A 122 122 . 1.3745 1.0726 1.7793 0.0517  -0.4188 0.0558  1 . 
883  OE1 OE1 . GLU GLU A A 122 122 . 1.4548 1.0880 1.8852 0.0430  -0.4804 0.0813  1 . 
884  OE2 OE2 . GLU GLU A A 122 122 . 1.3760 1.1145 1.8089 0.0956  -0.3985 0.0108  1 . 
885  N   N   . LYS LYS A A 123 123 . 0.9416 0.8724 1.2175 -0.0021 -0.1956 0.0378  1 . 
886  CA  CA  . LYS LYS A A 123 123 . 0.8996 0.8886 1.1780 -0.0014 -0.1572 0.0275  1 . 
887  C   C   . LYS LYS A A 123 123 . 0.8466 0.8516 1.0883 -0.0399 -0.1380 0.0452  1 . 
888  O   O   . LYS LYS A A 123 123 . 0.8547 0.8934 1.1004 -0.0496 -0.1297 0.0487  1 . 
889  CB  CB  . LYS LYS A A 123 123 . 0.9016 0.9190 1.1905 0.0244  -0.1258 -0.0024 1 . 
890  CG  CG  . LYS LYS A A 123 123 . 0.9274 0.9583 1.2573 0.0686  -0.1382 -0.0303 1 . 
891  CD  CD  . LYS LYS A A 123 123 . 0.9240 0.9707 1.2508 0.0924  -0.1181 -0.0601 1 . 
892  CE  CE  . LYS LYS A A 123 123 . 0.8845 0.9757 1.2528 0.1393  -0.1209 -0.0956 1 . 
893  NZ  NZ  . LYS LYS A A 123 123 . 0.9733 1.0160 1.3705 0.1673  -0.1693 -0.1132 1 . 
894  N   N   . VAL VAL A A 124 124 . 0.9077 0.8926 1.1169 -0.0608 -0.1331 0.0532  1 . 
895  CA  CA  . VAL VAL A A 124 124 . 0.8809 0.8897 1.0578 -0.0940 -0.1167 0.0636  1 . 
896  C   C   . VAL VAL A A 124 124 . 0.9662 0.9843 1.1300 -0.1171 -0.1414 0.0889  1 . 
897  O   O   . VAL VAL A A 124 124 . 0.9817 1.0382 1.1353 -0.1309 -0.1302 0.0857  1 . 
898  CB  CB  . VAL VAL A A 124 124 . 0.8796 0.8723 1.0292 -0.1108 -0.1088 0.0679  1 . 
899  CG1 CG1 . VAL VAL A A 124 124 . 0.8882 0.9145 1.0056 -0.1449 -0.0991 0.0789  1 . 
900  CG2 CG2 . VAL VAL A A 124 124 . 0.8618 0.8576 1.0195 -0.0925 -0.0803 0.0429  1 . 
901  N   N   . LYS LYS A A 125 125 . 1.0241 1.0073 1.1898 -0.1221 -0.1797 0.1144  1 . 
902  CA  CA  . LYS LYS A A 125 125 . 1.0939 1.0881 1.2468 -0.1466 -0.2087 0.1462  1 . 
903  C   C   . LYS LYS A A 125 125 . 1.0322 1.0541 1.2068 -0.1332 -0.2091 0.1357  1 . 
904  O   O   . LYS LYS A A 125 125 . 0.9778 1.0368 1.1312 -0.1552 -0.2105 0.1454  1 . 
905  CB  CB  . LYS LYS A A 125 125 . 1.1942 1.1374 1.3605 -0.1506 -0.2583 0.1784  1 . 
906  CG  CG  . LYS LYS A A 125 125 . 1.2569 1.2140 1.3980 -0.1907 -0.2910 0.2266  1 . 
907  CD  CD  . LYS LYS A A 125 125 . 1.3591 1.3081 1.5280 -0.1812 -0.3284 0.2413  1 . 
908  CE  CE  . LYS LYS A A 125 125 . 1.4322 1.3864 1.5783 -0.2242 -0.3720 0.3002  1 . 
909  NZ  NZ  . LYS LYS A A 125 125 . 1.4632 1.4200 1.6308 -0.2197 -0.4071 0.3166  1 . 
910  N   N   . TYR TYR A A 126 126 . 0.9802 0.9927 1.1979 -0.0970 -0.2076 0.1138  1 . 
911  CA  CA  . TYR TYR A A 126 126 . 0.9217 0.9668 1.1662 -0.0855 -0.2068 0.1053  1 . 
912  C   C   . TYR TYR A A 126 126 . 0.8892 0.9784 1.1180 -0.1005 -0.1747 0.0909  1 . 
913  O   O   . TYR TYR A A 126 126 . 0.8727 0.9901 1.1029 -0.1109 -0.1828 0.0941  1 . 
914  CB  CB  . TYR TYR A A 126 126 . 0.8288 0.8752 1.1236 -0.0444 -0.2028 0.0814  1 . 
915  CG  CG  . TYR TYR A A 126 126 . 0.7802 0.8723 1.1060 -0.0361 -0.1940 0.0728  1 . 
916  CD1 CD1 . TYR TYR A A 126 126 . 0.7793 0.8760 1.1283 -0.0335 -0.2264 0.0864  1 . 
917  CD2 CD2 . TYR TYR A A 126 126 . 0.7296 0.8604 1.0653 -0.0341 -0.1575 0.0553  1 . 
918  CE1 CE1 . TYR TYR A A 126 126 . 0.7698 0.9107 1.1513 -0.0280 -0.2208 0.0800  1 . 
919  CE2 CE2 . TYR TYR A A 126 126 . 0.7593 0.9327 1.1297 -0.0311 -0.1539 0.0524  1 . 
920  CZ  CZ  . TYR TYR A A 126 126 . 0.7865 0.9657 1.1791 -0.0278 -0.1845 0.0635  1 . 
921  OH  OH  . TYR TYR A A 126 126 . 0.7651 0.9879 1.1956 -0.0262 -0.1829 0.0616  1 . 
922  N   N   . LEU LEU A A 127 127 . 0.8558 0.9495 1.0736 -0.1010 -0.1426 0.0734  1 . 
923  CA  CA  . LEU LEU A A 127 127 . 0.7874 0.9162 1.0013 -0.1122 -0.1188 0.0564  1 . 
924  C   C   . LEU LEU A A 127 127 . 0.7315 0.8807 0.9036 -0.1422 -0.1242 0.0615  1 . 
925  O   O   . LEU LEU A A 127 127 . 0.7662 0.9475 0.9397 -0.1504 -0.1239 0.0487  1 . 
926  CB  CB  . LEU LEU A A 127 127 . 0.7503 0.8769 0.9696 -0.1041 -0.0884 0.0388  1 . 
927  CG  CG  . LEU LEU A A 127 127 . 0.7726 0.9020 1.0312 -0.0763 -0.0786 0.0317  1 . 
928  CD1 CD1 . LEU LEU A A 127 127 . 0.7013 0.8303 0.9580 -0.0724 -0.0520 0.0205  1 . 
929  CD2 CD2 . LEU LEU A A 127 127 . 0.6255 0.7900 0.9232 -0.0714 -0.0797 0.0297  1 . 
930  N   N   . TYR TYR A A 128 128 . 0.7656 0.9038 0.9019 -0.1594 -0.1299 0.0786  1 . 
931  CA  CA  . TYR TYR A A 128 128 . 0.8784 1.0551 0.9724 -0.1895 -0.1343 0.0860  1 . 
932  C   C   . TYR TYR A A 128 128 . 0.9412 1.1397 1.0300 -0.1995 -0.1618 0.1013  1 . 
933  O   O   . TYR TYR A A 128 128 . 0.8944 1.1383 0.9696 -0.2096 -0.1592 0.0837  1 . 
934  CB  CB  . TYR TYR A A 128 128 . 0.8977 1.0644 0.9600 -0.2106 -0.1421 0.1144  1 . 
935  CG  CG  . TYR TYR A A 128 128 . 0.8738 1.0354 0.9300 -0.2097 -0.1151 0.0992  1 . 
936  CD1 CD1 . TYR TYR A A 128 128 . 0.8671 1.0359 0.9422 -0.1928 -0.0865 0.0623  1 . 
937  CD2 CD2 . TYR TYR A A 128 128 . 0.8990 1.0485 0.9350 -0.2284 -0.1228 0.1257  1 . 
938  CE1 CE1 . TYR TYR A A 128 128 . 0.9103 1.0738 0.9823 -0.1919 -0.0650 0.0502  1 . 
939  CE2 CE2 . TYR TYR A A 128 128 . 0.9267 1.0729 0.9596 -0.2279 -0.1001 0.1125  1 . 
940  CZ  CZ  . TYR TYR A A 128 128 . 0.9570 1.1104 1.0069 -0.2085 -0.0706 0.0736  1 . 
941  OH  OH  . TYR TYR A A 128 128 . 0.9596 1.1093 1.0085 -0.2080 -0.0511 0.0621  1 . 
942  N   N   . ASN ASN A A 129 129 . 0.9789 1.1449 1.0818 -0.1951 -0.1923 0.1315  1 . 
943  CA  CA  . ASN ASN A A 129 129 . 0.9429 1.1235 1.0489 -0.2016 -0.2232 0.1494  1 . 
944  C   C   . ASN ASN A A 129 129 . 0.9187 1.1288 1.0474 -0.1898 -0.2122 0.1179  1 . 
945  O   O   . ASN ASN A A 129 129 . 1.0169 1.2697 1.1231 -0.2068 -0.2207 0.1136  1 . 
946  CB  CB  . ASN ASN A A 129 129 . 1.0885 1.2195 1.2309 -0.1840 -0.2558 0.1733  1 . 
947  CG  CG  . ASN ASN A A 129 129 . 1.3370 1.4757 1.4747 -0.2000 -0.2984 0.2079  1 . 
948  OD1 OD1 . ASN ASN A A 129 129 . 1.4401 1.6188 1.5322 -0.2336 -0.3075 0.2285  1 . 
949  ND2 ND2 . ASN ASN A A 129 129 . 1.4080 1.5161 1.5939 -0.1756 -0.3261 0.2139  1 . 
950  N   N   . LEU LEU A A 130 130 . 0.8237 1.0168 0.9978 -0.1623 -0.1947 0.0959  1 . 
951  CA  CA  . LEU LEU A A 130 130 . 0.8294 1.0484 1.0354 -0.1542 -0.1889 0.0726  1 . 
952  C   C   . LEU LEU A A 130 130 . 0.8165 1.0680 1.0009 -0.1688 -0.1724 0.0436  1 . 
953  O   O   . LEU LEU A A 130 130 . 0.8226 1.1005 1.0206 -0.1720 -0.1812 0.0264  1 . 
954  CB  CB  . LEU LEU A A 130 130 . 0.7988 1.0044 1.0577 -0.1266 -0.1719 0.0619  1 . 
955  CG  CG  . LEU LEU A A 130 130 . 0.7672 1.0001 1.0725 -0.1202 -0.1676 0.0466  1 . 
956  CD1 CD1 . LEU LEU A A 130 130 . 0.7140 0.9602 1.0496 -0.1141 -0.1954 0.0597  1 . 
957  CD2 CD2 . LEU LEU A A 130 130 . 0.6787 0.9126 1.0225 -0.1030 -0.1413 0.0382  1 . 
958  N   N   . TYR TYR A A 131 131 . 0.8531 1.1043 1.0087 -0.1762 -0.1518 0.0345  1 . 
959  CA  CA  . TYR TYR A A 131 131 . 0.9084 1.1939 1.0484 -0.1854 -0.1385 0.0001  1 . 
960  C   C   . TYR TYR A A 131 131 . 0.9380 1.2738 1.0336 -0.2068 -0.1550 -0.0027 1 . 
961  O   O   . TYR TYR A A 131 131 . 0.9009 1.2733 0.9951 -0.2087 -0.1546 -0.0403 1 . 
962  CB  CB  . TYR TYR A A 131 131 . 0.9295 1.2070 1.0529 -0.1866 -0.1136 -0.0075 1 . 
963  CG  CG  . TYR TYR A A 131 131 . 0.9104 1.2160 1.0352 -0.1871 -0.0981 -0.0498 1 . 
964  CD1 CD1 . TYR TYR A A 131 131 . 0.9017 1.2017 1.0737 -0.1748 -0.0983 -0.0787 1 . 
965  CD2 CD2 . TYR TYR A A 131 131 . 0.9211 1.2592 1.0075 -0.1995 -0.0858 -0.0597 1 . 
966  CE1 CE1 . TYR TYR A A 131 131 . 0.9254 1.2434 1.1086 -0.1722 -0.0914 -0.1203 1 . 
967  CE2 CE2 . TYR TYR A A 131 131 . 0.9573 1.3232 1.0526 -0.1948 -0.0738 -0.1045 1 . 
968  CZ  CZ  . TYR TYR A A 131 131 . 0.9687 1.3199 1.1138 -0.1796 -0.0787 -0.1364 1 . 
969  OH  OH  . TYR TYR A A 131 131 . 0.9953 1.3677 1.1580 -0.1723 -0.0740 -0.1836 1 . 
970  N   N   . ASP ASP A A 132 132 . 0.9380 1.2789 0.9987 -0.2233 -0.1726 0.0362  1 . 
971  CA  CA  . ASP ASP A A 132 132 . 0.9781 1.3774 0.9899 -0.2485 -0.1897 0.0440  1 . 
972  C   C   . ASP ASP A A 132 132 . 1.0524 1.4620 1.0752 -0.2490 -0.2195 0.0503  1 . 
973  O   O   . ASP ASP A A 132 132 . 1.1623 1.6309 1.1479 -0.2664 -0.2328 0.0423  1 . 
974  CB  CB  . ASP ASP A A 132 132 . 1.0452 1.4476 1.0170 -0.2729 -0.2004 0.0942  1 . 
975  CG  CG  . ASP ASP A A 132 132 . 1.1480 1.5492 1.1062 -0.2772 -0.1737 0.0905  1 . 
976  OD1 OD1 . ASP ASP A A 132 132 . 1.1795 1.6170 1.1326 -0.2724 -0.1488 0.0466  1 . 
977  OD2 OD2 . ASP ASP A A 132 132 . 1.2242 1.5861 1.1821 -0.2837 -0.1808 0.1291  1 . 
978  N   N   . LYS LYS A A 133 133 . 1.0061 1.3682 1.0791 -0.2299 -0.2305 0.0627  1 . 
979  CA  CA  . LYS LYS A A 133 133 . 0.9822 1.3521 1.0722 -0.2298 -0.2618 0.0742  1 . 
980  C   C   . LYS LYS A A 133 133 . 0.9651 1.3337 1.1080 -0.2122 -0.2604 0.0408  1 . 
981  O   O   . LYS LYS A A 133 133 . 0.9869 1.3804 1.1350 -0.2174 -0.2852 0.0371  1 . 
982  CB  CB  . LYS LYS A A 133 133 . 1.0026 1.3291 1.1155 -0.2229 -0.2853 0.1191  1 . 
983  CG  CG  . LYS LYS A A 133 133 . 1.1104 1.4356 1.1781 -0.2471 -0.3032 0.1636  1 . 
984  CD  CD  . LYS LYS A A 133 133 . 1.1566 1.4421 1.2530 -0.2417 -0.3429 0.2063  1 . 
985  CE  CE  . LYS LYS A A 133 133 . 1.2457 1.5066 1.3169 -0.2616 -0.3614 0.2523  1 . 
986  NZ  NZ  . LYS LYS A A 133 133 . 1.2998 1.6208 1.3026 -0.3039 -0.3657 0.2758  1 . 
987  N   N   . ASN ASN A A 134 134 . 0.9519 1.2951 1.1358 -0.1944 -0.2354 0.0205  1 . 
988  CA  CA  . ASN ASN A A 134 134 . 0.9476 1.2908 1.1895 -0.1827 -0.2372 -0.0017 1 . 
989  C   C   . ASN ASN A A 134 134 . 0.9098 1.2697 1.1498 -0.1863 -0.2260 -0.0462 1 . 
990  O   O   . ASN ASN A A 134 134 . 0.9124 1.2568 1.1545 -0.1810 -0.2012 -0.0579 1 . 
991  CB  CB  . ASN ASN A A 134 134 . 0.9696 1.2821 1.2654 -0.1625 -0.2218 0.0123  1 . 
992  CG  CG  . ASN ASN A A 134 134 . 0.9161 1.2388 1.2773 -0.1561 -0.2271 0.0022  1 . 
993  OD1 OD1 . ASN ASN A A 134 134 . 0.9673 1.3002 1.3432 -0.1634 -0.2301 -0.0255 1 . 
994  ND2 ND2 . ASN ASN A A 134 134 . 0.8014 1.1244 1.2075 -0.1423 -0.2312 0.0241  1 . 
995  N   N   . ILE ILE A A 135 135 . 1.1623 1.2934 0.7779 0.0538  0.1033  -0.2540 1 . 
996  CA  CA  . ILE ILE A A 135 135 . 1.1648 1.3172 0.8188 0.0468  0.0834  -0.2985 1 . 
997  C   C   . ILE ILE A A 135 135 . 1.1126 1.2659 0.8683 0.0137  0.0519  -0.3201 1 . 
998  O   O   . ILE ILE A A 135 135 . 1.1237 1.2764 0.9258 -0.0041 0.0496  -0.3410 1 . 
999  CB  CB  . ILE ILE A A 135 135 . 1.3126 1.5132 0.9215 0.0923  0.0582  -0.3371 1 . 
1000 CG1 CG1 . ILE ILE A A 135 135 . 1.4252 1.6219 0.9240 0.1350  0.0949  -0.3031 1 . 
1001 CG2 CG2 . ILE ILE A A 135 135 . 1.2894 1.5036 0.9244 0.0876  0.0509  -0.3807 1 . 
1002 CD1 CD1 . ILE ILE A A 135 135 . 1.5409 1.7770 0.9752 0.1816  0.0861  -0.3372 1 . 
1003 N   N   . ASN ASN A A 136 136 . 1.1439 1.2967 0.9387 0.0075  0.0324  -0.3117 1 . 
1004 CA  CA  . ASN ASN A A 136 136 . 1.0942 1.2347 0.9847 -0.0237 0.0170  -0.3184 1 . 
1005 C   C   . ASN ASN A A 136 136 . 1.1047 1.2050 1.0026 -0.0550 0.0475  -0.2849 1 . 
1006 O   O   . ASN ASN A A 136 136 . 1.1174 1.2135 1.0765 -0.0731 0.0422  -0.2951 1 . 
1007 CB  CB  . ASN ASN A A 136 136 . 1.0624 1.2048 0.9903 -0.0231 0.0001  -0.3083 1 . 
1008 CG  CG  . ASN ASN A A 136 136 . 1.0925 1.2880 1.0392 0.0046  -0.0395 -0.3520 1 . 
1009 OD1 OD1 . ASN ASN A A 136 136 . 1.0813 1.3018 1.1022 0.0002  -0.0670 -0.4005 1 . 
1010 ND2 ND2 . ASN ASN A A 136 136 . 1.1177 1.3337 1.0013 0.0350  -0.0421 -0.3373 1 . 
1011 N   N   . PHE PHE A A 137 137 . 1.1033 1.1762 0.9419 -0.0596 0.0803  -0.2463 1 . 
1012 CA  CA  . PHE PHE A A 137 137 . 1.1096 1.1535 0.9519 -0.0890 0.1069  -0.2231 1 . 
1013 C   C   . PHE PHE A A 137 137 . 1.1854 1.2425 1.0269 -0.0929 0.1170  -0.2410 1 . 
1014 O   O   . PHE PHE A A 137 137 . 1.1755 1.2338 1.0630 -0.1124 0.1140  -0.2442 1 . 
1015 CB  CB  . PHE PHE A A 137 137 . 1.0879 1.0999 0.8723 -0.0936 0.1434  -0.1866 1 . 
1016 CG  CG  . PHE PHE A A 137 137 . 1.0783 1.0651 0.8723 -0.1259 0.1658  -0.1702 1 . 
1017 CD1 CD1 . PHE PHE A A 137 137 . 1.0238 1.0028 0.8647 -0.1435 0.1502  -0.1644 1 . 
1018 CD2 CD2 . PHE PHE A A 137 137 . 1.1023 1.0750 0.8602 -0.1368 0.2046  -0.1617 1 . 
1019 CE1 CE1 . PHE PHE A A 137 137 . 0.9916 0.9561 0.8332 -0.1688 0.1664  -0.1533 1 . 
1020 CE2 CE2 . PHE PHE A A 137 137 . 1.0804 1.0389 0.8524 -0.1681 0.2213  -0.1560 1 . 
1021 CZ  CZ  . PHE PHE A A 137 137 . 0.9737 0.9315 0.7824 -0.1828 0.1988  -0.1531 1 . 
1022 N   N   . LYS LYS A A 138 138 . 1.2607 1.3294 1.0489 -0.0704 0.1311  -0.2502 1 . 
1023 CA  CA  . LYS LYS A A 138 138 . 1.2712 1.3524 1.0600 -0.0708 0.1449  -0.2674 1 . 
1024 C   C   . LYS LYS A A 138 138 . 1.2395 1.3428 1.0982 -0.0752 0.1141  -0.2996 1 . 
1025 O   O   . LYS LYS A A 138 138 . 1.2024 1.3089 1.1006 -0.0926 0.1204  -0.3009 1 . 
1026 CB  CB  . LYS LYS A A 138 138 . 1.3295 1.4205 1.0471 -0.0357 0.1627  -0.2736 1 . 
1027 CG  CG  . LYS LYS A A 138 138 . 1.4108 1.5174 1.1302 -0.0289 0.1749  -0.2970 1 . 
1028 CD  CD  . LYS LYS A A 138 138 . 1.4734 1.5829 1.1089 0.0104  0.2037  -0.2943 1 . 
1029 CE  CE  . LYS LYS A A 138 138 . 1.5535 1.6285 1.1430 0.0075  0.2596  -0.2514 1 . 
1030 NZ  NZ  . LYS LYS A A 138 138 . 1.7219 1.7927 1.2278 0.0509  0.2994  -0.2390 1 . 
1031 N   N   . ASN ASN A A 139 139 . 1.2599 1.3804 1.1424 -0.0592 0.0814  -0.3265 1 . 
1032 CA  CA  . ASN ASN A A 139 139 . 1.1959 1.3326 1.1495 -0.0614 0.0600  -0.3608 1 . 
1033 C   C   . ASN ASN A A 139 139 . 1.0861 1.2075 1.1130 -0.0852 0.0551  -0.3437 1 . 
1034 O   O   . ASN ASN A A 139 139 . 1.0361 1.1632 1.1171 -0.0902 0.0542  -0.3548 1 . 
1035 CB  CB  . ASN ASN A A 139 139 . 1.2379 1.3998 1.2045 -0.0395 0.0284  -0.4031 1 . 
1036 CG  CG  . ASN ASN A A 139 139 . 1.3713 1.5555 1.2581 -0.0075 0.0324  -0.4237 1 . 
1037 OD1 OD1 . ASN ASN A A 139 139 . 1.4186 1.6266 1.2715 0.0177  0.0117  -0.4414 1 . 
1038 ND2 ND2 . ASN ASN A A 139 139 . 1.4161 1.5958 1.2710 -0.0050 0.0608  -0.4197 1 . 
1039 N   N   . TYR TYR A A 140 140 . 1.0723 1.1734 1.0988 -0.0961 0.0555  -0.3134 1 . 
1040 CA  CA  . TYR TYR A A 140 140 . 1.0140 1.0991 1.0964 -0.1128 0.0559  -0.2914 1 . 
1041 C   C   . TYR TYR A A 140 140 . 1.1070 1.1945 1.1780 -0.1256 0.0737  -0.2740 1 . 
1042 O   O   . TYR TYR A A 140 140 . 1.1957 1.2914 1.3186 -0.1271 0.0708  -0.2738 1 . 
1043 CB  CB  . TYR TYR A A 140 140 . 0.9404 1.0014 1.0157 -0.1194 0.0570  -0.2619 1 . 
1044 CG  CG  . TYR TYR A A 140 140 . 0.8939 0.9373 1.0329 -0.1268 0.0558  -0.2420 1 . 
1045 CD1 CD1 . TYR TYR A A 140 140 . 0.8306 0.8724 1.0461 -0.1203 0.0432  -0.2577 1 . 
1046 CD2 CD2 . TYR TYR A A 140 140 . 0.8894 0.9190 1.0128 -0.1380 0.0699  -0.2089 1 . 
1047 CE1 CE1 . TYR TYR A A 140 140 . 0.8511 0.8708 1.1264 -0.1223 0.0513  -0.2338 1 . 
1048 CE2 CE2 . TYR TYR A A 140 140 . 0.8689 0.8819 1.0403 -0.1363 0.0723  -0.1854 1 . 
1049 CZ  CZ  . TYR TYR A A 140 140 . 0.8984 0.9028 1.1457 -0.1272 0.0665  -0.1944 1 . 
1050 OH  OH  . TYR TYR A A 140 140 . 0.9128 0.8948 1.2115 -0.1210 0.0779  -0.1662 1 . 
1051 N   N   . ILE ILE A A 141 141 . 1.0789 1.1621 1.0882 -0.1334 0.0943  -0.2608 1 . 
1052 CA  CA  . ILE ILE A A 141 141 . 1.0136 1.1069 1.0212 -0.1488 0.1104  -0.2519 1 . 
1053 C   C   . ILE ILE A A 141 141 . 1.0126 1.1339 1.0531 -0.1416 0.1097  -0.2748 1 . 
1054 O   O   . ILE ILE A A 141 141 . 1.0056 1.1466 1.0817 -0.1489 0.1096  -0.2704 1 . 
1055 CB  CB  . ILE ILE A A 141 141 . 0.9728 1.0531 0.9196 -0.1594 0.1397  -0.2407 1 . 
1056 CG1 CG1 . ILE ILE A A 141 141 . 0.9413 0.9904 0.8575 -0.1650 0.1440  -0.2169 1 . 
1057 CG2 CG2 . ILE ILE A A 141 141 . 0.9276 1.0246 0.8867 -0.1795 0.1556  -0.2404 1 . 
1058 CD1 CD1 . ILE ILE A A 141 141 . 0.9766 1.0184 0.9118 -0.1824 0.1394  -0.1996 1 . 
1059 N   N   . GLU GLU A A 142 142 . 1.0594 1.1867 1.0884 -0.1240 0.1085  -0.3001 1 . 
1060 CA  CA  . GLU GLU A A 142 142 . 1.1657 1.3156 1.2201 -0.1161 0.1141  -0.3223 1 . 
1061 C   C   . GLU GLU A A 142 142 . 1.2372 1.3954 1.3668 -0.1101 0.0953  -0.3338 1 . 
1062 O   O   . GLU GLU A A 142 142 . 1.2559 1.4325 1.4272 -0.1113 0.1001  -0.3316 1 . 
1063 CB  CB  . GLU GLU A A 142 142 . 1.1671 1.3194 1.1725 -0.0954 0.1232  -0.3463 1 . 
1064 CG  CG  . GLU GLU A A 142 142 . 1.2180 1.3650 1.1657 -0.0978 0.1584  -0.3319 1 . 
1065 CD  CD  . GLU GLU A A 142 142 . 1.3471 1.4900 1.2250 -0.0695 0.1703  -0.3428 1 . 
1066 OE1 OE1 . GLU GLU A A 142 142 . 1.4298 1.5636 1.2610 -0.0653 0.2087  -0.3286 1 . 
1067 OE2 OE2 . GLU GLU A A 142 142 . 1.3883 1.5389 1.2600 -0.0495 0.1431  -0.3663 1 . 
1068 N   N   . ASN ASN A A 143 143 . 1.2696 1.4154 1.4243 -0.1022 0.0767  -0.3462 1 . 
1069 CA  CA  . ASN ASN A A 143 143 . 1.2610 1.4039 1.4981 -0.0984 0.0674  -0.3502 1 . 
1070 C   C   . ASN ASN A A 143 143 . 1.1981 1.3416 1.4601 -0.1059 0.0726  -0.3112 1 . 
1071 O   O   . ASN ASN A A 143 143 . 1.2661 1.4189 1.5855 -0.0975 0.0757  -0.3061 1 . 
1072 CB  CB  . ASN ASN A A 143 143 . 1.3122 1.4384 1.5804 -0.0956 0.0515  -0.3624 1 . 
1073 CG  CG  . ASN ASN A A 143 143 . 1.4259 1.5644 1.6870 -0.0832 0.0387  -0.4120 1 . 
1074 OD1 OD1 . ASN ASN A A 143 143 . 1.4800 1.6302 1.7669 -0.0740 0.0408  -0.4454 1 . 
1075 ND2 ND2 . ASN ASN A A 143 143 . 1.4598 1.5992 1.6844 -0.0800 0.0249  -0.4189 1 . 
1076 N   N   . PHE PHE A A 144 144 . 1.1049 1.2405 1.3212 -0.1185 0.0745  -0.2837 1 . 
1077 CA  CA  . PHE PHE A A 144 144 . 1.0867 1.2297 1.3118 -0.1233 0.0761  -0.2511 1 . 
1078 C   C   . PHE PHE A A 144 144 . 1.0828 1.2637 1.3233 -0.1222 0.0811  -0.2539 1 . 
1079 O   O   . PHE PHE A A 144 144 . 1.1419 1.3403 1.4274 -0.1100 0.0778  -0.2382 1 . 
1080 CB  CB  . PHE PHE A A 144 144 . 1.1042 1.2339 1.2688 -0.1394 0.0802  -0.2325 1 . 
1081 CG  CG  . PHE PHE A A 144 144 . 1.0243 1.1451 1.1941 -0.1390 0.0770  -0.2006 1 . 
1082 CD1 CD1 . PHE PHE A A 144 144 . 0.9976 1.0867 1.1894 -0.1310 0.0750  -0.1854 1 . 
1083 CD2 CD2 . PHE PHE A A 144 144 . 0.9095 1.0563 1.0631 -0.1452 0.0769  -0.1881 1 . 
1084 CE1 CE1 . PHE PHE A A 144 144 . 0.9270 1.0036 1.1169 -0.1259 0.0776  -0.1522 1 . 
1085 CE2 CE2 . PHE PHE A A 144 144 . 0.9631 1.1037 1.1094 -0.1392 0.0735  -0.1596 1 . 
1086 CZ  CZ  . PHE PHE A A 144 144 . 0.9164 1.0184 1.0770 -0.1280 0.0763  -0.1386 1 . 
1087 N   N   . VAL VAL A A 145 145 . 1.0590 1.2546 1.2650 -0.1321 0.0922  -0.2710 1 . 
1088 CA  CA  . VAL VAL A A 145 145 . 1.0035 1.2387 1.2360 -0.1317 0.0994  -0.2783 1 . 
1089 C   C   . VAL VAL A A 145 145 . 0.9884 1.2319 1.2789 -0.1112 0.0984  -0.2913 1 . 
1090 O   O   . VAL VAL A A 145 145 . 0.9638 1.2394 1.3019 -0.1016 0.0974  -0.2826 1 . 
1091 CB  CB  . VAL VAL A A 145 145 . 0.9243 1.1649 1.1164 -0.1447 0.1210  -0.2945 1 . 
1092 CG1 CG1 . VAL VAL A A 145 145 . 0.9269 1.2112 1.1605 -0.1452 0.1308  -0.3037 1 . 
1093 CG2 CG2 . VAL VAL A A 145 145 . 0.8639 1.0914 1.0084 -0.1657 0.1290  -0.2823 1 . 
1094 N   N   . LYS LYS A A 146 146 . 0.9917 1.2096 1.2815 -0.1025 0.0987  -0.3146 1 . 
1095 CA  CA  . LYS LYS A A 146 146 . 0.9900 1.2110 1.3358 -0.0852 0.1022  -0.3360 1 . 
1096 C   C   . LYS LYS A A 146 146 . 1.0451 1.2652 1.4606 -0.0723 0.0986  -0.3131 1 . 
1097 O   O   . LYS LYS A A 146 146 . 1.0633 1.2984 1.5337 -0.0572 0.1076  -0.3154 1 . 
1098 CB  CB  . LYS LYS A A 146 146 . 0.9716 1.1684 1.3052 -0.0790 0.0979  -0.3718 1 . 
1099 CG  CG  . LYS LYS A A 146 146 . 1.0441 1.2462 1.3121 -0.0772 0.1076  -0.3967 1 . 
1100 CD  CD  . LYS LYS A A 146 146 . 1.1442 1.3326 1.3926 -0.0662 0.0952  -0.4337 1 . 
1101 CE  CE  . LYS LYS A A 146 146 . 1.2141 1.3956 1.5439 -0.0579 0.0872  -0.4621 1 . 
1102 NZ  NZ  . LYS LYS A A 146 146 . 1.2884 1.4806 1.6571 -0.0469 0.1043  -0.4804 1 . 
1103 N   N   . GLU GLU A A 147 147 . 1.1404 1.3405 1.5547 -0.0745 0.0903  -0.2872 1 . 
1104 CA  CA  . GLU GLU A A 147 147 . 1.2071 1.4010 1.6833 -0.0561 0.0944  -0.2580 1 . 
1105 C   C   . GLU GLU A A 147 147 . 1.2115 1.4477 1.6894 -0.0461 0.0928  -0.2264 1 . 
1106 O   O   . GLU GLU A A 147 147 . 1.2617 1.5147 1.7958 -0.0231 0.1014  -0.2138 1 . 
1107 CB  CB  . GLU GLU A A 147 147 . 1.3092 1.4672 1.7832 -0.0584 0.0914  -0.2377 1 . 
1108 CG  CG  . GLU GLU A A 147 147 . 1.4265 1.5500 1.9763 -0.0482 0.1022  -0.2508 1 . 
1109 CD  CD  . GLU GLU A A 147 147 . 1.5383 1.6307 2.1140 -0.0402 0.1107  -0.2128 1 . 
1110 OE1 OE1 . GLU GLU A A 147 147 . 1.5695 1.6300 2.1812 -0.0466 0.1136  -0.2290 1 . 
1111 OE2 OE2 . GLU GLU A A 147 147 . 1.5866 1.6900 2.1467 -0.0258 0.1148  -0.1676 1 . 
1112 N   N   . TRP TRP A A 148 148 . 1.1989 1.4559 1.6191 -0.0616 0.0821  -0.2155 1 . 
1113 CA  CA  . TRP TRP A A 148 148 . 1.1844 1.4956 1.6058 -0.0547 0.0744  -0.1972 1 . 
1114 C   C   . TRP TRP A A 148 148 . 1.0941 1.4436 1.5654 -0.0427 0.0813  -0.2107 1 . 
1115 O   O   . TRP TRP A A 148 148 . 1.1183 1.4979 1.6362 -0.0151 0.0811  -0.1876 1 . 
1116 CB  CB  . TRP TRP A A 148 148 . 1.2401 1.5700 1.6005 -0.0829 0.0665  -0.2065 1 . 
1117 CG  CG  . TRP TRP A A 148 148 . 1.3185 1.6584 1.6405 -0.0845 0.0533  -0.1816 1 . 
1118 CD1 CD1 . TRP TRP A A 148 148 . 1.3230 1.6682 1.5933 -0.1116 0.0502  -0.1924 1 . 
1119 CD2 CD2 . TRP TRP A A 148 148 . 1.3922 1.7360 1.7213 -0.0557 0.0460  -0.1436 1 . 
1120 NE1 NE1 . TRP TRP A A 148 148 . 1.3553 1.7093 1.5978 -0.1037 0.0380  -0.1693 1 . 
1121 CE2 CE2 . TRP TRP A A 148 148 . 1.4044 1.7588 1.6773 -0.0673 0.0350  -0.1368 1 . 
1122 CE3 CE3 . TRP TRP A A 148 148 . 1.4512 1.7872 1.8283 -0.0188 0.0529  -0.1131 1 . 
1123 CZ2 CZ2 . TRP TRP A A 148 148 . 1.4439 1.8044 1.6973 -0.0405 0.0277  -0.1008 1 . 
1124 CZ3 CZ3 . TRP TRP A A 148 148 . 1.4835 1.8227 1.8448 0.0095  0.0500  -0.0714 1 . 
1125 CH2 CH2 . TRP TRP A A 148 148 . 1.4611 1.8141 1.7562 -0.0002 0.0359  -0.0658 1 . 
1126 N   N   . VAL VAL A A 149 149 . 1.0024 1.3490 1.4647 -0.0584 0.0913  -0.2454 1 . 
1127 CA  CA  . VAL VAL A A 149 149 . 1.0067 1.3911 1.5125 -0.0493 0.1017  -0.2592 1 . 
1128 C   C   . VAL VAL A A 149 149 . 1.0105 1.3744 1.5763 -0.0247 0.1157  -0.2637 1 . 
1129 O   O   . VAL VAL A A 149 149 . 0.9895 1.3851 1.6022 -0.0105 0.1263  -0.2675 1 . 
1130 CB  CB  . VAL VAL A A 149 149 . 1.0453 1.4310 1.5164 -0.0714 0.1152  -0.2916 1 . 
1131 CG1 CG1 . VAL VAL A A 149 149 . 0.9887 1.3756 1.4018 -0.0983 0.1102  -0.2901 1 . 
1132 CG2 CG2 . VAL VAL A A 149 149 . 1.1133 1.4505 1.5666 -0.0688 0.1271  -0.3186 1 . 
1133 N   N   . SER SER A A 150 150 . 0.9903 1.3026 1.5646 -0.0199 0.1186  -0.2660 1 . 
1134 CA  CA  . SER SER A A 150 150 . 0.9967 1.2878 1.6408 0.0015  0.1365  -0.2751 1 . 
1135 C   C   . SER SER A A 150 150 . 1.0125 1.3202 1.7175 0.0331  0.1440  -0.2315 1 . 
1136 O   O   . SER SER A A 150 150 . 1.0253 1.3093 1.7981 0.0537  0.1658  -0.2321 1 . 
1137 CB  CB  . SER SER A A 150 150 . 0.9971 1.2326 1.6486 -0.0048 0.1391  -0.2990 1 . 
1138 OG  OG  . SER SER A A 150 150 . 1.0084 1.2202 1.6856 0.0047  0.1396  -0.2641 1 . 
1139 N   N   . LYS LYS A A 151 151 . 1.0608 1.4085 1.7426 0.0400  0.1283  -0.1946 1 . 
1140 CA  CA  . LYS LYS A A 151 151 . 1.1704 1.5532 1.8980 0.0781  0.1325  -0.1508 1 . 
1141 C   C   . LYS LYS A A 151 151 . 1.2069 1.6680 1.9410 0.0831  0.1205  -0.1513 1 . 
1142 O   O   . LYS LYS A A 151 151 . 1.2525 1.7574 2.0285 0.1195  0.1215  -0.1177 1 . 
1143 CB  CB  . LYS LYS A A 151 151 . 1.2454 1.6232 1.9431 0.0923  0.1224  -0.1068 1 . 
1144 CG  CG  . LYS LYS A A 151 151 . 1.3223 1.6769 2.0783 0.1375  0.1475  -0.0601 1 . 
1145 CD  CD  . LYS LYS A A 151 151 . 1.3358 1.6666 2.0536 0.1494  0.1453  -0.0196 1 . 
1146 CE  CE  . LYS LYS A A 151 151 . 1.3686 1.6690 2.1448 0.1988  0.1800  0.0336  1 . 
1147 NZ  NZ  . LYS LYS A A 151 151 . 1.3807 1.6519 2.1158 0.2119  0.1839  0.0746  1 . 
1148 N   N   . GLU GLU A A 152 152 . 1.1887 1.6706 1.8870 0.0498  0.1116  -0.1871 1 . 
1149 CA  CA  . GLU GLU A A 152 152 . 1.1803 1.7324 1.9057 0.0502  0.1082  -0.1973 1 . 
1150 C   C   . GLU GLU A A 152 152 . 1.1972 1.7376 1.9783 0.0618  0.1360  -0.2159 1 . 
1151 O   O   . GLU GLU A A 152 152 . 1.2215 1.7023 1.9925 0.0509  0.1534  -0.2436 1 . 
1152 CB  CB  . GLU GLU A A 152 152 . 1.1746 1.7453 1.8507 0.0100  0.0991  -0.2278 1 . 
1153 CG  CG  . GLU GLU A A 152 152 . 1.2015 1.7992 1.8324 -0.0022 0.0727  -0.2153 1 . 
1154 CD  CD  . GLU GLU A A 152 152 . 1.2323 1.8990 1.8706 -0.0246 0.0630  -0.2379 1 . 
1155 OE1 OE1 . GLU GLU A A 152 152 . 1.2536 1.9574 1.9448 -0.0225 0.0760  -0.2535 1 . 
1156 OE2 OE2 . GLU GLU A A 152 152 . 1.2244 1.9072 1.8217 -0.0451 0.0456  -0.2424 1 . 
1157 N   N   . LYS LYS A A 153 153 . 1.1723 1.7744 2.0126 0.0861  0.1390  -0.2030 1 . 
1158 CA  CA  . LYS LYS A A 153 153 . 1.1221 1.7154 2.0184 0.0988  0.1689  -0.2198 1 . 
1159 C   C   . LYS LYS A A 153 153 . 1.0514 1.6308 1.9168 0.0661  0.1824  -0.2656 1 . 
1160 O   O   . LYS LYS A A 153 153 . 1.0590 1.5930 1.9324 0.0681  0.2085  -0.2917 1 . 
1161 CB  CB  . LYS LYS A A 153 153 . 1.1188 1.7895 2.0869 0.1338  0.1684  -0.1924 1 . 
1162 CG  CG  . LYS LYS A A 153 153 . 1.1147 1.7936 2.1094 0.1783  0.1631  -0.1395 1 . 
1163 CD  CD  . LYS LYS A A 153 153 . 1.0676 1.8463 2.0690 0.2001  0.1297  -0.1098 1 . 
1164 CE  CE  . LYS LYS A A 153 153 . 0.9924 1.8057 1.9317 0.1586  0.0962  -0.1357 1 . 
1165 NZ  NZ  . LYS LYS A A 153 153 . 0.9455 1.6944 1.8088 0.1369  0.0876  -0.1346 1 . 
1166 N   N   . ARG ARG A A 154 154 . 1.0201 1.6337 1.8474 0.0375  0.1683  -0.2768 1 . 
1167 CA  CA  . ARG ARG A A 154 154 . 1.0380 1.6359 1.8334 0.0108  0.1887  -0.3125 1 . 
1168 C   C   . ARG ARG A A 154 154 . 1.0020 1.5227 1.7229 -0.0045 0.1938  -0.3324 1 . 
1169 O   O   . ARG ARG A A 154 154 . 1.0338 1.5226 1.7236 -0.0066 0.1753  -0.3203 1 . 
1170 CB  CB  . ARG ARG A A 154 154 . 1.1060 1.7586 1.8930 -0.0159 0.1783  -0.3177 1 . 
1171 CG  CG  . ARG ARG A A 154 154 . 1.2327 1.9719 2.0792 -0.0016 0.1526  -0.2966 1 . 
1172 CD  CD  . ARG ARG A A 154 154 . 1.3346 2.1209 2.1666 -0.0335 0.1360  -0.3098 1 . 
1173 NE  NE  . ARG ARG A A 154 154 . 1.4243 2.1983 2.2531 -0.0629 0.1690  -0.3404 1 . 
1174 CZ  CZ  . ARG ARG A A 154 154 . 1.4835 2.2829 2.3071 -0.0968 0.1703  -0.3593 1 . 
1175 NH1 NH1 . ARG ARG A A 154 154 . 1.5008 2.3432 2.3184 -0.1073 0.1351  -0.3566 1 . 
1176 NH2 NH2 . ARG ARG A A 154 154 . 1.5069 2.2866 2.3316 -0.1185 0.2109  -0.3813 1 . 
1177 N   N   . THR THR A A 155 155 . 0.9503 1.4453 1.6419 -0.0125 0.2199  -0.3625 1 . 
1178 CA  CA  . THR THR A A 155 155 . 0.9195 1.3535 1.5365 -0.0212 0.2235  -0.3850 1 . 
1179 C   C   . THR THR A A 155 155 . 0.9465 1.3779 1.4990 -0.0442 0.2348  -0.3930 1 . 
1180 O   O   . THR THR A A 155 155 . 0.9756 1.4479 1.5512 -0.0563 0.2473  -0.3883 1 . 
1181 CB  CB  . THR THR A A 155 155 . 0.9424 1.3424 1.5652 -0.0022 0.2461  -0.4156 1 . 
1182 OG1 OG1 . THR THR A A 155 155 . 0.9606 1.3873 1.6130 0.0056  0.2770  -0.4245 1 . 
1183 CG2 CG2 . THR THR A A 155 155 . 0.9221 1.3075 1.6074 0.0175  0.2392  -0.4096 1 . 
1184 N   N   . PHE PHE A A 156 156 . 0.9660 1.3504 1.4435 -0.0492 0.2324  -0.4053 1 . 
1185 CA  CA  . PHE PHE A A 156 156 . 1.0344 1.4069 1.4444 -0.0670 0.2452  -0.4049 1 . 
1186 C   C   . PHE PHE A A 156 156 . 1.0589 1.3856 1.3912 -0.0543 0.2545  -0.4266 1 . 
1187 O   O   . PHE PHE A A 156 156 . 1.0527 1.3564 1.3785 -0.0423 0.2346  -0.4417 1 . 
1188 CB  CB  . PHE PHE A A 156 156 . 1.0758 1.4506 1.4672 -0.0885 0.2204  -0.3830 1 . 
1189 CG  CG  . PHE PHE A A 156 156 . 1.0658 1.4933 1.5212 -0.0973 0.2037  -0.3648 1 . 
1190 CD1 CD1 . PHE PHE A A 156 156 . 1.0499 1.4868 1.5388 -0.0856 0.1743  -0.3470 1 . 
1191 CD2 CD2 . PHE PHE A A 156 156 . 1.0627 1.5336 1.5474 -0.1146 0.2188  -0.3666 1 . 
1192 CE1 CE1 . PHE PHE A A 156 156 . 1.0329 1.5256 1.5700 -0.0854 0.1565  -0.3290 1 . 
1193 CE2 CE2 . PHE PHE A A 156 156 . 1.0383 1.5704 1.5817 -0.1198 0.1970  -0.3566 1 . 
1194 CZ  CZ  . PHE PHE A A 156 156 . 1.0324 1.5774 1.5953 -0.1024 0.1638  -0.3366 1 . 
1195 N   N   . ASN ASN A A 157 157 . 1.1001 1.4160 1.3759 -0.0553 0.2862  -0.4283 1 . 
1196 CA  CA  . ASN ASN A A 157 157 . 1.2417 1.5223 1.4302 -0.0359 0.2955  -0.4451 1 . 
1197 C   C   . ASN ASN A A 157 157 . 1.2769 1.5360 1.4076 -0.0458 0.2757  -0.4312 1 . 
1198 O   O   . ASN ASN A A 157 157 . 1.2859 1.5523 1.4410 -0.0693 0.2595  -0.4095 1 . 
1199 CB  CB  . ASN ASN A A 157 157 . 1.3184 1.5932 1.4663 -0.0229 0.3467  -0.4466 1 . 
1200 CG  CG  . ASN ASN A A 157 157 . 1.3265 1.6039 1.4708 -0.0455 0.3762  -0.4197 1 . 
1201 OD1 OD1 . ASN ASN A A 157 157 . 1.3273 1.5862 1.4263 -0.0562 0.3691  -0.4044 1 . 
1202 ND2 ND2 . ASN ASN A A 157 157 . 1.3190 1.6191 1.5182 -0.0532 0.4129  -0.4164 1 . 
1203 N   N   . ASN ASN A A 158 158 . 1.0879 2.2087 1.1984 -0.0083 0.1967  -0.4240 1 . 
1204 CA  CA  . ASN ASN A A 158 158 . 1.1214 2.2270 1.1584 0.0001  0.1869  -0.3790 1 . 
1205 C   C   . ASN ASN A A 158 158 . 1.0892 2.1554 1.0859 0.0068  0.1983  -0.2886 1 . 
1206 O   O   . ASN ASN A A 158 158 . 1.0001 1.9976 0.9620 0.0089  0.1812  -0.2459 1 . 
1207 CB  CB  . ASN ASN A A 158 158 . 1.1839 2.4104 1.1771 0.0137  0.1907  -0.4088 1 . 
1208 CG  CG  . ASN ASN A A 158 158 . 1.2483 2.4851 1.2970 0.0011  0.1718  -0.4934 1 . 
1209 OD1 OD1 . ASN ASN A A 158 158 . 1.2629 2.4561 1.3777 -0.0119 0.1745  -0.5420 1 . 
1210 ND2 ND2 . ASN ASN A A 158 158 . 1.2953 2.5897 1.3289 0.0066  0.1532  -0.5135 1 . 
1211 N   N   . ASN ASN A A 159 159 . 1.0697 2.1770 1.0770 0.0084  0.2315  -0.2616 1 . 
1212 CA  CA  . ASN ASN A A 159 159 . 1.0504 2.1052 1.0406 0.0102  0.2500  -0.1792 1 . 
1213 C   C   . ASN ASN A A 159 159 . 0.9334 1.8582 0.9829 -0.0052 0.2239  -0.1698 1 . 
1214 O   O   . ASN ASN A A 159 159 . 0.9561 1.8111 0.9857 -0.0039 0.2170  -0.1149 1 . 
1215 CB  CB  . ASN ASN A A 159 159 . 1.1109 2.2339 1.1090 0.0108  0.3013  -0.1577 1 . 
1216 CG  CG  . ASN ASN A A 159 159 . 1.2000 2.2587 1.2002 0.0079  0.3299  -0.0768 1 . 
1217 OD1 OD1 . ASN ASN A A 159 159 . 1.2412 2.2804 1.3096 -0.0085 0.3573  -0.0758 1 . 
1218 ND2 ND2 . ASN ASN A A 159 159 . 1.2350 2.2601 1.1715 0.0231  0.3248  -0.0145 1 . 
1219 N   N   . GLU GLU A A 160 160 . 0.8743 1.7692 0.9971 -0.0159 0.2068  -0.2259 1 . 
1220 CA  CA  . GLU GLU A A 160 160 . 0.8682 1.6467 1.0382 -0.0220 0.1733  -0.2251 1 . 
1221 C   C   . GLU GLU A A 160 160 . 0.8620 1.5650 0.9859 -0.0196 0.1377  -0.2182 1 . 
1222 O   O   . GLU GLU A A 160 160 . 0.7824 1.4029 0.8996 -0.0204 0.1206  -0.1807 1 . 
1223 CB  CB  . GLU GLU A A 160 160 . 0.8752 1.6442 1.1247 -0.0245 0.1581  -0.2895 1 . 
1224 CG  CG  . GLU GLU A A 160 160 . 0.9373 1.7691 1.2513 -0.0306 0.1925  -0.3022 1 . 
1225 CD  CD  . GLU GLU A A 160 160 . 0.9759 1.8097 1.3728 -0.0289 0.1740  -0.3748 1 . 
1226 OE1 OE1 . GLU GLU A A 160 160 . 1.0125 1.8617 1.4038 -0.0242 0.1591  -0.4219 1 . 
1227 OE2 OE2 . GLU GLU A A 160 160 . 0.9968 1.8169 1.4718 -0.0311 0.1744  -0.3891 1 . 
1228 N   N   . ILE ILE A A 161 161 . 0.8727 1.6066 0.9705 -0.0184 0.1299  -0.2597 1 . 
1229 CA  CA  . ILE ILE A A 161 161 . 0.8701 1.5377 0.9267 -0.0202 0.1059  -0.2567 1 . 
1230 C   C   . ILE ILE A A 161 161 . 0.9195 1.5842 0.9199 -0.0156 0.1107  -0.1948 1 . 
1231 O   O   . ILE ILE A A 161 161 . 0.9515 1.5304 0.9337 -0.0188 0.0907  -0.1704 1 . 
1232 CB  CB  . ILE ILE A A 161 161 . 0.8195 1.5414 0.8688 -0.0227 0.1083  -0.3174 1 . 
1233 CG1 CG1 . ILE ILE A A 161 161 . 0.8177 1.5043 0.9296 -0.0268 0.0990  -0.3764 1 . 
1234 CG2 CG2 . ILE ILE A A 161 161 . 0.7346 1.4139 0.7373 -0.0269 0.0964  -0.3103 1 . 
1235 CD1 CD1 . ILE ILE A A 161 161 . 0.8599 1.4105 0.9871 -0.0251 0.0706  -0.3595 1 . 
1236 N   N   . ASN ASN A A 162 162 . 0.9883 1.7459 0.9584 -0.0052 0.1384  -0.1673 1 . 
1237 CA  CA  . ASN ASN A A 162 162 . 0.9919 1.7484 0.9091 0.0057  0.1441  -0.1054 1 . 
1238 C   C   . ASN ASN A A 162 162 . 1.0093 1.6838 0.9545 0.0007  0.1473  -0.0508 1 . 
1239 O   O   . ASN ASN A A 162 162 . 1.0554 1.6800 0.9761 0.0037  0.1379  -0.0107 1 . 
1240 CB  CB  . ASN ASN A A 162 162 . 1.0382 1.9142 0.9070 0.0263  0.1740  -0.0862 1 . 
1241 CG  CG  . ASN ASN A A 162 162 . 1.0680 1.9411 0.8812 0.0454  0.1807  -0.0165 1 . 
1242 OD1 OD1 . ASN ASN A A 162 162 . 1.1439 2.0098 0.9531 0.0526  0.2102  0.0444  1 . 
1243 ND2 ND2 . ASN ASN A A 162 162 . 1.0131 1.8887 0.7894 0.0537  0.1565  -0.0265 1 . 
1244 N   N   . LYS LYS A A 163 163 . 0.9585 1.6230 0.9644 -0.0075 0.1609  -0.0560 1 . 
1245 CA  CA  . LYS LYS A A 163 163 . 0.9732 1.5660 1.0250 -0.0146 0.1641  -0.0193 1 . 
1246 C   C   . LYS LYS A A 163 163 . 0.9500 1.4441 1.0211 -0.0203 0.1201  -0.0389 1 . 
1247 O   O   . LYS LYS A A 163 163 . 0.9449 1.3790 1.0244 -0.0222 0.1124  -0.0064 1 . 
1248 CB  CB  . LYS LYS A A 163 163 . 1.0536 1.6739 1.1771 -0.0228 0.1929  -0.0314 1 . 
1249 CG  CG  . LYS LYS A A 163 163 . 1.1992 1.8898 1.3044 -0.0188 0.2499  0.0146  1 . 
1250 CD  CD  . LYS LYS A A 163 163 . 1.2913 1.9407 1.3703 -0.0129 0.2690  0.0894  1 . 
1251 CE  CE  . LYS LYS A A 163 163 . 1.3888 2.0954 1.4372 -0.0036 0.3315  0.1463  1 . 
1252 NZ  NZ  . LYS LYS A A 163 163 . 1.4406 2.0944 1.4697 0.0055  0.3518  0.2223  1 . 
1253 N   N   . PHE PHE A A 164 164 . 0.9664 1.4409 1.0435 -0.0212 0.0930  -0.0916 1 . 
1254 CA  CA  . PHE PHE A A 164 164 . 0.8996 1.2767 0.9723 -0.0212 0.0537  -0.1043 1 . 
1255 C   C   . PHE PHE A A 164 164 . 0.8401 1.1841 0.8509 -0.0228 0.0460  -0.0758 1 . 
1256 O   O   . PHE PHE A A 164 164 . 0.8687 1.1369 0.8745 -0.0236 0.0243  -0.0620 1 . 
1257 CB  CB  . PHE PHE A A 164 164 . 0.9343 1.2925 1.0125 -0.0186 0.0345  -0.1584 1 . 
1258 CG  CG  . PHE PHE A A 164 164 . 1.0128 1.4046 1.1591 -0.0145 0.0378  -0.1950 1 . 
1259 CD1 CD1 . PHE PHE A A 164 164 . 1.0355 1.4478 1.2415 -0.0153 0.0495  -0.1839 1 . 
1260 CD2 CD2 . PHE PHE A A 164 164 . 1.1106 1.5144 1.2717 -0.0112 0.0324  -0.2462 1 . 
1261 CE1 CE1 . PHE PHE A A 164 164 . 1.0649 1.5146 1.3427 -0.0127 0.0538  -0.2253 1 . 
1262 CE2 CE2 . PHE PHE A A 164 164 . 1.1525 1.5907 1.3835 -0.0060 0.0340  -0.2852 1 . 
1263 CZ  CZ  . PHE PHE A A 164 164 . 1.0961 1.5602 1.3848 -0.0066 0.0437  -0.2758 1 . 
1264 N   N   . GLY GLY A A 165 165 . 0.7969 1.2053 0.7627 -0.0212 0.0625  -0.0720 1 . 
1265 CA  CA  . GLY GLY A A 165 165 . 0.7695 1.1570 0.6851 -0.0216 0.0550  -0.0534 1 . 
1266 C   C   . GLY GLY A A 165 165 . 0.8108 1.1712 0.7288 -0.0182 0.0589  0.0014  1 . 
1267 O   O   . GLY GLY A A 165 165 . 0.9077 1.2042 0.8117 -0.0224 0.0412  0.0110  1 . 
1268 N   N   . ARG ARG A A 166 166 . 0.8771 1.2829 0.8162 -0.0112 0.0867  0.0374  1 . 
1269 CA  CA  . ARG ARG A A 166 166 . 0.8696 1.2418 0.8253 -0.0088 0.0973  0.0897  1 . 
1270 C   C   . ARG ARG A A 166 166 . 0.8158 1.1043 0.8236 -0.0200 0.0755  0.0791  1 . 
1271 O   O   . ARG ARG A A 166 166 . 0.7923 1.0356 0.8083 -0.0212 0.0697  0.1034  1 . 
1272 CB  CB  . ARG ARG A A 166 166 . 0.9077 1.3306 0.8836 -0.0016 0.1406  0.1307  1 . 
1273 CG  CG  . ARG ARG A A 166 166 . 1.0548 1.5639 0.9635 0.0196  0.1619  0.1550  1 . 
1274 CD  CD  . ARG ARG A A 166 166 . 1.1487 1.6875 1.0624 0.0308  0.2112  0.2144  1 . 
1275 NE  NE  . ARG ARG A A 166 166 . 1.3071 1.8199 1.1955 0.0484  0.2213  0.2768  1 . 
1276 CZ  CZ  . ARG ARG A A 166 166 . 1.4643 2.0330 1.2769 0.0798  0.2247  0.3084  1 . 
1277 NH1 NH1 . ARG ARG A A 166 166 . 1.4961 2.1584 1.2514 0.0954  0.2193  0.2785  1 . 
1278 NH2 NH2 . ARG ARG A A 166 166 . 1.5512 2.0871 1.3494 0.0991  0.2320  0.3658  1 . 
1279 N   N   . TYR TYR A A 167 167 . 0.7879 1.0609 0.8338 -0.0247 0.0615  0.0391  1 . 
1280 CA  CA  . TYR TYR A A 167 167 . 0.8792 1.0847 0.9708 -0.0275 0.0343  0.0214  1 . 
1281 C   C   . TYR TYR A A 167 167 . 0.8609 1.0014 0.9010 -0.0270 0.0015  0.0143  1 . 
1282 O   O   . TYR TYR A A 167 167 . 0.8770 0.9712 0.9343 -0.0279 -0.0131 0.0216  1 . 
1283 CB  CB  . TYR TYR A A 167 167 . 0.9570 1.1673 1.0927 -0.0244 0.0211  -0.0239 1 . 
1284 CG  CG  . TYR TYR A A 167 167 . 1.0379 1.3173 1.2310 -0.0284 0.0586  -0.0242 1 . 
1285 CD1 CD1 . TYR TYR A A 167 167 . 1.0651 1.3675 1.3025 -0.0254 0.0518  -0.0700 1 . 
1286 CD2 CD2 . TYR TYR A A 167 167 . 1.0415 1.3592 1.2444 -0.0336 0.1037  0.0222  1 . 
1287 CE1 CE1 . TYR TYR A A 167 167 . 1.0613 1.4296 1.3540 -0.0320 0.0905  -0.0748 1 . 
1288 CE2 CE2 . TYR TYR A A 167 167 . 1.0606 1.4362 1.3086 -0.0387 0.1457  0.0252  1 . 
1289 CZ  CZ  . TYR TYR A A 167 167 . 1.0930 1.4972 1.3877 -0.0402 0.1399  -0.0261 1 . 
1290 OH  OH  . TYR TYR A A 167 167 . 1.1273 1.5931 1.4700 -0.0483 0.1869  -0.0270 1 . 
1291 N   N   . ILE ILE A A 168 168 . 0.8315 0.9716 0.8115 -0.0275 -0.0053 -0.0027 1 . 
1292 CA  CA  . ILE ILE A A 168 168 . 0.8492 0.9278 0.7766 -0.0309 -0.0255 -0.0083 1 . 
1293 C   C   . ILE ILE A A 168 168 . 0.8089 0.8899 0.7248 -0.0344 -0.0173 0.0251  1 . 
1294 O   O   . ILE ILE A A 168 168 . 0.8957 0.9216 0.8048 -0.0370 -0.0341 0.0274  1 . 
1295 CB  CB  . ILE ILE A A 168 168 . 0.9128 0.9984 0.7928 -0.0354 -0.0217 -0.0363 1 . 
1296 CG1 CG1 . ILE ILE A A 168 168 . 0.8992 0.9483 0.7891 -0.0295 -0.0361 -0.0702 1 . 
1297 CG2 CG2 . ILE ILE A A 168 168 . 0.8515 0.8955 0.6794 -0.0446 -0.0251 -0.0367 1 . 
1298 CD1 CD1 . ILE ILE A A 168 168 . 0.9035 0.9680 0.7683 -0.0363 -0.0229 -0.1032 1 . 
1299 N   N   . LEU LEU A A 169 169 . 0.7737 0.9208 0.6849 -0.0308 0.0075  0.0502  1 . 
1300 CA  CA  . LEU LEU A A 169 169 . 0.8154 0.9655 0.7183 -0.0278 0.0142  0.0835  1 . 
1301 C   C   . LEU LEU A A 169 169 . 0.8614 0.9699 0.8212 -0.0293 0.0134  0.1054  1 . 
1302 O   O   . LEU LEU A A 169 169 . 0.8601 0.9442 0.8216 -0.0298 0.0098  0.1208  1 . 
1303 CB  CB  . LEU LEU A A 169 169 . 0.8263 1.0571 0.7132 -0.0133 0.0401  0.1127  1 . 
1304 CG  CG  . LEU LEU A A 169 169 . 0.8194 1.1130 0.6642 -0.0102 0.0418  0.0795  1 . 
1305 CD1 CD1 . LEU LEU A A 169 169 . 0.8463 1.2302 0.6688 0.0118  0.0641  0.1086  1 . 
1306 CD2 CD2 . LEU LEU A A 169 169 . 0.7946 1.0663 0.6036 -0.0197 0.0252  0.0452  1 . 
1307 N   N   . GLU GLU A A 170 170 . 0.8257 0.9316 0.8429 -0.0305 0.0182  0.1003  1 . 
1308 CA  CA  . GLU GLU A A 170 170 . 0.8671 0.9423 0.9565 -0.0340 0.0207  0.1094  1 . 
1309 C   C   . GLU GLU A A 170 170 . 0.8626 0.8784 0.9486 -0.0371 -0.0166 0.0779  1 . 
1310 O   O   . GLU GLU A A 170 170 . 0.8667 0.8591 0.9956 -0.0400 -0.0184 0.0828  1 . 
1311 CB  CB  . GLU GLU A A 170 170 . 0.8206 0.9181 0.9832 -0.0363 0.0383  0.1009  1 . 
1312 CG  CG  . GLU GLU A A 170 170 . 0.8312 0.9057 1.0871 -0.0428 0.0464  0.0996  1 . 
1313 CD  CD  . GLU GLU A A 170 170 . 0.8793 0.9863 1.2194 -0.0492 0.0824  0.0989  1 . 
1314 OE1 OE1 . GLU GLU A A 170 170 . 0.8760 0.9756 1.2918 -0.0572 0.1170  0.1210  1 . 
1315 OE2 OE2 . GLU GLU A A 170 170 . 0.8630 1.0008 1.2005 -0.0476 0.0800  0.0740  1 . 
1316 N   N   . GLU GLU A A 171 171 . 0.8774 0.8671 0.9109 -0.0347 -0.0439 0.0462  1 . 
1317 CA  CA  . GLU GLU A A 171 171 . 0.8675 0.7985 0.8763 -0.0322 -0.0778 0.0206  1 . 
1318 C   C   . GLU GLU A A 171 171 . 0.8654 0.7683 0.8001 -0.0391 -0.0803 0.0251  1 . 
1319 O   O   . GLU GLU A A 171 171 . 0.9212 0.7769 0.8300 -0.0386 -0.1012 0.0103  1 . 
1320 CB  CB  . GLU GLU A A 171 171 . 0.8814 0.7869 0.8712 -0.0200 -0.1041 -0.0116 1 . 
1321 CG  CG  . GLU GLU A A 171 171 . 1.0452 0.9612 1.1168 -0.0091 -0.1203 -0.0359 1 . 
1322 CD  CD  . GLU GLU A A 171 171 . 1.2150 1.1587 1.3126 -0.0010 -0.1194 -0.0539 1 . 
1323 OE1 OE1 . GLU GLU A A 171 171 . 1.1795 1.1318 1.2289 -0.0039 -0.1067 -0.0478 1 . 
1324 OE2 OE2 . GLU GLU A A 171 171 . 1.3250 1.2876 1.5002 0.0078  -0.1309 -0.0812 1 . 
1325 N   N   . LEU LEU A A 172 172 . 0.8293 0.7671 0.7328 -0.0444 -0.0587 0.0407  1 . 
1326 CA  CA  . LEU LEU A A 172 172 . 0.8522 0.7722 0.6930 -0.0533 -0.0578 0.0332  1 . 
1327 C   C   . LEU LEU A A 172 172 . 0.9493 0.8471 0.7970 -0.0581 -0.0625 0.0391  1 . 
1328 O   O   . LEU LEU A A 172 172 . 1.0124 0.8644 0.8115 -0.0662 -0.0716 0.0201  1 . 
1329 CB  CB  . LEU LEU A A 172 172 . 0.8494 0.8338 0.6737 -0.0534 -0.0358 0.0402  1 . 
1330 CG  CG  . LEU LEU A A 172 172 . 0.8872 0.8702 0.6582 -0.0645 -0.0301 0.0156  1 . 
1331 CD1 CD1 . LEU LEU A A 172 172 . 0.8821 0.7943 0.6123 -0.0735 -0.0378 -0.0124 1 . 
1332 CD2 CD2 . LEU LEU A A 172 172 . 0.9698 1.0345 0.7383 -0.0586 -0.0137 0.0108  1 . 
1333 N   N   . PRO PRO A A 173 173 . 0.8852 0.8092 0.7914 -0.0540 -0.0531 0.0640  1 . 
1334 CA  CA  . PRO PRO A A 173 173 . 0.8848 0.7854 0.8066 -0.0587 -0.0590 0.0616  1 . 
1335 C   C   . PRO PRO A A 173 173 . 0.9888 0.8380 0.9067 -0.0612 -0.0842 0.0319  1 . 
1336 O   O   . PRO PRO A A 173 173 . 1.0190 0.8383 0.8964 -0.0688 -0.0920 0.0145  1 . 
1337 CB  CB  . PRO PRO A A 173 173 . 0.8479 0.7774 0.8479 -0.0507 -0.0406 0.0957  1 . 
1338 CG  CG  . PRO PRO A A 173 173 . 0.8091 0.7907 0.7941 -0.0406 -0.0191 0.1242  1 . 
1339 CD  CD  . PRO PRO A A 173 173 . 0.8103 0.7847 0.7654 -0.0446 -0.0302 0.0978  1 . 
1340 N   N   . LEU LEU A A 174 174 . 0.9682 0.8116 0.9246 -0.0529 -0.0974 0.0215  1 . 
1341 CA  CA  . LEU LEU A A 174 174 . 0.9829 0.7876 0.9272 -0.0463 -0.1281 -0.0113 1 . 
1342 C   C   . LEU LEU A A 174 174 . 1.0512 0.8077 0.8875 -0.0471 -0.1379 -0.0227 1 . 
1343 O   O   . LEU LEU A A 174 174 . 1.0367 0.7595 0.8341 -0.0470 -0.1515 -0.0398 1 . 
1344 CB  CB  . LEU LEU A A 174 174 . 0.9882 0.8029 0.9823 -0.0321 -0.1443 -0.0278 1 . 
1345 CG  CG  . LEU LEU A A 174 174 . 1.0439 0.8578 1.0970 -0.0206 -0.1726 -0.0650 1 . 
1346 CD1 CD1 . LEU LEU A A 174 174 . 0.9825 0.8040 1.0564 -0.0011 -0.1960 -0.0897 1 . 
1347 CD2 CD2 . LEU LEU A A 174 174 . 1.1096 0.8878 1.0991 -0.0158 -0.1968 -0.0868 1 . 
1348 N   N   . LEU LEU A A 175 175 . 1.0212 0.7738 0.8098 -0.0493 -0.1257 -0.0143 1 . 
1349 CA  CA  . LEU LEU A A 175 175 . 1.0378 0.7342 0.7316 -0.0528 -0.1249 -0.0237 1 . 
1350 C   C   . LEU LEU A A 175 175 . 0.9898 0.6789 0.6489 -0.0731 -0.1053 -0.0257 1 . 
1351 O   O   . LEU LEU A A 175 175 . 1.0349 0.6685 0.6210 -0.0787 -0.1024 -0.0364 1 . 
1352 CB  CB  . LEU LEU A A 175 175 . 1.0444 0.7428 0.7163 -0.0529 -0.1117 -0.0215 1 . 
1353 CG  CG  . LEU LEU A A 175 175 . 1.0295 0.7226 0.7217 -0.0314 -0.1319 -0.0274 1 . 
1354 CD1 CD1 . LEU LEU A A 175 175 . 1.0383 0.7640 0.7419 -0.0357 -0.1127 -0.0272 1 . 
1355 CD2 CD2 . LEU LEU A A 175 175 . 1.1236 0.7389 0.7432 -0.0137 -0.1531 -0.0369 1 . 
1356 N   N   . MET MET A A 176 176 . 0.9985 0.7417 0.7074 -0.0822 -0.0900 -0.0157 1 . 
1357 CA  CA  . MET MET A A 176 176 . 1.0511 0.7974 0.7346 -0.0996 -0.0722 -0.0249 1 . 
1358 C   C   . MET MET A A 176 176 . 1.0931 0.8339 0.8000 -0.1030 -0.0800 -0.0333 1 . 
1359 O   O   . MET MET A A 176 176 . 1.0884 0.8026 0.7500 -0.1175 -0.0709 -0.0521 1 . 
1360 CB  CB  . MET MET A A 176 176 . 0.9998 0.8136 0.7166 -0.1011 -0.0546 -0.0145 1 . 
1361 CG  CG  . MET MET A A 176 176 . 1.1560 0.9784 0.8344 -0.1080 -0.0387 -0.0273 1 . 
1362 SD  SD  . MET MET A A 176 176 . 1.0933 1.0135 0.8099 -0.1004 -0.0260 -0.0203 1 . 
1363 CE  CE  . MET MET A A 176 176 . 1.1585 1.1069 0.9321 -0.0775 -0.0356 0.0221  1 . 
1364 N   N   . VAL VAL A A 177 177 . 0.8712 0.8206 0.9872 0.0428  -0.0450 -0.1551 1 . 
1365 CA  CA  . VAL VAL A A 177 177 . 0.9306 0.8933 1.0955 0.0516  -0.0499 -0.1966 1 . 
1366 C   C   . VAL VAL A A 177 177 . 0.9443 0.9051 1.1031 0.0401  -0.0504 -0.2115 1 . 
1367 O   O   . VAL VAL A A 177 177 . 0.9658 0.9088 1.0938 0.0287  -0.0506 -0.1814 1 . 
1368 CB  CB  . VAL VAL A A 177 177 . 0.9682 0.8995 1.1911 0.0741  -0.0698 -0.1892 1 . 
1369 CG1 CG1 . VAL VAL A A 177 177 . 1.0138 0.9516 1.2331 0.0826  -0.0708 -0.1670 1 . 
1370 CG2 CG2 . VAL VAL A A 177 177 . 0.9414 0.8297 1.1705 0.0717  -0.0835 -0.1520 1 . 
1371 N   N   . GLN GLN A A 178 178 . 0.9474 0.9335 1.1376 0.0449  -0.0514 -0.2628 1 . 
1372 CA  CA  . GLN GLN A A 178 178 . 0.9732 0.9596 1.1650 0.0356  -0.0565 -0.2872 1 . 
1373 C   C   . GLN GLN A A 178 178 . 1.0038 0.9323 1.2510 0.0475  -0.0821 -0.2827 1 . 
1374 O   O   . GLN GLN A A 178 178 . 1.0431 0.9530 1.3476 0.0692  -0.0965 -0.3040 1 . 
1375 CB  CB  . GLN GLN A A 178 178 . 0.9838 1.0324 1.1826 0.0362  -0.0468 -0.3519 1 . 
1376 CG  CG  . GLN GLN A A 178 178 . 0.9938 1.1113 1.1384 0.0155  -0.0230 -0.3502 1 . 
1377 CD  CD  . GLN GLN A A 178 178 . 0.9884 1.1893 1.1435 0.0175  -0.0105 -0.4136 1 . 
1378 OE1 OE1 . GLN GLN A A 178 178 . 1.0648 1.2701 1.2665 0.0382  -0.0200 -0.4690 1 . 
1379 NE2 NE2 . GLN GLN A A 178 178 . 0.9636 1.2345 1.0777 -0.0043 0.0094  -0.4064 1 . 
1380 N   N   . VAL VAL A A 179 179 . 0.9624 0.8642 1.1975 0.0324  -0.0905 -0.2523 1 . 
1381 CA  CA  . VAL VAL A A 179 179 . 0.9734 0.8221 1.2596 0.0345  -0.1169 -0.2341 1 . 
1382 C   C   . VAL VAL A A 179 179 . 1.0310 0.8775 1.3220 0.0175  -0.1277 -0.2586 1 . 
1383 O   O   . VAL VAL A A 179 179 . 1.0492 0.9384 1.2959 0.0041  -0.1133 -0.2797 1 . 
1384 CB  CB  . VAL VAL A A 179 179 . 0.9529 0.7800 1.2269 0.0299  -0.1194 -0.1627 1 . 
1385 CG1 CG1 . VAL VAL A A 179 179 . 0.8794 0.7140 1.1421 0.0452  -0.1100 -0.1423 1 . 
1386 CG2 CG2 . VAL VAL A A 179 179 . 1.0389 0.8889 1.2578 0.0121  -0.1057 -0.1355 1 . 
1387 N   N   . LYS LYS A A 180 180 . 1.0393 0.8365 1.3862 0.0153  -0.1566 -0.2526 1 . 
1388 CA  CA  . LYS LYS A A 180 180 . 1.0859 0.8748 1.4457 -0.0035 -0.1733 -0.2754 1 . 
1389 C   C   . LYS LYS A A 180 180 . 1.0983 0.8787 1.4468 -0.0269 -0.1791 -0.2097 1 . 
1390 O   O   . LYS LYS A A 180 180 . 1.0946 0.8564 1.4556 -0.0257 -0.1828 -0.1518 1 . 
1391 CB  CB  . LYS LYS A A 180 180 . 1.1702 0.9063 1.6083 0.0063  -0.2078 -0.3192 1 . 
1392 CG  CG  . LYS LYS A A 180 180 . 1.2049 0.9586 1.6643 0.0349  -0.2042 -0.3967 1 . 
1393 CD  CD  . LYS LYS A A 180 180 . 1.3026 0.9997 1.8423 0.0467  -0.2434 -0.4515 1 . 
1394 CE  CE  . LYS LYS A A 180 180 . 1.3173 1.0394 1.8869 0.0834  -0.2402 -0.5349 1 . 
1395 NZ  NZ  . LYS LYS A A 180 180 . 1.3648 1.0557 1.9966 0.0973  -0.2716 -0.5735 1 . 
1396 N   N   . ALA ALA A A 181 181 . 1.1165 0.9217 1.4411 -0.0480 -0.1796 -0.2197 1 . 
1397 CA  CA  . ALA ALA A A 181 181 . 1.0749 0.8811 1.4009 -0.0717 -0.1895 -0.1676 1 . 
1398 C   C   . ALA ALA A A 181 181 . 1.1612 0.9496 1.5255 -0.0920 -0.2186 -0.2044 1 . 
1399 O   O   . ALA ALA A A 181 181 . 1.1919 1.0112 1.5306 -0.0964 -0.2148 -0.2583 1 . 
1400 CB  CB  . ALA ALA A A 181 181 . 1.0065 0.8671 1.2652 -0.0776 -0.1643 -0.1401 1 . 
1401 N   N   . ARG ARG A A 182 182 . 1.1840 0.9263 1.6092 -0.1072 -0.2494 -0.1744 1 . 
1402 CA  CA  . ARG ARG A A 182 182 . 1.2644 0.9764 1.7368 -0.1291 -0.2847 -0.2102 1 . 
1403 C   C   . ARG ARG A A 182 182 . 1.2939 0.9859 1.7842 -0.1094 -0.2941 -0.3031 1 . 
1404 O   O   . ARG ARG A A 182 182 . 1.3378 1.0446 1.8244 -0.1205 -0.3055 -0.3611 1 . 
1405 CB  CB  . ARG ARG A A 182 182 . 1.3119 1.0753 1.7496 -0.1568 -0.2819 -0.2014 1 . 
1406 CG  CG  . ARG ARG A A 182 182 . 1.3093 1.0996 1.7443 -0.1766 -0.2786 -0.1172 1 . 
1407 CD  CD  . ARG ARG A A 182 182 . 1.3788 1.2169 1.7949 -0.2032 -0.2841 -0.1187 1 . 
1408 NE  NE  . ARG ARG A A 182 182 . 1.4195 1.3023 1.8312 -0.2176 -0.2770 -0.0431 1 . 
1409 CZ  CZ  . ARG ARG A A 182 182 . 1.4596 1.3933 1.8622 -0.2406 -0.2826 -0.0292 1 . 
1410 NH1 NH1 . ARG ARG A A 182 182 . 1.4577 1.4008 1.8501 -0.2544 -0.2968 -0.0846 1 . 
1411 NH2 NH2 . ARG ARG A A 182 182 . 1.4583 1.4422 1.8624 -0.2485 -0.2745 0.0379  1 . 
1412 N   N   . GLY GLY A A 183 183 . 1.3040 0.9724 1.8128 -0.0782 -0.2884 -0.3201 1 . 
1413 CA  CA  . GLY GLY A A 183 183 . 1.2609 0.9181 1.7961 -0.0523 -0.2966 -0.4100 1 . 
1414 C   C   . GLY GLY A A 183 183 . 1.1275 0.8654 1.5966 -0.0416 -0.2622 -0.4673 1 . 
1415 O   O   . GLY GLY A A 183 183 . 1.1964 0.9468 1.6816 -0.0265 -0.2693 -0.5520 1 . 
1416 N   N   . VAL VAL A A 184 184 . 1.0045 0.8008 1.4015 -0.0490 -0.2269 -0.4240 1 . 
1417 CA  CA  . VAL VAL A A 184 184 . 0.9958 0.8733 1.3268 -0.0480 -0.1967 -0.4624 1 . 
1418 C   C   . VAL VAL A A 184 184 . 1.0729 0.9770 1.3690 -0.0318 -0.1651 -0.4315 1 . 
1419 O   O   . VAL VAL A A 184 184 . 1.0808 0.9786 1.3501 -0.0382 -0.1536 -0.3616 1 . 
1420 CB  CB  . VAL VAL A A 184 184 . 0.9657 0.8893 1.2416 -0.0787 -0.1907 -0.4377 1 . 
1421 CG1 CG1 . VAL VAL A A 184 184 . 0.9203 0.9284 1.1233 -0.0806 -0.1587 -0.4530 1 . 
1422 CG2 CG2 . VAL VAL A A 184 184 . 1.0004 0.9119 1.3059 -0.0973 -0.2222 -0.4806 1 . 
1423 N   N   . LEU LEU A A 185 185 . 1.0770 1.0156 1.3760 -0.0104 -0.1522 -0.4865 1 . 
1424 CA  CA  . LEU LEU A A 185 185 . 1.0176 0.9931 1.2817 -0.0006 -0.1230 -0.4634 1 . 
1425 C   C   . LEU LEU A A 185 185 . 1.0708 1.1139 1.2562 -0.0244 -0.0983 -0.4421 1 . 
1426 O   O   . LEU LEU A A 185 185 . 1.1437 1.2422 1.3018 -0.0383 -0.0955 -0.4823 1 . 
1427 CB  CB  . LEU LEU A A 185 185 . 0.9383 0.9452 1.2339 0.0272  -0.1174 -0.5306 1 . 
1428 CG  CG  . LEU LEU A A 185 185 . 0.8849 0.9517 1.1434 0.0313  -0.0866 -0.5182 1 . 
1429 CD1 CD1 . LEU LEU A A 185 185 . 0.8329 0.8466 1.1196 0.0472  -0.0907 -0.4691 1 . 
1430 CD2 CD2 . LEU LEU A A 185 185 . 0.9670 1.1095 1.2404 0.0491  -0.0754 -0.5995 1 . 
1431 N   N   . PHE PHE A A 186 186 . 1.0151 1.0544 1.1646 -0.0293 -0.0832 -0.3791 1 . 
1432 CA  CA  . PHE PHE A A 186 186 . 1.0350 1.1313 1.1168 -0.0492 -0.0630 -0.3566 1 . 
1433 C   C   . PHE PHE A A 186 186 . 0.9675 1.0788 1.0343 -0.0416 -0.0445 -0.3393 1 . 
1434 O   O   . PHE PHE A A 186 186 . 0.9544 1.0184 1.0320 -0.0305 -0.0460 -0.2988 1 . 
1435 CB  CB  . PHE PHE A A 186 186 . 1.0708 1.1491 1.1203 -0.0663 -0.0680 -0.2976 1 . 
1436 CG  CG  . PHE PHE A A 186 186 . 1.0187 1.0399 1.0808 -0.0553 -0.0713 -0.2399 1 . 
1437 CD1 CD1 . PHE PHE A A 186 186 . 1.0172 0.9889 1.1292 -0.0474 -0.0893 -0.2294 1 . 
1438 CD2 CD2 . PHE PHE A A 186 186 . 1.0043 1.0263 1.0268 -0.0555 -0.0590 -0.1950 1 . 
1439 CE1 CE1 . PHE PHE A A 186 186 . 1.0090 0.9476 1.1276 -0.0395 -0.0906 -0.1756 1 . 
1440 CE2 CE2 . PHE PHE A A 186 186 . 1.0251 1.0067 1.0553 -0.0431 -0.0614 -0.1496 1 . 
1441 CZ  CZ  . PHE PHE A A 186 186 . 1.0123 0.9598 1.0879 -0.0352 -0.0752 -0.1395 1 . 
1442 N   N   . GLU GLU A A 187 187 . 0.9645 1.1498 1.0064 -0.0500 -0.0278 -0.3705 1 . 
1443 CA  CA  . GLU GLU A A 187 187 . 0.9249 1.1379 0.9590 -0.0474 -0.0115 -0.3617 1 . 
1444 C   C   . GLU GLU A A 187 187 . 0.8868 1.0958 0.8686 -0.0688 -0.0045 -0.2990 1 . 
1445 O   O   . GLU GLU A A 187 187 . 0.9578 1.1593 0.9384 -0.0664 0.0019  -0.2776 1 . 
1446 CB  CB  . GLU GLU A A 187 187 . 1.0372 1.3474 1.0683 -0.0514 0.0040  -0.4189 1 . 
1447 CG  CG  . GLU GLU A A 187 187 . 1.0874 1.4130 1.1713 -0.0261 -0.0041 -0.4982 1 . 
1448 CD  CD  . GLU GLU A A 187 187 . 1.1203 1.4659 1.1904 -0.0375 -0.0140 -0.5333 1 . 
1449 OE1 OE1 . GLU GLU A A 187 187 . 1.1395 1.4818 1.1630 -0.0640 -0.0166 -0.4912 1 . 
1450 OE2 OE2 . GLU GLU A A 187 187 . 1.1609 1.5256 1.2706 -0.0179 -0.0217 -0.6068 1 . 
1451 N   N   . ALA ALA A A 188 188 . 0.9084 1.1209 0.8506 -0.0892 -0.0088 -0.2703 1 . 
1452 CA  CA  . ALA ALA A A 188 188 . 0.8931 1.1065 0.7879 -0.1100 -0.0061 -0.2161 1 . 
1453 C   C   . ALA ALA A A 188 188 . 0.9165 1.0736 0.8006 -0.1069 -0.0200 -0.1728 1 . 
1454 O   O   . ALA ALA A A 188 188 . 1.0370 1.1839 0.9368 -0.1022 -0.0295 -0.1844 1 . 
1455 CB  CB  . ALA ALA A A 188 188 . 0.8470 1.1467 0.6992 -0.1425 0.0019  -0.2194 1 . 
1456 N   N   . TYR TYR A A 189 189 . 0.8329 0.9563 0.6937 -0.1092 -0.0229 -0.1251 1 . 
1457 CA  CA  . TYR TYR A A 189 189 . 0.9206 1.0056 0.7707 -0.1037 -0.0354 -0.0866 1 . 
1458 C   C   . TYR TYR A A 189 189 . 0.9575 1.0390 0.7683 -0.1198 -0.0414 -0.0433 1 . 
1459 O   O   . TYR TYR A A 189 189 . 0.9786 1.0651 0.7758 -0.1324 -0.0376 -0.0351 1 . 
1460 CB  CB  . TYR TYR A A 189 189 . 0.9489 0.9756 0.8279 -0.0749 -0.0390 -0.0748 1 . 
1461 CG  CG  . TYR TYR A A 189 189 . 0.9926 0.9831 0.8611 -0.0646 -0.0382 -0.0516 1 . 
1462 CD1 CD1 . TYR TYR A A 189 189 . 0.9385 0.9314 0.8160 -0.0640 -0.0306 -0.0687 1 . 
1463 CD2 CD2 . TYR TYR A A 189 189 . 1.0372 0.9937 0.8895 -0.0539 -0.0471 -0.0167 1 . 
1464 CE1 CE1 . TYR TYR A A 189 189 . 0.9388 0.8992 0.8066 -0.0573 -0.0330 -0.0510 1 . 
1465 CE2 CE2 . TYR TYR A A 189 189 . 1.0674 0.9879 0.9105 -0.0433 -0.0497 -0.0037 1 . 
1466 CZ  CZ  . TYR TYR A A 189 189 . 1.0558 0.9771 0.9053 -0.0472 -0.0432 -0.0207 1 . 
1467 OH  OH  . TYR TYR A A 189 189 . 1.1058 0.9916 0.9462 -0.0392 -0.0487 -0.0112 1 . 
1468 N   N   . VAL VAL A A 190 190 . 0.9248 0.9978 0.7221 -0.1203 -0.0542 -0.0138 1 . 
1469 CA  CA  . VAL VAL A A 190 190 . 0.9752 1.0402 0.7409 -0.1344 -0.0669 0.0304  1 . 
1470 C   C   . VAL VAL A A 190 190 . 0.9737 0.9711 0.7483 -0.1054 -0.0774 0.0572  1 . 
1471 O   O   . VAL VAL A A 190 190 . 0.9374 0.9150 0.7359 -0.0783 -0.0761 0.0504  1 . 
1472 CB  CB  . VAL VAL A A 190 190 . 1.0793 1.1898 0.8237 -0.1540 -0.0778 0.0469  1 . 
1473 CG1 CG1 . VAL VAL A A 190 190 . 1.1548 1.3442 0.8806 -0.1852 -0.0677 0.0198  1 . 
1474 CG2 CG2 . VAL VAL A A 190 190 . 1.1533 1.2589 0.9212 -0.1348 -0.0826 0.0384  1 . 
1475 N   N   . TYR TYR A A 191 191 . 0.9603 0.9257 0.7170 -0.1123 -0.0896 0.0875  1 . 
1476 CA  CA  . TYR TYR A A 191 191 . 0.9999 0.9014 0.7634 -0.0827 -0.1030 0.1062  1 . 
1477 C   C   . TYR TYR A A 191 191 . 1.0273 0.9013 0.7702 -0.1010 -0.1259 0.1457  1 . 
1478 O   O   . TYR TYR A A 191 191 . 1.0548 0.9506 0.7809 -0.1376 -0.1256 0.1550  1 . 
1479 CB  CB  . TYR TYR A A 191 191 . 1.0415 0.9090 0.8198 -0.0623 -0.0933 0.0827  1 . 
1480 CG  CG  . TYR TYR A A 191 191 . 1.0722 0.8977 0.8626 -0.0219 -0.1002 0.0852  1 . 
1481 CD1 CD1 . TYR TYR A A 191 191 . 1.0694 0.9164 0.8790 0.0016  -0.0930 0.0793  1 . 
1482 CD2 CD2 . TYR TYR A A 191 191 . 1.1111 0.8813 0.8956 -0.0080 -0.1150 0.0919  1 . 
1483 CE1 CE1 . TYR TYR A A 191 191 . 1.0972 0.9255 0.9174 0.0388  -0.0964 0.0808  1 . 
1484 CE2 CE2 . TYR TYR A A 191 191 . 1.1601 0.9034 0.9547 0.0334  -0.1203 0.0860  1 . 
1485 CZ  CZ  . TYR TYR A A 191 191 . 1.1837 0.9633 0.9950 0.0571  -0.1089 0.0809  1 . 
1486 OH  OH  . TYR TYR A A 191 191 . 1.2819 1.0538 1.1028 0.0983  -0.1112 0.0743  1 . 
1487 N   N   . PRO PRO A A 192 192 . 1.0115 0.8418 0.7590 -0.0772 -0.1475 0.1708  1 . 
1488 CA  CA  . PRO PRO A A 192 192 . 1.0585 0.8621 0.7916 -0.0971 -0.1765 0.2159  1 . 
1489 C   C   . PRO PRO A A 192 192 . 1.1349 0.8756 0.8656 -0.1075 -0.1923 0.2269  1 . 
1490 O   O   . PRO PRO A A 192 192 . 1.2277 0.9432 0.9492 -0.1323 -0.2200 0.2702  1 . 
1491 CB  CB  . PRO PRO A A 192 192 . 1.0820 0.8600 0.8313 -0.0585 -0.1956 0.2319  1 . 
1492 CG  CG  . PRO PRO A A 192 192 . 1.0517 0.8205 0.8230 -0.0149 -0.1778 0.1933  1 . 
1493 CD  CD  . PRO PRO A A 192 192 . 0.9244 0.7434 0.6935 -0.0332 -0.1477 0.1623  1 . 
1494 N   N   . TYR TYR A A 193 193 . 1.0984 0.8126 0.8385 -0.0921 -0.1798 0.1929  1 . 
1495 CA  CA  . TYR TYR A A 193 193 . 1.1706 0.8268 0.9101 -0.1056 -0.1971 0.1994  1 . 
1496 C   C   . TYR TYR A A 193 193 . 1.2035 0.8623 0.9505 -0.0951 -0.1758 0.1569  1 . 
1497 O   O   . TYR TYR A A 193 193 . 1.1310 0.8185 0.8873 -0.0673 -0.1529 0.1256  1 . 
1498 CB  CB  . TYR TYR A A 193 193 . 1.3547 0.9234 1.1060 -0.0749 -0.2322 0.2132  1 . 
1499 CG  CG  . TYR TYR A A 193 193 . 1.4780 1.0433 1.2446 -0.0186 -0.2285 0.1929  1 . 
1500 CD1 CD1 . TYR TYR A A 193 193 . 1.5556 1.1147 1.3303 -0.0021 -0.2490 0.2210  1 . 
1501 CD2 CD2 . TYR TYR A A 193 193 . 1.4580 1.0367 1.2331 0.0164  -0.2051 0.1494  1 . 
1502 CE1 CE1 . TYR TYR A A 193 193 . 1.5573 1.1282 1.3504 0.0491  -0.2441 0.2025  1 . 
1503 CE2 CE2 . TYR TYR A A 193 193 . 1.4521 1.0443 1.2422 0.0638  -0.1999 0.1347  1 . 
1504 CZ  CZ  . TYR TYR A A 193 193 . 1.4860 1.0769 1.2862 0.0804  -0.2182 0.1595  1 . 
1505 OH  OH  . TYR TYR A A 193 193 . 1.4712 1.0894 1.2903 0.1272  -0.2113 0.1445  1 . 
1506 N   N   . LYS LYS A A 194 194 . 1.2403 0.8700 0.9857 -0.1206 -0.1869 0.1609  1 . 
1507 CA  CA  . LYS LYS A A 194 194 . 1.2382 0.8639 0.9919 -0.1104 -0.1741 0.1243  1 . 
1508 C   C   . LYS LYS A A 194 194 . 1.2267 0.7942 0.9885 -0.0593 -0.1839 0.0987  1 . 
1509 O   O   . LYS LYS A A 194 194 . 1.2303 0.7366 0.9943 -0.0405 -0.2112 0.1099  1 . 
1510 CB  CB  . LYS LYS A A 194 194 . 1.3231 0.9353 1.0755 -0.1541 -0.1880 0.1380  1 . 
1511 CG  CG  . LYS LYS A A 194 194 . 1.3795 1.0795 1.1297 -0.1957 -0.1642 0.1394  1 . 
1512 CD  CD  . LYS LYS A A 194 194 . 1.4538 1.1500 1.2110 -0.2305 -0.1734 0.1422  1 . 
1513 CE  CE  . LYS LYS A A 194 194 . 1.5223 1.2496 1.2709 -0.2915 -0.1865 0.1905  1 . 
1514 NZ  NZ  . LYS LYS A A 194 194 . 1.5239 1.3636 1.2636 -0.3154 -0.1568 0.1921  1 . 
1515 N   N   . THR THR A A 195 195 . 1.1961 0.7880 0.9640 -0.0352 -0.1628 0.0637  1 . 
1516 CA  CA  . THR THR A A 195 195 . 1.1593 0.7168 0.9304 0.0106  -0.1684 0.0358  1 . 
1517 C   C   . THR THR A A 195 195 . 1.2275 0.7921 0.9994 0.0079  -0.1618 0.0087  1 . 
1518 O   O   . THR THR A A 195 195 . 1.2300 0.8393 1.0068 -0.0194 -0.1456 0.0082  1 . 
1519 CB  CB  . THR THR A A 195 195 . 1.0950 0.6918 0.8725 0.0493  -0.1495 0.0265  1 . 
1520 OG1 OG1 . THR THR A A 195 195 . 1.0176 0.6715 0.8021 0.0433  -0.1229 0.0152  1 . 
1521 CG2 CG2 . THR THR A A 195 195 . 1.1321 0.7420 0.9116 0.0466  -0.1524 0.0540  1 . 
1522 N   N   . ARG ARG A A 196 196 . 1.2478 0.7740 1.0164 0.0398  -0.1753 -0.0171 1 . 
1523 CA  CA  . ARG ARG A A 196 196 . 1.2187 0.7573 0.9853 0.0454  -0.1710 -0.0455 1 . 
1524 C   C   . ARG ARG A A 196 196 . 1.0712 0.6819 0.8468 0.0414  -0.1409 -0.0460 1 . 
1525 O   O   . ARG ARG A A 196 196 . 1.0904 0.7244 0.8724 0.0211  -0.1362 -0.0527 1 . 
1526 CB  CB  . ARG ARG A A 196 196 . 1.3768 0.8955 1.1352 0.0936  -0.1799 -0.0775 1 . 
1527 CG  CG  . ARG ARG A A 196 196 . 1.5972 1.0607 1.3560 0.1207  -0.2025 -0.0787 1 . 
1528 CD  CD  . ARG ARG A A 196 196 . 1.7477 1.1278 1.5085 0.0960  -0.2398 -0.0750 1 . 
1529 NE  NE  . ARG ARG A A 196 196 . 1.8246 1.1901 1.5797 0.0825  -0.2504 -0.1015 1 . 
1530 CZ  CZ  . ARG ARG A A 196 196 . 1.9440 1.2863 1.6909 0.1174  -0.2648 -0.1462 1 . 
1531 NH1 NH1 . ARG ARG A A 196 196 . 2.0168 1.3526 1.7619 0.1705  -0.2678 -0.1709 1 . 
1532 NH2 NH2 . ARG ARG A A 196 196 . 1.9759 1.3098 1.7171 0.0999  -0.2763 -0.1689 1 . 
1533 N   N   . ILE ILE A A 197 197 . 1.0105 0.6559 0.7917 0.0607  -0.1235 -0.0380 1 . 
1534 CA  CA  . ILE ILE A A 197 197 . 1.0026 0.7056 0.7990 0.0585  -0.1004 -0.0368 1 . 
1535 C   C   . ILE ILE A A 197 197 . 1.0316 0.7576 0.8390 0.0203  -0.0930 -0.0288 1 . 
1536 O   O   . ILE ILE A A 197 197 . 1.0145 0.7738 0.8376 0.0128  -0.0831 -0.0385 1 . 
1537 CB  CB  . ILE ILE A A 197 197 . 1.0204 0.7505 0.8239 0.0805  -0.0886 -0.0262 1 . 
1538 CG1 CG1 . ILE ILE A A 197 197 . 1.2142 0.9487 1.0097 0.1203  -0.0905 -0.0370 1 . 
1539 CG2 CG2 . ILE ILE A A 197 197 . 0.9185 0.6937 0.7439 0.0704  -0.0715 -0.0219 1 . 
1540 CD1 CD1 . ILE ILE A A 197 197 . 1.2864 1.0455 1.0890 0.1409  -0.0840 -0.0234 1 . 
1541 N   N   . THR THR A A 198 198 . 1.0123 0.7291 0.8130 -0.0026 -0.0979 -0.0111 1 . 
1542 CA  CA  . THR THR A A 198 198 . 0.9886 0.7470 0.7969 -0.0379 -0.0876 -0.0068 1 . 
1543 C   C   . THR THR A A 198 198 . 0.9956 0.7586 0.8071 -0.0639 -0.0931 -0.0126 1 . 
1544 O   O   . THR THR A A 198 198 . 0.9508 0.7660 0.7788 -0.0795 -0.0793 -0.0230 1 . 
1545 CB  CB  . THR THR A A 198 198 . 0.9590 0.7207 0.7548 -0.0597 -0.0922 0.0174  1 . 
1546 OG1 OG1 . THR THR A A 198 198 . 1.0288 0.7382 0.8095 -0.0727 -0.1167 0.0386  1 . 
1547 CG2 CG2 . THR THR A A 198 198 . 0.8367 0.6033 0.6342 -0.0349 -0.0873 0.0221  1 . 
1548 N   N   . GLU GLU A A 199 199 . 1.1026 0.8140 0.9030 -0.0665 -0.1147 -0.0100 1 . 
1549 CA  CA  . GLU GLU A A 199 199 . 1.1530 0.8700 0.9600 -0.0924 -0.1228 -0.0161 1 . 
1550 C   C   . GLU GLU A A 199 199 . 1.0862 0.8334 0.9085 -0.0712 -0.1125 -0.0418 1 . 
1551 O   O   . GLU GLU A A 199 199 . 1.0941 0.8865 0.9346 -0.0904 -0.1063 -0.0487 1 . 
1552 CB  CB  . GLU GLU A A 199 199 . 1.3134 0.9575 1.1076 -0.0996 -0.1542 -0.0103 1 . 
1553 CG  CG  . GLU GLU A A 199 199 . 1.5048 1.1126 1.2892 -0.1227 -0.1713 0.0227  1 . 
1554 CD  CD  . GLU GLU A A 199 199 . 1.7191 1.3348 1.5077 -0.1790 -0.1853 0.0479  1 . 
1555 OE1 OE1 . GLU GLU A A 199 199 . 1.7601 1.4456 1.5608 -0.2027 -0.1676 0.0424  1 . 
1556 OE2 OE2 . GLU GLU A A 199 199 . 1.8877 1.4416 1.6712 -0.1997 -0.2159 0.0745  1 . 
1557 N   N   . PHE PHE A A 200 200 . 1.0169 0.7479 0.8340 -0.0319 -0.1114 -0.0535 1 . 
1558 CA  CA  . PHE PHE A A 200 200 . 0.9640 0.7269 0.7944 -0.0132 -0.1048 -0.0696 1 . 
1559 C   C   . PHE PHE A A 200 200 . 0.9351 0.7537 0.7946 -0.0155 -0.0849 -0.0697 1 . 
1560 O   O   . PHE PHE A A 200 200 . 0.9519 0.8067 0.8343 -0.0196 -0.0824 -0.0795 1 . 
1561 CB  CB  . PHE PHE A A 200 200 . 0.9411 0.6887 0.7573 0.0261  -0.1064 -0.0757 1 . 
1562 CG  CG  . PHE PHE A A 200 200 . 0.9277 0.7114 0.7534 0.0441  -0.1024 -0.0838 1 . 
1563 CD1 CD1 . PHE PHE A A 200 200 . 0.9343 0.7310 0.7656 0.0326  -0.1122 -0.0953 1 . 
1564 CD2 CD2 . PHE PHE A A 200 200 . 0.9393 0.7479 0.7694 0.0704  -0.0917 -0.0753 1 . 
1565 CE1 CE1 . PHE PHE A A 200 200 . 0.9595 0.7928 0.7989 0.0494  -0.1120 -0.0981 1 . 
1566 CE2 CE2 . PHE PHE A A 200 200 . 0.9400 0.7844 0.7783 0.0844  -0.0917 -0.0742 1 . 
1567 CZ  CZ  . PHE PHE A A 200 200 . 0.9469 0.8034 0.7890 0.0752  -0.1022 -0.0855 1 . 
1568 N   N   . VAL VAL A A 201 201 . 0.8590 0.6847 0.7213 -0.0118 -0.0733 -0.0615 1 . 
1569 CA  CA  . VAL VAL A A 201 201 . 0.8230 0.6938 0.7153 -0.0127 -0.0583 -0.0687 1 . 
1570 C   C   . VAL VAL A A 201 201 . 0.8672 0.7799 0.7735 -0.0421 -0.0533 -0.0783 1 . 
1571 O   O   . VAL VAL A A 201 201 . 0.8573 0.8124 0.7966 -0.0376 -0.0462 -0.0950 1 . 
1572 CB  CB  . VAL VAL A A 201 201 . 0.8957 0.7638 0.7849 -0.0077 -0.0509 -0.0606 1 . 
1573 CG1 CG1 . VAL VAL A A 201 201 . 0.7225 0.6354 0.6381 -0.0184 -0.0387 -0.0758 1 . 
1574 CG2 CG2 . VAL VAL A A 201 201 . 0.9558 0.8091 0.8474 0.0221  -0.0520 -0.0523 1 . 
1575 N   N   . GLY GLY A A 202 202 . 0.9439 0.8508 0.8287 -0.0725 -0.0582 -0.0660 1 . 
1576 CA  CA  . GLY GLY A A 202 202 . 0.8899 0.8519 0.7868 -0.1057 -0.0529 -0.0701 1 . 
1577 C   C   . GLY GLY A A 202 202 . 0.8895 0.8749 0.8102 -0.1046 -0.0568 -0.0836 1 . 
1578 O   O   . GLY GLY A A 202 202 . 0.8830 0.9332 0.8362 -0.1064 -0.0454 -0.1017 1 . 
1579 N   N   . LEU LEU A A 203 203 . 0.9042 0.8410 0.8114 -0.0975 -0.0745 -0.0789 1 . 
1580 CA  CA  . LEU LEU A A 203 203 . 0.9340 0.8940 0.8609 -0.0986 -0.0824 -0.0902 1 . 
1581 C   C   . LEU LEU A A 203 203 . 0.8881 0.8815 0.8480 -0.0653 -0.0738 -0.1059 1 . 
1582 O   O   . LEU LEU A A 203 203 . 0.9223 0.9702 0.9165 -0.0683 -0.0719 -0.1179 1 . 
1583 CB  CB  . LEU LEU A A 203 203 . 0.9469 0.8465 0.8479 -0.0953 -0.1055 -0.0878 1 . 
1584 CG  CG  . LEU LEU A A 203 203 . 1.0080 0.8640 0.8875 -0.1309 -0.1249 -0.0734 1 . 
1585 CD1 CD1 . LEU LEU A A 203 203 . 1.0648 0.8702 0.9289 -0.1222 -0.1502 -0.0855 1 . 
1586 CD2 CD2 . LEU LEU A A 203 203 . 1.0671 0.9801 0.9662 -0.1785 -0.1229 -0.0628 1 . 
1587 N   N   . LEU LEU A A 204 204 . 0.8127 0.7763 0.7670 -0.0343 -0.0712 -0.1028 1 . 
1588 CA  CA  . LEU LEU A A 204 204 . 0.8010 0.7892 0.7912 -0.0064 -0.0675 -0.1096 1 . 
1589 C   C   . LEU LEU A A 204 204 . 0.8128 0.8537 0.8442 -0.0097 -0.0546 -0.1280 1 . 
1590 O   O   . LEU LEU A A 204 204 . 0.8452 0.9266 0.9181 0.0011  -0.0569 -0.1409 1 . 
1591 CB  CB  . LEU LEU A A 204 204 . 0.8402 0.7933 0.8193 0.0180  -0.0664 -0.0967 1 . 
1592 CG  CG  . LEU LEU A A 204 204 . 0.8810 0.8023 0.8258 0.0304  -0.0777 -0.0856 1 . 
1593 CD1 CD1 . LEU LEU A A 204 204 . 0.9031 0.8032 0.8348 0.0486  -0.0730 -0.0713 1 . 
1594 CD2 CD2 . LEU LEU A A 204 204 . 0.8800 0.8257 0.8411 0.0440  -0.0882 -0.0848 1 . 
1595 N   N   . GLN GLN A A 205 205 . 0.7157 0.7628 0.7376 -0.0225 -0.0424 -0.1322 1 . 
1596 CA  CA  . GLN GLN A A 205 205 . 0.7616 0.8658 0.8206 -0.0212 -0.0295 -0.1590 1 . 
1597 C   C   . GLN GLN A A 205 205 . 0.7381 0.9121 0.8219 -0.0371 -0.0257 -0.1744 1 . 
1598 O   O   . GLN GLN A A 205 205 . 0.7821 1.0097 0.9133 -0.0209 -0.0198 -0.2029 1 . 
1599 CB  CB  . GLN GLN A A 205 205 . 0.7783 0.8903 0.8141 -0.0381 -0.0176 -0.1618 1 . 
1600 CG  CG  . GLN GLN A A 205 205 . 0.7824 0.8375 0.7980 -0.0251 -0.0208 -0.1474 1 . 
1601 CD  CD  . GLN GLN A A 205 205 . 0.9258 0.9961 0.9175 -0.0441 -0.0119 -0.1488 1 . 
1602 OE1 OE1 . GLN GLN A A 205 205 . 0.9798 1.0703 0.9420 -0.0745 -0.0090 -0.1363 1 . 
1603 NE2 NE2 . GLN GLN A A 205 205 . 0.9018 0.9632 0.9071 -0.0291 -0.0106 -0.1608 1 . 
1604 N   N   . LYS LYS A A 206 206 . 0.7642 0.9405 0.8217 -0.0682 -0.0310 -0.1571 1 . 
1605 CA  CA  . LYS LYS A A 206 206 . 0.8306 1.0803 0.9137 -0.0892 -0.0291 -0.1661 1 . 
1606 C   C   . LYS LYS A A 206 206 . 0.8229 1.0788 0.9375 -0.0697 -0.0430 -0.1704 1 . 
1607 O   O   . LYS LYS A A 206 206 . 0.8779 1.2029 1.0227 -0.0831 -0.0427 -0.1795 1 . 
1608 CB  CB  . LYS LYS A A 206 206 . 0.9419 1.1893 0.9890 -0.1375 -0.0346 -0.1404 1 . 
1609 CG  CG  . LYS LYS A A 206 206 . 1.0103 1.3235 1.0500 -0.1711 -0.0184 -0.1385 1 . 
1610 CD  CD  . LYS LYS A A 206 206 . 1.1461 1.4103 1.1462 -0.1733 -0.0156 -0.1242 1 . 
1611 CE  CE  . LYS LYS A A 206 206 . 1.2616 1.4498 1.2196 -0.1998 -0.0355 -0.0859 1 . 
1612 NZ  NZ  . LYS LYS A A 206 206 . 1.3124 1.4726 1.2364 -0.2074 -0.0333 -0.0679 1 . 
1613 N   N   . GLY GLY A A 207 207 . 0.8423 1.0379 0.9508 -0.0406 -0.0557 -0.1613 1 . 
1614 CA  CA  . GLY GLY A A 207 207 . 0.7576 0.9641 0.8899 -0.0252 -0.0717 -0.1601 1 . 
1615 C   C   . GLY GLY A A 207 207 . 0.8086 1.0028 0.9117 -0.0525 -0.0872 -0.1478 1 . 
1616 O   O   . GLY GLY A A 207 207 . 0.8345 1.0596 0.9598 -0.0495 -0.1008 -0.1500 1 . 
1617 N   N   . GLU GLU A A 208 208 . 0.7926 0.9396 0.8491 -0.0787 -0.0892 -0.1354 1 . 
1618 CA  CA  . GLU GLU A A 208 208 . 0.7848 0.9112 0.8176 -0.1089 -0.1084 -0.1276 1 . 
1619 C   C   . GLU GLU A A 208 208 . 0.7622 0.8181 0.7570 -0.0901 -0.1262 -0.1247 1 . 
1620 O   O   . GLU GLU A A 208 208 . 0.7816 0.8160 0.7592 -0.1085 -0.1470 -0.1266 1 . 
1621 CB  CB  . GLU GLU A A 208 208 . 0.8249 0.9402 0.8358 -0.1521 -0.1065 -0.1140 1 . 
1622 CG  CG  . GLU GLU A A 208 208 . 0.8870 1.0941 0.9310 -0.1803 -0.0905 -0.1161 1 . 
1623 CD  CD  . GLU GLU A A 208 208 . 0.9782 1.2457 1.0509 -0.2097 -0.1022 -0.1167 1 . 
1624 OE1 OE1 . GLU GLU A A 208 208 . 1.0597 1.3890 1.1438 -0.2530 -0.0966 -0.1058 1 . 
1625 OE2 OE2 . GLU GLU A A 208 208 . 1.0379 1.3004 1.1226 -0.1924 -0.1177 -0.1255 1 . 
1626 N   N   . ILE ILE A A 209 209 . 0.7401 0.7650 0.7223 -0.0556 -0.1193 -0.1218 1 . 
1627 CA  CA  . ILE ILE A A 209 209 . 0.8401 0.8255 0.7911 -0.0319 -0.1325 -0.1213 1 . 
1628 C   C   . ILE ILE A A 209 209 . 0.8572 0.8637 0.8283 0.0033  -0.1249 -0.1136 1 . 
1629 O   O   . ILE ILE A A 209 209 . 0.7216 0.7362 0.7160 0.0117  -0.1096 -0.1095 1 . 
1630 CB  CB  . ILE ILE A A 209 209 . 0.8396 0.7578 0.7466 -0.0319 -0.1351 -0.1189 1 . 
1631 CG1 CG1 . ILE ILE A A 209 209 . 0.8825 0.7725 0.7557 -0.0108 -0.1517 -0.1292 1 . 
1632 CG2 CG2 . ILE ILE A A 209 209 . 0.7540 0.6617 0.6614 -0.0162 -0.1156 -0.1079 1 . 
1633 CD1 CD1 . ILE ILE A A 209 209 . 0.9391 0.7625 0.7753 -0.0087 -0.1604 -0.1356 1 . 
1634 N   N   . PHE PHE A A 210 210 . 0.9007 0.9179 0.8635 0.0212  -0.1385 -0.1106 1 . 
1635 CA  CA  . PHE PHE A A 210 210 . 0.8825 0.9278 0.8704 0.0486  -0.1392 -0.0942 1 . 
1636 C   C   . PHE PHE A A 210 210 . 0.8552 0.9291 0.9016 0.0532  -0.1303 -0.0932 1 . 
1637 O   O   . PHE PHE A A 210 210 . 0.8462 0.9047 0.9073 0.0664  -0.1202 -0.0845 1 . 
1638 CB  CB  . PHE PHE A A 210 210 . 0.8722 0.8909 0.8315 0.0689  -0.1329 -0.0784 1 . 
1639 CG  CG  . PHE PHE A A 210 210 . 0.8460 0.8463 0.7511 0.0730  -0.1410 -0.0872 1 . 
1640 CD1 CD1 . PHE PHE A A 210 210 . 0.9493 0.9802 0.8376 0.0793  -0.1580 -0.0905 1 . 
1641 CD2 CD2 . PHE PHE A A 210 210 . 0.8637 0.8196 0.7363 0.0725  -0.1341 -0.0960 1 . 
1642 CE1 CE1 . PHE PHE A A 210 210 . 0.9580 0.9767 0.7961 0.0864  -0.1667 -0.1090 1 . 
1643 CE2 CE2 . PHE PHE A A 210 210 . 0.9444 0.8828 0.7726 0.0823  -0.1438 -0.1127 1 . 
1644 CZ  CZ  . PHE PHE A A 210 210 . 1.0195 0.9897 0.8296 0.0898  -0.1596 -0.1227 1 . 
1645 N   N   . PRO PRO A A 211 211 . 0.8833 1.0030 0.9679 0.0444  -0.1355 -0.1047 1 . 
1646 CA  CA  . PRO PRO A A 211 211 . 0.8543 1.0074 0.9974 0.0519  -0.1258 -0.1154 1 . 
1647 C   C   . PRO PRO A A 211 211 . 0.8463 0.9978 1.0311 0.0843  -0.1328 -0.1013 1 . 
1648 O   O   . PRO PRO A A 211 211 . 0.8464 1.0030 1.0741 0.0957  -0.1249 -0.1143 1 . 
1649 CB  CB  . PRO PRO A A 211 211 . 0.7934 1.0085 0.9687 0.0382  -0.1331 -0.1295 1 . 
1650 CG  CG  . PRO PRO A A 211 211 . 0.8387 1.0399 0.9659 0.0145  -0.1467 -0.1262 1 . 
1651 CD  CD  . PRO PRO A A 211 211 . 0.8784 1.0296 0.9600 0.0310  -0.1530 -0.1106 1 . 
1652 N   N   . GLU GLU A A 212 212 . 0.8748 1.0219 1.0502 0.0983  -0.1501 -0.0748 1 . 
1653 CA  CA  . GLU GLU A A 212 212 . 0.8913 1.0308 1.1076 0.1237  -0.1614 -0.0504 1 . 
1654 C   C   . GLU GLU A A 212 212 . 0.8804 0.9750 1.0943 0.1266  -0.1481 -0.0475 1 . 
1655 O   O   . GLU GLU A A 212 212 . 0.8310 0.9130 1.0957 0.1432  -0.1560 -0.0402 1 . 
1656 CB  CB  . GLU GLU A A 212 212 . 0.8995 1.0478 1.0913 0.1310  -0.1803 -0.0140 1 . 
1657 CG  CG  . GLU GLU A A 212 212 . 1.0063 1.1329 1.1232 0.1208  -0.1714 -0.0072 1 . 
1658 CD  CD  . GLU GLU A A 212 212 . 1.0643 1.2064 1.1350 0.1055  -0.1751 -0.0284 1 . 
1659 OE1 OE1 . GLU GLU A A 212 212 . 1.0770 1.2393 1.1108 0.1091  -0.1874 -0.0165 1 . 
1660 OE2 OE2 . GLU GLU A A 212 212 . 1.0761 1.2134 1.1480 0.0879  -0.1676 -0.0571 1 . 
1661 N   N   . ILE ILE A A 213 213 . 0.6489 0.7168 0.8083 0.1106  -0.1316 -0.0536 1 . 
1662 CA  CA  . ILE ILE A A 213 213 . 0.7091 0.7409 0.8649 0.1117  -0.1207 -0.0489 1 . 
1663 C   C   . ILE ILE A A 213 213 . 0.8876 0.9233 1.0864 0.1120  -0.1116 -0.0799 1 . 
1664 O   O   . ILE ILE A A 213 213 . 0.9647 0.9814 1.2019 0.1240  -0.1158 -0.0787 1 . 
1665 CB  CB  . ILE ILE A A 213 213 . 0.7032 0.7108 0.7944 0.0976  -0.1074 -0.0492 1 . 
1666 CG1 CG1 . ILE ILE A A 213 213 . 0.7064 0.7181 0.7552 0.1031  -0.1159 -0.0276 1 . 
1667 CG2 CG2 . ILE ILE A A 213 213 . 0.6752 0.6534 0.7656 0.0968  -0.0964 -0.0453 1 . 
1668 CD1 CD1 . ILE ILE A A 213 213 . 0.6685 0.6542 0.6647 0.0999  -0.1049 -0.0273 1 . 
1669 N   N   . LYS LYS A A 214 214 . 0.9057 0.9707 1.0990 0.0970  -0.1003 -0.1089 1 . 
1670 CA  CA  . LYS LYS A A 214 214 . 0.9264 1.0179 1.1572 0.0971  -0.0892 -0.1437 1 . 
1671 C   C   . LYS LYS A A 214 214 . 0.9280 1.0337 1.2328 0.1264  -0.1037 -0.1545 1 . 
1672 O   O   . LYS LYS A A 214 214 . 0.8927 0.9862 1.2334 0.1392  -0.1031 -0.1749 1 . 
1673 CB  CB  . LYS LYS A A 214 214 . 0.9326 1.0738 1.1509 0.0736  -0.0779 -0.1642 1 . 
1674 CG  CG  . LYS LYS A A 214 214 . 0.9108 1.0990 1.1547 0.0683  -0.0611 -0.2008 1 . 
1675 CD  CD  . LYS LYS A A 214 214 . 0.9114 1.1752 1.1726 0.0528  -0.0560 -0.2173 1 . 
1676 CE  CE  . LYS LYS A A 214 214 . 0.9115 1.2468 1.2220 0.0630  -0.0426 -0.2603 1 . 
1677 NZ  NZ  . LYS LYS A A 214 214 . 0.8944 1.2328 1.1705 0.0434  -0.0238 -0.2721 1 . 
1678 N   N   . THR THR A A 215 215 . 0.8876 1.0161 1.2184 0.1384  -0.1209 -0.1412 1 . 
1679 CA  CA  . THR THR A A 215 215 . 0.8838 1.0253 1.2923 0.1694  -0.1402 -0.1487 1 . 
1680 C   C   . THR THR A A 215 215 . 0.9424 1.0252 1.3774 0.1860  -0.1579 -0.1236 1 . 
1681 O   O   . THR THR A A 215 215 . 0.9934 1.0682 1.4992 0.2117  -0.1741 -0.1393 1 . 
1682 CB  CB  . THR THR A A 215 215 . 0.8792 1.0576 1.3047 0.1765  -0.1586 -0.1301 1 . 
1683 OG1 OG1 . THR THR A A 215 215 . 0.9044 1.1280 1.2928 0.1509  -0.1445 -0.1441 1 . 
1684 CG2 CG2 . THR THR A A 215 215 . 0.9184 1.1277 1.4336 0.2100  -0.1766 -0.1490 1 . 
1685 N   N   . ASN ASN A A 216 216 . 0.9305 0.9740 1.3151 0.1719  -0.1571 -0.0859 1 . 
1686 CA  CA  . ASN ASN A A 216 216 . 0.9450 0.9434 1.3577 0.1817  -0.1778 -0.0496 1 . 
1687 C   C   . ASN ASN A A 216 216 . 0.9488 0.9056 1.3538 0.1728  -0.1687 -0.0572 1 . 
1688 O   O   . ASN ASN A A 216 216 . 1.0916 1.0094 1.5415 0.1808  -0.1893 -0.0389 1 . 
1689 CB  CB  . ASN ASN A A 216 216 . 0.9527 0.9530 1.3241 0.1738  -0.1879 0.0066  1 . 
1690 CG  CG  . ASN ASN A A 216 216 . 0.9706 1.0056 1.3696 0.1869  -0.2107 0.0269  1 . 
1691 OD1 OD1 . ASN ASN A A 216 216 . 1.0820 1.1048 1.5393 0.2030  -0.2392 0.0556  1 . 
1692 ND2 ND2 . ASN ASN A A 216 216 . 0.8815 0.9582 1.2416 0.1787  -0.2019 0.0142  1 . 
1693 N   N   . ILE ILE A A 217 217 . 0.8476 0.8098 1.1996 0.1542  -0.1423 -0.0799 1 . 
1694 CA  CA  . ILE ILE A A 217 217 . 0.9830 0.9110 1.3249 0.1443  -0.1361 -0.0819 1 . 
1695 C   C   . ILE ILE A A 217 217 . 1.0184 0.9626 1.3506 0.1364  -0.1157 -0.1332 1 . 
1696 O   O   . ILE ILE A A 217 217 . 1.0556 0.9769 1.3827 0.1283  -0.1123 -0.1407 1 . 
1697 CB  CB  . ILE ILE A A 217 217 . 1.0229 0.9387 1.3043 0.1280  -0.1287 -0.0401 1 . 
1698 CG1 CG1 . ILE ILE A A 217 217 . 0.9626 0.9003 1.1774 0.1145  -0.1075 -0.0498 1 . 
1699 CG2 CG2 . ILE ILE A A 217 217 . 1.0054 0.9221 1.2928 0.1337  -0.1475 0.0114  1 . 
1700 CD1 CD1 . ILE ILE A A 217 217 . 0.9580 0.8855 1.1218 0.1067  -0.1021 -0.0167 1 . 
1701 N   N   . LEU LEU A A 218 218 . 1.0446 1.0364 1.3755 0.1361  -0.1030 -0.1669 1 . 
1702 CA  CA  . LEU LEU A A 218 218 . 1.1219 1.1465 1.4434 0.1260  -0.0833 -0.2126 1 . 
1703 C   C   . LEU LEU A A 218 218 . 1.1598 1.2152 1.5510 0.1507  -0.0894 -0.2626 1 . 
1704 O   O   . LEU LEU A A 218 218 . 1.0767 1.1651 1.5059 0.1673  -0.0964 -0.2706 1 . 
1705 CB  CB  . LEU LEU A A 218 218 . 1.1467 1.2139 1.4154 0.1017  -0.0636 -0.2134 1 . 
1706 CG  CG  . LEU LEU A A 218 218 . 1.1256 1.2377 1.3722 0.0820  -0.0425 -0.2471 1 . 
1707 CD1 CD1 . LEU LEU A A 218 218 . 1.1238 1.2058 1.3539 0.0761  -0.0398 -0.2520 1 . 
1708 CD2 CD2 . LEU LEU A A 218 218 . 1.0889 1.2251 1.2804 0.0508  -0.0300 -0.2292 1 . 
1709 N   N   . ASP ASP A A 219 219 . 1.3525 1.4006 1.7628 0.1551  -0.0884 -0.2998 1 . 
1710 CA  CA  . ASP ASP A A 219 219 . 1.5405 1.6104 2.0223 0.1849  -0.0976 -0.3573 1 . 
1711 C   C   . ASP ASP A A 219 219 . 1.6999 1.8588 2.1702 0.1793  -0.0712 -0.4138 1 . 
1712 O   O   . ASP ASP A A 219 219 . 1.8215 2.0054 2.3349 0.2001  -0.0729 -0.4742 1 . 
1713 CB  CB  . ASP ASP A A 219 219 . 1.5887 1.5939 2.1062 0.1951  -0.1189 -0.3699 1 . 
1714 CG  CG  . ASP ASP A A 219 219 . 1.5808 1.5946 2.0517 0.1714  -0.1021 -0.3924 1 . 
1715 OD1 OD1 . ASP ASP A A 219 219 . 1.5344 1.5674 1.9339 0.1415  -0.0809 -0.3638 1 . 
1716 OD2 OD2 . ASP ASP A A 219 219 . 1.6066 1.6074 2.1146 0.1836  -0.1132 -0.4404 1 . 
1717 N   N   . ASN ASN A A 220 220 . 1.6679 1.8774 2.0812 0.1501  -0.0484 -0.3952 1 . 
1718 CA  CA  . ASN ASN A A 220 220 . 1.6613 1.9695 2.0573 0.1348  -0.0224 -0.4333 1 . 
1719 C   C   . ASN ASN A A 220 220 . 1.5415 1.8661 1.8970 0.1149  -0.0081 -0.4562 1 . 
1720 O   O   . ASN ASN A A 220 220 . 1.5326 1.9496 1.8833 0.1073  0.0115  -0.4984 1 . 
1721 CB  CB  . ASN ASN A A 220 220 . 1.7806 2.1622 2.2495 0.1690  -0.0228 -0.4904 1 . 
1722 CG  CG  . ASN ASN A A 220 220 . 1.8339 2.2072 2.3471 0.1895  -0.0400 -0.4664 1 . 
1723 OD1 OD1 . ASN ASN A A 220 220 . 1.8525 2.1543 2.4094 0.2169  -0.0675 -0.4515 1 . 
1724 ND2 ND2 . ASN ASN A A 220 220 . 1.8453 2.2952 2.3483 0.1729  -0.0261 -0.4587 1 . 
1725 N   N   . HIS HIS A A 221 221 . 1.3524 1.6003 1.6782 0.1048  -0.0174 -0.4277 1 . 
1726 CA  CA  . HIS HIS A A 221 221 . 1.1915 1.4526 1.4691 0.0800  -0.0062 -0.4359 1 . 
1727 C   C   . HIS HIS A A 221 221 . 1.0018 1.2078 1.2190 0.0526  -0.0068 -0.3703 1 . 
1728 O   O   . HIS HIS A A 221 221 . 0.9121 1.0465 1.1287 0.0568  -0.0213 -0.3452 1 . 
1729 CB  CB  . HIS HIS A A 221 221 . 1.2175 1.4454 1.5308 0.0992  -0.0212 -0.4780 1 . 
1730 CG  CG  . HIS HIS A A 221 221 . 1.3137 1.6220 1.6590 0.1161  -0.0129 -0.5573 1 . 
1731 ND1 ND1 . HIS HIS A A 221 221 . 1.3206 1.7355 1.6252 0.0939  0.0138  -0.5814 1 . 
1732 CD2 CD2 . HIS HIS A A 221 221 . 1.3609 1.6632 1.7766 0.1540  -0.0291 -0.6202 1 . 
1733 CE1 CE1 . HIS HIS A A 221 221 . 1.3430 1.8255 1.6881 0.1189  0.0174  -0.6594 1 . 
1734 NE2 NE2 . HIS HIS A A 221 221 . 1.3697 1.7803 1.7845 0.1581  -0.0095 -0.6880 1 . 
1735 N   N   . PRO PRO A A 222 222 . 0.9288 1.1679 1.0987 0.0247  0.0068  -0.3414 1 . 
1736 CA  CA  . PRO PRO A A 222 222 . 0.8534 1.0354 0.9733 0.0060  0.0027  -0.2842 1 . 
1737 C   C   . PRO PRO A A 222 222 . 0.9221 1.0931 0.9998 -0.0133 0.0050  -0.2728 1 . 
1738 O   O   . PRO PRO A A 222 222 . 0.9771 1.2079 1.0388 -0.0297 0.0158  -0.2977 1 . 
1739 CB  CB  . PRO PRO A A 222 222 . 0.8616 1.0836 0.9555 -0.0179 0.0116  -0.2649 1 . 
1740 CG  CG  . PRO PRO A A 222 222 . 0.8652 1.1859 0.9721 -0.0276 0.0278  -0.3061 1 . 
1741 CD  CD  . PRO PRO A A 222 222 . 0.9310 1.2618 1.0982 0.0099  0.0237  -0.3587 1 . 
1742 N   N   . LYS LYS A A 223 223 . 0.8698 0.9729 0.9303 -0.0107 -0.0057 -0.2349 1 . 
1743 CA  CA  . LYS LYS A A 223 223 . 0.8169 0.9079 0.8373 -0.0281 -0.0060 -0.2150 1 . 
1744 C   C   . LYS LYS A A 223 223 . 0.8318 0.9595 0.8049 -0.0587 0.0028  -0.1960 1 . 
1745 O   O   . LYS LYS A A 223 223 . 0.8994 1.0195 0.8606 -0.0660 0.0027  -0.1743 1 . 
1746 CB  CB  . LYS LYS A A 223 223 . 0.8531 0.8773 0.8657 -0.0176 -0.0174 -0.1745 1 . 
1747 CG  CG  . LYS LYS A A 223 223 . 0.8723 0.8858 0.8484 -0.0315 -0.0196 -0.1500 1 . 
1748 CD  CD  . LYS LYS A A 223 223 . 0.8647 0.8985 0.8542 -0.0361 -0.0222 -0.1770 1 . 
1749 CE  CE  . LYS LYS A A 223 223 . 0.9071 0.8981 0.9183 -0.0246 -0.0350 -0.1596 1 . 
1750 NZ  NZ  . LYS LYS A A 223 223 . 0.9034 0.8610 0.9555 -0.0038 -0.0422 -0.1553 1 . 
1751 N   N   . ILE ILE A A 224 224 . 0.9287 1.0974 0.8760 -0.0792 0.0074  -0.2027 1 . 
1752 CA  CA  . ILE ILE A A 224 224 . 0.9010 1.1127 0.8047 -0.1140 0.0127  -0.1784 1 . 
1753 C   C   . ILE ILE A A 224 224 . 0.8805 1.0425 0.7476 -0.1238 0.0003  -0.1313 1 . 
1754 O   O   . ILE ILE A A 224 224 . 0.9723 1.1227 0.8357 -0.1182 -0.0051 -0.1320 1 . 
1755 CB  CB  . ILE ILE A A 224 224 . 0.9348 1.2431 0.8309 -0.1325 0.0255  -0.2140 1 . 
1756 CG1 CG1 . ILE ILE A A 224 224 . 0.9226 1.2985 0.8522 -0.1261 0.0394  -0.2558 1 . 
1757 CG2 CG2 . ILE ILE A A 224 224 . 0.9586 1.3062 0.8033 -0.1732 0.0254  -0.1740 1 . 
1758 CD1 CD1 . ILE ILE A A 224 224 . 0.9840 1.4602 0.9204 -0.1282 0.0530  -0.3134 1 . 
1759 N   N   . PHE PHE A A 225 225 . 0.8519 0.9862 0.6959 -0.1382 -0.0066 -0.0921 1 . 
1760 CA  CA  . PHE PHE A A 225 225 . 0.8389 0.9198 0.6546 -0.1420 -0.0221 -0.0482 1 . 
1761 C   C   . PHE PHE A A 225 225 . 0.8596 0.9852 0.6403 -0.1808 -0.0259 -0.0209 1 . 
1762 O   O   . PHE PHE A A 225 225 . 0.8602 1.0271 0.6320 -0.2103 -0.0225 -0.0118 1 . 
1763 CB  CB  . PHE PHE A A 225 225 . 0.8166 0.8331 0.6329 -0.1317 -0.0327 -0.0272 1 . 
1764 CG  CG  . PHE PHE A A 225 225 . 0.9724 0.9385 0.7620 -0.1393 -0.0520 0.0148  1 . 
1765 CD1 CD1 . PHE PHE A A 225 225 . 1.0509 0.9996 0.8296 -0.1295 -0.0605 0.0321  1 . 
1766 CD2 CD2 . PHE PHE A A 225 225 . 0.9965 0.9286 0.7774 -0.1541 -0.0652 0.0357  1 . 
1767 CE1 CE1 . PHE PHE A A 225 225 . 1.0488 0.9489 0.8104 -0.1305 -0.0816 0.0688  1 . 
1768 CE2 CE2 . PHE PHE A A 225 225 . 1.0602 0.9342 0.8237 -0.1569 -0.0886 0.0710  1 . 
1769 CZ  CZ  . PHE PHE A A 225 225 . 1.0640 0.9222 0.8190 -0.1427 -0.0967 0.0872  1 . 
1770 N   N   . LEU LEU A A 226 226 . 0.9333 1.0585 0.6958 -0.1835 -0.0343 -0.0040 1 . 
1771 CA  CA  . LEU LEU A A 226 226 . 0.9977 1.1683 0.7251 -0.2207 -0.0419 0.0294  1 . 
1772 C   C   . LEU LEU A A 226 226 . 1.0436 1.1446 0.7569 -0.2163 -0.0666 0.0796  1 . 
1773 O   O   . LEU LEU A A 226 226 . 1.0773 1.1440 0.7987 -0.1891 -0.0732 0.0793  1 . 
1774 CB  CB  . LEU LEU A A 226 226 . 1.0030 1.2485 0.7205 -0.2294 -0.0337 0.0033  1 . 
1775 CG  CG  . LEU LEU A A 226 226 . 0.9886 1.2993 0.7273 -0.2218 -0.0131 -0.0610 1 . 
1776 CD1 CD1 . LEU LEU A A 226 226 . 0.9559 1.2927 0.6929 -0.2158 -0.0155 -0.0875 1 . 
1777 CD2 CD2 . LEU LEU A A 226 226 . 0.9316 1.3413 0.6548 -0.2548 0.0016  -0.0709 1 . 
1778 N   N   . GLU GLU A A 227 227 . 1.0226 1.1051 0.7196 -0.2430 -0.0823 0.1226  1 . 
1779 CA  CA  . GLU GLU A A 227 227 . 1.1328 1.1403 0.8234 -0.2355 -0.1110 0.1681  1 . 
1780 C   C   . GLU GLU A A 227 227 . 1.1703 1.2188 0.8356 -0.2602 -0.1250 0.2060  1 . 
1781 O   O   . GLU GLU A A 227 227 . 1.1527 1.2687 0.7948 -0.3050 -0.1247 0.2289  1 . 
1782 CB  CB  . GLU GLU A A 227 227 . 1.2320 1.1877 0.9234 -0.2536 -0.1282 0.1960  1 . 
1783 CG  CG  . GLU GLU A A 227 227 . 1.3191 1.1831 1.0116 -0.2415 -0.1633 0.2363  1 . 
1784 CD  CD  . GLU GLU A A 227 227 . 1.3824 1.1818 1.0839 -0.2530 -0.1814 0.2480  1 . 
1785 OE1 OE1 . GLU GLU A A 227 227 . 1.3329 1.1612 1.0413 -0.2643 -0.1632 0.2213  1 . 
1786 OE2 OE2 . GLU GLU A A 227 227 . 1.4403 1.1599 1.1455 -0.2500 -0.2162 0.2816  1 . 
1787 N   N   . VAL VAL A A 228 228 . 1.2001 1.2184 0.8701 -0.2325 -0.1375 0.2150  1 . 
1788 CA  CA  . VAL VAL A A 228 228 . 1.2352 1.2987 0.8837 -0.2519 -0.1520 0.2486  1 . 
1789 C   C   . VAL VAL A A 228 228 . 1.3247 1.3143 0.9847 -0.2246 -0.1827 0.2865  1 . 
1790 O   O   . VAL VAL A A 228 228 . 1.3667 1.3216 1.0503 -0.1810 -0.1800 0.2639  1 . 
1791 CB  CB  . VAL VAL A A 228 228 . 1.1746 1.3087 0.8217 -0.2463 -0.1334 0.2083  1 . 
1792 CG1 CG1 . VAL VAL A A 228 228 . 1.1488 1.3337 0.7714 -0.2679 -0.1515 0.2441  1 . 
1793 CG2 CG2 . VAL VAL A A 228 228 . 1.1398 1.3453 0.7831 -0.2643 -0.1046 0.1599  1 . 
1794 N   N   . ARG ARG A A 229 229 . 1.4294 1.4021 1.0757 -0.2500 -0.2132 0.3454  1 . 
1795 CA  CA  . ARG ARG A A 229 229 . 1.5162 1.4164 1.1788 -0.2224 -0.2484 0.3835  1 . 
1796 C   C   . ARG ARG A A 229 229 . 1.5402 1.4771 1.1801 -0.2613 -0.2777 0.4490  1 . 
1797 O   O   . ARG ARG A A 229 229 . 1.5425 1.5611 1.1508 -0.3118 -0.2689 0.4649  1 . 
1798 CB  CB  . ARG ARG A A 229 229 . 1.6403 1.4358 1.3243 -0.2023 -0.2657 0.3858  1 . 
1799 CG  CG  . ARG ARG A A 229 229 . 1.7991 1.5067 1.5068 -0.1683 -0.3070 0.4181  1 . 
1800 CD  CD  . ARG ARG A A 229 229 . 1.8039 1.5097 1.5354 -0.1100 -0.3024 0.3911  1 . 
1801 NE  NE  . ARG ARG A A 229 229 . 1.8531 1.4905 1.6105 -0.0759 -0.3438 0.4224  1 . 
1802 CZ  CZ  . ARG ARG A A 229 229 . 1.8324 1.4965 1.5966 -0.0678 -0.3649 0.4574  1 . 
1803 NH1 NH1 . ARG ARG A A 229 229 . 1.8917 1.4887 1.6866 -0.0311 -0.4050 0.4825  1 . 
1804 NH2 NH2 . ARG ARG A A 229 229 . 1.7754 1.5343 1.5185 -0.0940 -0.3480 0.4637  1 . 
1805 N   N   . GLU GLU A A 230 230 . 1.5537 1.4403 1.2106 -0.2365 -0.3129 0.4872  1 . 
1806 CA  CA  . GLU GLU A A 230 230 . 1.6001 1.5109 1.2398 -0.2724 -0.3485 0.5598  1 . 
1807 C   C   . GLU GLU A A 230 230 . 1.6387 1.5045 1.2862 -0.3073 -0.3673 0.5956  1 . 
1808 O   O   . GLU GLU A A 230 230 . 1.7093 1.5797 1.3700 -0.3281 -0.3926 0.6399  1 . 
1809 CB  CB  . GLU GLU A A 230 230 . 1.6265 1.4982 1.3004 -0.2272 -0.3775 0.5781  1 . 
# 
_atom_sites.entry_id                    UNNAMED 
_atom_sites.fract_transf_matrix[1][1]   0.009650 
_atom_sites.fract_transf_matrix[1][2]   0.000000 
_atom_sites.fract_transf_matrix[1][3]   0.000000 
_atom_sites.fract_transf_matrix[2][1]   0.000000 
_atom_sites.fract_transf_matrix[2][2]   0.009650 
_atom_sites.fract_transf_matrix[2][3]   0.000000 
_atom_sites.fract_transf_matrix[3][1]   0.000000 
_atom_sites.fract_transf_matrix[3][2]   0.000000 
_atom_sites.fract_transf_matrix[3][3]   0.020130 
_atom_sites.fract_transf_vector[1]      0.000000 
_atom_sites.fract_transf_vector[2]      0.000000 
_atom_sites.fract_transf_vector[3]      0.000000 
# 
_cell.length_a      103.632 
_cell.length_b      103.632 
_cell.length_c      49.676 
_cell.angle_alpha   90.000 
_cell.angle_beta    90.000 
_cell.angle_gamma   90.000 
_cell.entry_id      UNNAMED 
# 
_data_extraction.extraction_date   'Fri Jun 10 05:50:26 2022' 
# 
loop_
_database_2.database_id 
_database_2.database_code 
PDB   UNNAMED 
WWPDB UNNAMED 
# 
_database_PDB_remark.id     1 
_database_PDB_remark.text   
;
REMARK Date 2022-06-09 Time 11:28:42 BST +0100 (1654770522.31 s)
REMARK PHENIX refinement
REMARK 
REMARK ****************** INPUT FILES AND LABELS ******************************
REMARK Reflections:
REMARK   file name      : /Users/cjh30/Documents/Crystallography/Czekster_lab_work/Emmajay/CDPS24_final_refinements/CDPS24_E174L/New_diamond/grid_H2_dials_P42212/90371873_mx26793v26_xcdps24E174LgridH21_free.mtz
REMARK   labels         : ['IMEAN,SIGIMEAN']
REMARK R-free flags:
REMARK   file name      : /Users/cjh30/Documents/Crystallography/Czekster_lab_work/Emmajay/CDPS24_final_refinements/CDPS24_E174L/New_diamond/grid_H2_dials_P42212/90371873_mx26793v26_xcdps24E174LgridH21_free.mtz
REMARK   label          : FreeR_flag
REMARK   test_flag_value: 0
REMARK Model file name(s): 
REMARK   /Users/cjh30/Documents/Crystallography/Czekster_lab_work/Emmajay/CDPS24_final_refinements/CDPS24_E174L/New_diamond/grid_H2_dials_P42212/Refine_28/cdps24_E174L_refine_28edit.pdb
REMARK 
REMARK ******************** REFINEMENT SUMMARY: QUICK FACTS *******************
REMARK Start: r_work = 0.2401 r_free = 0.2669 bonds = 0.009 angles = 1.252
REMARK Final: r_work = 0.2139 r_free = 0.2601 bonds = 0.008 angles = 0.896
REMARK ************************************************************************
REMARK 
REMARK ****************** REFINEMENT STATISTICS STEP BY STEP ******************
REMARK leading digit, like 1_, means number of macro-cycle                     
REMARK 0    : statistics at the very beginning when nothing is done yet        
REMARK 1_bss: bulk solvent correction and/or (anisotropic) scaling             
REMARK 1_xyz: refinement of coordinates                                        
REMARK 1_adp: refinement of ADPs (Atomic Displacement Parameters)              
REMARK ------------------------------------------------------------------------
REMARK  stage       r-work r-free bonds angles b_min b_max b_ave n_water shift
REMARK       0    : 0.6749 0.5810 0.009  1.25  30.0 192.3  89.4   8      0.000
REMARK       1_bss: 0.2401 0.2669 0.009  1.25  32.4 194.7  91.8   8      0.000
REMARK 1_settarget: 0.2401 0.2669 0.009  1.25  32.4 194.7  91.8   8      0.000
REMARK       1_nqh: 0.2401 0.2669 0.009  1.25  32.4 194.7  91.8   8      0.000
REMARK    1_weight: 0.2401 0.2669 0.009  1.25  32.4 194.7  91.8   8      0.000
REMARK    1_xyzrec: 0.2274 0.2760 0.009  1.02  32.4 194.7  91.8   8      0.120
REMARK       1_adp: 0.2083 0.2666 0.009  1.02  56.9 174.2  91.5   8      0.120
REMARK       2_bss: 0.2079 0.2632 0.009  1.02  56.9 174.2  91.5   8      0.120
REMARK 2_settarget: 0.2079 0.2632 0.009  1.02  56.9 174.2  91.5   8      0.120
REMARK 2_updatecdl: 0.2079 0.2632 0.009  1.01  56.9 174.2  91.5   8      0.120
REMARK       2_nqh: 0.2079 0.2633 0.009  1.01  56.9 174.2  91.5   8      0.122
REMARK    2_weight: 0.2079 0.2633 0.009  1.01  56.9 174.2  91.5   8      0.122
REMARK    2_xyzrec: 0.2070 0.2692 0.010  1.00  56.9 174.2  91.5   8      0.165
REMARK       2_adp: 0.2041 0.2694 0.010  1.00  54.3 186.0  92.5   8      0.165
REMARK       3_bss: 0.2040 0.2693 0.010  1.00  54.3 186.0  92.5   8      0.165
REMARK 3_settarget: 0.2040 0.2693 0.010  1.00  54.3 186.0  92.5   8      0.165
REMARK 3_updatecdl: 0.2040 0.2693 0.010  1.01  54.3 186.0  92.5   8      0.165
REMARK       3_nqh: 0.2040 0.2693 0.010  1.01  54.3 186.0  92.5   8      0.165
REMARK    3_weight: 0.2040 0.2693 0.010  1.01  54.3 186.0  92.5   8      0.165
REMARK    3_xyzrec: 0.2091 0.2648 0.008  0.91  54.3 186.0  92.5   8      0.132
REMARK       3_adp: 0.2126 0.2633 0.008  0.91  50.6 179.6  91.1   8      0.132
REMARK       4_bss: 0.2123 0.2631 0.008  0.91  50.6 179.6  91.1   8      0.132
REMARK 4_settarget: 0.2123 0.2631 0.008  0.91  50.6 179.6  91.1   8      0.132
REMARK 4_updatecdl: 0.2123 0.2631 0.008  0.92  50.6 179.6  91.1   8      0.132
REMARK       4_nqh: 0.2124 0.2630 0.008  0.92  50.6 179.6  91.1   8      0.129
REMARK    4_weight: 0.2124 0.2630 0.008  0.92  50.6 179.6  91.1   8      0.129
REMARK    4_xyzrec: 0.2098 0.2611 0.008  0.89  50.6 179.6  91.1   8      0.121
REMARK       4_adp: 0.2120 0.2617 0.008  0.89  50.2 175.0  90.8   8      0.121
REMARK       5_bss: 0.2116 0.2619 0.008  0.89  50.2 175.0  90.8   8      0.121
REMARK 5_settarget: 0.2116 0.2619 0.008  0.89  50.2 175.0  90.8   8      0.121
REMARK 5_updatecdl: 0.2116 0.2619 0.008  0.90  50.2 175.0  90.8   8      0.121
REMARK     5_setrh: 0.2116 0.2619 0.008  0.90  50.2 175.0  90.8   8      0.121
REMARK       5_nqh: 0.2116 0.2619 0.008  0.90  50.2 175.0  90.8   8      0.121
REMARK    5_weight: 0.2116 0.2619 0.008  0.90  50.2 175.0  90.8   8      0.121
REMARK    5_xyzrec: 0.2122 0.2623 0.008  0.90  50.2 175.0  90.8   8      0.128
REMARK       5_adp: 0.2138 0.2627 0.008  0.90  53.0 171.5  90.8   8      0.128
REMARK         end: 0.2139 0.2601 0.008  0.90  52.3 170.8  90.1   8      0.128
REMARK ------------------------------------------------------------------------
REMARK MODEL CONTENT.
REMARK  ELEMENT        ATOM RECORD COUNT   OCCUPANCY SUM
REMARK        C                     1185         1185.00
REMARK        S                        2            2.00
REMARK        O                      333          333.00
REMARK        N                      297          297.00
REMARK    TOTAL                     1817         1817.00
REMARK -----------------------------------------------------------------------
REMARK r_free_flags.md5.hexdigest 824ae4e4920bb67e72027c9b1011caaf
REMARK 
REMARK IF THIS FILE IS FOR PDB DEPOSITION: REMOVE ALL FROM THIS LINE UP.
REMARK   3
REMARK   3 REFINEMENT.
REMARK   3   PROGRAM     : PHENIX (1.14_3260: ???)
REMARK   3   AUTHORS     : Adams,Afonine,Bunkoczi,Burnley,Chen,Dar,Davis,
REMARK   3               : Draizen,Echols,Gildea,Gros,Grosse-Kunstleve,Headd,
REMARK   3               : Hintze,Hung,Ioerger,Liebschner,McCoy,McKee,Moriarty,
REMARK   3               : Oeffner,Poon,Read,Richardson,Richardson,Sacchettini,
REMARK   3               : Sauter,Sobolev,Storoni,Terwilliger,Williams,Zwart
REMARK   3
REMARK   3  X-RAY DATA.
REMARK   3  
REMARK   3  REFINEMENT TARGET : ML
REMARK   3  
REMARK   3  DATA USED IN REFINEMENT.
REMARK   3   RESOLUTION RANGE HIGH (ANGSTROMS) : 2.402   
REMARK   3   RESOLUTION RANGE LOW  (ANGSTROMS) : 46.346  
REMARK   3   MIN(FOBS/SIGMA_FOBS)              : 1.35  
REMARK   3   COMPLETENESS FOR RANGE        (%) : 99.88 
REMARK   3   NUMBER OF REFLECTIONS             : 11018     
REMARK   3   NUMBER OF REFLECTIONS (NON-ANOMALOUS) : 11018     
REMARK   3  
REMARK   3  FIT TO DATA USED IN REFINEMENT.
REMARK   3   R VALUE     (WORKING + TEST SET) : 0.2163
REMARK   3   R VALUE            (WORKING SET) : 0.2139
REMARK   3   FREE R VALUE                     : 0.2601
REMARK   3   FREE R VALUE TEST SET SIZE   (%) : 5.30  
REMARK   3   FREE R VALUE TEST SET COUNT      : 584       
REMARK   3  
REMARK   3  FIT TO DATA USED IN REFINEMENT (IN BINS).
REMARK   3   BIN  RESOLUTION RANGE  COMPL.    NWORK NFREE   RWORK  RFREE  CCWORK CCFREE
REMARK   3     1 46.3542 -  3.8124    1.00     2742   149  0.1926 0.2266   0.936  0.910
REMARK   3     2  3.8124 -  3.0262    1.00     2610   135  0.2481 0.3254   0.888  0.835
REMARK   3     3  3.0262 -  2.6437    1.00     2567   146  0.2506 0.3238   0.892  0.775
REMARK   3     4  2.6437 -  2.4020    1.00     2515   154  0.2578 0.3128   0.859  0.748
REMARK   3  
REMARK   3  BULK SOLVENT MODELLING.
REMARK   3   METHOD USED        : FLAT BULK SOLVENT MODEL
REMARK   3   SOLVENT RADIUS     : 1.11    
REMARK   3   SHRINKAGE RADIUS   : 0.90    
REMARK   3   GRID STEP FACTOR   : 4.00    
REMARK   3  
REMARK   3  ERROR ESTIMATES.
REMARK   3   COORDINATE ERROR (MAXIMUM-LIKELIHOOD BASED)     : 0.35    
REMARK   3   PHASE ERROR (DEGREES, MAXIMUM-LIKELIHOOD BASED) : 31.96   
REMARK   3  
REMARK   3  STRUCTURE FACTORS CALCULATION ALGORITHM : FFT
REMARK   3  
REMARK   3  
REMARK   3  GEOMETRY RESTRAINTS LIBRARY: CDL v1.2
REMARK   3  DEVIATIONS FROM IDEAL VALUES.
REMARK   3    BOND      :  0.008   0.063   1847
REMARK   3    ANGLE     :  0.896  10.066   2485
REMARK   3    CHIRALITY :  0.053   0.154    272
REMARK   3    PLANARITY :  0.005   0.035    306
REMARK   3    DIHEDRAL  : 18.158 179.659   1112
REMARK   3    MIN NONBONDED DISTANCE : 2.367 
REMARK   3  REMARK   3  
REMARK   3  MOLPROBITY STATISTICS.
REMARK   3    ALL-ATOM CLASHSCORE : 6.02
REMARK   3    RAMACHANDRAN PLOT:
REMARK   3      OUTLIERS : 0.48  %
REMARK   3      ALLOWED  : 2.87  %
REMARK   3      FAVORED  : 96.65 %
REMARK   3    ROTAMER OUTLIERS : 7.58 %
REMARK   3    CBETA DEVIATIONS : 0
REMARK   3    PEPTIDE PLANE:
REMARK   3      CIS-PROLINE     : 0.0
REMARK   3      CIS-GENERAL     : 0.0
REMARK   3      TWISTED PROLINE : 0.0
REMARK   3      TWISTED GENERAL : 0.0
REMARK   3  
REMARK   3                  min    max   mean <Bi,j>   iso aniso
REMARK   3     Overall:   52.31 170.78  90.10   4.87  1817  1809
REMARK   3     Protein:   52.31 170.78  90.13   4.87  1809  1809
REMARK   3     Water:     71.53 104.00  84.61    N/A     8     0
REMARK   3     Chain  A:  52.31 170.78  90.13    N/A  1809  1809
REMARK   3     Chain  S:  71.53 104.00  84.61    N/A     8     0
REMARK   3     Histogram:
REMARK   3         Values      Number of atoms
REMARK   3      52.31 - 64.15        61
REMARK   3      64.15 - 76.00       456
REMARK   3      76.00 - 87.85       501
REMARK   3      87.85 - 99.70       314
REMARK   3      99.70 - 111.54      208
REMARK   3     111.54 - 123.39      106
REMARK   3     123.39 - 135.24       94
REMARK   3     135.24 - 147.09       53
REMARK   3     147.09 - 158.93       16
REMARK   3     158.93 - 170.78        8
REMARK   3  
REMARK   3  
REMARK   3  TLS DETAILS.
REMARK   3   NUMBER OF TLS GROUPS: 6     
REMARK   3   ORIGIN: CENTER OF MASS
REMARK   3   TLS GROUP : 1     
REMARK   3    SELECTION: chain 'A' and (resid 1 through 58 )
REMARK   3    ORIGIN FOR THE GROUP (A):  21.4065  57.8993   3.6006
REMARK   3    T TENSOR                                            
REMARK   3      T11:   0.7179 T22:   0.9555                       
REMARK   3      T33:   0.6275 T12:  -0.1048                       
REMARK   3      T13:  -0.1119 T23:  -0.1490                       
REMARK   3    L TENSOR                                            
REMARK   3      L11:   5.4257 L22:   7.2585                       
REMARK   3      L33:   4.6378 L12:  -2.1062                       
REMARK   3      L13:  -1.3506 L23:  -0.7193                       
REMARK   3    S TENSOR                                            
REMARK   3      S11:   0.0352 S12:   0.7028 S13:  -0.2023         
REMARK   3      S21:  -0.6385 S22:   0.0950 S23:   0.0722         
REMARK   3      S31:  -0.2479 S32:   1.1673 S33:  -0.1517         
REMARK   3   TLS GROUP : 2     
REMARK   3    SELECTION: chain 'A' and (resid 59 through 83 )
REMARK   3    ORIGIN FOR THE GROUP (A):  12.3149  52.5653  24.7595
REMARK   3    T TENSOR                                            
REMARK   3      T11:   0.7282 T22:   0.8090                       
REMARK   3      T33:   0.8930 T12:  -0.0487                       
REMARK   3      T13:  -0.1002 T23:  -0.0118                       
REMARK   3    L TENSOR                                            
REMARK   3      L11:   2.0079 L22:   7.8770                       
REMARK   3      L33:   9.9456 L12:   1.7200                       
REMARK   3      L13:  -2.5865 L23:  -1.9057                       
REMARK   3    S TENSOR                                            
REMARK   3      S11:  -0.1371 S12:  -1.1576 S13:   0.8177         
REMARK   3      S21:   1.5597 S22:  -0.3766 S23:  -0.4173         
REMARK   3      S31:  -0.3881 S32:   0.8345 S33:   0.5849         
REMARK   3   TLS GROUP : 3     
REMARK   3    SELECTION: chain 'A' and (resid 84 through 134 )
REMARK   3    ORIGIN FOR THE GROUP (A):  18.3263  49.6242  14.0255
REMARK   3    T TENSOR                                            
REMARK   3      T11:   0.6343 T22:   0.5921                       
REMARK   3      T33:   0.7292 T12:  -0.0469                       
REMARK   3      T13:   0.0126 T23:  -0.0507                       
REMARK   3    L TENSOR                                            
REMARK   3      L11:   9.0135 L22:   2.6035                       
REMARK   3      L33:   4.0397 L12:   0.5618                       
REMARK   3      L13:   4.5312 L23:  -0.0510                       
REMARK   3    S TENSOR                                            
REMARK   3      S11:   0.5948 S12:   0.4359 S13:  -0.5983         
REMARK   3      S21:  -0.1344 S22:  -0.1759 S23:  -0.1734         
REMARK   3      S31:   0.7592 S32:   0.4186 S33:  -0.4797         
REMARK   3   TLS GROUP : 4     
REMARK   3    SELECTION: chain 'A' and (resid 135 through 157 )
REMARK   3    ORIGIN FOR THE GROUP (A):  24.8869  66.9070  29.9296
REMARK   3    T TENSOR                                            
REMARK   3      T11:   0.7207 T22:   0.9362                       
REMARK   3      T33:   0.9761 T12:  -0.1102                       
REMARK   3      T13:   0.1020 T23:  -0.3146                       
REMARK   3    L TENSOR                                            
REMARK   3      L11:   7.4915 L22:   5.8836                       
REMARK   3      L33:   3.2455 L12:  -3.3549                       
REMARK   3      L13:  -4.0884 L23:   0.8590                       
REMARK   3    S TENSOR                                            
REMARK   3      S11:  -0.1739 S12:  -0.3182 S13:   1.2478         
REMARK   3      S21:   0.4585 S22:   0.0627 S23:   0.3729         
REMARK   3      S31:   0.0247 S32:  -0.6826 S33:  -0.1190         
REMARK   3   TLS GROUP : 5     
REMARK   3    SELECTION: chain 'A' and (resid 158 through 176 )
REMARK   3    ORIGIN FOR THE GROUP (A):  23.7753  57.2371  27.5346
REMARK   3    T TENSOR                                            
REMARK   3      T11:   0.7090 T22:   0.9477                       
REMARK   3      T33:   0.6785 T12:  -0.0254                       
REMARK   3      T13:   0.0317 T23:   0.0149                       
REMARK   3    L TENSOR                                            
REMARK   3      L11:   9.2702 L22:   6.0258                       
REMARK   3      L33:   4.3934 L12:  -2.3562                       
REMARK   3      L13:  -2.6362 L23:   4.9085                       
REMARK   3    S TENSOR                                            
REMARK   3      S11:  -0.2424 S12:  -1.8044 S13:  -0.4094         
REMARK   3      S21:   0.0776 S22:  -0.0709 S23:   1.2130         
REMARK   3      S31:  -0.0047 S32:   0.0584 S33:   0.3124         
REMARK   3   TLS GROUP : 6     
REMARK   3    SELECTION: chain 'A' and (resid 177 through 230 )
REMARK   3    ORIGIN FOR THE GROUP (A):  31.7358  56.3005  14.0107
REMARK   3    T TENSOR                                            
REMARK   3      T11:   0.6432 T22:   0.6140                       
REMARK   3      T33:   0.5897 T12:  -0.0264                       
REMARK   3      T13:  -0.0225 T23:  -0.1055                       
REMARK   3    L TENSOR                                            
REMARK   3      L11:   9.5513 L22:   2.5652                       
REMARK   3      L33:   6.0456 L12:   0.7722                       
REMARK   3      L13:   3.3181 L23:  -0.3052                       
REMARK   3    S TENSOR                                            
REMARK   3      S11:  -0.3246 S12:   0.9295 S13:  -0.5003         
REMARK   3      S21:  -0.1832 S22:   0.5370 S23:  -0.2961         
REMARK   3      S31:  -0.2892 S32:   0.6453 S33:  -0.1206         
REMARK   3
;
# 
_diffrn_radiation.diffrn_id                        1 
_diffrn_radiation.wavelength_id                    ? 
_diffrn_radiation.pdbx_monochromatic_or_laue_m_l   ? 
_diffrn_radiation.monochromator                    ? 
_diffrn_radiation.pdbx_diffrn_protocol             ? 
_diffrn_radiation.pdbx_scattering_type             ? 
# 
_entity_poly.entity_id                  1 
_entity_poly.pdbx_seq_one_letter_code   
;MELHQIRGCHKNDIELKKYNIGVAISLGNKWFSIDNIEKLVKWSLLHTKEYVIIYIADSI
HGINLSVRNKLSDSHAEEVAIRYGRNLFIKIKERVSLSFSQDEQAKIIYATWSDIADSKY
KEKVKYLYNLYDKNINFKNYIENFVKEWVSKEKRTFNNNEINKFGRYILEELPLLMVQVK
ARGVLFEAYVYPYKTRITEFVGLLQKGEIFPEIKTNILDNHPKIFLEVR
;
_entity_poly.pdbx_strand_id             A 
_entity_poly.type                       'polypeptide(L)' 
_entity_poly.pdbx_target_identifier     ? 
# 
_entry.id   UNNAMED 
# 
_exptl.crystals_number   1 
_exptl.entry_id          UNNAMED 
_exptl.method            'X-RAY DIFFRACTION' 
# 
loop_
_pdbx_refine_tls.pdbx_refine_id 
_pdbx_refine_tls.id 
_pdbx_refine_tls.details 
_pdbx_refine_tls.method 
_pdbx_refine_tls.origin_x 
_pdbx_refine_tls.origin_y 
_pdbx_refine_tls.origin_z 
_pdbx_refine_tls.T[1][1] 
_pdbx_refine_tls.T[2][2] 
_pdbx_refine_tls.T[3][3] 
_pdbx_refine_tls.T[1][2] 
_pdbx_refine_tls.T[1][3] 
_pdbx_refine_tls.T[2][3] 
_pdbx_refine_tls.L[1][1] 
_pdbx_refine_tls.L[2][2] 
_pdbx_refine_tls.L[3][3] 
_pdbx_refine_tls.L[1][2] 
_pdbx_refine_tls.L[1][3] 
_pdbx_refine_tls.L[2][3] 
_pdbx_refine_tls.S[1][1] 
_pdbx_refine_tls.S[2][2] 
_pdbx_refine_tls.S[3][3] 
_pdbx_refine_tls.S[1][2] 
_pdbx_refine_tls.S[1][3] 
_pdbx_refine_tls.S[2][3] 
_pdbx_refine_tls.S[2][1] 
_pdbx_refine_tls.S[3][1] 
_pdbx_refine_tls.S[3][2] 
'X-RAY DIFFRACTION' 1 ? refined 21.4065 57.8993 3.6006  0.7179 0.9555 0.6275 -0.1048 -0.1119 
-0.1490 5.4257 7.2585 4.6378 -2.1062 -1.3506 -0.7193 0.0352  0.0950  -0.1517 0.7028  -0.2023 
0.0722  -0.6385 -0.2479 1.1673  
'X-RAY DIFFRACTION' 2 ? refined 12.3149 52.5653 24.7595 0.7282 0.8090 0.8930 -0.0487 -0.1002 
-0.0118 2.0079 7.8770 9.9456 1.7200  -2.5865 -1.9057 -0.1371 -0.3766 0.5849  -1.1576 0.8177  
-0.4173 1.5597  -0.3881 0.8345  
'X-RAY DIFFRACTION' 3 ? refined 18.3263 49.6242 14.0255 0.6343 0.5921 0.7292 -0.0469 0.0126  
-0.0507 9.0135 2.6035 4.0397 0.5618  4.5312  -0.0510 0.5948  -0.1759 -0.4797 0.4359  -0.5983 
-0.1734 -0.1344 0.7592  0.4186  
'X-RAY DIFFRACTION' 4 ? refined 24.8869 66.9070 29.9296 0.7207 0.9362 0.9761 -0.1102 0.1020  
-0.3146 7.4915 5.8836 3.2455 -3.3549 -4.0884 0.8590  -0.1739 0.0627  -0.1190 -0.3182 1.2478  
0.3729  0.4585  0.0247  -0.6826 
'X-RAY DIFFRACTION' 5 ? refined 23.7753 57.2371 27.5346 0.7090 0.9477 0.6785 -0.0254 0.0317  
0.0149  9.2702 6.0258 4.3934 -2.3562 -2.6362 4.9085  -0.2424 -0.0709 0.3124  -1.8044 -0.4094 
1.2130  0.0776  -0.0047 0.0584  
'X-RAY DIFFRACTION' 6 ? refined 31.7358 56.3005 14.0107 0.6432 0.6140 0.5897 -0.0264 -0.0225 
-0.1055 9.5513 2.5652 6.0456 0.7722  3.3181  -0.3052 -0.3246 0.5370  -0.1206 0.9295  -0.5003 
-0.2961 -0.1832 -0.2892 0.6453  
# 
loop_
_pdbx_refine_tls_group.pdbx_refine_id 
_pdbx_refine_tls_group.id 
_pdbx_refine_tls_group.refine_tls_id 
_pdbx_refine_tls_group.beg_auth_asym_id 
_pdbx_refine_tls_group.beg_auth_seq_id 
_pdbx_refine_tls_group.end_auth_asym_id 
_pdbx_refine_tls_group.end_auth_seq_id 
_pdbx_refine_tls_group.selection_details 
'X-RAY DIFFRACTION' 1 1 A 1   A 58  
;chain 'A' and (resid 1 through 58 )
;
'X-RAY DIFFRACTION' 2 2 A 59  A 83  
;chain 'A' and (resid 59 through 83 )
;
'X-RAY DIFFRACTION' 3 3 A 84  A 134 
;chain 'A' and (resid 84 through 134 )
;
'X-RAY DIFFRACTION' 4 4 A 135 A 157 
;chain 'A' and (resid 135 through 157 )
;
'X-RAY DIFFRACTION' 5 5 A 158 A 176 
;chain 'A' and (resid 158 through 176 )
;
'X-RAY DIFFRACTION' 6 6 A 177 A 230 
;chain 'A' and (resid 177 through 230 )
;
# 
_refine.entry_id                                 UNNAMED 
_refine.pdbx_refine_id                           'X-RAY DIFFRACTION' 
_refine.ls_d_res_high                            2.4020 
_refine.ls_d_res_low                             46.3460 
_refine.pdbx_ls_sigma_F                          1.350 
_refine.pdbx_data_cutoff_high_absF               ? 
_refine.pdbx_data_cutoff_low_absF                ? 
_refine.ls_percent_reflns_obs                    99.8800 
_refine.ls_number_reflns_obs                     11018 
_refine.ls_number_reflns_all                     ? 
_refine.pdbx_ls_cross_valid_method               THROUGHOUT 
_refine.ls_matrix_type                           ? 
_refine.pdbx_R_Free_selection_details            ? 
_refine.details                                  ? 
_refine.ls_R_factor_all                          ? 
_refine.ls_R_factor_obs                          0.2163 
_refine.ls_R_factor_R_work                       0.2139 
_refine.ls_wR_factor_R_work                      ? 
_refine.ls_R_factor_R_free                       0.2601 
_refine.ls_wR_factor_R_free                      ? 
_refine.ls_percent_reflns_R_free                 5.3000 
_refine.ls_number_reflns_R_free                  584 
_refine.ls_number_reflns_R_work                  10434 
_refine.ls_R_factor_R_free_error                 ? 
_refine.B_iso_mean                               90.1040 
_refine.solvent_model_param_bsol                 ? 
_refine.solvent_model_param_ksol                 ? 
_refine.pdbx_isotropic_thermal_model             ? 
_refine.aniso_B[1][1]                            ? 
_refine.aniso_B[2][2]                            ? 
_refine.aniso_B[3][3]                            ? 
_refine.aniso_B[1][2]                            ? 
_refine.aniso_B[1][3]                            ? 
_refine.aniso_B[2][3]                            ? 
_refine.correlation_coeff_Fo_to_Fc               ? 
_refine.correlation_coeff_Fo_to_Fc_free          ? 
_refine.overall_SU_R_Cruickshank_DPI             ? 
_refine.pdbx_overall_SU_R_free_Cruickshank_DPI   ? 
_refine.pdbx_overall_SU_R_Blow_DPI               ? 
_refine.pdbx_overall_SU_R_free_Blow_DPI          ? 
_refine.overall_SU_R_free                        ? 
_refine.pdbx_overall_ESU_R                       ? 
_refine.pdbx_overall_ESU_R_Free                  ? 
_refine.overall_SU_ML                            0.3500 
_refine.overall_SU_B                             ? 
_refine.solvent_model_details                    'FLAT BULK SOLVENT MODEL' 
_refine.pdbx_solvent_vdw_probe_radii             1.1100 
_refine.pdbx_solvent_ion_probe_radii             ? 
_refine.pdbx_solvent_shrinkage_radii             0.9000 
_refine.ls_number_parameters                     ? 
_refine.ls_number_restraints                     ? 
_refine.pdbx_starting_model                      ? 
_refine.pdbx_method_to_determine_struct          ? 
_refine.pdbx_stereochemistry_target_values       ML 
_refine.pdbx_stereochem_target_val_spec_case     ? 
_refine.overall_FOM_work_R_set                   ? 
_refine.B_iso_max                                170.780 
_refine.B_iso_min                                52.310 
_refine.pdbx_overall_phase_error                 31.9600 
_refine.occupancy_max                            ? 
_refine.occupancy_min                            ? 
# 
_refine_hist.cycle_id                     final 
_refine_hist.pdbx_refine_id               'X-RAY DIFFRACTION' 
_refine_hist.d_res_high                   2.40 
_refine_hist.d_res_low                    46.35 
_refine_hist.pdbx_number_atoms_ligand     0 
_refine_hist.number_atoms_solvent         8 
_refine_hist.number_atoms_total           1817 
_refine_hist.pdbx_number_residues_total   215 
_refine_hist.pdbx_B_iso_mean_solvent      84.61 
# 
loop_
_refine_ls_shell.d_res_high 
_refine_ls_shell.d_res_low 
_refine_ls_shell.pdbx_total_number_of_bins_used 
_refine_ls_shell.percent_reflns_obs 
_refine_ls_shell.number_reflns_R_work 
_refine_ls_shell.R_factor_all 
_refine_ls_shell.R_factor_R_work 
_refine_ls_shell.R_factor_R_free 
_refine_ls_shell.percent_reflns_R_free 
_refine_ls_shell.number_reflns_R_free 
_refine_ls_shell.R_factor_R_free_error 
_refine_ls_shell.number_reflns_all 
_refine_ls_shell.number_reflns_obs 
_refine_ls_shell.pdbx_refine_id 
2.4020 2.6437  4 100.0000 2515 ? 0.2578 0.3128 ? 154 0.0000 2669 ? 'X-RAY DIFFRACTION' 
2.6437 3.0262  4 100.0000 2567 ? 0.2506 0.3238 ? 146 0.0000 2713 ? 'X-RAY DIFFRACTION' 
3.0262 3.8124  4 100.0000 2610 ? 0.2481 0.3254 ? 135 0.0000 2745 ? 'X-RAY DIFFRACTION' 
3.8124 46.3542 4 100.0000 2742 ? 0.1926 0.2266 ? 149 0.0000 2891 ? 'X-RAY DIFFRACTION' 
# 
_reflns.entry_id                     UNNAMED 
_reflns.pdbx_diffrn_id               1 
_reflns.pdbx_ordinal                 1 
_reflns.observed_criterion_sigma_I   ? 
_reflns.observed_criterion_sigma_F   ? 
_reflns.d_resolution_low             ? 
_reflns.d_resolution_high            ? 
_reflns.number_obs                   ? 
_reflns.number_all                   ? 
_reflns.percent_possible_obs         ? 
_reflns.pdbx_Rmerge_I_obs            ? 
_reflns.pdbx_Rsym_value              ? 
_reflns.pdbx_netI_over_sigmaI        ? 
_reflns.B_iso_Wilson_estimate        ? 
_reflns.pdbx_redundancy              ? 
_reflns.pdbx_Rrim_I_all              ? 
_reflns.pdbx_Rpim_I_all              ? 
_reflns.pdbx_CC_half                 ? 
_reflns.pdbx_netI_over_av_sigmaI     ? 
_reflns.pdbx_number_measured_all     ? 
_reflns.pdbx_scaling_rejects         ? 
_reflns.pdbx_chi_squared             ? 
_reflns.Rmerge_F_all                 ? 
_reflns.Rmerge_F_obs                 ? 
_reflns.observed_criterion_F_max     ? 
_reflns.observed_criterion_F_min     ? 
_reflns.observed_criterion_I_max     ? 
_reflns.observed_criterion_I_min     ? 
_reflns.pdbx_d_res_high_opt          ? 
_reflns.pdbx_d_res_low_opt           ? 
_reflns.details                      ? 
# 
loop_
_software.pdbx_ordinal 
_software.name 
_software.version 
_software.date 
_software.type 
_software.contact_author 
_software.contact_author_email 
_software.classification 
_software.location 
_software.language 
1 xia2        ?         ?               program 'Graeme Winter ' ?                        
'data scaling'    http://www.ccp4.ac.uk/html/xia2.html      ?   
2 PHENIX      1.14_3260 ?               package 'Paul D. Adams'  PDAdams@lbl.gov          
refinement        http://www.phenix-online.org/             C++ 
3 PDB_EXTRACT 3.27      'Oct. 31, 2020' package PDB              deposit@deposit.rcsb.org 
'data extraction' http://sw-tools.pdb.org/apps/PDB_EXTRACT/ C++ 
# 
_symmetry.space_group_name_H-M   'P 42 21 2' 
_symmetry.entry_id               UNNAMED 
# 
