# Supplementary material for: Active site remodelling of a cyclodipeptide synthase redefines substrate scope
Source: Commun Chem. 2022 Aug 25;5:101. doi: 10.1038/s42004-022-00715-2 (PMC7613923; doi:10.1038/s42004-022-00715-2)
Supplement: Supplementary file 8 — Supplementary Data 5 [file 42004_2022_715_MOESM8_ESM.cif]

data_UNNAMED
# 
loop_
_atom_site.group_PDB 
_atom_site.id 
_atom_site.auth_atom_id 
_atom_site.label_atom_id 
_atom_site.label_alt_id 
_atom_site.auth_comp_id 
_atom_site.label_comp_id 
_atom_site.pdbx_auth_comp_id 
_atom_site.auth_asym_id 
_atom_site.label_asym_id 
_atom_site.auth_seq_id 
_atom_site.label_seq_id 
_atom_site.pdbx_PDB_ins_code 
_atom_site.Cartn_x 
_atom_site.Cartn_y 
_atom_site.Cartn_z 
_atom_site.occupancy 
_atom_site.B_iso_or_equiv 
_atom_site.pdbx_PDB_model_num 
_atom_site.label_entity_id 
_atom_site.type_symbol 
_atom_site.pdbx_formal_charge 
ATOM   1    N   N   . MET MET MET A A 1   1   . 19.946 67.050 -1.842  1.00 101.28 1 . N ? 
ATOM   2    CA  CA  . MET MET MET A A 1   1   . 20.565 66.090 -0.940  1.00 87.31  1 . C ? 
ATOM   3    C   C   . MET MET MET A A 1   1   . 21.887 65.597 -1.540  1.00 76.36  1 . C ? 
ATOM   4    O   O   . MET MET MET A A 1   1   . 21.895 64.894 -2.556  1.00 69.58  1 . O ? 
ATOM   5    CB  CB  . MET MET MET A A 1   1   . 19.597 64.932 -0.681  1.00 85.94  1 . C ? 
ATOM   6    CG  CG  . MET MET MET A A 1   1   . 19.820 64.122 0.563   1.00 77.25  1 . C ? 
ATOM   7    SD  SD  . MET MET MET A A 1   1   . 19.381 64.893 2.151   1.00 67.81  1 . S ? 
ATOM   8    CE  CE  . MET MET MET A A 1   1   . 18.156 63.793 2.750   1.00 63.79  1 . C ? 
ATOM   9    N   N   . GLU GLU GLU A A 2   2   . 23.005 65.983 -0.920  1.00 64.14  1 . N ? 
ATOM   10   CA  CA  . GLU GLU GLU A A 2   2   . 24.313 65.623 -1.448  1.00 73.07  1 . C ? 
ATOM   11   C   C   . GLU GLU GLU A A 2   2   . 25.315 65.442 -0.314  1.00 67.79  1 . C ? 
ATOM   12   O   O   . GLU GLU GLU A A 2   2   . 25.134 65.937 0.806   1.00 61.03  1 . O ? 
ATOM   13   CB  CB  . GLU GLU GLU A A 2   2   . 24.825 66.670 -2.447  1.00 92.65  1 . C ? 
ATOM   14   CG  CG  . GLU GLU GLU A A 2   2   . 25.901 66.165 -3.429  1.00 110.24 1 . C ? 
ATOM   15   CD  CD  . GLU GLU GLU A A 2   2   . 25.702 64.712 -3.882  1.00 114.06 1 . C ? 
ATOM   16   OE1 OE1 . GLU GLU GLU A A 2   2   . 24.584 64.354 -4.313  1.00 115.63 1 . O ? 
ATOM   17   OE2 OE2 . GLU GLU GLU A A 2   2   . 26.674 63.925 -3.817  1.00 111.62 1 . O ? 
ATOM   18   N   N   . LEU LEU LEU A A 3   3   . 26.381 64.715 -0.641  1.00 66.69  1 . N ? 
ATOM   19   CA  CA  . LEU LEU LEU A A 3   3   . 27.472 64.429 0.281   1.00 69.01  1 . C ? 
ATOM   20   C   C   . LEU LEU LEU A A 3   3   . 28.239 65.705 0.589   1.00 71.00  1 . C ? 
ATOM   21   O   O   . LEU LEU LEU A A 3   3   . 28.733 66.373 -0.327  1.00 67.84  1 . O ? 
ATOM   22   CB  CB  . LEU LEU LEU A A 3   3   . 28.391 63.392 -0.356  1.00 71.10  1 . C ? 
ATOM   23   CG  CG  . LEU LEU LEU A A 3   3   . 29.536 62.746 0.410   1.00 74.40  1 . C ? 
ATOM   24   CD1 CD1 . LEU LEU LEU A A 3   3   . 29.050 62.126 1.703   1.00 69.09  1 . C ? 
ATOM   25   CD2 CD2 . LEU LEU LEU A A 3   3   . 30.151 61.696 -0.496  1.00 75.20  1 . C ? 
ATOM   26   N   N   . HIS HIS HIS A A 4   4   . 28.337 66.083 1.847   1.00 66.76  1 . N ? 
ATOM   27   CA  CA  . HIS HIS HIS A A 4   4   . 29.001 67.365 2.166   1.00 84.63  1 . C ? 
ATOM   28   C   C   . HIS HIS HIS A A 4   4   . 30.384 67.098 2.722   1.00 88.27  1 . C ? 
ATOM   29   O   O   . HIS HIS HIS A A 4   4   . 31.237 67.944 2.480   1.00 97.94  1 . O ? 
ATOM   30   CB  CB  . HIS HIS HIS A A 4   4   . 28.226 68.215 3.167   1.00 87.93  1 . C ? 
ATOM   31   CG  CG  . HIS HIS HIS A A 4   4   . 27.142 69.048 2.585   1.00 98.33  1 . C ? 
ATOM   32   ND1 ND1 . HIS HIS HIS A A 4   4   . 26.185 68.529 1.748   1.00 99.87  1 . N ? 
ATOM   33   CD2 CD2 . HIS HIS HIS A A 4   4   . 26.849 70.355 2.735   1.00 103.07 1 . C ? 
ATOM   34   CE1 CE1 . HIS HIS HIS A A 4   4   . 25.351 69.481 1.394   1.00 102.06 1 . C ? 
ATOM   35   NE2 NE2 . HIS HIS HIS A A 4   4   . 25.734 70.609 1.989   1.00 104.38 1 . N ? 
ATOM   36   N   N   . GLN GLN GLN A A 5   5   . 30.613 65.949 3.352   1.00 89.37  1 . N ? 
ATOM   37   CA  CA  . GLN GLN GLN A A 5   5   . 31.875 65.735 4.034   1.00 86.86  1 . C ? 
ATOM   38   C   C   . GLN GLN GLN A A 5   5   . 31.948 64.290 4.518   1.00 76.61  1 . C ? 
ATOM   39   O   O   . GLN GLN GLN A A 5   5   . 30.925 63.638 4.736   1.00 67.59  1 . O ? 
ATOM   40   CB  CB  . GLN GLN GLN A A 5   5   . 32.077 66.737 5.184   1.00 88.65  1 . C ? 
ATOM   41   CG  CG  . GLN GLN GLN A A 5   5   . 33.428 66.518 5.806   1.00 97.18  1 . C ? 
ATOM   42   CD  CD  . GLN GLN GLN A A 5   5   . 34.556 66.836 4.818   1.00 107.00 1 . C ? 
ATOM   43   OE1 OE1 . GLN GLN GLN A A 5   5   . 35.139 65.921 4.206   1.00 112.73 1 . O ? 
ATOM   44   NE2 NE2 . GLN GLN GLN A A 5   5   . 34.894 68.116 4.685   1.00 110.85 1 . N ? 
ATOM   45   N   N   . ILE ILE ILE A A 6   6   . 33.132 63.704 4.646   1.00 73.14  1 . N ? 
ATOM   46   CA  CA  . ILE ILE ILE A A 6   6   . 33.346 62.259 4.733   1.00 67.80  1 . C ? 
ATOM   47   C   C   . ILE ILE ILE A A 6   6   . 34.424 61.983 5.774   1.00 66.48  1 . C ? 
ATOM   48   O   O   . ILE ILE ILE A A 6   6   . 35.512 62.564 5.705   1.00 72.62  1 . O ? 
ATOM   49   CB  CB  . ILE ILE ILE A A 6   6   . 33.784 61.659 3.378   1.00 71.06  1 . C ? 
ATOM   50   CG1 CG1 . ILE ILE ILE A A 6   6   . 32.719 61.817 2.294   1.00 69.08  1 . C ? 
ATOM   51   CG2 CG2 . ILE ILE ILE A A 6   6   . 34.152 60.179 3.514   1.00 71.69  1 . C ? 
ATOM   52   CD1 CD1 . ILE ILE ILE A A 6   6   . 33.224 61.310 0.945   1.00 68.68  1 . C ? 
ATOM   53   N   N   . ARG ARG ARG A A 7   7   . 34.147 61.073 6.709   1.00 56.75  1 . N ? 
ATOM   54   C   C   . ARG ARG ARG A A 7   7   . 35.262 59.089 7.563   1.00 55.02  1 . C ? 
ATOM   55   O   O   . ARG ARG ARG A A 7   7   . 34.267 58.374 7.720   1.00 66.10  1 . O ? 
ATOM   56   CA  CA  A ARG ARG ARG A A 7   7   . 35.162 60.605 7.645   0.50 54.29  1 . C ? 
ATOM   57   CB  CB  A ARG ARG ARG A A 7   7   . 34.873 61.049 9.083   0.50 56.15  1 . C ? 
ATOM   58   CG  CG  A ARG ARG ARG A A 7   7   . 36.078 60.860 10.024  0.50 62.84  1 . C ? 
ATOM   59   CD  CD  A ARG ARG ARG A A 7   7   . 37.390 61.393 9.426   0.50 71.43  1 . C ? 
ATOM   60   NE  NE  A ARG ARG ARG A A 7   7   . 38.412 60.353 9.301   0.50 76.29  1 . N ? 
ATOM   61   CZ  CZ  A ARG ARG ARG A A 7   7   . 39.474 60.440 8.510   0.50 72.19  1 . C ? 
ATOM   62   NH1 NH1 A ARG ARG ARG A A 7   7   . 39.665 61.526 7.779   0.50 67.40  1 . N ? 
ATOM   63   NH2 NH2 A ARG ARG ARG A A 7   7   . 40.349 59.446 8.457   0.50 77.51  1 . N ? 
ATOM   64   CA  CA  B ARG ARG ARG A A 7   7   . 35.122 60.603 7.694   0.50 54.79  1 . C ? 
ATOM   65   CB  CB  B ARG ARG ARG A A 7   7   . 34.661 60.976 9.112   0.50 54.62  1 . C ? 
ATOM   66   CG  CG  B ARG ARG ARG A A 7   7   . 35.762 61.410 10.076  0.50 63.40  1 . C ? 
ATOM   67   CD  CD  B ARG ARG ARG A A 7   7   . 35.838 60.499 11.308  0.50 65.08  1 . C ? 
ATOM   68   NE  NE  B ARG ARG ARG A A 7   7   . 34.754 60.711 12.263  0.50 63.81  1 . N ? 
ATOM   69   CZ  CZ  B ARG ARG ARG A A 7   7   . 33.800 59.820 12.521  0.50 61.48  1 . C ? 
ATOM   70   NH1 NH1 B ARG ARG ARG A A 7   7   . 33.787 58.658 11.876  0.50 64.92  1 . N ? 
ATOM   71   NH2 NH2 B ARG ARG ARG A A 7   7   . 32.852 60.091 13.413  0.50 44.74  1 . N ? 
ATOM   72   N   N   . GLY GLY GLY A A 8   8   . 36.476 58.599 7.306   1.00 57.51  1 . N ? 
ATOM   73   CA  CA  . GLY GLY GLY A A 8   8   . 36.757 57.169 7.266   1.00 58.73  1 . C ? 
ATOM   74   C   C   . GLY GLY GLY A A 8   8   . 37.115 56.609 5.896   1.00 62.38  1 . C ? 
ATOM   75   O   O   . GLY GLY GLY A A 8   8   . 37.575 55.462 5.815   1.00 63.09  1 . O ? 
ATOM   76   N   N   . CYS CYS CYS A A 9   9   . 36.930 57.366 4.824   1.00 63.39  1 . N ? 
ATOM   77   CA  CA  . CYS CYS CYS A A 9   9   . 37.308 56.916 3.485   1.00 67.07  1 . C ? 
ATOM   78   C   C   . CYS CYS CYS A A 9   9   . 37.535 58.149 2.622   1.00 69.62  1 . C ? 
ATOM   79   O   O   . CYS CYS CYS A A 9   9   . 37.481 59.282 3.109   1.00 62.36  1 . O ? 
ATOM   80   CB  CB  . CYS CYS CYS A A 9   9   . 36.243 55.980 2.893   1.00 61.96  1 . C ? 
ATOM   81   SG  SG  . CYS CYS CYS A A 9   9   . 34.726 56.794 2.433   1.00 64.37  1 . S ? 
ATOM   82   N   N   . HIS HIS HIS A A 10  10  . 37.810 57.908 1.353   1.00 73.75  1 . N ? 
ATOM   83   CA  CA  . HIS HIS HIS A A 10  10  . 38.002 59.019 0.392   1.00 81.99  1 . C ? 
ATOM   84   C   C   . HIS HIS HIS A A 10  10  . 36.741 59.140 -0.464  1.00 80.39  1 . C ? 
ATOM   85   O   O   . HIS HIS HIS A A 10  10  . 35.990 58.178 -0.539  1.00 69.53  1 . O ? 
ATOM   86   CB  CB  . HIS HIS HIS A A 10  10  . 39.262 58.751 -0.430  1.00 82.99  1 . C ? 
ATOM   87   CG  CG  . HIS HIS HIS A A 10  10  . 40.531 58.762 0.343   1.00 86.51  1 . C ? 
ATOM   88   ND1 ND1 . HIS HIS HIS A A 10  10  . 40.922 59.841 1.100   1.00 86.73  1 . N ? 
ATOM   89   CD2 CD2 . HIS HIS HIS A A 10  10  . 41.510 57.845 0.450   1.00 89.28  1 . C ? 
ATOM   90   CE1 CE1 . HIS HIS HIS A A 10  10  . 42.084 59.584 1.656   1.00 90.05  1 . C ? 
ATOM   91   NE2 NE2 . HIS HIS HIS A A 10  10  . 42.465 58.367 1.272   1.00 92.78  1 . N ? 
ATOM   92   N   N   . LYS LYS LYS A A 11  11  . 36.542 60.277 -1.101  1.00 86.27  1 . N ? 
ATOM   93   CA  CA  . LYS LYS LYS A A 11  11  . 35.313 60.525 -1.886  1.00 93.55  1 . C ? 
ATOM   94   C   C   . LYS LYS LYS A A 11  11  . 35.141 59.467 -2.958  1.00 84.97  1 . C ? 
ATOM   95   O   O   . LYS LYS LYS A A 11  11  . 34.013 59.126 -3.268  1.00 86.20  1 . O ? 
ATOM   96   CB  CB  . LYS LYS LYS A A 11  11  . 35.426 61.868 -2.605  1.00 106.91 1 . C ? 
ATOM   97   CG  CG  . LYS LYS LYS A A 11  11  . 34.556 62.991 -2.058  1.00 121.98 1 . C ? 
ATOM   98   CD  CD  . LYS LYS LYS A A 11  11  . 33.293 63.238 -2.857  1.00 128.25 1 . C ? 
ATOM   99   CE  CE  . LYS LYS LYS A A 11  11  . 32.555 64.483 -2.407  1.00 134.89 1 . C ? 
ATOM   100  NZ  NZ  . LYS LYS LYS A A 11  11  . 33.065 64.975 -1.105  1.00 132.87 1 . N ? 
ATOM   101  N   N   . ASN ASN ASN A A 12  12  . 36.239 58.991 -3.498  1.00 88.63  1 . N ? 
ATOM   102  CA  CA  . ASN ASN ASN A A 12  12  . 36.132 58.034 -4.613  1.00 91.28  1 . C ? 
ATOM   103  C   C   . ASN ASN ASN A A 12  12  . 35.579 56.718 -4.102  1.00 86.33  1 . C ? 
ATOM   104  O   O   . ASN ASN ASN A A 12  12  . 34.865 56.065 -4.847  1.00 89.90  1 . O ? 
ATOM   105  CB  CB  . ASN ASN ASN A A 12  12  . 37.469 57.858 -5.319  1.00 96.22  1 . C ? 
ATOM   106  CG  CG  . ASN ASN ASN A A 12  12  . 37.742 58.965 -6.315  1.00 101.83 1 . C ? 
ATOM   107  OD1 OD1 . ASN ASN ASN A A 12  12  . 36.882 59.801 -6.582  1.00 95.79  1 . O ? 
ATOM   108  ND2 ND2 . ASN ASN ASN A A 12  12  . 38.942 58.979 -6.867  1.00 107.45 1 . N ? 
ATOM   109  N   N   . ASP ASP ASP A A 13  13  . 35.953 56.339 -2.895  1.00 73.94  1 . N ? 
ATOM   110  CA  CA  . ASP ASP ASP A A 13  13  . 35.425 55.086 -2.366  1.00 65.67  1 . C ? 
ATOM   111  C   C   . ASP ASP ASP A A 13  13  . 33.905 55.066 -2.416  1.00 66.63  1 . C ? 
ATOM   112  O   O   . ASP ASP ASP A A 13  13  . 33.299 53.998 -2.559  1.00 68.19  1 . O ? 
ATOM   113  CB  CB  . ASP ASP ASP A A 13  13  . 35.915 54.877 -0.928  1.00 71.02  1 . C ? 
ATOM   114  CG  CG  . ASP ASP ASP A A 13  13  . 37.411 54.854 -0.842  1.00 81.56  1 . C ? 
ATOM   115  OD1 OD1 . ASP ASP ASP A A 13  13  . 38.032 54.351 -1.800  1.00 93.65  1 . O ? 
ATOM   116  OD2 OD2 . ASP ASP ASP A A 13  13  . 37.970 55.346 0.156   1.00 82.26  1 . O ? 
ATOM   117  N   N   . ILE ILE ILE A A 14  14  . 33.273 56.235 -2.321  1.00 65.16  1 . N ? 
ATOM   118  CA  CA  . ILE ILE ILE A A 14  14  . 31.818 56.301 -2.281  1.00 63.86  1 . C ? 
ATOM   119  C   C   . ILE ILE ILE A A 14  14  . 31.221 56.137 -3.682  1.00 76.55  1 . C ? 
ATOM   120  O   O   . ILE ILE ILE A A 14  14  . 30.287 55.354 -3.892  1.00 79.09  1 . O ? 
ATOM   121  CB  CB  . ILE ILE ILE A A 14  14  . 31.372 57.614 -1.621  1.00 62.06  1 . C ? 
ATOM   122  CG1 CG1 . ILE ILE ILE A A 14  14  . 31.838 57.620 -0.168  1.00 59.57  1 . C ? 
ATOM   123  CG2 CG2 . ILE ILE ILE A A 14  14  . 29.863 57.754 -1.668  1.00 70.35  1 . C ? 
ATOM   124  CD1 CD1 . ILE ILE ILE A A 14  14  . 31.378 56.368 0.576   1.00 53.72  1 . C ? 
ATOM   125  N   N   . GLU GLU GLU A A 15  15  . 31.818 56.886 -4.600  1.00 81.55  1 . N ? 
ATOM   126  CA  CA  . GLU GLU GLU A A 15  15  . 31.369 56.865 -6.003  1.00 98.21  1 . C ? 
ATOM   127  C   C   . GLU GLU GLU A A 15  15  . 31.671 55.500 -6.598  1.00 86.31  1 . C ? 
ATOM   128  O   O   . GLU GLU GLU A A 15  15  . 30.904 55.078 -7.446  1.00 105.91 1 . O ? 
ATOM   129  CB  CB  . GLU GLU GLU A A 15  15  . 31.975 58.087 -6.683  1.00 118.52 1 . C ? 
ATOM   130  CG  CG  . GLU GLU GLU A A 15  15  . 31.560 59.408 -6.043  1.00 128.36 1 . C ? 
ATOM   131  CD  CD  . GLU GLU GLU A A 15  15  . 30.101 59.640 -5.655  1.00 135.31 1 . C ? 
ATOM   132  OE1 OE1 . GLU GLU GLU A A 15  15  . 29.198 59.125 -6.348  1.00 138.53 1 . O ? 
ATOM   133  OE2 OE2 . GLU GLU GLU A A 15  15  . 29.866 60.370 -4.668  1.00 138.64 1 . O ? 
ATOM   134  N   N   . LEU LEU LEU A A 16  16  . 32.699 54.821 -6.126  1.00 72.76  1 . N ? 
ATOM   135  CA  CA  . LEU LEU LEU A A 16  16  . 32.891 53.436 -6.594  1.00 75.85  1 . C ? 
ATOM   136  C   C   . LEU LEU LEU A A 16  16  . 31.890 52.545 -5.885  1.00 71.59  1 . C ? 
ATOM   137  O   O   . LEU LEU LEU A A 16  16  . 31.954 51.348 -6.099  1.00 77.39  1 . O ? 
ATOM   138  CB  CB  . LEU LEU LEU A A 16  16  . 34.308 52.975 -6.283  1.00 77.32  1 . C ? 
ATOM   139  CG  CG  . LEU LEU LEU A A 16  16  . 35.276 52.974 -7.461  1.00 91.80  1 . C ? 
ATOM   140  CD1 CD1 . LEU LEU LEU A A 16  16  . 35.757 54.382 -7.769  1.00 92.24  1 . C ? 
ATOM   141  CD2 CD2 . LEU LEU LEU A A 16  16  . 36.453 52.056 -7.180  1.00 97.65  1 . C ? 
ATOM   142  N   N   . LYS LYS LYS A A 17  17  . 31.074 53.120 -5.008  1.00 64.69  1 . N ? 
ATOM   143  CA  CA  . LYS LYS LYS A A 17  17  . 30.018 52.366 -4.337  1.00 69.12  1 . C ? 
ATOM   144  C   C   . LYS LYS LYS A A 17  17  . 30.603 51.156 -3.609  1.00 70.79  1 . C ? 
ATOM   145  O   O   . LYS LYS LYS A A 17  17  . 30.165 50.023 -3.797  1.00 63.92  1 . O ? 
ATOM   146  CB  CB  . LYS LYS LYS A A 17  17  . 28.925 51.950 -5.333  1.00 70.19  1 . C ? 
ATOM   147  CG  CG  . LYS LYS LYS A A 17  17  . 28.124 53.113 -5.952  1.00 70.94  1 . C ? 
ATOM   148  CD  CD  . LYS LYS LYS A A 17  17  . 27.128 52.610 -7.005  1.00 78.93  1 . C ? 
ATOM   149  CE  CE  . LYS LYS LYS A A 17  17  . 26.306 53.747 -7.630  1.00 82.07  1 . C ? 
ATOM   150  NZ  NZ  . LYS LYS LYS A A 17  17  . 27.123 54.698 -8.460  1.00 86.11  1 . N ? 
ATOM   151  N   N   . LYS LYS LYS A A 18  18  . 31.617 51.412 -2.768  1.00 67.92  1 . N ? 
ATOM   152  CA  CA  . LYS LYS LYS A A 18  18  . 32.337 50.327 -2.110  1.00 67.99  1 . C ? 
ATOM   153  C   C   . LYS LYS LYS A A 18  18  . 31.545 49.699 -0.967  1.00 64.18  1 . C ? 
ATOM   154  O   O   . LYS LYS LYS A A 18  18  . 31.745 48.514 -0.675  1.00 66.59  1 . O ? 
ATOM   155  CB  CB  . LYS LYS LYS A A 18  18  . 33.688 50.825 -1.577  1.00 72.42  1 . C ? 
ATOM   156  CG  CG  . LYS LYS LYS A A 18  18  . 34.710 51.227 -2.636  1.00 80.67  1 . C ? 
ATOM   157  CD  CD  . LYS LYS LYS A A 18  18  . 36.103 51.432 -2.035  1.00 84.01  1 . C ? 
ATOM   158  CE  CE  . LYS LYS LYS A A 18  18  . 37.011 50.239 -2.276  1.00 85.48  1 . C ? 
ATOM   159  NZ  NZ  . LYS LYS LYS A A 18  18  . 38.171 50.549 -3.176  1.00 86.89  1 . N ? 
ATOM   160  N   N   . TYR TYR TYR A A 19  19  . 30.640 50.452 -0.330  1.00 55.56  1 . N ? 
ATOM   161  CA  CA  . TYR TYR TYR A A 19  19  . 30.083 50.088 0.966   1.00 52.80  1 . C ? 
ATOM   162  C   C   . TYR TYR TYR A A 19  19  . 28.563 50.013 0.942   1.00 52.54  1 . C ? 
ATOM   163  O   O   . TYR TYR TYR A A 19  19  . 27.894 50.745 0.202   1.00 55.53  1 . O ? 
ATOM   164  CB  CB  . TYR TYR TYR A A 19  19  . 30.495 51.115 2.054   1.00 51.87  1 . C ? 
ATOM   165  CG  CG  . TYR TYR TYR A A 19  19  . 31.972 51.447 2.046   1.00 58.37  1 . C ? 
ATOM   166  CD1 CD1 . TYR TYR TYR A A 19  19  . 32.916 50.480 2.364   1.00 54.43  1 . C ? 
ATOM   167  CD2 CD2 . TYR TYR TYR A A 19  19  . 32.425 52.718 1.691   1.00 54.90  1 . C ? 
ATOM   168  CE1 CE1 . TYR TYR TYR A A 19  19  . 34.273 50.761 2.333   1.00 65.19  1 . C ? 
ATOM   169  CE2 CE2 . TYR TYR TYR A A 19  19  . 33.790 53.011 1.668   1.00 54.99  1 . C ? 
ATOM   170  CZ  CZ  . TYR TYR TYR A A 19  19  . 34.704 52.022 1.980   1.00 60.15  1 . C ? 
ATOM   171  OH  OH  . TYR TYR TYR A A 19  19  . 36.054 52.284 1.960   1.00 68.47  1 . O ? 
ATOM   172  N   N   . ASN ASN ASN A A 20  20  . 28.023 49.141 1.796   1.00 50.36  1 . N ? 
ATOM   173  CA  CA  . ASN ASN ASN A A 20  20  . 26.622 49.246 2.175   1.00 47.90  1 . C ? 
ATOM   174  C   C   . ASN ASN ASN A A 20  20  . 26.449 50.418 3.131   1.00 53.60  1 . C ? 
ATOM   175  O   O   . ASN ASN ASN A A 20  20  . 27.368 50.791 3.860   1.00 49.39  1 . O ? 
ATOM   176  CB  CB  . ASN ASN ASN A A 20  20  . 26.144 47.941 2.815   1.00 53.38  1 . C ? 
ATOM   177  CG  CG  . ASN ASN ASN A A 20  20  . 26.014 46.819 1.808   1.00 65.78  1 . C ? 
ATOM   178  OD1 OD1 . ASN ASN ASN A A 20  20  . 25.712 47.057 0.640   1.00 64.23  1 . O ? 
ATOM   179  ND2 ND2 . ASN ASN ASN A A 20  20  . 26.251 45.588 2.251   1.00 66.03  1 . N ? 
ATOM   180  N   N   . ILE ILE ILE A A 21  21  . 25.258 51.004 3.129   1.00 50.16  1 . N ? 
ATOM   181  CA  CA  . ILE ILE ILE A A 21  21  . 25.019 52.283 3.784   1.00 43.43  1 . C ? 
ATOM   182  C   C   . ILE ILE ILE A A 21  21  . 23.840 52.151 4.736   1.00 43.99  1 . C ? 
ATOM   183  O   O   . ILE ILE ILE A A 21  21  . 22.769 51.691 4.334   1.00 45.60  1 . O ? 
ATOM   184  CB  CB  . ILE ILE ILE A A 21  21  . 24.738 53.385 2.743   1.00 45.78  1 . C ? 
ATOM   185  CG1 CG1 . ILE ILE ILE A A 21  21  . 25.920 53.489 1.771   1.00 47.60  1 . C ? 
ATOM   186  CG2 CG2 . ILE ILE ILE A A 21  21  . 24.447 54.699 3.439   1.00 44.87  1 . C ? 
ATOM   187  CD1 CD1 . ILE ILE ILE A A 21  21  . 25.759 54.567 0.688   1.00 46.59  1 . C ? 
ATOM   188  N   N   . GLY GLY GLY A A 22  22  . 24.041 52.552 5.991   1.00 42.16  1 . N ? 
ATOM   189  CA  CA  . GLY GLY GLY A A 22  22  . 22.949 52.662 6.947   1.00 43.71  1 . C ? 
ATOM   190  C   C   . GLY GLY GLY A A 22  22  . 22.385 54.074 6.983   1.00 41.35  1 . C ? 
ATOM   191  O   O   . GLY GLY GLY A A 22  22  . 23.119 55.055 6.850   1.00 43.08  1 . O ? 
ATOM   192  N   N   . VAL VAL VAL A A 23  23  . 21.073 54.169 7.180   1.00 42.15  1 . N ? 
ATOM   193  CA  CA  . VAL VAL VAL A A 23  23  . 20.414 55.453 7.421   1.00 38.31  1 . C ? 
ATOM   194  C   C   . VAL VAL VAL A A 23  23  . 20.101 55.526 8.916   1.00 40.33  1 . C ? 
ATOM   195  O   O   . VAL VAL VAL A A 23  23  . 19.221 54.810 9.411   1.00 41.23  1 . O ? 
ATOM   196  CB  CB  . VAL VAL VAL A A 23  23  . 19.147 55.625 6.585   1.00 39.36  1 . C ? 
ATOM   197  CG1 CG1 . VAL VAL VAL A A 23  23  . 18.518 56.974 6.898   1.00 47.31  1 . C ? 
ATOM   198  CG2 CG2 . VAL VAL VAL A A 23  23  . 19.435 55.498 5.037   1.00 38.77  1 . C ? 
ATOM   199  N   N   . ALA ALA ALA A A 24  24  . 20.803 56.399 9.631   1.00 40.58  1 . N ? 
ATOM   200  CA  CA  . ALA ALA ALA A A 24  24  . 20.795 56.407 11.103  1.00 45.74  1 . C ? 
ATOM   201  C   C   . ALA ALA ALA A A 24  24  . 19.783 57.445 11.565  1.00 41.23  1 . C ? 
ATOM   202  O   O   . ALA ALA ALA A A 24  24  . 20.044 58.648 11.500  1.00 45.66  1 . O ? 
ATOM   203  CB  CB  . ALA ALA ALA A A 24  24  . 22.183 56.710 11.653  1.00 50.49  1 . C ? 
ATOM   204  N   N   . ILE ILE ILE A A 25  25  . 18.618 56.990 12.009  1.00 36.70  1 . N ? 
ATOM   205  CA  CA  . ILE ILE ILE A A 25  25  . 17.525 57.906 12.320  1.00 39.69  1 . C ? 
ATOM   206  C   C   . ILE ILE ILE A A 25  25  . 17.612 58.290 13.788  1.00 42.95  1 . C ? 
ATOM   207  O   O   . ILE ILE ILE A A 25  25  . 17.790 57.423 14.651  1.00 42.56  1 . O ? 
ATOM   208  CB  CB  . ILE ILE ILE A A 25  25  . 16.163 57.280 11.999  1.00 40.90  1 . C ? 
ATOM   209  CG1 CG1 . ILE ILE ILE A A 25  25  . 16.036 57.044 10.491  1.00 41.99  1 . C ? 
ATOM   210  CG2 CG2 . ILE ILE ILE A A 25  25  . 15.030 58.210 12.490  1.00 39.50  1 . C ? 
ATOM   211  CD1 CD1 . ILE ILE ILE A A 25  25  . 14.971 56.064 10.133  1.00 44.50  1 . C ? 
ATOM   212  N   N   . SER SER SER A A 26  26  . 17.516 59.590 14.071  1.00 46.15  1 . N ? 
ATOM   213  CA  CA  . SER SER SER A A 26  26  . 17.426 60.096 15.445  1.00 43.65  1 . C ? 
ATOM   214  C   C   . SER SER SER A A 26  26  . 15.942 60.326 15.713  1.00 50.81  1 . C ? 
ATOM   215  O   O   . SER SER SER A A 26  26  . 15.375 61.338 15.288  1.00 46.18  1 . O ? 
ATOM   216  CB  CB  . SER SER SER A A 26  26  . 18.232 61.378 15.639  1.00 50.95  1 . C ? 
ATOM   217  OG  OG  . SER SER SER A A 26  26  . 19.608 61.198 15.362  1.00 50.51  1 . O ? 
ATOM   218  N   N   . LEU LEU LEU A A 27  27  . 15.304 59.378 16.399  1.00 50.20  1 . N ? 
ATOM   219  CA  CA  . LEU LEU LEU A A 27  27  . 13.857 59.453 16.554  1.00 56.71  1 . C ? 
ATOM   220  C   C   . LEU LEU LEU A A 27  27  . 13.497 60.615 17.468  1.00 55.50  1 . C ? 
ATOM   221  O   O   . LEU LEU LEU A A 27  27  . 14.110 60.805 18.523  1.00 56.72  1 . O ? 
ATOM   222  CB  CB  . LEU LEU LEU A A 27  27  . 13.308 58.127 17.097  1.00 59.45  1 . C ? 
ATOM   223  CG  CG  . LEU LEU LEU A A 27  27  . 11.784 57.934 17.029  1.00 63.31  1 . C ? 
ATOM   224  CD1 CD1 . LEU LEU LEU A A 27  27  . 11.431 56.462 17.056  1.00 60.16  1 . C ? 
ATOM   225  CD2 CD2 . LEU LEU LEU A A 27  27  . 11.088 58.640 18.197  1.00 73.29  1 . C ? 
ATOM   226  N   N   . GLY GLY GLY A A 28  28  . 12.504 61.399 17.058  1.00 53.80  1 . N ? 
ATOM   227  CA  CA  . GLY GLY GLY A A 28  28  . 12.142 62.585 17.806  1.00 58.11  1 . C ? 
ATOM   228  C   C   . GLY GLY GLY A A 28  28  . 12.981 63.805 17.502  1.00 59.49  1 . C ? 
ATOM   229  O   O   . GLY GLY GLY A A 28  28  . 12.674 64.887 18.008  1.00 60.12  1 . O ? 
ATOM   230  N   N   . ASN ASN ASN A A 29  29  . 14.042 63.665 16.712  1.00 48.13  1 . N ? 
ATOM   231  CA  CA  . ASN ASN ASN A A 29  29  . 14.812 64.805 16.227  1.00 50.21  1 . C ? 
ATOM   232  C   C   . ASN ASN ASN A A 29  29  . 14.029 65.429 15.080  1.00 50.04  1 . C ? 
ATOM   233  O   O   . ASN ASN ASN A A 29  29  . 13.728 64.750 14.095  1.00 46.00  1 . O ? 
ATOM   234  CB  CB  . ASN ASN ASN A A 29  29  . 16.194 64.323 15.786  1.00 50.42  1 . C ? 
ATOM   235  CG  CG  . ASN ASN ASN A A 29  29  . 17.087 65.425 15.285  1.00 55.98  1 . C ? 
ATOM   236  OD1 OD1 . ASN ASN ASN A A 29  29  . 16.685 66.251 14.471  1.00 54.25  1 . O ? 
ATOM   237  ND2 ND2 . ASN ASN ASN A A 29  29  . 18.332 65.428 15.757  1.00 58.45  1 . N ? 
ATOM   238  N   N   . LYS LYS LYS A A 30  30  . 13.701 66.715 15.195  1.00 51.59  1 . N ? 
ATOM   239  CA  CA  . LYS LYS LYS A A 30  30  . 12.760 67.292 14.244  1.00 58.02  1 . C ? 
ATOM   240  C   C   . LYS LYS LYS A A 30  30  . 13.279 67.317 12.806  1.00 58.59  1 . C ? 
ATOM   241  O   O   . LYS LYS LYS A A 30  30  . 12.475 67.506 11.887  1.00 55.50  1 . O ? 
ATOM   242  CB  CB  . LYS LYS LYS A A 30  30  . 12.356 68.696 14.696  1.00 59.87  1 . C ? 
ATOM   243  CG  CG  . LYS LYS LYS A A 30  30  . 11.039 68.692 15.488  1.00 73.51  1 . C ? 
ATOM   244  CD  CD  . LYS LYS LYS A A 30  30  . 10.714 70.056 16.100  1.00 81.96  1 . C ? 
ATOM   245  CE  CE  . LYS LYS LYS A A 30  30  . 10.462 69.953 17.604  1.00 86.22  1 . C ? 
ATOM   246  NZ  NZ  . LYS LYS LYS A A 30  30  . 10.981 71.146 18.341  1.00 91.06  1 . N ? 
ATOM   247  N   N   . TRP TRP TRP A A 31  31  . 14.579 67.115 12.571  1.00 53.82  1 . N ? 
ATOM   248  CA  CA  . TRP TRP TRP A A 31  31  . 15.038 67.021 11.184  1.00 48.48  1 . C ? 
ATOM   249  C   C   . TRP TRP TRP A A 31  31  . 14.526 65.756 10.509  1.00 50.90  1 . C ? 
ATOM   250  O   O   . TRP TRP TRP A A 31  31  . 14.376 65.721 9.275   1.00 45.87  1 . O ? 
ATOM   251  CB  CB  . TRP TRP TRP A A 31  31  . 16.571 67.068 11.113  1.00 48.84  1 . C ? 
ATOM   252  CG  CG  . TRP TRP TRP A A 31  31  . 17.131 67.189 9.695   1.00 48.66  1 . C ? 
ATOM   253  CD1 CD1 . TRP TRP TRP A A 31  31  . 17.497 68.342 9.047   1.00 53.88  1 . C ? 
ATOM   254  CD2 CD2 . TRP TRP TRP A A 31  31  . 17.395 66.116 8.776   1.00 43.08  1 . C ? 
ATOM   255  NE1 NE1 . TRP TRP TRP A A 31  31  . 17.970 68.046 7.784   1.00 46.94  1 . N ? 
ATOM   256  CE2 CE2 . TRP TRP TRP A A 31  31  . 17.921 66.687 7.598   1.00 47.37  1 . C ? 
ATOM   257  CE3 CE3 . TRP TRP TRP A A 31  31  . 17.240 64.723 8.839   1.00 46.14  1 . C ? 
ATOM   258  CZ2 CZ2 . TRP TRP TRP A A 31  31  . 18.278 65.913 6.484   1.00 50.10  1 . C ? 
ATOM   259  CZ3 CZ3 . TRP TRP TRP A A 31  31  . 17.600 63.953 7.740   1.00 41.45  1 . C ? 
ATOM   260  CH2 CH2 . TRP TRP TRP A A 31  31  . 18.109 64.552 6.573   1.00 46.40  1 . C ? 
ATOM   261  N   N   . PHE PHE PHE A A 32  32  . 14.237 64.714 11.285  1.00 42.78  1 . N ? 
ATOM   262  CA  CA  . PHE PHE PHE A A 32  32  . 13.934 63.414 10.702  1.00 42.20  1 . C ? 
ATOM   263  C   C   . PHE PHE PHE A A 32  32  . 12.441 63.273 10.413  1.00 44.01  1 . C ? 
ATOM   264  O   O   . PHE PHE PHE A A 32  32  . 11.768 62.342 10.843  1.00 45.68  1 . O ? 
ATOM   265  CB  CB  . PHE PHE PHE A A 32  32  . 14.465 62.304 11.600  1.00 43.24  1 . C ? 
ATOM   266  CG  CG  . PHE PHE PHE A A 32  32  . 15.954 62.090 11.440  1.00 48.13  1 . C ? 
ATOM   267  CD1 CD1 . PHE PHE PHE A A 32  32  . 16.438 61.222 10.470  1.00 42.62  1 . C ? 
ATOM   268  CD2 CD2 . PHE PHE PHE A A 32  32  . 16.862 62.810 12.211  1.00 48.50  1 . C ? 
ATOM   269  CE1 CE1 . PHE PHE PHE A A 32  32  . 17.805 61.036 10.291  1.00 39.12  1 . C ? 
ATOM   270  CE2 CE2 . PHE PHE PHE A A 32  32  . 18.234 62.632 12.040  1.00 48.25  1 . C ? 
ATOM   271  CZ  CZ  . PHE PHE PHE A A 32  32  . 18.705 61.739 11.082  1.00 44.56  1 . C ? 
ATOM   272  N   N   . SER SER SER A A 33  33  . 11.941 64.227 9.627   1.00 44.66  1 . N ? 
ATOM   273  CA  CA  . SER SER SER A A 33  33  . 10.653 64.077 8.970   1.00 45.28  1 . C ? 
ATOM   274  C   C   . SER SER SER A A 33  33  . 10.666 62.836 8.084   1.00 46.91  1 . C ? 
ATOM   275  O   O   . SER SER SER A A 33  33  . 11.726 62.338 7.691   1.00 51.17  1 . O ? 
ATOM   276  CB  CB  . SER SER SER A A 33  33  . 10.346 65.316 8.131   1.00 45.25  1 . C ? 
ATOM   277  OG  OG  . SER SER SER A A 33  33  . 11.264 65.394 7.051   1.00 47.13  1 . O ? 
ATOM   278  N   N   . ILE ILE ILE A A 34  34  . 9.467  62.318 7.774   1.00 40.09  1 . N ? 
ATOM   279  CA  CA  . ILE ILE ILE A A 34  34  . 9.375  61.229 6.802   1.00 42.54  1 . C ? 
ATOM   280  C   C   . ILE ILE ILE A A 34  34  . 9.936  61.679 5.458   1.00 43.39  1 . C ? 
ATOM   281  O   O   . ILE ILE ILE A A 34  34  . 10.577 60.899 4.743   1.00 42.39  1 . O ? 
ATOM   282  CB  CB  . ILE ILE ILE A A 34  34  . 7.926  60.733 6.657   1.00 48.06  1 . C ? 
ATOM   283  CG1 CG1 . ILE ILE ILE A A 34  34  . 7.503  59.928 7.884   1.00 59.27  1 . C ? 
ATOM   284  CG2 CG2 . ILE ILE ILE A A 34  34  . 7.831  59.784 5.491   1.00 48.29  1 . C ? 
ATOM   285  CD1 CD1 . ILE ILE ILE A A 34  34  . 8.114  58.546 7.945   1.00 62.04  1 . C ? 
ATOM   286  N   N   . ASP ASP ASP A A 35  35  . 9.712  62.945 5.104   1.00 44.16  1 . N ? 
ATOM   287  CA  CA  . ASP ASP ASP A A 35  35  . 10.255 63.488 3.858   1.00 45.29  1 . C ? 
ATOM   288  C   C   . ASP ASP ASP A A 35  35  . 11.776 63.427 3.846   1.00 45.28  1 . C ? 
ATOM   289  O   O   . ASP ASP ASP A A 35  35  . 12.381 63.036 2.844   1.00 45.52  1 . O ? 
ATOM   290  CB  CB  . ASP ASP ASP A A 35  35  . 9.809  64.931 3.679   1.00 48.10  1 . C ? 
ATOM   291  CG  CG  . ASP ASP ASP A A 35  35  . 8.366  65.055 3.265   1.00 55.92  1 . C ? 
ATOM   292  OD1 OD1 . ASP ASP ASP A A 35  35  . 7.899  64.238 2.459   1.00 54.61  1 . O ? 
ATOM   293  OD2 OD2 . ASP ASP ASP A A 35  35  . 7.700  65.992 3.744   1.00 66.34  1 . O ? 
ATOM   294  N   N   . ASN ASN ASN A A 36  36  . 12.418 63.844 4.949   1.00 50.85  1 . N ? 
ATOM   295  CA  CA  . ASN ASN ASN A A 36  36  . 13.880 63.859 4.985   1.00 42.86  1 . C ? 
ATOM   296  C   C   . ASN ASN ASN A A 36  36  . 14.444 62.450 5.095   1.00 50.45  1 . C ? 
ATOM   297  O   O   . ASN ASN ASN A A 36  36  . 15.502 62.153 4.526   1.00 44.16  1 . O ? 
ATOM   298  CB  CB  . ASN ASN ASN A A 36  36  . 14.376 64.729 6.140   1.00 40.43  1 . C ? 
ATOM   299  CG  CG  . ASN ASN ASN A A 36  36  . 14.453 66.186 5.757   1.00 50.76  1 . C ? 
ATOM   300  OD1 OD1 . ASN ASN ASN A A 36  36  . 14.450 66.514 4.565   1.00 47.48  1 . O ? 
ATOM   301  ND2 ND2 . ASN ASN ASN A A 36  36  . 14.506 67.071 6.749   1.00 49.31  1 . N ? 
ATOM   302  N   N   . ILE ILE ILE A A 37  37  . 13.758 61.569 5.828   1.00 42.07  1 . N ? 
ATOM   303  CA  CA  . ILE ILE ILE A A 37  37  . 14.151 60.162 5.832   1.00 40.02  1 . C ? 
ATOM   304  C   C   . ILE ILE ILE A A 37  37  . 14.065 59.581 4.429   1.00 41.77  1 . C ? 
ATOM   305  O   O   . ILE ILE ILE A A 37  37  . 14.930 58.803 4.009   1.00 44.23  1 . O ? 
ATOM   306  CB  CB  . ILE ILE ILE A A 37  37  . 13.275 59.367 6.813   1.00 40.38  1 . C ? 
ATOM   307  CG1 CG1 . ILE ILE ILE A A 37  37  . 13.591 59.759 8.259   1.00 40.72  1 . C ? 
ATOM   308  CG2 CG2 . ILE ILE ILE A A 37  37  . 13.430 57.859 6.572   1.00 40.53  1 . C ? 
ATOM   309  CD1 CD1 . ILE ILE ILE A A 37  37  . 12.456 59.367 9.210   1.00 41.86  1 . C ? 
ATOM   310  N   N   . GLU GLU GLU A A 38  38  . 12.999 59.903 3.694   1.00 41.19  1 . N ? 
ATOM   311  CA  CA  . GLU GLU GLU A A 38  38  . 12.883 59.333 2.354   1.00 41.94  1 . C ? 
ATOM   312  C   C   . GLU GLU GLU A A 38  38  . 13.995 59.844 1.457   1.00 49.63  1 . C ? 
ATOM   313  O   O   . GLU GLU GLU A A 38  38  . 14.477 59.112 0.585   1.00 46.83  1 . O ? 
ATOM   314  CB  CB  . GLU GLU GLU A A 38  38  . 11.522 59.646 1.730   1.00 42.33  1 . C ? 
ATOM   315  CG  CG  . GLU GLU GLU A A 38  38  . 11.286 58.937 0.369   1.00 51.04  1 . C ? 
ATOM   316  CD  CD  . GLU GLU GLU A A 38  38  . 11.560 59.840 -0.819  1.00 60.93  1 . C ? 
ATOM   317  OE1 OE1 . GLU GLU GLU A A 38  38  . 11.896 61.026 -0.601  1.00 56.78  1 . O ? 
ATOM   318  OE2 OE2 . GLU GLU GLU A A 38  38  . 11.456 59.360 -1.978  1.00 64.34  1 . O ? 
ATOM   319  N   N   . LYS LYS LYS A A 39  39  . 14.434 61.087 1.666   1.00 41.46  1 . N ? 
ATOM   320  CA  CA  . LYS LYS LYS A A 39  39  . 15.483 61.612 0.802   1.00 55.18  1 . C ? 
ATOM   321  C   C   . LYS LYS LYS A A 39  39  . 16.838 61.014 1.154   1.00 54.10  1 . C ? 
ATOM   322  O   O   . LYS LYS LYS A A 39  39  . 17.682 60.826 0.270   1.00 49.05  1 . O ? 
ATOM   323  CB  CB  . LYS LYS LYS A A 39  39  . 15.499 63.133 0.876   1.00 54.52  1 . C ? 
ATOM   324  CG  CG  . LYS LYS LYS A A 39  39  . 14.314 63.750 0.188   1.00 52.13  1 . C ? 
ATOM   325  CD  CD  . LYS LYS LYS A A 39  39  . 14.477 65.229 0.022   1.00 70.70  1 . C ? 
ATOM   326  CE  CE  . LYS LYS LYS A A 39  39  . 13.125 65.931 0.129   1.00 75.27  1 . C ? 
ATOM   327  NZ  NZ  . LYS LYS LYS A A 39  39  . 13.269 67.402 -0.008  1.00 80.07  1 . N ? 
ATOM   328  N   N   . LEU LEU LEU A A 40  40  . 17.075 60.721 2.435   1.00 45.26  1 . N ? 
ATOM   329  CA  CA  . LEU LEU LEU A A 40  40  . 18.282 59.988 2.788   1.00 38.28  1 . C ? 
ATOM   330  C   C   . LEU LEU LEU A A 40  40  . 18.251 58.578 2.219   1.00 42.80  1 . C ? 
ATOM   331  O   O   . LEU LEU LEU A A 40  40  . 19.290 58.043 1.814   1.00 49.31  1 . O ? 
ATOM   332  CB  CB  . LEU LEU LEU A A 40  40  . 18.440 59.932 4.311   1.00 37.73  1 . C ? 
ATOM   333  CG  CG  . LEU LEU LEU A A 40  40  . 19.016 61.166 4.984   1.00 44.62  1 . C ? 
ATOM   334  CD1 CD1 . LEU LEU LEU A A 40  40  . 19.151 60.964 6.468   1.00 40.61  1 . C ? 
ATOM   335  CD2 CD2 . LEU LEU LEU A A 40  40  . 20.376 61.537 4.364   1.00 54.48  1 . C ? 
ATOM   336  N   N   . VAL VAL VAL A A 41  41  . 17.076 57.943 2.205   1.00 43.94  1 . N ? 
ATOM   337  CA  CA  . VAL VAL VAL A A 41  41  . 16.997 56.589 1.662   1.00 44.78  1 . C ? 
ATOM   338  C   C   . VAL VAL VAL A A 41  41  . 17.211 56.610 0.157   1.00 51.73  1 . C ? 
ATOM   339  O   O   . VAL VAL VAL A A 41  41  . 17.892 55.737 -0.406  1.00 51.73  1 . O ? 
ATOM   340  CB  CB  . VAL VAL VAL A A 41  41  . 15.661 55.937 2.056   1.00 46.28  1 . C ? 
ATOM   341  CG1 CG1 . VAL VAL VAL A A 41  41  . 15.379 54.706 1.197   1.00 47.16  1 . C ? 
ATOM   342  CG2 CG2 . VAL VAL VAL A A 41  41  . 15.697 55.570 3.540   1.00 45.26  1 . C ? 
ATOM   343  N   N   . LYS LYS LYS A A 42  42  . 16.628 57.600 -0.523  1.00 48.95  1 . N ? 
ATOM   344  CA  CA  . LYS LYS LYS A A 42  42  . 16.866 57.773 -1.951  1.00 47.37  1 . C ? 
ATOM   345  C   C   . LYS LYS LYS A A 42  42  . 18.358 57.918 -2.250  1.00 47.55  1 . C ? 
ATOM   346  O   O   . LYS LYS LYS A A 42  42  . 18.891 57.243 -3.140  1.00 55.14  1 . O ? 
ATOM   347  CB  CB  . LYS LYS LYS A A 42  42  . 16.085 58.995 -2.448  1.00 48.11  1 . C ? 
ATOM   348  CG  CG  . LYS LYS LYS A A 42  42  . 15.776 58.995 -3.929  1.00 58.58  1 . C ? 
ATOM   349  CD  CD  . LYS LYS LYS A A 42  42  . 15.069 60.288 -4.372  1.00 69.41  1 . C ? 
ATOM   350  CE  CE  . LYS LYS LYS A A 42  42  . 13.575 60.090 -4.636  1.00 79.16  1 . C ? 
ATOM   351  NZ  NZ  . LYS LYS LYS A A 42  42  . 13.290 59.045 -5.658  1.00 89.57  1 . N ? 
ATOM   352  N   N   . TRP TRP TRP A A 43  43  . 19.033 58.826 -1.536  1.00 47.47  1 . N ? 
ATOM   353  CA  CA  . TRP TRP TRP A A 43  43  . 20.468 59.051 -1.729  1.00 56.14  1 . C ? 
ATOM   354  C   C   . TRP TRP TRP A A 43  43  . 21.274 57.787 -1.460  1.00 53.28  1 . C ? 
ATOM   355  O   O   . TRP TRP TRP A A 43  43  . 22.178 57.433 -2.233  1.00 57.51  1 . O ? 
ATOM   356  CB  CB  . TRP TRP TRP A A 43  43  . 20.966 60.177 -0.805  1.00 54.32  1 . C ? 
ATOM   357  CG  CG  . TRP TRP TRP A A 43  43  . 22.369 60.612 -1.139  1.00 51.60  1 . C ? 
ATOM   358  CD1 CD1 . TRP TRP TRP A A 43  43  . 22.739 61.622 -2.005  1.00 56.37  1 . C ? 
ATOM   359  CD2 CD2 . TRP TRP TRP A A 43  43  . 23.588 60.030 -0.661  1.00 49.80  1 . C ? 
ATOM   360  NE1 NE1 . TRP TRP TRP A A 43  43  . 24.110 61.719 -2.053  1.00 57.18  1 . N ? 
ATOM   361  CE2 CE2 . TRP TRP TRP A A 43  43  . 24.654 60.755 -1.242  1.00 53.08  1 . C ? 
ATOM   362  CE3 CE3 . TRP TRP TRP A A 43  43  . 23.886 58.995 0.237   1.00 54.03  1 . C ? 
ATOM   363  CZ2 CZ2 . TRP TRP TRP A A 43  43  . 25.992 60.452 -0.980  1.00 59.01  1 . C ? 
ATOM   364  CZ3 CZ3 . TRP TRP TRP A A 43  43  . 25.224 58.697 0.495   1.00 50.35  1 . C ? 
ATOM   365  CH2 CH2 . TRP TRP TRP A A 43  43  . 26.253 59.429 -0.107  1.00 53.90  1 . C ? 
ATOM   366  N   N   . SER SER SER A A 44  44  . 20.955 57.094 -0.372  1.00 47.65  1 . N ? 
ATOM   367  CA  CA  . SER SER SER A A 44  44  . 21.696 55.894 -0.014  1.00 52.31  1 . C ? 
ATOM   368  C   C   . SER SER SER A A 44  44  . 21.470 54.782 -1.017  1.00 51.21  1 . C ? 
ATOM   369  O   O   . SER SER SER A A 44  44  . 22.384 53.999 -1.297  1.00 57.99  1 . O ? 
ATOM   370  CB  CB  . SER SER SER A A 44  44  . 21.286 55.445 1.402   1.00 43.67  1 . C ? 
ATOM   371  OG  OG  . SER SER SER A A 44  44  . 21.494 56.476 2.352   1.00 44.87  1 . O ? 
ATOM   372  N   N   . LEU LEU LEU A A 45  45  . 20.268 54.695 -1.583  1.00 51.02  1 . N ? 
ATOM   373  CA  CA  . LEU LEU LEU A A 45  45  . 20.016 53.669 -2.581  1.00 56.81  1 . C ? 
ATOM   374  C   C   . LEU LEU LEU A A 45  45  . 20.838 53.906 -3.840  1.00 58.91  1 . C ? 
ATOM   375  O   O   . LEU LEU LEU A A 45  45  . 21.239 52.948 -4.503  1.00 60.93  1 . O ? 
ATOM   376  CB  CB  . LEU LEU LEU A A 45  45  . 18.520 53.620 -2.925  1.00 66.77  1 . C ? 
ATOM   377  CG  CG  . LEU LEU LEU A A 45  45  . 17.598 52.743 -2.068  1.00 62.55  1 . C ? 
ATOM   378  CD1 CD1 . LEU LEU LEU A A 45  45  . 16.125 53.097 -2.309  1.00 65.98  1 . C ? 
ATOM   379  CD2 CD2 . LEU LEU LEU A A 45  45  . 17.855 51.287 -2.376  1.00 59.95  1 . C ? 
ATOM   380  N   N   . LEU LEU LEU A A 46  46  . 21.105 55.167 -4.179  1.00 62.39  1 . N ? 
ATOM   381  CA  CA  . LEU LEU LEU A A 46  46  . 21.878 55.479 -5.379  1.00 57.91  1 . C ? 
ATOM   382  C   C   . LEU LEU LEU A A 46  46  . 23.386 55.446 -5.156  1.00 57.16  1 . C ? 
ATOM   383  O   O   . LEU LEU LEU A A 46  46  . 24.136 55.511 -6.131  1.00 63.32  1 . O ? 
ATOM   384  CB  CB  . LEU LEU LEU A A 46  46  . 21.490 56.854 -5.914  1.00 62.91  1 . C ? 
ATOM   385  CG  CG  . LEU LEU LEU A A 46  46  . 20.079 56.996 -6.478  1.00 65.72  1 . C ? 
ATOM   386  CD1 CD1 . LEU LEU LEU A A 46  46  . 19.581 58.418 -6.247  1.00 68.68  1 . C ? 
ATOM   387  CD2 CD2 . LEU LEU LEU A A 46  46  . 20.036 56.620 -7.961  1.00 72.71  1 . C ? 
ATOM   388  N   N   . HIS HIS HIS A A 47  47  . 23.855 55.351 -3.920  1.00 54.16  1 . N ? 
ATOM   389  CA  CA  . HIS HIS HIS A A 47  47  . 25.284 55.294 -3.653  1.00 59.51  1 . C ? 
ATOM   390  C   C   . HIS HIS HIS A A 47  47  . 25.718 53.982 -3.022  1.00 60.95  1 . C ? 
ATOM   391  O   O   . HIS HIS HIS A A 47  47  . 26.926 53.760 -2.849  1.00 59.39  1 . O ? 
ATOM   392  CB  CB  . HIS HIS HIS A A 47  47  . 25.701 56.465 -2.752  1.00 61.24  1 . C ? 
ATOM   393  CG  CG  . HIS HIS HIS A A 47  47  . 25.674 57.790 -3.450  1.00 68.69  1 . C ? 
ATOM   394  ND1 ND1 . HIS HIS HIS A A 47  47  . 24.533 58.559 -3.544  1.00 65.46  1 . N ? 
ATOM   395  CD2 CD2 . HIS HIS HIS A A 47  47  . 26.644 58.474 -4.102  1.00 69.10  1 . C ? 
ATOM   396  CE1 CE1 . HIS HIS HIS A A 47  47  . 24.802 59.657 -4.229  1.00 71.59  1 . C ? 
ATOM   397  NE2 NE2 . HIS HIS HIS A A 47  47  . 26.079 59.636 -4.567  1.00 70.53  1 . N ? 
ATOM   398  N   N   . THR THR THR A A 48  48  . 24.787 53.096 -2.692  1.00 59.89  1 . N ? 
ATOM   399  CA  CA  . THR THR THR A A 48  48  . 25.163 51.920 -1.929  1.00 58.05  1 . C ? 
ATOM   400  C   C   . THR THR THR A A 48  48  . 25.789 50.865 -2.823  1.00 59.26  1 . C ? 
ATOM   401  O   O   . THR THR THR A A 48  48  . 25.502 50.764 -4.027  1.00 62.47  1 . O ? 
ATOM   402  CB  CB  . THR THR THR A A 48  48  . 23.958 51.328 -1.201  1.00 59.82  1 . C ? 
ATOM   403  OG1 OG1 . THR THR THR A A 48  48  . 24.393 50.240 -0.372  1.00 58.44  1 . O ? 
ATOM   404  CG2 CG2 . THR THR THR A A 48  48  . 22.919 50.836 -2.224  1.00 55.68  1 . C ? 
ATOM   405  N   N   . LYS LYS LYS A A 49  49  . 26.677 50.078 -2.221  1.00 56.96  1 . N ? 
ATOM   406  CA  CA  . LYS LYS LYS A A 49  49  . 27.200 48.908 -2.907  1.00 66.88  1 . C ? 
ATOM   407  C   C   . LYS LYS LYS A A 49  49  . 26.086 47.921 -3.207  1.00 61.00  1 . C ? 
ATOM   408  O   O   . LYS LYS LYS A A 49  49  . 26.094 47.260 -4.246  1.00 65.09  1 . O ? 
ATOM   409  CB  CB  . LYS LYS LYS A A 49  49  . 28.282 48.243 -2.059  1.00 66.76  1 . C ? 
ATOM   410  CG  CG  . LYS LYS LYS A A 49  49  . 29.045 47.148 -2.781  1.00 77.63  1 . C ? 
ATOM   411  CD  CD  . LYS LYS LYS A A 49  49  . 29.638 46.170 -1.781  1.00 78.50  1 . C ? 
ATOM   412  CE  CE  . LYS LYS LYS A A 49  49  . 28.544 45.594 -0.895  1.00 76.42  1 . C ? 
ATOM   413  NZ  NZ  . LYS LYS LYS A A 49  49  . 28.833 44.206 -0.464  1.00 80.91  1 . N ? 
ATOM   414  N   N   . GLU GLU GLU A A 50  50  . 25.133 47.781 -2.291  1.00 67.19  1 . N ? 
ATOM   415  CA  CA  . GLU GLU GLU A A 50  50  . 24.042 46.850 -2.541  1.00 66.20  1 . C ? 
ATOM   416  C   C   . GLU GLU GLU A A 50  50  . 22.825 47.190 -1.696  1.00 64.43  1 . C ? 
ATOM   417  O   O   . GLU GLU GLU A A 50  50  . 21.721 47.354 -2.226  1.00 61.58  1 . O ? 
ATOM   418  CB  CB  . GLU GLU GLU A A 50  50  . 24.496 45.419 -2.261  1.00 73.46  1 . C ? 
ATOM   419  CG  CG  . GLU GLU GLU A A 50  50  . 23.495 44.364 -2.682  1.00 79.43  1 . C ? 
ATOM   420  CD  CD  . GLU GLU GLU A A 50  50  . 24.032 42.961 -2.504  1.00 91.64  1 . C ? 
ATOM   421  OE1 OE1 . GLU GLU GLU A A 50  50  . 25.118 42.812 -1.896  1.00 87.43  1 . O ? 
ATOM   422  OE2 OE2 . GLU GLU GLU A A 50  50  . 23.365 42.009 -2.963  1.00 101.19 1 . O ? 
ATOM   423  N   N   . TYR TYR TYR A A 51  51  . 23.015 47.308 -0.387  1.00 53.54  1 . N ? 
ATOM   424  CA  CA  . TYR TYR TYR A A 51  51  . 21.908 47.406 0.553   1.00 55.92  1 . C ? 
ATOM   425  C   C   . TYR TYR TYR A A 51  51  . 21.855 48.762 1.229   1.00 54.08  1 . C ? 
ATOM   426  O   O   . TYR TYR TYR A A 51  51  . 22.877 49.430 1.417   1.00 52.99  1 . O ? 
ATOM   427  CB  CB  . TYR TYR TYR A A 51  51  . 22.009 46.334 1.634   1.00 59.30  1 . C ? 
ATOM   428  CG  CG  . TYR TYR TYR A A 51  51  . 21.791 44.942 1.112   1.00 64.21  1 . C ? 
ATOM   429  CD1 CD1 . TYR TYR TYR A A 51  51  . 20.517 44.489 0.797   1.00 73.23  1 . C ? 
ATOM   430  CD2 CD2 . TYR TYR TYR A A 51  51  . 22.859 44.076 0.932   1.00 73.63  1 . C ? 
ATOM   431  CE1 CE1 . TYR TYR TYR A A 51  51  . 20.316 43.200 0.317   1.00 82.96  1 . C ? 
ATOM   432  CE2 CE2 . TYR TYR TYR A A 51  51  . 22.669 42.792 0.456   1.00 82.34  1 . C ? 
ATOM   433  CZ  CZ  . TYR TYR TYR A A 51  51  . 21.400 42.359 0.148   1.00 84.81  1 . C ? 
ATOM   434  OH  OH  . TYR TYR TYR A A 51  51  . 21.228 41.079 -0.324  1.00 95.33  1 . O ? 
ATOM   435  N   N   . VAL VAL VAL A A 52  52  . 20.646 49.135 1.643   1.00 49.66  1 . N ? 
ATOM   436  CA  CA  . VAL VAL VAL A A 52  52  . 20.423 50.262 2.535   1.00 45.93  1 . C ? 
ATOM   437  C   C   . VAL VAL VAL A A 52  52  . 19.772 49.724 3.809   1.00 46.95  1 . C ? 
ATOM   438  O   O   . VAL VAL VAL A A 52  52  . 18.759 49.014 3.746   1.00 45.12  1 . O ? 
ATOM   439  CB  CB  . VAL VAL VAL A A 52  52  . 19.543 51.352 1.886   1.00 49.05  1 . C ? 
ATOM   440  CG1 CG1 . VAL VAL VAL A A 52  52  . 19.362 52.518 2.857   1.00 43.25  1 . C ? 
ATOM   441  CG2 CG2 . VAL VAL VAL A A 52  52  . 20.129 51.812 0.542   1.00 52.75  1 . C ? 
ATOM   442  N   N   . ILE ILE ILE A A 53  53  . 20.360 50.038 4.956   1.00 42.34  1 . N ? 
ATOM   443  CA  CA  . ILE ILE ILE A A 53  53  . 19.890 49.535 6.244   1.00 42.37  1 . C ? 
ATOM   444  C   C   . ILE ILE ILE A A 53  53  . 19.315 50.710 7.024   1.00 43.84  1 . C ? 
ATOM   445  O   O   . ILE ILE ILE A A 53  53  . 20.019 51.685 7.315   1.00 47.36  1 . O ? 
ATOM   446  CB  CB  . ILE ILE ILE A A 53  53  . 21.014 48.841 7.029   1.00 46.89  1 . C ? 
ATOM   447  CG1 CG1 . ILE ILE ILE A A 53  53  . 21.374 47.496 6.387   1.00 53.68  1 . C ? 
ATOM   448  CG2 CG2 . ILE ILE ILE A A 53  53  . 20.581 48.600 8.472   1.00 48.83  1 . C ? 
ATOM   449  CD1 CD1 . ILE ILE ILE A A 53  53  . 22.450 47.561 5.303   1.00 53.69  1 . C ? 
ATOM   450  N   N   . ILE ILE ILE A A 54  54  . 18.033 50.645 7.341   1.00 39.10  1 . N ? 
ATOM   451  CA  CA  . ILE ILE ILE A A 54  54  . 17.373 51.725 8.072   1.00 35.52  1 . C ? 
ATOM   452  C   C   . ILE ILE ILE A A 54  54  . 17.282 51.304 9.533   1.00 42.54  1 . C ? 
ATOM   453  O   O   . ILE ILE ILE A A 54  54  . 16.830 50.190 9.834   1.00 48.44  1 . O ? 
ATOM   454  CB  CB  . ILE ILE ILE A A 54  54  . 15.985 52.011 7.484   1.00 43.80  1 . C ? 
ATOM   455  CG1 CG1 . ILE ILE ILE A A 54  54  . 16.107 52.352 5.998   1.00 47.39  1 . C ? 
ATOM   456  CG2 CG2 . ILE ILE ILE A A 54  54  . 15.319 53.148 8.235   1.00 47.39  1 . C ? 
ATOM   457  CD1 CD1 . ILE ILE ILE A A 54  54  . 14.772 52.546 5.293   1.00 46.53  1 . C ? 
ATOM   458  N   N   . TYR TYR TYR A A 55  55  . 17.716 52.173 10.439  1.00 43.82  1 . N ? 
ATOM   459  CA  CA  . TYR TYR TYR A A 55  55  . 17.685 51.822 11.847  1.00 38.39  1 . C ? 
ATOM   460  C   C   . TYR TYR TYR A A 55  55  . 17.558 53.087 12.676  1.00 43.46  1 . C ? 
ATOM   461  O   O   . TYR TYR TYR A A 55  55  . 17.700 54.205 12.180  1.00 41.66  1 . O ? 
ATOM   462  CB  CB  . TYR TYR TYR A A 55  55  . 18.932 51.015 12.242  1.00 37.66  1 . C ? 
ATOM   463  CG  CG  . TYR TYR TYR A A 55  55  . 20.223 51.808 12.151  1.00 42.17  1 . C ? 
ATOM   464  CD1 CD1 . TYR TYR TYR A A 55  55  . 20.774 52.142 10.915  1.00 53.04  1 . C ? 
ATOM   465  CD2 CD2 . TYR TYR TYR A A 55  55  . 20.889 52.206 13.287  1.00 45.15  1 . C ? 
ATOM   466  CE1 CE1 . TYR TYR TYR A A 55  55  . 21.952 52.861 10.831  1.00 50.60  1 . C ? 
ATOM   467  CE2 CE2 . TYR TYR TYR A A 55  55  . 22.053 52.923 13.219  1.00 44.79  1 . C ? 
ATOM   468  CZ  CZ  . TYR TYR TYR A A 55  55  . 22.589 53.244 11.983  1.00 55.66  1 . C ? 
ATOM   469  OH  OH  . TYR TYR TYR A A 55  55  . 23.764 53.962 11.896  1.00 56.81  1 . O ? 
ATOM   470  N   N   . ILE ILE ILE A A 56  56  . 17.301 52.889 13.963  1.00 41.33  1 . N ? 
ATOM   471  CA  CA  . ILE ILE ILE A A 56  56  . 17.186 53.978 14.928  1.00 46.46  1 . C ? 
ATOM   472  C   C   . ILE ILE ILE A A 56  56  . 18.528 54.118 15.615  1.00 49.60  1 . C ? 
ATOM   473  O   O   . ILE ILE ILE A A 56  56  . 18.965 53.201 16.321  1.00 45.62  1 . O ? 
ATOM   474  CB  CB  . ILE ILE ILE A A 56  56  . 16.095 53.699 15.971  1.00 49.79  1 . C ? 
ATOM   475  CG1 CG1 . ILE ILE ILE A A 56  56  . 14.751 53.458 15.294  1.00 52.32  1 . C ? 
ATOM   476  CG2 CG2 . ILE ILE ILE A A 56  56  . 16.018 54.839 16.947  1.00 46.46  1 . C ? 
ATOM   477  CD1 CD1 . ILE ILE ILE A A 56  56  . 14.355 54.554 14.406  1.00 55.95  1 . C ? 
ATOM   478  N   N   . ALA ALA ALA A A 57  57  . 19.172 55.266 15.435  1.00 46.91  1 . N ? 
ATOM   479  CA  CA  . ALA ALA ALA A A 57  57  . 20.518 55.448 15.961  1.00 49.08  1 . C ? 
ATOM   480  C   C   . ALA ALA ALA A A 57  57  . 20.547 56.004 17.376  1.00 56.57  1 . C ? 
ATOM   481  O   O   . ALA ALA ALA A A 57  57  . 21.467 55.672 18.142  1.00 57.13  1 . O ? 
ATOM   482  CB  CB  . ALA ALA ALA A A 57  57  . 21.321 56.367 15.042  1.00 59.04  1 . C ? 
ATOM   483  N   N   . ASP ASP ASP A A 58  58  . 19.577 56.834 17.750  1.00 52.47  1 . N ? 
ATOM   484  CA  CA  . ASP ASP ASP A A 58  58  . 19.524 57.379 19.102  1.00 68.44  1 . C ? 
ATOM   485  C   C   . ASP ASP ASP A A 58  58  . 18.092 57.813 19.387  1.00 68.35  1 . C ? 
ATOM   486  O   O   . ASP ASP ASP A A 58  58  . 17.232 57.793 18.497  1.00 66.06  1 . O ? 
ATOM   487  CB  CB  . ASP ASP ASP A A 58  58  . 20.514 58.535 19.283  1.00 75.65  1 . C ? 
ATOM   488  CG  CG  . ASP ASP ASP A A 58  58  . 20.346 59.618 18.238  1.00 81.84  1 . C ? 
ATOM   489  OD1 OD1 . ASP ASP ASP A A 58  58  . 19.469 60.491 18.421  1.00 84.06  1 . O ? 
ATOM   490  OD2 OD2 . ASP ASP ASP A A 58  58  . 21.098 59.604 17.243  1.00 85.49  1 . O ? 
ATOM   491  N   N   . SER SER SER A A 59  59  . 17.855 58.252 20.634  1.00 96.79  1 . N ? 
ATOM   492  CA  CA  . SER SER SER A A 59  59  . 16.510 58.473 21.156  1.00 101.20 1 . C ? 
ATOM   493  C   C   . SER SER SER A A 59  59  . 16.327 59.821 21.852  1.00 100.17 1 . C ? 
ATOM   494  O   O   . SER SER SER A A 59  59  . 15.294 60.033 22.498  1.00 94.65  1 . O ? 
ATOM   495  CB  CB  . SER SER SER A A 59  59  . 16.132 57.355 22.139  1.00 101.43 1 . C ? 
ATOM   496  OG  OG  . SER SER SER A A 59  59  . 17.233 56.985 22.954  1.00 101.43 1 . O ? 
ATOM   497  N   N   . ILE ILE ILE A A 60  60  . 17.289 60.727 21.758  1.00 105.59 1 . N ? 
ATOM   498  CA  CA  . ILE ILE ILE A A 60  60  . 17.185 62.004 22.457  1.00 107.56 1 . C ? 
ATOM   499  C   C   . ILE ILE ILE A A 60  60  . 16.154 62.925 21.801  1.00 109.74 1 . C ? 
ATOM   500  O   O   . ILE ILE ILE A A 60  60  . 14.943 62.738 21.955  1.00 111.04 1 . O ? 
ATOM   501  CB  CB  . ILE ILE ILE A A 60  60  . 18.554 62.678 22.535  1.00 109.06 1 . C ? 
ATOM   502  CG1 CG1 . ILE ILE ILE A A 60  60  . 19.157 62.828 21.139  1.00 111.42 1 . C ? 
ATOM   503  CG2 CG2 . ILE ILE ILE A A 60  60  . 19.482 61.861 23.412  1.00 108.47 1 . C ? 
ATOM   504  CD1 CD1 . ILE ILE ILE A A 60  60  . 18.896 64.170 20.475  1.00 115.45 1 . C ? 
ATOM   505  N   N   . LYS LYS LYS A A 70  70  . 8.110  50.996 32.877  1.00 70.83  1 . N ? 
ATOM   506  CA  CA  . LYS LYS LYS A A 70  70  . 9.284  50.580 32.111  1.00 69.74  1 . C ? 
ATOM   507  C   C   . LYS LYS LYS A A 70  70  . 9.122  49.147 31.621  1.00 55.32  1 . C ? 
ATOM   508  O   O   . LYS LYS LYS A A 70  70  . 9.000  48.208 32.421  1.00 56.69  1 . O ? 
ATOM   509  CB  CB  . LYS LYS LYS A A 70  70  . 10.553 50.711 32.953  1.00 80.75  1 . C ? 
ATOM   510  CG  CG  . LYS LYS LYS A A 70  70  . 11.826 50.884 32.131  1.00 82.47  1 . C ? 
ATOM   511  CD  CD  . LYS LYS LYS A A 70  70  . 11.821 52.189 31.341  1.00 84.81  1 . C ? 
ATOM   512  CE  CE  . LYS LYS LYS A A 70  70  . 11.848 53.413 32.240  1.00 88.50  1 . C ? 
ATOM   513  NZ  NZ  . LYS LYS LYS A A 70  70  . 11.282 54.594 31.529  1.00 81.56  1 . N ? 
ATOM   514  N   N   . LEU LEU LEU A A 71  71  . 9.124  48.974 30.300  1.00 53.44  1 . N ? 
ATOM   515  CA  CA  . LEU LEU LEU A A 71  71  . 8.749  47.699 29.707  1.00 56.09  1 . C ? 
ATOM   516  C   C   . LEU LEU LEU A A 71  71  . 9.937  46.893 29.205  1.00 54.65  1 . C ? 
ATOM   517  O   O   . LEU LEU LEU A A 71  71  . 9.739  45.808 28.664  1.00 47.47  1 . O ? 
ATOM   518  CB  CB  . LEU LEU LEU A A 71  71  . 7.761  47.925 28.564  1.00 56.08  1 . C ? 
ATOM   519  CG  CG  . LEU LEU LEU A A 71  71  . 6.634  48.916 28.849  1.00 53.31  1 . C ? 
ATOM   520  CD1 CD1 . LEU LEU LEU A A 71  71  . 5.834  49.145 27.577  1.00 57.64  1 . C ? 
ATOM   521  CD2 CD2 . LEU LEU LEU A A 71  71  . 5.745  48.416 29.958  1.00 60.99  1 . C ? 
ATOM   522  N   N   . SER SER SER A A 72  72  . 11.158 47.394 29.371  1.00 53.57  1 . N ? 
ATOM   523  CA  CA  . SER SER SER A A 72  72  . 12.362 46.673 28.995  1.00 47.57  1 . C ? 
ATOM   524  C   C   . SER SER SER A A 72  72  . 13.514 47.110 29.885  1.00 55.26  1 . C ? 
ATOM   525  O   O   . SER SER SER A A 72  72  . 13.544 48.238 30.377  1.00 56.01  1 . O ? 
ATOM   526  CB  CB  . SER SER SER A A 72  72  . 12.744 46.925 27.524  1.00 52.35  1 . C ? 
ATOM   527  OG  OG  . SER SER SER A A 72  72  . 13.805 46.068 27.141  1.00 52.74  1 . O ? 
ATOM   528  N   N   . ASP ASP ASP A A 73  73  . 14.481 46.211 30.063  1.00 61.48  1 . N ? 
ATOM   529  CA  CA  . ASP ASP ASP A A 73  73  . 15.715 46.577 30.744  1.00 60.51  1 . C ? 
ATOM   530  C   C   . ASP ASP ASP A A 73  73  . 16.620 47.412 29.853  1.00 61.34  1 . C ? 
ATOM   531  O   O   . ASP ASP ASP A A 73  73  . 17.552 48.049 30.354  1.00 56.65  1 . O ? 
ATOM   532  CB  CB  . ASP ASP ASP A A 73  73  . 16.459 45.320 31.206  1.00 66.06  1 . C ? 
ATOM   533  CG  CG  . ASP ASP ASP A A 73  73  . 15.803 44.646 32.405  1.00 72.72  1 . C ? 
ATOM   534  OD1 OD1 . ASP ASP ASP A A 73  73  . 14.916 45.251 33.052  1.00 67.39  1 . O ? 
ATOM   535  OD2 OD2 . ASP ASP ASP A A 73  73  . 16.190 43.497 32.704  1.00 77.69  1 . O ? 
ATOM   536  N   N   . SER SER SER A A 74  74  . 16.367 47.426 28.546  1.00 52.90  1 . N ? 
ATOM   537  CA  CA  . SER SER SER A A 74  74  . 17.148 48.212 27.603  1.00 56.86  1 . C ? 
ATOM   538  C   C   . SER SER SER A A 74  74  . 16.343 49.433 27.170  1.00 59.59  1 . C ? 
ATOM   539  O   O   . SER SER SER A A 74  74  . 15.189 49.310 26.750  1.00 54.54  1 . O ? 
ATOM   540  CB  CB  . SER SER SER A A 74  74  . 17.530 47.356 26.389  1.00 54.77  1 . C ? 
ATOM   541  OG  OG  . SER SER SER A A 74  74  . 17.745 48.143 25.225  1.00 56.25  1 . O ? 
ATOM   542  N   N   . HIS HIS HIS A A 75  75  . 16.942 50.611 27.276  1.00 45.73  1 . N ? 
ATOM   543  CA  CA  . HIS HIS HIS A A 75  75  . 16.235 51.798 26.817  1.00 50.98  1 . C ? 
ATOM   544  C   C   . HIS HIS HIS A A 75  75  . 16.033 51.768 25.309  1.00 51.87  1 . C ? 
ATOM   545  O   O   . HIS HIS HIS A A 75  75  . 14.959 52.137 24.817  1.00 49.84  1 . O ? 
ATOM   546  CB  CB  . HIS HIS HIS A A 75  75  . 16.981 53.067 27.219  1.00 55.02  1 . C ? 
ATOM   547  CG  CG  . HIS HIS HIS A A 75  75  . 16.357 54.314 26.675  1.00 61.69  1 . C ? 
ATOM   548  ND1 ND1 . HIS HIS HIS A A 75  75  . 15.258 54.910 27.258  1.00 65.38  1 . N ? 
ATOM   549  CD2 CD2 . HIS HIS HIS A A 75  75  . 16.674 55.076 25.602  1.00 57.27  1 . C ? 
ATOM   550  CE1 CE1 . HIS HIS HIS A A 75  75  . 14.926 55.987 26.569  1.00 60.22  1 . C ? 
ATOM   551  NE2 NE2 . HIS HIS HIS A A 75  75  . 15.769 56.111 25.559  1.00 59.87  1 . N ? 
ATOM   552  N   N   . ALA ALA ALA A A 76  76  . 17.055 51.341 24.555  1.00 54.62  1 . N ? 
ATOM   553  CA  CA  . ALA ALA ALA A A 76  76  . 16.912 51.267 23.102  1.00 51.79  1 . C ? 
ATOM   554  C   C   . ALA ALA ALA A A 76  76  . 15.807 50.298 22.717  1.00 44.71  1 . C ? 
ATOM   555  O   O   . ALA ALA ALA A A 76  76  . 15.099 50.507 21.721  1.00 43.90  1 . O ? 
ATOM   556  CB  CB  . ALA ALA ALA A A 76  76  . 18.228 50.841 22.452  1.00 55.08  1 . C ? 
ATOM   557  N   N   . GLU GLU GLU A A 77  77  . 15.660 49.217 23.477  1.00 42.24  1 . N ? 
ATOM   558  CA  CA  . GLU GLU GLU A A 77  77  . 14.591 48.271 23.179  1.00 46.36  1 . C ? 
ATOM   559  C   C   . GLU GLU GLU A A 77  77  . 13.234 48.897 23.461  1.00 53.59  1 . C ? 
ATOM   560  O   O   . GLU GLU GLU A A 77  77  . 12.303 48.757 22.657  1.00 44.28  1 . O ? 
ATOM   561  CB  CB  . GLU GLU GLU A A 77  77  . 14.784 46.982 23.976  1.00 45.21  1 . C ? 
ATOM   562  CG  CG  . GLU GLU GLU A A 77  77  . 13.618 46.006 23.921  1.00 48.07  1 . C ? 
ATOM   563  CD  CD  . GLU GLU GLU A A 77  77  . 13.415 45.344 22.554  1.00 56.82  1 . C ? 
ATOM   564  OE1 OE1 . GLU GLU GLU A A 77  77  . 14.133 45.679 21.582  1.00 57.07  1 . O ? 
ATOM   565  OE2 OE2 . GLU GLU GLU A A 77  77  . 12.513 44.489 22.452  1.00 57.98  1 . O ? 
ATOM   566  N   N   . GLU GLU GLU A A 78  78  . 13.116 49.631 24.578  1.00 48.85  1 . N ? 
ATOM   567  CA  CA  . GLU GLU GLU A A 78  78  . 11.837 50.249 24.919  1.00 50.99  1 . C ? 
ATOM   568  C   C   . GLU GLU GLU A A 78  78  . 11.431 51.260 23.859  1.00 44.59  1 . C ? 
ATOM   569  O   O   . GLU GLU GLU A A 78  78  . 10.270 51.305 23.440  1.00 49.43  1 . O ? 
ATOM   570  CB  CB  . GLU GLU GLU A A 78  78  . 11.915 50.908 26.304  1.00 57.45  1 . C ? 
ATOM   571  CG  CG  . GLU GLU GLU A A 78  78  . 10.657 51.674 26.696  1.00 55.80  1 . C ? 
ATOM   572  CD  CD  . GLU GLU GLU A A 78  78  . 10.228 51.414 28.123  1.00 61.02  1 . C ? 
ATOM   573  OE1 OE1 . GLU GLU GLU A A 78  78  . 10.946 50.692 28.838  1.00 65.75  1 . O ? 
ATOM   574  OE2 OE2 . GLU GLU GLU A A 78  78  . 9.171  51.931 28.533  1.00 68.23  1 . O ? 
ATOM   575  N   N   . VAL VAL VAL A A 79  79  . 12.395 52.044 23.375  1.00 46.15  1 . N ? 
ATOM   576  CA  CA  . VAL VAL VAL A A 79  79  . 12.129 52.978 22.291  1.00 46.97  1 . C ? 
ATOM   577  C   C   . VAL VAL VAL A A 79  79  . 11.719 52.228 21.029  1.00 42.45  1 . C ? 
ATOM   578  O   O   . VAL VAL VAL A A 79  79  . 10.804 52.647 20.313  1.00 48.31  1 . O ? 
ATOM   579  CB  CB  . VAL VAL VAL A A 79  79  . 13.363 53.863 22.056  1.00 48.74  1 . C ? 
ATOM   580  CG1 CG1 . VAL VAL VAL A A 79  79  . 13.262 54.549 20.702  1.00 50.73  1 . C ? 
ATOM   581  CG2 CG2 . VAL VAL VAL A A 79  79  . 13.507 54.861 23.188  1.00 53.51  1 . C ? 
ATOM   582  N   N   . ALA ALA ALA A A 80  80  . 12.371 51.093 20.750  1.00 42.03  1 . N ? 
ATOM   583  CA  CA  . ALA ALA ALA A A 80  80  . 12.017 50.303 19.572  1.00 44.38  1 . C ? 
ATOM   584  C   C   . ALA ALA ALA A A 80  80  . 10.571 49.834 19.621  1.00 50.93  1 . C ? 
ATOM   585  O   O   . ALA ALA ALA A A 80  80  . 9.878  49.821 18.594  1.00 48.22  1 . O ? 
ATOM   586  CB  CB  . ALA ALA ALA A A 80  80  . 12.945 49.093 19.440  1.00 49.79  1 . C ? 
ATOM   587  N   N   . ILE ILE ILE A A 81  81  . 10.097 49.406 20.788  1.00 42.72  1 . N ? 
ATOM   588  CA  CA  . ILE ILE ILE A A 81  81  . 8.748  48.849 20.812  1.00 45.91  1 . C ? 
ATOM   589  C   C   . ILE ILE ILE A A 81  81  . 7.691  49.939 20.987  1.00 48.00  1 . C ? 
ATOM   590  O   O   . ILE ILE ILE A A 81  81  . 6.562  49.786 20.511  1.00 47.36  1 . O ? 
ATOM   591  CB  CB  . ILE ILE ILE A A 81  81  . 8.614  47.771 21.900  1.00 62.65  1 . C ? 
ATOM   592  CG1 CG1 . ILE ILE ILE A A 81  81  . 8.438  48.406 23.274  1.00 61.56  1 . C ? 
ATOM   593  CG2 CG2 . ILE ILE ILE A A 81  81  . 9.813  46.839 21.894  1.00 67.12  1 . C ? 
ATOM   594  CD1 CD1 . ILE ILE ILE A A 81  81  . 7.607  47.557 24.219  1.00 62.81  1 . C ? 
ATOM   595  N   N   . ARG ARG ARG A A 82  82  . 8.019  51.024 21.688  1.00 43.57  1 . N ? 
ATOM   596  CA  CA  . ARG ARG ARG A A 82  82  . 7.049  52.091 21.889  1.00 48.71  1 . C ? 
ATOM   597  C   C   . ARG ARG ARG A A 82  82  . 6.886  52.938 20.634  1.00 51.59  1 . C ? 
ATOM   598  O   O   . ARG ARG ARG A A 82  82  . 5.762  53.290 20.261  1.00 55.91  1 . O ? 
ATOM   599  CB  CB  . ARG ARG ARG A A 82  82  . 7.482  52.980 23.051  1.00 49.40  1 . C ? 
ATOM   600  CG  CG  . ARG ARG ARG A A 82  82  . 7.110  52.463 24.431  1.00 53.38  1 . C ? 
ATOM   601  CD  CD  . ARG ARG ARG A A 82  82  . 7.159  53.610 25.421  1.00 57.85  1 . C ? 
ATOM   602  NE  NE  . ARG ARG ARG A A 82  82  . 7.089  53.147 26.801  1.00 66.62  1 . N ? 
ATOM   603  CZ  CZ  . ARG ARG ARG A A 82  82  . 5.949  52.976 27.461  1.00 72.55  1 . C ? 
ATOM   604  NH1 NH1 . ARG ARG ARG A A 82  82  . 4.796  53.214 26.852  1.00 73.13  1 . N ? 
ATOM   605  NH2 NH2 . ARG ARG ARG A A 82  82  . 5.960  52.560 28.723  1.00 76.83  1 . N ? 
ATOM   606  N   N   . TYR TYR TYR A A 83  83  . 7.992  53.291 19.980  1.00 48.32  1 . N ? 
ATOM   607  CA  CA  . TYR TYR TYR A A 83  83  . 7.922  54.268 18.896  1.00 52.59  1 . C ? 
ATOM   608  C   C   . TYR TYR TYR A A 83  83  . 8.588  53.808 17.603  1.00 56.75  1 . C ? 
ATOM   609  O   O   . TYR TYR TYR A A 83  83  . 8.164  54.208 16.512  1.00 53.91  1 . O ? 
ATOM   610  CB  CB  . TYR TYR TYR A A 83  83  . 8.543  55.589 19.355  1.00 50.10  1 . C ? 
ATOM   611  CG  CG  . TYR TYR TYR A A 83  83  . 8.023  56.050 20.703  1.00 61.69  1 . C ? 
ATOM   612  CD1 CD1 . TYR TYR TYR A A 83  83  . 6.704  56.465 20.855  1.00 64.72  1 . C ? 
ATOM   613  CD2 CD2 . TYR TYR TYR A A 83  83  . 8.842  56.048 21.825  1.00 62.63  1 . C ? 
ATOM   614  CE1 CE1 . TYR TYR TYR A A 83  83  . 6.220  56.877 22.079  1.00 70.15  1 . C ? 
ATOM   615  CE2 CE2 . TYR TYR TYR A A 83  83  . 8.363  56.456 23.062  1.00 68.48  1 . C ? 
ATOM   616  CZ  CZ  . TYR TYR TYR A A 83  83  . 7.053  56.869 23.181  1.00 74.14  1 . C ? 
ATOM   617  OH  OH  . TYR TYR TYR A A 83  83  . 6.577  57.276 24.407  1.00 81.43  1 . O ? 
ATOM   618  N   N   . GLY GLY GLY A A 84  84  . 9.635  52.987 17.707  1.00 51.48  1 . N ? 
ATOM   619  CA  CA  . GLY GLY GLY A A 84  84  . 10.367 52.581 16.514  1.00 47.16  1 . C ? 
ATOM   620  C   C   . GLY GLY GLY A A 84  84  . 9.524  51.777 15.545  1.00 53.18  1 . C ? 
ATOM   621  O   O   . GLY GLY GLY A A 84  84  . 9.626  51.947 14.327  1.00 56.27  1 . O ? 
ATOM   622  N   N   . ARG ARG ARG A A 85  85  . 8.681  50.885 16.064  1.00 53.26  1 . N ? 
ATOM   623  CA  CA  . ARG ARG ARG A A 85  85  . 7.863  50.069 15.177  1.00 50.03  1 . C ? 
ATOM   624  C   C   . ARG ARG ARG A A 85  85  . 6.906  50.935 14.356  1.00 58.06  1 . C ? 
ATOM   625  O   O   . ARG ARG ARG A A 85  85  . 6.770  50.746 13.139  1.00 56.29  1 . O ? 
ATOM   626  CB  CB  . ARG ARG ARG A A 85  85  . 7.102  49.014 15.980  1.00 53.00  1 . C ? 
ATOM   627  CG  CG  . ARG ARG ARG A A 85  85  . 6.445  47.960 15.099  1.00 69.09  1 . C ? 
ATOM   628  CD  CD  . ARG ARG ARG A A 85  85  . 5.776  46.860 15.914  1.00 76.41  1 . C ? 
ATOM   629  NE  NE  . ARG ARG ARG A A 85  85  . 5.084  45.898 15.058  1.00 83.47  1 . N ? 
ATOM   630  CZ  CZ  . ARG ARG ARG A A 85  85  . 3.851  46.068 14.588  1.00 86.35  1 . C ? 
ATOM   631  NH1 NH1 . ARG ARG ARG A A 85  85  . 3.168  47.164 14.897  1.00 81.92  1 . N ? 
ATOM   632  NH2 NH2 . ARG ARG ARG A A 85  85  . 3.296  45.143 13.813  1.00 87.15  1 . N ? 
ATOM   633  N   N   . ASN ASN ASN A A 86  86  . 6.245  51.903 15.002  1.00 56.83  1 . N ? 
ATOM   634  CA  CA  . ASN ASN ASN A A 86  86  . 5.325  52.785 14.284  1.00 56.25  1 . C ? 
ATOM   635  C   C   . ASN ASN ASN A A 86  86  . 6.053  53.624 13.242  1.00 54.55  1 . C ? 
ATOM   636  O   O   . ASN ASN ASN A A 86  86  . 5.524  53.874 12.150  1.00 52.30  1 . O ? 
ATOM   637  CB  CB  . ASN ASN ASN A A 86  86  . 4.597  53.710 15.260  1.00 64.71  1 . C ? 
ATOM   638  CG  CG  . ASN ASN ASN A A 86  86  . 3.545  52.994 16.078  1.00 73.64  1 . C ? 
ATOM   639  OD1 OD1 . ASN ASN ASN A A 86  86  . 3.588  51.776 16.242  1.00 74.34  1 . O ? 
ATOM   640  ND2 ND2 . ASN ASN ASN A A 86  86  . 2.591  53.756 16.607  1.00 81.41  1 . N ? 
ATOM   641  N   N   . LEU LEU LEU A A 87  87  . 7.253  54.104 13.572  1.00 52.30  1 . N ? 
ATOM   642  CA  CA  . LEU LEU LEU A A 87  87  . 8.033  54.847 12.585  1.00 48.37  1 . C ? 
ATOM   643  C   C   . LEU LEU LEU A A 87  87  . 8.334  53.983 11.368  1.00 50.61  1 . C ? 
ATOM   644  O   O   . LEU LEU LEU A A 87  87  . 8.165  54.419 10.218  1.00 47.50  1 . O ? 
ATOM   645  CB  CB  . LEU LEU LEU A A 87  87  . 9.327  55.348 13.212  1.00 45.23  1 . C ? 
ATOM   646  CG  CG  . LEU LEU LEU A A 87  87  . 10.220 56.155 12.279  1.00 43.96  1 . C ? 
ATOM   647  CD1 CD1 . LEU LEU LEU A A 87  87  . 9.415  57.315 11.700  1.00 49.25  1 . C ? 
ATOM   648  CD2 CD2 . LEU LEU LEU A A 87  87  . 11.462 56.658 12.992  1.00 44.96  1 . C ? 
ATOM   649  N   N   . PHE PHE PHE A A 88  88  . 8.777  52.746 11.609  1.00 47.04  1 . N ? 
ATOM   650  CA  CA  . PHE PHE PHE A A 88  88  . 9.168  51.851 10.525  1.00 49.84  1 . C ? 
ATOM   651  C   C   . PHE PHE PHE A A 88  88  . 7.992  51.542 9.612   1.00 53.48  1 . C ? 
ATOM   652  O   O   . PHE PHE PHE A A 88  88  . 8.162  51.371 8.396   1.00 48.04  1 . O ? 
ATOM   653  CB  CB  . PHE PHE PHE A A 88  88  . 9.737  50.550 11.103  1.00 50.62  1 . C ? 
ATOM   654  CG  CG  . PHE PHE PHE A A 88  88  . 11.209 50.608 11.436  1.00 48.41  1 . C ? 
ATOM   655  CD1 CD1 . PHE PHE PHE A A 88  88  . 11.885 51.813 11.473  1.00 41.93  1 . C ? 
ATOM   656  CD2 CD2 . PHE PHE PHE A A 88  88  . 11.910 49.439 11.724  1.00 54.69  1 . C ? 
ATOM   657  CE1 CE1 . PHE PHE PHE A A 88  88  . 13.237 51.865 11.765  1.00 46.18  1 . C ? 
ATOM   658  CE2 CE2 . PHE PHE PHE A A 88  88  . 13.264 49.474 12.017  1.00 46.23  1 . C ? 
ATOM   659  CZ  CZ  . PHE PHE PHE A A 88  88  . 13.934 50.698 12.037  1.00 42.40  1 . C ? 
ATOM   660  N   N   . ILE ILE ILE A A 89  89  . 6.793  51.441 10.182  1.00 53.34  1 . N ? 
ATOM   661  CA  CA  . ILE ILE ILE A A 89  89  . 5.606  51.182 9.376   1.00 56.34  1 . C ? 
ATOM   662  C   C   . ILE ILE ILE A A 89  89  . 5.314  52.365 8.464   1.00 60.32  1 . C ? 
ATOM   663  O   O   . ILE ILE ILE A A 89  89  . 4.934  52.197 7.297   1.00 51.19  1 . O ? 
ATOM   664  CB  CB  . ILE ILE ILE A A 89  89  . 4.408  50.877 10.289  1.00 59.69  1 . C ? 
ATOM   665  CG1 CG1 . ILE ILE ILE A A 89  89  . 4.442  49.413 10.754  1.00 70.94  1 . C ? 
ATOM   666  CG2 CG2 . ILE ILE ILE A A 89  89  . 3.088  51.269 9.605   1.00 56.39  1 . C ? 
ATOM   667  CD1 CD1 . ILE ILE ILE A A 89  89  . 4.604  48.391 9.622   1.00 77.71  1 . C ? 
ATOM   668  N   N   . LYS LYS LYS A A 90  90  . 5.452  53.581 8.992   1.00 55.22  1 . N ? 
ATOM   669  CA  CA  . LYS LYS LYS A A 90  90  . 5.245  54.762 8.167   1.00 55.95  1 . C ? 
ATOM   670  C   C   . LYS LYS LYS A A 90  90  . 6.289  54.830 7.059   1.00 51.82  1 . C ? 
ATOM   671  O   O   . LYS LYS LYS A A 90  90  . 5.958  55.084 5.897   1.00 50.69  1 . O ? 
ATOM   672  CB  CB  . LYS LYS LYS A A 90  90  . 5.280  56.018 9.041   1.00 56.17  1 . C ? 
ATOM   673  CG  CG  . LYS LYS LYS A A 90  90  . 3.917  56.660 9.247   1.00 65.92  1 . C ? 
ATOM   674  CD  CD  . LYS LYS LYS A A 90  90  . 3.779  57.268 10.648  1.00 71.88  1 . C ? 
ATOM   675  CE  CE  . LYS LYS LYS A A 90  90  . 4.640  58.511 10.814  1.00 76.22  1 . C ? 
ATOM   676  NZ  NZ  . LYS LYS LYS A A 90  90  . 4.590  59.056 12.206  1.00 80.96  1 . N ? 
ATOM   677  N   N   . ILE ILE ILE A A 91  91  . 7.558  54.573 7.398   1.00 46.32  1 . N ? 
ATOM   678  CA  CA  . ILE ILE ILE A A 91  91  . 8.629  54.617 6.401   1.00 51.42  1 . C ? 
ATOM   679  C   C   . ILE ILE ILE A A 91  91  . 8.362  53.616 5.284   1.00 53.80  1 . C ? 
ATOM   680  O   O   . ILE ILE ILE A A 91  91  . 8.507  53.927 4.089   1.00 50.09  1 . O ? 
ATOM   681  CB  CB  . ILE ILE ILE A A 91  91  . 9.993  54.353 7.062   1.00 49.70  1 . C ? 
ATOM   682  CG1 CG1 . ILE ILE ILE A A 91  91  . 10.377 55.486 8.013   1.00 47.06  1 . C ? 
ATOM   683  CG2 CG2 . ILE ILE ILE A A 91  91  . 11.065 54.168 5.982   1.00 48.31  1 . C ? 
ATOM   684  CD1 CD1 . ILE ILE ILE A A 91  91  . 11.707 55.236 8.748   1.00 47.68  1 . C ? 
ATOM   685  N   N   . LYS LYS LYS A A 92  92  . 7.974  52.392 5.654   1.00 49.91  1 . N ? 
ATOM   686  CA  CA  . LYS LYS LYS A A 92  92  . 7.730  51.367 4.640   1.00 57.16  1 . C ? 
ATOM   687  C   C   . LYS LYS LYS A A 92  92  . 6.604  51.765 3.706   1.00 57.70  1 . C ? 
ATOM   688  O   O   . LYS LYS LYS A A 92  92  . 6.689  51.557 2.489   1.00 54.34  1 . O ? 
ATOM   689  CB  CB  . LYS LYS LYS A A 92  92  . 7.407  50.018 5.291   1.00 60.80  1 . C ? 
ATOM   690  CG  CG  . LYS LYS LYS A A 92  92  . 8.579  49.417 6.010   1.00 63.99  1 . C ? 
ATOM   691  CD  CD  . LYS LYS LYS A A 92  92  . 8.158  48.418 7.063   1.00 74.18  1 . C ? 
ATOM   692  CE  CE  . LYS LYS LYS A A 92  92  . 8.632  47.022 6.684   1.00 83.13  1 . C ? 
ATOM   693  NZ  NZ  . LYS LYS LYS A A 92  92  . 8.905  46.190 7.895   1.00 80.24  1 . N ? 
ATOM   694  N   N   . GLU GLU GLU A A 93  93  . 5.521  52.294 4.270   1.00 52.61  1 . N ? 
ATOM   695  CA  CA  . GLU GLU GLU A A 93  93  . 4.415  52.750 3.445   1.00 54.57  1 . C ? 
ATOM   696  C   C   . GLU GLU GLU A A 93  93  . 4.880  53.806 2.448   1.00 53.73  1 . C ? 
ATOM   697  O   O   . GLU GLU GLU A A 93  93  . 4.616  53.699 1.240   1.00 53.57  1 . O ? 
ATOM   698  CB  CB  . GLU GLU GLU A A 93  93  . 3.298  53.291 4.332   1.00 58.80  1 . C ? 
ATOM   699  CG  CG  . GLU GLU GLU A A 93  93  . 1.989  53.477 3.607   1.00 74.74  1 . C ? 
ATOM   700  CD  CD  . GLU GLU GLU A A 93  93  . 0.785  53.548 4.536   1.00 83.19  1 . C ? 
ATOM   701  OE1 OE1 . GLU GLU GLU A A 93  93  . 0.935  53.301 5.759   1.00 78.98  1 . O ? 
ATOM   702  OE2 OE2 . GLU GLU GLU A A 93  93  . -0.318 53.852 4.026   1.00 91.29  1 . O ? 
ATOM   703  N   N   . ARG ARG ARG A A 94  94  . 5.593  54.830 2.935   1.00 46.63  1 . N ? 
ATOM   704  CA  CA  . ARG ARG ARG A A 94  94  . 6.123  55.854 2.034   1.00 52.39  1 . C ? 
ATOM   705  C   C   . ARG ARG ARG A A 94  94  . 7.015  55.236 0.966   1.00 57.18  1 . C ? 
ATOM   706  O   O   . ARG ARG ARG A A 94  94  . 6.956  55.620 -0.213  1.00 55.00  1 . O ? 
ATOM   707  CB  CB  . ARG ARG ARG A A 94  94  . 6.899  56.907 2.830   1.00 50.08  1 . C ? 
ATOM   708  CG  CG  . ARG ARG ARG A A 94  94  . 7.679  57.930 2.001   1.00 51.99  1 . C ? 
ATOM   709  CD  CD  . ARG ARG ARG A A 94  94  . 6.761  58.826 1.197   1.00 48.57  1 . C ? 
ATOM   710  NE  NE  . ARG ARG ARG A A 94  94  . 7.495  59.799 0.387   1.00 48.50  1 . N ? 
ATOM   711  CZ  CZ  . ARG ARG ARG A A 94  94  . 7.821  61.035 0.778   1.00 57.40  1 . C ? 
ATOM   712  NH1 NH1 . ARG ARG ARG A A 94  94  . 7.468  61.490 1.980   1.00 47.52  1 . N ? 
ATOM   713  NH2 NH2 . ARG ARG ARG A A 94  94  . 8.494  61.832 -0.050  1.00 55.03  1 . N ? 
ATOM   714  N   N   . VAL VAL VAL A A 95  95  . 7.847  54.278 1.363   1.00 47.00  1 . N ? 
ATOM   715  CA  CA  . VAL VAL VAL A A 95  95  . 8.791  53.675 0.434   1.00 50.93  1 . C ? 
ATOM   716  C   C   . VAL VAL VAL A A 95  95  . 8.056  52.888 -0.643  1.00 54.50  1 . C ? 
ATOM   717  O   O   . VAL VAL VAL A A 95  95  . 8.370  52.997 -1.836  1.00 58.93  1 . O ? 
ATOM   718  CB  CB  . VAL VAL VAL A A 95  95  . 9.793  52.795 1.207   1.00 53.66  1 . C ? 
ATOM   719  CG1 CG1 . VAL VAL VAL A A 95  95  . 10.472 51.804 0.267   1.00 56.90  1 . C ? 
ATOM   720  CG2 CG2 . VAL VAL VAL A A 95  95  . 10.819 53.664 1.905   1.00 54.95  1 . C ? 
ATOM   721  N   N   . SER SER SER A A 96  96  . 7.050  52.098 -0.253  1.00 50.14  1 . N ? 
ATOM   722  CA  CA  . SER SER SER A A 96  96  . 6.342  51.301 -1.244  1.00 55.62  1 . C ? 
ATOM   723  C   C   . SER SER SER A A 96  96  . 5.592  52.163 -2.249  1.00 59.21  1 . C ? 
ATOM   724  O   O   . SER SER SER A A 96  96  . 5.192  51.655 -3.303  1.00 59.92  1 . O ? 
ATOM   725  CB  CB  . SER SER SER A A 96  96  . 5.366  50.352 -0.561  1.00 61.93  1 . C ? 
ATOM   726  OG  OG  . SER SER SER A A 96  96  . 4.185  51.034 -0.182  1.00 66.89  1 . O ? 
ATOM   727  N   N   . LEU LEU LEU A A 97  97  . 5.387  53.448 -1.953  1.00 56.34  1 . N ? 
ATOM   728  CA  CA  . LEU LEU LEU A A 97  97  . 4.733  54.352 -2.891  1.00 59.40  1 . C ? 
ATOM   729  C   C   . LEU LEU LEU A A 97  97  . 5.710  55.164 -3.727  1.00 62.04  1 . C ? 
ATOM   730  O   O   . LEU LEU LEU A A 97  97  . 5.309  55.707 -4.758  1.00 62.40  1 . O ? 
ATOM   731  CB  CB  . LEU LEU LEU A A 97  97  . 3.817  55.327 -2.140  1.00 56.58  1 . C ? 
ATOM   732  CG  CG  . LEU LEU LEU A A 97  97  . 2.636  54.706 -1.399  1.00 60.74  1 . C ? 
ATOM   733  CD1 CD1 . LEU LEU LEU A A 97  97  . 1.905  55.767 -0.610  1.00 66.06  1 . C ? 
ATOM   734  CD2 CD2 . LEU LEU LEU A A 97  97  . 1.698  54.045 -2.389  1.00 57.14  1 . C ? 
ATOM   735  N   N   . SER SER SER A A 98  98  . 6.970  55.269 -3.307  1.00 59.34  1 . N ? 
ATOM   736  CA  CA  . SER SER SER A A 98  98  . 7.937  56.133 -3.975  1.00 66.34  1 . C ? 
ATOM   737  C   C   . SER SER SER A A 98  98  . 9.023  55.370 -4.725  1.00 67.70  1 . C ? 
ATOM   738  O   O   . SER SER SER A A 98  98  . 9.675  55.948 -5.599  1.00 74.81  1 . O ? 
ATOM   739  CB  CB  . SER SER SER A A 98  98  . 8.623  57.064 -2.953  1.00 65.83  1 . C ? 
ATOM   740  OG  OG  . SER SER SER A A 98  98  . 7.695  57.657 -2.075  1.00 64.93  1 . O ? 
ATOM   741  N   N   . PHE PHE PHE A A 99  99  . 9.252  54.104 -4.400  1.00 54.22  1 . N ? 
ATOM   742  CA  CA  . PHE PHE PHE A A 99  99  . 10.334 53.344 -5.001  1.00 54.47  1 . C ? 
ATOM   743  C   C   . PHE PHE PHE A A 99  99  . 9.780  52.118 -5.709  1.00 59.14  1 . C ? 
ATOM   744  O   O   . PHE PHE PHE A A 99  99  . 8.684  51.631 -5.414  1.00 63.68  1 . O ? 
ATOM   745  CB  CB  . PHE PHE PHE A A 99  99  . 11.369 52.916 -3.957  1.00 54.88  1 . C ? 
ATOM   746  CG  CG  . PHE PHE PHE A A 99  99  . 12.007 54.070 -3.233  1.00 57.40  1 . C ? 
ATOM   747  CD1 CD1 . PHE PHE PHE A A 99  99  . 13.064 54.756 -3.799  1.00 62.14  1 . C ? 
ATOM   748  CD2 CD2 . PHE PHE PHE A A 99  99  . 11.541 54.471 -2.001  1.00 65.31  1 . C ? 
ATOM   749  CE1 CE1 . PHE PHE PHE A A 99  99  . 13.650 55.815 -3.142  1.00 67.80  1 . C ? 
ATOM   750  CE2 CE2 . PHE PHE PHE A A 99  99  . 12.128 55.527 -1.329  1.00 69.45  1 . C ? 
ATOM   751  CZ  CZ  . PHE PHE PHE A A 99  99  . 13.178 56.201 -1.901  1.00 68.71  1 . C ? 
ATOM   752  N   N   . SER SER SER A A 100 100 . 10.560 51.628 -6.657  1.00 58.86  1 . N ? 
ATOM   753  CA  CA  . SER SER SER A A 100 100 . 10.170 50.443 -7.382  1.00 63.30  1 . C ? 
ATOM   754  C   C   . SER SER SER A A 100 100 . 10.343 49.205 -6.513  1.00 62.54  1 . C ? 
ATOM   755  O   O   . SER SER SER A A 100 100 . 11.076 49.198 -5.518  1.00 59.58  1 . O ? 
ATOM   756  CB  CB  . SER SER SER A A 100 100 . 10.994 50.307 -8.659  1.00 74.68  1 . C ? 
ATOM   757  OG  OG  . SER SER SER A A 100 100 . 12.356 50.116 -8.323  1.00 76.05  1 . O ? 
ATOM   758  N   N   . GLN GLN GLN A A 101 101 . 9.623  48.154 -6.903  1.00 63.48  1 . N ? 
ATOM   759  CA  CA  . GLN GLN GLN A A 101 101 . 9.710  46.858 -6.241  1.00 61.79  1 . C ? 
ATOM   760  C   C   . GLN GLN GLN A A 101 101 . 11.154 46.390 -6.097  1.00 62.79  1 . C ? 
ATOM   761  O   O   . GLN GLN GLN A A 101 101 . 11.555 45.885 -5.039  1.00 65.38  1 . O ? 
ATOM   762  CB  CB  . GLN GLN GLN A A 101 101 . 8.903  45.854 -7.056  1.00 73.77  1 . C ? 
ATOM   763  CG  CG  . GLN GLN GLN A A 101 101 . 7.971  44.960 -6.292  1.00 80.42  1 . C ? 
ATOM   764  CD  CD  . GLN GLN GLN A A 101 101 . 7.113  44.138 -7.248  1.00 88.01  1 . C ? 
ATOM   765  OE1 OE1 . GLN GLN GLN A A 101 101 . 7.509  43.053 -7.665  1.00 92.71  1 . O ? 
ATOM   766  NE2 NE2 . GLN GLN GLN A A 101 101 . 5.945  44.664 -7.612  1.00 91.60  1 . N ? 
ATOM   767  N   N   . ASP ASP ASP A A 102 102 . 11.957 46.548 -7.149  1.00 63.96  1 . N ? 
ATOM   768  CA  CA  . ASP ASP ASP A A 102 102 . 13.328 46.060 -7.069  1.00 68.04  1 . C ? 
ATOM   769  C   C   . ASP ASP ASP A A 102 102 . 14.200 46.964 -6.202  1.00 63.11  1 . C ? 
ATOM   770  O   O   . ASP ASP ASP A A 102 102 . 15.155 46.485 -5.574  1.00 61.21  1 . O ? 
ATOM   771  CB  CB  . ASP ASP ASP A A 102 102 . 13.910 45.904 -8.470  1.00 82.73  1 . C ? 
ATOM   772  CG  CG  . ASP ASP ASP A A 102 102 . 13.265 44.758 -9.240  1.00 95.01  1 . C ? 
ATOM   773  OD2 OD2 . ASP ASP ASP A A 102 102 . 12.642 45.011 -10.295 1.00 103.74 1 . O ? 
ATOM   774  OD1 OD1 . ASP ASP ASP A A 102 102 . 13.363 43.604 -8.771  1.00 100.69 1 . O ? 
ATOM   775  N   N   . GLU GLU GLU A A 103 103 . 13.886 48.260 -6.132  1.00 61.04  1 . N ? 
ATOM   776  CA  CA  . GLU GLU GLU A A 103 103 . 14.567 49.116 -5.156  1.00 61.56  1 . C ? 
ATOM   777  C   C   . GLU GLU GLU A A 103 103 . 14.177 48.751 -3.730  1.00 61.76  1 . C ? 
ATOM   778  O   O   . GLU GLU GLU A A 103 103 . 15.027 48.740 -2.829  1.00 64.15  1 . O ? 
ATOM   779  CB  CB  . GLU GLU GLU A A 103 103 . 14.249 50.586 -5.436  1.00 68.64  1 . C ? 
ATOM   780  CG  CG  . GLU GLU GLU A A 103 103 . 15.040 51.178 -6.596  1.00 83.68  1 . C ? 
ATOM   781  CD  CD  . GLU GLU GLU A A 103 103 . 14.746 52.651 -6.823  1.00 96.59  1 . C ? 
ATOM   782  OE1 OE1 . GLU GLU GLU A A 103 103 . 15.554 53.489 -6.369  1.00 101.12 1 . O ? 
ATOM   783  OE2 OE2 . GLU GLU GLU A A 103 103 . 13.720 52.972 -7.464  1.00 100.56 1 . O ? 
ATOM   784  N   N   . GLN GLN GLN A A 104 104 . 12.892 48.475 -3.495  1.00 57.69  1 . N ? 
ATOM   785  CA  CA  . GLN GLN GLN A A 104 104 . 12.437 48.147 -2.147  1.00 52.99  1 . C ? 
ATOM   786  C   C   . GLN GLN GLN A A 104 104 . 13.109 46.895 -1.606  1.00 57.19  1 . C ? 
ATOM   787  O   O   . GLN GLN GLN A A 104 104 . 13.238 46.742 -0.387  1.00 57.19  1 . O ? 
ATOM   788  CB  CB  . GLN GLN GLN A A 104 104 . 10.924 47.938 -2.124  1.00 56.37  1 . C ? 
ATOM   789  CG  CG  . GLN GLN GLN A A 104 104 . 10.083 49.179 -2.317  1.00 50.35  1 . C ? 
ATOM   790  CD  CD  . GLN GLN GLN A A 104 104 . 8.650  48.813 -2.599  1.00 60.71  1 . C ? 
ATOM   791  OE1 OE1 . GLN GLN GLN A A 104 104 . 8.032  48.077 -1.832  1.00 68.17  1 . O ? 
ATOM   792  NE2 NE2 . GLN GLN GLN A A 104 104 . 8.116  49.300 -3.709  1.00 63.71  1 . N ? 
ATOM   793  N   N   . ALA ALA ALA A A 105 105 . 13.509 45.977 -2.488  1.00 58.45  1 . N ? 
ATOM   794  CA  CA  . ALA ALA ALA A A 105 105 . 14.167 44.754 -2.054  1.00 65.65  1 . C ? 
ATOM   795  C   C   . ALA ALA ALA A A 105 105 . 15.569 45.012 -1.532  1.00 64.22  1 . C ? 
ATOM   796  O   O   . ALA ALA ALA A A 105 105 . 16.148 44.122 -0.900  1.00 66.62  1 . O ? 
ATOM   797  CB  CB  . ALA ALA ALA A A 105 105 . 14.218 43.741 -3.197  1.00 71.84  1 . C ? 
ATOM   798  N   N   . LYS LYS LYS A A 106 106 . 16.117 46.203 -1.770  1.00 58.68  1 . N ? 
ATOM   799  CA  CA  . LYS LYS LYS A A 106 106 . 17.443 46.563 -1.287  1.00 60.67  1 . C ? 
ATOM   800  C   C   . LYS LYS LYS A A 106 106 . 17.428 47.112 0.136   1.00 56.48  1 . C ? 
ATOM   801  O   O   . LYS LYS LYS A A 106 106 . 18.497 47.327 0.718   1.00 53.48  1 . O ? 
ATOM   802  CB  CB  . LYS LYS LYS A A 106 106 . 18.069 47.599 -2.232  1.00 69.77  1 . C ? 
ATOM   803  CG  CG  . LYS LYS LYS A A 106 106 . 18.335 47.078 -3.642  1.00 81.81  1 . C ? 
ATOM   804  CD  CD  . LYS LYS LYS A A 106 106 . 19.223 48.026 -4.448  1.00 83.63  1 . C ? 
ATOM   805  CE  CE  . LYS LYS LYS A A 106 106 . 19.276 47.623 -5.921  1.00 91.51  1 . C ? 
ATOM   806  NZ  NZ  . LYS LYS LYS A A 106 106 . 19.552 48.780 -6.825  1.00 89.47  1 . N ? 
ATOM   807  N   N   . ILE ILE ILE A A 107 107 . 16.255 47.328 0.720   1.00 52.69  1 . N ? 
ATOM   808  CA  CA  . ILE ILE ILE A A 107 107 . 16.132 48.030 1.994   1.00 51.25  1 . C ? 
ATOM   809  C   C   . ILE ILE ILE A A 107 107 . 15.886 47.020 3.110   1.00 54.01  1 . C ? 
ATOM   810  O   O   . ILE ILE ILE A A 107 107 . 15.021 46.142 2.987   1.00 54.42  1 . O ? 
ATOM   811  CB  CB  . ILE ILE ILE A A 107 107 . 14.997 49.066 1.934   1.00 50.79  1 . C ? 
ATOM   812  CG1 CG1 . ILE ILE ILE A A 107 107 . 15.243 50.053 0.795   1.00 49.73  1 . C ? 
ATOM   813  CG2 CG2 . ILE ILE ILE A A 107 107 . 14.869 49.765 3.280   1.00 46.98  1 . C ? 
ATOM   814  CD1 CD1 . ILE ILE ILE A A 107 107 . 14.040 50.948 0.489   1.00 49.82  1 . C ? 
ATOM   815  N   N   . ILE ILE ILE A A 108 108 . 16.625 47.161 4.208   1.00 51.49  1 . N ? 
ATOM   816  CA  CA  . ILE ILE ILE A A 108 108 . 16.485 46.312 5.384   1.00 52.24  1 . C ? 
ATOM   817  C   C   . ILE ILE ILE A A 108 108 . 16.118 47.189 6.569   1.00 52.03  1 . C ? 
ATOM   818  O   O   . ILE ILE ILE A A 108 108 . 16.847 48.134 6.889   1.00 51.76  1 . O ? 
ATOM   819  CB  CB  . ILE ILE ILE A A 108 108 . 17.786 45.550 5.684   1.00 58.55  1 . C ? 
ATOM   820  CG1 CG1 . ILE ILE ILE A A 108 108 . 18.035 44.475 4.634   1.00 61.91  1 . C ? 
ATOM   821  CG2 CG2 . ILE ILE ILE A A 108 108 . 17.770 44.995 7.116   1.00 57.81  1 . C ? 
ATOM   822  CD1 CD1 . ILE ILE ILE A A 108 108 . 19.462 43.992 4.637   1.00 70.77  1 . C ? 
ATOM   823  N   N   . TYR TYR TYR A A 109 109 . 15.017 46.859 7.236   1.00 46.18  1 . N ? 
ATOM   824  CA  CA  . TYR TYR TYR A A 109 109 . 14.543 47.622 8.387   1.00 46.54  1 . C ? 
ATOM   825  C   C   . TYR TYR TYR A A 109 109 . 15.061 46.957 9.656   1.00 48.00  1 . C ? 
ATOM   826  O   O   . TYR TYR TYR A A 109 109 . 14.532 45.928 10.077  1.00 54.87  1 . O ? 
ATOM   827  CB  CB  . TYR TYR TYR A A 109 109 . 13.018 47.702 8.374   1.00 47.39  1 . C ? 
ATOM   828  CG  CG  . TYR TYR TYR A A 109 109 . 12.517 48.465 7.170   1.00 53.96  1 . C ? 
ATOM   829  CD1 CD1 . TYR TYR TYR A A 109 109 . 12.338 47.832 5.941   1.00 54.07  1 . C ? 
ATOM   830  CD2 CD2 . TYR TYR TYR A A 109 109 . 12.276 49.827 7.246   1.00 52.13  1 . C ? 
ATOM   831  CE1 CE1 . TYR TYR TYR A A 109 109 . 11.899 48.540 4.827   1.00 57.75  1 . C ? 
ATOM   832  CE2 CE2 . TYR TYR TYR A A 109 109 . 11.839 50.540 6.130   1.00 54.96  1 . C ? 
ATOM   833  CZ  CZ  . TYR TYR TYR A A 109 109 . 11.659 49.899 4.933   1.00 58.63  1 . C ? 
ATOM   834  OH  OH  . TYR TYR TYR A A 109 109 . 11.220 50.617 3.836   1.00 61.76  1 . O ? 
ATOM   835  N   N   . ALA ALA ALA A A 110 110 . 16.083 47.549 10.277  1.00 47.02  1 . N ? 
ATOM   836  CA  CA  . ALA ALA ALA A A 110 110 . 16.829 46.878 11.335  1.00 49.47  1 . C ? 
ATOM   837  C   C   . ALA ALA ALA A A 110 110 . 16.376 47.442 12.673  1.00 49.87  1 . C ? 
ATOM   838  O   O   . ALA ALA ALA A A 110 110 . 16.669 48.597 12.991  1.00 43.14  1 . O ? 
ATOM   839  CB  CB  . ALA ALA ALA A A 110 110 . 18.333 47.047 11.145  1.00 46.96  1 . C ? 
ATOM   840  N   N   . THR THR THR A A 111 111 . 15.625 46.636 13.423  1.00 49.77  1 . N ? 
ATOM   841  CA  CA  . THR THR THR A A 111 111 . 15.275 46.934 14.809  1.00 48.68  1 . C ? 
ATOM   842  C   C   . THR THR THR A A 111 111 . 16.500 46.864 15.712  1.00 51.08  1 . C ? 
ATOM   843  O   O   . THR THR THR A A 111 111 . 17.531 46.268 15.374  1.00 47.27  1 . O ? 
ATOM   844  CB  CB  . THR THR THR A A 111 111 . 14.260 45.924 15.334  1.00 52.88  1 . C ? 
ATOM   845  OG1 OG1 . THR THR THR A A 111 111 . 14.921 44.661 15.470  1.00 50.22  1 . O ? 
ATOM   846  CG2 CG2 . THR THR THR A A 111 111 . 13.080 45.767 14.361  1.00 51.45  1 . C ? 
ATOM   847  N   N   . TRP TRP TRP A A 112 112 . 16.350 47.432 16.915  1.00 43.21  1 . N ? 
ATOM   848  CA  CA  . TRP TRP TRP A A 112 112 . 17.399 47.300 17.915  1.00 43.67  1 . C ? 
ATOM   849  C   C   . TRP TRP TRP A A 112 112 . 17.793 45.850 18.106  1.00 43.63  1 . C ? 
ATOM   850  O   O   . TRP TRP TRP A A 112 112 . 18.983 45.537 18.207  1.00 49.25  1 . O ? 
ATOM   851  CB  CB  . TRP TRP TRP A A 112 112 . 16.939 47.913 19.238  1.00 43.81  1 . C ? 
ATOM   852  CG  CG  . TRP TRP TRP A A 112 112 . 17.785 47.546 20.411  1.00 46.39  1 . C ? 
ATOM   853  CD1 CD1 . TRP TRP TRP A A 112 112 . 17.453 46.704 21.435  1.00 49.63  1 . C ? 
ATOM   854  CD2 CD2 . TRP TRP TRP A A 112 112 . 19.108 48.022 20.693  1.00 46.50  1 . C ? 
ATOM   855  NE1 NE1 . TRP TRP TRP A A 112 112 . 18.490 46.629 22.340  1.00 49.70  1 . N ? 
ATOM   856  CE2 CE2 . TRP TRP TRP A A 112 112 . 19.512 47.439 21.911  1.00 44.63  1 . C ? 
ATOM   857  CE3 CE3 . TRP TRP TRP A A 112 112 . 19.986 48.886 20.036  1.00 55.41  1 . C ? 
ATOM   858  CZ2 CZ2 . TRP TRP TRP A A 112 112 . 20.771 47.676 22.470  1.00 55.70  1 . C ? 
ATOM   859  CZ3 CZ3 . TRP TRP TRP A A 112 112 . 21.225 49.133 20.605  1.00 52.50  1 . C ? 
ATOM   860  CH2 CH2 . TRP TRP TRP A A 112 112 . 21.603 48.533 21.803  1.00 51.76  1 . C ? 
ATOM   861  N   N   . SER SER SER A A 113 113 . 16.806 44.942 18.153  1.00 46.66  1 . N ? 
ATOM   862  CA  CA  . SER SER SER A A 113 113 . 17.101 43.524 18.357  1.00 52.00  1 . C ? 
ATOM   863  C   C   . SER SER SER A A 113 113 . 17.934 42.961 17.211  1.00 53.71  1 . C ? 
ATOM   864  O   O   . SER SER SER A A 113 113 . 18.760 42.062 17.415  1.00 55.18  1 . O ? 
ATOM   865  CB  CB  . SER SER SER A A 113 113 . 15.802 42.711 18.474  1.00 64.31  1 . C ? 
ATOM   866  OG  OG  . SER SER SER A A 113 113 . 14.832 43.367 19.271  1.00 75.32  1 . O ? 
ATOM   867  N   N   . ASP ASP ASP A A 114 114 . 17.691 43.441 15.989  1.00 46.27  1 . N ? 
ATOM   868  CA  CA  . ASP ASP ASP A A 114 114 . 18.434 42.973 14.820  1.00 50.87  1 . C ? 
ATOM   869  C   C   . ASP ASP ASP A A 114 114 . 19.908 43.340 14.895  1.00 54.58  1 . C ? 
ATOM   870  O   O   . ASP ASP ASP A A 114 114 . 20.736 42.690 14.247  1.00 60.33  1 . O ? 
ATOM   871  CB  CB  . ASP ASP ASP A A 114 114 . 17.840 43.572 13.546  1.00 49.54  1 . C ? 
ATOM   872  CG  CG  . ASP ASP ASP A A 114 114 . 16.482 42.988 13.200  1.00 53.28  1 . C ? 
ATOM   873  OD1 OD1 . ASP ASP ASP A A 114 114 . 16.199 41.857 13.637  1.00 56.44  1 . O ? 
ATOM   874  OD2 OD2 . ASP ASP ASP A A 114 114 . 15.706 43.659 12.487  1.00 56.63  1 . O ? 
ATOM   875  N   N   . ILE ILE ILE A A 115 115 . 20.246 44.387 15.637  1.00 48.26  1 . N ? 
ATOM   876  CA  CA  . ILE ILE ILE A A 115 115 . 21.617 44.863 15.736  1.00 45.84  1 . C ? 
ATOM   877  C   C   . ILE ILE ILE A A 115 115 . 22.282 44.380 17.015  1.00 50.91  1 . C ? 
ATOM   878  O   O   . ILE ILE ILE A A 115 115 . 23.437 43.951 16.999  1.00 50.92  1 . O ? 
ATOM   879  CB  CB  . ILE ILE ILE A A 115 115 . 21.633 46.402 15.641  1.00 48.36  1 . C ? 
ATOM   880  CG1 CG1 . ILE ILE ILE A A 115 115 . 21.254 46.846 14.226  1.00 56.15  1 . C ? 
ATOM   881  CG2 CG2 . ILE ILE ILE A A 115 115 . 22.991 46.962 16.016  1.00 52.99  1 . C ? 
ATOM   882  CD1 CD1 . ILE ILE ILE A A 115 115 . 20.878 48.310 14.164  1.00 58.06  1 . C ? 
ATOM   883  N   N   . ALA ALA ALA A A 116 116 . 21.544 44.405 18.123  1.00 46.47  1 . N ? 
ATOM   884  CA  CA  . ALA ALA ALA A A 116 116 . 22.102 44.126 19.442  1.00 48.82  1 . C ? 
ATOM   885  C   C   . ALA ALA ALA A A 116 116 . 22.186 42.617 19.680  1.00 55.72  1 . C ? 
ATOM   886  O   O   . ALA ALA ALA A A 116 116 . 21.467 42.035 20.494  1.00 62.49  1 . O ? 
ATOM   887  CB  CB  . ALA ALA ALA A A 116 116 . 21.270 44.819 20.513  1.00 47.00  1 . C ? 
ATOM   888  N   N   . ASP ASP ASP A A 117 117 . 23.120 41.978 18.975  1.00 55.93  1 . N ? 
ATOM   889  CA  CA  . ASP ASP ASP A A 117 117 . 23.326 40.548 19.157  1.00 54.59  1 . C ? 
ATOM   890  C   C   . ASP ASP ASP A A 117 117 . 24.295 40.299 20.316  1.00 53.95  1 . C ? 
ATOM   891  O   O   . ASP ASP ASP A A 117 117 . 24.668 41.211 21.061  1.00 49.39  1 . O ? 
ATOM   892  CB  CB  . ASP ASP ASP A A 117 117 . 23.778 39.891 17.845  1.00 57.29  1 . C ? 
ATOM   893  CG  CG  . ASP ASP ASP A A 117 117 . 25.174 40.327 17.388  1.00 60.93  1 . C ? 
ATOM   894  OD1 OD1 . ASP ASP ASP A A 117 117 . 25.830 41.158 18.055  1.00 54.05  1 . O ? 
ATOM   895  OD2 OD2 . ASP ASP ASP A A 117 117 . 25.619 39.823 16.331  1.00 63.62  1 . O ? 
ATOM   896  N   N   . SER SER SER A A 118 118 . 24.699 39.042 20.495  1.00 61.13  1 . N ? 
ATOM   897  CA  CA  . SER SER SER A A 118 118 . 25.567 38.701 21.617  1.00 62.28  1 . C ? 
ATOM   898  C   C   . SER SER SER A A 118 118 . 26.865 39.500 21.576  1.00 64.08  1 . C ? 
ATOM   899  O   O   . SER SER SER A A 118 118 . 27.292 40.062 22.590  1.00 58.06  1 . O ? 
ATOM   900  CB  CB  . SER SER SER A A 118 118 . 25.859 37.201 21.616  1.00 72.53  1 . C ? 
ATOM   901  OG  OG  . SER SER SER A A 118 118 . 27.085 36.944 22.275  1.00 82.70  1 . O ? 
ATOM   902  N   N   . LYS LYS LYS A A 119 119 . 27.496 39.583 20.402  1.00 63.07  1 . N ? 
ATOM   903  CA  CA  . LYS LYS LYS A A 119 119 . 28.768 40.295 20.311  1.00 60.92  1 . C ? 
ATOM   904  C   C   . LYS LYS LYS A A 119 119 . 28.589 41.790 20.579  1.00 57.33  1 . C ? 
ATOM   905  O   O   . LYS LYS LYS A A 119 119 . 29.410 42.412 21.265  1.00 55.97  1 . O ? 
ATOM   906  CB  CB  . LYS LYS LYS A A 119 119 . 29.405 40.050 18.939  1.00 72.98  1 . C ? 
ATOM   907  CG  CG  . LYS LYS LYS A A 119 119 . 30.795 40.660 18.790  1.00 83.93  1 . C ? 
ATOM   908  CD  CD  . LYS LYS LYS A A 119 119 . 31.458 40.333 17.450  1.00 91.76  1 . C ? 
ATOM   909  CE  CE  . LYS LYS LYS A A 119 119 . 32.982 40.505 17.551  1.00 96.25  1 . C ? 
ATOM   910  NZ  NZ  . LYS LYS LYS A A 119 119 . 33.743 39.831 16.454  1.00 98.67  1 . N ? 
ATOM   911  N   N   . TYR TYR TYR A A 120 120 . 27.524 42.384 20.049  1.00 54.50  1 . N ? 
ATOM   912  CA  CA  . TYR TYR TYR A A 120 120 . 27.273 43.797 20.303  1.00 48.00  1 . C ? 
ATOM   913  C   C   . TYR TYR TYR A A 120 120 . 27.122 44.068 21.799  1.00 44.57  1 . C ? 
ATOM   914  O   O   . TYR TYR TYR A A 120 120 . 27.701 45.020 22.335  1.00 46.41  1 . O ? 
ATOM   915  CB  CB  . TYR TYR TYR A A 120 120 . 26.027 44.232 19.547  1.00 46.19  1 . C ? 
ATOM   916  CG  CG  . TYR TYR TYR A A 120 120 . 25.817 45.734 19.549  1.00 42.91  1 . C ? 
ATOM   917  CD1 CD1 . TYR TYR TYR A A 120 120 . 25.138 46.356 20.586  1.00 48.97  1 . C ? 
ATOM   918  CD2 CD2 . TYR TYR TYR A A 120 120 . 26.288 46.528 18.506  1.00 51.82  1 . C ? 
ATOM   919  CE1 CE1 . TYR TYR TYR A A 120 120 . 24.938 47.728 20.596  1.00 49.34  1 . C ? 
ATOM   920  CE2 CE2 . TYR TYR TYR A A 120 120 . 26.095 47.908 18.506  1.00 53.03  1 . C ? 
ATOM   921  CZ  CZ  . TYR TYR TYR A A 120 120 . 25.417 48.503 19.561  1.00 51.13  1 . C ? 
ATOM   922  OH  OH  . TYR TYR TYR A A 120 120 . 25.210 49.878 19.588  1.00 42.70  1 . O ? 
ATOM   923  N   N   . LYS LYS LYS A A 121 121 . 26.352 43.227 22.488  1.00 44.75  1 . N ? 
ATOM   924  CA  CA  . LYS LYS LYS A A 121 121 . 26.055 43.457 23.897  1.00 47.51  1 . C ? 
ATOM   925  C   C   . LYS LYS LYS A A 121 121 . 27.294 43.334 24.774  1.00 51.47  1 . C ? 
ATOM   926  O   O   . LYS LYS LYS A A 121 121 . 27.357 43.960 25.834  1.00 55.20  1 . O ? 
ATOM   927  CB  CB  . LYS LYS LYS A A 121 121 . 24.979 42.468 24.366  1.00 53.89  1 . C ? 
ATOM   928  CG  CG  . LYS LYS LYS A A 121 121 . 23.547 42.857 23.980  1.00 62.67  1 . C ? 
ATOM   929  CD  CD  . LYS LYS LYS A A 121 121 . 22.569 41.695 24.206  1.00 77.13  1 . C ? 
ATOM   930  CE  CE  . LYS LYS LYS A A 121 121 . 21.231 42.173 24.767  1.00 82.97  1 . C ? 
ATOM   931  NZ  NZ  . LYS LYS LYS A A 121 121 . 20.361 41.032 25.212  1.00 90.72  1 . N ? 
ATOM   932  N   N   . GLU GLU GLU A A 122 122 . 28.255 42.492 24.387  1.00 53.65  1 . N ? 
ATOM   933  CA  CA  . GLU GLU GLU A A 122 122 . 29.531 42.459 25.090  1.00 53.93  1 . C ? 
ATOM   934  C   C   . GLU GLU GLU A A 122 122 . 30.196 43.826 25.074  1.00 50.29  1 . C ? 
ATOM   935  O   O   . GLU GLU GLU A A 122 122 . 30.800 44.238 26.070  1.00 53.04  1 . O ? 
ATOM   936  CB  CB  . GLU GLU GLU A A 122 122 . 30.459 41.425 24.461  1.00 63.32  1 . C ? 
ATOM   937  CG  CG  . GLU GLU GLU A A 122 122 . 30.005 39.989 24.614  1.00 78.42  1 . C ? 
ATOM   938  CD  CD  . GLU GLU GLU A A 122 122 . 31.012 39.016 24.036  1.00 89.22  1 . C ? 
ATOM   939  OE1 OE1 . GLU GLU GLU A A 122 122 . 31.864 39.453 23.229  1.00 90.45  1 . O ? 
ATOM   940  OE2 OE2 . GLU GLU GLU A A 122 122 . 30.950 37.817 24.382  1.00 96.26  1 . O ? 
ATOM   941  N   N   . LYS LYS LYS A A 123 123 . 30.106 44.537 23.947  1.00 45.71  1 . N ? 
ATOM   942  CA  CA  . LYS LYS LYS A A 123 123 . 30.705 45.865 23.841  1.00 41.65  1 . C ? 
ATOM   943  C   C   . LYS LYS LYS A A 123 123 . 29.986 46.869 24.738  1.00 47.47  1 . C ? 
ATOM   944  O   O   . LYS LYS LYS A A 123 123 . 30.623 47.678 25.423  1.00 50.89  1 . O ? 
ATOM   945  CB  CB  . LYS LYS LYS A A 123 123 . 30.670 46.333 22.377  1.00 40.04  1 . C ? 
ATOM   946  CG  CG  . LYS LYS LYS A A 123 123 . 31.481 45.427 21.416  1.00 45.38  1 . C ? 
ATOM   947  CD  CD  . LYS LYS LYS A A 123 123 . 31.467 45.945 19.965  1.00 47.19  1 . C ? 
ATOM   948  CE  CE  . LYS LYS LYS A A 123 123 . 32.415 45.098 19.076  1.00 50.36  1 . C ? 
ATOM   949  NZ  NZ  . LYS LYS LYS A A 123 123 . 32.153 43.645 19.174  1.00 56.06  1 . N ? 
ATOM   950  N   N   . VAL VAL VAL A A 124 124 . 28.655 46.860 24.715  1.00 42.43  1 . N ? 
ATOM   951  CA  CA  . VAL VAL VAL A A 124 124 . 27.885 47.722 25.613  1.00 40.75  1 . C ? 
ATOM   952  C   C   . VAL VAL VAL A A 124 124 . 28.257 47.424 27.059  1.00 42.23  1 . C ? 
ATOM   953  O   O   . VAL VAL VAL A A 124 124 . 28.480 48.339 27.858  1.00 46.79  1 . O ? 
ATOM   954  CB  CB  . VAL VAL VAL A A 124 124 . 26.375 47.527 25.376  1.00 47.78  1 . C ? 
ATOM   955  CG1 CG1 . VAL VAL VAL A A 124 124 . 25.544 48.270 26.430  1.00 50.24  1 . C ? 
ATOM   956  CG2 CG2 . VAL VAL VAL A A 124 124 . 25.998 47.963 23.963  1.00 45.81  1 . C ? 
ATOM   957  N   N   . LYS LYS LYS A A 125 125 . 28.346 46.137 27.410  1.00 48.20  1 . N ? 
ATOM   958  CA  CA  . LYS LYS LYS A A 125 125 . 28.666 45.768 28.786  1.00 53.21  1 . C ? 
ATOM   959  C   C   . LYS LYS LYS A A 125 125 . 30.061 46.240 29.175  1.00 55.95  1 . C ? 
ATOM   960  O   O   . LYS LYS LYS A A 125 125 . 30.282 46.672 30.315  1.00 52.55  1 . O ? 
ATOM   961  CB  CB  . LYS LYS LYS A A 125 125 . 28.527 44.259 28.979  1.00 64.00  1 . C ? 
ATOM   962  CG  CG  . LYS LYS LYS A A 125 125 . 28.690 43.812 30.432  1.00 84.45  1 . C ? 
ATOM   963  CD  CD  . LYS LYS LYS A A 125 125 . 29.873 42.869 30.615  1.00 97.36  1 . C ? 
ATOM   964  CE  CE  . LYS LYS LYS A A 125 125 . 29.521 41.736 31.574  1.00 103.40 1 . C ? 
ATOM   965  NZ  NZ  . LYS LYS LYS A A 125 125 . 30.577 40.690 31.625  1.00 104.88 1 . N ? 
ATOM   966  N   N   . TYR TYR TYR A A 126 126 . 31.018 46.180 28.246  1.00 50.56  1 . N ? 
ATOM   967  CA  CA  . TYR TYR TYR A A 126 126 . 32.309 46.793 28.526  1.00 50.19  1 . C ? 
ATOM   968  C   C   . TYR TYR TYR A A 126 126 . 32.136 48.265 28.872  1.00 47.76  1 . C ? 
ATOM   969  O   O   . TYR TYR TYR A A 126 126 . 32.718 48.760 29.845  1.00 48.41  1 . O ? 
ATOM   970  CB  CB  . TYR TYR TYR A A 126 126 . 33.275 46.641 27.350  1.00 48.45  1 . C ? 
ATOM   971  CG  CG  . TYR TYR TYR A A 126 126 . 34.518 47.476 27.553  1.00 47.43  1 . C ? 
ATOM   972  CD1 CD1 . TYR TYR TYR A A 126 126 . 35.544 47.037 28.388  1.00 59.60  1 . C ? 
ATOM   973  CD2 CD2 . TYR TYR TYR A A 126 126 . 34.638 48.737 26.963  1.00 48.68  1 . C ? 
ATOM   974  CE1 CE1 . TYR TYR TYR A A 126 126 . 36.681 47.818 28.617  1.00 60.48  1 . C ? 
ATOM   975  CE2 CE2 . TYR TYR TYR A A 126 126 . 35.769 49.530 27.182  1.00 50.15  1 . C ? 
ATOM   976  CZ  CZ  . TYR TYR TYR A A 126 126 . 36.785 49.060 28.004  1.00 58.20  1 . C ? 
ATOM   977  OH  OH  . TYR TYR TYR A A 126 126 . 37.895 49.837 28.230  1.00 52.37  1 . O ? 
ATOM   978  N   N   . LEU LEU LEU A A 127 127 . 31.335 48.981 28.085  1.00 45.25  1 . N ? 
ATOM   979  CA  CA  . LEU LEU LEU A A 127 127 . 31.154 50.410 28.325  1.00 42.65  1 . C ? 
ATOM   980  C   C   . LEU LEU LEU A A 127 127 . 30.420 50.673 29.639  1.00 44.53  1 . C ? 
ATOM   981  O   O   . LEU LEU LEU A A 127 127 . 30.742 51.636 30.341  1.00 42.72  1 . O ? 
ATOM   982  CB  CB  . LEU LEU LEU A A 127 127 . 30.411 51.046 27.151  1.00 38.45  1 . C ? 
ATOM   983  CG  CG  . LEU LEU LEU A A 127 127 . 31.244 51.025 25.858  1.00 39.60  1 . C ? 
ATOM   984  CD1 CD1 . LEU LEU LEU A A 127 127 . 30.383 51.383 24.632  1.00 38.00  1 . C ? 
ATOM   985  CD2 CD2 . LEU LEU LEU A A 127 127 . 32.459 51.935 25.979  1.00 32.76  1 . C ? 
ATOM   986  N   N   . TYR TYR TYR A A 128 128 . 29.424 49.846 29.981  1.00 41.64  1 . N ? 
ATOM   987  CA  CA  . TYR TYR TYR A A 128 128 . 28.734 50.017 31.265  1.00 47.42  1 . C ? 
ATOM   988  C   C   . TYR TYR TYR A A 128 128 . 29.703 49.881 32.430  1.00 52.98  1 . C ? 
ATOM   989  O   O   . TYR TYR TYR A A 128 128 . 29.665 50.666 33.390  1.00 54.75  1 . O ? 
ATOM   990  CB  CB  . TYR TYR TYR A A 128 128 . 27.615 48.987 31.412  1.00 55.35  1 . C ? 
ATOM   991  CG  CG  . TYR TYR TYR A A 128 128 . 26.345 49.289 30.658  1.00 54.43  1 . C ? 
ATOM   992  CD1 CD1 . TYR TYR TYR A A 128 128 . 26.183 50.480 29.948  1.00 55.26  1 . C ? 
ATOM   993  CD2 CD2 . TYR TYR TYR A A 128 128 . 25.296 48.381 30.667  1.00 59.94  1 . C ? 
ATOM   994  CE1 CE1 . TYR TYR TYR A A 128 128 . 25.005 50.747 29.255  1.00 48.89  1 . C ? 
ATOM   995  CE2 CE2 . TYR TYR TYR A A 128 128 . 24.124 48.638 29.982  1.00 65.79  1 . C ? 
ATOM   996  CZ  CZ  . TYR TYR TYR A A 128 128 . 23.983 49.817 29.277  1.00 55.94  1 . C ? 
ATOM   997  OH  OH  . TYR TYR TYR A A 128 128 . 22.799 50.051 28.619  1.00 57.50  1 . O ? 
ATOM   998  N   N   . ASN ASN ASN A A 129 129 . 30.557 48.856 32.384  1.00 51.59  1 . N ? 
ATOM   999  CA  CA  . ASN ASN ASN A A 129 129 . 31.523 48.650 33.456  1.00 56.94  1 . C ? 
ATOM   1000 C   C   . ASN ASN ASN A A 129 129 . 32.499 49.816 33.532  1.00 48.58  1 . C ? 
ATOM   1001 O   O   . ASN ASN ASN A A 129 129 . 32.852 50.270 34.626  1.00 50.55  1 . O ? 
ATOM   1002 CB  CB  . ASN ASN ASN A A 129 129 . 32.252 47.320 33.239  1.00 58.49  1 . C ? 
ATOM   1003 CG  CG  . ASN ASN ASN A A 129 129 . 33.214 46.976 34.365  1.00 75.31  1 . C ? 
ATOM   1004 OD1 OD1 . ASN ASN ASN A A 129 129 . 32.822 46.861 35.535  1.00 79.53  1 . O ? 
ATOM   1005 ND2 ND2 . ASN ASN ASN A A 129 129 . 34.489 46.803 34.014  1.00 75.92  1 . N ? 
ATOM   1006 N   N   . LEU LEU LEU A A 130 130 . 32.918 50.339 32.380  1.00 48.65  1 . N ? 
ATOM   1007 CA  CA  . LEU LEU LEU A A 130 130 . 33.816 51.487 32.387  1.00 44.49  1 . C ? 
ATOM   1008 C   C   . LEU LEU LEU A A 130 130 . 33.128 52.720 32.964  1.00 43.32  1 . C ? 
ATOM   1009 O   O   . LEU LEU LEU A A 130 130 . 33.747 53.496 33.700  1.00 50.96  1 . O ? 
ATOM   1010 CB  CB  . LEU LEU LEU A A 130 130 . 34.322 51.751 30.972  1.00 46.28  1 . C ? 
ATOM   1011 CG  CG  . LEU LEU LEU A A 130 130 . 35.385 52.844 30.841  1.00 49.08  1 . C ? 
ATOM   1012 CD1 CD1 . LEU LEU LEU A A 130 130 . 36.726 52.346 31.373  1.00 55.29  1 . C ? 
ATOM   1013 CD2 CD2 . LEU LEU LEU A A 130 130 . 35.498 53.284 29.392  1.00 52.81  1 . C ? 
ATOM   1014 N   N   . TYR TYR TYR A A 131 131 . 31.851 52.911 32.632  1.00 42.42  1 . N ? 
ATOM   1015 CA  CA  . TYR TYR TYR A A 131 131 . 31.049 53.999 33.189  1.00 49.59  1 . C ? 
ATOM   1016 C   C   . TYR TYR TYR A A 131 131 . 30.965 53.927 34.701  1.00 59.35  1 . C ? 
ATOM   1017 O   O   . TYR TYR TYR A A 131 131 . 30.769 54.957 35.355  1.00 54.45  1 . O ? 
ATOM   1018 CB  CB  . TYR TYR TYR A A 131 131 . 29.639 53.924 32.606  1.00 54.10  1 . C ? 
ATOM   1019 CG  CG  . TYR TYR TYR A A 131 131 . 28.743 55.146 32.741  1.00 56.72  1 . C ? 
ATOM   1020 CD1 CD1 . TYR TYR TYR A A 131 131 . 29.128 56.384 32.244  1.00 61.29  1 . C ? 
ATOM   1021 CD2 CD2 . TYR TYR TYR A A 131 131 . 27.475 55.030 33.291  1.00 62.35  1 . C ? 
ATOM   1022 CE1 CE1 . TYR TYR TYR A A 131 131 . 28.280 57.484 32.325  1.00 63.20  1 . C ? 
ATOM   1023 CE2 CE2 . TYR TYR TYR A A 131 131 . 26.624 56.118 33.376  1.00 66.79  1 . C ? 
ATOM   1024 CZ  CZ  . TYR TYR TYR A A 131 131 . 27.031 57.342 32.893  1.00 62.99  1 . C ? 
ATOM   1025 OH  OH  . TYR TYR TYR A A 131 131 . 26.176 58.421 32.972  1.00 59.19  1 . O ? 
ATOM   1026 N   N   . ASP ASP ASP A A 132 132 . 31.087 52.726 35.270  1.00 64.17  1 . N ? 
ATOM   1027 CA  CA  . ASP ASP ASP A A 132 132 . 30.948 52.524 36.706  1.00 58.59  1 . C ? 
ATOM   1028 C   C   . ASP ASP ASP A A 132 132 . 32.270 52.543 37.452  1.00 63.48  1 . C ? 
ATOM   1029 O   O   . ASP ASP ASP A A 132 132 . 32.300 52.901 38.639  1.00 68.75  1 . O ? 
ATOM   1030 CB  CB  . ASP ASP ASP A A 132 132 . 30.277 51.179 36.989  1.00 71.27  1 . C ? 
ATOM   1031 CG  CG  . ASP ASP ASP A A 132 132 . 28.829 51.162 36.619  1.00 72.82  1 . C ? 
ATOM   1032 OD1 OD1 . ASP ASP ASP A A 132 132 . 28.195 52.239 36.640  1.00 74.56  1 . O ? 
ATOM   1033 OD2 OD2 . ASP ASP ASP A A 132 132 . 28.325 50.070 36.280  1.00 74.44  1 . O ? 
ATOM   1034 N   N   . LYS LYS LYS A A 133 133 . 33.355 52.125 36.803  1.00 57.18  1 . N ? 
ATOM   1035 CA  CA  . LYS LYS LYS A A 133 133 . 34.641 51.971 37.471  1.00 63.88  1 . C ? 
ATOM   1036 C   C   . LYS LYS LYS A A 133 133 . 35.588 53.136 37.238  1.00 65.70  1 . C ? 
ATOM   1037 O   O   . LYS LYS LYS A A 133 133 . 36.559 53.275 37.989  1.00 60.32  1 . O ? 
ATOM   1038 CB  CB  . LYS LYS LYS A A 133 133 . 35.339 50.681 37.008  1.00 65.38  1 . C ? 
ATOM   1039 CG  CG  . LYS LYS LYS A A 133 133 . 34.595 49.385 37.325  1.00 67.19  1 . C ? 
ATOM   1040 CD  CD  . LYS LYS LYS A A 133 133 . 33.842 49.467 38.642  1.00 76.14  1 . C ? 
ATOM   1041 CE  CE  . LYS LYS LYS A A 133 133 . 33.648 48.087 39.244  1.00 84.34  1 . C ? 
ATOM   1042 NZ  NZ  . LYS LYS LYS A A 133 133 . 32.913 48.141 40.547  1.00 96.98  1 . N ? 
ATOM   1043 N   N   . ASN ASN ASN A A 134 134 . 35.328 53.965 36.230  1.00 62.39  1 . N ? 
ATOM   1044 CA  CA  . ASN ASN ASN A A 134 134 . 36.232 55.017 35.767  1.00 66.30  1 . C ? 
ATOM   1045 C   C   . ASN ASN ASN A A 134 134 . 35.488 56.343 35.867  1.00 60.45  1 . C ? 
ATOM   1046 O   O   . ASN ASN ASN A A 134 134 . 34.652 56.655 35.017  1.00 58.15  1 . O ? 
ATOM   1047 CB  CB  . ASN ASN ASN A A 134 134 . 36.671 54.740 34.325  1.00 60.88  1 . C ? 
ATOM   1048 CG  CG  . ASN ASN ASN A A 134 134 . 37.682 55.747 33.805  1.00 65.03  1 . C ? 
ATOM   1049 OD1 OD1 . ASN ASN ASN A A 134 134 . 37.589 56.939 34.075  1.00 63.39  1 . O ? 
ATOM   1050 ND2 ND2 . ASN ASN ASN A A 134 134 . 38.639 55.267 33.019  1.00 66.79  1 . N ? 
ATOM   1051 N   N   . ILE ILE ILE A A 135 135 . 35.821 57.158 36.862  1.00 60.43  1 . N ? 
ATOM   1052 CA  CA  . ILE ILE ILE A A 135 135 . 35.015 58.351 37.095  1.00 61.43  1 . C ? 
ATOM   1053 C   C   . ILE ILE ILE A A 135 135 . 35.303 59.444 36.073  1.00 57.71  1 . C ? 
ATOM   1054 O   O   . ILE ILE ILE A A 135 135 . 34.439 60.295 35.828  1.00 61.75  1 . O ? 
ATOM   1055 CB  CB  . ILE ILE ILE A A 135 135 . 35.213 58.851 38.535  1.00 75.55  1 . C ? 
ATOM   1056 CG1 CG1 . ILE ILE ILE A A 135 135 . 35.098 57.680 39.507  1.00 86.44  1 . C ? 
ATOM   1057 CG2 CG2 . ILE ILE ILE A A 135 135 . 34.167 59.890 38.906  1.00 76.73  1 . C ? 
ATOM   1058 CD1 CD1 . ILE ILE ILE A A 135 135 . 36.004 57.792 40.714  1.00 90.29  1 . C ? 
ATOM   1059 N   N   . ASN ASN ASN A A 136 136 . 36.477 59.428 35.440  1.00 61.44  1 . N ? 
ATOM   1060 CA  CA  . ASN ASN ASN A A 136 136 . 36.725 60.347 34.332  1.00 65.01  1 . C ? 
ATOM   1061 C   C   . ASN ASN ASN A A 136 136 . 35.819 60.043 33.138  1.00 51.78  1 . C ? 
ATOM   1062 O   O   . ASN ASN ASN A A 136 136 . 35.255 60.962 32.533  1.00 56.64  1 . O ? 
ATOM   1063 CB  CB  . ASN ASN ASN A A 136 136 . 38.195 60.289 33.923  1.00 62.05  1 . C ? 
ATOM   1064 CG  CG  . ASN ASN ASN A A 136 136 . 39.123 60.660 35.057  1.00 71.96  1 . C ? 
ATOM   1065 OD1 OD1 . ASN ASN ASN A A 136 136 . 39.250 61.829 35.406  1.00 76.00  1 . O ? 
ATOM   1066 ND2 ND2 . ASN ASN ASN A A 136 136 . 39.772 59.663 35.642  1.00 76.75  1 . N ? 
ATOM   1067 N   N   . PHE PHE PHE A A 137 137 . 35.646 58.766 32.800  1.00 55.34  1 . N ? 
ATOM   1068 CA  CA  . PHE PHE PHE A A 137 137 . 34.729 58.408 31.720  1.00 53.66  1 . C ? 
ATOM   1069 C   C   . PHE PHE PHE A A 137 137 . 33.298 58.805 32.069  1.00 58.14  1 . C ? 
ATOM   1070 O   O   . PHE PHE PHE A A 137 137 . 32.601 59.452 31.273  1.00 50.34  1 . O ? 
ATOM   1071 CB  CB  . PHE PHE PHE A A 137 137 . 34.814 56.913 31.440  1.00 51.19  1 . C ? 
ATOM   1072 CG  CG  . PHE PHE PHE A A 137 137 . 33.998 56.469 30.260  1.00 51.15  1 . C ? 
ATOM   1073 CD1 CD1 . PHE PHE PHE A A 137 137 . 34.279 56.945 28.992  1.00 46.21  1 . C ? 
ATOM   1074 CD2 CD2 . PHE PHE PHE A A 137 137 . 32.948 55.580 30.423  1.00 52.48  1 . C ? 
ATOM   1075 CE1 CE1 . PHE PHE PHE A A 137 137 . 33.515 56.540 27.868  1.00 45.23  1 . C ? 
ATOM   1076 CE2 CE2 . PHE PHE PHE A A 137 137 . 32.196 55.166 29.330  1.00 49.50  1 . C ? 
ATOM   1077 CZ  CZ  . PHE PHE PHE A A 137 137 . 32.479 55.647 28.049  1.00 48.71  1 . C ? 
ATOM   1078 N   N   . LYS LYS LYS A A 138 138 . 32.848 58.414 33.259  1.00 54.65  1 . N ? 
ATOM   1079 CA  CA  . LYS LYS LYS A A 138 138 . 31.529 58.784 33.760  1.00 60.34  1 . C ? 
ATOM   1080 C   C   . LYS LYS LYS A A 138 138 . 31.282 60.279 33.625  1.00 59.35  1 . C ? 
ATOM   1081 O   O   . LYS LYS LYS A A 138 138 . 30.291 60.714 33.029  1.00 70.28  1 . O ? 
ATOM   1082 CB  CB  . LYS LYS LYS A A 138 138 . 31.418 58.352 35.221  1.00 68.20  1 . C ? 
ATOM   1083 CG  CG  . LYS LYS LYS A A 138 138 . 30.063 58.597 35.857  1.00 67.59  1 . C ? 
ATOM   1084 CD  CD  . LYS LYS LYS A A 138 138 . 30.022 58.015 37.252  1.00 79.56  1 . C ? 
ATOM   1085 CE  CE  . LYS LYS LYS A A 138 138 . 28.837 57.075 37.431  1.00 85.07  1 . C ? 
ATOM   1086 NZ  NZ  . LYS LYS LYS A A 138 138 . 28.814 56.460 38.799  1.00 79.84  1 . N ? 
ATOM   1087 N   N   . ASN ASN ASN A A 139 139 . 32.191 61.084 34.169  1.00 64.11  1 . N ? 
ATOM   1088 CA  CA  . ASN ASN ASN A A 139 139 . 31.988 62.525 34.152  1.00 64.84  1 . C ? 
ATOM   1089 C   C   . ASN ASN ASN A A 139 139 . 32.010 63.080 32.735  1.00 64.04  1 . C ? 
ATOM   1090 O   O   . ASN ASN ASN A A 139 139 . 31.243 63.995 32.420  1.00 61.43  1 . O ? 
ATOM   1091 CB  CB  . ASN ASN ASN A A 139 139 . 33.028 63.206 35.037  1.00 68.96  1 . C ? 
ATOM   1092 CG  CG  . ASN ASN ASN A A 139 139 . 32.802 62.922 36.517  1.00 78.78  1 . C ? 
ATOM   1093 OD1 OD1 . ASN ASN ASN A A 139 139 . 33.747 62.746 37.289  1.00 76.21  1 . O ? 
ATOM   1094 ND2 ND2 . ASN ASN ASN A A 139 139 . 31.534 62.856 36.912  1.00 81.39  1 . N ? 
ATOM   1095 N   N   . TYR TYR TYR A A 140 140 . 32.858 62.527 31.853  1.00 62.33  1 . N ? 
ATOM   1096 CA  CA  . TYR TYR TYR A A 140 140 . 32.843 62.968 30.457  1.00 60.19  1 . C ? 
ATOM   1097 C   C   . TYR TYR TYR A A 140 140 . 31.511 62.662 29.787  1.00 65.99  1 . C ? 
ATOM   1098 O   O   . TYR TYR TYR A A 140 140 . 30.985 63.486 29.029  1.00 72.34  1 . O ? 
ATOM   1099 CB  CB  . TYR TYR TYR A A 140 140 . 33.974 62.317 29.654  1.00 52.73  1 . C ? 
ATOM   1100 CG  CG  . TYR TYR TYR A A 140 140 . 34.297 63.036 28.353  1.00 51.58  1 . C ? 
ATOM   1101 CD1 CD1 . TYR TYR TYR A A 140 140 . 35.197 64.083 28.335  1.00 52.42  1 . C ? 
ATOM   1102 CD2 CD2 . TYR TYR TYR A A 140 140 . 33.713 62.652 27.129  1.00 55.44  1 . C ? 
ATOM   1103 CE1 CE1 . TYR TYR TYR A A 140 140 . 35.521 64.750 27.161  1.00 56.71  1 . C ? 
ATOM   1104 CE2 CE2 . TYR TYR TYR A A 140 140 . 34.030 63.327 25.926  1.00 53.08  1 . C ? 
ATOM   1105 CZ  CZ  . TYR TYR TYR A A 140 140 . 34.940 64.376 25.957  1.00 58.78  1 . C ? 
ATOM   1106 OH  OH  . TYR TYR TYR A A 140 140 . 35.299 65.074 24.810  1.00 57.64  1 . O ? 
ATOM   1107 N   N   . ILE ILE ILE A A 141 141 . 30.973 61.462 30.009  1.00 63.58  1 . N ? 
ATOM   1108 CA  CA  . ILE ILE ILE A A 141 141 . 29.677 61.130 29.424  1.00 58.26  1 . C ? 
ATOM   1109 C   C   . ILE ILE ILE A A 141 141 . 28.580 61.992 30.050  1.00 59.41  1 . C ? 
ATOM   1110 O   O   . ILE ILE ILE A A 141 141 . 27.627 62.392 29.375  1.00 71.33  1 . O ? 
ATOM   1111 CB  CB  . ILE ILE ILE A A 141 141 . 29.379 59.624 29.587  1.00 51.28  1 . C ? 
ATOM   1112 CG1 CG1 . ILE ILE ILE A A 141 141 . 30.425 58.771 28.863  1.00 45.31  1 . C ? 
ATOM   1113 CG2 CG2 . ILE ILE ILE A A 141 141 . 27.985 59.284 29.100  1.00 53.22  1 . C ? 
ATOM   1114 CD1 CD1 . ILE ILE ILE A A 141 141 . 30.452 58.944 27.374  1.00 45.99  1 . C ? 
ATOM   1115 N   N   . GLU GLU GLU A A 142 142 . 28.705 62.303 31.335  1.00 60.97  1 . N ? 
ATOM   1116 CA  CA  . GLU GLU GLU A A 142 142 . 27.642 63.032 32.028  1.00 73.46  1 . C ? 
ATOM   1117 C   C   . GLU GLU GLU A A 142 142 . 27.622 64.503 31.634  1.00 80.32  1 . C ? 
ATOM   1118 O   O   . GLU GLU GLU A A 142 142 . 26.566 65.044 31.285  1.00 82.09  1 . O ? 
ATOM   1119 CB  CB  . GLU GLU GLU A A 142 142 . 27.798 62.874 33.531  1.00 78.52  1 . C ? 
ATOM   1120 CG  CG  . GLU GLU GLU A A 142 142 . 27.150 61.616 34.044  1.00 82.40  1 . C ? 
ATOM   1121 CD  CD  . GLU GLU GLU A A 142 142 . 27.378 61.403 35.513  1.00 80.10  1 . C ? 
ATOM   1122 OE1 OE1 . GLU GLU GLU A A 142 142 . 26.787 60.455 36.062  1.00 80.62  1 . O ? 
ATOM   1123 OE2 OE2 . GLU GLU GLU A A 142 142 . 28.149 62.178 36.114  1.00 86.67  1 . O ? 
ATOM   1124 N   N   . ASN ASN ASN A A 143 143 . 28.782 65.170 31.690  1.00 83.31  1 . N ? 
ATOM   1125 CA  CA  . ASN ASN ASN A A 143 143 . 28.905 66.504 31.108  1.00 85.58  1 . C ? 
ATOM   1126 C   C   . ASN ASN ASN A A 143 143 . 28.433 66.519 29.661  1.00 82.23  1 . C ? 
ATOM   1127 O   O   . ASN ASN ASN A A 143 143 . 27.965 67.551 29.166  1.00 89.65  1 . O ? 
ATOM   1128 CB  CB  . ASN ASN ASN A A 143 143 . 30.356 66.988 31.188  1.00 85.97  1 . C ? 
ATOM   1129 CG  CG  . ASN ASN ASN A A 143 143 . 30.816 67.235 32.611  1.00 94.94  1 . C ? 
ATOM   1130 OD1 OD1 . ASN ASN ASN A A 143 143 . 30.091 66.962 33.567  1.00 99.31  1 . O ? 
ATOM   1131 ND2 ND2 . ASN ASN ASN A A 143 143 . 32.029 67.761 32.758  1.00 97.02  1 . N ? 
ATOM   1132 N   N   . PHE PHE PHE A A 144 144 . 28.547 65.383 28.974  1.00 77.22  1 . N ? 
ATOM   1133 CA  CA  . PHE PHE PHE A A 144 144 . 28.092 65.281 27.591  1.00 71.83  1 . C ? 
ATOM   1134 C   C   . PHE PHE PHE A A 144 144 . 26.582 65.455 27.492  1.00 73.23  1 . C ? 
ATOM   1135 O   O   . PHE PHE PHE A A 144 144 . 26.085 66.193 26.635  1.00 78.74  1 . O ? 
ATOM   1136 CB  CB  . PHE PHE PHE A A 144 144 . 28.511 63.927 27.021  1.00 76.29  1 . C ? 
ATOM   1137 CG  CG  . PHE PHE PHE A A 144 144 . 28.900 63.967 25.586  1.00 74.77  1 . C ? 
ATOM   1138 CD1 CD1 . PHE PHE PHE A A 144 144 . 30.208 64.218 25.220  1.00 77.47  1 . C ? 
ATOM   1139 CD2 CD2 . PHE PHE PHE A A 144 144 . 27.958 63.760 24.604  1.00 70.85  1 . C ? 
ATOM   1140 CE1 CE1 . PHE PHE PHE A A 144 144 . 30.573 64.260 23.892  1.00 76.27  1 . C ? 
ATOM   1141 CE2 CE2 . PHE PHE PHE A A 144 144 . 28.309 63.808 23.280  1.00 72.63  1 . C ? 
ATOM   1142 CZ  CZ  . PHE PHE PHE A A 144 144 . 29.621 64.056 22.921  1.00 77.31  1 . C ? 
ATOM   1143 N   N   . VAL VAL VAL A A 145 145 . 25.835 64.760 28.352  1.00 65.59  1 . N ? 
ATOM   1144 CA  CA  . VAL VAL VAL A A 145 145 . 24.382 64.913 28.382  1.00 66.28  1 . C ? 
ATOM   1145 C   C   . VAL VAL VAL A A 145 145 . 24.001 66.339 28.760  1.00 62.74  1 . C ? 
ATOM   1146 O   O   . VAL VAL VAL A A 145 145 . 23.011 66.894 28.261  1.00 62.17  1 . O ? 
ATOM   1147 CB  CB  . VAL VAL VAL A A 145 145 . 23.770 63.900 29.363  1.00 64.85  1 . C ? 
ATOM   1148 CG1 CG1 . VAL VAL VAL A A 145 145 . 22.250 63.971 29.322  1.00 71.35  1 . C ? 
ATOM   1149 CG2 CG2 . VAL VAL VAL A A 145 145 . 24.274 62.508 29.058  1.00 61.85  1 . C ? 
ATOM   1150 N   N   . LYS LYS LYS A A 146 146 . 24.774 66.952 29.651  1.00 62.94  1 . N ? 
ATOM   1151 CA  CA  . LYS LYS LYS A A 146 146 . 24.373 68.249 30.180  1.00 68.39  1 . C ? 
ATOM   1152 C   C   . LYS LYS LYS A A 146 146 . 24.416 69.321 29.105  1.00 72.64  1 . C ? 
ATOM   1153 O   O   . LYS LYS LYS A A 146 146 . 23.545 70.194 29.052  1.00 71.40  1 . O ? 
ATOM   1154 CB  CB  . LYS LYS LYS A A 146 146 . 25.258 68.635 31.363  1.00 67.49  1 . C ? 
ATOM   1155 CG  CG  . LYS LYS LYS A A 146 146 . 25.035 67.750 32.576  1.00 76.26  1 . C ? 
ATOM   1156 CD  CD  . LYS LYS LYS A A 146 146 . 26.137 67.940 33.600  1.00 82.83  1 . C ? 
ATOM   1157 CE  CE  . LYS LYS LYS A A 146 146 . 25.671 67.491 34.975  1.00 87.91  1 . C ? 
ATOM   1158 NZ  NZ  . LYS LYS LYS A A 146 146 . 26.822 67.050 35.809  1.00 93.13  1 . N ? 
ATOM   1159 N   N   . GLU GLU GLU A A 147 147 . 25.405 69.261 28.220  1.00 78.63  1 . N ? 
ATOM   1160 CA  CA  . GLU GLU GLU A A 147 147 . 25.518 70.306 27.213  1.00 90.90  1 . C ? 
ATOM   1161 C   C   . GLU GLU GLU A A 147 147 . 24.362 70.271 26.228  1.00 103.28 1 . C ? 
ATOM   1162 O   O   . GLU GLU GLU A A 147 147 . 23.887 71.324 25.778  1.00 108.95 1 . O ? 
ATOM   1163 CB  CB  . GLU GLU GLU A A 147 147 . 26.860 70.201 26.498  1.00 94.49  1 . C ? 
ATOM   1164 CG  CG  . GLU GLU GLU A A 147 147 . 27.334 71.560 26.064  1.00 105.34 1 . C ? 
ATOM   1165 CD  CD  . GLU GLU GLU A A 147 147 . 28.718 71.570 25.485  1.00 111.47 1 . C ? 
ATOM   1166 OE1 OE1 . GLU GLU GLU A A 147 147 . 28.848 71.953 24.309  1.00 114.75 1 . O ? 
ATOM   1167 OE2 OE2 . GLU GLU GLU A A 147 147 . 29.677 71.206 26.197  1.00 112.82 1 . O ? 
ATOM   1168 N   N   . TRP TRP TRP A A 148 148 . 23.883 69.079 25.892  1.00 109.13 1 . N ? 
ATOM   1169 CA  CA  . TRP TRP TRP A A 148 148 . 22.737 69.012 24.997  1.00 121.90 1 . C ? 
ATOM   1170 C   C   . TRP TRP TRP A A 148 148 . 21.460 69.468 25.698  1.00 119.78 1 . C ? 
ATOM   1171 O   O   . TRP TRP TRP A A 148 148 . 20.612 70.131 25.088  1.00 130.02 1 . O ? 
ATOM   1172 CB  CB  . TRP TRP TRP A A 148 148 . 22.558 67.601 24.420  1.00 134.71 1 . C ? 
ATOM   1173 CG  CG  . TRP TRP TRP A A 148 148 . 21.514 67.524 23.316  1.00 153.03 1 . C ? 
ATOM   1174 CD1 CD1 . TRP TRP TRP A A 148 148 . 20.611 66.521 23.113  1.00 158.89 1 . C ? 
ATOM   1175 CD2 CD2 . TRP TRP TRP A A 148 148 . 21.269 68.497 22.275  1.00 165.01 1 . C ? 
ATOM   1176 NE1 NE1 . TRP TRP TRP A A 148 148 . 19.820 66.809 22.024  1.00 165.76 1 . N ? 
ATOM   1177 CE2 CE2 . TRP TRP TRP A A 148 148 . 20.205 68.011 21.491  1.00 169.02 1 . C ? 
ATOM   1178 CE3 CE3 . TRP TRP TRP A A 148 148 . 21.849 69.726 21.932  1.00 169.36 1 . C ? 
ATOM   1179 CZ2 CZ2 . TRP TRP TRP A A 148 148 . 19.706 68.712 20.386  1.00 172.95 1 . C ? 
ATOM   1180 CZ3 CZ3 . TRP TRP TRP A A 148 148 . 21.348 70.418 20.836  1.00 172.33 1 . C ? 
ATOM   1181 CH2 CH2 . TRP TRP TRP A A 148 148 . 20.291 69.910 20.080  1.00 174.08 1 . C ? 
ATOM   1182 N   N   . VAL VAL VAL A A 149 149 . 21.300 69.129 26.978  1.00 105.56 1 . N ? 
ATOM   1183 CA  CA  . VAL VAL VAL A A 149 149 . 20.111 69.566 27.707  1.00 95.38  1 . C ? 
ATOM   1184 C   C   . VAL VAL VAL A A 149 149 . 20.134 71.072 27.911  1.00 91.76  1 . C ? 
ATOM   1185 O   O   . VAL VAL VAL A A 149 149 . 19.086 71.731 27.918  1.00 90.18  1 . O ? 
ATOM   1186 CB  CB  . VAL VAL VAL A A 149 149 . 19.991 68.815 29.044  1.00 91.90  1 . C ? 
ATOM   1187 CG1 CG1 . VAL VAL VAL A A 149 149 . 18.933 69.473 29.929  1.00 93.38  1 . C ? 
ATOM   1188 CG2 CG2 . VAL VAL VAL A A 149 149 . 19.654 67.353 28.783  1.00 87.41  1 . C ? 
ATOM   1189 N   N   . SER SER SER A A 150 150 . 21.327 71.642 28.078  1.00 90.56  1 . N ? 
ATOM   1190 CA  CA  . SER SER SER A A 150 150 . 21.439 73.088 28.192  1.00 88.19  1 . C ? 
ATOM   1191 C   C   . SER SER SER A A 150 150 . 20.931 73.801 26.945  1.00 92.22  1 . C ? 
ATOM   1192 O   O   . SER SER SER A A 150 150 . 20.585 74.983 27.014  1.00 97.98  1 . O ? 
ATOM   1193 CB  CB  . SER SER SER A A 150 150 . 22.888 73.479 28.475  1.00 88.36  1 . C ? 
ATOM   1194 OG  OG  . SER SER SER A A 150 150 . 23.606 73.659 27.266  1.00 93.59  1 . O ? 
ATOM   1195 N   N   . LYS LYS LYS A A 151 151 . 20.860 73.109 25.812  1.00 97.36  1 . N ? 
ATOM   1196 CA  CA  . LYS LYS LYS A A 151 151 . 20.231 73.666 24.624  1.00 107.87 1 . C ? 
ATOM   1197 C   C   . LYS LYS LYS A A 151 151 . 18.717 73.501 24.640  1.00 112.38 1 . C ? 
ATOM   1198 O   O   . LYS LYS LYS A A 151 151 . 18.042 74.034 23.754  1.00 116.85 1 . O ? 
ATOM   1199 CB  CB  . LYS LYS LYS A A 151 151 . 20.821 73.018 23.364  1.00 108.80 1 . C ? 
ATOM   1200 CG  CG  . LYS LYS LYS A A 151 151 . 22.348 72.893 23.377  1.00 107.13 1 . C ? 
ATOM   1201 CD  CD  . LYS LYS LYS A A 151 151 . 22.948 73.091 21.982  1.00 106.04 1 . C ? 
ATOM   1202 CE  CE  . LYS LYS LYS A A 151 151 . 24.351 73.670 22.022  1.00 102.09 1 . C ? 
ATOM   1203 NZ  NZ  . LYS LYS LYS A A 151 151 . 24.499 74.795 21.057  1.00 102.84 1 . N ? 
ATOM   1204 N   N   . GLU GLU GLU A A 152 152 . 18.171 72.795 25.625  1.00 109.15 1 . N ? 
ATOM   1205 CA  CA  . GLU GLU GLU A A 152 152 . 16.735 72.616 25.773  1.00 104.08 1 . C ? 
ATOM   1206 C   C   . GLU GLU GLU A A 152 152 . 16.198 73.506 26.886  1.00 92.08  1 . C ? 
ATOM   1207 O   O   . GLU GLU GLU A A 152 152 . 16.924 73.922 27.793  1.00 82.60  1 . O ? 
ATOM   1208 CB  CB  . GLU GLU GLU A A 152 152 . 16.398 71.156 26.080  1.00 107.75 1 . C ? 
ATOM   1209 CG  CG  . GLU GLU GLU A A 152 152 . 16.785 70.188 24.987  1.00 114.38 1 . C ? 
ATOM   1210 CD  CD  . GLU GLU GLU A A 152 152 . 15.783 69.065 24.848  1.00 119.53 1 . C ? 
ATOM   1211 OE1 OE1 . GLU GLU GLU A A 152 152 . 15.859 68.322 23.848  1.00 119.60 1 . O ? 
ATOM   1212 OE2 OE2 . GLU GLU GLU A A 152 152 . 14.916 68.933 25.740  1.00 122.11 1 . O ? 
ATOM   1213 N   N   . LYS LYS LYS A A 153 153 . 14.897 73.787 26.808  1.00 94.34  1 . N ? 
ATOM   1214 CA  CA  . LYS LYS LYS A A 153 153 . 14.258 74.579 27.852  1.00 91.75  1 . C ? 
ATOM   1215 C   C   . LYS LYS LYS A A 153 153 . 13.983 73.742 29.095  1.00 82.82  1 . C ? 
ATOM   1216 O   O   . LYS LYS LYS A A 153 153 . 14.152 74.224 30.218  1.00 79.09  1 . O ? 
ATOM   1217 CB  CB  . LYS LYS LYS A A 153 153 . 12.970 75.205 27.313  1.00 103.00 1 . C ? 
ATOM   1218 CG  CG  . LYS LYS LYS A A 153 153 . 13.213 76.254 26.234  1.00 111.72 1 . C ? 
ATOM   1219 CD  CD  . LYS LYS LYS A A 153 153 . 12.940 75.710 24.841  1.00 114.20 1 . C ? 
ATOM   1220 CE  CE  . LYS LYS LYS A A 153 153 . 13.459 76.660 23.763  1.00 118.24 1 . C ? 
ATOM   1221 NZ  NZ  . LYS LYS LYS A A 153 153 . 14.705 77.380 24.164  1.00 117.25 1 . N ? 
ATOM   1222 N   N   . ARG ARG ARG A A 154 154 . 13.591 72.483 28.911  1.00 84.07  1 . N ? 
ATOM   1223 CA  CA  . ARG ARG ARG A A 154 154 . 13.305 71.588 30.026  1.00 87.45  1 . C ? 
ATOM   1224 C   C   . ARG ARG ARG A A 154 154 . 14.567 71.299 30.842  1.00 86.75  1 . C ? 
ATOM   1225 O   O   . ARG ARG ARG A A 154 154 . 15.687 71.319 30.323  1.00 83.82  1 . O ? 
ATOM   1226 CB  CB  . ARG ARG ARG A A 154 154 . 12.706 70.283 29.497  1.00 93.05  1 . C ? 
ATOM   1227 CG  CG  . ARG ARG ARG A A 154 154 . 11.552 69.739 30.313  1.00 102.44 1 . C ? 
ATOM   1228 CD  CD  . ARG ARG ARG A A 154 154 . 11.356 68.241 30.077  1.00 108.33 1 . C ? 
ATOM   1229 NE  NE  . ARG ARG ARG A A 154 154 . 10.249 67.705 30.868  1.00 112.97 1 . N ? 
ATOM   1230 CZ  CZ  . ARG ARG ARG A A 154 154 . 10.404 66.974 31.966  1.00 112.33 1 . C ? 
ATOM   1231 NH1 NH1 . ARG ARG ARG A A 154 154 . 11.624 66.684 32.395  1.00 110.93 1 . N ? 
ATOM   1232 NH2 NH2 . ARG ARG ARG A A 154 154 . 9.345  66.527 32.629  1.00 111.39 1 . N ? 
ATOM   1233 N   N   . THR THR THR A A 155 155 . 14.375 71.027 32.136  1.00 83.62  1 . N ? 
ATOM   1234 CA  CA  . THR THR THR A A 155 155 . 15.469 70.784 33.069  1.00 68.41  1 . C ? 
ATOM   1235 C   C   . THR THR THR A A 155 155 . 15.460 69.337 33.545  1.00 77.91  1 . C ? 
ATOM   1236 O   O   . THR THR THR A A 155 155 . 14.413 68.683 33.569  1.00 74.17  1 . O ? 
ATOM   1237 CB  CB  . THR THR THR A A 155 155 . 15.384 71.720 34.278  1.00 73.24  1 . C ? 
ATOM   1238 OG1 OG1 . THR THR THR A A 155 155 . 14.211 71.417 35.045  1.00 70.48  1 . O ? 
ATOM   1239 CG2 CG2 . THR THR THR A A 155 155 . 15.332 73.171 33.825  1.00 73.15  1 . C ? 
ATOM   1240 N   N   . PHE PHE PHE A A 156 156 . 16.642 68.840 33.929  1.00 75.16  1 . N ? 
ATOM   1241 CA  CA  . PHE PHE PHE A A 156 156 . 16.810 67.460 34.369  1.00 79.72  1 . C ? 
ATOM   1242 C   C   . PHE PHE PHE A A 156 156 . 17.676 67.408 35.618  1.00 81.94  1 . C ? 
ATOM   1243 O   O   . PHE PHE PHE A A 156 156 . 18.618 68.193 35.763  1.00 79.34  1 . O ? 
ATOM   1244 CB  CB  . PHE PHE PHE A A 156 156 . 17.451 66.592 33.274  1.00 81.96  1 . C ? 
ATOM   1245 CG  CG  . PHE PHE PHE A A 156 156 . 16.578 66.393 32.075  1.00 83.84  1 . C ? 
ATOM   1246 CD1 CD1 . PHE PHE PHE A A 156 156 . 15.582 65.428 32.076  1.00 85.27  1 . C ? 
ATOM   1247 CD2 CD2 . PHE PHE PHE A A 156 156 . 16.738 67.181 30.950  1.00 83.67  1 . C ? 
ATOM   1248 CE1 CE1 . PHE PHE PHE A A 156 156 . 14.768 65.248 30.971  1.00 86.15  1 . C ? 
ATOM   1249 CE2 CE2 . PHE PHE PHE A A 156 156 . 15.930 67.010 29.842  1.00 85.78  1 . C ? 
ATOM   1250 CZ  CZ  . PHE PHE PHE A A 156 156 . 14.943 66.040 29.851  1.00 86.70  1 . C ? 
ATOM   1251 N   N   . ASN ASN ASN A A 157 157 . 17.364 66.466 36.509  1.00 84.08  1 . N ? 
ATOM   1252 CA  CA  . ASN ASN ASN A A 157 157 . 18.168 66.285 37.707  1.00 85.51  1 . C ? 
ATOM   1253 C   C   . ASN ASN ASN A A 157 157 . 19.392 65.427 37.399  1.00 85.44  1 . C ? 
ATOM   1254 O   O   . ASN ASN ASN A A 157 157 . 19.504 64.796 36.341  1.00 76.80  1 . O ? 
ATOM   1255 CB  CB  . ASN ASN ASN A A 157 157 . 17.337 65.674 38.843  1.00 87.45  1 . C ? 
ATOM   1256 CG  CG  . ASN ASN ASN A A 157 157 . 16.879 64.250 38.553  1.00 91.40  1 . C ? 
ATOM   1257 OD1 OD1 . ASN ASN ASN A A 157 157 . 17.688 63.332 38.402  1.00 88.96  1 . O ? 
ATOM   1258 ND2 ND2 . ASN ASN ASN A A 157 157 . 15.567 64.060 38.498  1.00 95.76  1 . N ? 
ATOM   1259 N   N   . ASN ASN ASN A A 158 158 . 20.320 65.396 38.355  1.00 77.05  1 . N ? 
ATOM   1260 CA  CA  . ASN ASN ASN A A 158 158 . 21.601 64.758 38.094  1.00 80.75  1 . C ? 
ATOM   1261 C   C   . ASN ASN ASN A A 158 158 . 21.491 63.239 38.040  1.00 74.27  1 . C ? 
ATOM   1262 O   O   . ASN ASN ASN A A 158 158 . 22.359 62.589 37.441  1.00 62.46  1 . O ? 
ATOM   1263 CB  CB  . ASN ASN ASN A A 158 158 . 22.622 65.207 39.139  1.00 90.03  1 . C ? 
ATOM   1264 CG  CG  . ASN ASN ASN A A 158 158 . 23.294 66.518 38.759  1.00 99.69  1 . C ? 
ATOM   1265 OD1 OD1 . ASN ASN ASN A A 158 158 . 24.336 66.878 39.305  1.00 106.73 1 . O ? 
ATOM   1266 ND2 ND2 . ASN ASN ASN A A 158 158 . 22.698 67.236 37.810  1.00 103.05 1 . N ? 
ATOM   1267 N   N   . ASN ASN ASN A A 159 159 . 20.437 62.658 38.621  1.00 71.55  1 . N ? 
ATOM   1268 CA  CA  . ASN ASN ASN A A 159 159 . 20.227 61.227 38.435  1.00 71.78  1 . C ? 
ATOM   1269 C   C   . ASN ASN ASN A A 159 159 . 19.661 60.926 37.051  1.00 66.26  1 . C ? 
ATOM   1270 O   O   . ASN ASN ASN A A 159 159 . 20.017 59.911 36.441  1.00 64.19  1 . O ? 
ATOM   1271 CB  CB  . ASN ASN ASN A A 159 159 . 19.313 60.662 39.521  1.00 78.78  1 . C ? 
ATOM   1272 CG  CG  . ASN ASN ASN A A 159 159 . 19.118 59.159 39.386  1.00 84.17  1 . C ? 
ATOM   1273 OD1 OD1 . ASN ASN ASN A A 159 159 . 18.002 58.651 39.500  1.00 86.92  1 . O ? 
ATOM   1274 ND2 ND2 . ASN ASN ASN A A 159 159 . 20.207 58.445 39.099  1.00 83.64  1 . N ? 
ATOM   1275 N   N   . GLU GLU GLU A A 160 160 . 18.790 61.796 36.537  1.00 61.34  1 . N ? 
ATOM   1276 CA  CA  . GLU GLU GLU A A 160 160 . 18.350 61.653 35.152  1.00 64.84  1 . C ? 
ATOM   1277 C   C   . GLU GLU GLU A A 160 160 . 19.516 61.825 34.184  1.00 57.62  1 . C ? 
ATOM   1278 O   O   . GLU GLU GLU A A 160 160 . 19.642 61.073 33.210  1.00 54.62  1 . O ? 
ATOM   1279 CB  CB  . GLU GLU GLU A A 160 160 . 17.248 62.663 34.846  1.00 72.07  1 . C ? 
ATOM   1280 CG  CG  . GLU GLU GLU A A 160 160 . 15.917 62.329 35.490  1.00 86.53  1 . C ? 
ATOM   1281 CD  CD  . GLU GLU GLU A A 160 160 . 14.903 63.436 35.321  1.00 92.17  1 . C ? 
ATOM   1282 OE1 OE1 . GLU GLU GLU A A 160 160 . 15.251 64.600 35.602  1.00 90.43  1 . O ? 
ATOM   1283 OE2 OE2 . GLU GLU GLU A A 160 160 . 13.763 63.145 34.905  1.00 96.55  1 . O ? 
ATOM   1284 N   N   . ILE ILE ILE A A 161 161 . 20.380 62.812 34.438  1.00 50.85  1 . N ? 
ATOM   1285 CA  CA  . ILE ILE ILE A A 161 161 . 21.550 63.015 33.587  1.00 57.43  1 . C ? 
ATOM   1286 C   C   . ILE ILE ILE A A 161 161 . 22.364 61.734 33.508  1.00 59.79  1 . C ? 
ATOM   1287 O   O   . ILE ILE ILE A A 161 161 . 22.752 61.278 32.423  1.00 55.17  1 . O ? 
ATOM   1288 CB  CB  . ILE ILE ILE A A 161 161 . 22.393 64.188 34.115  1.00 63.25  1 . C ? 
ATOM   1289 CG1 CG1 . ILE ILE ILE A A 161 161 . 21.634 65.511 33.944  1.00 63.65  1 . C ? 
ATOM   1290 CG2 CG2 . ILE ILE ILE A A 161 161 . 23.746 64.222 33.417  1.00 62.39  1 . C ? 
ATOM   1291 CD1 CD1 . ILE ILE ILE A A 161 161 . 21.451 65.918 32.488  1.00 67.39  1 . C ? 
ATOM   1292 N   N   . ASN ASN ASN A A 162 162 . 22.608 61.120 34.666  1.00 58.48  1 . N ? 
ATOM   1293 CA  CA  . ASN ASN ASN A A 162 162 . 23.387 59.887 34.718  1.00 55.40  1 . C ? 
ATOM   1294 C   C   . ASN ASN ASN A A 162 162 . 22.717 58.768 33.943  1.00 52.45  1 . C ? 
ATOM   1295 O   O   . ASN ASN ASN A A 162 162 . 23.397 57.991 33.254  1.00 57.48  1 . O ? 
ATOM   1296 CB  CB  . ASN ASN ASN A A 162 162 . 23.586 59.454 36.169  1.00 64.46  1 . C ? 
ATOM   1297 CG  CG  . ASN ASN ASN A A 162 162 . 24.061 58.020 36.276  1.00 72.58  1 . C ? 
ATOM   1298 OD1 OD1 . ASN ASN ASN A A 162 162 . 25.251 57.744 36.167  1.00 75.40  1 . O ? 
ATOM   1299 ND2 ND2 . ASN ASN ASN A A 162 162 . 23.129 57.098 36.475  1.00 84.44  1 . N ? 
ATOM   1300 N   N   . LYS LYS LYS A A 163 163 . 21.388 58.644 34.064  1.00 53.04  1 . N ? 
ATOM   1301 CA  CA  . LYS LYS LYS A A 163 163 . 20.678 57.591 33.335  1.00 58.05  1 . C ? 
ATOM   1302 C   C   . LYS LYS LYS A A 163 163 . 20.734 57.827 31.831  1.00 58.62  1 . C ? 
ATOM   1303 O   O   . LYS LYS LYS A A 163 163 . 20.855 56.872 31.054  1.00 69.12  1 . O ? 
ATOM   1304 CB  CB  . LYS LYS LYS A A 163 163 . 19.227 57.499 33.801  1.00 68.15  1 . C ? 
ATOM   1305 CG  CG  . LYS LYS LYS A A 163 163 . 19.000 56.510 34.930  1.00 86.19  1 . C ? 
ATOM   1306 CD  CD  . LYS LYS LYS A A 163 163 . 17.618 56.680 35.566  1.00 98.14  1 . C ? 
ATOM   1307 CE  CE  . LYS LYS LYS A A 163 163 . 16.501 56.173 34.654  1.00 105.87 1 . C ? 
ATOM   1308 NZ  NZ  . LYS LYS LYS A A 163 163 . 16.339 54.685 34.693  1.00 112.01 1 . N ? 
ATOM   1309 N   N   . PHE PHE PHE A A 164 164 . 20.632 59.086 31.398  1.00 52.54  1 . N ? 
ATOM   1310 CA  CA  . PHE PHE PHE A A 164 164 . 20.728 59.384 29.969  1.00 61.09  1 . C ? 
ATOM   1311 C   C   . PHE PHE PHE A A 164 164 . 22.112 59.034 29.429  1.00 49.53  1 . C ? 
ATOM   1312 O   O   . PHE PHE PHE A A 164 164 . 22.244 58.579 28.292  1.00 56.93  1 . O ? 
ATOM   1313 CB  CB  . PHE PHE PHE A A 164 164 . 20.421 60.863 29.703  1.00 69.65  1 . C ? 
ATOM   1314 CG  CG  . PHE PHE PHE A A 164 164 . 19.021 61.294 30.080  1.00 86.69  1 . C ? 
ATOM   1315 CD1 CD1 . PHE PHE PHE A A 164 164 . 17.992 60.372 30.218  1.00 94.61  1 . C ? 
ATOM   1316 CD2 CD2 . PHE PHE PHE A A 164 164 . 18.734 62.640 30.283  1.00 93.01  1 . C ? 
ATOM   1317 CE1 CE1 . PHE PHE PHE A A 164 164 . 16.707 60.787 30.562  1.00 99.21  1 . C ? 
ATOM   1318 CE2 CE2 . PHE PHE PHE A A 164 164 . 17.455 63.058 30.625  1.00 96.16  1 . C ? 
ATOM   1319 CZ  CZ  . PHE PHE PHE A A 164 164 . 16.441 62.132 30.765  1.00 98.38  1 . C ? 
ATOM   1320 N   N   . GLY GLY GLY A A 165 165 . 23.156 59.259 30.228  1.00 48.12  1 . N ? 
ATOM   1321 CA  CA  . GLY GLY GLY A A 165 165 . 24.497 58.880 29.810  1.00 47.88  1 . C ? 
ATOM   1322 C   C   . GLY GLY GLY A A 165 165 . 24.619 57.399 29.510  1.00 52.86  1 . C ? 
ATOM   1323 O   O   . GLY GLY GLY A A 165 165 . 25.155 57.002 28.468  1.00 45.97  1 . O ? 
ATOM   1324 N   N   . ARG ARG ARG A A 166 166 . 24.115 56.558 30.418  1.00 54.18  1 . N ? 
ATOM   1325 CA  CA  . ARG ARG ARG A A 166 166 . 24.094 55.118 30.165  1.00 55.94  1 . C ? 
ATOM   1326 C   C   . ARG ARG ARG A A 166 166 . 23.406 54.798 28.846  1.00 50.18  1 . C ? 
ATOM   1327 O   O   . ARG ARG ARG A A 166 166 . 23.842 53.908 28.102  1.00 48.36  1 . O ? 
ATOM   1328 CB  CB  . ARG ARG ARG A A 166 166 . 23.389 54.393 31.318  1.00 54.77  1 . C ? 
ATOM   1329 CG  CG  . ARG ARG ARG A A 166 166 . 24.324 53.663 32.281  1.00 70.77  1 . C ? 
ATOM   1330 CD  CD  . ARG ARG ARG A A 166 166 . 23.626 52.515 33.021  1.00 75.06  1 . C ? 
ATOM   1331 NE  NE  . ARG ARG ARG A A 166 166 . 24.591 51.542 33.538  1.00 82.16  1 . N ? 
ATOM   1332 CZ  CZ  . ARG ARG ARG A A 166 166 . 24.331 50.252 33.741  1.00 90.97  1 . C ? 
ATOM   1333 NH1 NH1 . ARG ARG ARG A A 166 166 . 23.128 49.762 33.470  1.00 94.57  1 . N ? 
ATOM   1334 NH2 NH2 . ARG ARG ARG A A 166 166 . 25.277 49.451 34.219  1.00 97.27  1 . N ? 
ATOM   1335 N   N   . TYR TYR TYR A A 167 167 . 22.324 55.517 28.535  1.00 47.89  1 . N ? 
ATOM   1336 CA  CA  . TYR TYR TYR A A 167 167 . 21.598 55.262 27.294  1.00 48.53  1 . C ? 
ATOM   1337 C   C   . TYR TYR TYR A A 167 167 . 22.478 55.524 26.073  1.00 47.04  1 . C ? 
ATOM   1338 O   O   . TYR TYR TYR A A 167 167 . 22.365 54.835 25.051  1.00 48.87  1 . O ? 
ATOM   1339 CB  CB  . TYR TYR TYR A A 167 167 . 20.333 56.130 27.246  1.00 54.37  1 . C ? 
ATOM   1340 CG  CG  . TYR TYR TYR A A 167 167 . 19.317 55.844 28.352  1.00 59.69  1 . C ? 
ATOM   1341 CD1 CD1 . TYR TYR TYR A A 167 167 . 19.414 54.700 29.141  1.00 67.59  1 . C ? 
ATOM   1342 CD2 CD2 . TYR TYR TYR A A 167 167 . 18.259 56.711 28.595  1.00 69.12  1 . C ? 
ATOM   1343 CE1 CE1 . TYR TYR TYR A A 167 167 . 18.493 54.432 30.144  1.00 69.17  1 . C ? 
ATOM   1344 CE2 CE2 . TYR TYR TYR A A 167 167 . 17.331 56.453 29.598  1.00 72.90  1 . C ? 
ATOM   1345 CZ  CZ  . TYR TYR TYR A A 167 167 . 17.456 55.310 30.367  1.00 79.14  1 . C ? 
ATOM   1346 OH  OH  . TYR TYR TYR A A 167 167 . 16.543 55.040 31.367  1.00 91.10  1 . O ? 
ATOM   1347 N   N   . ILE ILE ILE A A 168 168 . 23.352 56.526 26.158  1.00 43.61  1 . N ? 
ATOM   1348 CA  CA  . ILE ILE ILE A A 168 168 . 24.281 56.822 25.071  1.00 50.47  1 . C ? 
ATOM   1349 C   C   . ILE ILE ILE A A 168 168 . 25.215 55.645 24.842  1.00 48.48  1 . C ? 
ATOM   1350 O   O   . ILE ILE ILE A A 168 168 . 25.500 55.256 23.701  1.00 39.93  1 . O ? 
ATOM   1351 CB  CB  . ILE ILE ILE A A 168 168 . 25.055 58.115 25.397  1.00 53.64  1 . C ? 
ATOM   1352 CG1 CG1 . ILE ILE ILE A A 168 168 . 24.161 59.335 25.173  1.00 49.20  1 . C ? 
ATOM   1353 CG2 CG2 . ILE ILE ILE A A 168 168 . 26.312 58.235 24.545  1.00 53.41  1 . C ? 
ATOM   1354 CD1 CD1 . ILE ILE ILE A A 168 168 . 24.794 60.627 25.635  1.00 52.71  1 . C ? 
ATOM   1355 N   N   . LEU LEU LEU A A 169 169 . 25.689 55.045 25.926  1.00 45.10  1 . N ? 
ATOM   1356 CA  CA  . LEU LEU LEU A A 169 169 . 26.616 53.930 25.814  1.00 44.41  1 . C ? 
ATOM   1357 C   C   . LEU LEU LEU A A 169 169 . 26.000 52.761 25.060  1.00 45.51  1 . C ? 
ATOM   1358 O   O   . LEU LEU LEU A A 169 169 . 26.714 52.003 24.399  1.00 44.32  1 . O ? 
ATOM   1359 CB  CB  . LEU LEU LEU A A 169 169 . 27.062 53.505 27.216  1.00 45.01  1 . C ? 
ATOM   1360 CG  CG  . LEU LEU LEU A A 169 169 . 27.662 54.631 28.056  1.00 45.49  1 . C ? 
ATOM   1361 CD1 CD1 . LEU LEU LEU A A 169 169 . 27.967 54.131 29.452  1.00 52.72  1 . C ? 
ATOM   1362 CD2 CD2 . LEU LEU LEU A A 169 169 . 28.926 55.195 27.408  1.00 50.50  1 . C ? 
ATOM   1363 N   N   . GLU GLU GLU A A 170 170 . 24.683 52.593 25.135  1.00 47.60  1 . N ? 
ATOM   1364 CA  CA  . GLU GLU GLU A A 170 170 . 24.054 51.496 24.409  1.00 47.57  1 . C ? 
ATOM   1365 C   C   . GLU GLU GLU A A 170 170 . 24.193 51.646 22.899  1.00 47.54  1 . C ? 
ATOM   1366 O   O   . GLU GLU GLU A A 170 170 . 24.278 50.645 22.186  1.00 48.39  1 . O ? 
ATOM   1367 CB  CB  . GLU GLU GLU A A 170 170 . 22.581 51.403 24.796  1.00 58.31  1 . C ? 
ATOM   1368 CG  CG  . GLU GLU GLU A A 170 170 . 22.120 49.996 25.006  1.00 57.62  1 . C ? 
ATOM   1369 CD  CD  . GLU GLU GLU A A 170 170 . 20.702 49.934 25.491  1.00 60.44  1 . C ? 
ATOM   1370 OE1 OE1 . GLU GLU GLU A A 170 170 . 20.280 48.832 25.890  1.00 64.10  1 . O ? 
ATOM   1371 OE2 OE2 . GLU GLU GLU A A 170 170 . 20.018 50.988 25.483  1.00 55.38  1 . O ? 
ATOM   1372 N   N   . GLU GLU GLU A A 171 171 . 24.204 52.874 22.388  1.00 46.27  1 . N ? 
ATOM   1373 CA  CA  . GLU GLU GLU A A 171 171 . 24.299 53.109 20.955  1.00 47.11  1 . C ? 
ATOM   1374 C   C   . GLU GLU GLU A A 171 171 . 25.726 53.362 20.495  1.00 40.76  1 . C ? 
ATOM   1375 O   O   . GLU GLU GLU A A 171 171 . 25.989 53.319 19.294  1.00 48.88  1 . O ? 
ATOM   1376 CB  CB  . GLU GLU GLU A A 171 171 . 23.421 54.304 20.559  1.00 63.11  1 . C ? 
ATOM   1377 CG  CG  . GLU GLU GLU A A 171 171 . 22.182 54.455 21.421  1.00 82.17  1 . C ? 
ATOM   1378 CD  CD  . GLU GLU GLU A A 171 171 . 21.639 55.874 21.430  1.00 97.38  1 . C ? 
ATOM   1379 OE1 OE1 . GLU GLU GLU A A 171 171 . 22.426 56.816 21.185  1.00 99.98  1 . O ? 
ATOM   1380 OE2 OE2 . GLU GLU GLU A A 171 171 . 20.428 56.046 21.691  1.00 104.68 1 . O ? 
ATOM   1381 N   N   . LEU LEU LEU A A 172 172 . 26.648 53.635 21.423  1.00 43.40  1 . N ? 
ATOM   1382 CA  CA  . LEU LEU LEU A A 172 172 . 28.009 53.996 21.031  1.00 44.83  1 . C ? 
ATOM   1383 C   C   . LEU LEU LEU A A 172 172 . 28.689 52.948 20.157  1.00 42.93  1 . C ? 
ATOM   1384 O   O   . LEU LEU LEU A A 172 172 . 29.311 53.336 19.150  1.00 47.37  1 . O ? 
ATOM   1385 CB  CB  . LEU LEU LEU A A 172 172 . 28.843 54.275 22.284  1.00 44.76  1 . C ? 
ATOM   1386 CG  CG  . LEU LEU LEU A A 172 172 . 29.969 55.283 22.123  1.00 49.67  1 . C ? 
ATOM   1387 CD1 CD1 . LEU LEU LEU A A 172 172 . 29.439 56.601 21.540  1.00 52.23  1 . C ? 
ATOM   1388 CD2 CD2 . LEU LEU LEU A A 172 172 . 30.618 55.509 23.496  1.00 48.01  1 . C ? 
ATOM   1389 N   N   . PRO PRO PRO A A 173 173 . 28.646 51.644 20.466  1.00 44.52  1 . N ? 
ATOM   1390 CA  CA  . PRO PRO PRO A A 173 173 . 29.333 50.688 19.581  1.00 40.34  1 . C ? 
ATOM   1391 C   C   . PRO PRO PRO A A 173 173 . 28.817 50.733 18.160  1.00 46.96  1 . C ? 
ATOM   1392 O   O   . PRO PRO PRO A A 173 173 . 29.605 50.589 17.216  1.00 48.67  1 . O ? 
ATOM   1393 CB  CB  . PRO PRO PRO A A 173 173 . 29.064 49.326 20.240  1.00 37.56  1 . C ? 
ATOM   1394 CG  CG  . PRO PRO PRO A A 173 173 . 28.858 49.664 21.708  1.00 40.63  1 . C ? 
ATOM   1395 CD  CD  . PRO PRO PRO A A 173 173 . 28.130 50.982 21.691  1.00 39.38  1 . C ? 
ATOM   1396 N   N   . GLU GLU GLU A A 174 174 . 27.524 51.003 17.971  1.00 48.11  1 . N ? 
ATOM   1397 CA  CA  . GLU GLU GLU A A 174 174 . 26.983 51.024 16.614  1.00 52.33  1 . C ? 
ATOM   1398 C   C   . GLU GLU GLU A A 174 174 . 27.569 52.174 15.804  1.00 52.82  1 . C ? 
ATOM   1399 O   O   . GLU GLU GLU A A 174 174 . 27.780 52.040 14.592  1.00 58.40  1 . O ? 
ATOM   1400 CB  CB  . GLU GLU GLU A A 174 174 . 25.454 51.096 16.667  1.00 54.63  1 . C ? 
ATOM   1401 CG  CG  . GLU GLU GLU A A 174 174 . 24.790 51.069 15.340  1.00 70.13  1 . C ? 
ATOM   1402 CD  CD  . GLU GLU GLU A A 174 174 . 24.683 52.457 14.774  1.00 83.48  1 . C ? 
ATOM   1403 OE1 OE1 . GLU GLU GLU A A 174 174 . 25.067 52.650 13.597  1.00 93.55  1 . O ? 
ATOM   1404 OE2 OE2 . GLU GLU GLU A A 174 174 . 24.232 53.357 15.515  1.00 78.15  1 . O ? 
ATOM   1405 N   N   . LEU LEU LEU A A 175 175 . 27.849 53.298 16.446  1.00 46.74  1 . N ? 
ATOM   1406 CA  CA  . LEU LEU LEU A A 175 175 . 28.490 54.418 15.772  1.00 55.18  1 . C ? 
ATOM   1407 C   C   . LEU LEU LEU A A 175 175 . 29.974 54.200 15.556  1.00 61.09  1 . C ? 
ATOM   1408 O   O   . LEU LEU LEU A A 175 175 . 30.556 54.809 14.652  1.00 53.99  1 . O ? 
ATOM   1409 CB  CB  . LEU LEU LEU A A 175 175 . 28.300 55.691 16.579  1.00 50.21  1 . C ? 
ATOM   1410 CG  CG  . LEU LEU LEU A A 175 175 . 26.858 56.150 16.778  1.00 64.75  1 . C ? 
ATOM   1411 CD1 CD1 . LEU LEU LEU A A 175 175 . 26.777 57.115 17.927  1.00 62.51  1 . C ? 
ATOM   1412 CD2 CD2 . LEU LEU LEU A A 175 175 . 26.331 56.778 15.497  1.00 77.75  1 . C ? 
ATOM   1413 N   N   . MET MET MET A A 176 176 . 30.601 53.369 16.377  1.00 60.69  1 . N ? 
ATOM   1414 CA  CA  . MET MET MET A A 176 176 . 32.045 53.240 16.345  1.00 57.94  1 . C ? 
ATOM   1415 C   C   . MET MET MET A A 176 176 . 32.515 52.138 15.418  1.00 51.13  1 . C ? 
ATOM   1416 O   O   . MET MET MET A A 176 176 . 33.510 52.327 14.708  1.00 59.88  1 . O ? 
ATOM   1417 CB  CB  . MET MET MET A A 176 176 . 32.577 52.968 17.749  1.00 48.97  1 . C ? 
ATOM   1418 CG  CG  . MET MET MET A A 176 176 . 32.806 54.189 18.555  1.00 57.87  1 . C ? 
ATOM   1419 SD  SD  . MET MET MET A A 176 176 . 33.742 53.656 19.976  1.00 58.40  1 . S ? 
ATOM   1420 CE  CE  . MET MET MET A A 176 176 . 32.483 52.811 20.941  1.00 56.54  1 . C ? 
ATOM   1421 N   N   . VAL VAL VAL A A 177 177 . 31.812 50.997 15.398  1.00 41.50  1 . N ? 
ATOM   1422 CA  CA  . VAL VAL VAL A A 177 177 . 32.296 49.799 14.737  1.00 48.45  1 . C ? 
ATOM   1423 C   C   . VAL VAL VAL A A 177 177 . 31.322 49.401 13.628  1.00 55.53  1 . C ? 
ATOM   1424 O   O   . VAL VAL VAL A A 177 177 . 30.150 49.787 13.613  1.00 56.92  1 . O ? 
ATOM   1425 CB  CB  . VAL VAL VAL A A 177 177 . 32.490 48.635 15.726  1.00 54.99  1 . C ? 
ATOM   1426 CG1 CG1 . VAL VAL VAL A A 177 177 . 33.235 49.105 16.969  1.00 52.32  1 . C ? 
ATOM   1427 CG2 CG2 . VAL VAL VAL A A 177 177 . 31.164 48.061 16.129  1.00 66.14  1 . C ? 
ATOM   1428 N   N   . GLN GLN GLN A A 178 178 . 31.828 48.618 12.686  1.00 58.12  1 . N ? 
ATOM   1429 CA  CA  . GLN GLN GLN A A 178 178 . 30.979 48.090 11.627  1.00 55.85  1 . C ? 
ATOM   1430 C   C   . GLN GLN GLN A A 178 178 . 30.267 46.846 12.154  1.00 55.84  1 . C ? 
ATOM   1431 O   O   . GLN GLN GLN A A 178 178 . 30.917 45.854 12.504  1.00 64.65  1 . O ? 
ATOM   1432 CB  CB  . GLN GLN GLN A A 178 178 . 31.814 47.795 10.376  1.00 53.72  1 . C ? 
ATOM   1433 CG  CG  . GLN GLN GLN A A 178 178 . 32.382 49.075 9.739   1.00 47.74  1 . C ? 
ATOM   1434 CD  CD  . GLN GLN GLN A A 178 178 . 33.338 48.781 8.598   1.00 62.71  1 . C ? 
ATOM   1435 OE1 OE1 . GLN GLN GLN A A 178 178 . 33.332 47.680 8.052   1.00 63.35  1 . O ? 
ATOM   1436 NE2 NE2 . GLN GLN GLN A A 178 178 . 34.143 49.776 8.212   1.00 57.47  1 . N ? 
ATOM   1437 N   N   . VAL VAL VAL A A 179 179 . 28.936 46.913 12.237  1.00 52.66  1 . N ? 
ATOM   1438 CA  CA  . VAL VAL VAL A A 179 179 . 28.112 45.824 12.744  1.00 54.11  1 . C ? 
ATOM   1439 C   C   . VAL VAL VAL A A 179 179 . 27.151 45.385 11.653  1.00 58.49  1 . C ? 
ATOM   1440 O   O   . VAL VAL VAL A A 179 179 . 26.900 46.092 10.672  1.00 63.10  1 . O ? 
ATOM   1441 CB  CB  . VAL VAL VAL A A 179 179 . 27.314 46.199 14.014  1.00 61.65  1 . C ? 
ATOM   1442 CG1 CG1 . VAL VAL VAL A A 179 179 . 28.238 46.442 15.197  1.00 61.88  1 . C ? 
ATOM   1443 CG2 CG2 . VAL VAL VAL A A 179 179 . 26.416 47.410 13.756  1.00 63.50  1 . C ? 
ATOM   1444 N   N   . LYS LYS LYS A A 180 180 . 26.580 44.212 11.859  1.00 57.19  1 . N ? 
ATOM   1445 CA  CA  . LYS LYS LYS A A 180 180 . 25.657 43.625 10.911  1.00 65.49  1 . C ? 
ATOM   1446 C   C   . LYS LYS LYS A A 180 180 . 24.234 43.755 11.427  1.00 66.62  1 . C ? 
ATOM   1447 O   O   . LYS LYS LYS A A 180 180 . 23.980 43.707 12.634  1.00 63.23  1 . O ? 
ATOM   1448 CB  CB  . LYS LYS LYS A A 180 180 . 25.988 42.154 10.648  1.00 77.24  1 . C ? 
ATOM   1449 CG  CG  . LYS LYS LYS A A 180 180 . 27.314 41.942 9.936   1.00 84.44  1 . C ? 
ATOM   1450 CD  CD  . LYS LYS LYS A A 180 180 . 27.770 40.488 10.028  1.00 93.03  1 . C ? 
ATOM   1451 CE  CE  . LYS LYS LYS A A 180 180 . 28.418 40.028 8.728   1.00 99.04  1 . C ? 
ATOM   1452 NZ  NZ  . LYS LYS LYS A A 180 180 . 29.412 38.943 8.974   1.00 104.99 1 . N ? 
ATOM   1453 N   N   . ALA ALA ALA A A 181 181 . 23.316 43.941 10.488  1.00 57.36  1 . N ? 
ATOM   1454 CA  CA  . ALA ALA ALA A A 181 181 . 21.886 43.932 10.753  1.00 69.27  1 . C ? 
ATOM   1455 C   C   . ALA ALA ALA A A 181 181 . 21.292 42.796 9.947   1.00 74.10  1 . C ? 
ATOM   1456 O   O   . ALA ALA ALA A A 181 181 . 21.381 42.800 8.713   1.00 73.19  1 . O ? 
ATOM   1457 CB  CB  . ALA ALA ALA A A 181 181 . 21.237 45.261 10.369  1.00 71.86  1 . C ? 
ATOM   1458 N   N   . ARG ARG ARG A A 182 182 . 20.708 41.819 10.639  1.00 78.03  1 . N ? 
ATOM   1459 CA  CA  . ARG ARG ARG A A 182 182 . 20.120 40.667 9.976   1.00 79.70  1 . C ? 
ATOM   1460 C   C   . ARG ARG ARG A A 182 182 . 21.140 39.991 9.062   1.00 76.16  1 . C ? 
ATOM   1461 O   O   . ARG ARG ARG A A 182 182 . 20.817 39.524 7.971   1.00 77.58  1 . O ? 
ATOM   1462 CB  CB  . ARG ARG ARG A A 182 182 . 18.867 41.072 9.195   1.00 90.15  1 . C ? 
ATOM   1463 CG  CG  . ARG ARG ARG A A 182 182 . 17.647 41.340 10.053  1.00 94.99  1 . C ? 
ATOM   1464 CD  CD  . ARG ARG ARG A A 182 182 . 17.534 40.329 11.184  1.00 104.78 1 . C ? 
ATOM   1465 NE  NE  . ARG ARG ARG A A 182 182 . 16.697 39.192 10.823  1.00 116.47 1 . N ? 
ATOM   1466 CZ  CZ  . ARG ARG ARG A A 182 182 . 15.382 39.255 10.636  1.00 123.79 1 . C ? 
ATOM   1467 NH1 NH1 . ARG ARG ARG A A 182 182 . 14.736 40.405 10.782  1.00 122.01 1 . N ? 
ATOM   1468 NH2 NH2 . ARG ARG ARG A A 182 182 . 14.710 38.162 10.302  1.00 129.59 1 . N ? 
ATOM   1469 N   N   . GLY GLY GLY A A 183 183 . 22.395 39.970 9.496   1.00 75.31  1 . N ? 
ATOM   1470 CA  CA  . GLY GLY GLY A A 183 183 . 23.444 39.282 8.770   1.00 79.98  1 . C ? 
ATOM   1471 C   C   . GLY GLY GLY A A 183 183 . 24.156 40.074 7.694   1.00 78.52  1 . C ? 
ATOM   1472 O   O   . GLY GLY GLY A A 183 183 . 24.960 39.489 6.959   1.00 82.56  1 . O ? 
ATOM   1473 N   N   . VAL VAL VAL A A 184 184 . 23.909 41.379 7.578   1.00 71.94  1 . N ? 
ATOM   1474 CA  CA  . VAL VAL VAL A A 184 184 . 24.464 42.189 6.495   1.00 70.61  1 . C ? 
ATOM   1475 C   C   . VAL VAL VAL A A 184 184 . 25.323 43.302 7.077   1.00 64.73  1 . C ? 
ATOM   1476 O   O   . VAL VAL VAL A A 184 184 . 24.833 44.144 7.844   1.00 57.59  1 . O ? 
ATOM   1477 CB  CB  . VAL VAL VAL A A 184 184 . 23.366 42.778 5.601   1.00 74.06  1 . C ? 
ATOM   1478 CG1 CG1 . VAL VAL VAL A A 184 184 . 23.965 43.838 4.684   1.00 73.23  1 . C ? 
ATOM   1479 CG2 CG2 . VAL VAL VAL A A 184 184 . 22.706 41.692 4.815   1.00 76.10  1 . C ? 
ATOM   1480 N   N   . LEU LEU LEU A A 185 185 . 26.595 43.329 6.691   1.00 60.02  1 . N ? 
ATOM   1481 CA  CA  . LEU LEU LEU A A 185 185 . 27.499 44.347 7.206   1.00 57.86  1 . C ? 
ATOM   1482 C   C   . LEU LEU LEU A A 185 185 . 27.216 45.667 6.511   1.00 59.51  1 . C ? 
ATOM   1483 O   O   . LEU LEU LEU A A 185 185 . 27.041 45.696 5.284   1.00 66.20  1 . O ? 
ATOM   1484 CB  CB  . LEU LEU LEU A A 185 185 . 28.951 43.934 6.973   1.00 65.31  1 . C ? 
ATOM   1485 CG  CG  . LEU LEU LEU A A 185 185 . 29.980 44.917 7.518   1.00 68.09  1 . C ? 
ATOM   1486 CD1 CD1 . LEU LEU LEU A A 185 185 . 30.258 44.562 8.947   1.00 64.46  1 . C ? 
ATOM   1487 CD2 CD2 . LEU LEU LEU A A 185 185 . 31.260 44.868 6.707   1.00 77.27  1 . C ? 
ATOM   1488 N   N   . PHE PHE PHE A A 186 186 . 27.133 46.753 7.279   1.00 49.71  1 . N ? 
ATOM   1489 CA  CA  . PHE PHE PHE A A 186 186 . 27.120 48.077 6.671   1.00 48.07  1 . C ? 
ATOM   1490 C   C   . PHE PHE PHE A A 186 186 . 28.278 48.879 7.239   1.00 50.07  1 . C ? 
ATOM   1491 O   O   . PHE PHE PHE A A 186 186 . 28.321 49.179 8.439   1.00 53.72  1 . O ? 
ATOM   1492 CB  CB  . PHE PHE PHE A A 186 186 . 25.768 48.799 6.799   1.00 45.28  1 . C ? 
ATOM   1493 CG  CG  . PHE PHE PHE A A 186 186 . 25.269 49.020 8.211   1.00 53.77  1 . C ? 
ATOM   1494 CD1 CD1 . PHE PHE PHE A A 186 186 . 24.775 47.966 8.967   1.00 56.19  1 . C ? 
ATOM   1495 CD2 CD2 . PHE PHE PHE A A 186 186 . 25.189 50.296 8.724   1.00 48.59  1 . C ? 
ATOM   1496 CE1 CE1 . PHE PHE PHE A A 186 186 . 24.273 48.178 10.232  1.00 52.77  1 . C ? 
ATOM   1497 CE2 CE2 . PHE PHE PHE A A 186 186 . 24.686 50.514 10.004  1.00 54.09  1 . C ? 
ATOM   1498 CZ  CZ  . PHE PHE PHE A A 186 186 . 24.230 49.453 10.744  1.00 50.18  1 . C ? 
ATOM   1499 N   N   . GLU GLU GLU A A 187 187 . 29.213 49.211 6.354   1.00 51.26  1 . N ? 
ATOM   1500 CA  CA  . GLU GLU GLU A A 187 187 . 30.448 49.886 6.713   1.00 49.99  1 . C ? 
ATOM   1501 C   C   . GLU GLU GLU A A 187 187 . 30.265 51.379 6.901   1.00 47.58  1 . C ? 
ATOM   1502 O   O   . GLU GLU GLU A A 187 187 . 31.045 52.002 7.628   1.00 47.79  1 . O ? 
ATOM   1503 CB  CB  . GLU GLU GLU A A 187 187 . 31.492 49.623 5.623   1.00 52.72  1 . C ? 
ATOM   1504 CG  CG  . GLU GLU GLU A A 187 187 . 31.702 48.149 5.343   1.00 57.91  1 . C ? 
ATOM   1505 CD  CD  . GLU GLU GLU A A 187 187 . 30.896 47.597 4.157   1.00 66.12  1 . C ? 
ATOM   1506 OE1 OE1 . GLU GLU GLU A A 187 187 . 29.863 48.180 3.739   1.00 61.71  1 . O ? 
ATOM   1507 OE2 OE2 . GLU GLU GLU A A 187 187 . 31.312 46.541 3.649   1.00 66.85  1 . O ? 
ATOM   1508 N   N   . ALA ALA ALA A A 188 188 . 29.263 51.975 6.253   1.00 51.58  1 . N ? 
ATOM   1509 CA  CA  . ALA ALA ALA A A 188 188 . 29.060 53.419 6.278   1.00 47.92  1 . C ? 
ATOM   1510 C   C   . ALA ALA ALA A A 188 188 . 27.658 53.736 6.782   1.00 42.47  1 . C ? 
ATOM   1511 O   O   . ALA ALA ALA A A 188 188 . 26.747 52.904 6.681   1.00 41.59  1 . O ? 
ATOM   1512 CB  CB  . ALA ALA ALA A A 188 188 . 29.272 54.027 4.858   1.00 49.36  1 . C ? 
ATOM   1513 N   N   . TYR TYR TYR A A 189 189 . 27.487 54.931 7.359   1.00 44.12  1 . N ? 
ATOM   1514 CA  CA  . TYR TYR TYR A A 189 189 . 26.144 55.438 7.626   1.00 41.64  1 . C ? 
ATOM   1515 C   C   . TYR TYR TYR A A 189 189 . 26.073 56.908 7.245   1.00 42.50  1 . C ? 
ATOM   1516 O   O   . TYR TYR TYR A A 189 189 . 27.087 57.618 7.254   1.00 42.19  1 . O ? 
ATOM   1517 CB  CB  . TYR TYR TYR A A 189 189 . 25.704 55.250 9.087   1.00 41.66  1 . C ? 
ATOM   1518 CG  CG  . TYR TYR TYR A A 189 189 . 26.386 56.168 10.082  1.00 48.05  1 . C ? 
ATOM   1519 CD1 CD1 . TYR TYR TYR A A 189 189 . 27.676 55.900 10.534  1.00 47.39  1 . C ? 
ATOM   1520 CD2 CD2 . TYR TYR TYR A A 189 189 . 25.730 57.288 10.583  1.00 51.06  1 . C ? 
ATOM   1521 CE1 CE1 . TYR TYR TYR A A 189 189 . 28.302 56.733 11.453  1.00 48.37  1 . C ? 
ATOM   1522 CE2 CE2 . TYR TYR TYR A A 189 189 . 26.342 58.124 11.502  1.00 53.89  1 . C ? 
ATOM   1523 CZ  CZ  . TYR TYR TYR A A 189 189 . 27.628 57.841 11.932  1.00 52.44  1 . C ? 
ATOM   1524 OH  OH  . TYR TYR TYR A A 189 189 . 28.241 58.672 12.841  1.00 60.39  1 . O ? 
ATOM   1525 N   N   . VAL VAL VAL A A 190 190 . 24.851 57.358 6.893   1.00 43.90  1 . N ? 
ATOM   1526 CA  CA  . VAL VAL VAL A A 190 190 . 24.597 58.755 6.543   1.00 39.52  1 . C ? 
ATOM   1527 C   C   . VAL VAL VAL A A 190 190 . 23.899 59.443 7.707   1.00 40.70  1 . C ? 
ATOM   1528 O   O   . VAL VAL VAL A A 190 190 . 23.076 58.851 8.413   1.00 42.56  1 . O ? 
ATOM   1529 CB  CB  . VAL VAL VAL A A 190 190 . 23.765 58.890 5.251   1.00 42.24  1 . C ? 
ATOM   1530 CG1 CG1 . VAL VAL VAL A A 190 190 . 24.551 58.383 4.051   1.00 48.69  1 . C ? 
ATOM   1531 CG2 CG2 . VAL VAL VAL A A 190 190 . 22.411 58.173 5.367   1.00 47.91  1 . C ? 
ATOM   1532 N   N   . TYR TYR TYR A A 191 191 . 24.226 60.711 7.899   1.00 44.40  1 . N ? 
ATOM   1533 CA  CA  . TYR TYR TYR A A 191 191 . 23.618 61.539 8.924   1.00 47.40  1 . C ? 
ATOM   1534 C   C   . TYR TYR TYR A A 191 191 . 23.751 62.974 8.435   1.00 46.06  1 . C ? 
ATOM   1535 O   O   . TYR TYR TYR A A 191 191 . 24.748 63.305 7.785   1.00 50.69  1 . O ? 
ATOM   1536 CB  CB  . TYR TYR TYR A A 191 191 . 24.312 61.330 10.274  1.00 45.38  1 . C ? 
ATOM   1537 CG  CG  . TYR TYR TYR A A 191 191 . 23.493 61.793 11.443  1.00 43.59  1 . C ? 
ATOM   1538 CD1 CD1 . TYR TYR TYR A A 191 191 . 22.419 61.038 11.905  1.00 46.49  1 . C ? 
ATOM   1539 CD2 CD2 . TYR TYR TYR A A 191 191 . 23.761 63.009 12.059  1.00 48.67  1 . C ? 
ATOM   1540 CE1 CE1 . TYR TYR TYR A A 191 191 . 21.656 61.464 12.987  1.00 49.60  1 . C ? 
ATOM   1541 CE2 CE2 . TYR TYR TYR A A 191 191 . 22.990 63.455 13.130  1.00 54.31  1 . C ? 
ATOM   1542 CZ  CZ  . TYR TYR TYR A A 191 191 . 21.940 62.678 13.586  1.00 47.98  1 . C ? 
ATOM   1543 OH  OH  . TYR TYR TYR A A 191 191 . 21.171 63.117 14.636  1.00 55.46  1 . O ? 
ATOM   1544 N   N   . PRO PRO PRO A A 192 192 . 22.763 63.837 8.695   1.00 45.05  1 . N ? 
ATOM   1545 CA  CA  . PRO PRO PRO A A 192 192 . 22.743 65.146 8.018   1.00 48.30  1 . C ? 
ATOM   1546 C   C   . PRO PRO PRO A A 192 192 . 23.751 66.164 8.536   1.00 53.12  1 . C ? 
ATOM   1547 O   O   . PRO PRO PRO A A 192 192 . 24.092 67.098 7.796   1.00 60.57  1 . O ? 
ATOM   1548 CB  CB  . PRO PRO PRO A A 192 192 . 21.307 65.640 8.250   1.00 45.85  1 . C ? 
ATOM   1549 CG  CG  . PRO PRO PRO A A 192 192 . 20.880 64.949 9.494   1.00 44.70  1 . C ? 
ATOM   1550 CD  CD  . PRO PRO PRO A A 192 192 . 21.524 63.585 9.442   1.00 47.49  1 . C ? 
ATOM   1551 N   N   . TYR TYR TYR A A 193 193 . 24.243 66.029 9.759   1.00 48.63  1 . N ? 
ATOM   1552 CA  CA  . TYR TYR TYR A A 193 193 . 25.134 67.035 10.320  1.00 51.66  1 . C ? 
ATOM   1553 C   C   . TYR TYR TYR A A 193 193 . 26.157 66.354 11.208  1.00 46.86  1 . C ? 
ATOM   1554 O   O   . TYR TYR TYR A A 193 193 . 25.874 65.327 11.839  1.00 49.51  1 . O ? 
ATOM   1555 CB  CB  . TYR TYR TYR A A 193 193 . 24.375 68.096 11.135  1.00 53.61  1 . C ? 
ATOM   1556 CG  CG  . TYR TYR TYR A A 193 193 . 23.471 68.996 10.312  1.00 73.05  1 . C ? 
ATOM   1557 CD2 CD2 . TYR TYR TYR A A 193 193 . 22.112 68.723 10.180  1.00 77.37  1 . C ? 
ATOM   1558 CD1 CD1 . TYR TYR TYR A A 193 193 . 23.975 70.126 9.668   1.00 83.15  1 . C ? 
ATOM   1559 CE2 CE2 . TYR TYR TYR A A 193 193 . 21.276 69.557 9.424   1.00 78.47  1 . C ? 
ATOM   1560 CE1 CE1 . TYR TYR TYR A A 193 193 . 23.150 70.962 8.913   1.00 81.34  1 . C ? 
ATOM   1561 CZ  CZ  . TYR TYR TYR A A 193 193 . 21.804 70.672 8.796   1.00 79.53  1 . C ? 
ATOM   1562 OH  OH  . TYR TYR TYR A A 193 193 . 20.994 71.497 8.043   1.00 80.94  1 . O ? 
ATOM   1563 N   N   . LYS LYS LYS A A 194 194 . 27.349 66.946 11.260  1.00 51.65  1 . N ? 
ATOM   1564 CA  CA  . LYS LYS LYS A A 194 194 . 28.304 66.598 12.304  1.00 54.67  1 . C ? 
ATOM   1565 C   C   . LYS LYS LYS A A 194 194 . 27.706 66.947 13.662  1.00 49.75  1 . C ? 
ATOM   1566 O   O   . LYS LYS LYS A A 194 194 . 27.019 67.962 13.805  1.00 53.51  1 . O ? 
ATOM   1567 CB  CB  . LYS LYS LYS A A 194 194 . 29.615 67.375 12.092  1.00 67.25  1 . C ? 
ATOM   1568 CG  CG  . LYS LYS LYS A A 194 194 . 30.665 66.689 11.231  1.00 74.87  1 . C ? 
ATOM   1569 CD  CD  . LYS LYS LYS A A 194 194 . 31.904 67.582 11.054  1.00 84.35  1 . C ? 
ATOM   1570 CE  CE  . LYS LYS LYS A A 194 194 . 32.520 67.417 9.664   1.00 90.48  1 . C ? 
ATOM   1571 NZ  NZ  . LYS LYS LYS A A 194 194 . 33.622 68.386 9.399   1.00 97.54  1 . N ? 
ATOM   1572 N   N   . THR THR THR A A 195 195 . 27.966 66.119 14.671  1.00 46.50  1 . N ? 
ATOM   1573 CA  CA  . THR THR THR A A 195 195 . 27.495 66.418 16.023  1.00 55.74  1 . C ? 
ATOM   1574 C   C   . THR THR THR A A 195 195 . 28.615 66.179 17.028  1.00 55.13  1 . C ? 
ATOM   1575 O   O   . THR THR THR A A 195 195 . 29.676 65.637 16.705  1.00 53.57  1 . O ? 
ATOM   1576 CB  CB  . THR THR THR A A 195 195 . 26.275 65.569 16.420  1.00 50.63  1 . C ? 
ATOM   1577 OG1 OG1 . THR THR THR A A 195 195 . 26.683 64.205 16.582  1.00 49.88  1 . O ? 
ATOM   1578 CG2 CG2 . THR THR THR A A 195 195 . 25.179 65.640 15.377  1.00 52.40  1 . C ? 
ATOM   1579 N   N   . ARG ARG ARG A A 196 196 . 28.367 66.587 18.271  1.00 58.77  1 . N ? 
ATOM   1580 CA  CA  . ARG ARG ARG A A 196 196 . 29.327 66.293 19.329  1.00 52.21  1 . C ? 
ATOM   1581 C   C   . ARG ARG ARG A A 196 196 . 29.529 64.792 19.478  1.00 46.05  1 . C ? 
ATOM   1582 O   O   . ARG ARG ARG A A 196 196 . 30.640 64.336 19.771  1.00 45.02  1 . O ? 
ATOM   1583 CB  CB  . ARG ARG ARG A A 196 196 . 28.862 66.933 20.641  1.00 56.42  1 . C ? 
ATOM   1584 CG  CG  . ARG ARG ARG A A 196 196 . 28.552 68.429 20.489  1.00 70.65  1 . C ? 
ATOM   1585 CD  CD  . ARG ARG ARG A A 196 196 . 27.204 68.826 21.101  1.00 84.55  1 . C ? 
ATOM   1586 NE  NE  . ARG ARG ARG A A 196 196 . 26.056 68.118 20.517  1.00 85.23  1 . N ? 
ATOM   1587 CZ  CZ  . ARG ARG ARG A A 196 196 . 25.535 68.336 19.310  1.00 74.69  1 . C ? 
ATOM   1588 NH1 NH1 . ARG ARG ARG A A 196 196 . 26.032 69.266 18.507  1.00 81.49  1 . N ? 
ATOM   1589 NH2 NH2 . ARG ARG ARG A A 196 196 . 24.494 67.624 18.909  1.00 70.66  1 . N ? 
ATOM   1590 N   N   . ILE ILE ILE A A 197 197 . 28.492 63.999 19.216  1.00 44.51  1 . N ? 
ATOM   1591 CA  CA  . ILE ILE ILE A A 197 197 . 28.661 62.551 19.276  1.00 44.71  1 . C ? 
ATOM   1592 C   C   . ILE ILE ILE A A 197 197 . 29.532 62.049 18.129  1.00 44.67  1 . C ? 
ATOM   1593 O   O   . ILE ILE ILE A A 197 197 . 30.389 61.181 18.335  1.00 40.71  1 . O ? 
ATOM   1594 CB  CB  . ILE ILE ILE A A 197 197 . 27.295 61.852 19.300  1.00 52.31  1 . C ? 
ATOM   1595 CG1 CG1 . ILE ILE ILE A A 197 197 . 26.570 62.178 20.603  1.00 64.14  1 . C ? 
ATOM   1596 CG2 CG2 . ILE ILE ILE A A 197 197 . 27.478 60.349 19.190  1.00 53.55  1 . C ? 
ATOM   1597 CD1 CD1 . ILE ILE ILE A A 197 197 . 25.252 61.450 20.750  1.00 70.29  1 . C ? 
ATOM   1598 N   N   . THR THR THR A A 198 198 . 29.331 62.557 16.896  1.00 47.57  1 . N ? 
ATOM   1599 CA  CA  . THR THR THR A A 198 198 . 30.181 62.081 15.803  1.00 43.57  1 . C ? 
ATOM   1600 C   C   . THR THR THR A A 198 198 . 31.633 62.525 15.985  1.00 50.30  1 . C ? 
ATOM   1601 O   O   . THR THR THR A A 198 198 . 32.553 61.778 15.622  1.00 42.50  1 . O ? 
ATOM   1602 CB  CB  . THR THR THR A A 198 198 . 29.632 62.516 14.418  1.00 41.94  1 . C ? 
ATOM   1603 OG1 OG1 . THR THR THR A A 198 198 . 29.587 63.947 14.305  1.00 44.71  1 . O ? 
ATOM   1604 CG2 CG2 . THR THR THR A A 198 198 . 28.226 61.961 14.213  1.00 40.99  1 . C ? 
ATOM   1605 N   N   . GLU GLU GLU A A 199 199 . 31.866 63.712 16.564  1.00 48.17  1 . N ? 
ATOM   1606 CA  CA  . GLU GLU GLU A A 199 199 . 33.238 64.125 16.865  1.00 48.03  1 . C ? 
ATOM   1607 C   C   . GLU GLU GLU A A 199 199 . 33.857 63.238 17.947  1.00 42.34  1 . C ? 
ATOM   1608 O   O   . GLU GLU GLU A A 199 199 . 35.018 62.823 17.838  1.00 39.51  1 . O ? 
ATOM   1609 CB  CB  . GLU GLU GLU A A 199 199 . 33.267 65.594 17.296  1.00 62.22  1 . C ? 
ATOM   1610 CG  CG  . GLU GLU GLU A A 199 199 . 33.100 66.579 16.143  1.00 76.61  1 . C ? 
ATOM   1611 CD  CD  . GLU GLU GLU A A 199 199 . 34.411 67.241 15.744  1.00 96.19  1 . C ? 
ATOM   1612 OE1 OE1 . GLU GLU GLU A A 199 199 . 35.034 67.899 16.607  1.00 103.76 1 . O ? 
ATOM   1613 OE2 OE2 . GLU GLU GLU A A 199 199 . 34.813 67.108 14.566  1.00 102.72 1 . O ? 
ATOM   1614 N   N   . PHE PHE PHE A A 200 200 . 33.093 62.929 18.991  1.00 43.87  1 . N ? 
ATOM   1615 CA  CA  . PHE PHE PHE A A 200 200 . 33.574 62.035 20.045  1.00 41.07  1 . C ? 
ATOM   1616 C   C   . PHE PHE PHE A A 200 200 . 33.971 60.676 19.486  1.00 41.73  1 . C ? 
ATOM   1617 O   O   . PHE PHE PHE A A 200 200 . 35.036 60.134 19.812  1.00 44.53  1 . O ? 
ATOM   1618 CB  CB  . PHE PHE PHE A A 200 200 . 32.474 61.880 21.091  1.00 46.23  1 . C ? 
ATOM   1619 CG  CG  . PHE PHE PHE A A 200 200 . 32.845 61.018 22.260  1.00 40.74  1 . C ? 
ATOM   1620 CD1 CD1 . PHE PHE PHE A A 200 200 . 34.091 61.110 22.838  1.00 40.28  1 . C ? 
ATOM   1621 CD2 CD2 . PHE PHE PHE A A 200 200 . 31.917 60.138 22.800  1.00 42.68  1 . C ? 
ATOM   1622 CE1 CE1 . PHE PHE PHE A A 200 200 . 34.421 60.326 23.979  1.00 42.56  1 . C ? 
ATOM   1623 CE2 CE2 . PHE PHE PHE A A 200 200 . 32.230 59.351 23.925  1.00 50.07  1 . C ? 
ATOM   1624 CZ  CZ  . PHE PHE PHE A A 200 200 . 33.489 59.445 24.509  1.00 43.17  1 . C ? 
ATOM   1625 N   N   . VAL VAL VAL A A 201 201 . 33.115 60.104 18.633  1.00 41.23  1 . N ? 
ATOM   1626 CA  CA  . VAL VAL VAL A A 201 201 . 33.411 58.807 18.038  1.00 37.36  1 . C ? 
ATOM   1627 C   C   . VAL VAL VAL A A 201 201 . 34.668 58.882 17.185  1.00 36.47  1 . C ? 
ATOM   1628 O   O   . VAL VAL VAL A A 201 201 . 35.502 57.962 17.194  1.00 41.62  1 . O ? 
ATOM   1629 CB  CB  . VAL VAL VAL A A 201 201 . 32.186 58.318 17.244  1.00 45.48  1 . C ? 
ATOM   1630 CG1 CG1 . VAL VAL VAL A A 201 201 . 32.558 57.129 16.323  1.00 52.72  1 . C ? 
ATOM   1631 CG2 CG2 . VAL VAL VAL A A 201 201 . 31.111 57.932 18.195  1.00 41.77  1 . C ? 
ATOM   1632 N   N   . GLY GLY GLY A A 202 202 . 34.834 59.973 16.432  1.00 40.14  1 . N ? 
ATOM   1633 CA  CA  . GLY GLY GLY A A 202 202 . 36.067 60.145 15.677  1.00 41.15  1 . C ? 
ATOM   1634 C   C   . GLY GLY GLY A A 202 202 . 37.302 60.012 16.547  1.00 45.04  1 . C ? 
ATOM   1635 O   O   . GLY GLY GLY A A 202 202 . 38.235 59.269 16.226  1.00 43.45  1 . O ? 
ATOM   1636 N   N   . LEU LEU LEU A A 203 203 . 37.324 60.716 17.681  1.00 44.85  1 . N ? 
ATOM   1637 CA  CA  . LEU LEU LEU A A 203 203 . 38.484 60.600 18.563  1.00 37.09  1 . C ? 
ATOM   1638 C   C   . LEU LEU LEU A A 203 203 . 38.607 59.191 19.130  1.00 37.26  1 . C ? 
ATOM   1639 O   O   . LEU LEU LEU A A 203 203 . 39.717 58.668 19.272  1.00 39.72  1 . O ? 
ATOM   1640 CB  CB  . LEU LEU LEU A A 203 203 . 38.377 61.619 19.705  1.00 38.92  1 . C ? 
ATOM   1641 CG  CG  . LEU LEU LEU A A 203 203 . 38.377 63.100 19.334  1.00 49.68  1 . C ? 
ATOM   1642 CD1 CD1 . LEU LEU LEU A A 203 203 . 38.160 63.931 20.586  1.00 53.94  1 . C ? 
ATOM   1643 CD2 CD2 . LEU LEU LEU A A 203 203 . 39.669 63.511 18.612  1.00 51.77  1 . C ? 
ATOM   1644 N   N   . LEU LEU LEU A A 204 204 . 37.478 58.576 19.500  1.00 38.57  1 . N ? 
ATOM   1645 CA  CA  . LEU LEU LEU A A 204 204 . 37.518 57.218 20.045  1.00 39.50  1 . C ? 
ATOM   1646 C   C   . LEU LEU LEU A A 204 204 . 38.142 56.244 19.061  1.00 50.26  1 . C ? 
ATOM   1647 O   O   . LEU LEU LEU A A 204 204 . 38.954 55.384 19.444  1.00 38.22  1 . O ? 
ATOM   1648 CB  CB  . LEU LEU LEU A A 204 204 . 36.106 56.766 20.398  1.00 38.17  1 . C ? 
ATOM   1649 CG  CG  . LEU LEU LEU A A 204 204 . 35.511 57.399 21.642  1.00 40.80  1 . C ? 
ATOM   1650 CD1 CD1 . LEU LEU LEU A A 204 204 . 34.001 57.158 21.647  1.00 34.80  1 . C ? 
ATOM   1651 CD2 CD2 . LEU LEU LEU A A 204 204 . 36.181 56.797 22.912  1.00 41.12  1 . C ? 
ATOM   1652 N   N   . GLN GLN GLN A A 205 205 . 37.769 56.365 17.781  1.00 42.50  1 . N ? 
ATOM   1653 CA  CA  . GLN GLN GLN A A 205 205 . 38.263 55.449 16.762  1.00 41.73  1 . C ? 
ATOM   1654 C   C   . GLN GLN GLN A A 205 205 . 39.746 55.619 16.548  1.00 40.18  1 . C ? 
ATOM   1655 O   O   . GLN GLN GLN A A 205 205 . 40.440 54.664 16.165  1.00 43.04  1 . O ? 
ATOM   1656 CB  CB  . GLN GLN GLN A A 205 205 . 37.529 55.694 15.426  1.00 37.70  1 . C ? 
ATOM   1657 CG  CG  . GLN GLN GLN A A 205 205 . 36.033 55.335 15.428  1.00 34.93  1 . C ? 
ATOM   1658 CD  CD  . GLN GLN GLN A A 205 205 . 35.377 55.676 14.072  1.00 50.10  1 . C ? 
ATOM   1659 OE1 OE1 . GLN GLN GLN A A 205 205 . 35.707 56.691 13.464  1.00 47.06  1 . O ? 
ATOM   1660 NE2 NE2 . GLN GLN GLN A A 205 205 . 34.465 54.826 13.601  1.00 42.23  1 . N ? 
ATOM   1661 N   N   . LYS LYS LYS A A 206 206 . 40.243 56.834 16.732  1.00 40.24  1 . N ? 
ATOM   1662 CA  CA  . LYS LYS LYS A A 206 206 . 41.656 57.115 16.562  1.00 43.67  1 . C ? 
ATOM   1663 C   C   . LYS LYS LYS A A 206 206 . 42.450 56.878 17.844  1.00 49.56  1 . C ? 
ATOM   1664 O   O   . LYS LYS LYS A A 206 206 . 43.680 57.021 17.836  1.00 47.78  1 . O ? 
ATOM   1665 CB  CB  . LYS LYS LYS A A 206 206 . 41.841 58.558 16.078  1.00 48.13  1 . C ? 
ATOM   1666 CG  CG  . LYS LYS LYS A A 206 206 . 41.505 58.777 14.594  1.00 56.21  1 . C ? 
ATOM   1667 CD  CD  . LYS LYS LYS A A 206 206 . 40.673 60.039 14.415  1.00 65.39  1 . C ? 
ATOM   1668 CE  CE  . LYS LYS LYS A A 206 206 . 39.713 59.937 13.229  1.00 78.87  1 . C ? 
ATOM   1669 NZ  NZ  . LYS LYS LYS A A 206 206 . 38.700 61.029 13.258  1.00 77.89  1 . N ? 
ATOM   1670 N   N   . GLY GLY GLY A A 207 207 . 41.783 56.491 18.926  1.00 50.08  1 . N ? 
ATOM   1671 CA  CA  . GLY GLY GLY A A 207 207 . 42.470 56.269 20.186  1.00 51.34  1 . C ? 
ATOM   1672 C   C   . GLY GLY GLY A A 207 207 . 42.946 57.539 20.840  1.00 47.47  1 . C ? 
ATOM   1673 O   O   . GLY GLY GLY A A 207 207 . 43.825 57.501 21.707  1.00 47.35  1 . O ? 
ATOM   1674 N   N   . GLU GLU GLU A A 208 208 . 42.389 58.679 20.437  1.00 39.05  1 . N ? 
ATOM   1675 CA  CA  . GLU GLU GLU A A 208 208 . 42.817 59.967 20.956  1.00 41.56  1 . C ? 
ATOM   1676 C   C   . GLU GLU GLU A A 208 208 . 41.999 60.389 22.166  1.00 38.15  1 . C ? 
ATOM   1677 O   O   . GLU GLU GLU A A 208 208 . 42.312 61.404 22.785  1.00 37.08  1 . O ? 
ATOM   1678 CB  CB  . GLU GLU GLU A A 208 208 . 42.731 61.031 19.853  1.00 48.93  1 . C ? 
ATOM   1679 CG  CG  . GLU GLU GLU A A 208 208 . 43.664 60.769 18.666  1.00 54.41  1 . C ? 
ATOM   1680 CD  CD  . GLU GLU GLU A A 208 208 . 45.075 61.299 18.871  1.00 62.00  1 . C ? 
ATOM   1681 OE1 OE1 . GLU GLU GLU A A 208 208 . 45.653 61.844 17.902  1.00 61.69  1 . O ? 
ATOM   1682 OE2 OE2 . GLU GLU GLU A A 208 208 . 45.625 61.174 19.984  1.00 55.46  1 . O ? 
ATOM   1683 N   N   . ILE ILE ILE A A 209 209 . 40.946 59.652 22.494  1.00 35.05  1 . N ? 
ATOM   1684 CA  CA  . ILE ILE ILE A A 209 209 . 40.241 59.837 23.756  1.00 36.25  1 . C ? 
ATOM   1685 C   C   . ILE ILE ILE A A 209 209 . 39.881 58.452 24.271  1.00 42.51  1 . C ? 
ATOM   1686 O   O   . ILE ILE ILE A A 209 209 . 39.613 57.533 23.485  1.00 40.12  1 . O ? 
ATOM   1687 CB  CB  . ILE ILE ILE A A 209 209 . 39.021 60.774 23.587  1.00 34.79  1 . C ? 
ATOM   1688 CG1 CG1 . ILE ILE ILE A A 209 209 . 38.629 61.395 24.932  1.00 34.41  1 . C ? 
ATOM   1689 CG2 CG2 . ILE ILE ILE A A 209 209 . 37.824 60.070 22.908  1.00 36.12  1 . C ? 
ATOM   1690 CD1 CD1 . ILE ILE ILE A A 209 209 . 37.587 62.485 24.785  1.00 38.61  1 . C ? 
ATOM   1691 N   N   . PHE PHE PHE A A 210 210 . 39.951 58.285 25.588  1.00 41.30  1 . N ? 
ATOM   1692 CA  CA  . PHE PHE PHE A A 210 210 . 39.678 57.034 26.282  1.00 39.37  1 . C ? 
ATOM   1693 C   C   . PHE PHE PHE A A 210 210 . 40.229 55.846 25.498  1.00 41.96  1 . C ? 
ATOM   1694 O   O   . PHE PHE PHE A A 210 210 . 39.467 54.974 25.056  1.00 41.03  1 . O ? 
ATOM   1695 CB  CB  . PHE PHE PHE A A 210 210 . 38.185 56.877 26.560  1.00 38.56  1 . C ? 
ATOM   1696 CG  CG  . PHE PHE PHE A A 210 210 . 37.657 57.956 27.454  1.00 42.91  1 . C ? 
ATOM   1697 CD1 CD1 . PHE PHE PHE A A 210 210 . 38.092 58.041 28.767  1.00 47.21  1 . C ? 
ATOM   1698 CD2 CD2 . PHE PHE PHE A A 210 210 . 36.801 58.928 26.969  1.00 41.95  1 . C ? 
ATOM   1699 CE1 CE1 . PHE PHE PHE A A 210 210 . 37.649 59.050 29.605  1.00 42.89  1 . C ? 
ATOM   1700 CE2 CE2 . PHE PHE PHE A A 210 210 . 36.349 59.938 27.793  1.00 50.47  1 . C ? 
ATOM   1701 CZ  CZ  . PHE PHE PHE A A 210 210 . 36.786 60.007 29.116  1.00 41.65  1 . C ? 
ATOM   1702 N   N   . PRO PRO PRO A A 211 211 . 41.551 55.791 25.290  1.00 41.89  1 . N ? 
ATOM   1703 CA  CA  . PRO PRO PRO A A 211 211 . 42.118 54.795 24.367  1.00 45.46  1 . C ? 
ATOM   1704 C   C   . PRO PRO PRO A A 211 211 . 41.797 53.380 24.750  1.00 44.69  1 . C ? 
ATOM   1705 O   O   . PRO PRO PRO A A 211 211 . 41.903 52.491 23.904  1.00 44.44  1 . O ? 
ATOM   1706 CB  CB  . PRO PRO PRO A A 211 211 . 43.632 55.042 24.439  1.00 47.71  1 . C ? 
ATOM   1707 CG  CG  . PRO PRO PRO A A 211 211 . 43.829 56.272 25.266  1.00 53.32  1 . C ? 
ATOM   1708 CD  CD  . PRO PRO PRO A A 211 211 . 42.583 56.592 25.979  1.00 43.47  1 . C ? 
ATOM   1709 N   N   . GLU GLU GLU A A 212 212 . 41.409 53.135 26.003  1.00 39.65  1 . N ? 
ATOM   1710 CA  CA  . GLU GLU GLU A A 212 212 . 41.099 51.772 26.411  1.00 46.38  1 . C ? 
ATOM   1711 C   C   . GLU GLU GLU A A 212 212 . 39.900 51.250 25.635  1.00 39.86  1 . C ? 
ATOM   1712 O   O   . GLU GLU GLU A A 212 212 . 39.774 50.042 25.412  1.00 45.50  1 . O ? 
ATOM   1713 CB  CB  . GLU GLU GLU A A 212 212 . 40.838 51.744 27.930  1.00 41.11  1 . C ? 
ATOM   1714 CG  CG  . GLU GLU GLU A A 212 212 . 39.732 52.725 28.359  1.00 42.68  1 . C ? 
ATOM   1715 CD  CD  . GLU GLU GLU A A 212 212 . 40.271 54.110 28.801  1.00 55.26  1 . C ? 
ATOM   1716 OE1 OE1 . GLU GLU GLU A A 212 212 . 39.771 54.676 29.797  1.00 57.69  1 . O ? 
ATOM   1717 OE2 OE2 . GLU GLU GLU A A 212 212 . 41.200 54.630 28.153  1.00 56.93  1 . O ? 
ATOM   1718 N   N   . ILE ILE ILE A A 213 213 . 39.018 52.154 25.225  1.00 36.87  1 . N ? 
ATOM   1719 CA  CA  . ILE ILE ILE A A 213 213 . 37.816 51.754 24.513  1.00 40.25  1 . C ? 
ATOM   1720 C   C   . ILE ILE ILE A A 213 213 . 38.192 51.161 23.165  1.00 41.17  1 . C ? 
ATOM   1721 O   O   . ILE ILE ILE A A 213 213 . 37.808 50.027 22.836  1.00 46.69  1 . O ? 
ATOM   1722 CB  CB  . ILE ILE ILE A A 213 213 . 36.866 52.959 24.388  1.00 40.91  1 . C ? 
ATOM   1723 CG1 CG1 . ILE ILE ILE A A 213 213 . 36.210 53.227 25.756  1.00 33.15  1 . C ? 
ATOM   1724 CG2 CG2 . ILE ILE ILE A A 213 213 . 35.802 52.732 23.325  1.00 45.22  1 . C ? 
ATOM   1725 CD1 CD1 . ILE ILE ILE A A 213 213 . 35.356 54.474 25.806  1.00 35.54  1 . C ? 
ATOM   1726 N   N   . LYS LYS LYS A A 214 214 . 39.021 51.881 22.399  1.00 46.01  1 . N ? 
ATOM   1727 CA  CA  . LYS LYS LYS A A 214 214 . 39.515 51.336 21.133  1.00 44.80  1 . C ? 
ATOM   1728 C   C   . LYS LYS LYS A A 214 214 . 40.175 49.985 21.348  1.00 50.19  1 . C ? 
ATOM   1729 O   O   . LYS LYS LYS A A 214 214 . 39.934 49.036 20.588  1.00 49.07  1 . O ? 
ATOM   1730 CB  CB  . LYS LYS LYS A A 214 214 . 40.489 52.314 20.468  1.00 44.86  1 . C ? 
ATOM   1731 CG  CG  . LYS LYS LYS A A 214 214 . 41.152 51.756 19.181  1.00 47.92  1 . C ? 
ATOM   1732 CD  CD  . LYS LYS LYS A A 214 214 . 42.272 52.661 18.669  1.00 59.04  1 . C ? 
ATOM   1733 CE  CE  . LYS LYS LYS A A 214 214 . 43.338 51.871 17.889  1.00 70.36  1 . C ? 
ATOM   1734 NZ  NZ  . LYS LYS LYS A A 214 214 . 42.712 50.936 16.928  1.00 67.36  1 . N ? 
ATOM   1735 N   N   . THR THR THR A A 215 215 . 40.982 49.863 22.405  1.00 49.48  1 . N ? 
ATOM   1736 CA  CA  . THR THR THR A A 215 215 . 41.666 48.593 22.635  1.00 61.23  1 . C ? 
ATOM   1737 C   C   . THR THR THR A A 215 215 . 40.666 47.471 22.842  1.00 60.81  1 . C ? 
ATOM   1738 O   O   . THR THR THR A A 215 215 . 40.840 46.364 22.320  1.00 60.33  1 . O ? 
ATOM   1739 CB  CB  . THR THR THR A A 215 215 . 42.597 48.677 23.844  1.00 57.75  1 . C ? 
ATOM   1740 OG1 OG1 . THR THR THR A A 215 215 . 43.457 49.816 23.725  1.00 53.11  1 . O ? 
ATOM   1741 CG2 CG2 . THR THR THR A A 215 215 . 43.433 47.404 23.959  1.00 63.08  1 . C ? 
ATOM   1742 N   N   . ASN ASN ASN A A 216 216 . 39.592 47.750 23.570  1.00 56.49  1 . N ? 
ATOM   1743 CA  CA  . ASN ASN ASN A A 216 216 . 38.745 46.685 24.075  1.00 57.24  1 . C ? 
ATOM   1744 C   C   . ASN ASN ASN A A 216 216 . 37.586 46.325 23.152  1.00 58.46  1 . C ? 
ATOM   1745 O   O   . ASN ASN ASN A A 216 216 . 37.150 45.169 23.171  1.00 63.63  1 . O ? 
ATOM   1746 CB  CB  . ASN ASN ASN A A 216 216 . 38.216 47.068 25.459  1.00 56.60  1 . C ? 
ATOM   1747 CG  CG  . ASN ASN ASN A A 216 216 . 39.194 46.728 26.566  1.00 61.08  1 . C ? 
ATOM   1748 OD1 OD1 . ASN ASN ASN A A 216 216 . 39.187 45.623 27.085  1.00 62.91  1 . O ? 
ATOM   1749 ND2 ND2 . ASN ASN ASN A A 216 216 . 40.054 47.676 26.916  1.00 58.50  1 . N ? 
ATOM   1750 N   N   . ILE ILE ILE A A 217 217 . 37.057 47.250 22.344  1.00 47.68  1 . N ? 
ATOM   1751 CA  CA  . ILE ILE ILE A A 217 217 . 35.853 46.956 21.575  1.00 53.91  1 . C ? 
ATOM   1752 C   C   . ILE ILE ILE A A 217 217 . 35.936 47.344 20.105  1.00 54.65  1 . C ? 
ATOM   1753 O   O   . ILE ILE ILE A A 217 217 . 34.994 47.068 19.362  1.00 56.41  1 . O ? 
ATOM   1754 CB  CB  . ILE ILE ILE A A 217 217 . 34.593 47.582 22.218  1.00 57.53  1 . C ? 
ATOM   1755 CG1 CG1 . ILE ILE ILE A A 217 217 . 34.628 49.105 22.200  1.00 60.05  1 . C ? 
ATOM   1756 CG2 CG2 . ILE ILE ILE A A 217 217 . 34.410 47.099 23.638  1.00 66.48  1 . C ? 
ATOM   1757 CD1 CD1 . ILE ILE ILE A A 217 217 . 33.303 49.722 22.616  1.00 65.21  1 . C ? 
ATOM   1758 N   N   . LEU LEU LEU A A 218 218 . 37.026 47.956 19.642  1.00 53.05  1 . N ? 
ATOM   1759 CA  CA  . LEU LEU LEU A A 218 218 . 37.134 48.381 18.248  1.00 54.42  1 . C ? 
ATOM   1760 C   C   . LEU LEU LEU A A 218 218 . 38.122 47.485 17.504  1.00 66.00  1 . C ? 
ATOM   1761 O   O   . LEU LEU LEU A A 218 218 . 38.981 46.838 18.106  1.00 70.81  1 . O ? 
ATOM   1762 CB  CB  . LEU LEU LEU A A 218 218 . 37.555 49.857 18.149  1.00 61.80  1 . C ? 
ATOM   1763 CG  CG  . LEU LEU LEU A A 218 218 . 36.816 50.862 19.060  1.00 69.54  1 . C ? 
ATOM   1764 CD1 CD1 . LEU LEU LEU A A 218 218 . 37.089 52.323 18.699  1.00 68.92  1 . C ? 
ATOM   1765 CD2 CD2 . LEU LEU LEU A A 218 218 . 35.327 50.618 19.083  1.00 70.91  1 . C ? 
ATOM   1766 N   N   . ASP ASP ASP A A 219 219 . 38.005 47.456 16.174  1.00 79.95  1 . N ? 
ATOM   1767 CA  CA  . ASP ASP ASP A A 219 219 . 38.535 46.306 15.450  1.00 94.00  1 . C ? 
ATOM   1768 C   C   . ASP ASP ASP A A 219 219 . 39.349 46.646 14.202  1.00 108.18 1 . C ? 
ATOM   1769 O   O   . ASP ASP ASP A A 219 219 . 39.561 45.759 13.365  1.00 117.84 1 . O ? 
ATOM   1770 CB  CB  . ASP ASP ASP A A 219 219 . 37.381 45.391 15.044  1.00 91.11  1 . C ? 
ATOM   1771 CG  CG  . ASP ASP ASP A A 219 219 . 36.702 45.864 13.778  1.00 86.36  1 . C ? 
ATOM   1772 OD1 OD1 . ASP ASP ASP A A 219 219 . 36.526 47.095 13.642  1.00 74.62  1 . O ? 
ATOM   1773 OD2 OD2 . ASP ASP ASP A A 219 219 . 36.354 45.018 12.925  1.00 88.59  1 . O ? 
ATOM   1774 N   N   . ASN ASN ASN A A 220 220 . 39.807 47.888 14.043  1.00 109.91 1 . N ? 
ATOM   1775 CA  CA  . ASN ASN ASN A A 220 220 . 40.545 48.344 12.864  1.00 116.11 1 . C ? 
ATOM   1776 C   C   . ASN ASN ASN A A 220 220 . 39.690 48.356 11.600  1.00 112.98 1 . C ? 
ATOM   1777 O   O   . ASN ASN ASN A A 220 220 . 40.236 48.455 10.492  1.00 118.83 1 . O ? 
ATOM   1778 CB  CB  . ASN ASN ASN A A 220 220 . 41.809 47.508 12.614  1.00 126.00 1 . C ? 
ATOM   1779 CG  CG  . ASN ASN ASN A A 220 220 . 43.061 48.356 12.485  1.00 130.94 1 . C ? 
ATOM   1780 OD1 OD1 . ASN ASN ASN A A 220 220 . 43.241 49.339 13.207  1.00 130.16 1 . O ? 
ATOM   1781 ND2 ND2 . ASN ASN ASN A A 220 220 . 43.941 47.972 11.565  1.00 136.18 1 . N ? 
ATOM   1782 N   N   . HIS HIS HIS A A 221 221 . 38.367 48.233 11.730  1.00 98.94  1 . N ? 
ATOM   1783 CA  CA  . HIS HIS HIS A A 221 221 . 37.419 48.503 10.647  1.00 81.24  1 . C ? 
ATOM   1784 C   C   . HIS HIS HIS A A 221 221 . 36.402 49.492 11.206  1.00 65.97  1 . C ? 
ATOM   1785 O   O   . HIS HIS HIS A A 221 221 . 35.307 49.104 11.637  1.00 60.47  1 . O ? 
ATOM   1786 CB  CB  . HIS HIS HIS A A 221 221 . 36.755 47.225 10.134  1.00 83.49  1 . C ? 
ATOM   1787 CG  CG  . HIS HIS HIS A A 221 221 . 37.630 46.404 9.235   1.00 96.50  1 . C ? 
ATOM   1788 ND1 ND1 . HIS HIS HIS A A 221 221 . 38.467 46.965 8.294   1.00 98.45  1 . N ? 
ATOM   1789 CD2 CD2 . HIS HIS HIS A A 221 221 . 37.786 45.063 9.125   1.00 101.68 1 . C ? 
ATOM   1790 CE1 CE1 . HIS HIS HIS A A 221 221 . 39.106 46.006 7.647   1.00 103.46 1 . C ? 
ATOM   1791 NE2 NE2 . HIS HIS HIS A A 221 221 . 38.711 44.842 8.131   1.00 105.46 1 . N ? 
ATOM   1792 N   N   . PRO PRO PRO A A 222 222 . 36.745 50.776 11.242  1.00 59.27  1 . N ? 
ATOM   1793 CA  CA  . PRO PRO PRO A A 222 222 . 35.858 51.767 11.854  1.00 55.58  1 . C ? 
ATOM   1794 C   C   . PRO PRO PRO A A 222 222 . 34.680 52.114 10.956  1.00 54.91  1 . C ? 
ATOM   1795 O   O   . PRO PRO PRO A A 222 222 . 34.759 52.090 9.722   1.00 54.65  1 . O ? 
ATOM   1796 CB  CB  . PRO PRO PRO A A 222 222 . 36.771 52.987 12.041  1.00 58.64  1 . C ? 
ATOM   1797 CG  CG  . PRO PRO PRO A A 222 222 . 38.163 52.519 11.636  1.00 60.37  1 . C ? 
ATOM   1798 CD  CD  . PRO PRO PRO A A 222 222 . 37.964 51.400 10.713  1.00 63.09  1 . C ? 
ATOM   1799 N   N   . LYS LYS LYS A A 223 223 . 33.574 52.442 11.615  1.00 47.56  1 . N ? 
ATOM   1800 CA  CA  . LYS LYS LYS A A 223 223 . 32.378 52.922 10.938  1.00 50.69  1 . C ? 
ATOM   1801 C   C   . LYS LYS LYS A A 223 223 . 32.665 54.219 10.187  1.00 55.10  1 . C ? 
ATOM   1802 O   O   . LYS LYS LYS A A 223 223 . 33.147 55.196 10.774  1.00 52.36  1 . O ? 
ATOM   1803 CB  CB  . LYS LYS LYS A A 223 223 . 31.281 53.139 11.976  1.00 49.90  1 . C ? 
ATOM   1804 CG  CG  . LYS LYS LYS A A 223 223 . 29.879 53.297 11.434  1.00 53.81  1 . C ? 
ATOM   1805 CD  CD  . LYS LYS LYS A A 223 223 . 29.468 52.093 10.604  1.00 52.81  1 . C ? 
ATOM   1806 CE  CE  . LYS LYS LYS A A 223 223 . 27.984 51.861 10.699  1.00 59.73  1 . C ? 
ATOM   1807 NZ  NZ  . LYS LYS LYS A A 223 223 . 27.590 51.457 12.089  1.00 59.62  1 . N ? 
ATOM   1808 N   N   . ILE ILE ILE A A 224 224 . 32.350 54.225 8.890   1.00 50.76  1 . N ? 
ATOM   1809 CA  CA  . ILE ILE ILE A A 224 224 . 32.497 55.407 8.041   1.00 52.27  1 . C ? 
ATOM   1810 C   C   . ILE ILE ILE A A 224 224 . 31.278 56.310 8.208   1.00 50.58  1 . C ? 
ATOM   1811 O   O   . ILE ILE ILE A A 224 224 . 30.132 55.849 8.155   1.00 46.35  1 . O ? 
ATOM   1812 CB  CB  . ILE ILE ILE A A 224 224 . 32.672 54.993 6.572   1.00 50.22  1 . C ? 
ATOM   1813 CG1 CG1 . ILE ILE ILE A A 224 224 . 34.011 54.276 6.378   1.00 52.72  1 . C ? 
ATOM   1814 CG2 CG2 . ILE ILE ILE A A 224 224 . 32.612 56.201 5.650   1.00 54.47  1 . C ? 
ATOM   1815 CD1 CD1 . ILE ILE ILE A A 224 224 . 34.013 53.345 5.197   1.00 52.85  1 . C ? 
ATOM   1816 N   N   . PHE PHE PHE A A 225 225 . 31.518 57.604 8.385   1.00 44.82  1 . N ? 
ATOM   1817 CA  CA  . PHE PHE PHE A A 225 225 . 30.459 58.584 8.585   1.00 43.99  1 . C ? 
ATOM   1818 C   C   . PHE PHE PHE A A 225 225 . 30.362 59.444 7.334   1.00 44.97  1 . C ? 
ATOM   1819 O   O   . PHE PHE PHE A A 225 225 . 31.374 59.982 6.869   1.00 46.74  1 . O ? 
ATOM   1820 CB  CB  . PHE PHE PHE A A 225 225 . 30.735 59.437 9.835   1.00 43.86  1 . C ? 
ATOM   1821 CG  CG  . PHE PHE PHE A A 225 225 . 29.883 60.672 9.942   1.00 48.30  1 . C ? 
ATOM   1822 CD1 CD1 . PHE PHE PHE A A 225 225 . 28.523 60.625 9.690   1.00 62.73  1 . C ? 
ATOM   1823 CD2 CD2 . PHE PHE PHE A A 225 225 . 30.447 61.886 10.282  1.00 57.30  1 . C ? 
ATOM   1824 CE1 CE1 . PHE PHE PHE A A 225 225 . 27.743 61.768 9.768   1.00 58.12  1 . C ? 
ATOM   1825 CE2 CE2 . PHE PHE PHE A A 225 225 . 29.667 63.030 10.370  1.00 59.64  1 . C ? 
ATOM   1826 CZ  CZ  . PHE PHE PHE A A 225 225 . 28.314 62.965 10.112  1.00 50.86  1 . C ? 
ATOM   1827 N   N   . LEU LEU LEU A A 226 226 . 29.151 59.546 6.785   1.00 46.37  1 . N ? 
ATOM   1828 CA  CA  . LEU LEU LEU A A 226 226 . 28.874 60.268 5.547   1.00 48.65  1 . C ? 
ATOM   1829 C   C   . LEU LEU LEU A A 226 226 . 27.893 61.379 5.870   1.00 45.71  1 . C ? 
ATOM   1830 O   O   . LEU LEU LEU A A 226 226 . 26.781 61.105 6.335   1.00 42.75  1 . O ? 
ATOM   1831 CB  CB  . LEU LEU LEU A A 226 226 . 28.299 59.336 4.484   1.00 48.85  1 . C ? 
ATOM   1832 CG  CG  . LEU LEU LEU A A 226 226 . 29.224 58.207 4.019   1.00 50.70  1 . C ? 
ATOM   1833 CD1 CD1 . LEU LEU LEU A A 226 226 . 28.511 57.295 3.014   1.00 50.24  1 . C ? 
ATOM   1834 CD2 CD2 . LEU LEU LEU A A 226 226 . 30.489 58.776 3.406   1.00 56.55  1 . C ? 
ATOM   1835 N   N   . GLU GLU GLU A A 227 227 . 28.307 62.627 5.659   1.00 49.84  1 . N ? 
ATOM   1836 CA  CA  . GLU GLU GLU A A 227 227 . 27.475 63.762 6.044   1.00 53.77  1 . C ? 
ATOM   1837 C   C   . GLU GLU GLU A A 227 227 . 26.665 64.170 4.829   1.00 55.40  1 . C ? 
ATOM   1838 O   O   . GLU GLU GLU A A 227 227 . 27.219 64.697 3.856   1.00 55.03  1 . O ? 
ATOM   1839 CB  CB  . GLU GLU GLU A A 227 227 . 28.316 64.924 6.576   1.00 57.76  1 . C ? 
ATOM   1840 CG  CG  . GLU GLU GLU A A 227 227 . 27.490 66.006 7.263   1.00 66.04  1 . C ? 
ATOM   1841 CD  CD  . GLU GLU GLU A A 227 227 . 28.310 67.213 7.675   1.00 81.19  1 . C ? 
ATOM   1842 OE1 OE1 . GLU GLU GLU A A 227 227 . 27.771 68.099 8.369   1.00 91.95  1 . O ? 
ATOM   1843 OE2 OE2 . GLU GLU GLU A A 227 227 . 29.497 67.277 7.304   1.00 90.81  1 . O ? 
ATOM   1844 N   N   . VAL VAL VAL A A 228 228 . 25.358 63.920 4.872   1.00 58.90  1 . N ? 
ATOM   1845 CA  CA  . VAL VAL VAL A A 228 228 . 24.503 64.083 3.695   1.00 60.26  1 . C ? 
ATOM   1846 C   C   . VAL VAL VAL A A 228 228 . 23.303 64.936 4.073   1.00 58.52  1 . C ? 
ATOM   1847 O   O   . VAL VAL VAL A A 228 228 . 22.544 64.570 4.973   1.00 48.36  1 . O ? 
ATOM   1848 CB  CB  . VAL VAL VAL A A 228 228 . 24.041 62.731 3.134   1.00 54.65  1 . C ? 
ATOM   1849 CG1 CG1 . VAL VAL VAL A A 228 228 . 23.096 62.950 1.960   1.00 54.35  1 . C ? 
ATOM   1850 CG2 CG2 . VAL VAL VAL A A 228 228 . 25.247 61.897 2.714   1.00 50.39  1 . C ? 
ATOM   1851 N   N   . ARG ARG ARG A A 229 229 . 23.112 66.047 3.366   1.00 60.27  1 . N ? 
ATOM   1852 CA  CA  . ARG ARG ARG A A 229 229 . 22.047 66.992 3.679   1.00 59.48  1 . C ? 
ATOM   1853 C   C   . ARG ARG ARG A A 229 229 . 21.693 67.743 2.405   1.00 58.66  1 . C ? 
ATOM   1854 O   O   . ARG ARG ARG A A 229 229 . 22.333 67.573 1.364   1.00 59.40  1 . O ? 
ATOM   1855 CB  CB  . ARG ARG ARG A A 229 229 . 22.466 67.957 4.807   1.00 60.45  1 . C ? 
ATOM   1856 CG  CG  . ARG ARG ARG A A 229 229 . 23.761 68.740 4.512   1.00 69.07  1 . C ? 
ATOM   1857 CD  CD  . ARG ARG ARG A A 229 229 . 24.240 69.593 5.696   1.00 85.38  1 . C ? 
ATOM   1858 NE  NE  . ARG ARG ARG A A 229 229 . 24.697 70.925 5.292   1.00 103.18 1 . N ? 
ATOM   1859 CZ  CZ  . ARG ARG ARG A A 229 229 . 25.607 71.648 5.945   1.00 114.33 1 . C ? 
ATOM   1860 NH1 NH1 . ARG ARG ARG A A 229 229 . 25.949 72.852 5.496   1.00 122.86 1 . N ? 
ATOM   1861 NH2 NH2 . ARG ARG ARG A A 229 229 . 26.179 71.172 7.044   1.00 115.69 1 . N ? 
ATOM   1862 N   N   . GLU GLU GLU A A 230 230 . 20.663 68.576 2.488   1.00 65.31  1 . N ? 
ATOM   1863 CA  CA  . GLU GLU GLU A A 230 230 . 20.201 69.312 1.313   1.00 74.07  1 . C ? 
ATOM   1864 C   C   . GLU GLU GLU A A 230 230 . 21.034 70.565 1.035   1.00 87.67  1 . C ? 
ATOM   1865 O   O   . GLU GLU GLU A A 230 230 . 21.774 71.036 1.899   1.00 89.21  1 . O ? 
ATOM   1866 CB  CB  . GLU GLU GLU A A 230 230 . 18.728 69.693 1.465   1.00 82.09  1 . C ? 
ATOM   1867 CG  CG  . GLU GLU GLU A A 230 230 . 17.764 68.532 1.252   1.00 89.18  1 . C ? 
ATOM   1868 CD  CD  . GLU GLU GLU A A 230 230 . 17.101 68.552 -0.116  1.00 95.43  1 . C ? 
ATOM   1869 OE1 OE1 . GLU GLU GLU A A 230 230 . 16.159 69.348 -0.304  1.00 100.53 1 . O ? 
ATOM   1870 OE2 OE2 . GLU GLU GLU A A 230 230 . 17.510 67.764 -0.999  1.00 96.10  1 . O ? 
HETATM 1871 O   O   . HOH HOH HOH S . 1   1   . 39.445 54.727 22.283  1.00 39.56  1 . O ? 
HETATM 1872 O   O   . HOH HOH HOH S . 2   2   . 27.486 48.838 10.999  1.00 52.21  1 . O ? 
HETATM 1873 O   O   . HOH HOH HOH S . 3   3   . 16.979 50.369 15.045  1.00 40.92  1 . O ? 
HETATM 1874 O   O   . HOH HOH HOH S . 4   4   . 39.388 49.335 30.241  1.00 46.74  1 . O ? 
HETATM 1875 O   O   . HOH HOH HOH S . 5   5   . 14.917 50.037 16.887  1.00 47.66  1 . O ? 
HETATM 1876 O   O   . HOH HOH HOH S . 6   6   . 35.076 47.672 31.406  1.00 56.04  1 . O ? 
HETATM 1877 O   O   . HOH HOH HOH S . 7   7   . 13.925 45.457 18.721  1.00 49.45  1 . O ? 
HETATM 1878 O   O   . HOH HOH HOH S . 8   8   . 5.822  51.821 17.416  1.00 59.69  1 . O ? 
HETATM 1879 O   O   . HOH HOH HOH S . 9   9   . 7.303  63.342 9.009   1.00 54.86  1 . O ? 
HETATM 1880 O   O   . HOH HOH HOH S . 10  10  . 17.924 62.368 -2.047  1.00 51.15  1 . O ? 
HETATM 1881 O   O   . HOH HOH HOH S . 11  11  . 12.702 50.094 15.523  1.00 46.51  1 . O ? 
HETATM 1882 O   O   . HOH HOH HOH S . 12  12  . 14.471 68.359 17.417  1.00 62.54  1 . O ? 
HETATM 1883 O   O   . HOH HOH HOH S . 13  13  . 27.365 42.514 16.494  1.00 58.60  1 . O ? 
HETATM 1884 O   O   . HOH HOH HOH S . 14  14  . 15.584 51.538 19.088  1.00 45.98  1 . O ? 
HETATM 1885 O   O   . HOH HOH HOH S . 15  15  . 5.961  47.958 19.038  1.00 59.42  1 . O ? 
HETATM 1886 O   O   . HOH HOH HOH S . 16  16  . 39.337 53.538 4.413   1.00 73.17  1 . O ? 
HETATM 1887 O   O   . HOH HOH HOH S . 17  17  . 34.753 64.736 22.344  1.00 48.22  1 . O ? 
HETATM 1888 O   O   . HOH HOH HOH S . 18  18  . 33.865 45.454 3.936   1.00 69.74  1 . O ? 
HETATM 1889 O   O   . HOH HOH HOH S . 19  19  . 19.568 50.468 16.604  1.00 55.70  1 . O ? 
HETATM 1890 O   O   . HOH HOH HOH S . 20  20  . 19.196 61.434 -4.303  1.00 52.09  1 . O ? 
HETATM 1891 O   O   . HOH HOH HOH S . 21  21  . 29.656 44.073 17.500  1.00 56.96  1 . O ? 
HETATM 1892 O   O   . HOH HOH HOH S . 22  22  . 22.015 51.140 16.705  1.00 59.68  1 . O ? 
HETATM 1893 O   O   . HOH HOH HOH S . 23  23  . 35.040 44.935 31.431  1.00 63.00  1 . O ? 
HETATM 1894 O   O   . HOH HOH HOH S . 24  24  . 32.561 41.875 21.582  1.00 70.08  1 . O ? 
HETATM 1895 O   O   . HOH HOH HOH S . 25  25  . 37.116 48.099 32.038  1.00 64.06  1 . O ? 
HETATM 1896 O   O   . HOH HOH HOH S . 26  26  . 13.680 44.344 6.470   1.00 56.36  1 . O ? 
HETATM 1897 O   O   . HOH HOH HOH S . 27  27  . 32.946 42.741 27.750  1.00 73.79  1 . O ? 
HETATM 1898 O   O   . HOH HOH HOH S . 28  28  . 27.073 51.704 34.616  1.00 68.30  1 . O ? 
HETATM 1899 O   O   . HOH HOH HOH S . 29  29  . 20.463 68.776 -2.982  1.00 63.27  1 . O ? 
HETATM 1900 O   O   . HOH HOH HOH S . 30  30  . 19.905 53.680 24.363  1.00 50.78  1 . O ? 
HETATM 1901 O   O   . HOH HOH HOH S . 31  31  . 28.461 41.767 13.787  1.00 67.46  1 . O ? 
HETATM 1902 O   O   . HOH HOH HOH S . 32  32  . 3.477  53.881 21.877  1.00 57.30  1 . O ? 
HETATM 1903 O   O   . HOH HOH HOH S . 33  33  . 11.928 45.150 10.616  1.00 59.00  1 . O ? 
HETATM 1904 O   O   . HOH HOH HOH S . 34  34  . 41.282 56.444 8.061   1.00 75.23  1 . O ? 
HETATM 1905 O   O   . HOH HOH HOH S . 35  35  . 16.003 68.601 3.760   1.00 67.56  1 . O ? 
HETATM 1906 O   O   . HOH HOH HOH S . 36  36  . 29.182 52.805 -0.722  1.00 54.60  1 . O ? 
HETATM 1907 O   O   . HOH HOH HOH S . 37  37  . 37.979 55.867 38.597  1.00 63.12  1 . O ? 
HETATM 1908 O   O   . HOH HOH HOH S . 38  38  . 37.678 54.049 7.788   1.00 75.90  1 . O ? 
HETATM 1909 O   O   . HOH HOH HOH S . 39  39  . 43.978 52.377 21.842  1.00 58.41  1 . O ? 
HETATM 1910 O   O   . HOH HOH HOH S . 40  40  . 28.603 70.387 9.204   1.00 30.00  1 . O ? 
# 
loop_
_atom_site_anisotrop.id 
_atom_site_anisotrop.pdbx_auth_atom_id 
_atom_site_anisotrop.pdbx_label_atom_id 
_atom_site_anisotrop.pdbx_label_alt_id 
_atom_site_anisotrop.pdbx_auth_comp_id 
_atom_site_anisotrop.pdbx_label_comp_id 
_atom_site_anisotrop.pdbx_auth_asym_id 
_atom_site_anisotrop.pdbx_label_asym_id 
_atom_site_anisotrop.pdbx_auth_seq_id 
_atom_site_anisotrop.pdbx_label_seq_id 
_atom_site_anisotrop.pdbx_PDB_ins_code 
_atom_site_anisotrop.U[1][1] 
_atom_site_anisotrop.U[2][2] 
_atom_site_anisotrop.U[3][3] 
_atom_site_anisotrop.U[1][2] 
_atom_site_anisotrop.U[1][3] 
_atom_site_anisotrop.U[2][3] 
_atom_site_anisotrop.pdbx_PDB_model_num 
_atom_site_anisotrop.type_symbol 
1    N   N   . MET MET A A 1   1   . 1.3122 1.4666 1.0694 -0.0039 -0.0622 0.2699  1 . 
2    CA  CA  . MET MET A A 1   1   . 1.1340 1.2866 0.8966 -0.0101 -0.0575 0.2265  1 . 
3    C   C   . MET MET A A 1   1   . 0.9844 1.1953 0.7217 -0.0097 -0.0422 0.2292  1 . 
4    O   O   . MET MET A A 1   1   . 0.8956 1.1554 0.5926 0.0096  -0.0453 0.2224  1 . 
5    CB  CB  . MET MET A A 1   1   . 1.1226 1.2664 0.8764 0.0062  -0.0750 0.1817  1 . 
6    CG  CG  . MET MET A A 1   1   . 1.0148 1.1335 0.7867 -0.0004 -0.0729 0.1431  1 . 
7    SD  SD  . MET MET A A 1   1   . 0.9013 0.9558 0.7194 -0.0196 -0.0709 0.1382  1 . 
8    CE  CE  . MET MET A A 1   1   . 0.8563 0.8884 0.6790 -0.0078 -0.0841 0.0989  1 . 
9    N   N   . GLU GLU A A 2   2   . 0.8211 1.0317 0.5843 -0.0304 -0.0259 0.2365  1 . 
10   CA  CA  . GLU GLU A A 2   2   . 0.9190 1.1897 0.6675 -0.0311 -0.0090 0.2418  1 . 
11   C   C   . GLU GLU A A 2   2   . 0.8425 1.1089 0.6244 -0.0480 -0.0008 0.2218  1 . 
12   O   O   . GLU GLU A A 2   2   . 0.7612 0.9800 0.5777 -0.0649 -0.0050 0.2143  1 . 
13   CB  CB  . GLU GLU A A 2   2   . 1.1578 1.4608 0.9018 -0.0404 0.0075  0.2970  1 . 
14   CG  CG  . GLU GLU A A 2   2   . 1.3641 1.7404 1.0841 -0.0310 0.0247  0.2979  1 . 
15   CD  CD  . GLU GLU A A 2   2   . 1.4146 1.8196 1.0994 -0.0016 0.0150  0.2486  1 . 
16   OE1 OE1 . GLU GLU A A 2   2   . 1.4473 1.8366 1.1095 0.0160  -0.0029 0.2326  1 . 
17   OE2 OE2 . GLU GLU A A 2   2   . 1.3707 1.8143 1.0561 0.0036  0.0254  0.2247  1 . 
18   N   N   . LEU LEU A A 3   3   . 0.8136 1.1365 0.5839 -0.0409 0.0105  0.2115  1 . 
19   CA  CA  . LEU LEU A A 3   3   . 0.8283 1.1652 0.6284 -0.0521 0.0173  0.1941  1 . 
20   C   C   . LEU LEU A A 3   3   . 0.8393 1.1771 0.6810 -0.0847 0.0304  0.2255  1 . 
21   O   O   . LEU LEU A A 3   3   . 0.7878 1.1605 0.6294 -0.0935 0.0469  0.2632  1 . 
22   CB  CB  . LEU LEU A A 3   3   . 0.8392 1.2432 0.6192 -0.0323 0.0274  0.1789  1 . 
23   CG  CG  . LEU LEU A A 3   3   . 0.8626 1.2960 0.6682 -0.0321 0.0323  0.1567  1 . 
24   CD1 CD1 . LEU LEU A A 3   3   . 0.8082 1.1911 0.6257 -0.0280 0.0146  0.1253  1 . 
25   CD2 CD2 . LEU LEU A A 3   3   . 0.8602 1.3561 0.6408 -0.0045 0.0421  0.1405  1 . 
26   N   N   . HIS HIS A A 4   4   . 0.7855 1.0872 0.6638 -0.1035 0.0239  0.2099  1 . 
27   CA  CA  . HIS HIS A A 4   4   . 0.9968 1.2954 0.9233 -0.1376 0.0338  0.2303  1 . 
28   C   C   . HIS HIS A A 4   4   . 1.0154 1.3700 0.9685 -0.1479 0.0413  0.2172  1 . 
29   O   O   . HIS HIS A A 4   4   . 1.1145 1.5175 1.0893 -0.1636 0.0594  0.2431  1 . 
30   CB  CB  . HIS HIS A A 4   4   . 1.0530 1.2814 1.0066 -0.1536 0.0213  0.2169  1 . 
31   CG  CG  . HIS HIS A A 4   4   . 1.2003 1.3790 1.1567 -0.1567 0.0208  0.2456  1 . 
32   ND1 ND1 . HIS HIS A A 4   4   . 1.2355 1.4074 1.1517 -0.1311 0.0148  0.2569  1 . 
33   CD2 CD2 . HIS HIS A A 4   4   . 1.2611 1.3953 1.2597 -0.1809 0.0246  0.2649  1 . 
34   CE1 CE1 . HIS HIS A A 4   4   . 1.2725 1.4010 1.2045 -0.1374 0.0143  0.2857  1 . 
35   NE2 NE2 . HIS HIS A A 4   4   . 1.2940 1.3949 1.2772 -0.1670 0.0212  0.2915  1 . 
36   N   N   . GLN GLN A A 5   5   . 1.0298 1.3823 0.9835 -0.1387 0.0280  0.1800  1 . 
37   CA  CA  . GLN GLN A A 5   5   . 0.9703 1.3779 0.9520 -0.1454 0.0306  0.1662  1 . 
38   C   C   . GLN GLN A A 5   5   . 0.8438 1.2688 0.7984 -0.1117 0.0209  0.1369  1 . 
39   O   O   . GLN GLN A A 5   5   . 0.7547 1.1346 0.6790 -0.0922 0.0091  0.1213  1 . 
40   CB  CB  . GLN GLN A A 5   5   . 0.9840 1.3732 1.0111 -0.1769 0.0224  0.1538  1 . 
41   CG  CG  . GLN GLN A A 5   5   . 1.0542 1.5155 1.1227 -0.1928 0.0294  0.1528  1 . 
42   CD  CD  . GLN GLN A A 5   5   . 1.1582 1.6805 1.2268 -0.1886 0.0524  0.1827  1 . 
43   OE1 OE1 . GLN GLN A A 5   5   . 1.2181 1.7946 1.2705 -0.1621 0.0565  0.1740  1 . 
44   NE2 NE2 . GLN GLN A A 5   5   . 1.2021 1.7180 1.2915 -0.2140 0.0689  0.2185  1 . 
45   N   N   . ILE ILE A A 6   6   . 0.7720 1.2640 0.7429 -0.1044 0.0272  0.1310  1 . 
46   CA  CA  . ILE ILE A A 6   6   . 0.7031 1.2178 0.6551 -0.0689 0.0218  0.1081  1 . 
47   C   C   . ILE ILE A A 6   6   . 0.6604 1.2179 0.6477 -0.0714 0.0144  0.0946  1 . 
48   O   O   . ILE ILE A A 6   6   . 0.7062 1.3208 0.7321 -0.0911 0.0236  0.1047  1 . 
49   CB  CB  . ILE ILE A A 6   6   . 0.7330 1.3003 0.6666 -0.0461 0.0390  0.1139  1 . 
50   CG1 CG1 . ILE ILE A A 6   6   . 0.7321 1.2683 0.6242 -0.0391 0.0431  0.1252  1 . 
51   CG2 CG2 . ILE ILE A A 6   6   . 0.7356 1.3263 0.6619 -0.0089 0.0346  0.0867  1 . 
52   CD1 CD1 . ILE ILE A A 6   6   . 0.7135 1.3127 0.5835 -0.0178 0.0612  0.1286  1 . 
53   N   N   . ARG ARG A A 7   7   . 0.5483 1.0834 0.5244 -0.0508 -0.0019 0.0742  1 . 
54   C   C   . ARG ARG A A 7   7   . 0.5035 1.0948 0.4920 -0.0009 -0.0142 0.0517  1 . 
55   O   O   . ARG ARG A A 7   7   . 0.6732 1.2067 0.6317 0.0177  -0.0211 0.0436  1 . 
56   CA  CA  A ARG ARG A A 7   7   . 0.4921 1.0750 0.4956 -0.0441 -0.0115 0.0635  1 . 
57   CB  CB  A ARG ARG A A 7   7   . 0.5233 1.0775 0.5328 -0.0618 -0.0302 0.0536  1 . 
58   CG  CG  A ARG ARG A A 7   7   . 0.5748 1.1952 0.6176 -0.0617 -0.0421 0.0455  1 . 
59   CD  CD  A ARG ARG A A 7   7   . 0.6414 1.3415 0.7312 -0.0784 -0.0300 0.0535  1 . 
60   NE  NE  A ARG ARG A A 7   7   . 0.6743 1.4431 0.7812 -0.0468 -0.0292 0.0513  1 . 
61   CZ  CZ  A ARG ARG A A 7   7   . 0.5861 1.4285 0.7282 -0.0483 -0.0130 0.0588  1 . 
62   NH1 NH1 A ARG ARG A A 7   7   . 0.5141 1.3703 0.6767 -0.0823 0.0045  0.0732  1 . 
63   NH2 NH2 A ARG ARG A A 7   7   . 0.6272 1.5305 0.7873 -0.0150 -0.0129 0.0540  1 . 
64   CA  CA  B ARG ARG A A 7   7   . 0.4996 1.0797 0.5023 -0.0442 -0.0123 0.0630  1 . 
65   CB  CB  B ARG ARG A A 7   7   . 0.5099 1.0525 0.5130 -0.0595 -0.0312 0.0528  1 . 
66   CG  CG  B ARG ARG A A 7   7   . 0.5891 1.1887 0.6313 -0.0774 -0.0418 0.0460  1 . 
67   CD  CD  B ARG ARG A A 7   7   . 0.6119 1.2175 0.6431 -0.0542 -0.0614 0.0342  1 . 
68   NE  NE  B ARG ARG A A 7   7   . 0.6260 1.1698 0.6286 -0.0613 -0.0728 0.0257  1 . 
69   CZ  CZ  B ARG ARG A A 7   7   . 0.6256 1.1183 0.5921 -0.0365 -0.0757 0.0262  1 . 
70   NH1 NH1 B ARG ARG A A 7   7   . 0.6735 1.1630 0.6302 -0.0036 -0.0697 0.0321  1 . 
71   NH2 NH2 B ARG ARG A A 7   7   . 0.4368 0.8823 0.3808 -0.0451 -0.0832 0.0190  1 . 
72   N   N   . GLY GLY A A 8   8   . 0.5018 1.1658 0.5176 0.0150  -0.0078 0.0504  1 . 
73   CA  CA  . GLY GLY A A 8   8   . 0.5139 1.1904 0.5271 0.0584  -0.0098 0.0384  1 . 
74   C   C   . GLY GLY A A 8   8   . 0.5494 1.2617 0.5590 0.0821  0.0101  0.0327  1 . 
75   O   O   . GLY GLY A A 8   8   . 0.5482 1.2815 0.5675 0.1192  0.0107  0.0195  1 . 
76   N   N   . CYS CYS A A 9   9   . 0.5636 1.2854 0.5597 0.0639  0.0268  0.0423  1 . 
77   CA  CA  . CYS CYS A A 9   9   . 0.5979 1.3657 0.5847 0.0855  0.0477  0.0363  1 . 
78   C   C   . CYS CYS A A 9   9   . 0.6181 1.4222 0.6051 0.0536  0.0669  0.0611  1 . 
79   O   O   . CYS CYS A A 9   9   . 0.5251 1.3158 0.5284 0.0161  0.0633  0.0808  1 . 
80   CB  CB  . CYS CYS A A 9   9   . 0.5659 1.2779 0.5106 0.1136  0.0449  0.0152  1 . 
81   SG  SG  . CYS CYS A A 9   9   . 0.6344 1.2768 0.5344 0.0892  0.0407  0.0260  1 . 
82   N   N   . HIS HIS A A 10  10  . 0.6605 1.5113 0.6304 0.0691  0.0883  0.0603  1 . 
83   CA  CA  . HIS HIS A A 10  10  . 0.7549 1.6432 0.7171 0.0442  0.1104  0.0894  1 . 
84   C   C   . HIS HIS A A 10  10  . 0.7702 1.6098 0.6745 0.0498  0.1096  0.0912  1 . 
85   O   O   . HIS HIS A A 10  10  . 0.6558 1.4568 0.5293 0.0788  0.0980  0.0620  1 . 
86   CB  CB  . HIS HIS A A 10  10  . 0.7268 1.7179 0.7084 0.0583  0.1377  0.0903  1 . 
87   CG  CG  . HIS HIS A A 10  10  . 0.7293 1.7818 0.7759 0.0474  0.1395  0.0938  1 . 
88   ND1 ND1 . HIS HIS A A 10  10  . 0.7230 1.7640 0.8084 0.0063  0.1297  0.1132  1 . 
89   CD2 CD2 . HIS HIS A A 10  10  . 0.7279 1.8537 0.8108 0.0729  0.1472  0.0774  1 . 
90   CE1 CE1 . HIS HIS A A 10  10  . 0.7223 1.8344 0.8647 0.0052  0.1309  0.1088  1 . 
91   NE2 NE2 . HIS HIS A A 10  10  . 0.7391 1.9044 0.8818 0.0463  0.1416  0.0893  1 . 
92   N   N   . LYS LYS A A 11  11  . 0.8481 1.6884 0.7414 0.0213  0.1208  0.1267  1 . 
93   CA  CA  . LYS LYS A A 11  11  . 0.9742 1.7654 0.8148 0.0262  0.1143  0.1311  1 . 
94   C   C   . LYS LYS A A 11  11  . 0.8691 1.6829 0.6765 0.0612  0.1178  0.1058  1 . 
95   O   O   . LYS LYS A A 11  11  . 0.9121 1.6806 0.6825 0.0754  0.1038  0.0895  1 . 
96   CB  CB  . LYS LYS A A 11  11  . 1.1465 1.9258 0.9899 -0.0077 0.1225  0.1771  1 . 
97   CG  CG  . LYS LYS A A 11  11  . 1.3087 2.1523 1.1737 -0.0154 0.1448  0.1992  1 . 
98   CD  CD  . LYS LYS A A 11  11  . 1.3850 2.2103 1.2775 -0.0561 0.1525  0.2451  1 . 
99   CE  CE  . LYS LYS A A 11  11  . 1.4462 2.3253 1.3535 -0.0642 0.1752  0.2727  1 . 
100  NZ  NZ  . LYS LYS A A 11  11  . 1.4341 2.2672 1.3472 -0.0929 0.1776  0.3156  1 . 
101  N   N   . ASN ASN A A 12  12  . 0.8866 1.7695 0.7114 0.0749  0.1344  0.0985  1 . 
102  CA  CA  . ASN ASN A A 12  12  . 0.9226 1.8266 0.7190 0.1091  0.1365  0.0672  1 . 
103  C   C   . ASN ASN A A 12  12  . 0.8741 1.7434 0.6627 0.1412  0.1207  0.0188  1 . 
104  O   O   . ASN ASN A A 12  12  . 0.9345 1.7880 0.6932 0.1638  0.1136  -0.0112 1 . 
105  CB  CB  . ASN ASN A A 12  12  . 0.9505 1.9364 0.7688 0.1167  0.1585  0.0696  1 . 
106  CG  CG  . ASN ASN A A 12  12  . 1.0156 2.0322 0.8214 0.0966  0.1747  0.1096  1 . 
107  OD1 OD1 . ASN ASN A A 12  12  . 0.9584 1.9347 0.7466 0.0749  0.1697  0.1404  1 . 
108  ND2 ND2 . ASN ASN A A 12  12  . 1.0600 2.1472 0.8753 0.1055  0.1947  0.1103  1 . 
109  N   N   . ASP ASP A A 13  13  . 0.7121 1.5684 0.5289 0.1429  0.1147  0.0106  1 . 
110  CA  CA  . ASP ASP A A 13  13  . 0.6233 1.4373 0.4344 0.1736  0.1003  -0.0308 1 . 
111  C   C   . ASP ASP A A 13  13  . 0.6738 1.4105 0.4475 0.1689  0.0806  -0.0389 1 . 
112  O   O   . ASP ASP A A 13  13  . 0.7089 1.4108 0.4711 0.1944  0.0698  -0.0775 1 . 
113  CB  CB  . ASP ASP A A 13  13  . 0.6825 1.4735 0.5424 0.1701  0.0882  -0.0278 1 . 
114  CG  CG  . ASP ASP A A 13  13  . 0.7738 1.6485 0.6766 0.1765  0.1048  -0.0222 1 . 
115  OD1 OD1 . ASP ASP A A 13  13  . 0.9074 1.8442 0.8065 0.2013  0.1235  -0.0396 1 . 
116  OD2 OD2 . ASP ASP A A 13  13  . 0.7673 1.6491 0.7092 0.1566  0.0983  -0.0026 1 . 
117  N   N   . ILE ILE A A 14  14  . 0.6687 1.3776 0.4296 0.1365  0.0757  -0.0038 1 . 
118  CA  CA  . ILE ILE A A 14  14  . 0.6848 1.3227 0.4190 0.1309  0.0557  -0.0087 1 . 
119  C   C   . ILE ILE A A 14  14  . 0.8533 1.4985 0.5568 0.1420  0.0545  -0.0208 1 . 
120  O   O   . ILE ILE A A 14  14  . 0.9030 1.5110 0.5909 0.1573  0.0393  -0.0536 1 . 
121  CB  CB  . ILE ILE A A 14  14  . 0.6717 1.2698 0.4164 0.0941  0.0493  0.0314  1 . 
122  CG1 CG1 . ILE ILE A A 14  14  . 0.6346 1.2058 0.4232 0.0821  0.0421  0.0335  1 . 
123  CG2 CG2 . ILE ILE A A 14  14  . 0.8064 1.3404 0.5264 0.0900  0.0305  0.0282  1 . 
124  CD1 CD1 . ILE ILE A A 14  14  . 0.5744 1.0968 0.3700 0.1045  0.0262  -0.0004 1 . 
125  N   N   . GLU GLU A A 15  15  . 0.9030 1.5962 0.5994 0.1331  0.0691  0.0056  1 . 
126  CA  CA  . GLU GLU A A 15  15  . 1.1233 1.8211 0.7872 0.1452  0.0637  -0.0078 1 . 
127  C   C   . GLU GLU A A 15  15  . 0.9581 1.7036 0.6176 0.1751  0.0712  -0.0477 1 . 
128  O   O   . GLU GLU A A 15  15  . 1.2113 1.9690 0.8438 0.1869  0.0663  -0.0653 1 . 
129  CB  CB  . GLU GLU A A 15  15  . 1.3800 2.0946 1.0285 0.1245  0.0711  0.0398  1 . 
130  CG  CG  . GLU GLU A A 15  15  . 1.5302 2.1794 1.1674 0.1096  0.0518  0.0553  1 . 
131  CD  CD  . GLU GLU A A 15  15  . 1.6201 2.2408 1.2801 0.0797  0.0547  0.0977  1 . 
132  OE1 OE1 . GLU GLU A A 15  15  . 1.6744 2.2630 1.3261 0.0653  0.0474  0.1274  1 . 
133  OE2 OE2 . GLU GLU A A 15  15  . 1.6483 2.2825 1.3368 0.0708  0.0643  0.1014  1 . 
134  N   N   . LEU LEU A A 16  16  . 0.7685 1.5407 0.4553 0.1892  0.0814  -0.0651 1 . 
135  CA  CA  . LEU LEU A A 16  16  . 0.8028 1.5857 0.4935 0.2227  0.0799  -0.1178 1 . 
136  C   C   . LEU LEU A A 16  16  . 0.7713 1.4827 0.4661 0.2341  0.0592  -0.1544 1 . 
137  O   O   . LEU LEU A A 16  16  . 0.8446 1.5488 0.5473 0.2608  0.0553  -0.2013 1 . 
138  CB  CB  . LEU LEU A A 16  16  . 0.7934 1.6257 0.5186 0.2373  0.0970  -0.1237 1 . 
139  CG  CG  . LEU LEU A A 16  16  . 0.9515 1.8626 0.6739 0.2455  0.1172  -0.1208 1 . 
140  CD1 CD1 . LEU LEU A A 16  16  . 0.9462 1.8936 0.6647 0.2145  0.1311  -0.0649 1 . 
141  CD2 CD2 . LEU LEU A A 16  16  . 1.0004 1.9490 0.7608 0.2698  0.1287  -0.1439 1 . 
142  N   N   . LYS LYS A A 17  17  . 0.7029 1.3593 0.3958 0.2139  0.0465  -0.1340 1 . 
143  CA  CA  . LYS LYS A A 17  17  . 0.7816 1.3676 0.4770 0.2205  0.0265  -0.1638 1 . 
144  C   C   . LYS LYS A A 17  17  . 0.7969 1.3699 0.5229 0.2481  0.0289  -0.1982 1 . 
145  O   O   . LYS LYS A A 17  17  . 0.7177 1.2581 0.4529 0.2686  0.0200  -0.2425 1 . 
146  CB  CB  . LYS LYS A A 17  17  . 0.8078 1.3768 0.4822 0.2254  0.0121  -0.1926 1 . 
147  CG  CG  . LYS LYS A A 17  17  . 0.8256 1.3976 0.4722 0.2023  0.0063  -0.1579 1 . 
148  CD  CD  . LYS LYS A A 17  17  . 0.9337 1.5037 0.5616 0.2110  -0.0084 -0.1900 1 . 
149  CE  CE  . LYS LYS A A 17  17  . 0.9805 1.5559 0.5819 0.1930  -0.0150 -0.1542 1 . 
150  NZ  NZ  . LYS LYS A A 17  17  . 1.0176 1.6537 0.6005 0.1879  0.0037  -0.1146 1 . 
151  N   N   . LYS LYS A A 18  18  . 0.7445 1.3396 0.4966 0.2468  0.0401  -0.1745 1 . 
152  CA  CA  . LYS LYS A A 18  18  . 0.7344 1.3186 0.5304 0.2729  0.0416  -0.1952 1 . 
153  C   C   . LYS LYS A A 18  18  . 0.7077 1.2007 0.5300 0.2708  0.0220  -0.1981 1 . 
154  O   O   . LYS LYS A A 18  18  . 0.7369 1.2028 0.5904 0.2982  0.0200  -0.2252 1 . 
155  CB  CB  . LYS LYS A A 18  18  . 0.7619 1.4022 0.5877 0.2689  0.0553  -0.1638 1 . 
156  CG  CG  . LYS LYS A A 18  18  . 0.8372 1.5760 0.6518 0.2754  0.0799  -0.1615 1 . 
157  CD  CD  . LYS LYS A A 18  18  . 0.8452 1.6421 0.7046 0.2769  0.0924  -0.1401 1 . 
158  CE  CE  . LYS LYS A A 18  18  . 0.8429 1.6697 0.7351 0.3169  0.0997  -0.1739 1 . 
159  NZ  NZ  . LYS LYS A A 18  18  . 0.8314 1.7394 0.7308 0.3153  0.1183  -0.1656 1 . 
160  N   N   . TYR TYR A A 19  19  . 0.6177 1.0630 0.4304 0.2400  0.0092  -0.1702 1 . 
161  CA  CA  . TYR TYR A A 19  19  . 0.5983 0.9709 0.4369 0.2332  -0.0046 -0.1597 1 . 
162  C   C   . TYR TYR A A 19  19  . 0.6207 0.9297 0.4460 0.2195  -0.0190 -0.1703 1 . 
163  O   O   . TYR TYR A A 19  19  . 0.6652 0.9860 0.4589 0.2043  -0.0220 -0.1686 1 . 
164  CB  CB  . TYR TYR A A 19  19  . 0.5815 0.9604 0.4290 0.2075  -0.0056 -0.1152 1 . 
165  CG  CG  . TYR TYR A A 19  19  . 0.6338 1.0867 0.4974 0.2129  0.0075  -0.1012 1 . 
166  CD1 CD1 . TYR TYR A A 19  19  . 0.5661 1.0390 0.4628 0.2433  0.0111  -0.1128 1 . 
167  CD2 CD2 . TYR TYR A A 19  19  . 0.5766 1.0809 0.4284 0.1881  0.0170  -0.0755 1 . 
168  CE1 CE1 . TYR TYR A A 19  19  . 0.6699 1.2191 0.5878 0.2492  0.0228  -0.1017 1 . 
169  CE2 CE2 . TYR TYR A A 19  19  . 0.5457 1.1234 0.4203 0.1903  0.0302  -0.0634 1 . 
170  CZ  CZ  . TYR TYR A A 19  19  . 0.5916 1.1949 0.4991 0.2213  0.0327  -0.0781 1 . 
171  OH  OH  . TYR TYR A A 19  19  . 0.6607 1.3438 0.5969 0.2246  0.0451  -0.0676 1 . 
172  N   N   . ASN ASN A A 20  20  . 0.6055 0.8493 0.4587 0.2250  -0.0278 -0.1772 1 . 
173  CA  CA  . ASN ASN A A 20  20  . 0.5950 0.7787 0.4461 0.2048  -0.0402 -0.1748 1 . 
174  C   C   . ASN ASN A A 20  20  . 0.6720 0.8489 0.5157 0.1763  -0.0422 -0.1323 1 . 
175  O   O   . ASN ASN A A 20  20  . 0.6084 0.8082 0.4600 0.1741  -0.0372 -0.1074 1 . 
176  CB  CB  . ASN ASN A A 20  20  . 0.6740 0.7923 0.5621 0.2178  -0.0452 -0.1911 1 . 
177  CG  CG  . ASN ASN A A 20  20  . 0.8290 0.9413 0.7289 0.2414  -0.0459 -0.2423 1 . 
178  OD1 OD1 . ASN ASN A A 20  20  . 0.8075 0.9528 0.6803 0.2412  -0.0484 -0.2698 1 . 
179  ND2 ND2 . ASN ASN A A 20  20  . 0.8322 0.9034 0.7733 0.2631  -0.0441 -0.2560 1 . 
180  N   N   . ILE ILE A A 21  21  . 0.6420 0.7900 0.4736 0.1550  -0.0504 -0.1272 1 . 
181  CA  CA  . ILE ILE A A 21  21  . 0.5607 0.7067 0.3826 0.1283  -0.0513 -0.0936 1 . 
182  C   C   . ILE ILE A A 21  21  . 0.5830 0.6694 0.4189 0.1152  -0.0586 -0.0884 1 . 
183  O   O   . ILE ILE A A 21  21  . 0.6114 0.6690 0.4523 0.1152  -0.0656 -0.1084 1 . 
184  CB  CB  . ILE ILE A A 21  21  . 0.5890 0.7678 0.3826 0.1158  -0.0516 -0.0869 1 . 
185  CG1 CG1 . ILE ILE A A 21  21  . 0.5950 0.8398 0.3737 0.1285  -0.0404 -0.0891 1 . 
186  CG2 CG2 . ILE ILE A A 21  21  . 0.5818 0.7490 0.3739 0.0892  -0.0524 -0.0548 1 . 
187  CD1 CD1 . ILE ILE A A 21  21  . 0.5796 0.8632 0.3274 0.1180  -0.0378 -0.0743 1 . 
188  N   N   . GLY GLY A A 22  22  . 0.5617 0.6356 0.4047 0.1038  -0.0566 -0.0633 1 . 
189  CA  CA  . GLY GLY A A 22  22  . 0.5939 0.6218 0.4452 0.0889  -0.0598 -0.0542 1 . 
190  C   C   . GLY GLY A A 22  22  . 0.5671 0.5985 0.4054 0.0657  -0.0615 -0.0408 1 . 
191  O   O   . GLY GLY A A 22  22  . 0.5817 0.6459 0.4094 0.0570  -0.0587 -0.0274 1 . 
192  N   N   . VAL VAL A A 23  23  . 0.5864 0.5831 0.4319 0.0556  -0.0653 -0.0442 1 . 
193  CA  CA  . VAL VAL A A 23  23  . 0.5410 0.5326 0.3822 0.0363  -0.0664 -0.0317 1 . 
194  C   C   . VAL VAL A A 23  23  . 0.5719 0.5385 0.4219 0.0267  -0.0614 -0.0210 1 . 
195  O   O   . VAL VAL A A 23  23  . 0.5887 0.5249 0.4531 0.0275  -0.0600 -0.0255 1 . 
196  CB  CB  . VAL VAL A A 23  23  . 0.5568 0.5370 0.4017 0.0337  -0.0745 -0.0429 1 . 
197  CG1 CG1 . VAL VAL A A 23  23  . 0.6594 0.6323 0.5058 0.0175  -0.0747 -0.0280 1 . 
198  CG2 CG2 . VAL VAL A A 23  23  . 0.5437 0.5578 0.3718 0.0458  -0.0807 -0.0552 1 . 
199  N   N   . ALA ALA A A 24  24  . 0.5724 0.5550 0.4147 0.0165  -0.0581 -0.0079 1 . 
200  CA  CA  . ALA ALA A A 24  24  . 0.6409 0.6138 0.4833 0.0106  -0.0537 0.0001  1 . 
201  C   C   . ALA ALA A A 24  24  . 0.5886 0.5434 0.4347 -0.0060 -0.0515 -0.0009 1 . 
202  O   O   . ALA ALA A A 24  24  . 0.6417 0.6068 0.4863 -0.0183 -0.0523 0.0008  1 . 
203  CB  CB  . ALA ALA A A 24  24  . 0.6919 0.7003 0.5261 0.0099  -0.0540 0.0082  1 . 
204  N   N   . ILE ILE A A 25  25  . 0.5369 0.4642 0.3932 -0.0063 -0.0476 -0.0039 1 . 
205  CA  CA  . ILE ILE A A 25  25  . 0.5766 0.4888 0.4425 -0.0183 -0.0445 -0.0079 1 . 
206  C   C   . ILE ILE A A 25  25  . 0.6199 0.5353 0.4766 -0.0259 -0.0362 -0.0054 1 . 
207  O   O   . ILE ILE A A 25  25  . 0.6171 0.5343 0.4656 -0.0202 -0.0307 0.0024  1 . 
208  CB  CB  . ILE ILE A A 25  25  . 0.5922 0.4821 0.4797 -0.0159 -0.0439 -0.0147 1 . 
209  CG1 CG1 . ILE ILE A A 25  25  . 0.6027 0.4973 0.4955 -0.0086 -0.0555 -0.0229 1 . 
210  CG2 CG2 . ILE ILE A A 25  25  . 0.5731 0.4525 0.4752 -0.0258 -0.0385 -0.0187 1 . 
211  CD1 CD1 . ILE ILE A A 25  25  . 0.6317 0.5103 0.5486 -0.0052 -0.0580 -0.0347 1 . 
212  N   N   . SER SER A A 26  26  . 0.6594 0.5767 0.5176 -0.0378 -0.0352 -0.0120 1 . 
213  CA  CA  . SER SER A A 26  26  . 0.6288 0.5515 0.4782 -0.0456 -0.0273 -0.0185 1 . 
214  C   C   . SER SER A A 26  26  . 0.7206 0.6225 0.5876 -0.0475 -0.0181 -0.0260 1 . 
215  O   O   . SER SER A A 26  26  . 0.6598 0.5496 0.5454 -0.0524 -0.0194 -0.0348 1 . 
216  CB  CB  . SER SER A A 26  26  . 0.7174 0.6537 0.5649 -0.0581 -0.0314 -0.0281 1 . 
217  OG  OG  . SER SER A A 26  26  . 0.7061 0.6689 0.5443 -0.0578 -0.0392 -0.0212 1 . 
218  N   N   . LEU LEU A A 27  27  . 0.7142 0.6130 0.5800 -0.0430 -0.0079 -0.0200 1 . 
219  CA  CA  . LEU LEU A A 27  27  . 0.7932 0.6783 0.6832 -0.0448 0.0024  -0.0260 1 . 
220  C   C   . LEU LEU A A 27  27  . 0.7763 0.6677 0.6646 -0.0515 0.0118  -0.0423 1 . 
221  O   O   . LEU LEU A A 27  27  . 0.7945 0.7047 0.6558 -0.0542 0.0167  -0.0464 1 . 
222  CB  CB  . LEU LEU A A 27  27  . 0.8279 0.7094 0.7217 -0.0412 0.0142  -0.0123 1 . 
223  CG  CG  . LEU LEU A A 27  27  . 0.8681 0.7391 0.7983 -0.0442 0.0245  -0.0164 1 . 
224  CD1 CD1 . LEU LEU A A 27  27  . 0.8267 0.6866 0.7726 -0.0428 0.0312  -0.0006 1 . 
225  CD2 CD2 . LEU LEU A A 27  27  . 0.9906 0.8749 0.9193 -0.0488 0.0428  -0.0245 1 . 
226  N   N   . GLY GLY A A 28  28  . 0.7490 0.6275 0.6676 -0.0524 0.0132  -0.0540 1 . 
227  CA  CA  . GLY GLY A A 28  28  . 0.8011 0.6810 0.7258 -0.0564 0.0220  -0.0745 1 . 
228  C   C   . GLY GLY A A 28  28  . 0.8211 0.6937 0.7457 -0.0624 0.0114  -0.0852 1 . 
229  O   O   . GLY GLY A A 28  28  . 0.8267 0.6931 0.7645 -0.0656 0.0174  -0.1065 1 . 
230  N   N   . ASN ASN A A 29  29  . 0.6804 0.5541 0.5943 -0.0645 -0.0025 -0.0721 1 . 
231  CA  CA  . ASN ASN A A 29  29  . 0.7064 0.5722 0.6291 -0.0728 -0.0114 -0.0761 1 . 
232  C   C   . ASN ASN A A 29  29  . 0.7014 0.5431 0.6569 -0.0678 -0.0166 -0.0681 1 . 
233  O   O   . ASN ASN A A 29  29  . 0.6492 0.4919 0.6067 -0.0596 -0.0238 -0.0517 1 . 
234  CB  CB  . ASN ASN A A 29  29  . 0.7099 0.5943 0.6115 -0.0760 -0.0214 -0.0619 1 . 
235  CG  CG  . ASN ASN A A 29  29  . 0.7772 0.6585 0.6915 -0.0879 -0.0282 -0.0620 1 . 
236  OD1 OD1 . ASN ASN A A 29  29  . 0.7544 0.6128 0.6942 -0.0889 -0.0302 -0.0558 1 . 
237  ND2 ND2 . ASN ASN A A 29  29  . 0.8047 0.7117 0.7044 -0.0972 -0.0320 -0.0662 1 . 
238  N   N   . LYS LYS A A 30  30  . 0.7188 0.5401 0.7014 -0.0713 -0.0141 -0.0804 1 . 
239  CA  CA  . LYS LYS A A 30  30  . 0.7958 0.5960 0.8126 -0.0619 -0.0186 -0.0701 1 . 
240  C   C   . LYS LYS A A 30  30  . 0.8039 0.6036 0.8186 -0.0601 -0.0323 -0.0413 1 . 
241  O   O   . LYS LYS A A 30  30  . 0.7606 0.5533 0.7951 -0.0487 -0.0395 -0.0273 1 . 
242  CB  CB  . LYS LYS A A 30  30  . 0.8165 0.5901 0.8680 -0.0636 -0.0123 -0.0884 1 . 
243  CG  CG  . LYS LYS A A 30  30  . 0.9825 0.7567 1.0537 -0.0533 0.0005  -0.1100 1 . 
244  CD  CD  . LYS LYS A A 30  30  . 1.0865 0.8352 1.1922 -0.0533 0.0090  -0.1369 1 . 
245  CE  CE  . LYS LYS A A 30  30  . 1.1390 0.9062 1.2307 -0.0554 0.0264  -0.1735 1 . 
246  NZ  NZ  . LYS LYS A A 30  30  . 1.2021 0.9517 1.3061 -0.0649 0.0309  -0.2075 1 . 
247  N   N   . TRP TRP A A 31  31  . 0.7467 0.5604 0.7378 -0.0695 -0.0361 -0.0318 1 . 
248  CA  CA  . TRP TRP A A 31  31  . 0.6785 0.5008 0.6628 -0.0660 -0.0460 -0.0044 1 . 
249  C   C   . TRP TRP A A 31  31  . 0.7084 0.5491 0.6766 -0.0521 -0.0528 0.0014  1 . 
250  O   O   . TRP TRP A A 31  31  . 0.6427 0.4915 0.6088 -0.0436 -0.0624 0.0194  1 . 
251  CB  CB  . TRP TRP A A 31  31  . 0.6826 0.5229 0.6501 -0.0792 -0.0459 0.0028  1 . 
252  CG  CG  . TRP TRP A A 31  31  . 0.6778 0.5313 0.6396 -0.0771 -0.0517 0.0325  1 . 
253  CD1 CD1 . TRP TRP A A 31  31  . 0.7414 0.5830 0.7229 -0.0855 -0.0507 0.0544  1 . 
254  CD2 CD2 . TRP TRP A A 31  31  . 0.6065 0.4896 0.5408 -0.0657 -0.0573 0.0434  1 . 
255  NE1 NE1 . TRP TRP A A 31  31  . 0.6509 0.5187 0.6139 -0.0797 -0.0543 0.0815  1 . 
256  CE2 CE2 . TRP TRP A A 31  31  . 0.6573 0.5522 0.5903 -0.0669 -0.0588 0.0714  1 . 
257  CE3 CE3 . TRP TRP A A 31  31  . 0.6467 0.5464 0.5599 -0.0545 -0.0601 0.0315  1 . 
258  CZ2 CZ2 . TRP TRP A A 31  31  . 0.6897 0.6186 0.5954 -0.0556 -0.0631 0.0836  1 . 
259  CZ3 CZ3 . TRP TRP A A 31  31  . 0.5854 0.5118 0.4779 -0.0439 -0.0656 0.0403  1 . 
260  CH2 CH2 . TRP TRP A A 31  31  . 0.6443 0.5881 0.5305 -0.0438 -0.0671 0.0641  1 . 
261  N   N   . PHE PHE A A 32  32  . 0.6066 0.4548 0.5642 -0.0498 -0.0480 -0.0137 1 . 
262  CA  CA  . PHE PHE A A 32  32  . 0.5981 0.4602 0.5450 -0.0400 -0.0539 -0.0118 1 . 
263  C   C   . PHE PHE A A 32  32  . 0.6140 0.4704 0.5876 -0.0314 -0.0575 -0.0169 1 . 
264  O   O   . PHE PHE A A 32  32  . 0.6320 0.4904 0.6132 -0.0296 -0.0535 -0.0271 1 . 
265  CB  CB  . PHE PHE A A 32  32  . 0.6149 0.4857 0.5423 -0.0418 -0.0468 -0.0193 1 . 
266  CG  CG  . PHE PHE A A 32  32  . 0.6789 0.5677 0.5822 -0.0444 -0.0490 -0.0120 1 . 
267  CD1 CD1 . PHE PHE A A 32  32  . 0.6082 0.5122 0.4989 -0.0353 -0.0558 -0.0062 1 . 
268  CD2 CD2 . PHE PHE A A 32  32  . 0.6837 0.5783 0.5809 -0.0556 -0.0447 -0.0143 1 . 
269  CE1 CE1 . PHE PHE A A 32  32  . 0.5622 0.4885 0.4356 -0.0356 -0.0563 -0.0001 1 . 
270  CE2 CE2 . PHE PHE A A 32  32  . 0.6775 0.5961 0.5596 -0.0583 -0.0473 -0.0077 1 . 
271  CZ  CZ  . PHE PHE A A 32  32  . 0.6290 0.5642 0.4999 -0.0474 -0.0521 0.0009  1 . 
272  N   N   . SER SER A A 33  33  . 0.6178 0.4693 0.6097 -0.0259 -0.0657 -0.0067 1 . 
273  CA  CA  . SER SER A A 33  33  . 0.6151 0.4733 0.6321 -0.0146 -0.0758 -0.0077 1 . 
274  C   C   . SER SER A A 33  33  . 0.6333 0.5142 0.6348 -0.0091 -0.0876 -0.0107 1 . 
275  O   O   . SER SER A A 33  33  . 0.6942 0.5851 0.6649 -0.0103 -0.0892 -0.0068 1 . 
276  CB  CB  . SER SER A A 33  33  . 0.6109 0.4641 0.6445 -0.0064 -0.0854 0.0114  1 . 
277  OG  OG  . SER SER A A 33  33  . 0.6395 0.5067 0.6444 -0.0049 -0.0942 0.0322  1 . 
278  N   N   . ILE ILE A A 34  34  . 0.5346 0.4263 0.5624 -0.0029 -0.0960 -0.0215 1 . 
279  CA  CA  . ILE ILE A A 34  34  . 0.5611 0.4752 0.5802 0.0024  -0.1106 -0.0306 1 . 
280  C   C   . ILE ILE A A 34  34  . 0.5740 0.5096 0.5651 0.0121  -0.1258 -0.0149 1 . 
281  O   O   . ILE ILE A A 34  34  . 0.5644 0.5181 0.5280 0.0153  -0.1322 -0.0212 1 . 
282  CB  CB  . ILE ILE A A 34  34  . 0.6128 0.5397 0.6736 0.0050  -0.1194 -0.0470 1 . 
283  CG1 CG1 . ILE ILE A A 34  34  . 0.7520 0.6635 0.8365 -0.0064 -0.1013 -0.0608 1 . 
284  CG2 CG2 . ILE ILE A A 34  34  . 0.6093 0.5627 0.6626 0.0107  -0.1389 -0.0613 1 . 
285  CD1 CD1 . ILE ILE A A 34  34  . 0.7939 0.6997 0.8636 -0.0118 -0.0981 -0.0710 1 . 
286  N   N   . ASP ASP A A 35  35  . 0.5817 0.5160 0.5801 0.0179  -0.1303 0.0068  1 . 
287  CA  CA  . ASP ASP A A 35  35  . 0.5981 0.5542 0.5684 0.0269  -0.1417 0.0309  1 . 
288  C   C   . ASP ASP A A 35  35  . 0.6102 0.5661 0.5439 0.0190  -0.1302 0.0403  1 . 
289  O   O   . ASP ASP A A 35  35  . 0.6139 0.6003 0.5151 0.0253  -0.1368 0.0449  1 . 
290  CB  CB  . ASP ASP A A 35  35  . 0.6306 0.5749 0.6222 0.0335  -0.1445 0.0589  1 . 
291  CG  CG  . ASP ASP A A 35  35  . 0.7129 0.6738 0.7379 0.0480  -0.1618 0.0562  1 . 
292  OD1 OD1 . ASP ASP A A 35  35  . 0.6868 0.6845 0.7038 0.0559  -0.1796 0.0431  1 . 
293  OD2 OD2 . ASP ASP A A 35  35  . 0.8394 0.7789 0.9021 0.0522  -0.1582 0.0648  1 . 
294  N   N   . ASN ASN A A 36  36  . 0.6884 0.6159 0.6279 0.0057  -0.1130 0.0415  1 . 
295  CA  CA  . ASN ASN A A 36  36  . 0.5943 0.5273 0.5068 -0.0028 -0.1030 0.0504  1 . 
296  C   C   . ASN ASN A A 36  36  . 0.6922 0.6402 0.5845 -0.0016 -0.1012 0.0291  1 . 
297  O   O   . ASN ASN A A 36  36  . 0.6135 0.5850 0.4796 0.0002  -0.0993 0.0345  1 . 
298  CB  CB  . ASN ASN A A 36  36  . 0.5681 0.4720 0.4963 -0.0179 -0.0886 0.0532  1 . 
299  CG  CG  . ASN ASN A A 36  36  . 0.6983 0.5881 0.6421 -0.0210 -0.0877 0.0804  1 . 
300  OD1 OD1 . ASN ASN A A 36  36  . 0.6544 0.5620 0.5878 -0.0124 -0.0957 0.1058  1 . 
301  ND2 ND2 . ASN ASN A A 36  36  . 0.6820 0.5403 0.6514 -0.0327 -0.0779 0.0757  1 . 
302  N   N   . ILE ILE A A 37  37  . 0.5853 0.5201 0.4932 -0.0019 -0.1002 0.0065  1 . 
303  CA  CA  . ILE ILE A A 37  37  . 0.5604 0.5034 0.4567 0.0019  -0.0998 -0.0121 1 . 
304  C   C   . ILE ILE A A 37  37  . 0.5778 0.5508 0.4585 0.0146  -0.1142 -0.0206 1 . 
305  O   O   . ILE ILE A A 37  37  . 0.6103 0.6000 0.4703 0.0206  -0.1130 -0.0296 1 . 
306  CB  CB  . ILE ILE A A 37  37  . 0.5636 0.4846 0.4861 -0.0020 -0.0950 -0.0293 1 . 
307  CG1 CG1 . ILE ILE A A 37  37  . 0.5734 0.4743 0.4994 -0.0125 -0.0790 -0.0236 1 . 
308  CG2 CG2 . ILE ILE A A 37  37  . 0.5650 0.4889 0.4861 0.0038  -0.0975 -0.0483 1 . 
309  CD1 CD1 . ILE ILE A A 37  37  . 0.5842 0.4681 0.5382 -0.0169 -0.0714 -0.0335 1 . 
310  N   N   . GLU GLU A A 38  38  . 0.5630 0.5477 0.4545 0.0207  -0.1287 -0.0211 1 . 
311  CA  CA  . GLU GLU A A 38  38  . 0.5666 0.5880 0.4390 0.0334  -0.1449 -0.0339 1 . 
312  C   C   . GLU GLU A A 38  38  . 0.6671 0.7192 0.4995 0.0395  -0.1425 -0.0130 1 . 
313  O   O   . GLU GLU A A 38  38  . 0.6297 0.7139 0.4358 0.0496  -0.1472 -0.0285 1 . 
314  CB  CB  . GLU GLU A A 38  38  . 0.5597 0.5971 0.4513 0.0400  -0.1642 -0.0368 1 . 
315  CG  CG  . GLU GLU A A 38  38  . 0.6618 0.7445 0.5332 0.0533  -0.1848 -0.0587 1 . 
316  CD  CD  . GLU GLU A A 38  38  . 0.7859 0.9095 0.6199 0.0658  -0.1944 -0.0303 1 . 
317  OE1 OE1 . GLU GLU A A 38  38  . 0.7387 0.8490 0.5697 0.0628  -0.1847 0.0085  1 . 
318  OE2 OE2 . GLU GLU A A 38  38  . 0.8223 0.9923 0.6300 0.0785  -0.2111 -0.0469 1 . 
319  N   N   . LYS LYS A A 39  39  . 0.5672 0.6108 0.3974 0.0329  -0.1335 0.0208  1 . 
320  CA  CA  . LYS LYS A A 39  39  . 0.7414 0.8166 0.5386 0.0359  -0.1283 0.0459  1 . 
321  C   C   . LYS LYS A A 39  39  . 0.7299 0.8120 0.5136 0.0316  -0.1131 0.0376  1 . 
322  O   O   . LYS LYS A A 39  39  . 0.6625 0.7846 0.4166 0.0391  -0.1095 0.0422  1 . 
323  CB  CB  . LYS LYS A A 39  39  . 0.7343 0.7943 0.5428 0.0283  -0.1230 0.0860  1 . 
324  CG  CG  . LYS LYS A A 39  39  . 0.6994 0.7657 0.5157 0.0396  -0.1397 0.1016  1 . 
325  CD  CD  . LYS LYS A A 39  39  . 0.9358 0.9885 0.7618 0.0356  -0.1339 0.1470  1 . 
326  CE  CE  . LYS LYS A A 39  39  . 0.9894 1.0207 0.8499 0.0437  -0.1466 0.1561  1 . 
327  NZ  NZ  . LYS LYS A A 39  39  . 1.0520 1.0607 0.9296 0.0413  -0.1403 0.2018  1 . 
328  N   N   . LEU LEU A A 40  40  . 0.6220 0.6713 0.4266 0.0213  -0.1038 0.0266  1 . 
329  CA  CA  . LEU LEU A A 40  40  . 0.5329 0.5929 0.3285 0.0215  -0.0930 0.0167  1 . 
330  C   C   . LEU LEU A A 40  40  . 0.5883 0.6646 0.3734 0.0374  -0.0991 -0.0145 1 . 
331  O   O   . LEU LEU A A 40  40  . 0.6667 0.7715 0.4353 0.0460  -0.0926 -0.0210 1 . 
332  CB  CB  . LEU LEU A A 40  40  . 0.5301 0.5558 0.3476 0.0097  -0.0846 0.0128  1 . 
333  CG  CG  . LEU LEU A A 40  40  . 0.6171 0.6343 0.4440 -0.0071 -0.0755 0.0345  1 . 
334  CD1 CD1 . LEU LEU A A 40  40  . 0.5694 0.5630 0.4104 -0.0158 -0.0696 0.0244  1 . 
335  CD2 CD2 . LEU LEU A A 40  40  . 0.7341 0.7888 0.5471 -0.0098 -0.0675 0.0517  1 . 
336  N   N   . VAL VAL A A 41  41  . 0.6035 0.6625 0.4036 0.0413  -0.1110 -0.0370 1 . 
337  CA  CA  . VAL VAL A A 41  41  . 0.6114 0.6804 0.4094 0.0545  -0.1177 -0.0722 1 . 
338  C   C   . VAL VAL A A 41  41  . 0.6937 0.8140 0.4579 0.0684  -0.1259 -0.0789 1 . 
339  O   O   . VAL VAL A A 41  41  . 0.6907 0.8348 0.4401 0.0815  -0.1236 -0.1028 1 . 
340  CB  CB  . VAL VAL A A 41  41  . 0.6295 0.6680 0.4609 0.0508  -0.1277 -0.0947 1 . 
341  CG1 CG1 . VAL VAL A A 41  41  . 0.6353 0.6878 0.4687 0.0627  -0.1394 -0.1354 1 . 
342  CG2 CG2 . VAL VAL A A 41  41  . 0.6222 0.6172 0.4804 0.0408  -0.1149 -0.0903 1 . 
343  N   N   . LYS LYS A A 42  42  . 0.6561 0.7966 0.4071 0.0679  -0.1352 -0.0578 1 . 
344  CA  CA  . LYS LYS A A 42  42  . 0.6306 0.8279 0.3412 0.0817  -0.1419 -0.0554 1 . 
345  C   C   . LYS LYS A A 42  42  . 0.6313 0.8604 0.3150 0.0849  -0.1230 -0.0399 1 . 
346  O   O   . LYS LYS A A 42  42  . 0.7221 0.9932 0.3798 0.0996  -0.1214 -0.0618 1 . 
347  CB  CB  . LYS LYS A A 42  42  . 0.6383 0.8475 0.3423 0.0805  -0.1527 -0.0211 1 . 
348  CG  CG  . LYS LYS A A 42  42  . 0.7638 1.0306 0.4312 0.0964  -0.1672 -0.0239 1 . 
349  CD  CD  . LYS LYS A A 42  42  . 0.8992 1.1743 0.5637 0.0972  -0.1767 0.0200  1 . 
350  CE  CE  . LYS LYS A A 42  42  . 1.0148 1.2944 0.6985 0.1036  -0.2034 0.0002  1 . 
351  NZ  NZ  . LYS LYS A A 42  42  . 1.1393 1.4521 0.8119 0.1112  -0.2124 -0.0415 1 . 
352  N   N   . TRP TRP A A 43  43  . 0.6324 0.8447 0.3267 0.0704  -0.1078 -0.0043 1 . 
353  CA  CA  . TRP TRP A A 43  43  . 0.7362 0.9819 0.4152 0.0696  -0.0888 0.0131  1 . 
354  C   C   . TRP TRP A A 43  43  . 0.6963 0.9485 0.3797 0.0802  -0.0816 -0.0215 1 . 
355  O   O   . TRP TRP A A 43  43  . 0.7410 1.0426 0.4017 0.0928  -0.0720 -0.0286 1 . 
356  CB  CB  . TRP TRP A A 43  43  . 0.7140 0.9335 0.4166 0.0481  -0.0764 0.0493  1 . 
357  CG  CG  . TRP TRP A A 43  43  . 0.6688 0.9303 0.3616 0.0433  -0.0575 0.0727  1 . 
358  CD1 CD1 . TRP TRP A A 43  43  . 0.7231 1.0193 0.3993 0.0384  -0.0485 0.1124  1 . 
359  CD2 CD2 . TRP TRP A A 43  43  . 0.6368 0.9159 0.3395 0.0438  -0.0445 0.0605  1 . 
360  NE1 NE1 . TRP TRP A A 43  43  . 0.7199 1.0540 0.3986 0.0325  -0.0290 0.1241  1 . 
361  CE2 CE2 . TRP TRP A A 43  43  . 0.6650 0.9916 0.3603 0.0367  -0.0274 0.0912  1 . 
362  CE3 CE3 . TRP TRP A A 43  43  . 0.6906 0.9506 0.4116 0.0497  -0.0453 0.0306  1 . 
363  CZ2 CZ2 . TRP TRP A A 43  43  . 0.7244 1.0855 0.4322 0.0357  -0.0122 0.0880  1 . 
364  CZ3 CZ3 . TRP TRP A A 43  43  . 0.6301 0.9223 0.3605 0.0516  -0.0319 0.0297  1 . 
365  CH2 CH2 . TRP TRP A A 43  43  . 0.6595 1.0037 0.3848 0.0444  -0.0161 0.0563  1 . 
366  N   N   . SER SER A A 44  44  . 0.6307 0.8352 0.3446 0.0769  -0.0848 -0.0414 1 . 
367  CA  CA  . SER SER A A 44  44  . 0.6866 0.8895 0.4114 0.0889  -0.0784 -0.0688 1 . 
368  C   C   . SER SER A A 44  44  . 0.6700 0.8945 0.3814 0.1098  -0.0860 -0.1106 1 . 
369  O   O   . SER SER A A 44  44  . 0.7487 0.9975 0.4572 0.1261  -0.0773 -0.1311 1 . 
370  CB  CB  . SER SER A A 44  44  . 0.5849 0.7301 0.3442 0.0806  -0.0801 -0.0733 1 . 
371  OG  OG  . SER SER A A 44  44  . 0.6020 0.7315 0.3713 0.0618  -0.0740 -0.0418 1 . 
372  N   N   . LEU LEU A A 45  45  . 0.6708 0.8905 0.3772 0.1108  -0.1031 -0.1273 1 . 
373  CA  CA  . LEU LEU A A 45  45  . 0.7399 0.9842 0.4342 0.1291  -0.1129 -0.1741 1 . 
374  C   C   . LEU LEU A A 45  45  . 0.7562 1.0628 0.4195 0.1397  -0.1016 -0.1676 1 . 
375  O   O   . LEU LEU A A 45  45  . 0.7746 1.1025 0.4379 0.1559  -0.0982 -0.2031 1 . 
376  CB  CB  . LEU LEU A A 45  45  . 0.8676 1.1003 0.5691 0.1247  -0.1356 -0.1919 1 . 
377  CG  CG  . LEU LEU A A 45  45  . 0.8176 0.9910 0.5681 0.1167  -0.1440 -0.2179 1 . 
378  CD1 CD1 . LEU LEU A A 45  45  . 0.8579 1.0290 0.6201 0.1075  -0.1648 -0.2219 1 . 
379  CD2 CD2 . LEU LEU A A 45  45  . 0.7816 0.9492 0.5469 0.1314  -0.1451 -0.2699 1 . 
380  N   N   . LEU LEU A A 46  46  . 0.7983 1.1305 0.4420 0.1298  -0.0937 -0.1214 1 . 
381  CA  CA  . LEU LEU A A 46  46  . 0.7305 1.1200 0.3497 0.1371  -0.0801 -0.1085 1 . 
382  C   C   . LEU LEU A A 46  46  . 0.7112 1.1278 0.3329 0.1406  -0.0574 -0.0982 1 . 
383  O   O   . LEU LEU A A 46  46  . 0.7769 1.2458 0.3830 0.1490  -0.0441 -0.0941 1 . 
384  CB  CB  . LEU LEU A A 46  46  . 0.7952 1.1985 0.3965 0.1255  -0.0810 -0.0612 1 . 
385  CG  CG  . LEU LEU A A 46  46  . 0.8351 1.2324 0.4296 0.1266  -0.1032 -0.0672 1 . 
386  CD1 CD1 . LEU LEU A A 46  46  . 0.8784 1.2596 0.4717 0.1130  -0.1069 -0.0158 1 . 
387  CD2 CD2 . LEU LEU A A 46  46  . 0.9146 1.3650 0.4831 0.1417  -0.1052 -0.0855 1 . 
388  N   N   . HIS HIS A A 47  47  . 0.6758 1.0645 0.3173 0.1352  -0.0528 -0.0939 1 . 
389  CA  CA  . HIS HIS A A 47  47  . 0.7305 1.1512 0.3794 0.1393  -0.0330 -0.0852 1 . 
390  C   C   . HIS HIS A A 47  47  . 0.7473 1.1544 0.4139 0.1587  -0.0330 -0.1256 1 . 
391  O   O   . HIS HIS A A 47  47  . 0.7135 1.1539 0.3891 0.1681  -0.0173 -0.1245 1 . 
392  CB  CB  . HIS HIS A A 47  47  . 0.7518 1.1640 0.4109 0.1162  -0.0256 -0.0391 1 . 
393  CG  CG  . HIS HIS A A 47  47  . 0.8432 1.2761 0.4905 0.0999  -0.0188 0.0043  1 . 
394  ND1 ND1 . HIS HIS A A 47  47  . 0.8151 1.2170 0.4550 0.0890  -0.0321 0.0237  1 . 
395  CD2 CD2 . HIS HIS A A 47  47  . 0.8329 1.3151 0.4774 0.0943  0.0002  0.0334  1 . 
396  CE1 CE1 . HIS HIS A A 47  47  . 0.8872 1.3143 0.5186 0.0789  -0.0218 0.0640  1 . 
397  NE2 NE2 . HIS HIS A A 47  47  . 0.8568 1.3318 0.4913 0.0802  -0.0017 0.0713  1 . 
398  N   N   . THR THR A A 48  48  . 0.7462 1.1042 0.4253 0.1652  -0.0491 -0.1599 1 . 
399  CA  CA  . THR THR A A 48  48  . 0.7223 1.0452 0.4381 0.1786  -0.0474 -0.1858 1 . 
400  C   C   . THR THR A A 48  48  . 0.7268 1.0878 0.4370 0.2085  -0.0407 -0.2310 1 . 
401  O   O   . THR THR A A 48  48  . 0.7631 1.1561 0.4545 0.2138  -0.0435 -0.2495 1 . 
402  CB  CB  . THR THR A A 48  48  . 0.7597 1.0099 0.5033 0.1713  -0.0633 -0.2010 1 . 
403  OG1 OG1 . THR THR A A 48  48  . 0.7421 0.9550 0.5234 0.1840  -0.0594 -0.2152 1 . 
404  CG2 CG2 . THR THR A A 48  48  . 0.7108 0.9641 0.4406 0.1781  -0.0787 -0.2420 1 . 
405  N   N   . LYS LYS A A 49  49  . 0.6899 1.0415 0.4327 0.2244  -0.0314 -0.2401 1 . 
406  CA  CA  . LYS LYS A A 49  49  . 0.8059 1.1791 0.5560 0.2564  -0.0254 -0.2898 1 . 
407  C   C   . LYS LYS A A 49  49  . 0.7434 1.0670 0.5074 0.2614  -0.0421 -0.3365 1 . 
408  O   O   . LYS LYS A A 49  49  . 0.7873 1.1318 0.5540 0.2721  -0.0435 -0.3698 1 . 
409  CB  CB  . LYS LYS A A 49  49  . 0.7935 1.1572 0.5858 0.2738  -0.0146 -0.2854 1 . 
410  CG  CG  . LYS LYS A A 49  49  . 0.9168 1.3117 0.7213 0.3107  -0.0042 -0.3339 1 . 
411  CD  CD  . LYS LYS A A 49  49  . 0.9236 1.2758 0.7831 0.3306  -0.0020 -0.3351 1 . 
412  CE  CE  . LYS LYS A A 49  49  . 0.9189 1.1770 0.8075 0.3193  -0.0182 -0.3344 1 . 
413  NZ  NZ  . LYS LYS A A 49  49  . 0.9746 1.1842 0.9156 0.3482  -0.0170 -0.3590 1 . 
414  N   N   . GLU GLU A A 50  50  . 0.8368 1.0900 0.6261 0.2453  -0.0549 -0.3280 1 . 
415  CA  CA  . GLU GLU A A 50  50  . 0.8327 1.0398 0.6427 0.2470  -0.0703 -0.3739 1 . 
416  C   C   . GLU GLU A A 50  50  . 0.8237 0.9729 0.6515 0.2189  -0.0832 -0.3492 1 . 
417  O   O   . GLU GLU A A 50  50  . 0.7911 0.9393 0.6093 0.2071  -0.0986 -0.3669 1 . 
418  CB  CB  . GLU GLU A A 50  50  . 0.9215 1.0885 0.7811 0.2698  -0.0653 -0.4068 1 . 
419  CG  CG  . GLU GLU A A 50  50  . 0.9999 1.1229 0.8951 0.2632  -0.0785 -0.4461 1 . 
420  CD  CD  . GLU GLU A A 50  50  . 1.1508 1.2341 1.0969 0.2834  -0.0715 -0.4724 1 . 
421  OE1 OE1 . GLU GLU A A 50  50  . 1.0933 1.1772 1.0513 0.3044  -0.0578 -0.4561 1 . 
422  OE2 OE2 . GLU GLU A A 50  50  . 1.2716 1.3244 1.2488 0.2784  -0.0796 -0.5073 1 . 
423  N   N   . TYR TYR A A 51  51  . 0.6910 0.7988 0.5443 0.2091  -0.0770 -0.3091 1 . 
424  CA  CA  . TYR TYR A A 51  51  . 0.7325 0.7823 0.6098 0.1860  -0.0850 -0.2895 1 . 
425  C   C   . TYR TYR A A 51  51  . 0.7129 0.7729 0.5691 0.1641  -0.0825 -0.2380 1 . 
426  O   O   . TYR TYR A A 51  51  . 0.6935 0.7883 0.5316 0.1658  -0.0724 -0.2102 1 . 
427  CB  CB  . TYR TYR A A 51  51  . 0.7799 0.7672 0.7061 0.1925  -0.0796 -0.2857 1 . 
428  CG  CG  . TYR TYR A A 51  51  . 0.8403 0.7965 0.8029 0.2095  -0.0832 -0.3378 1 . 
429  CD1 CD1 . TYR TYR A A 51  51  . 0.9575 0.8811 0.9438 0.1960  -0.0961 -0.3698 1 . 
430  CD2 CD2 . TYR TYR A A 51  51  . 0.9527 0.9127 0.9322 0.2393  -0.0740 -0.3578 1 . 
431  CE1 CE1 . TYR TYR A A 51  51  . 1.0773 0.9706 1.1043 0.2070  -0.0993 -0.4184 1 . 
432  CE2 CE2 . TYR TYR A A 51  51  . 1.0614 0.9869 1.0803 0.2559  -0.0768 -0.4099 1 . 
433  CZ  CZ  . TYR TYR A A 51  51  . 1.0954 0.9892 1.1379 0.2331  -0.0883 -0.4316 1 . 
434  OH  OH  . TYR TYR A A 51  51  . 1.2238 1.0899 1.3082 0.2358  -0.0882 -0.4645 1 . 
435  N   N   . VAL VAL A A 52  52  . 0.6644 0.6927 0.5297 0.1430  -0.0914 -0.2279 1 . 
436  CA  CA  . VAL VAL A A 52  52  . 0.6221 0.6432 0.4798 0.1223  -0.0886 -0.1842 1 . 
437  C   C   . VAL VAL A A 52  52  . 0.6424 0.6049 0.5366 0.1123  -0.0864 -0.1730 1 . 
438  O   O   . VAL VAL A A 52  52  . 0.6208 0.5503 0.5433 0.1079  -0.0930 -0.1951 1 . 
439  CB  CB  . VAL VAL A A 52  52  . 0.6617 0.7049 0.4970 0.1080  -0.0988 -0.1778 1 . 
440  CG1 CG1 . VAL VAL A A 52  52  . 0.5930 0.6238 0.4266 0.0885  -0.0942 -0.1368 1 . 
441  CG2 CG2 . VAL VAL A A 52  52  . 0.7012 0.8060 0.4970 0.1192  -0.1000 -0.1851 1 . 
442  N   N   . ILE ILE A A 53  53  . 0.5867 0.5408 0.4812 0.1083  -0.0769 -0.1393 1 . 
443  CA  CA  . ILE ILE A A 53  53  . 0.5938 0.5007 0.5155 0.1013  -0.0718 -0.1221 1 . 
444  C   C   . ILE ILE A A 53  53  . 0.6164 0.5229 0.5264 0.0794  -0.0702 -0.0948 1 . 
445  O   O   . ILE ILE A A 53  53  . 0.6594 0.5938 0.5463 0.0748  -0.0673 -0.0747 1 . 
446  CB  CB  . ILE ILE A A 53  53  . 0.6500 0.5512 0.5806 0.1181  -0.0633 -0.1060 1 . 
447  CG1 CG1 . ILE ILE A A 53  53  . 0.7324 0.6188 0.6883 0.1417  -0.0635 -0.1360 1 . 
448  CG2 CG2 . ILE ILE A A 53  53  . 0.6817 0.5455 0.6281 0.1093  -0.0568 -0.0764 1 . 
449  CD1 CD1 . ILE ILE A A 53  53  . 0.7221 0.6588 0.6590 0.1609  -0.0636 -0.1571 1 . 
450  N   N   . ILE ILE A A 54  54  . 0.5595 0.4365 0.4897 0.0656  -0.0717 -0.0971 1 . 
451  CA  CA  . ILE ILE A A 54  54  . 0.5165 0.3925 0.4404 0.0472  -0.0689 -0.0766 1 . 
452  C   C   . ILE ILE A A 54  54  . 0.6104 0.4592 0.5467 0.0430  -0.0568 -0.0540 1 . 
453  O   O   . ILE ILE A A 54  54  . 0.6862 0.5025 0.6517 0.0454  -0.0524 -0.0566 1 . 
454  CB  CB  . ILE ILE A A 54  54  . 0.6176 0.4889 0.5575 0.0362  -0.0775 -0.0925 1 . 
455  CG1 CG1 . ILE ILE A A 54  54  . 0.6580 0.5631 0.5796 0.0437  -0.0909 -0.1122 1 . 
456  CG2 CG2 . ILE ILE A A 54  54  . 0.6640 0.5347 0.6020 0.0208  -0.0731 -0.0735 1 . 
457  CD1 CD1 . ILE ILE A A 54  54  . 0.6402 0.5498 0.5779 0.0368  -0.1042 -0.1299 1 . 
458  N   N   . TYR TYR A A 55  55  . 0.6289 0.4919 0.5440 0.0365  -0.0512 -0.0319 1 . 
459  CA  CA  . TYR TYR A A 55  55  . 0.5644 0.4121 0.4819 0.0344  -0.0401 -0.0091 1 . 
460  C   C   . TYR TYR A A 55  55  . 0.6298 0.4943 0.5271 0.0205  -0.0361 0.0021  1 . 
461  O   O   . TYR TYR A A 55  55  . 0.6047 0.4886 0.4896 0.0136  -0.0418 -0.0050 1 . 
462  CB  CB  . TYR TYR A A 55  55  . 0.5553 0.4086 0.4671 0.0527  -0.0385 0.0044  1 . 
463  CG  CG  . TYR TYR A A 55  55  . 0.6068 0.5031 0.4922 0.0570  -0.0437 0.0078  1 . 
464  CD1 CD1 . TYR TYR A A 55  55  . 0.7384 0.6588 0.6182 0.0617  -0.0506 -0.0094 1 . 
465  CD2 CD2 . TYR TYR A A 55  55  . 0.6434 0.5611 0.5107 0.0557  -0.0415 0.0279  1 . 
466  CE1 CE1 . TYR TYR A A 55  55  . 0.6991 0.6614 0.5620 0.0627  -0.0529 -0.0041 1 . 
467  CE2 CE2 . TYR TYR A A 55  55  . 0.6301 0.5900 0.4817 0.0564  -0.0470 0.0286  1 . 
468  CZ  CZ  . TYR TYR A A 55  55  . 0.7605 0.7413 0.6131 0.0590  -0.0516 0.0138  1 . 
469  OH  OH  . TYR TYR A A 55  55  . 0.7630 0.7889 0.6068 0.0570  -0.0547 0.0165  1 . 
470  N   N   . ILE ILE A A 56  56  . 0.6063 0.4632 0.5010 0.0169  -0.0251 0.0202  1 . 
471  CA  CA  . ILE ILE A A 56  56  . 0.6721 0.5463 0.5468 0.0053  -0.0198 0.0261  1 . 
472  C   C   . ILE ILE A A 56  56  . 0.7112 0.6148 0.5588 0.0122  -0.0228 0.0382  1 . 
473  O   O   . ILE ILE A A 56  56  . 0.6622 0.5660 0.5051 0.0239  -0.0191 0.0576  1 . 
474  CB  CB  . ILE ILE A A 56  56  . 0.7163 0.5756 0.5999 -0.0021 -0.0044 0.0371  1 . 
475  CG1 CG1 . ILE ILE A A 56  56  . 0.7442 0.5797 0.6641 -0.0096 -0.0022 0.0243  1 . 
476  CG2 CG2 . ILE ILE A A 56  56  . 0.6744 0.5559 0.5349 -0.0117 0.0015  0.0360  1 . 
477  CD1 CD1 . ILE ILE A A 56  56  . 0.7860 0.6297 0.7103 -0.0160 -0.0121 0.0039  1 . 
478  N   N   . ALA ALA A A 57  57  . 0.6730 0.6027 0.5067 0.0049  -0.0298 0.0285  1 . 
479  CA  CA  . ALA ALA A A 57  57  . 0.6946 0.6605 0.5097 0.0094  -0.0357 0.0354  1 . 
480  C   C   . ALA ALA A A 57  57  . 0.7900 0.7762 0.5833 0.0016  -0.0321 0.0390  1 . 
481  O   O   . ALA ALA A A 57  57  . 0.7924 0.8089 0.5692 0.0104  -0.0364 0.0512  1 . 
482  CB  CB  . ALA ALA A A 57  57  . 0.8126 0.8010 0.6296 0.0030  -0.0444 0.0234  1 . 
483  N   N   . ASP ASP A A 58  58  . 0.7419 0.7171 0.5348 -0.0126 -0.0249 0.0272  1 . 
484  CA  CA  . ASP ASP A A 58  58  . 0.9443 0.9420 0.7140 -0.0192 -0.0199 0.0239  1 . 
485  C   C   . ASP ASP A A 58  58  . 0.9478 0.9229 0.7263 -0.0283 -0.0061 0.0139  1 . 
486  O   O   . ASP ASP A A 58  58  . 0.9199 0.8653 0.7249 -0.0304 -0.0036 0.0095  1 . 
487  CB  CB  . ASP ASP A A 58  58  . 1.0274 1.0581 0.7888 -0.0302 -0.0309 0.0058  1 . 
488  CG  CG  . ASP ASP A A 58  58  . 1.1039 1.1166 0.8893 -0.0436 -0.0341 -0.0118 1 . 
489  OD1 OD1 . ASP ASP A A 58  58  . 1.1350 1.1304 0.9285 -0.0541 -0.0276 -0.0277 1 . 
490  OD2 OD2 . ASP ASP A A 58  58  . 1.1444 1.1626 0.9413 -0.0422 -0.0421 -0.0079 1 . 
491  N   N   . SER SER A A 59  59  . 1.7652 1.0325 0.8800 -0.5444 0.2265  -0.1126 1 . 
492  CA  CA  . SER SER A A 59  59  . 1.8373 1.0519 0.9558 -0.5045 0.1999  -0.0738 1 . 
493  C   C   . SER SER A A 59  59  . 1.8521 1.0105 0.9435 -0.5021 0.1962  -0.0763 1 . 
494  O   O   . SER SER A A 59  59  . 1.7805 0.9176 0.8983 -0.4567 0.1802  -0.0526 1 . 
495  CB  CB  . SER SER A A 59  59  . 1.7813 1.0865 0.9861 -0.4445 0.1954  -0.0666 1 . 
496  OG  OG  . SER SER A A 59  59  . 1.7333 1.1329 0.9877 -0.4457 0.2140  -0.1021 1 . 
497  N   N   . ILE ILE A A 60  60  . 1.9332 1.0899 0.9889 -0.5356 0.2109  -0.1051 1 . 
498  CA  CA  . ILE ILE A A 60  60  . 1.9802 1.0907 1.0161 -0.5340 0.2115  -0.1114 1 . 
499  C   C   . ILE ILE A A 60  60  . 2.0403 1.0737 1.0556 -0.5200 0.1825  -0.0753 1 . 
500  O   O   . ILE ILE A A 60  60  . 2.0544 1.0595 1.1050 -0.4816 0.1612  -0.0434 1 . 
501  CB  CB  . ILE ILE A A 60  60  . 1.9957 1.1388 1.0090 -0.5703 0.2356  -0.1469 1 . 
502  CG1 CG1 . ILE ILE A A 60  60  . 2.0396 1.1815 1.0123 -0.6020 0.2391  -0.1434 1 . 
503  CG2 CG2 . ILE ILE A A 60  60  . 1.9414 1.1759 1.0042 -0.5729 0.2542  -0.1806 1 . 
504  CD1 CD1 . ILE ILE A A 60  60  . 2.1337 1.2033 1.0495 -0.6152 0.2235  -0.1278 1 . 
505  N   N   . LYS LYS A A 70  70  . 1.0878 0.8398 0.7636 0.0474  0.1263  0.0724  1 . 
506  CA  CA  . LYS LYS A A 70  70  . 1.0557 0.8545 0.7395 0.0222  0.1113  0.0706  1 . 
507  C   C   . LYS LYS A A 70  70  . 0.8301 0.6937 0.5780 0.0526  0.0889  0.0987  1 . 
508  O   O   . LYS LYS A A 70  70  . 0.8106 0.7458 0.5977 0.0725  0.0763  0.1098  1 . 
509  CB  CB  . LYS LYS A A 70  70  . 1.1816 1.0396 0.8469 -0.0192 0.1113  0.0447  1 . 
510  CG  CG  . LYS LYS A A 70  70  . 1.1995 1.0720 0.8619 -0.0574 0.1094  0.0297  1 . 
511  CD  CD  . LYS LYS A A 70  70  . 1.2810 1.0560 0.8854 -0.0807 0.1283  0.0145  1 . 
512  CE  CE  . LYS LYS A A 70  70  . 1.3622 1.0906 0.9098 -0.1035 0.1482  -0.0113 1 . 
513  NZ  NZ  . LYS LYS A A 70  70  . 1.3229 0.9435 0.8325 -0.1077 0.1639  -0.0145 1 . 
514  N   N   . LEU LEU A A 71  71  . 0.8127 0.6493 0.5683 0.0520  0.0841  0.1103  1 . 
515  CA  CA  . LEU LEU A A 71  71  . 0.8132 0.6928 0.6252 0.0820  0.0677  0.1370  1 . 
516  C   C   . LEU LEU A A 71  71  . 0.7572 0.7103 0.6091 0.0580  0.0637  0.1269  1 . 
517  O   O   . LEU LEU A A 71  71  . 0.6361 0.6279 0.5398 0.0779  0.0544  0.1443  1 . 
518  CB  CB  . LEU LEU A A 71  71  . 0.8463 0.6418 0.6426 0.0967  0.0639  0.1608  1 . 
519  CG  CG  . LEU LEU A A 71  71  . 0.8490 0.5561 0.6204 0.1147  0.0694  0.1697  1 . 
520  CD1 CD1 . LEU LEU A A 71  71  . 0.9350 0.5588 0.6962 0.1187  0.0563  0.1987  1 . 
521  CD2 CD2 . LEU LEU A A 71  71  . 0.9228 0.6614 0.7333 0.1582  0.0695  0.1801  1 . 
522  N   N   . SER SER A A 72  72  . 0.7420 0.7147 0.5786 0.0150  0.0728  0.0979  1 . 
523  CA  CA  . SER SER A A 72  72  . 0.6231 0.6686 0.5157 -0.0103 0.0729  0.0839  1 . 
524  C   C   . SER SER A A 72  72  . 0.7054 0.7945 0.5997 -0.0448 0.0726  0.0596  1 . 
525  O   O   . SER SER A A 72  72  . 0.7541 0.7933 0.5806 -0.0632 0.0809  0.0453  1 . 
526  CB  CB  . SER SER A A 72  72  . 0.7090 0.7046 0.5756 -0.0427 0.0909  0.0712  1 . 
527  OG  OG  . SER SER A A 72  72  . 0.6650 0.7344 0.6043 -0.0638 0.0977  0.0553  1 . 
528  N   N   . ASP ASP A A 73  73  . 0.7252 0.9063 0.7042 -0.0558 0.0624  0.0554  1 . 
529  CA  CA  . ASP ASP A A 73  73  . 0.6940 0.9181 0.6869 -0.0952 0.0580  0.0346  1 . 
530  C   C   . ASP ASP A A 73  73  . 0.7299 0.9110 0.6898 -0.1406 0.0841  0.0021  1 . 
531  O   O   . ASP ASP A A 73  73  . 0.6707 0.8633 0.6185 -0.1765 0.0844  -0.0180 1 . 
532  CB  CB  . ASP ASP A A 73  73  . 0.6860 1.0233 0.8007 -0.0933 0.0336  0.0451  1 . 
533  CG  CG  . ASP ASP A A 73  73  . 0.7465 1.1328 0.8837 -0.0623 0.0013  0.0764  1 . 
534  OD1 OD1 . ASP ASP A A 73  73  . 0.7235 1.0594 0.7777 -0.0492 0.0021  0.0830  1 . 
535  OD2 OD2 . ASP ASP A A 73  73  . 0.7444 1.2195 0.9878 -0.0537 -0.0237 0.0936  1 . 
536  N   N   . SER SER A A 74  74  . 0.6467 0.7764 0.5869 -0.1443 0.1052  -0.0029 1 . 
537  CA  CA  . SER SER A A 74  74  . 0.7275 0.8076 0.6252 -0.1920 0.1323  -0.0334 1 . 
538  C   C   . SER SER A A 74  74  . 0.8389 0.8046 0.6209 -0.1964 0.1412  -0.0306 1 . 
539  O   O   . SER SER A A 74  74  . 0.8000 0.7171 0.5550 -0.1674 0.1354  -0.0056 1 . 
540  CB  CB  . SER SER A A 74  74  . 0.6758 0.7757 0.6294 -0.2064 0.1520  -0.0437 1 . 
541  OG  OG  . SER SER A A 74  74  . 0.7475 0.7657 0.6240 -0.2488 0.1798  -0.0646 1 . 
542  N   N   . HIS HIS A A 75  75  . 0.6598 0.4954 0.5824 -0.1100 -0.0484 0.0537  1 . 
543  CA  CA  . HIS HIS A A 75  75  . 0.7182 0.5707 0.6480 -0.1009 -0.0336 0.0429  1 . 
544  C   C   . HIS HIS A A 75  75  . 0.7165 0.5757 0.6785 -0.0982 -0.0346 0.0385  1 . 
545  O   O   . HIS HIS A A 75  75  . 0.6800 0.5587 0.6552 -0.0960 -0.0230 0.0380  1 . 
546  CB  CB  . HIS HIS A A 75  75  . 0.7793 0.6197 0.6915 -0.0911 -0.0353 0.0290  1 . 
547  CG  CG  . HIS HIS A A 75  75  . 0.8585 0.7072 0.7783 -0.0803 -0.0252 0.0175  1 . 
548  ND1 ND1 . HIS HIS A A 75  75  . 0.9048 0.7685 0.8109 -0.0718 -0.0101 0.0138  1 . 
549  CD2 CD2 . HIS HIS A A 75  75  . 0.7969 0.6425 0.7365 -0.0755 -0.0289 0.0100  1 . 
550  CE1 CE1 . HIS HIS A A 75  75  . 0.8357 0.6996 0.7529 -0.0608 -0.0067 0.0030  1 . 
551  NE2 NE2 . HIS HIS A A 75  75  . 0.8285 0.6803 0.7658 -0.0647 -0.0185 0.0021  1 . 
552  N   N   . ALA ALA A A 76  76  . 0.7512 0.5986 0.7255 -0.0965 -0.0485 0.0350  1 . 
553  CA  CA  . ALA ALA A A 76  76  . 0.7037 0.5603 0.7038 -0.0920 -0.0499 0.0300  1 . 
554  C   C   . ALA ALA A A 76  76  . 0.6082 0.4703 0.6204 -0.0997 -0.0498 0.0377  1 . 
555  O   O   . ALA ALA A A 76  76  . 0.5871 0.4637 0.6173 -0.0975 -0.0454 0.0347  1 . 
556  CB  CB  . ALA ALA A A 76  76  . 0.7451 0.5947 0.7531 -0.0858 -0.0641 0.0251  1 . 
557  N   N   . GLU GLU A A 77  77  . 0.5840 0.4338 0.5870 -0.1106 -0.0575 0.0496  1 . 
558  CA  CA  . GLU GLU A A 77  77  . 0.6308 0.4838 0.6467 -0.1229 -0.0614 0.0607  1 . 
559  C   C   . GLU GLU A A 77  77  . 0.7098 0.5952 0.7312 -0.1280 -0.0424 0.0682  1 . 
560  O   O   . GLU GLU A A 77  77  . 0.5796 0.4806 0.6221 -0.1320 -0.0412 0.0706  1 . 
561  CB  CB  . GLU GLU A A 77  77  . 0.6280 0.4572 0.6328 -0.1361 -0.0773 0.0757  1 . 
562  CG  CG  . GLU GLU A A 77  77  . 0.6593 0.4906 0.6764 -0.1554 -0.0841 0.0936  1 . 
563  CD  CD  . GLU GLU A A 77  77  . 0.7682 0.5850 0.8055 -0.1541 -0.1007 0.0852  1 . 
564  OE1 OE1 . GLU GLU A A 77  77  . 0.7718 0.5835 0.8131 -0.1358 -0.1034 0.0650  1 . 
565  OE2 OE2 . GLU GLU A A 77  77  . 0.7805 0.5932 0.8291 -0.1723 -0.1119 0.1000  1 . 
566  N   N   . GLU GLU A A 78  78  . 0.6519 0.5500 0.6540 -0.1254 -0.0282 0.0705  1 . 
567  CA  CA  . GLU GLU A A 78  78  . 0.6656 0.6006 0.6714 -0.1249 -0.0088 0.0760  1 . 
568  C   C   . GLU GLU A A 78  78  . 0.5737 0.5222 0.5981 -0.1113 -0.0011 0.0622  1 . 
569  O   O   . GLU GLU A A 78  78  . 0.6185 0.5965 0.6632 -0.1135 0.0069  0.0682  1 . 
570  CB  CB  . GLU GLU A A 78  78  . 0.7548 0.6983 0.7297 -0.1184 0.0038  0.0756  1 . 
571  CG  CG  . GLU GLU A A 78  78  . 0.7195 0.7057 0.6950 -0.1099 0.0256  0.0769  1 . 
572  CD  CD  . GLU GLU A A 78  78  . 0.7857 0.7967 0.7360 -0.1148 0.0367  0.0915  1 . 
573  OE1 OE1 . GLU GLU A A 78  78  . 0.8592 0.8493 0.7896 -0.1261 0.0261  0.1010  1 . 
574  OE2 OE2 . GLU GLU A A 78  78  . 0.8625 0.9175 0.8125 -0.1061 0.0560  0.0940  1 . 
575  N   N   . VAL VAL A A 79  79  . 0.6013 0.5305 0.6216 -0.0988 -0.0054 0.0463  1 . 
576  CA  CA  . VAL VAL A A 79  79  . 0.6030 0.5411 0.6405 -0.0877 -0.0016 0.0362  1 . 
577  C   C   . VAL VAL A A 79  79  . 0.5352 0.4798 0.5981 -0.0940 -0.0096 0.0395  1 . 
578  O   O   . VAL VAL A A 79  79  . 0.5961 0.5622 0.6773 -0.0905 -0.0038 0.0393  1 . 
579  CB  CB  . VAL VAL A A 79  79  . 0.6357 0.5519 0.6642 -0.0784 -0.0079 0.0241  1 . 
580  CG1 CG1 . VAL VAL A A 79  79  . 0.6518 0.5753 0.7005 -0.0714 -0.0089 0.0187  1 . 
581  CG2 CG2 . VAL VAL A A 79  79  . 0.7071 0.6153 0.7107 -0.0702 -0.0018 0.0177  1 . 
582  N   N   . ALA ALA A A 80  80  . 0.5364 0.4613 0.5994 -0.1017 -0.0252 0.0414  1 . 
583  CA  CA  . ALA ALA A A 80  80  . 0.5599 0.4849 0.6415 -0.1058 -0.0368 0.0411  1 . 
584  C   C   . ALA ALA A A 80  80  . 0.6303 0.5770 0.7280 -0.1192 -0.0341 0.0546  1 . 
585  O   O   . ALA ALA A A 80  80  . 0.5852 0.5452 0.7019 -0.1195 -0.0374 0.0531  1 . 
586  CB  CB  . ALA ALA A A 80  80  . 0.6408 0.5358 0.7153 -0.1084 -0.0565 0.0390  1 . 
587  N   N   . ILE ILE A A 81  81  . 0.5260 0.4802 0.6171 -0.1317 -0.0294 0.0699  1 . 
588  CA  CA  . ILE ILE A A 81  81  . 0.5506 0.5321 0.6616 -0.1483 -0.0288 0.0875  1 . 
589  C   C   . ILE ILE A A 81  81  . 0.5579 0.5856 0.6802 -0.1398 -0.0064 0.0896  1 . 
590  O   O   . ILE ILE A A 81  81  . 0.5310 0.5896 0.6788 -0.1477 -0.0055 0.0993  1 . 
591  CB  CB  . ILE ILE A A 81  81  . 0.7673 0.7430 0.8700 -0.1693 -0.0356 0.1089  1 . 
592  CG1 CG1 . ILE ILE A A 81  81  . 0.7506 0.7530 0.8353 -0.1659 -0.0141 0.1169  1 . 
593  CG2 CG2 . ILE ILE A A 81  81  . 0.8461 0.7712 0.9330 -0.1715 -0.0579 0.1042  1 . 
594  CD1 CD1 . ILE ILE A A 81  81  . 0.7570 0.7849 0.8446 -0.1898 -0.0130 0.1466  1 . 
595  N   N   . ARG ARG A A 82  82  . 0.5062 0.5390 0.6101 -0.1229 0.0096  0.0803  1 . 
596  CA  CA  . ARG ARG A A 82  82  . 0.5555 0.6282 0.6670 -0.1089 0.0291  0.0787  1 . 
597  C   C   . ARG ARG A A 82  82  . 0.5859 0.6596 0.7146 -0.0948 0.0277  0.0656  1 . 
598  O   O   . ARG ARG A A 82  82  . 0.6209 0.7313 0.7722 -0.0907 0.0353  0.0701  1 . 
599  CB  CB  . ARG ARG A A 82  82  . 0.5755 0.6448 0.6565 -0.0928 0.0424  0.0696  1 . 
600  CG  CG  . ARG ARG A A 82  82  . 0.6234 0.7165 0.6883 -0.1016 0.0524  0.0853  1 . 
601  CD  CD  . ARG ARG A A 82  82  . 0.6870 0.7881 0.7231 -0.0781 0.0682  0.0717  1 . 
602  NE  NE  . ARG ARG A A 82  82  . 0.8004 0.9195 0.8111 -0.0845 0.0767  0.0845  1 . 
603  CZ  CZ  . ARG ARG A A 82  82  . 0.8544 1.0318 0.8703 -0.0860 0.0941  0.1009  1 . 
604  NH1 NH1 . ARG ARG A A 82  82  . 0.8358 1.0580 0.8846 -0.0815 0.1037  0.1059  1 . 
605  NH2 NH2 . ARG ARG A A 82  82  . 0.9114 1.1072 0.9005 -0.0923 0.1018  0.1144  1 . 
606  N   N   . TYR TYR A A 83  83  . 0.5595 0.5977 0.6788 -0.0874 0.0179  0.0515  1 . 
607  CA  CA  . TYR TYR A A 83  83  . 0.6092 0.6488 0.7403 -0.0736 0.0173  0.0416  1 . 
608  C   C   . TYR TYR A A 83  83  . 0.6656 0.6870 0.8036 -0.0779 0.0015  0.0372  1 . 
609  O   O   . TYR TYR A A 83  83  . 0.6204 0.6537 0.7743 -0.0728 -0.0012 0.0353  1 . 
610  CB  CB  . TYR TYR A A 83  83  . 0.5898 0.6121 0.7016 -0.0562 0.0231  0.0294  1 . 
611  CG  CG  . TYR TYR A A 83  83  . 0.7372 0.7735 0.8333 -0.0468 0.0375  0.0287  1 . 
612  CD1 CD1 . TYR TYR A A 83  83  . 0.7577 0.8336 0.8679 -0.0362 0.0508  0.0317  1 . 
613  CD2 CD2 . TYR TYR A A 83  83  . 0.7663 0.7807 0.8328 -0.0469 0.0378  0.0246  1 . 
614  CE1 CE1 . TYR TYR A A 83  83  . 0.8255 0.9211 0.9188 -0.0234 0.0655  0.0294  1 . 
615  CE2 CE2 . TYR TYR A A 83  83  . 0.8419 0.8715 0.8886 -0.0359 0.0511  0.0222  1 . 
616  CZ  CZ  . TYR TYR A A 83  83  . 0.8954 0.9668 0.9547 -0.0230 0.0657  0.0240  1 . 
617  OH  OH  . TYR TYR A A 83  83  . 0.9880 1.0809 1.0252 -0.0078 0.0804  0.0199  1 . 
618  N   N   . GLY GLY A A 84  84  . 0.6120 0.6070 0.7369 -0.0848 -0.0094 0.0352  1 . 
619  CA  CA  . GLY GLY A A 84  84  . 0.5608 0.5427 0.6882 -0.0832 -0.0232 0.0281  1 . 
620  C   C   . GLY GLY A A 84  84  . 0.6279 0.6203 0.7726 -0.0904 -0.0336 0.0307  1 . 
621  O   O   . GLY GLY A A 84  84  . 0.6637 0.6604 0.8140 -0.0838 -0.0400 0.0241  1 . 
622  N   N   . ARG ARG A A 85  85  . 0.6244 0.6220 0.7771 -0.1056 -0.0372 0.0417  1 . 
623  CA  CA  . ARG ARG A A 85  85  . 0.5758 0.5795 0.7456 -0.1159 -0.0519 0.0450  1 . 
624  C   C   . ARG ARG A A 85  85  . 0.6601 0.6965 0.8496 -0.1095 -0.0452 0.0456  1 . 
625  O   O   . ARG ARG A A 85  85  . 0.6355 0.6721 0.8312 -0.1074 -0.0577 0.0393  1 . 
626  CB  CB  . ARG ARG A A 85  85  . 0.6101 0.6158 0.7880 -0.1380 -0.0585 0.0622  1 . 
627  CG  CG  . ARG ARG A A 85  85  . 0.8112 0.8099 1.0039 -0.1527 -0.0821 0.0653  1 . 
628  CD  CD  . ARG ARG A A 85  85  . 0.9015 0.8983 1.1035 -0.1797 -0.0931 0.0869  1 . 
629  NE  NE  . ARG ARG A A 85  85  . 0.9892 0.9757 1.2068 -0.1964 -0.1201 0.0906  1 . 
630  CZ  CZ  . ARG ARG A A 85  85  . 1.0037 1.0280 1.2493 -0.2069 -0.1207 0.1014  1 . 
631  NH1 NH1 . ARG ARG A A 85  85  . 0.9249 1.0015 1.1864 -0.1993 -0.0942 0.1088  1 . 
632  NH2 NH2 . ARG ARG A A 85  85  . 1.0149 1.0239 1.2725 -0.2238 -0.1500 0.1039  1 . 
633  N   N   . ASN ASN A A 86  86  . 0.6323 0.6968 0.8301 -0.1038 -0.0265 0.0520  1 . 
634  CA  CA  . ASN ASN A A 86  86  . 0.6080 0.7034 0.8257 -0.0947 -0.0209 0.0530  1 . 
635  C   C   . ASN ASN A A 86  86  . 0.5935 0.6762 0.8030 -0.0794 -0.0238 0.0413  1 . 
636  O   O   . ASN ASN A A 86  86  . 0.5555 0.6534 0.7784 -0.0760 -0.0301 0.0411  1 . 
637  CB  CB  . ASN ASN A A 86  86  . 0.7034 0.8282 0.9273 -0.0852 -0.0006 0.0587  1 . 
638  CG  CG  . ASN ASN A A 86  86  . 0.7996 0.9586 1.0398 -0.1003 0.0046  0.0757  1 . 
639  OD1 OD1 . ASN ASN A A 86  86  . 0.8117 0.9605 1.0526 -0.1215 -0.0074 0.0849  1 . 
640  ND2 ND2 . ASN ASN A A 86  86  . 0.8795 1.0808 1.1331 -0.0890 0.0217  0.0812  1 . 
641  N   N   . LEU LEU A A 87  87  . 0.5800 0.6385 0.7686 -0.0713 -0.0201 0.0339  1 . 
642  CA  CA  . LEU LEU A A 87  87  . 0.5348 0.5860 0.7170 -0.0607 -0.0238 0.0276  1 . 
643  C   C   . LEU LEU A A 87  87  . 0.5643 0.6135 0.7451 -0.0636 -0.0390 0.0226  1 . 
644  O   O   . LEU LEU A A 87  87  . 0.5187 0.5814 0.7046 -0.0576 -0.0434 0.0221  1 . 
645  CB  CB  . LEU LEU A A 87  87  . 0.5092 0.5375 0.6719 -0.0562 -0.0201 0.0235  1 . 
646  CG  CG  . LEU LEU A A 87  87  . 0.4954 0.5215 0.6536 -0.0491 -0.0240 0.0223  1 . 
647  CD1 CD1 . LEU LEU A A 87  87  . 0.5535 0.5931 0.7245 -0.0415 -0.0216 0.0275  1 . 
648  CD2 CD2 . LEU LEU A A 87  87  . 0.5195 0.5260 0.6626 -0.0483 -0.0224 0.0212  1 . 
649  N   N   . PHE PHE A A 88  88  . 0.5281 0.5594 0.6998 -0.0712 -0.0486 0.0183  1 . 
650  CA  CA  . PHE PHE A A 88  88  . 0.5686 0.5920 0.7329 -0.0691 -0.0654 0.0087  1 . 
651  C   C   . PHE PHE A A 88  88  . 0.6048 0.6436 0.7837 -0.0741 -0.0762 0.0100  1 . 
652  O   O   . PHE PHE A A 88  88  . 0.5368 0.5795 0.7091 -0.0666 -0.0872 0.0014  1 . 
653  CB  CB  . PHE PHE A A 88  88  . 0.5922 0.5865 0.7445 -0.0750 -0.0770 0.0035  1 . 
654  CG  CG  . PHE PHE A A 88  88  . 0.5746 0.5552 0.7094 -0.0650 -0.0741 -0.0031 1 . 
655  CD1 CD1 . PHE PHE A A 88  88  . 0.4889 0.4826 0.6215 -0.0571 -0.0605 -0.0006 1 . 
656  CD2 CD2 . PHE PHE A A 88  88  . 0.6674 0.6211 0.7897 -0.0643 -0.0876 -0.0105 1 . 
657  CE1 CE1 . PHE PHE A A 88  88  . 0.5490 0.5359 0.6697 -0.0503 -0.0595 -0.0041 1 . 
658  CE2 CE2 . PHE PHE A A 88  88  . 0.5667 0.5136 0.6762 -0.0538 -0.0856 -0.0158 1 . 
659  CZ  CZ  . PHE PHE A A 88  88  . 0.5114 0.4783 0.6213 -0.0477 -0.0708 -0.0119 1 . 
660  N   N   . ILE ILE A A 89  89  . 0.5920 0.6440 0.7907 -0.0866 -0.0738 0.0214  1 . 
661  CA  CA  . ILE ILE A A 89  89  . 0.6173 0.6887 0.8346 -0.0937 -0.0854 0.0254  1 . 
662  C   C   . ILE ILE A A 89  89  . 0.6569 0.7536 0.8811 -0.0807 -0.0792 0.0261  1 . 
663  O   O   . ILE ILE A A 89  89  . 0.5377 0.6434 0.7640 -0.0793 -0.0929 0.0224  1 . 
664  CB  CB  . ILE ILE A A 89  89  . 0.6452 0.7360 0.8867 -0.1109 -0.0820 0.0417  1 . 
665  CG1 CG1 . ILE ILE A A 89  89  . 0.7976 0.8620 1.0356 -0.1303 -0.0996 0.0447  1 . 
666  CG2 CG2 . ILE ILE A A 89  89  . 0.5817 0.7103 0.8507 -0.1134 -0.0848 0.0502  1 . 
667  CD1 CD1 . ILE ILE A A 89  89  . 0.8959 0.9329 1.1239 -0.1331 -0.1288 0.0318  1 . 
668  N   N   . LYS LYS A A 90  90  . 0.5886 0.6945 0.8150 -0.0709 -0.0609 0.0310  1 . 
669  CA  CA  . LYS LYS A A 90  90  . 0.5903 0.7135 0.8222 -0.0586 -0.0576 0.0338  1 . 
670  C   C   . LYS LYS A A 90  90  . 0.5473 0.6625 0.7589 -0.0510 -0.0652 0.0266  1 . 
671  O   O   . LYS LYS A A 90  90  . 0.5271 0.6584 0.7405 -0.0467 -0.0733 0.0278  1 . 
672  CB  CB  . LYS LYS A A 90  90  . 0.5919 0.7156 0.8265 -0.0487 -0.0408 0.0387  1 . 
673  CG  CG  . LYS LYS A A 90  90  . 0.6975 0.8500 0.9573 -0.0434 -0.0347 0.0469  1 . 
674  CD  CD  . LYS LYS A A 90  90  . 0.7733 0.9248 1.0329 -0.0358 -0.0183 0.0475  1 . 
675  CE  CE  . LYS LYS A A 90  90  . 0.8427 0.9681 1.0853 -0.0219 -0.0143 0.0432  1 . 
676  NZ  NZ  . LYS LYS A A 90  90  . 0.9077 1.0256 1.1430 -0.0125 -0.0013 0.0394  1 . 
677  N   N   . ILE ILE A A 91  91  . 0.4909 0.5863 0.6829 -0.0490 -0.0627 0.0200  1 . 
678  CA  CA  . ILE ILE A A 91  91  . 0.5606 0.6589 0.7344 -0.0403 -0.0673 0.0147  1 . 
679  C   C   . ILE ILE A A 91  91  . 0.5917 0.6952 0.7575 -0.0385 -0.0843 0.0042  1 . 
680  O   O   . ILE ILE A A 91  91  . 0.5411 0.6636 0.6983 -0.0303 -0.0890 0.0037  1 . 
681  CB  CB  . ILE ILE A A 91  91  . 0.5495 0.6310 0.7078 -0.0382 -0.0626 0.0095  1 . 
682  CG1 CG1 . ILE ILE A A 91  91  . 0.5172 0.5918 0.6790 -0.0393 -0.0495 0.0190  1 . 
683  CG2 CG2 . ILE ILE A A 91  91  . 0.5331 0.6283 0.6741 -0.0275 -0.0675 0.0035  1 . 
684  CD1 CD1 . ILE ILE A A 91  91  . 0.5343 0.5941 0.6831 -0.0392 -0.0466 0.0154  1 . 
685  N   N   . LYS LYS A A 92  92  . 0.5483 0.6333 0.7146 -0.0467 -0.0958 -0.0038 1 . 
686  CA  CA  . LYS LYS A A 92  92  . 0.6454 0.7256 0.8008 -0.0448 -0.1173 -0.0170 1 . 
687  C   C   . LYS LYS A A 92  92  . 0.6401 0.7442 0.8079 -0.0471 -0.1248 -0.0113 1 . 
688  O   O   . LYS LYS A A 92  92  . 0.6001 0.7129 0.7518 -0.0380 -0.1375 -0.0207 1 . 
689  CB  CB  . LYS LYS A A 92  92  . 0.7014 0.7504 0.8582 -0.0574 -0.1330 -0.0230 1 . 
690  CG  CG  . LYS LYS A A 92  92  . 0.7565 0.7782 0.8965 -0.0523 -0.1317 -0.0314 1 . 
691  CD  CD  . LYS LYS A A 92  92  . 0.8928 0.8850 1.0408 -0.0699 -0.1418 -0.0272 1 . 
692  CE  CE  . LYS LYS A A 92  92  . 1.0258 0.9797 1.1530 -0.0648 -0.1686 -0.0457 1 . 
693  NZ  NZ  . LYS LYS A A 92  92  . 1.0008 0.9204 1.1276 -0.0763 -0.1745 -0.0410 1 . 
694  N   N   . GLU GLU A A 93  93  . 0.5619 0.6796 0.7575 -0.0576 -0.1180 0.0035  1 . 
695  CA  CA  . GLU GLU A A 93  93  . 0.5724 0.7168 0.7842 -0.0588 -0.1250 0.0110  1 . 
696  C   C   . GLU GLU A A 93  93  . 0.5595 0.7226 0.7594 -0.0441 -0.1198 0.0140  1 . 
697  O   O   . GLU GLU A A 93  93  . 0.5561 0.7327 0.7468 -0.0397 -0.1338 0.0103  1 . 
698  CB  CB  . GLU GLU A A 93  93  . 0.6086 0.7717 0.8539 -0.0673 -0.1143 0.0270  1 . 
699  CG  CG  . GLU GLU A A 93  93  . 0.7927 0.9857 1.0613 -0.0712 -0.1255 0.0353  1 . 
700  CD  CD  . GLU GLU A A 93  93  . 0.8794 1.0971 1.1842 -0.0817 -0.1186 0.0498  1 . 
701  OE1 OE1 . GLU GLU A A 93  93  . 0.8275 1.0373 1.1361 -0.0880 -0.1064 0.0529  1 . 
702  OE2 OE2 . GLU GLU A A 93  93  . 0.9631 1.2130 1.2926 -0.0830 -0.1255 0.0590  1 . 
703  N   N   . ARG ARG A A 94  94  . 0.4701 0.6333 0.6684 -0.0376 -0.1018 0.0221  1 . 
704  CA  CA  . ARG ARG A A 94  94  . 0.5410 0.7208 0.7288 -0.0275 -0.0985 0.0300  1 . 
705  C   C   . ARG ARG A A 94  94  . 0.6092 0.7958 0.7675 -0.0194 -0.1071 0.0186  1 . 
706  O   O   . ARG ARG A A 94  94  . 0.5772 0.7872 0.7254 -0.0130 -0.1132 0.0231  1 . 
707  CB  CB  . ARG ARG A A 94  94  . 0.5143 0.6851 0.7036 -0.0254 -0.0823 0.0400  1 . 
708  CG  CG  . ARG ARG A A 94  94  . 0.5374 0.7225 0.7155 -0.0197 -0.0803 0.0526  1 . 
709  CD  CD  . ARG ARG A A 94  94  . 0.4845 0.6868 0.6743 -0.0170 -0.0868 0.0666  1 . 
710  NE  NE  . ARG ARG A A 94  94  . 0.4826 0.6986 0.6617 -0.0148 -0.0871 0.0834  1 . 
711  CZ  CZ  . ARG ARG A A 94  94  . 0.5971 0.8006 0.7834 -0.0165 -0.0831 0.0998  1 . 
712  NH1 NH1 . ARG ARG A A 94  94  . 0.4760 0.6524 0.6773 -0.0163 -0.0776 0.0979  1 . 
713  NH2 NH2 . ARG ARG A A 94  94  . 0.5650 0.7836 0.7422 -0.0185 -0.0864 0.1191  1 . 
714  N   N   . VAL VAL A A 95  95  . 0.4914 0.6601 0.6342 -0.0174 -0.1079 0.0038  1 . 
715  CA  CA  . VAL VAL A A 95  95  . 0.5480 0.7261 0.6610 -0.0039 -0.1145 -0.0101 1 . 
716  C   C   . VAL VAL A A 95  95  . 0.5962 0.7778 0.6967 0.0000  -0.1359 -0.0237 1 . 
717  O   O   . VAL VAL A A 95  95  . 0.6513 0.8583 0.7296 0.0126  -0.1406 -0.0273 1 . 
718  CB  CB  . VAL VAL A A 95  95  . 0.5940 0.7489 0.6958 0.0000  -0.1126 -0.0241 1 . 
719  CG1 CG1 . VAL VAL A A 95  95  . 0.6439 0.8032 0.7148 0.0182  -0.1253 -0.0461 1 . 
720  CG2 CG2 . VAL VAL A A 95  95  . 0.6065 0.7681 0.7132 -0.0004 -0.0936 -0.0110 1 . 
721  N   N   . SER SER A A 96  96  . 0.5442 0.7027 0.6581 -0.0118 -0.1504 -0.0300 1 . 
722  CA  CA  . SER SER A A 96  96  . 0.6184 0.7747 0.7204 -0.0106 -0.1757 -0.0437 1 . 
723  C   C   . SER SER A A 96  96  . 0.6510 0.8407 0.7579 -0.0097 -0.1787 -0.0313 1 . 
724  O   O   . SER SER A A 96  96  . 0.6644 0.8588 0.7536 -0.0048 -0.1996 -0.0431 1 . 
725  CB  CB  . SER SER A A 96  96  . 0.7016 0.8285 0.8230 -0.0293 -0.1927 -0.0468 1 . 
726  OG  OG  . SER SER A A 96  96  . 0.7460 0.8918 0.9036 -0.0446 -0.1874 -0.0260 1 . 
727  N   N   . LEU LEU A A 97  97  . 0.6006 0.8105 0.7295 -0.0133 -0.1609 -0.0083 1 . 
728  CA  CA  . LEU LEU A A 97  97  . 0.6276 0.8676 0.7617 -0.0111 -0.1644 0.0062  1 . 
729  C   C   . LEU LEU A A 97  97  . 0.6603 0.9262 0.7707 0.0016  -0.1549 0.0149  1 . 
730  O   O   . LEU LEU A A 97  97  . 0.6584 0.9500 0.7626 0.0052  -0.1622 0.0248  1 . 
731  CB  CB  . LEU LEU A A 97  97  . 0.5771 0.8228 0.7499 -0.0201 -0.1546 0.0269  1 . 
732  CG  CG  . LEU LEU A A 97  97  . 0.6224 0.8602 0.8254 -0.0340 -0.1624 0.0258  1 . 
733  CD1 CD1 . LEU LEU A A 97  97  . 0.6739 0.9243 0.9117 -0.0357 -0.1481 0.0445  1 . 
734  CD2 CD2 . LEU LEU A A 97  97  . 0.5733 0.8218 0.7759 -0.0388 -0.1885 0.0199  1 . 
735  N   N   . SER SER A A 98  98  . 0.6308 0.8944 0.7294 0.0069  -0.1395 0.0143  1 . 
736  CA  CA  . SER SER A A 98  98  . 0.7145 1.0092 0.7971 0.0144  -0.1288 0.0293  1 . 
737  C   C   . SER SER A A 98  98  . 0.7373 1.0518 0.7832 0.0308  -0.1299 0.0125  1 . 
738  O   O   . SER SER A A 98  98  . 0.8200 1.1739 0.8484 0.0380  -0.1241 0.0255  1 . 
739  CB  CB  . SER SER A A 98  98  . 0.7051 0.9908 0.8056 0.0071  -0.1105 0.0470  1 . 
740  OG  OG  . SER SER A A 98  98  . 0.6908 0.9545 0.8219 -0.0029 -0.1085 0.0564  1 . 
741  N   N   . PHE PHE A A 99  99  . 0.5789 0.8690 0.6123 0.0378  -0.1375 -0.0148 1 . 
742  CA  CA  . PHE PHE A A 99  99  . 0.5880 0.8952 0.5866 0.0589  -0.1384 -0.0345 1 . 
743  C   C   . PHE PHE A A 99  99  . 0.6616 0.9513 0.6342 0.0707  -0.1637 -0.0649 1 . 
744  O   O   . PHE PHE A A 99  99  . 0.7257 0.9811 0.7126 0.0579  -0.1808 -0.0716 1 . 
745  CB  CB  . PHE PHE A A 99  99  . 0.5977 0.8873 0.6004 0.0620  -0.1272 -0.0422 1 . 
746  CG  CG  . PHE PHE A A 99  99  . 0.6175 0.9204 0.6430 0.0500  -0.1060 -0.0146 1 . 
747  CD1 CD1 . PHE PHE A A 99  99  . 0.6647 1.0157 0.6807 0.0566  -0.0929 0.0017  1 . 
748  CD2 CD2 . PHE PHE A A 99  99  . 0.7191 0.9880 0.7744 0.0319  -0.1009 -0.0042 1 . 
749  CE1 CE1 . PHE PHE A A 99  99  . 0.7268 1.0851 0.7643 0.0425  -0.0784 0.0281  1 . 
750  CE2 CE2 . PHE PHE A A 99  99  . 0.7640 1.0381 0.8365 0.0218  -0.0856 0.0181  1 . 
751  CZ  CZ  . PHE PHE A A 99  99  . 0.7436 1.0590 0.8080 0.0257  -0.0761 0.0345  1 . 
752  N   N   . SER SER A A 100 100 . 0.6621 0.9784 0.5959 0.0956  -0.1670 -0.0828 1 . 
753  CA  CA  . SER SER A A 100 100 . 0.7360 1.0315 0.6376 0.1113  -0.1942 -0.1163 1 . 
754  C   C   . SER SER A A 100 100 . 0.7450 0.9845 0.6467 0.1141  -0.2076 -0.1423 1 . 
755  O   O   . SER SER A A 100 100 . 0.7058 0.9348 0.6231 0.1119  -0.1925 -0.1376 1 . 
756  CB  CB  . SER SER A A 100 100 . 0.8793 1.2236 0.7345 0.1424  -0.1931 -0.1302 1 . 
757  OG  OG  . SER SER A A 100 100 . 0.8930 1.2567 0.7397 0.1606  -0.1756 -0.1361 1 . 
758  N   N   . GLN GLN A A 101 101 . 0.7759 0.9765 0.6598 0.1174  -0.2395 -0.1685 1 . 
759  CA  CA  . GLN GLN A A 101 101 . 0.7763 0.9165 0.6551 0.1202  -0.2605 -0.1942 1 . 
760  C   C   . GLN GLN A A 101 101 . 0.7948 0.9408 0.6500 0.1501  -0.2504 -0.2128 1 . 
761  O   O   . GLN GLN A A 101 101 . 0.8350 0.9448 0.7044 0.1458  -0.2497 -0.2158 1 . 
762  CB  CB  . GLN GLN A A 101 101 . 0.9489 1.0534 0.8005 0.1253  -0.3006 -0.2224 1 . 
763  CG  CG  . GLN GLN A A 101 101 . 1.0477 1.0867 0.9213 0.0995  -0.3292 -0.2264 1 . 
764  CD  CD  . GLN GLN A A 101 101 . 1.1625 1.1714 1.0101 0.1011  -0.3718 -0.2505 1 . 
765  OE1 OE1 . GLN GLN A A 101 101 . 1.2485 1.2175 1.0565 0.1245  -0.3998 -0.2865 1 . 
766  NE2 NE2 . GLN GLN A A 101 101 . 1.1949 1.2220 1.0636 0.0781  -0.3788 -0.2318 1 . 
767  N   N   . ASP ASP A A 102 102 . 0.8049 1.0010 0.6242 0.1814  -0.2423 -0.2243 1 . 
768  CA  CA  . ASP ASP A A 102 102 . 0.8589 1.0693 0.6569 0.2139  -0.2331 -0.2431 1 . 
769  C   C   . ASP ASP A A 102 102 . 0.7737 1.0200 0.6043 0.2031  -0.1983 -0.2123 1 . 
770  O   O   . ASP ASP A A 102 102 . 0.7520 0.9905 0.5830 0.2177  -0.1930 -0.2223 1 . 
771  CB  CB  . ASP ASP A A 102 102 . 1.0445 1.3061 0.7928 0.2534  -0.2346 -0.2654 1 . 
772  CG  CG  . ASP ASP A A 102 102 . 1.2298 1.4433 0.9370 0.2718  -0.2751 -0.3063 1 . 
773  OD2 OD2 . ASP ASP A A 102 102 . 1.3403 1.5765 1.0249 0.2740  -0.2848 -0.3085 1 . 
774  OD1 OD1 . ASP ASP A A 102 102 . 1.3265 1.4755 1.0239 0.2828  -0.3001 -0.3356 1 . 
775  N   N   . GLU GLU A A 103 103 . 0.7264 1.0081 0.5846 0.1778  -0.1773 -0.1752 1 . 
776  CA  CA  . GLU GLU A A 103 103 . 0.7157 1.0159 0.6075 0.1618  -0.1504 -0.1460 1 . 
777  C   C   . GLU GLU A A 103 103 . 0.7292 0.9671 0.6505 0.1397  -0.1557 -0.1441 1 . 
778  O   O   . GLU GLU A A 103 103 . 0.7561 0.9907 0.6905 0.1398  -0.1436 -0.1394 1 . 
779  CB  CB  . GLU GLU A A 103 103 . 0.7845 1.1269 0.6964 0.1405  -0.1326 -0.1082 1 . 
780  CG  CG  . GLU GLU A A 103 103 . 0.9571 1.3760 0.8465 0.1583  -0.1187 -0.0975 1 . 
781  CD  CD  . GLU GLU A A 103 103 . 1.1021 1.5551 1.0126 0.1344  -0.1048 -0.0563 1 . 
782  OE1 OE1 . GLU GLU A A 103 103 . 1.1433 1.6246 1.0744 0.1237  -0.0858 -0.0293 1 . 
783  OE2 OE2 . GLU GLU A A 103 103 . 1.1546 1.6049 1.0615 0.1262  -0.1156 -0.0504 1 . 
784  N   N   . GLN GLN A A 104 104 . 0.6885 0.8818 0.6217 0.1193  -0.1736 -0.1453 1 . 
785  CA  CA  . GLN GLN A A 104 104 . 0.6368 0.7787 0.5980 0.0964  -0.1775 -0.1396 1 . 
786  C   C   . GLN GLN A A 104 104 . 0.7085 0.8090 0.6556 0.1113  -0.1916 -0.1644 1 . 
787  O   O   . GLN GLN A A 104 104 . 0.7115 0.7826 0.6790 0.0970  -0.1875 -0.1559 1 . 
788  CB  CB  . GLN GLN A A 104 104 . 0.6850 0.7957 0.6609 0.0735  -0.1966 -0.1365 1 . 
789  CG  CG  . GLN GLN A A 104 104 . 0.5905 0.7323 0.5902 0.0552  -0.1839 -0.1090 1 . 
790  CD  CD  . GLN GLN A A 104 104 . 0.7251 0.8470 0.7346 0.0393  -0.2068 -0.1106 1 . 
791  OE1 OE1 . GLN GLN A A 104 104 . 0.8276 0.9098 0.8528 0.0228  -0.2209 -0.1130 1 . 
792  NE2 NE2 . GLN GLN A A 104 104 . 0.7560 0.9079 0.7569 0.0428  -0.2122 -0.1071 1 . 
793  N   N   . ALA ALA A A 105 105 . 0.7383 0.8336 0.6488 0.1415  -0.2104 -0.1958 1 . 
794  CA  CA  . ALA ALA A A 105 105 . 0.8494 0.9011 0.7438 0.1607  -0.2279 -0.2220 1 . 
795  C   C   . ALA ALA A A 105 105 . 0.8193 0.9026 0.7179 0.1770  -0.2046 -0.2170 1 . 
796  O   O   . ALA ALA A A 105 105 . 0.8639 0.9102 0.7574 0.1893  -0.2162 -0.2326 1 . 
797  CB  CB  . ALA ALA A A 105 105 . 0.9478 0.9840 0.7979 0.1939  -0.2565 -0.2607 1 . 
798  N   N   . LYS LYS A A 106 106 . 0.7236 0.8731 0.6329 0.1757  -0.1748 -0.1938 1 . 
799  CA  CA  . LYS LYS A A 106 106 . 0.7330 0.9205 0.6515 0.1865  -0.1531 -0.1841 1 . 
800  C   C   . LYS LYS A A 106 106 . 0.6753 0.8414 0.6295 0.1555  -0.1405 -0.1580 1 . 
801  O   O   . LYS LYS A A 106 106 . 0.6266 0.8146 0.5909 0.1607  -0.1266 -0.1498 1 . 
802  CB  CB  . LYS LYS A A 106 106 . 0.8218 1.0931 0.7361 0.1961  -0.1298 -0.1675 1 . 
803  CG  CG  . LYS LYS A A 106 106 . 0.9758 1.2833 0.8495 0.2334  -0.1379 -0.1938 1 . 
804  CD  CD  . LYS LYS A A 106 106 . 0.9685 1.3701 0.8391 0.2444  -0.1120 -0.1733 1 . 
805  CE  CE  . LYS LYS A A 106 106 . 1.0692 1.5121 0.8958 0.2794  -0.1189 -0.1970 1 . 
806  NZ  NZ  . LYS LYS A A 106 106 . 1.0150 1.5438 0.8408 0.2749  -0.0966 -0.1664 1 . 
807  N   N   . ILE ILE A A 107 107 . 0.6339 0.7612 0.6068 0.1247  -0.1455 -0.1452 1 . 
808  CA  CA  . ILE ILE A A 107 107 . 0.6098 0.7244 0.6129 0.0967  -0.1312 -0.1198 1 . 
809  C   C   . ILE ILE A A 107 107 . 0.6638 0.7171 0.6712 0.0879  -0.1470 -0.1282 1 . 
810  O   O   . ILE ILE A A 107 107 . 0.6853 0.6969 0.6856 0.0835  -0.1699 -0.1411 1 . 
811  CB  CB  . ILE ILE A A 107 107 . 0.5952 0.7173 0.6174 0.0713  -0.1233 -0.0977 1 . 
812  CG1 CG1 . ILE ILE A A 107 107 . 0.5644 0.7441 0.5809 0.0787  -0.1109 -0.0865 1 . 
813  CG2 CG2 . ILE ILE A A 107 107 . 0.5432 0.6503 0.5917 0.0474  -0.1098 -0.0761 1 . 
814  CD1 CD1 . ILE ILE A A 107 107 . 0.5591 0.7437 0.5900 0.0595  -0.1090 -0.0687 1 . 
815  N   N   . ILE ILE A A 108 108 . 0.6297 0.6776 0.6492 0.0826  -0.1368 -0.1182 1 . 
816  CA  CA  . ILE ILE A A 108 108 . 0.6556 0.6498 0.6795 0.0720  -0.1496 -0.1203 1 . 
817  C   C   . ILE ILE A A 108 108 . 0.6459 0.6375 0.6933 0.0437  -0.1328 -0.0945 1 . 
818  O   O   . ILE ILE A A 108 108 . 0.6294 0.6515 0.6856 0.0424  -0.1140 -0.0810 1 . 
819  CB  CB  . ILE ILE A A 108 108 . 0.7416 0.7293 0.7538 0.0962  -0.1557 -0.1348 1 . 
820  CG1 CG1 . ILE ILE A A 108 108 . 0.7967 0.7744 0.7813 0.1284  -0.1775 -0.1661 1 . 
821  CG2 CG2 . ILE ILE A A 108 108 . 0.7456 0.6848 0.7662 0.0800  -0.1636 -0.1274 1 . 
822  CD1 CD1 . ILE ILE A A 108 108 . 0.9069 0.9014 0.8805 0.1614  -0.1779 -0.1810 1 . 
823  N   N   . TYR TYR A A 109 109 . 0.5804 0.5370 0.6373 0.0216  -0.1411 -0.0875 1 . 
824  CA  CA  . TYR TYR A A 109 109 . 0.5791 0.5344 0.6546 -0.0019 -0.1256 -0.0656 1 . 
825  C   C   . TYR TYR A A 109 109 . 0.6092 0.5321 0.6825 -0.0070 -0.1306 -0.0633 1 . 
826  O   O   . TYR TYR A A 109 109 . 0.7095 0.5945 0.7807 -0.0165 -0.1486 -0.0651 1 . 
827  CB  CB  . TYR TYR A A 109 109 . 0.5873 0.5368 0.6765 -0.0219 -0.1291 -0.0565 1 . 
828  CG  CG  . TYR TYR A A 109 109 . 0.6584 0.6413 0.7507 -0.0169 -0.1243 -0.0564 1 . 
829  CD1 CD1 . TYR TYR A A 109 109 . 0.6645 0.6472 0.7428 -0.0046 -0.1418 -0.0730 1 . 
830  CD2 CD2 . TYR TYR A A 109 109 . 0.6210 0.6330 0.7269 -0.0227 -0.1045 -0.0406 1 . 
831  CE1 CE1 . TYR TYR A A 109 109 . 0.7000 0.7155 0.7786 -0.0001 -0.1380 -0.0714 1 . 
832  CE2 CE2 . TYR TYR A A 109 109 . 0.6462 0.6875 0.7544 -0.0182 -0.1020 -0.0380 1 . 
833  CZ  CZ  . TYR TYR A A 109 109 . 0.6959 0.7412 0.7906 -0.0077 -0.1178 -0.0523 1 . 
834  OH  OH  . TYR TYR A A 109 109 . 0.7251 0.8012 0.8202 -0.0037 -0.1159 -0.0480 1 . 
835  N   N   . ALA ALA A A 110 110 . 0.5918 0.5289 0.6659 -0.0030 -0.1168 -0.0571 1 . 
836  CA  CA  . ALA ALA A A 110 110 . 0.6335 0.5439 0.7021 -0.0023 -0.1236 -0.0572 1 . 
837  C   C   . ALA ALA A A 110 110 . 0.6387 0.5407 0.7154 -0.0247 -0.1118 -0.0385 1 . 
838  O   O   . ALA ALA A A 110 110 . 0.5439 0.4689 0.6262 -0.0281 -0.0947 -0.0293 1 . 
839  CB  CB  . ALA ALA A A 110 110 . 0.5952 0.5301 0.6591 0.0186  -0.1193 -0.0635 1 . 
840  N   N   . THR THR A A 111 111 . 0.6482 0.5182 0.7245 -0.0402 -0.1225 -0.0324 1 . 
841  CA  CA  . THR THR A A 111 111 . 0.6360 0.4990 0.7147 -0.0586 -0.1129 -0.0155 1 . 
842  C   C   . THR THR A A 111 111 . 0.6731 0.5262 0.7416 -0.0529 -0.1129 -0.0145 1 . 
843  O   O   . THR THR A A 111 111 . 0.6295 0.4750 0.6914 -0.0360 -0.1246 -0.0259 1 . 
844  CB  CB  . THR THR A A 111 111 . 0.6975 0.5335 0.7783 -0.0776 -0.1268 -0.0058 1 . 
845  OG1 OG1 . THR THR A A 111 111 . 0.6805 0.4782 0.7496 -0.0720 -0.1503 -0.0125 1 . 
846  CG2 CG2 . THR THR A A 111 111 . 0.6729 0.5165 0.7656 -0.0841 -0.1333 -0.0073 1 . 
847  N   N   . TRP TRP A A 112 112 . 0.5738 0.4279 0.6401 -0.0659 -0.1010 -0.0012 1 . 
848  CA  CA  . TRP TRP A A 112 112 . 0.5874 0.4292 0.6426 -0.0639 -0.1038 0.0017  1 . 
849  C   C   . TRP TRP A A 112 112 . 0.6010 0.4084 0.6484 -0.0606 -0.1267 -0.0009 1 . 
850  O   O   . TRP TRP A A 112 112 . 0.6759 0.4778 0.7178 -0.0464 -0.1351 -0.0074 1 . 
851  CB  CB  . TRP TRP A A 112 112 . 0.5912 0.4338 0.6395 -0.0791 -0.0910 0.0155  1 . 
852  CG  CG  . TRP TRP A A 112 112 . 0.6350 0.4593 0.6683 -0.0812 -0.0977 0.0211  1 . 
853  CD1 CD1 . TRP TRP A A 112 112 . 0.6870 0.4893 0.7094 -0.0942 -0.1058 0.0337  1 . 
854  CD2 CD2 . TRP TRP A A 112 112 . 0.6364 0.4656 0.6648 -0.0715 -0.0985 0.0169  1 . 
855  NE1 NE1 . TRP TRP A A 112 112 . 0.6963 0.4874 0.7048 -0.0915 -0.1114 0.0362  1 . 
856  CE2 CE2 . TRP TRP A A 112 112 . 0.6250 0.4327 0.6379 -0.0777 -0.1073 0.0254  1 . 
857  CE3 CE3 . TRP TRP A A 112 112 . 0.7387 0.5913 0.7755 -0.0604 -0.0937 0.0096  1 . 
858  CZ2 CZ2 . TRP TRP A A 112 112 . 0.7674 0.5754 0.7736 -0.0716 -0.1124 0.0246  1 . 
859  CZ3 CZ3 . TRP TRP A A 112 112 . 0.7023 0.5577 0.7348 -0.0566 -0.0984 0.0108  1 . 
860  CH2 CH2 . TRP TRP A A 112 112 . 0.7053 0.5382 0.7229 -0.0615 -0.1079 0.0170  1 . 
861  N   N   . SER SER A A 113 113 . 0.6469 0.4307 0.6952 -0.0740 -0.1393 0.0052  1 . 
862  CA  CA  . SER SER A A 113 113 . 0.7316 0.4727 0.7715 -0.0729 -0.1663 0.0044  1 . 
863  C   C   . SER SER A A 113 113 . 0.7571 0.4893 0.7944 -0.0453 -0.1823 -0.0189 1 . 
864  O   O   . SER SER A A 113 113 . 0.7885 0.4915 0.8166 -0.0321 -0.2022 -0.0254 1 . 
865  CB  CB  . SER SER A A 113 113 . 0.8936 0.6120 0.9381 -0.0961 -0.1799 0.0177  1 . 
866  OG  OG  . SER SER A A 113 113 . 1.0225 0.7663 1.0732 -0.1183 -0.1603 0.0379  1 . 
867  N   N   . ASP ASP A A 114 114 . 0.6521 0.4100 0.6959 -0.0346 -0.1751 -0.0319 1 . 
868  CA  CA  . ASP ASP A A 114 114 . 0.7120 0.4710 0.7500 -0.0052 -0.1875 -0.0556 1 . 
869  C   C   . ASP ASP A A 114 114 . 0.7506 0.5359 0.7871 0.0171  -0.1796 -0.0620 1 . 
870  O   O   . ASP ASP A A 114 114 . 0.8263 0.6098 0.8560 0.0452  -0.1930 -0.0805 1 . 
871  CB  CB  . ASP ASP A A 114 114 . 0.6830 0.4727 0.7266 -0.0004 -0.1780 -0.0645 1 . 
872  CG  CG  . ASP ASP A A 114 114 . 0.7381 0.5021 0.7840 -0.0173 -0.1929 -0.0627 1 . 
873  OD1 OD1 . ASP ASP A A 114 114 . 0.7958 0.5125 0.8362 -0.0261 -0.2176 -0.0606 1 . 
874  OD2 OD2 . ASP ASP A A 114 114 . 0.7688 0.5598 0.8231 -0.0228 -0.1820 -0.0618 1 . 
875  N   N   . ILE ILE A A 115 115 . 0.6595 0.4717 0.7026 0.0062  -0.1593 -0.0477 1 . 
876  CA  CA  . ILE ILE A A 115 115 . 0.6174 0.4607 0.6638 0.0220  -0.1522 -0.0495 1 . 
877  C   C   . ILE ILE A A 115 115 . 0.6918 0.5101 0.7323 0.0186  -0.1624 -0.0412 1 . 
878  O   O   . ILE ILE A A 115 115 . 0.6897 0.5149 0.7302 0.0397  -0.1717 -0.0487 1 . 
879  CB  CB  . ILE ILE A A 115 115 . 0.6313 0.5177 0.6885 0.0115  -0.1280 -0.0391 1 . 
880  CG1 CG1 . ILE ILE A A 115 115 . 0.7179 0.6352 0.7806 0.0201  -0.1202 -0.0470 1 . 
881  CG2 CG2 . ILE ILE A A 115 115 . 0.6780 0.5939 0.7414 0.0185  -0.1231 -0.0342 1 . 
882  CD1 CD1 . ILE ILE A A 115 115 . 0.7294 0.6746 0.8019 0.0047  -0.1005 -0.0340 1 . 
883  N   N   . ALA ALA A A 116 116 . 0.6460 0.4386 0.6809 -0.0065 -0.1611 -0.0252 1 . 
884  CA  CA  . ALA ALA A A 116 116 . 0.6851 0.4581 0.7115 -0.0134 -0.1683 -0.0137 1 . 
885  C   C   . ALA ALA A A 116 116 . 0.7917 0.5167 0.8087 -0.0070 -0.1964 -0.0161 1 . 
886  O   O   . ALA ALA A A 116 116 . 0.8919 0.5822 0.9004 -0.0272 -0.2060 -0.0015 1 . 
887  CB  CB  . ALA ALA A A 116 116 . 0.6647 0.4358 0.6852 -0.0405 -0.1541 0.0041  1 . 
888  N   N   . ASP ASP A A 117 117 . 0.7940 0.5185 0.8124 0.0226  -0.2110 -0.0337 1 . 
889  CA  CA  . ASP ASP A A 117 117 . 0.7977 0.4705 0.8059 0.0340  -0.2422 -0.0389 1 . 
890  C   C   . ASP ASP A A 117 117 . 0.7945 0.4572 0.7982 0.0362  -0.2514 -0.0281 1 . 
891  O   O   . ASP ASP A A 117 117 . 0.7261 0.4181 0.7324 0.0245  -0.2343 -0.0156 1 . 
892  CB  CB  . ASP ASP A A 117 117 . 0.8322 0.5045 0.8400 0.0697  -0.2565 -0.0666 1 . 
893  CG  CG  . ASP ASP A A 117 117 . 0.8575 0.5832 0.8744 0.1014  -0.2468 -0.0790 1 . 
894  OD1 OD1 . ASP ASP A A 117 117 . 0.7555 0.5165 0.7815 0.0934  -0.2311 -0.0655 1 . 
895  OD2 OD2 . ASP ASP A A 117 117 . 0.8893 0.6242 0.9039 0.1352  -0.2560 -0.1027 1 . 
896  N   N   . SER SER A A 118 118 . 0.9161 0.3950 1.0115 -0.0267 -0.1948 0.0592  1 . 
897  CA  CA  . SER SER A A 118 118 . 0.9358 0.3987 1.0319 -0.0156 -0.2135 0.0874  1 . 
898  C   C   . SER SER A A 118 118 . 0.9491 0.4473 1.0382 0.0102  -0.2076 0.0635  1 . 
899  O   O   . SER SER A A 118 118 . 0.8744 0.3947 0.9369 0.0110  -0.2054 0.0877  1 . 
900  CB  CB  . SER SER A A 118 118 . 1.0627 0.4892 1.2039 -0.0082 -0.2385 0.0899  1 . 
901  OG  OG  . SER SER A A 118 118 . 1.1878 0.6102 1.3444 0.0115  -0.2579 0.0987  1 . 
902  N   N   . LYS LYS A A 119 119 . 0.9248 0.4356 1.0359 0.0280  -0.2037 0.0140  1 . 
903  CA  CA  . LYS LYS A A 119 119 . 0.8869 0.4338 0.9938 0.0507  -0.1986 -0.0103 1 . 
904  C   C   . LYS LYS A A 119 119 . 0.8388 0.4383 0.9013 0.0420  -0.1738 -0.0018 1 . 
905  O   O   . LYS LYS A A 119 119 . 0.8188 0.4417 0.8662 0.0538  -0.1719 0.0050  1 . 
906  CB  CB  . LYS LYS A A 119 119 . 1.0243 0.5849 1.1635 0.0643  -0.1975 -0.0687 1 . 
907  CG  CG  . LYS LYS A A 119 119 . 1.1494 0.7496 1.2900 0.0866  -0.1935 -0.0976 1 . 
908  CD  CD  . LYS LYS A A 119 119 . 1.2288 0.8537 1.4038 0.0952  -0.1911 -0.1612 1 . 
909  CE  CE  . LYS LYS A A 119 119 . 1.2705 0.9216 1.4651 0.1220  -0.1955 -0.1888 1 . 
910  NZ  NZ  . LYS LYS A A 119 119 . 1.2765 0.9497 1.5230 0.1327  -0.1972 -0.2556 1 . 
911  N   N   . TYR TYR A A 120 120 . 0.8012 0.4198 0.8499 0.0214  -0.1568 -0.0031 1 . 
912  CA  CA  . TYR TYR A A 120 120 . 0.7116 0.3766 0.7354 0.0132  -0.1374 0.0036  1 . 
913  C   C   . TYR TYR A A 120 120 . 0.6731 0.3435 0.6770 0.0075  -0.1343 0.0377  1 . 
914  O   O   . TYR TYR A A 120 120 . 0.6891 0.3951 0.6794 0.0144  -0.1254 0.0367  1 . 
915  CB  CB  . TYR TYR A A 120 120 . 0.6837 0.3615 0.7097 -0.0094 -0.1265 0.0014  1 . 
916  CG  CG  . TYR TYR A A 120 120 . 0.6283 0.3535 0.6484 -0.0163 -0.1118 0.0016  1 . 
917  CD1 CD1 . TYR TYR A A 120 120 . 0.7011 0.4418 0.7179 -0.0265 -0.1009 0.0217  1 . 
918  CD2 CD2 . TYR TYR A A 120 120 . 0.7287 0.4874 0.7527 -0.0155 -0.1103 -0.0196 1 . 
919  CE1 CE1 . TYR TYR A A 120 120 . 0.6881 0.4705 0.7163 -0.0310 -0.0901 0.0168  1 . 
920  CE2 CE2 . TYR TYR A A 120 120 . 0.7292 0.5264 0.7594 -0.0227 -0.1030 -0.0154 1 . 
921  CZ  CZ  . TYR TYR A A 120 120 . 0.6996 0.5056 0.7374 -0.0281 -0.0935 0.0010  1 . 
922  OH  OH  . TYR TYR A A 120 120 . 0.5731 0.4160 0.6334 -0.0334 -0.0885 0.0001  1 . 
923  N   N   . LYS LYS A A 121 121 . 0.6860 0.3264 0.6878 -0.0086 -0.1418 0.0675  1 . 
924  CA  CA  . LYS LYS A A 121 121 . 0.7230 0.3812 0.7009 -0.0244 -0.1369 0.0998  1 . 
925  C   C   . LYS LYS A A 121 121 . 0.7761 0.4369 0.7426 -0.0097 -0.1505 0.1127  1 . 
926  O   O   . LYS LYS A A 121 121 . 0.8191 0.5174 0.7609 -0.0201 -0.1410 0.1273  1 . 
927  CB  CB  . LYS LYS A A 121 121 . 0.8142 0.4423 0.7910 -0.0508 -0.1450 0.1320  1 . 
928  CG  CG  . LYS LYS A A 121 121 . 0.9187 0.5624 0.9000 -0.0734 -0.1260 0.1266  1 . 
929  CD  CD  . LYS LYS A A 121 121 . 1.1130 0.7195 1.0979 -0.0980 -0.1372 0.1552  1 . 
930  CE  CE  . LYS LYS A A 121 121 . 1.1775 0.8215 1.1535 -0.1300 -0.1158 0.1654  1 . 
931  NZ  NZ  . LYS LYS A A 121 121 . 1.2865 0.9010 1.2596 -0.1593 -0.1274 0.2001  1 . 
932  N   N   . GLU GLU A A 122 122 . 0.8082 0.4328 0.7976 0.0127  -0.1737 0.1060  1 . 
933  CA  CA  . GLU GLU A A 122 122 . 0.8108 0.4405 0.7976 0.0303  -0.1888 0.1144  1 . 
934  C   C   . GLU GLU A A 122 122 . 0.7527 0.4360 0.7222 0.0423  -0.1680 0.0896  1 . 
935  O   O   . GLU GLU A A 122 122 . 0.7854 0.4949 0.7348 0.0428  -0.1691 0.1046  1 . 
936  CB  CB  . GLU GLU A A 122 122 . 0.9292 0.5158 0.9608 0.0564  -0.2159 0.0980  1 . 
937  CG  CG  . GLU GLU A A 122 122 . 1.1300 0.6572 1.1924 0.0473  -0.2450 0.1253  1 . 
938  CD  CD  . GLU GLU A A 122 122 . 1.2592 0.7474 1.3833 0.0765  -0.2736 0.1006  1 . 
939  OE1 OE1 . GLU GLU A A 122 122 . 1.2614 0.7744 1.4009 0.1007  -0.2634 0.0522  1 . 
940  OE2 OE2 . GLU GLU A A 122 122 . 1.3469 0.8062 1.5044 0.0699  -0.2966 0.1225  1 . 
941  N   N   . LYS LYS A A 123 123 . 0.6854 0.3875 0.6637 0.0491  -0.1514 0.0538  1 . 
942  CA  CA  . LYS LYS A A 123 123 . 0.6211 0.3718 0.5896 0.0579  -0.1349 0.0327  1 . 
943  C   C   . LYS LYS A A 123 123 . 0.6883 0.4776 0.6377 0.0385  -0.1158 0.0454  1 . 
944  O   O   . LYS LYS A A 123 123 . 0.7235 0.5487 0.6613 0.0435  -0.1090 0.0424  1 . 
945  CB  CB  . LYS LYS A A 123 123 . 0.5914 0.3548 0.5751 0.0612  -0.1266 -0.0009 1 . 
946  CG  CG  . LYS LYS A A 123 123 . 0.6583 0.4006 0.6652 0.0787  -0.1409 -0.0278 1 . 
947  CD  CD  . LYS LYS A A 123 123 . 0.6696 0.4405 0.6831 0.0731  -0.1314 -0.0609 1 . 
948  CE  CE  . LYS LYS A A 123 123 . 0.7025 0.4694 0.7416 0.0888  -0.1415 -0.0991 1 . 
949  NZ  NZ  . LYS LYS A A 123 123 . 0.7826 0.4972 0.8501 0.0941  -0.1584 -0.0980 1 . 
950  N   N   . VAL VAL A A 124 124 . 0.6244 0.4115 0.5763 0.0160  -0.1059 0.0539  1 . 
951  CA  CA  . VAL VAL A A 124 124 . 0.5915 0.4206 0.5364 -0.0043 -0.0866 0.0585  1 . 
952  C   C   . VAL VAL A A 124 124 . 0.6144 0.4593 0.5307 -0.0139 -0.0902 0.0826  1 . 
953  O   O   . VAL VAL A A 124 124 . 0.6587 0.5528 0.5662 -0.0188 -0.0763 0.0740  1 . 
954  CB  CB  . VAL VAL A A 124 124 . 0.6787 0.5008 0.6361 -0.0278 -0.0781 0.0639  1 . 
955  CG1 CG1 . VAL VAL A A 124 124 . 0.6932 0.5652 0.6506 -0.0512 -0.0572 0.0632  1 . 
956  CG2 CG2 . VAL VAL A A 124 124 . 0.6466 0.4623 0.6319 -0.0227 -0.0766 0.0429  1 . 
957  N   N   . LYS LYS A A 125 125 . 0.7070 0.5126 0.6117 -0.0192 -0.1116 0.1139  1 . 
958  CA  CA  . LYS LYS A A 125 125 . 0.7748 0.5970 0.6499 -0.0359 -0.1213 0.1469  1 . 
959  C   C   . LYS LYS A A 125 125 . 0.8052 0.6488 0.6718 -0.0149 -0.1278 0.1399  1 . 
960  O   O   . LYS LYS A A 125 125 . 0.7555 0.6457 0.5954 -0.0308 -0.1220 0.1505  1 . 
961  CB  CB  . LYS LYS A A 125 125 . 0.9294 0.6978 0.8046 -0.0462 -0.1514 0.1879  1 . 
962  CG  CG  . LYS LYS A A 125 125 . 1.1925 0.9815 1.0346 -0.0746 -0.1665 0.2340  1 . 
963  CD  CD  . LYS LYS A A 125 125 . 1.3663 1.1122 1.2207 -0.0569 -0.2070 0.2625  1 . 
964  CE  CE  . LYS LYS A A 125 125 . 1.4537 1.1807 1.2944 -0.0926 -0.2378 0.3251  1 . 
965  NZ  NZ  . LYS LYS A A 125 125 . 1.4797 1.1523 1.3531 -0.0737 -0.2855 0.3551  1 . 
966  N   N   . TYR TYR A A 126 126 . 0.7382 0.5556 0.6273 0.0183  -0.1386 0.1191  1 . 
967  CA  CA  . TYR TYR A A 126 126 . 0.7261 0.5704 0.6104 0.0385  -0.1409 0.1065  1 . 
968  C   C   . TYR TYR A A 126 126 . 0.6782 0.5835 0.5532 0.0310  -0.1121 0.0824  1 . 
969  O   O   . TYR TYR A A 126 126 . 0.6794 0.6250 0.5349 0.0267  -0.1093 0.0856  1 . 
970  CB  CB  . TYR TYR A A 126 126 . 0.7027 0.5220 0.6162 0.0720  -0.1510 0.0785  1 . 
971  CG  CG  . TYR TYR A A 126 126 . 0.6790 0.5345 0.5887 0.0908  -0.1482 0.0605  1 . 
972  CD1 CD1 . TYR TYR A A 126 126 . 0.8350 0.6903 0.7391 0.0998  -0.1697 0.0799  1 . 
973  CD2 CD2 . TYR TYR A A 126 126 . 0.6813 0.5730 0.5955 0.0964  -0.1267 0.0281  1 . 
974  CE1 CE1 . TYR TYR A A 126 126 . 0.8354 0.7269 0.7358 0.1160  -0.1669 0.0632  1 . 
975  CE2 CE2 . TYR TYR A A 126 126 . 0.6892 0.6154 0.6007 0.1113  -0.1244 0.0126  1 . 
976  CZ  CZ  . TYR TYR A A 126 126 . 0.7939 0.7204 0.6970 0.1218  -0.1428 0.0282  1 . 
977  OH  OH  . TYR TYR A A 126 126 . 0.7089 0.6711 0.6098 0.1360  -0.1405 0.0124  1 . 
978  N   N   . LEU LEU A A 127 127 . 0.6369 0.5507 0.5318 0.0282  -0.0930 0.0577  1 . 
979  CA  CA  . LEU LEU A A 127 127 . 0.5828 0.5500 0.4878 0.0232  -0.0700 0.0315  1 . 
980  C   C   . LEU LEU A A 127 127 . 0.5965 0.6098 0.4858 -0.0066 -0.0543 0.0377  1 . 
981  O   O   . LEU LEU A A 127 127 . 0.5559 0.6214 0.4457 -0.0101 -0.0405 0.0185  1 . 
982  CB  CB  . LEU LEU A A 127 127 . 0.5195 0.4817 0.4597 0.0245  -0.0605 0.0100  1 . 
983  CG  CG  . LEU LEU A A 127 127 . 0.5381 0.4768 0.4898 0.0472  -0.0725 -0.0021 1 . 
984  CD1 CD1 . LEU LEU A A 127 127 . 0.5110 0.4417 0.4911 0.0400  -0.0695 -0.0124 1 . 
985  CD2 CD2 . LEU LEU A A 127 127 . 0.4404 0.4109 0.3933 0.0633  -0.0714 -0.0188 1 . 
986  N   N   . TYR TYR A A 128 128 . 0.5680 0.5689 0.4453 -0.0313 -0.0550 0.0609  1 . 
987  CA  CA  . TYR TYR A A 128 128 . 0.6291 0.6856 0.4870 -0.0666 -0.0387 0.0656  1 . 
988  C   C   . TYR TYR A A 128 128 . 0.7020 0.7904 0.5205 -0.0747 -0.0478 0.0840  1 . 
989  O   O   . TYR TYR A A 128 128 . 0.7044 0.8624 0.5136 -0.0940 -0.0285 0.0653  1 . 
990  CB  CB  . TYR TYR A A 128 128 . 0.7404 0.7759 0.5866 -0.0946 -0.0425 0.0948  1 . 
991  CG  CG  . TYR TYR A A 128 128 . 0.7181 0.7486 0.6013 -0.1003 -0.0264 0.0739  1 . 
992  CD1 CD1 . TYR TYR A A 128 128 . 0.7079 0.7549 0.6366 -0.0836 -0.0118 0.0339  1 . 
993  CD2 CD2 . TYR TYR A A 128 128 . 0.7969 0.8065 0.6739 -0.1246 -0.0291 0.0976  1 . 
994  CE1 CE1 . TYR TYR A A 128 128 . 0.6154 0.6578 0.5844 -0.0901 -0.0022 0.0190  1 . 
995  CE2 CE2 . TYR TYR A A 128 128 . 0.8600 0.8664 0.7732 -0.1302 -0.0160 0.0792  1 . 
996  CZ  CZ  . TYR TYR A A 128 128 . 0.7142 0.7372 0.6742 -0.1126 -0.0034 0.0404  1 . 
997  OH  OH  . TYR TYR A A 128 128 . 0.7210 0.7414 0.7223 -0.1200 0.0050  0.0265  1 . 
998  N   N   . ASN ASN A A 129 129 . 0.7062 0.7475 0.5065 -0.0623 -0.0787 0.1196  1 . 
999  CA  CA  . ASN ASN A A 129 129 . 0.7765 0.8442 0.5429 -0.0704 -0.0944 0.1443  1 . 
1000 C   C   . ASN ASN A A 129 129 . 0.6551 0.7624 0.4284 -0.0491 -0.0826 0.1087  1 . 
1001 O   O   . ASN ASN A A 129 129 . 0.6685 0.8363 0.4158 -0.0681 -0.0760 0.1079  1 . 
1002 CB  CB  . ASN ASN A A 129 129 . 0.8184 0.8196 0.5843 -0.0559 -0.1353 0.1869  1 . 
1003 CG  CG  . ASN ASN A A 129 129 . 1.0339 1.0579 0.7698 -0.0674 -0.1601 0.2230  1 . 
1004 OD1 OD1 . ASN ASN A A 129 129 . 1.0840 1.1565 0.7812 -0.1102 -0.1595 0.2512  1 . 
1005 ND2 ND2 . ASN ASN A A 129 129 . 1.0452 1.0398 0.7996 -0.0322 -0.1830 0.2221  1 . 
1006 N   N   . LEU LEU A A 130 130 . 0.6536 0.7334 0.4615 -0.0139 -0.0796 0.0785  1 . 
1007 CA  CA  . LEU LEU A A 130 130 . 0.5852 0.7013 0.4039 0.0045  -0.0694 0.0457  1 . 
1008 C   C   . LEU LEU A A 130 130 . 0.5438 0.7270 0.3753 -0.0157 -0.0381 0.0103  1 . 
1009 O   O   . LEU LEU A A 130 130 . 0.6251 0.8605 0.4505 -0.0184 -0.0295 -0.0082 1 . 
1010 CB  CB  . LEU LEU A A 130 130 . 0.6098 0.6868 0.4619 0.0388  -0.0740 0.0247  1 . 
1011 CG  CG  . LEU LEU A A 130 130 . 0.6307 0.7383 0.4957 0.0586  -0.0688 -0.0039 1 . 
1012 CD1 CD1 . LEU LEU A A 130 130 . 0.7171 0.8240 0.5596 0.0722  -0.0896 0.0131  1 . 
1013 CD2 CD2 . LEU LEU A A 130 130 . 0.6749 0.7581 0.5736 0.0788  -0.0680 -0.0253 1 . 
1014 N   N   . TYR TYR A A 131 131 . 0.5235 0.7080 0.3801 -0.0296 -0.0217 -0.0031 1 . 
1015 CA  CA  . TYR TYR A A 131 131 . 0.5832 0.8330 0.4680 -0.0498 0.0073  -0.0422 1 . 
1016 C   C   . TYR TYR A A 131 131 . 0.6963 1.0159 0.5428 -0.0858 0.0187  -0.0398 1 . 
1017 O   O   . TYR TYR A A 131 131 . 0.6034 0.9931 0.4723 -0.0994 0.0426  -0.0823 1 . 
1018 CB  CB  . TYR TYR A A 131 131 . 0.6342 0.8685 0.5526 -0.0608 0.0178  -0.0493 1 . 
1019 CG  CG  . TYR TYR A A 131 131 . 0.6296 0.9172 0.6083 -0.0713 0.0437  -0.0982 1 . 
1020 CD1 CD1 . TYR TYR A A 131 131 . 0.6658 0.9632 0.6997 -0.0500 0.0465  -0.1330 1 . 
1021 CD2 CD2 . TYR TYR A A 131 131 . 0.6844 1.0102 0.6743 -0.1030 0.0627  -0.1095 1 . 
1022 CE1 CE1 . TYR TYR A A 131 131 . 0.6511 0.9918 0.7582 -0.0578 0.0647  -0.1783 1 . 
1023 CE2 CE2 . TYR TYR A A 131 131 . 0.7007 1.0755 0.7616 -0.1104 0.0847  -0.1600 1 . 
1024 CZ  CZ  . TYR TYR A A 131 131 . 0.6299 1.0095 0.7538 -0.0864 0.0841  -0.1944 1 . 
1025 OH  OH  . TYR TYR A A 131 131 . 0.5377 0.9625 0.7487 -0.0924 0.1011  -0.2456 1 . 
1026 N   N   . ASP ASP A A 132 132 . 0.7797 1.0854 0.5730 -0.1049 0.0004  0.0089  1 . 
1027 CA  CA  . ASP ASP A A 132 132 . 0.7004 1.0776 0.4481 -0.1492 0.0071  0.0216  1 . 
1028 C   C   . ASP ASP A A 132 132 . 0.7662 1.1685 0.4771 -0.1475 -0.0088 0.0372  1 . 
1029 O   O   . ASP ASP A A 132 132 . 0.8148 1.3006 0.4968 -0.1829 0.0045  0.0272  1 . 
1030 CB  CB  . ASP ASP A A 132 132 . 0.8816 1.2340 0.5922 -0.1801 -0.0094 0.0755  1 . 
1031 CG  CG  . ASP ASP A A 132 132 . 0.8920 1.2449 0.6298 -0.1962 0.0110  0.0595  1 . 
1032 OD1 OD1 . ASP ASP A A 132 132 . 0.8831 1.2880 0.6620 -0.1999 0.0427  0.0044  1 . 
1033 OD2 OD2 . ASP ASP A A 132 132 . 0.9344 1.2337 0.6603 -0.2040 -0.0067 0.1006  1 . 
1034 N   N   . LYS LYS A A 133 133 . 0.7074 1.0455 0.4195 -0.1102 -0.0374 0.0604  1 . 
1035 CA  CA  . LYS LYS A A 133 133 . 0.7976 1.1515 0.4782 -0.1071 -0.0591 0.0826  1 . 
1036 C   C   . LYS LYS A A 133 133 . 0.8050 1.1805 0.5107 -0.0769 -0.0483 0.0387  1 . 
1037 O   O   . LYS LYS A A 133 133 . 0.7334 1.1450 0.4136 -0.0808 -0.0585 0.0462  1 . 
1038 CB  CB  . LYS LYS A A 133 133 . 0.8452 1.1190 0.5201 -0.0859 -0.1018 0.1356  1 . 
1039 CG  CG  . LYS LYS A A 133 133 . 0.8851 1.1305 0.5372 -0.1168 -0.1229 0.1903  1 . 
1040 CD  CD  . LYS LYS A A 133 133 . 0.9859 1.3145 0.5927 -0.1764 -0.1080 0.2028  1 . 
1041 CE  CE  . LYS LYS A A 133 133 . 1.1081 1.4152 0.6812 -0.2120 -0.1449 0.2768  1 . 
1042 NZ  NZ  . LYS LYS A A 133 133 . 1.2527 1.6491 0.7828 -0.2763 -0.1285 0.2876  1 . 
1043 N   N   . ASN ASN A A 134 134 . 0.7530 1.1089 0.5088 -0.0502 -0.0310 -0.0031 1 . 
1044 CA  CA  . ASN ASN A A 134 134 . 0.7898 1.1524 0.5769 -0.0195 -0.0261 -0.0390 1 . 
1045 C   C   . ASN ASN A A 134 134 . 0.6833 1.0985 0.5151 -0.0295 0.0063  -0.0939 1 . 
1046 O   O   . ASN ASN A A 134 134 . 0.6480 1.0374 0.5239 -0.0220 0.0153  -0.1108 1 . 
1047 CB  CB  . ASN ASN A A 134 134 . 0.7372 1.0248 0.5510 0.0193  -0.0424 -0.0329 1 . 
1048 CG  CG  . ASN ASN A A 134 134 . 0.7777 1.0734 0.6195 0.0468  -0.0407 -0.0631 1 . 
1049 OD1 OD1 . ASN ASN A A 134 134 . 0.7326 1.0751 0.6010 0.0416  -0.0215 -0.1003 1 . 
1050 ND2 ND2 . ASN ASN A A 134 134 . 0.8144 1.0663 0.6569 0.0751  -0.0614 -0.0499 1 . 
1051 N   N   . ILE ILE A A 135 135 . 0.7980 0.9476 0.5506 0.0364  0.0585  -0.2739 1 . 
1052 CA  CA  . ILE ILE A A 135 135 . 0.7982 0.9505 0.5852 0.0336  0.0624  -0.3019 1 . 
1053 C   C   . ILE ILE A A 135 135 . 0.7237 0.9005 0.5684 0.0080  0.0597  -0.3276 1 . 
1054 O   O   . ILE ILE A A 135 135 . 0.7664 0.9313 0.6485 -0.0010 0.0680  -0.3333 1 . 
1055 CB  CB  . ILE ILE A A 135 135 . 0.9807 1.1267 0.7633 0.0540  0.0543  -0.3259 1 . 
1056 CG1 CG1 . ILE ILE A A 135 135 . 1.1492 1.2645 0.8707 0.0755  0.0632  -0.2998 1 . 
1057 CG2 CG2 . ILE ILE A A 135 135 . 0.9897 1.1257 0.8000 0.0555  0.0619  -0.3474 1 . 
1058 CD1 CD1 . ILE ILE A A 135 135 . 1.1993 1.3227 0.9086 0.0938  0.0490  -0.3190 1 . 
1059 N   N   . ASN ASN A A 136 136 . 0.7586 0.9576 0.6183 -0.0051 0.0504  -0.3324 1 . 
1060 CA  CA  . ASN ASN A A 136 136 . 0.7829 0.9791 0.7080 -0.0313 0.0516  -0.3220 1 . 
1061 C   C   . ASN ASN A A 136 136 . 0.6230 0.8006 0.5436 -0.0409 0.0628  -0.2738 1 . 
1062 O   O   . ASN ASN A A 136 136 . 0.6750 0.8341 0.6432 -0.0510 0.0684  -0.2586 1 . 
1063 CB  CB  . ASN ASN A A 136 136 . 0.7312 0.9509 0.6755 -0.0417 0.0424  -0.3294 1 . 
1064 CG  CG  . ASN ASN A A 136 136 . 0.8431 1.0880 0.8030 -0.0311 0.0267  -0.3840 1 . 
1065 OD1 OD1 . ASN ASN A A 136 136 . 0.8734 1.1161 0.8981 -0.0381 0.0231  -0.4136 1 . 
1066 ND2 ND2 . ASN ASN A A 136 136 . 0.9151 1.1739 0.8272 -0.0112 0.0158  -0.3758 1 . 
1067 N   N   . PHE PHE A A 137 137 . 0.6852 0.8679 0.5495 -0.0351 0.0659  -0.2517 1 . 
1068 CA  CA  . PHE PHE A A 137 137 . 0.6694 0.8396 0.5299 -0.0407 0.0726  -0.2137 1 . 
1069 C   C   . PHE PHE A A 137 137 . 0.7266 0.8795 0.6028 -0.0348 0.0802  -0.2146 1 . 
1070 O   O   . PHE PHE A A 137 137 . 0.6198 0.7607 0.5322 -0.0409 0.0814  -0.1950 1 . 
1071 CB  CB  . PHE PHE A A 137 137 . 0.6547 0.8345 0.4559 -0.0352 0.0750  -0.1978 1 . 
1072 CG  CG  . PHE PHE A A 137 137 . 0.6566 0.8301 0.4566 -0.0400 0.0773  -0.1648 1 . 
1073 CD1 CD1 . PHE PHE A A 137 137 . 0.5866 0.7579 0.4114 -0.0492 0.0718  -0.1395 1 . 
1074 CD2 CD2 . PHE PHE A A 137 137 . 0.6827 0.8524 0.4589 -0.0326 0.0861  -0.1610 1 . 
1075 CE1 CE1 . PHE PHE A A 137 137 . 0.5768 0.7456 0.3961 -0.0475 0.0697  -0.1125 1 . 
1076 CE2 CE2 . PHE PHE A A 137 137 . 0.6430 0.8128 0.4250 -0.0357 0.0840  -0.1380 1 . 
1077 CZ  CZ  . PHE PHE A A 137 137 . 0.6264 0.7975 0.4267 -0.0415 0.0731  -0.1149 1 . 
1078 N   N   . LYS LYS A A 138 138 . 0.6928 0.8438 0.5397 -0.0195 0.0871  -0.2364 1 . 
1079 CA  CA  . LYS LYS A A 138 138 . 0.7651 0.8997 0.6279 -0.0122 0.0975  -0.2408 1 . 
1080 C   C   . LYS LYS A A 138 138 . 0.7360 0.8589 0.6602 -0.0201 0.0934  -0.2463 1 . 
1081 O   O   . LYS LYS A A 138 138 . 0.8678 0.9795 0.8229 -0.0234 0.0970  -0.2285 1 . 
1082 CB  CB  . LYS LYS A A 138 138 . 0.8795 1.0113 0.7003 0.0097  0.1076  -0.2678 1 . 
1083 CG  CG  . LYS LYS A A 138 138 . 0.8744 0.9876 0.7062 0.0203  0.1236  -0.2723 1 . 
1084 CD  CD  . LYS LYS A A 138 138 . 1.0485 1.1394 0.8350 0.0464  0.1300  -0.2710 1 . 
1085 CE  CE  . LYS LYS A A 138 138 . 1.1307 1.2004 0.9012 0.0561  0.1529  -0.2485 1 . 
1086 NZ  NZ  . LYS LYS A A 138 138 . 1.0944 1.1242 0.8151 0.0822  0.1651  -0.2372 1 . 
1087 N   N   . ASN ASN A A 139 139 . 0.7881 0.9142 0.7336 -0.0219 0.0860  -0.2729 1 . 
1088 CA  CA  . ASN ASN A A 139 139 . 0.7816 0.8928 0.7893 -0.0292 0.0861  -0.2818 1 . 
1089 C   C   . ASN ASN A A 139 139 . 0.7612 0.8631 0.8089 -0.0441 0.0877  -0.2477 1 . 
1090 O   O   . ASN ASN A A 139 139 . 0.7211 0.8042 0.8085 -0.0451 0.0938  -0.2376 1 . 
1091 CB  CB  . ASN ASN A A 139 139 . 0.8237 0.9435 0.8528 -0.0285 0.0773  -0.3238 1 . 
1092 CG  CG  . ASN ASN A A 139 139 . 0.9603 1.0840 0.9491 -0.0050 0.0760  -0.3596 1 . 
1093 OD1 OD1 . ASN ASN A A 139 139 . 0.9280 1.0705 0.8971 0.0057  0.0647  -0.3932 1 . 
1094 ND2 ND2 . ASN ASN A A 139 139 . 1.0037 1.1102 0.9786 0.0065  0.0884  -0.3528 1 . 
1095 N   N   . TYR TYR A A 140 140 . 0.7405 0.8536 0.7742 -0.0520 0.0840  -0.2277 1 . 
1096 CA  CA  . TYR TYR A A 140 140 . 0.7085 0.8098 0.7684 -0.0591 0.0885  -0.1909 1 . 
1097 C   C   . TYR TYR A A 140 140 . 0.7888 0.8836 0.8350 -0.0499 0.0893  -0.1637 1 . 
1098 O   O   . TYR TYR A A 140 140 . 0.8643 0.9424 0.9420 -0.0469 0.0940  -0.1427 1 . 
1099 CB  CB  . TYR TYR A A 140 140 . 0.6166 0.7309 0.6562 -0.0658 0.0857  -0.1737 1 . 
1100 CG  CG  . TYR TYR A A 140 140 . 0.5966 0.6940 0.6692 -0.0705 0.0952  -0.1402 1 . 
1101 CD1 CD1 . TYR TYR A A 140 140 . 0.5920 0.6783 0.7214 -0.0815 0.1060  -0.1489 1 . 
1102 CD2 CD2 . TYR TYR A A 140 140 . 0.6558 0.7476 0.7032 -0.0611 0.0952  -0.1009 1 . 
1103 CE1 CE1 . TYR TYR A A 140 140 . 0.6437 0.7081 0.8027 -0.0827 0.1225  -0.1148 1 . 
1104 CE2 CE2 . TYR TYR A A 140 140 . 0.6254 0.6976 0.6939 -0.0579 0.1072  -0.0671 1 . 
1105 CZ  CZ  . TYR TYR A A 140 140 . 0.6848 0.7405 0.8080 -0.0686 0.1239  -0.0718 1 . 
1106 OH  OH  . TYR TYR A A 140 140 . 0.6716 0.7014 0.8171 -0.0633 0.1438  -0.0359 1 . 
1107 N   N   . ILE ILE A A 141 141 . 0.7684 0.8769 0.7704 -0.0434 0.0859  -0.1641 1 . 
1108 CA  CA  . ILE ILE A A 141 141 . 0.7018 0.8100 0.7019 -0.0352 0.0851  -0.1461 1 . 
1109 C   C   . ILE ILE A A 141 141 . 0.7090 0.8037 0.7448 -0.0291 0.0911  -0.1586 1 . 
1110 O   O   . ILE ILE A A 141 141 . 0.8538 0.9437 0.9127 -0.0221 0.0896  -0.1425 1 . 
1111 CB  CB  . ILE ILE A A 141 141 . 0.6228 0.7473 0.5783 -0.0319 0.0847  -0.1481 1 . 
1112 CG1 CG1 . ILE ILE A A 141 141 . 0.5551 0.6920 0.4745 -0.0367 0.0785  -0.1334 1 . 
1113 CG2 CG2 . ILE ILE A A 141 141 . 0.6419 0.7705 0.6097 -0.0246 0.0837  -0.1389 1 . 
1114 CD1 CD1 . ILE ILE A A 141 141 . 0.5616 0.6987 0.4872 -0.0350 0.0704  -0.1027 1 . 
1115 N   N   . GLU GLU A A 142 142 . 0.7295 0.8188 0.7684 -0.0286 0.0970  -0.1883 1 . 
1116 CA  CA  . GLU GLU A A 142 142 . 0.8825 0.9583 0.9502 -0.0213 0.1044  -0.2016 1 . 
1117 C   C   . GLU GLU A A 142 142 . 0.9586 1.0154 1.0777 -0.0240 0.1059  -0.1956 1 . 
1118 O   O   . GLU GLU A A 142 142 . 0.9753 1.0227 1.1212 -0.0168 0.1088  -0.1838 1 . 
1119 CB  CB  . GLU GLU A A 142 142 . 0.9541 1.0284 1.0008 -0.0145 0.1109  -0.2355 1 . 
1120 CG  CG  . GLU GLU A A 142 142 . 1.0145 1.0957 1.0208 -0.0044 0.1207  -0.2373 1 . 
1121 CD  CD  . GLU GLU A A 142 142 . 0.9981 1.0747 0.9706 0.0100  0.1299  -0.2672 1 . 
1122 OE1 OE1 . GLU GLU A A 142 142 . 1.0161 1.0909 0.9563 0.0220  0.1458  -0.2679 1 . 
1123 OE2 OE2 . GLU GLU A A 142 142 . 1.0798 1.1541 1.0590 0.0115  0.1226  -0.2911 1 . 
1124 N   N   . ASN ASN A A 143 143 . 0.9923 1.0428 1.1300 -0.0336 0.1059  -0.2049 1 . 
1125 CA  CA  . ASN ASN A A 143 143 . 1.0113 1.0393 1.2011 -0.0373 0.1133  -0.1933 1 . 
1126 C   C   . ASN ASN A A 143 143 . 0.9707 0.9934 1.1602 -0.0300 0.1139  -0.1508 1 . 
1127 O   O   . ASN ASN A A 143 143 . 1.0604 1.0613 1.2848 -0.0231 0.1227  -0.1349 1 . 
1128 CB  CB  . ASN ASN A A 143 143 . 1.0086 1.0346 1.2233 -0.0512 0.1157  -0.2076 1 . 
1129 CG  CG  . ASN ASN A A 143 143 . 1.1169 1.1491 1.3412 -0.0536 0.1116  -0.2561 1 . 
1130 OD1 OD1 . ASN ASN A A 143 143 . 1.1790 1.2144 1.3801 -0.0426 0.1090  -0.2760 1 . 
1131 ND2 ND2 . ASN ASN A A 143 143 . 1.1305 1.1648 1.3909 -0.0657 0.1119  -0.2774 1 . 
1132 N   N   . PHE PHE A A 144 144 . 0.9148 0.9568 1.0624 -0.0278 0.1047  -0.1330 1 . 
1133 CA  CA  . PHE PHE A A 144 144 . 0.8496 0.8913 0.9884 -0.0151 0.1009  -0.0965 1 . 
1134 C   C   . PHE PHE A A 144 144 . 0.8627 0.9057 1.0141 0.0005  0.0969  -0.0930 1 . 
1135 O   O   . PHE PHE A A 144 144 . 0.9311 0.9613 1.0994 0.0161  0.0986  -0.0695 1 . 
1136 CB  CB  . PHE PHE A A 144 144 . 0.9144 0.9793 1.0051 -0.0161 0.0897  -0.0860 1 . 
1137 CG  CG  . PHE PHE A A 144 144 . 0.9010 0.9614 0.9784 -0.0062 0.0884  -0.0502 1 . 
1138 CD1 CD1 . PHE PHE A A 144 144 . 0.9384 0.9883 1.0168 -0.0147 0.0981  -0.0389 1 . 
1139 CD2 CD2 . PHE PHE A A 144 144 . 0.8532 0.9205 0.9182 0.0145  0.0780  -0.0296 1 . 
1140 CE1 CE1 . PHE PHE A A 144 144 . 0.9317 0.9731 0.9933 -0.0017 0.1014  -0.0028 1 . 
1141 CE2 CE2 . PHE PHE A A 144 144 . 0.8846 0.9462 0.9287 0.0305  0.0768  0.0036  1 . 
1142 CZ  CZ  . PHE PHE A A 144 144 . 0.9506 0.9966 0.9901 0.0229  0.0905  0.0194  1 . 
1143 N   N   . VAL VAL A A 145 145 . 0.7635 0.8218 0.9069 -0.0006 0.0935  -0.1155 1 . 
1144 CA  CA  . VAL VAL A A 145 145 . 0.7634 0.8259 0.9289 0.0125  0.0916  -0.1173 1 . 
1145 C   C   . VAL VAL A A 145 145 . 0.7132 0.7501 0.9205 0.0173  0.1023  -0.1207 1 . 
1146 O   O   . VAL VAL A A 145 145 . 0.6993 0.7331 0.9299 0.0334  0.1005  -0.1087 1 . 
1147 CB  CB  . VAL VAL A A 145 145 . 0.7438 0.8224 0.8979 0.0088  0.0943  -0.1417 1 . 
1148 CG1 CG1 . VAL VAL A A 145 145 . 0.8127 0.8998 0.9986 0.0213  0.0936  -0.1447 1 . 
1149 CG2 CG2 . VAL VAL A A 145 145 . 0.7126 0.8113 0.8261 0.0029  0.0881  -0.1392 1 . 
1150 N   N   . LYS LYS A A 146 146 . 0.7176 0.7371 0.9365 0.0052  0.1127  -0.1397 1 . 
1151 CA  CA  . LYS LYS A A 146 146 . 0.7810 0.7755 1.0419 0.0084  0.1241  -0.1494 1 . 
1152 C   C   . LYS LYS A A 146 146 . 0.8336 0.8051 1.1213 0.0179  0.1311  -0.1194 1 . 
1153 O   O   . LYS LYS A A 146 146 . 0.8134 0.7692 1.1303 0.0308  0.1376  -0.1137 1 . 
1154 CB  CB  . LYS LYS A A 146 146 . 0.7701 0.7544 1.0397 -0.0053 0.1307  -0.1825 1 . 
1155 CG  CG  . LYS LYS A A 146 146 . 0.8863 0.8863 1.1251 -0.0050 0.1284  -0.2118 1 . 
1156 CD  CD  . LYS LYS A A 146 146 . 0.9716 0.9694 1.2061 -0.0131 0.1285  -0.2457 1 . 
1157 CE  CE  . LYS LYS A A 146 146 . 1.0435 1.0454 1.2512 -0.0027 0.1317  -0.2759 1 . 
1158 NZ  NZ  . LYS LYS A A 146 146 . 1.1162 1.1297 1.2925 -0.0037 0.1254  -0.3056 1 . 
1159 N   N   . GLU GLU A A 147 147 . 0.9147 0.8819 1.1908 0.0147  0.1328  -0.0978 1 . 
1160 CA  CA  . GLU GLU A A 147 147 . 1.0725 1.0108 1.3706 0.0277  0.1468  -0.0657 1 . 
1161 C   C   . GLU GLU A A 147 147 . 1.2316 1.1763 1.5163 0.0568  0.1379  -0.0380 1 . 
1162 O   O   . GLU GLU A A 147 147 . 1.3043 1.2233 1.6120 0.0755  0.1502  -0.0188 1 . 
1163 CB  CB  . GLU GLU A A 147 147 . 1.1238 1.0543 1.4120 0.0196  0.1550  -0.0475 1 . 
1164 CG  CG  . GLU GLU A A 147 147 . 1.2608 1.1492 1.5924 0.0229  0.1830  -0.0290 1 . 
1165 CD  CD  . GLU GLU A A 147 147 . 1.3408 1.2177 1.6767 0.0123  0.1982  -0.0142 1 . 
1166 OE1 OE1 . GLU GLU A A 147 147 . 1.3926 1.2461 1.7213 0.0318  0.2146  0.0272  1 . 
1167 OE2 OE2 . GLU GLU A A 147 147 . 1.3499 1.2410 1.6959 -0.0124 0.1948  -0.0436 1 . 
1168 N   N   . TRP TRP A A 148 148 . 1.3056 1.2851 1.5556 0.0629  0.1166  -0.0378 1 . 
1169 CA  CA  . TRP TRP A A 148 148 . 1.4650 1.4585 1.7083 0.0926  0.1030  -0.0201 1 . 
1170 C   C   . TRP TRP A A 148 148 . 1.4254 1.4220 1.7038 0.0995  0.1025  -0.0383 1 . 
1171 O   O   . TRP TRP A A 148 148 . 1.5523 1.5440 1.8438 0.1268  0.1007  -0.0222 1 . 
1172 CB  CB  . TRP TRP A A 148 148 . 1.6265 1.6591 1.8329 0.0967  0.0794  -0.0207 1 . 
1173 CG  CG  . TRP TRP A A 148 148 . 1.8542 1.9064 2.0537 0.1317  0.0605  -0.0052 1 . 
1174 CD1 CD1 . TRP TRP A A 148 148 . 1.9153 2.0087 2.1131 0.1394  0.0370  -0.0215 1 . 
1175 CD2 CD2 . TRP TRP A A 148 148 . 2.0138 2.0464 2.2096 0.1671  0.0638  0.0268  1 . 
1176 NE1 NE1 . TRP TRP A A 148 148 . 1.9991 2.1052 2.1940 0.1775  0.0204  -0.0061 1 . 
1177 CE2 CE2 . TRP TRP A A 148 148 . 2.0555 2.1237 2.2429 0.1977  0.0366  0.0258  1 . 
1178 CE3 CE3 . TRP TRP A A 148 148 . 2.0824 2.0697 2.2829 0.1779  0.0893  0.0556  1 . 
1179 CZ2 CZ2 . TRP TRP A A 148 148 . 2.1117 2.1734 2.2860 0.2432  0.0309  0.0530  1 . 
1180 CZ3 CZ3 . TRP TRP A A 148 148 . 2.1286 2.1034 2.3157 0.2220  0.0896  0.0871  1 . 
1181 CH2 CH2 . TRP TRP A A 148 148 . 2.1440 2.1566 2.3137 0.2562  0.0591  0.0859  1 . 
1182 N   N   . VAL VAL A A 149 149 . 1.2386 1.2424 1.5297 0.0788  0.1054  -0.0710 1 . 
1183 CA  CA  . VAL VAL A A 149 149 . 1.0983 1.1025 1.4233 0.0853  0.1087  -0.0881 1 . 
1184 C   C   . VAL VAL A A 149 149 . 1.0546 1.0199 1.4120 0.0909  0.1273  -0.0818 1 . 
1185 O   O   . VAL VAL A A 149 149 . 1.0271 0.9878 1.4115 0.1086  0.1294  -0.0798 1 . 
1186 CB  CB  . VAL VAL A A 149 149 . 1.0508 1.0670 1.3741 0.0662  0.1123  -0.1220 1 . 
1187 CG1 CG1 . VAL VAL A A 149 149 . 1.0604 1.0675 1.4201 0.0723  0.1227  -0.1391 1 . 
1188 CG2 CG2 . VAL VAL A A 149 149 . 0.9889 1.0416 1.2907 0.0647  0.0985  -0.1269 1 . 
1189 N   N   . SER SER A A 150 150 . 1.0477 0.9850 1.4082 0.0760  0.1421  -0.0804 1 . 
1190 CA  CA  . SER SER A A 150 150 . 1.0187 0.9153 1.4169 0.0798  0.1635  -0.0746 1 . 
1191 C   C   . SER SER A A 150 150 . 1.0742 0.9546 1.4750 0.1113  0.1688  -0.0355 1 . 
1192 O   O   . SER SER A A 150 150 . 1.1472 0.9953 1.5803 0.1224  0.1869  -0.0285 1 . 
1193 CB  CB  . SER SER A A 150 150 . 1.0245 0.8982 1.4346 0.0570  0.1786  -0.0827 1 . 
1194 OG  OG  . SER SER A A 150 150 . 1.0989 0.9578 1.4993 0.0651  0.1876  -0.0471 1 . 
1195 N   N   . LYS LYS A A 151 151 . 1.1444 1.0459 1.5090 0.1295  0.1535  -0.0106 1 . 
1196 CA  CA  . LYS LYS A A 151 151 . 1.2834 1.1757 1.6396 0.1691  0.1536  0.0246  1 . 
1197 C   C   . LYS LYS A A 151 151 . 1.3271 1.2497 1.6932 0.1917  0.1337  0.0148  1 . 
1198 O   O   . LYS LYS A A 151 151 . 1.3865 1.3054 1.7480 0.2299  0.1309  0.0393  1 . 
1199 CB  CB  . LYS LYS A A 151 151 . 1.3074 1.2100 1.6164 0.1850  0.1441  0.0536  1 . 
1200 CG  CG  . LYS LYS A A 151 151 . 1.2957 1.1787 1.5960 0.1589  0.1608  0.0590  1 . 
1201 CD  CD  . LYS LYS A A 151 151 . 1.3002 1.1621 1.5668 0.1866  0.1724  0.1038  1 . 
1202 CE  CE  . LYS LYS A A 151 151 . 1.2571 1.0787 1.5431 0.1657  0.2063  0.1150  1 . 
1203 NZ  NZ  . LYS LYS A A 151 151 . 1.2823 1.0541 1.5708 0.1986  0.2399  0.1596  1 . 
1204 N   N   . GLU GLU A A 152 152 . 1.2716 1.2233 1.6524 0.1718  0.1220  -0.0201 1 . 
1205 CA  CA  . GLU GLU A A 152 152 . 1.1897 1.1715 1.5932 0.1886  0.1070  -0.0344 1 . 
1206 C   C   . GLU GLU A A 152 152 . 1.0316 0.9907 1.4763 0.1814  0.1252  -0.0520 1 . 
1207 O   O   . GLU GLU A A 152 152 . 0.9182 0.8484 1.3717 0.1567  0.1440  -0.0652 1 . 
1208 CB  CB  . GLU GLU A A 152 152 . 1.2228 1.2511 1.6201 0.1736  0.0871  -0.0603 1 . 
1209 CG  CG  . GLU GLU A A 152 152 . 1.3103 1.3658 1.6696 0.1821  0.0660  -0.0477 1 . 
1210 CD  CD  . GLU GLU A A 152 152 . 1.3538 1.4609 1.7269 0.1874  0.0420  -0.0700 1 . 
1211 OE1 OE1 . GLU GLU A A 152 152 . 1.3539 1.4884 1.7018 0.2012  0.0201  -0.0635 1 . 
1212 OE2 OE2 . GLU GLU A A 152 152 . 1.3693 1.4886 1.7816 0.1784  0.0468  -0.0956 1 . 
1213 N   N   . LYS LYS A A 153 153 . 1.0460 1.0211 1.5175 0.2051  0.1178  -0.0552 1 . 
1214 CA  CA  . LYS LYS A A 153 153 . 1.0066 0.9626 1.5169 0.2011  0.1346  -0.0722 1 . 
1215 C   C   . LYS LYS A A 153 153 . 0.8831 0.8586 1.4049 0.1751  0.1356  -0.1080 1 . 
1216 O   O   . LYS LYS A A 153 153 . 0.8403 0.7898 1.3750 0.1596  0.1541  -0.1258 1 . 
1217 CB  CB  . LYS LYS A A 153 153 . 1.1370 1.1033 1.6731 0.2384  0.1278  -0.0618 1 . 
1218 CG  CG  . LYS LYS A A 153 153 . 1.2630 1.1976 1.7844 0.2709  0.1356  -0.0234 1 . 
1219 CD  CD  . LYS LYS A A 153 153 . 1.2930 1.2618 1.7842 0.3056  0.1088  -0.0034 1 . 
1220 CE  CE  . LYS LYS A A 153 153 . 1.3676 1.2961 1.8289 0.3392  0.1234  0.0402  1 . 
1221 NZ  NZ  . LYS LYS A A 153 153 . 1.3745 1.2450 1.8354 0.3129  0.1588  0.0524  1 . 
1222 N   N   . ARG ARG A A 154 154 . 0.8864 0.9051 1.4026 0.1723  0.1180  -0.1192 1 . 
1223 CA  CA  . ARG ARG A A 154 154 . 0.9212 0.9555 1.4460 0.1515  0.1248  -0.1489 1 . 
1224 C   C   . ARG ARG A A 154 154 . 0.9312 0.9431 1.4217 0.1242  0.1372  -0.1589 1 . 
1225 O   O   . ARG ARG A A 154 154 . 0.9079 0.9086 1.3683 0.1168  0.1332  -0.1448 1 . 
1226 CB  CB  . ARG ARG A A 154 154 . 0.9737 1.0569 1.5047 0.1543  0.1060  -0.1573 1 . 
1227 CG  CG  . ARG ARG A A 154 154 . 1.0710 1.1761 1.6450 0.1516  0.1151  -0.1834 1 . 
1228 CD  CD  . ARG ARG A A 154 154 . 1.1312 1.2759 1.7091 0.1422  0.1057  -0.1975 1 . 
1229 NE  NE  . ARG ARG A A 154 154 . 1.1675 1.3297 1.7952 0.1389  0.1218  -0.2220 1 . 
1230 CZ  CZ  . ARG ARG A A 154 154 . 1.1661 1.3163 1.7855 0.1207  0.1480  -0.2366 1 . 
1231 NH1 NH1 . ARG ARG A A 154 154 . 1.1759 1.3014 1.7374 0.1051  0.1559  -0.2317 1 . 
1232 NH2 NH2 . ARG ARG A A 154 154 . 1.1334 1.2962 1.8026 0.1207  0.1680  -0.2558 1 . 
1233 N   N   . THR THR A A 155 155 . 0.8922 0.8982 1.3868 0.1123  0.1530  -0.1841 1 . 
1234 CA  CA  . THR THR A A 155 155 . 0.7171 0.7045 1.1778 0.0931  0.1635  -0.1994 1 . 
1235 C   C   . THR THR A A 155 155 . 0.8375 0.8479 1.2748 0.0837  0.1658  -0.2132 1 . 
1236 O   O   . THR THR A A 155 155 . 0.7748 0.8079 1.2355 0.0896  0.1687  -0.2185 1 . 
1237 CB  CB  . THR THR A A 155 155 . 0.7846 0.7403 1.2580 0.0935  0.1820  -0.2188 1 . 
1238 OG1 OG1 . THR THR A A 155 155 . 0.7402 0.7041 1.2334 0.1020  0.1946  -0.2333 1 . 
1239 CG2 CG2 . THR THR A A 155 155 . 0.7827 0.7116 1.2852 0.1028  0.1843  -0.2054 1 . 
1240 N   N   . PHE PHE A A 156 156 . 0.8190 0.8230 1.2138 0.0698  0.1667  -0.2199 1 . 
1241 CA  CA  . PHE PHE A A 156 156 . 0.8817 0.9018 1.2456 0.0629  0.1721  -0.2298 1 . 
1242 C   C   . PHE PHE A A 156 156 . 0.9294 0.9294 1.2543 0.0587  0.1847  -0.2504 1 . 
1243 O   O   . PHE PHE A A 156 156 . 0.9051 0.8882 1.2212 0.0539  0.1794  -0.2556 1 . 
1244 CB  CB  . PHE PHE A A 156 156 . 0.9103 0.9528 1.2511 0.0550  0.1543  -0.2137 1 . 
1245 CG  CG  . PHE PHE A A 156 156 . 0.9148 0.9842 1.2866 0.0642  0.1386  -0.1992 1 . 
1246 CD1 CD1 . PHE PHE A A 156 156 . 0.9162 1.0118 1.3119 0.0666  0.1419  -0.2088 1 . 
1247 CD2 CD2 . PHE PHE A A 156 156 . 0.9106 0.9788 1.2898 0.0734  0.1220  -0.1778 1 . 
1248 CE1 CE1 . PHE PHE A A 156 156 . 0.9058 1.0324 1.3352 0.0776  0.1228  -0.2026 1 . 
1249 CE2 CE2 . PHE PHE A A 156 156 . 0.9206 1.0163 1.3221 0.0890  0.1040  -0.1672 1 . 
1250 CZ  CZ  . PHE PHE A A 156 156 . 0.9126 1.0408 1.3408 0.0909  0.1014  -0.1823 1 . 
1251 N   N   . ASN ASN A A 157 157 . 0.9631 0.9653 1.2664 0.0630  0.2026  -0.2634 1 . 
1252 CA  CA  . ASN ASN A A 157 157 . 1.0026 0.9885 1.2579 0.0671  0.2135  -0.2836 1 . 
1253 C   C   . ASN ASN A A 157 157 . 1.0129 1.0108 1.2225 0.0574  0.2023  -0.2803 1 . 
1254 O   O   . ASN ASN A A 157 157 . 0.8959 0.9135 1.1084 0.0475  0.1905  -0.2620 1 . 
1255 CB  CB  . ASN ASN A A 157 157 . 1.0342 1.0108 1.2776 0.0826  0.2434  -0.2957 1 . 
1256 CG  CG  . ASN ASN A A 157 157 . 1.0797 1.0735 1.3197 0.0802  0.2565  -0.2856 1 . 
1257 OD1 OD1 . ASN ASN A A 157 157 . 1.0596 1.0614 1.2589 0.0748  0.2534  -0.2822 1 . 
1258 ND2 ND2 . ASN ASN A A 157 157 . 1.1168 1.1167 1.4048 0.0843  0.2730  -0.2829 1 . 
1259 N   N   . ASN ASN A A 158 158 . 0.8152 1.2040 0.9081 0.0839  0.0623  -0.1514 1 . 
1260 CA  CA  . ASN ASN A A 158 158 . 0.8791 1.2612 0.9277 0.0943  0.0599  -0.1478 1 . 
1261 C   C   . ASN ASN A A 158 158 . 0.8181 1.1633 0.8405 0.1004  0.0834  -0.1180 1 . 
1262 O   O   . ASN ASN A A 158 158 . 0.6846 1.0111 0.6775 0.1010  0.0777  -0.1119 1 . 
1263 CB  CB  . ASN ASN A A 158 158 . 0.9886 1.4235 1.0086 0.1264  0.0596  -0.1686 1 . 
1264 CG  CG  . ASN ASN A A 158 158 . 1.0938 1.5544 1.1397 0.1119  0.0398  -0.2067 1 . 
1265 OD1 OD1 . ASN ASN A A 158 158 . 1.1694 1.6784 1.2074 0.1309  0.0361  -0.2382 1 . 
1266 ND2 ND2 . ASN ASN A A 158 158 . 1.1377 1.5637 1.2141 0.0814  0.0304  -0.2086 1 . 
1267 N   N   . ASN ASN A A 159 159 . 0.7847 1.1140 0.8200 0.1026  0.1152  -0.1013 1 . 
1268 CA  CA  . ASN ASN A A 159 159 . 0.8088 1.0899 0.8286 0.1009  0.1479  -0.0763 1 . 
1269 C   C   . ASN ASN A A 159 159 . 0.7295 0.9856 0.8025 0.0623  0.1321  -0.0830 1 . 
1270 O   O   . ASN ASN A A 159 159 . 0.7202 0.9420 0.7768 0.0565  0.1403  -0.0702 1 . 
1271 CB  CB  . ASN ASN A A 159 159 . 0.9051 1.1659 0.9223 0.1146  0.2015  -0.0601 1 . 
1272 CG  CG  . ASN ASN A A 159 159 . 1.0002 1.1983 0.9994 0.1124  0.2500  -0.0357 1 . 
1273 OD1 OD1 . ASN ASN A A 159 159 . 1.0289 1.1985 1.0753 0.0923  0.2930  -0.0353 1 . 
1274 ND2 ND2 . ASN ASN A A 159 159 . 1.0213 1.1977 0.9588 0.1307  0.2464  -0.0202 1 . 
1275 N   N   . GLU GLU A A 160 160 . 0.6415 0.9154 0.7739 0.0414  0.1075  -0.1058 1 . 
1276 CA  CA  . GLU GLU A A 160 160 . 0.6779 0.9354 0.8503 0.0178  0.0813  -0.1200 1 . 
1277 C   C   . GLU GLU A A 160 160 . 0.6067 0.8468 0.7357 0.0186  0.0498  -0.1174 1 . 
1278 O   O   . GLU GLU A A 160 160 . 0.5780 0.7901 0.7074 0.0082  0.0423  -0.1145 1 . 
1279 CB  CB  . GLU GLU A A 160 160 . 0.7424 1.0242 0.9716 0.0098  0.0565  -0.1484 1 . 
1280 CG  CG  . GLU GLU A A 160 160 . 0.8981 1.1968 1.1927 0.0006  0.0875  -0.1612 1 . 
1281 CD  CD  . GLU GLU A A 160 160 . 0.9414 1.2734 1.2873 -0.0002 0.0592  -0.1927 1 . 
1282 OE1 OE1 . GLU GLU A A 160 160 . 0.9249 1.2697 1.2411 0.0127  0.0392  -0.1916 1 . 
1283 OE2 OE2 . GLU GLU A A 160 160 . 0.9671 1.3149 1.3862 -0.0120 0.0578  -0.2235 1 . 
1284 N   N   . ILE ILE A A 161 161 . 0.5265 0.7828 0.6227 0.0296  0.0352  -0.1227 1 . 
1285 CA  CA  . ILE ILE A A 161 161 . 0.6286 0.8651 0.6882 0.0277  0.0160  -0.1251 1 . 
1286 C   C   . ILE ILE A A 161 161 . 0.6756 0.8953 0.7007 0.0321  0.0293  -0.1063 1 . 
1287 O   O   . ILE ILE A A 161 161 . 0.6319 0.8189 0.6455 0.0216  0.0167  -0.1024 1 . 
1288 CB  CB  . ILE ILE A A 161 161 . 0.6986 0.9626 0.7420 0.0365  0.0122  -0.1430 1 . 
1289 CG1 CG1 . ILE ILE A A 161 161 . 0.6948 0.9590 0.7647 0.0312  0.0002  -0.1603 1 . 
1290 CG2 CG2 . ILE ILE A A 161 161 . 0.7041 0.9507 0.7159 0.0327  0.0058  -0.1508 1 . 
1291 CD1 CD1 . ILE ILE A A 161 161 . 0.7630 0.9740 0.8236 0.0234  -0.0197 -0.1645 1 . 
1292 N   N   . ASN ASN A A 162 162 . 0.6616 0.8982 0.6620 0.0531  0.0562  -0.0933 1 . 
1293 CA  CA  . ASN ASN A A 162 162 . 0.6448 0.8607 0.5993 0.0670  0.0727  -0.0737 1 . 
1294 C   C   . ASN ASN A A 162 162 . 0.6155 0.7868 0.5905 0.0469  0.0860  -0.0583 1 . 
1295 O   O   . ASN ASN A A 162 162 . 0.6965 0.8414 0.6460 0.0440  0.0828  -0.0485 1 . 
1296 CB  CB  . ASN ASN A A 162 162 . 0.7695 1.0006 0.6792 0.1061  0.1039  -0.0613 1 . 
1297 CG  CG  . ASN ASN A A 162 162 . 0.9039 1.0955 0.7584 0.1267  0.1318  -0.0345 1 . 
1298 OD1 OD1 . ASN ASN A A 162 162 . 0.9522 1.1519 0.7607 0.1470  0.1189  -0.0372 1 . 
1299 ND2 ND2 . ASN ASN A A 162 162 . 1.0668 1.2131 0.9285 0.1212  0.1745  -0.0123 1 . 
1300 N   N   . LYS LYS A A 163 163 . 0.6069 0.7737 0.6347 0.0323  0.1032  -0.0616 1 . 
1301 CA  CA  . LYS LYS A A 163 163 . 0.6680 0.8027 0.7350 0.0102  0.1190  -0.0607 1 . 
1302 C   C   . LYS LYS A A 163 163 . 0.6699 0.7987 0.7588 -0.0076 0.0745  -0.0777 1 . 
1303 O   O   . LYS LYS A A 163 163 . 0.8109 0.9123 0.9030 -0.0182 0.0771  -0.0739 1 . 
1304 CB  CB  . LYS LYS A A 163 163 . 0.7705 0.9127 0.9062 -0.0033 0.1490  -0.0747 1 . 
1305 CG  CG  . LYS LYS A A 163 163 . 1.0170 1.1265 1.1315 0.0080  0.2174  -0.0521 1 . 
1306 CD  CD  . LYS LYS A A 163 163 . 1.1414 1.2621 1.3255 -0.0054 0.2522  -0.0704 1 . 
1307 CE  CE  . LYS LYS A A 163 163 . 1.2040 1.3280 1.4907 -0.0428 0.2574  -0.1069 1 . 
1308 NZ  NZ  . LYS LYS A A 163 163 . 1.2968 1.3655 1.5935 -0.0560 0.3238  -0.0980 1 . 
1309 N   N   . PHE PHE A A 164 164 . 0.5839 0.7309 0.6814 -0.0070 0.0367  -0.0961 1 . 
1310 CA  CA  . PHE PHE A A 164 164 . 0.6993 0.8265 0.7954 -0.0121 -0.0021 -0.1094 1 . 
1311 C   C   . PHE PHE A A 164 164 . 0.5820 0.6803 0.6195 -0.0100 -0.0078 -0.0929 1 . 
1312 O   O   . PHE PHE A A 164 164 . 0.6872 0.7570 0.7190 -0.0154 -0.0248 -0.0945 1 . 
1313 CB  CB  . PHE PHE A A 164 164 . 0.8049 0.9402 0.9013 -0.0034 -0.0310 -0.1278 1 . 
1314 CG  CG  . PHE PHE A A 164 164 . 0.9900 1.1572 1.1464 -0.0027 -0.0333 -0.1500 1 . 
1315 CD1 CD1 . PHE PHE A A 164 164 . 1.0629 1.2477 1.2843 -0.0146 -0.0161 -0.1636 1 . 
1316 CD2 CD2 . PHE PHE A A 164 164 . 1.0675 1.2463 1.2201 0.0086  -0.0486 -0.1620 1 . 
1317 CE1 CE1 . PHE PHE A A 164 164 . 1.0874 1.3081 1.3742 -0.0154 -0.0169 -0.1922 1 . 
1318 CE2 CE2 . PHE PHE A A 164 164 . 1.0780 1.2897 1.2861 0.0114  -0.0531 -0.1850 1 . 
1319 CZ  CZ  . PHE PHE A A 164 164 . 1.0746 1.3109 1.3525 -0.0007 -0.0388 -0.2019 1 . 
1320 N   N   . GLY GLY A A 165 165 . 0.5738 0.6844 0.5702 0.0006  0.0046  -0.0826 1 . 
1321 CA  CA  . GLY GLY A A 165 165 . 0.5921 0.6852 0.5417 0.0033  0.0014  -0.0745 1 . 
1322 C   C   . GLY GLY A A 165 165 . 0.6669 0.7349 0.6066 0.0001  0.0156  -0.0556 1 . 
1323 O   O   . GLY GLY A A 165 165 . 0.5950 0.6339 0.5176 -0.0075 0.0016  -0.0530 1 . 
1324 N   N   . ARG ARG A A 166 166 . 0.6803 0.7515 0.6269 0.0067  0.0495  -0.0417 1 . 
1325 CA  CA  . ARG ARG A A 166 166 . 0.7162 0.7529 0.6565 0.0022  0.0744  -0.0243 1 . 
1326 C   C   . ARG ARG A A 166 166 . 0.6331 0.6517 0.6220 -0.0227 0.0554  -0.0389 1 . 
1327 O   O   . ARG ARG A A 166 166 . 0.6239 0.6142 0.5992 -0.0292 0.0550  -0.0310 1 . 
1328 CB  CB  . ARG ARG A A 166 166 . 0.7028 0.7299 0.6482 0.0115  0.1267  -0.0103 1 . 
1329 CG  CG  . ARG ARG A A 166 166 . 0.9383 0.9474 0.8031 0.0477  0.1591  0.0169  1 . 
1330 CD  CD  . ARG ARG A A 166 166 . 1.0115 0.9724 0.8680 0.0552  0.2259  0.0381  1 . 
1331 NE  NE  . ARG ARG A A 166 166 . 1.1453 1.0672 0.9091 0.0946  0.2557  0.0675  1 . 
1332 CZ  CZ  . ARG ARG A A 166 166 . 1.2882 1.1424 1.0259 0.1003  0.3163  0.0912  1 . 
1333 NH1 NH1 . ARG ARG A A 166 166 . 1.3185 1.1430 1.1316 0.0621  0.3566  0.0827  1 . 
1334 NH2 NH2 . ARG ARG A A 166 166 . 1.4141 1.2299 1.0517 0.1466  0.3397  0.1185  1 . 
1335 N   N   . TYR TYR A A 167 167 . 0.5788 0.6172 0.6236 -0.0319 0.0366  -0.0643 1 . 
1336 CA  CA  . TYR TYR A A 167 167 . 0.5731 0.6057 0.6650 -0.0444 0.0118  -0.0889 1 . 
1337 C   C   . TYR TYR A A 167 167 . 0.5791 0.5848 0.6233 -0.0386 -0.0259 -0.0864 1 . 
1338 O   O   . TYR TYR A A 167 167 . 0.6039 0.5924 0.6606 -0.0439 -0.0395 -0.0953 1 . 
1339 CB  CB  . TYR TYR A A 167 167 . 0.6159 0.6822 0.7676 -0.0435 -0.0076 -0.1225 1 . 
1340 CG  CG  . TYR TYR A A 167 167 . 0.6546 0.7463 0.8669 -0.0535 0.0337  -0.1318 1 . 
1341 CD1 CD1 . TYR TYR A A 167 167 . 0.7621 0.8322 0.9739 -0.0624 0.0907  -0.1114 1 . 
1342 CD2 CD2 . TYR TYR A A 167 167 . 0.7445 0.8733 1.0086 -0.0511 0.0209  -0.1609 1 . 
1343 CE1 CE1 . TYR TYR A A 167 167 . 0.7633 0.8413 1.0235 -0.0706 0.1400  -0.1186 1 . 
1344 CE2 CE2 . TYR TYR A A 167 167 . 0.7661 0.9151 1.0888 -0.0623 0.0639  -0.1716 1 . 
1345 CZ  CZ  . TYR TYR A A 167 167 . 0.8556 0.9756 1.1757 -0.0731 0.1264  -0.1499 1 . 
1346 OH  OH  . TYR TYR A A 167 167 . 0.9883 1.1133 1.3596 -0.0834 0.1806  -0.1590 1 . 
1347 N   N   . ILE ILE A A 168 168 . 0.5549 0.5547 0.5474 -0.0279 -0.0388 -0.0781 1 . 
1348 CA  CA  . ILE ILE A A 168 168 . 0.6708 0.6334 0.6132 -0.0237 -0.0615 -0.0752 1 . 
1349 C   C   . ILE ILE A A 168 168 . 0.6613 0.6043 0.5765 -0.0303 -0.0490 -0.0563 1 . 
1350 O   O   . ILE ILE A A 168 168 . 0.5695 0.4800 0.4675 -0.0320 -0.0659 -0.0565 1 . 
1351 CB  CB  . ILE ILE A A 168 168 . 0.7241 0.6846 0.6293 -0.0167 -0.0617 -0.0768 1 . 
1352 CG1 CG1 . ILE ILE A A 168 168 . 0.6648 0.6228 0.5817 -0.0061 -0.0789 -0.0950 1 . 
1353 CG2 CG2 . ILE ILE A A 168 168 . 0.7523 0.6711 0.6058 -0.0177 -0.0652 -0.0726 1 . 
1354 CD1 CD1 . ILE ILE A A 168 168 . 0.7185 0.6739 0.6102 -0.0029 -0.0687 -0.1003 1 . 
1355 N   N   . LEU LEU A A 169 169 . 0.6166 0.5762 0.5208 -0.0284 -0.0193 -0.0398 1 . 
1356 CA  CA  . LEU LEU A A 169 169 . 0.6260 0.5660 0.4954 -0.0276 -0.0059 -0.0213 1 . 
1357 C   C   . LEU LEU A A 169 169 . 0.6383 0.5540 0.5369 -0.0409 -0.0013 -0.0197 1 . 
1358 O   O   . LEU LEU A A 169 169 . 0.6411 0.5304 0.5126 -0.0436 -0.0037 -0.0094 1 . 
1359 CB  CB  . LEU LEU A A 169 169 . 0.6364 0.5956 0.4782 -0.0093 0.0266  -0.0057 1 . 
1360 CG  CG  . LEU LEU A A 169 169 . 0.6358 0.6337 0.4589 0.0070  0.0207  -0.0177 1 . 
1361 CD1 CD1 . LEU LEU A A 169 169 . 0.7323 0.7502 0.5207 0.0376  0.0496  -0.0054 1 . 
1362 CD2 CD2 . LEU LEU A A 169 169 . 0.7080 0.7058 0.5049 0.0052  0.0000  -0.0321 1 . 
1363 N   N   . GLU GLU A A 170 170 . 0.6397 0.5680 0.6011 -0.0504 0.0066  -0.0358 1 . 
1364 CA  CA  . GLU GLU A A 170 170 . 0.6285 0.5432 0.6357 -0.0656 0.0135  -0.0476 1 . 
1365 C   C   . GLU GLU A A 170 170 . 0.6347 0.5354 0.6362 -0.0643 -0.0318 -0.0638 1 . 
1366 O   O   . GLU GLU A A 170 170 . 0.6480 0.5307 0.6599 -0.0730 -0.0302 -0.0661 1 . 
1367 CB  CB  . GLU GLU A A 170 170 . 0.7270 0.6692 0.8193 -0.0773 0.0322  -0.0763 1 . 
1368 CG  CG  . GLU GLU A A 170 170 . 0.7094 0.6337 0.8464 -0.0959 0.0830  -0.0788 1 . 
1369 CD  CD  . GLU GLU A A 170 170 . 0.7044 0.6567 0.9355 -0.1116 0.1125  -0.1139 1 . 
1370 OE1 OE1 . GLU GLU A A 170 170 . 0.7452 0.6743 1.0161 -0.1295 0.1727  -0.1167 1 . 
1371 OE2 OE2 . GLU GLU A A 170 170 . 0.6154 0.6087 0.8802 -0.1057 0.0804  -0.1401 1 . 
1372 N   N   . GLU GLU A A 171 171 . 0.6257 0.5274 0.6050 -0.0499 -0.0686 -0.0749 1 . 
1373 CA  CA  . GLU GLU A A 171 171 . 0.6532 0.5282 0.6085 -0.0374 -0.1081 -0.0883 1 . 
1374 C   C   . GLU GLU A A 171 171 . 0.6138 0.4450 0.4898 -0.0330 -0.1115 -0.0636 1 . 
1375 O   O   . GLU GLU A A 171 171 . 0.7395 0.5346 0.5830 -0.0227 -0.1348 -0.0675 1 . 
1376 CB  CB  . GLU GLU A A 171 171 . 0.8501 0.7347 0.8131 -0.0149 -0.1407 -0.1158 1 . 
1377 CG  CG  . GLU GLU A A 171 171 . 1.0488 0.9857 1.0877 -0.0201 -0.1311 -0.1396 1 . 
1378 CD  CD  . GLU GLU A A 171 171 . 1.2434 1.1871 1.2695 0.0039  -0.1552 -0.1550 1 . 
1379 OE1 OE1 . GLU GLU A A 171 171 . 1.3146 1.2172 1.2671 0.0180  -0.1616 -0.1368 1 . 
1380 OE2 OE2 . GLU GLU A A 171 171 . 1.2991 1.2872 1.3912 0.0081  -0.1631 -0.1881 1 . 
1381 N   N   . LEU LEU A A 172 172 . 0.6553 0.4917 0.5019 -0.0378 -0.0880 -0.0440 1 . 
1382 CA  CA  . LEU LEU A A 172 172 . 0.7042 0.5085 0.4908 -0.0362 -0.0877 -0.0333 1 . 
1383 C   C   . LEU LEU A A 172 172 . 0.6984 0.4717 0.4611 -0.0414 -0.0911 -0.0225 1 . 
1384 O   O   . LEU LEU A A 172 172 . 0.7840 0.5129 0.5031 -0.0364 -0.1028 -0.0232 1 . 
1385 CB  CB  . LEU LEU A A 172 172 . 0.6963 0.5320 0.4724 -0.0375 -0.0638 -0.0271 1 . 
1386 CG  CG  . LEU LEU A A 172 172 . 0.7751 0.5961 0.5159 -0.0371 -0.0603 -0.0369 1 . 
1387 CD1 CD1 . LEU LEU A A 172 172 . 0.8213 0.6096 0.5535 -0.0311 -0.0696 -0.0500 1 . 
1388 CD2 CD2 . LEU LEU A A 172 172 . 0.7342 0.6086 0.4813 -0.0326 -0.0420 -0.0441 1 . 
1389 N   N   . PRO PRO A A 173 173 . 0.7079 0.4931 0.4907 -0.0501 -0.0760 -0.0114 1 . 
1390 CA  CA  . PRO PRO A A 173 173 . 0.6740 0.4273 0.4316 -0.0548 -0.0800 -0.0015 1 . 
1391 C   C   . PRO PRO A A 173 173 . 0.7675 0.4911 0.5258 -0.0489 -0.1112 -0.0166 1 . 
1392 O   O   . PRO PRO A A 173 173 . 0.8170 0.5011 0.5312 -0.0460 -0.1212 -0.0103 1 . 
1393 CB  CB  . PRO PRO A A 173 173 . 0.6255 0.3912 0.4104 -0.0629 -0.0512 0.0105  1 . 
1394 CG  CG  . PRO PRO A A 173 173 . 0.6511 0.4490 0.4439 -0.0565 -0.0252 0.0161  1 . 
1395 CD  CD  . PRO PRO A A 173 173 . 0.6210 0.4376 0.4377 -0.0538 -0.0457 -0.0040 1 . 
1396 N   N   . GLU GLU A A 174 174 . 0.7603 0.5034 0.5641 -0.0413 -0.1283 -0.0407 1 . 
1397 CA  CA  . GLU GLU A A 174 174 . 0.8219 0.5444 0.6219 -0.0228 -0.1644 -0.0631 1 . 
1398 C   C   . GLU GLU A A 174 174 . 0.8734 0.5403 0.5934 0.0018  -0.1807 -0.0578 1 . 
1399 O   O   . GLU GLU A A 174 174 . 0.9731 0.5962 0.6497 0.0204  -0.2012 -0.0609 1 . 
1400 CB  CB  . GLU GLU A A 174 174 . 0.8112 0.5798 0.6847 -0.0143 -0.1814 -0.1014 1 . 
1401 CG  CG  . GLU GLU A A 174 174 . 1.0085 0.7721 0.8841 0.0154  -0.2247 -0.1363 1 . 
1402 CD  CD  . GLU GLU A A 174 174 . 1.2122 0.9403 1.0192 0.0569  -0.2526 -0.1410 1 . 
1403 OE1 OE1 . GLU GLU A A 174 174 . 1.3820 1.0556 1.1168 0.0881  -0.2754 -0.1396 1 . 
1404 OE2 OE2 . GLU GLU A A 174 174 . 1.1350 0.8815 0.9528 0.0607  -0.2472 -0.1442 1 . 
1405 N   N   . LEU LEU A A 175 175 . 0.8062 0.4672 0.5027 0.0033  -0.1664 -0.0507 1 . 
1406 CA  CA  . LEU LEU A A 175 175 . 0.9608 0.5551 0.5806 0.0221  -0.1643 -0.0455 1 . 
1407 C   C   . LEU LEU A A 175 175 . 1.0626 0.6190 0.6394 0.0051  -0.1401 -0.0274 1 . 
1408 O   O   . LEU LEU A A 175 175 . 1.0191 0.5029 0.5293 0.0193  -0.1332 -0.0242 1 . 
1409 CB  CB  . LEU LEU A A 175 175 . 0.8954 0.4973 0.5151 0.0250  -0.1498 -0.0498 1 . 
1410 CG  CG  . LEU LEU A A 175 175 . 1.0564 0.6916 0.7121 0.0460  -0.1733 -0.0707 1 . 
1411 CD1 CD1 . LEU LEU A A 175 175 . 1.0129 0.6748 0.6872 0.0369  -0.1529 -0.0711 1 . 
1412 CD2 CD2 . LEU LEU A A 175 175 . 1.2616 0.8372 0.8553 0.0934  -0.2013 -0.0837 1 . 
1413 N   N   . MET MET A A 176 176 . 1.0324 0.6321 0.6416 -0.0210 -0.1235 -0.0177 1 . 
1414 CA  CA  . MET MET A A 176 176 . 1.0143 0.5945 0.5927 -0.0354 -0.1014 -0.0098 1 . 
1415 C   C   . MET MET A A 176 176 . 0.9442 0.4966 0.5019 -0.0379 -0.1103 0.0008  1 . 
1416 O   O   . MET MET A A 176 176 . 1.0867 0.5893 0.5990 -0.0398 -0.0990 0.0029  1 . 
1417 CB  CB  . MET MET A A 176 176 . 0.8681 0.5124 0.4801 -0.0499 -0.0821 -0.0094 1 . 
1418 CG  CG  . MET MET A A 176 176 . 0.9716 0.6359 0.5911 -0.0509 -0.0653 -0.0251 1 . 
1419 SD  SD  . MET MET A A 176 176 . 0.9466 0.6844 0.5880 -0.0550 -0.0489 -0.0307 1 . 
1420 CE  CE  . MET MET A A 176 176 . 0.8978 0.6781 0.5725 -0.0466 -0.0535 -0.0129 1 . 
1421 N   N   . VAL VAL A A 177 177 . 0.5672 0.4788 0.5307 0.0262  -0.0360 -0.0853 1 . 
1422 CA  CA  . VAL VAL A A 177 177 . 0.6563 0.5563 0.6282 0.0413  -0.0542 -0.1164 1 . 
1423 C   C   . VAL VAL A A 177 177 . 0.7457 0.6455 0.7186 0.0336  -0.0626 -0.1276 1 . 
1424 O   O   . VAL VAL A A 177 177 . 0.7650 0.6629 0.7346 0.0143  -0.0567 -0.1057 1 . 
1425 CB  CB  . VAL VAL A A 177 177 . 0.7529 0.6000 0.7363 0.0492  -0.0761 -0.1131 1 . 
1426 CG1 CG1 . VAL VAL A A 177 177 . 0.7181 0.5697 0.7001 0.0542  -0.0657 -0.0961 1 . 
1427 CG2 CG2 . VAL VAL A A 177 177 . 0.9049 0.7132 0.8950 0.0275  -0.0897 -0.0866 1 . 
1428 N   N   . GLN GLN A A 178 178 . 0.7740 0.6828 0.7516 0.0523  -0.0780 -0.1658 1 . 
1429 CA  CA  . GLN GLN A A 178 178 . 0.7445 0.6522 0.7253 0.0489  -0.0910 -0.1837 1 . 
1430 C   C   . GLN GLN A A 178 178 . 0.7647 0.5977 0.7590 0.0414  -0.1223 -0.1786 1 . 
1431 O   O   . GLN GLN A A 178 178 . 0.8876 0.6777 0.8911 0.0596  -0.1491 -0.1967 1 . 
1432 CB  CB  . GLN GLN A A 178 178 . 0.7001 0.6606 0.6803 0.0761  -0.0977 -0.2314 1 . 
1433 CG  CG  . GLN GLN A A 178 178 . 0.5998 0.6465 0.5674 0.0725  -0.0686 -0.2255 1 . 
1434 CD  CD  . GLN GLN A A 178 178 . 0.7637 0.8882 0.7310 0.1002  -0.0742 -0.2699 1 . 
1435 OE1 OE1 . GLN GLN A A 178 178 . 0.7722 0.8873 0.7474 0.1251  -0.1003 -0.3121 1 . 
1436 NE2 NE2 . GLN GLN A A 178 178 . 0.6725 0.8797 0.6312 0.0954  -0.0530 -0.2606 1 . 
1437 N   N   . VAL VAL A A 179 179 . 0.7287 0.5479 0.7242 0.0133  -0.1219 -0.1511 1 . 
1438 CA  CA  . VAL VAL A A 179 179 . 0.7631 0.5204 0.7725 -0.0058 -0.1526 -0.1344 1 . 
1439 C   C   . VAL VAL A A 179 179 . 0.8172 0.5739 0.8313 -0.0166 -0.1677 -0.1512 1 . 
1440 O   O   . VAL VAL A A 179 179 . 0.8608 0.6716 0.8652 -0.0133 -0.1477 -0.1654 1 . 
1441 CB  CB  . VAL VAL A A 179 179 . 0.8593 0.6145 0.8685 -0.0344 -0.1416 -0.0802 1 . 
1442 CG1 CG1 . VAL VAL A A 179 179 . 0.8643 0.6150 0.8719 -0.0232 -0.1330 -0.0649 1 . 
1443 CG2 CG2 . VAL VAL A A 179 179 . 0.8680 0.6806 0.8641 -0.0476 -0.1109 -0.0625 1 . 
1444 N   N   . LYS LYS A A 180 180 . 0.8163 0.5106 0.8459 -0.0328 -0.2061 -0.1457 1 . 
1445 CA  CA  . LYS LYS A A 180 180 . 0.9226 0.6057 0.9601 -0.0458 -0.2287 -0.1624 1 . 
1446 C   C   . LYS LYS A A 180 180 . 0.9336 0.6235 0.9743 -0.0907 -0.2248 -0.1117 1 . 
1447 O   O   . LYS LYS A A 180 180 . 0.8937 0.5708 0.9380 -0.1131 -0.2251 -0.0656 1 . 
1448 CB  CB  . LYS LYS A A 180 180 . 1.0921 0.6958 1.1468 -0.0334 -0.2848 -0.1966 1 . 
1449 CG  CG  . LYS LYS A A 180 180 . 1.1809 0.7950 1.2323 0.0188  -0.2935 -0.2587 1 . 
1450 CD  CD  . LYS LYS A A 180 180 . 1.3146 0.8378 1.3822 0.0381  -0.3543 -0.2888 1 . 
1451 CE  CE  . LYS LYS A A 180 180 . 1.3759 0.9426 1.4447 0.0866  -0.3644 -0.3502 1 . 
1452 NZ  NZ  . LYS LYS A A 180 180 . 1.4605 0.9890 1.5397 0.1233  -0.3996 -0.3683 1 . 
1453 N   N   . ALA ALA A A 181 181 . 0.8058 0.5291 0.8445 -0.1021 -0.2203 -0.1211 1 . 
1454 CA  CA  . ALA ALA A A 181 181 . 0.9497 0.6895 0.9926 -0.1436 -0.2216 -0.0807 1 . 
1455 C   C   . ALA ALA A A 181 181 . 1.0197 0.7163 1.0794 -0.1590 -0.2651 -0.1029 1 . 
1456 O   O   . ALA ALA A A 181 181 . 1.0032 0.7174 1.0603 -0.1376 -0.2667 -0.1499 1 . 
1457 CB  CB  . ALA ALA A A 181 181 . 0.9610 0.7838 0.9855 -0.1429 -0.1785 -0.0713 1 . 
1458 N   N   . ARG ARG A A 182 182 . 1.0814 0.7243 1.1591 -0.1971 -0.3034 -0.0685 1 . 
1459 CA  CA  . ARG ARG A A 182 182 . 1.1147 0.7021 1.2114 -0.2179 -0.3545 -0.0857 1 . 
1460 C   C   . ARG ARG A A 182 182 . 1.0866 0.6191 1.1882 -0.1726 -0.3863 -0.1565 1 . 
1461 O   O   . ARG ARG A A 182 182 . 1.1038 0.6329 1.2110 -0.1638 -0.4068 -0.1970 1 . 
1462 CB  CB  . ARG ARG A A 182 182 . 1.2267 0.8786 1.3202 -0.2404 -0.3393 -0.0830 1 . 
1463 CG  CG  . ARG ARG A A 182 182 . 1.2709 0.9722 1.3661 -0.2908 -0.3274 -0.0158 1 . 
1464 CD  CD  . ARG ARG A A 182 182 . 1.4088 1.0485 1.5238 -0.3322 -0.3696 0.0340  1 . 
1465 NE  NE  . ARG ARG A A 182 182 . 1.5636 1.1653 1.6965 -0.3651 -0.4130 0.0430  1 . 
1466 CZ  CZ  . ARG ARG A A 182 182 . 1.6355 1.2968 1.7713 -0.4040 -0.4091 0.0711  1 . 
1467 NH1 NH1 . ARG ARG A A 182 182 . 1.5833 1.3452 1.7074 -0.4189 -0.3697 0.0925  1 . 
1468 NH2 NH2 . ARG ARG A A 182 182 . 1.7168 1.3412 1.8660 -0.4258 -0.4457 0.0776  1 . 
1469 N   N   . GLY GLY A A 183 183 . 1.0861 0.5921 1.1833 -0.1373 -0.3852 -0.1725 1 . 
1470 CA  CA  . GLY GLY A A 183 183 . 1.1536 0.6325 1.2527 -0.0847 -0.4076 -0.2329 1 . 
1471 C   C   . GLY GLY A A 183 183 . 1.1158 0.6679 1.1999 -0.0395 -0.3785 -0.2912 1 . 
1472 O   O   . GLY GLY A A 183 183 . 1.1643 0.7220 1.2507 0.0064  -0.3928 -0.3389 1 . 
1473 N   N   . VAL VAL A A 184 184 . 1.0098 0.6468 1.0769 -0.0466 -0.3245 -0.2722 1 . 
1474 CA  CA  . VAL VAL A A 184 184 . 0.9686 0.6938 1.0206 -0.0111 -0.2919 -0.3125 1 . 
1475 C   C   . VAL VAL A A 184 184 . 0.8834 0.6572 0.9189 0.0008  -0.2464 -0.2900 1 . 
1476 O   O   . VAL VAL A A 184 184 . 0.7901 0.5806 0.8174 -0.0260 -0.2151 -0.2385 1 . 
1477 CB  CB  . VAL VAL A A 184 184 . 0.9932 0.7819 1.0389 -0.0294 -0.2706 -0.3084 1 . 
1478 CG1 CG1 . VAL VAL A A 184 184 . 0.9554 0.8438 0.9833 -0.0007 -0.2309 -0.3307 1 . 
1479 CG2 CG2 . VAL VAL A A 184 184 . 1.0259 0.7776 1.0881 -0.0337 -0.3172 -0.3442 1 . 
1480 N   N   . LEU LEU A A 185 185 . 0.8154 0.6191 0.8461 0.0421  -0.2448 -0.3308 1 . 
1481 CA  CA  . LEU LEU A A 185 185 . 0.7772 0.6271 0.7942 0.0510  -0.2063 -0.3109 1 . 
1482 C   C   . LEU LEU A A 185 185 . 0.7736 0.7130 0.7746 0.0425  -0.1638 -0.2964 1 . 
1483 O   O   . LEU LEU A A 185 185 . 0.8404 0.8357 0.8392 0.0539  -0.1642 -0.3276 1 . 
1484 CB  CB  . LEU LEU A A 185 185 . 0.8657 0.7327 0.8832 0.0963  -0.2200 -0.3586 1 . 
1485 CG  CG  . LEU LEU A A 185 185 . 0.8885 0.8048 0.8939 0.1030  -0.1844 -0.3387 1 . 
1486 CD1 CD1 . LEU LEU A A 185 185 . 0.8657 0.7067 0.8768 0.0957  -0.1943 -0.3098 1 . 
1487 CD2 CD2 . LEU LEU A A 185 185 . 0.9804 0.9738 0.9818 0.1459  -0.1858 -0.3896 1 . 
1488 N   N   . PHE PHE A A 186 186 . 0.6487 0.6012 0.6388 0.0234  -0.1312 -0.2497 1 . 
1489 CA  CA  . PHE PHE A A 186 186 . 0.6078 0.6366 0.5820 0.0191  -0.0969 -0.2354 1 . 
1490 C   C   . PHE PHE A A 186 186 . 0.6284 0.6797 0.5945 0.0269  -0.0771 -0.2216 1 . 
1491 O   O   . PHE PHE A A 186 186 . 0.6881 0.6997 0.6534 0.0164  -0.0705 -0.1907 1 . 
1492 CB  CB  . PHE PHE A A 186 186 . 0.5743 0.6048 0.5413 -0.0096 -0.0813 -0.1969 1 . 
1493 CG  CG  . PHE PHE A A 186 186 . 0.6971 0.6816 0.6643 -0.0289 -0.0768 -0.1549 1 . 
1494 CD1 CD1 . PHE PHE A A 186 186 . 0.7424 0.6686 0.7238 -0.0420 -0.1010 -0.1464 1 . 
1495 CD2 CD2 . PHE PHE A A 186 186 . 0.6290 0.6347 0.5825 -0.0349 -0.0522 -0.1230 1 . 
1496 CE1 CE1 . PHE PHE A A 186 186 . 0.7057 0.6121 0.6873 -0.0602 -0.0961 -0.1054 1 . 
1497 CE2 CE2 . PHE PHE A A 186 186 . 0.7075 0.6870 0.6607 -0.0469 -0.0493 -0.0899 1 . 
1498 CZ  CZ  . PHE PHE A A 186 186 . 0.6669 0.6056 0.6340 -0.0596 -0.0689 -0.0805 1 . 
1499 N   N   . GLU GLU A A 187 187 . 0.6207 0.7456 0.5815 0.0445  -0.0692 -0.2449 1 . 
1500 CA  CA  . GLU GLU A A 187 187 . 0.5946 0.7550 0.5496 0.0507  -0.0544 -0.2362 1 . 
1501 C   C   . GLU GLU A A 187 187 . 0.5613 0.7434 0.5033 0.0256  -0.0292 -0.1906 1 . 
1502 O   O   . GLU GLU A A 187 187 . 0.5654 0.7461 0.5042 0.0217  -0.0201 -0.1718 1 . 
1503 CB  CB  . GLU GLU A A 187 187 . 0.5993 0.8493 0.5546 0.0774  -0.0587 -0.2776 1 . 
1504 CG  CG  . GLU GLU A A 187 187 . 0.6682 0.8962 0.6358 0.1113  -0.0914 -0.3330 1 . 
1505 CD  CD  . GLU GLU A A 187 187 . 0.7629 1.0151 0.7342 0.1195  -0.1067 -0.3659 1 . 
1506 OE1 OE1 . GLU GLU A A 187 187 . 0.7056 0.9675 0.6716 0.0942  -0.0929 -0.3405 1 . 
1507 OE2 OE2 . GLU GLU A A 187 187 . 0.7663 1.0277 0.7461 0.1552  -0.1361 -0.4215 1 . 
1508 N   N   . ALA ALA A A 188 188 . 0.6084 0.8084 0.5429 0.0098  -0.0214 -0.1740 1 . 
1509 CA  CA  . ALA ALA A A 188 188 . 0.5610 0.7775 0.4822 -0.0105 -0.0053 -0.1336 1 . 
1510 C   C   . ALA ALA A A 188 188 . 0.5103 0.6764 0.4270 -0.0231 -0.0044 -0.1099 1 . 
1511 O   O   . ALA ALA A A 188 188 . 0.5042 0.6489 0.4272 -0.0223 -0.0130 -0.1227 1 . 
1512 CB  CB  . ALA ALA A A 188 188 . 0.5518 0.8582 0.4654 -0.0157 0.0014  -0.1326 1 . 
1513 N   N   . TYR TYR A A 189 189 . 0.5403 0.6896 0.4465 -0.0339 0.0025  -0.0766 1 . 
1514 CA  CA  . TYR TYR A A 189 189 . 0.5196 0.6446 0.4178 -0.0402 0.0028  -0.0570 1 . 
1515 C   C   . TYR TYR A A 189 189 . 0.5305 0.6707 0.4135 -0.0484 0.0050  -0.0301 1 . 
1516 O   O   . TYR TYR A A 189 189 . 0.5244 0.6741 0.4046 -0.0543 0.0047  -0.0179 1 . 
1517 CB  CB  . TYR TYR A A 189 189 . 0.5357 0.6098 0.4375 -0.0376 -0.0002 -0.0471 1 . 
1518 CG  CG  . TYR TYR A A 189 189 . 0.6256 0.6777 0.5225 -0.0347 0.0008  -0.0307 1 . 
1519 CD1 CD1 . TYR TYR A A 189 189 . 0.6166 0.6629 0.5209 -0.0310 0.0012  -0.0384 1 . 
1520 CD2 CD2 . TYR TYR A A 189 189 . 0.6723 0.7105 0.5573 -0.0324 -0.0020 -0.0115 1 . 
1521 CE1 CE1 . TYR TYR A A 189 189 . 0.6366 0.6638 0.5376 -0.0295 0.0003  -0.0252 1 . 
1522 CE2 CE2 . TYR TYR A A 189 189 . 0.7173 0.7315 0.5989 -0.0274 -0.0066 -0.0018 1 . 
1523 CZ  CZ  . TYR TYR A A 189 189 . 0.6979 0.7066 0.5880 -0.0281 -0.0046 -0.0076 1 . 
1524 OH  OH  . TYR TYR A A 189 189 . 0.8068 0.7930 0.6945 -0.0243 -0.0108 0.0006  1 . 
1525 N   N   . VAL VAL A A 190 190 . 0.5507 0.6931 0.4242 -0.0498 0.0038  -0.0194 1 . 
1526 CA  CA  . VAL VAL A A 190 190 . 0.4998 0.6441 0.3577 -0.0547 -0.0014 0.0071  1 . 
1527 C   C   . VAL VAL A A 190 190 . 0.5334 0.6296 0.3836 -0.0437 -0.0097 0.0183  1 . 
1528 O   O   . VAL VAL A A 190 190 . 0.5588 0.6456 0.4127 -0.0348 -0.0078 0.0092  1 . 
1529 CB  CB  . VAL VAL A A 190 190 . 0.5223 0.7101 0.3725 -0.0586 -0.0002 0.0097  1 . 
1530 CG1 CG1 . VAL VAL A A 190 190 . 0.5803 0.8329 0.4368 -0.0659 0.0059  -0.0023 1 . 
1531 CG2 CG2 . VAL VAL A A 190 190 . 0.5940 0.7800 0.4462 -0.0510 0.0019  -0.0044 1 . 
1532 N   N   . TYR TYR A A 191 191 . 0.5920 0.6630 0.4319 -0.0444 -0.0226 0.0382  1 . 
1533 CA  CA  . TYR TYR A A 191 191 . 0.6470 0.6762 0.4778 -0.0268 -0.0370 0.0431  1 . 
1534 C   C   . TYR TYR A A 191 191 . 0.6425 0.6479 0.4595 -0.0313 -0.0590 0.0665  1 . 
1535 O   O   . TYR TYR A A 191 191 . 0.6975 0.7119 0.5167 -0.0538 -0.0620 0.0836  1 . 
1536 CB  CB  . TYR TYR A A 191 191 . 0.6279 0.6289 0.4675 -0.0194 -0.0371 0.0349  1 . 
1537 CG  CG  . TYR TYR A A 191 191 . 0.6141 0.5950 0.4471 0.0059  -0.0483 0.0296  1 . 
1538 CD1 CD1 . TYR TYR A A 191 191 . 0.6405 0.6501 0.4759 0.0168  -0.0397 0.0201  1 . 
1539 CD2 CD2 . TYR TYR A A 191 191 . 0.6947 0.6350 0.5193 0.0190  -0.0713 0.0335  1 . 
1540 CE1 CE1 . TYR TYR A A 191 191 . 0.6804 0.6950 0.5094 0.0426  -0.0498 0.0143  1 . 
1541 CE2 CE2 . TYR TYR A A 191 191 . 0.7705 0.7045 0.5884 0.0502  -0.0847 0.0213  1 . 
1542 CZ  CZ  . TYR TYR A A 191 191 . 0.6746 0.6541 0.4942 0.0630  -0.0719 0.0116  1 . 
1543 OH  OH  . TYR TYR A A 191 191 . 0.7663 0.7622 0.5788 0.0961  -0.0848 -0.0012 1 . 
1544 N   N   . PRO PRO A A 192 192 . 0.6431 0.6226 0.4459 -0.0107 -0.0779 0.0691  1 . 
1545 CA  CA  . PRO PRO A A 192 192 . 0.6984 0.6493 0.4874 -0.0158 -0.1052 0.0939  1 . 
1546 C   C   . PRO PRO A A 192 192 . 0.7788 0.6720 0.5677 -0.0242 -0.1326 0.1094  1 . 
1547 O   O   . PRO PRO A A 192 192 . 0.8822 0.7549 0.6645 -0.0440 -0.1561 0.1397  1 . 
1548 CB  CB  . PRO PRO A A 192 192 . 0.6758 0.6168 0.4496 0.0176  -0.1201 0.0838  1 . 
1549 CG  CG  . PRO PRO A A 192 192 . 0.6549 0.6084 0.4351 0.0406  -0.1079 0.0566  1 . 
1550 CD  CD  . PRO PRO A A 192 192 . 0.6726 0.6608 0.4710 0.0175  -0.0766 0.0508  1 . 
1551 N   N   . TYR TYR A A 193 193 . 0.7277 0.5959 0.5243 -0.0128 -0.1332 0.0926  1 . 
1552 CA  CA  . TYR TYR A A 193 193 . 0.7853 0.5953 0.5823 -0.0193 -0.1636 0.1037  1 . 
1553 C   C   . TYR TYR A A 193 193 . 0.7162 0.5354 0.5287 -0.0249 -0.1459 0.0903  1 . 
1554 O   O   . TYR TYR A A 193 193 . 0.7376 0.5867 0.5570 -0.0089 -0.1207 0.0672  1 . 
1555 CB  CB  . TYR TYR A A 193 193 . 0.8345 0.5839 0.6187 0.0183  -0.2019 0.0899  1 . 
1556 CG  CG  . TYR TYR A A 193 193 . 1.0947 0.8194 0.8617 0.0274  -0.2305 0.1043  1 . 
1557 CD2 CD2 . TYR TYR A A 193 193 . 1.1417 0.8998 0.8982 0.0584  -0.2217 0.0867  1 . 
1558 CD1 CD1 . TYR TYR A A 193 193 . 1.2425 0.9126 1.0042 0.0030  -0.2692 0.1387  1 . 
1559 CE2 CE2 . TYR TYR A A 193 193 . 1.1683 0.9052 0.9078 0.0705  -0.2493 0.0987  1 . 
1560 CE1 CE1 . TYR TYR A A 193 193 . 1.2345 0.8762 0.9799 0.0121  -0.2999 0.1550  1 . 
1561 CZ  CZ  . TYR TYR A A 193 193 . 1.2044 0.8794 0.9381 0.0487  -0.2890 0.1327  1 . 
1562 OH  OH  . TYR TYR A A 193 193 . 1.2366 0.8855 0.9532 0.0608  -0.3202 0.1478  1 . 
1563 N   N   . LYS LYS A A 194 194 . 0.7834 0.5777 0.6015 -0.0500 -0.1623 0.1084  1 . 
1564 CA  CA  . LYS LYS A A 194 194 . 0.8188 0.6093 0.6493 -0.0492 -0.1550 0.0942  1 . 
1565 C   C   . LYS LYS A A 194 194 . 0.7710 0.5217 0.5976 -0.0086 -0.1717 0.0665  1 . 
1566 O   O   . LYS LYS A A 194 194 . 0.8383 0.5421 0.6529 0.0121  -0.2060 0.0638  1 . 
1567 CB  CB  . LYS LYS A A 194 194 . 0.9825 0.7540 0.8187 -0.0858 -0.1764 0.1217  1 . 
1568 CG  CG  . LYS LYS A A 194 194 . 1.0519 0.8947 0.8983 -0.1218 -0.1507 0.1387  1 . 
1569 CD  CD  . LYS LYS A A 194 194 . 1.1727 1.0073 1.0247 -0.1627 -0.1761 0.1720  1 . 
1570 CE  CE  . LYS LYS A A 194 194 . 1.2223 1.1384 1.0770 -0.2032 -0.1644 0.2050  1 . 
1571 NZ  NZ  . LYS LYS A A 194 194 . 1.3094 1.2276 1.1693 -0.2514 -0.1936 0.2482  1 . 
1572 N   N   . THR THR A A 195 195 . 0.7189 0.4925 0.5553 0.0059  -0.1508 0.0449  1 . 
1573 CA  CA  . THR THR A A 195 195 . 0.8427 0.5987 0.6766 0.0449  -0.1654 0.0185  1 . 
1574 C   C   . THR THR A A 195 195 . 0.8309 0.5862 0.6775 0.0424  -0.1609 0.0095  1 . 
1575 O   O   . THR THR A A 195 195 . 0.8017 0.5749 0.6589 0.0132  -0.1428 0.0215  1 . 
1576 CB  CB  . THR THR A A 195 195 . 0.7624 0.5676 0.5937 0.0727  -0.1440 0.0015  1 . 
1577 OG1 OG1 . THR THR A A 195 195 . 0.7342 0.5822 0.5789 0.0586  -0.1089 0.0020  1 . 
1578 CG2 CG2 . THR THR A A 195 195 . 0.7845 0.6023 0.6044 0.0733  -0.1433 0.0096  1 . 
1579 N   N   . ARG ARG A A 196 196 . 0.8815 0.6247 0.7267 0.0771  -0.1785 -0.0147 1 . 
1580 CA  CA  . ARG ARG A A 196 196 . 0.7917 0.5433 0.6489 0.0794  -0.1725 -0.0257 1 . 
1581 C   C   . ARG ARG A A 196 196 . 0.6913 0.4994 0.5591 0.0710  -0.1303 -0.0231 1 . 
1582 O   O   . ARG ARG A A 196 196 . 0.6717 0.4882 0.5507 0.0562  -0.1184 -0.0209 1 . 
1583 CB  CB  . ARG ARG A A 196 196 . 0.8485 0.5935 0.7017 0.1247  -0.1985 -0.0564 1 . 
1584 CG  CG  . ARG ARG A A 196 196 . 1.0553 0.7323 0.8969 0.1407  -0.2500 -0.0652 1 . 
1585 CD  CD  . ARG ARG A A 196 196 . 1.2293 0.9252 1.0581 0.1959  -0.2693 -0.0963 1 . 
1586 NE  NE  . ARG ARG A A 196 196 . 1.2225 0.9718 1.0441 0.2002  -0.2420 -0.0884 1 . 
1587 CZ  CZ  . ARG ARG A A 196 196 . 1.0990 0.8274 0.9113 0.1848  -0.2452 -0.0698 1 . 
1588 NH1 NH1 . ARG ARG A A 196 196 . 1.2108 0.8661 1.0193 0.1622  -0.2757 -0.0522 1 . 
1589 NH2 NH2 . ARG ARG A A 196 196 . 1.0307 0.8157 0.8382 0.1900  -0.2197 -0.0662 1 . 
1590 N   N   . ILE ILE A A 197 197 . 0.6605 0.5054 0.5254 0.0783  -0.1109 -0.0222 1 . 
1591 CA  CA  . ILE ILE A A 197 197 . 0.6460 0.5308 0.5220 0.0672  -0.0793 -0.0176 1 . 
1592 C   C   . ILE ILE A A 197 197 . 0.6444 0.5270 0.5261 0.0346  -0.0653 -0.0049 1 . 
1593 O   O   . ILE ILE A A 197 197 . 0.5856 0.4830 0.4782 0.0265  -0.0503 -0.0063 1 . 
1594 CB  CB  . ILE ILE A A 197 197 . 0.7302 0.6542 0.6031 0.0784  -0.0679 -0.0171 1 . 
1595 CG1 CG1 . ILE ILE A A 197 197 . 0.8710 0.8258 0.7403 0.1128  -0.0787 -0.0306 1 . 
1596 CG2 CG2 . ILE ILE A A 197 197 . 0.7335 0.6821 0.6189 0.0609  -0.0439 -0.0089 1 . 
1597 CD1 CD1 . ILE ILE A A 197 197 . 0.9299 0.9426 0.7980 0.1196  -0.0676 -0.0253 1 . 
1598 N   N   . THR THR A A 198 198 . 0.6869 0.5594 0.5611 0.0182  -0.0714 0.0067  1 . 
1599 CA  CA  . THR THR A A 198 198 . 0.6279 0.5199 0.5077 -0.0097 -0.0584 0.0165  1 . 
1600 C   C   . THR THR A A 198 198 . 0.7126 0.5998 0.5988 -0.0261 -0.0653 0.0219  1 . 
1601 O   O   . THR THR A A 198 198 . 0.5997 0.5210 0.4944 -0.0385 -0.0499 0.0205  1 . 
1602 CB  CB  . THR THR A A 198 198 . 0.6084 0.5060 0.4790 -0.0249 -0.0627 0.0310  1 . 
1603 OG1 OG1 . THR THR A A 198 198 . 0.6598 0.5180 0.5208 -0.0294 -0.0918 0.0450  1 . 
1604 CG2 CG2 . THR THR A A 198 198 . 0.5935 0.5047 0.4590 -0.0103 -0.0539 0.0241  1 . 
1605 N   N   . GLU GLU A A 199 199 . 0.6998 0.5479 0.5825 -0.0244 -0.0913 0.0255  1 . 
1606 CA  CA  . GLU GLU A A 199 199 . 0.6963 0.5417 0.5869 -0.0427 -0.1002 0.0312  1 . 
1607 C   C   . GLU GLU A A 199 199 . 0.6140 0.4799 0.5150 -0.0267 -0.0830 0.0127  1 . 
1608 O   O   . GLU GLU A A 199 199 . 0.5651 0.4615 0.4747 -0.0415 -0.0727 0.0143  1 . 
1609 CB  CB  . GLU GLU A A 199 199 . 0.8969 0.6847 0.7826 -0.0438 -0.1395 0.0366  1 . 
1610 CG  CG  . GLU GLU A A 199 199 . 1.0899 0.8531 0.9676 -0.0715 -0.1640 0.0652  1 . 
1611 CD  CD  . GLU GLU A A 199 199 . 1.3349 1.1003 1.2198 -0.1152 -0.1816 0.0928  1 . 
1612 OE1 OE1 . GLU GLU A A 199 199 . 1.4412 1.1698 1.3315 -0.1167 -0.2063 0.0881  1 . 
1613 OE2 OE2 . GLU GLU A A 199 199 . 1.4018 1.2137 1.2875 -0.1489 -0.1721 0.1197  1 . 
1614 N   N   . PHE PHE A A 200 200 . 0.6360 0.4947 0.5362 0.0042  -0.0807 -0.0035 1 . 
1615 CA  CA  . PHE PHE A A 200 200 . 0.5900 0.4707 0.4998 0.0192  -0.0657 -0.0160 1 . 
1616 C   C   . PHE PHE A A 200 200 . 0.5851 0.4985 0.5021 0.0109  -0.0414 -0.0154 1 . 
1617 O   O   . PHE PHE A A 200 200 . 0.6117 0.5431 0.5371 0.0097  -0.0335 -0.0207 1 . 
1618 CB  CB  . PHE PHE A A 200 200 . 0.6549 0.5400 0.5618 0.0502  -0.0672 -0.0266 1 . 
1619 CG  CG  . PHE PHE A A 200 200 . 0.5733 0.4851 0.4896 0.0650  -0.0551 -0.0333 1 . 
1620 CD1 CD1 . PHE PHE A A 200 200 . 0.5645 0.4776 0.4883 0.0629  -0.0566 -0.0387 1 . 
1621 CD2 CD2 . PHE PHE A A 200 200 . 0.5879 0.5281 0.5057 0.0788  -0.0445 -0.0305 1 . 
1622 CE1 CE1 . PHE PHE A A 200 200 . 0.5818 0.5216 0.5138 0.0788  -0.0469 -0.0432 1 . 
1623 CE2 CE2 . PHE PHE A A 200 200 . 0.6693 0.6369 0.5960 0.0900  -0.0368 -0.0299 1 . 
1624 CZ  CZ  . PHE PHE A A 200 200 . 0.5804 0.5460 0.5137 0.0918  -0.0376 -0.0370 1 . 
1625 N   N   . VAL VAL A A 201 201 . 0.5774 0.4983 0.4909 0.0079  -0.0326 -0.0121 1 . 
1626 CA  CA  . VAL VAL A A 201 201 . 0.5181 0.4629 0.4386 0.0043  -0.0170 -0.0176 1 . 
1627 C   C   . VAL VAL A A 201 201 . 0.4962 0.4699 0.4195 -0.0124 -0.0144 -0.0184 1 . 
1628 O   O   . VAL VAL A A 201 201 . 0.5509 0.5485 0.4820 -0.0065 -0.0065 -0.0308 1 . 
1629 CB  CB  . VAL VAL A A 201 201 . 0.6217 0.5680 0.5382 0.0030  -0.0129 -0.0156 1 . 
1630 CG1 CG1 . VAL VAL A A 201 201 . 0.7041 0.6719 0.6272 -0.0011 -0.0043 -0.0266 1 . 
1631 CG2 CG2 . VAL VAL A A 201 201 . 0.5772 0.5158 0.4942 0.0174  -0.0134 -0.0135 1 . 
1632 N   N   . GLY GLY A A 202 202 . 0.5432 0.5213 0.4605 -0.0331 -0.0237 -0.0039 1 . 
1633 CA  CA  . GLY GLY A A 202 202 . 0.5394 0.5640 0.4600 -0.0540 -0.0225 0.0017  1 . 
1634 C   C   . GLY GLY A A 202 202 . 0.5812 0.6200 0.5100 -0.0504 -0.0216 -0.0061 1 . 
1635 O   O   . GLY GLY A A 202 202 . 0.5422 0.6318 0.4769 -0.0481 -0.0118 -0.0177 1 . 
1636 N   N   . LEU LEU A A 203 203 . 0.5919 0.5911 0.5212 -0.0457 -0.0334 -0.0038 1 . 
1637 CA  CA  . LEU LEU A A 203 203 . 0.4856 0.5007 0.4230 -0.0415 -0.0326 -0.0121 1 . 
1638 C   C   . LEU LEU A A 203 203 . 0.4818 0.5090 0.4251 -0.0137 -0.0168 -0.0321 1 . 
1639 O   O   . LEU LEU A A 203 203 . 0.4983 0.5628 0.4479 -0.0094 -0.0108 -0.0423 1 . 
1640 CB  CB  . LEU LEU A A 203 203 . 0.5239 0.4939 0.4609 -0.0373 -0.0515 -0.0107 1 . 
1641 CG  CG  . LEU LEU A A 203 203 . 0.6717 0.6116 0.6045 -0.0639 -0.0788 0.0083  1 . 
1642 CD1 CD1 . LEU LEU A A 203 203 . 0.7420 0.6326 0.6747 -0.0471 -0.1018 -0.0024 1 . 
1643 CD2 CD2 . LEU LEU A A 203 203 . 0.6815 0.6659 0.6196 -0.1024 -0.0840 0.0272  1 . 
1644 N   N   . LEU LEU A A 204 204 . 0.5089 0.5061 0.4505 0.0047  -0.0131 -0.0360 1 . 
1645 CA  CA  . LEU LEU A A 204 204 . 0.5181 0.5166 0.4662 0.0261  -0.0051 -0.0479 1 . 
1646 C   C   . LEU LEU A A 204 204 . 0.6425 0.6731 0.5939 0.0286  0.0003  -0.0621 1 . 
1647 O   O   . LEU LEU A A 204 204 . 0.4836 0.5275 0.4412 0.0452  0.0012  -0.0762 1 . 
1648 CB  CB  . LEU LEU A A 204 204 . 0.5115 0.4812 0.4578 0.0354  -0.0055 -0.0418 1 . 
1649 CG  CG  . LEU LEU A A 204 204 . 0.5498 0.5063 0.4941 0.0455  -0.0112 -0.0349 1 . 
1650 CD1 CD1 . LEU LEU A A 204 204 . 0.4777 0.4263 0.4182 0.0488  -0.0118 -0.0259 1 . 
1651 CD2 CD2 . LEU LEU A A 204 204 . 0.5478 0.5141 0.5003 0.0616  -0.0095 -0.0379 1 . 
1652 N   N   . GLN GLN A A 205 205 . 0.5402 0.5875 0.4870 0.0160  0.0014  -0.0612 1 . 
1653 CA  CA  . GLN GLN A A 205 205 . 0.5160 0.6041 0.4655 0.0240  0.0037  -0.0812 1 . 
1654 C   C   . GLN GLN A A 205 205 . 0.4742 0.6262 0.4262 0.0224  0.0058  -0.0898 1 . 
1655 O   O   . GLN GLN A A 205 205 . 0.4963 0.6870 0.4521 0.0429  0.0050  -0.1155 1 . 
1656 CB  CB  . GLN GLN A A 205 205 . 0.4611 0.5668 0.4047 0.0100  0.0048  -0.0772 1 . 
1657 CG  CG  . GLN GLN A A 205 205 . 0.4431 0.4994 0.3847 0.0126  0.0027  -0.0727 1 . 
1658 CD  CD  . GLN GLN A A 205 205 . 0.6292 0.7102 0.5642 -0.0011 0.0042  -0.0689 1 . 
1659 OE1 OE1 . GLN GLN A A 205 205 . 0.5814 0.6956 0.5109 -0.0205 0.0051  -0.0536 1 . 
1660 NE2 NE2 . GLN GLN A A 205 205 . 0.5339 0.6001 0.4706 0.0065  0.0018  -0.0802 1 . 
1661 N   N   . LYS LYS A A 206 206 . 0.4703 0.6381 0.4205 -0.0017 0.0048  -0.0699 1 . 
1662 CA  CA  . LYS LYS A A 206 206 . 0.4889 0.7280 0.4425 -0.0110 0.0057  -0.0717 1 . 
1663 C   C   . LYS LYS A A 206 206 . 0.5648 0.7942 0.5241 0.0052  0.0055  -0.0810 1 . 
1664 O   O   . LYS LYS A A 206 206 . 0.5198 0.8130 0.4827 0.0003  0.0064  -0.0850 1 . 
1665 CB  CB  . LYS LYS A A 206 206 . 0.5393 0.7996 0.4899 -0.0526 -0.0012 -0.0399 1 . 
1666 CG  CG  . LYS LYS A A 206 206 . 0.6273 0.9356 0.5728 -0.0721 -0.0004 -0.0281 1 . 
1667 CD  CD  . LYS LYS A A 206 206 . 0.7627 1.0199 0.7020 -0.1023 -0.0131 0.0055  1 . 
1668 CE  CE  . LYS LYS A A 206 206 . 0.9323 1.1994 0.8649 -0.1061 -0.0104 0.0108  1 . 
1669 NZ  NZ  . LYS LYS A A 206 206 . 0.9454 1.1435 0.8706 -0.1237 -0.0251 0.0375  1 . 
1670 N   N   . GLY GLY A A 207 207 . 0.5931 0.7559 0.5537 0.0241  0.0042  -0.0833 1 . 
1671 CA  CA  . GLY GLY A A 207 207 . 0.6093 0.7661 0.5752 0.0404  0.0038  -0.0898 1 . 
1672 C   C   . GLY GLY A A 207 207 . 0.5594 0.7178 0.5265 0.0195  -0.0016 -0.0752 1 . 
1673 O   O   . GLY GLY A A 207 207 . 0.5503 0.7263 0.5224 0.0284  -0.0018 -0.0821 1 . 
1674 N   N   . GLU GLU A A 208 208 . 0.4612 0.5984 0.4240 -0.0075 -0.0100 -0.0560 1 . 
1675 CA  CA  . GLU GLU A A 208 208 . 0.4958 0.6229 0.4603 -0.0298 -0.0245 -0.0429 1 . 
1676 C   C   . GLU GLU A A 208 208 . 0.4737 0.5388 0.4371 -0.0130 -0.0339 -0.0455 1 . 
1677 O   O   . GLU GLU A A 208 208 . 0.4652 0.5130 0.4309 -0.0231 -0.0510 -0.0425 1 . 
1678 CB  CB  . GLU GLU A A 208 208 . 0.5881 0.7222 0.5489 -0.0689 -0.0370 -0.0187 1 . 
1679 CG  CG  . GLU GLU A A 208 208 . 0.6274 0.8499 0.5899 -0.0894 -0.0290 -0.0127 1 . 
1680 CD  CD  . GLU GLU A A 208 208 . 0.7013 0.9830 0.6713 -0.1144 -0.0359 -0.0041 1 . 
1681 OE1 OE1 . GLU GLU A A 208 208 . 0.6757 1.0215 0.6468 -0.1523 -0.0418 0.0194  1 . 
1682 OE2 OE2 . GLU GLU A A 208 208 . 0.6195 0.8930 0.5949 -0.0986 -0.0360 -0.0181 1 . 
1683 N   N   . ILE ILE A A 209 209 . 0.4447 0.4821 0.4051 0.0119  -0.0262 -0.0513 1 . 
1684 CA  CA  . ILE ILE A A 209 209 . 0.4701 0.4768 0.4303 0.0338  -0.0322 -0.0559 1 . 
1685 C   C   . ILE ILE A A 209 209 . 0.5463 0.5595 0.5093 0.0584  -0.0184 -0.0600 1 . 
1686 O   O   . ILE ILE A A 209 209 . 0.5157 0.5306 0.4782 0.0583  -0.0101 -0.0591 1 . 
1687 CB  CB  . ILE ILE A A 209 209 . 0.4676 0.4344 0.4197 0.0311  -0.0468 -0.0497 1 . 
1688 CG1 CG1 . ILE ILE A A 209 209 . 0.4677 0.4197 0.4198 0.0541  -0.0611 -0.0606 1 . 
1689 CG2 CG2 . ILE ILE A A 209 209 . 0.4890 0.4480 0.4355 0.0357  -0.0365 -0.0439 1 . 
1690 CD1 CD1 . ILE ILE A A 209 209 . 0.5364 0.4510 0.4796 0.0572  -0.0831 -0.0615 1 . 
1691 N   N   . PHE PHE A A 210 210 . 0.5277 0.5466 0.4948 0.0786  -0.0192 -0.0640 1 . 
1692 CA  CA  . PHE PHE A A 210 210 . 0.4997 0.5255 0.4708 0.0983  -0.0116 -0.0601 1 . 
1693 C   C   . PHE PHE A A 210 210 . 0.5304 0.5593 0.5044 0.0983  -0.0052 -0.0635 1 . 
1694 O   O   . PHE PHE A A 210 210 . 0.5251 0.5351 0.4989 0.0994  -0.0049 -0.0573 1 . 
1695 CB  CB  . PHE PHE A A 210 210 . 0.4943 0.5089 0.4620 0.1040  -0.0131 -0.0479 1 . 
1696 CG  CG  . PHE PHE A A 210 210 . 0.5474 0.5712 0.5117 0.1154  -0.0228 -0.0522 1 . 
1697 CD1 CD1 . PHE PHE A A 210 210 . 0.5905 0.6436 0.5596 0.1341  -0.0254 -0.0577 1 . 
1698 CD2 CD2 . PHE PHE A A 210 210 . 0.5440 0.5497 0.5002 0.1111  -0.0326 -0.0549 1 . 
1699 CE1 CE1 . PHE PHE A A 210 210 . 0.5317 0.6001 0.4980 0.1511  -0.0384 -0.0697 1 . 
1700 CE2 CE2 . PHE PHE A A 210 210 . 0.6505 0.6639 0.6032 0.1293  -0.0479 -0.0667 1 . 
1701 CZ  CZ  . PHE PHE A A 210 210 . 0.5259 0.5725 0.4840 0.1505  -0.0514 -0.0765 1 . 
1702 N   N   . PRO PRO A A 211 211 . 0.5194 0.5758 0.4964 0.0985  -0.0031 -0.0760 1 . 
1703 CA  CA  . PRO PRO A A 211 211 . 0.5598 0.6294 0.5379 0.1042  -0.0010 -0.0878 1 . 
1704 C   C   . PRO PRO A A 211 211 . 0.5573 0.6014 0.5393 0.1255  -0.0061 -0.0872 1 . 
1705 O   O   . PRO PRO A A 211 211 . 0.5559 0.5945 0.5383 0.1334  -0.0113 -0.0999 1 . 
1706 CB  CB  . PRO PRO A A 211 211 . 0.5706 0.6904 0.5517 0.1060  0.0010  -0.1014 1 . 
1707 CG  CG  . PRO PRO A A 211 211 . 0.6401 0.7639 0.6222 0.0936  -0.0014 -0.0942 1 . 
1708 CD  CD  . PRO PRO A A 211 211 . 0.5294 0.6128 0.5095 0.0971  -0.0052 -0.0823 1 . 
1709 N   N   . GLU GLU A A 212 212 . 0.4969 0.5276 0.4822 0.1349  -0.0087 -0.0723 1 . 
1710 CA  CA  . GLU GLU A A 212 212 . 0.5898 0.5924 0.5800 0.1488  -0.0194 -0.0626 1 . 
1711 C   C   . GLU GLU A A 212 212 . 0.5197 0.4856 0.5092 0.1367  -0.0259 -0.0533 1 . 
1712 O   O   . GLU GLU A A 212 212 . 0.6008 0.5334 0.5948 0.1442  -0.0414 -0.0528 1 . 
1713 CB  CB  . GLU GLU A A 212 212 . 0.5188 0.5307 0.5127 0.1556  -0.0204 -0.0407 1 . 
1714 CG  CG  . GLU GLU A A 212 212 . 0.5355 0.5601 0.5261 0.1433  -0.0146 -0.0262 1 . 
1715 CD  CD  . GLU GLU A A 212 212 . 0.6855 0.7410 0.6733 0.1451  -0.0086 -0.0406 1 . 
1716 OE1 OE1 . GLU GLU A A 212 212 . 0.7085 0.7875 0.6961 0.1518  -0.0096 -0.0339 1 . 
1717 OE2 OE2 . GLU GLU A A 212 212 . 0.7054 0.7662 0.6917 0.1396  -0.0061 -0.0588 1 . 
1718 N   N   . ILE ILE A A 213 213 . 0.4826 0.4514 0.4668 0.1188  -0.0181 -0.0467 1 . 
1719 CA  CA  . ILE ILE A A 213 213 . 0.5347 0.4767 0.5180 0.1059  -0.0230 -0.0373 1 . 
1720 C   C   . ILE ILE A A 213 213 . 0.5501 0.4807 0.5333 0.1085  -0.0285 -0.0605 1 . 
1721 O   O   . ILE ILE A A 213 213 . 0.6298 0.5262 0.6179 0.1118  -0.0441 -0.0613 1 . 
1722 CB  CB  . ILE ILE A A 213 213 . 0.5414 0.4954 0.5175 0.0915  -0.0144 -0.0288 1 . 
1723 CG1 CG1 . ILE ILE A A 213 213 . 0.4366 0.4092 0.4137 0.0958  -0.0146 -0.0083 1 . 
1724 CG2 CG2 . ILE ILE A A 213 213 . 0.6030 0.5388 0.5763 0.0776  -0.0165 -0.0257 1 . 
1725 CD1 CD1 . ILE ILE A A 213 213 . 0.4641 0.4531 0.4332 0.0923  -0.0114 -0.0074 1 . 
1726 N   N   . LYS LYS A A 214 214 . 0.6017 0.5660 0.5803 0.1077  -0.0195 -0.0801 1 . 
1727 CA  CA  . LYS LYS A A 214 214 . 0.5820 0.5600 0.5602 0.1154  -0.0244 -0.1063 1 . 
1728 C   C   . LYS LYS A A 214 214 . 0.6541 0.6143 0.6386 0.1432  -0.0421 -0.1244 1 . 
1729 O   O   . LYS LYS A A 214 214 . 0.6468 0.5837 0.6338 0.1540  -0.0586 -0.1420 1 . 
1730 CB  CB  . LYS LYS A A 214 214 . 0.5643 0.6023 0.5379 0.1081  -0.0128 -0.1182 1 . 
1731 CG  CG  . LYS LYS A A 214 214 . 0.5887 0.6704 0.5617 0.1208  -0.0172 -0.1484 1 . 
1732 CD  CD  . LYS LYS A A 214 214 . 0.7039 0.8654 0.6739 0.1101  -0.0069 -0.1534 1 . 
1733 CE  CE  . LYS LYS A A 214 214 . 0.8248 1.0528 0.7959 0.1372  -0.0131 -0.1896 1 . 
1734 NZ  NZ  . LYS LYS A A 214 214 . 0.7916 1.0051 0.7627 0.1543  -0.0252 -0.2127 1 . 
1735 N   N   . THR THR A A 215 215 . 0.6420 0.6088 0.6293 0.1573  -0.0429 -0.1218 1 . 
1736 CA  CA  . THR THR A A 215 215 . 0.7960 0.7420 0.7883 0.1877  -0.0641 -0.1394 1 . 
1737 C   C   . THR THR A A 215 215 . 0.8129 0.6863 0.8115 0.1862  -0.0885 -0.1234 1 . 
1738 O   O   . THR THR A A 215 215 . 0.8170 0.6561 0.8193 0.2071  -0.1152 -0.1461 1 . 
1739 CB  CB  . THR THR A A 215 215 . 0.7451 0.7101 0.7392 0.2015  -0.0609 -0.1338 1 . 
1740 OG1 OG1 . THR THR A A 215 215 . 0.6656 0.6969 0.6554 0.1949  -0.0405 -0.1433 1 . 
1741 CG2 CG2 . THR THR A A 215 215 . 0.8176 0.7643 0.8151 0.2384  -0.0859 -0.1567 1 . 
1742 N   N   . ASN ASN A A 216 216 . 0.7641 0.6177 0.7645 0.1613  -0.0832 -0.0852 1 . 
1743 CA  CA  . ASN ASN A A 216 216 . 0.7902 0.5860 0.7987 0.1533  -0.1080 -0.0579 1 . 
1744 C   C   . ASN ASN A A 216 216 . 0.8161 0.5785 0.8266 0.1342  -0.1192 -0.0552 1 . 
1745 O   O   . ASN ASN A A 216 216 . 0.8981 0.6023 0.9171 0.1315  -0.1510 -0.0454 1 . 
1746 CB  CB  . ASN ASN A A 216 216 . 0.7759 0.5882 0.7863 0.1373  -0.0986 -0.0150 1 . 
1747 CG  CG  . ASN ASN A A 216 216 . 0.8291 0.6491 0.8425 0.1573  -0.1044 -0.0092 1 . 
1748 OD1 OD1 . ASN ASN A A 216 216 . 0.8638 0.6418 0.8845 0.1616  -0.1316 0.0095  1 . 
1749 ND2 ND2 . ASN ASN A A 216 216 . 0.7809 0.6526 0.7891 0.1684  -0.0821 -0.0240 1 . 
1750 N   N   . ILE ILE A A 217 217 . 0.6714 0.4650 0.6751 0.1196  -0.0980 -0.0621 1 . 
1751 CA  CA  . ILE ILE A A 217 217 . 0.7582 0.5264 0.7637 0.0998  -0.1069 -0.0558 1 . 
1752 C   C   . ILE ILE A A 217 217 . 0.7618 0.5535 0.7613 0.1041  -0.0986 -0.0903 1 . 
1753 O   O   . ILE ILE A A 217 217 . 0.7895 0.5633 0.7905 0.0905  -0.1067 -0.0905 1 . 
1754 CB  CB  . ILE ILE A A 217 217 . 0.7989 0.5840 0.8031 0.0710  -0.0934 -0.0153 1 . 
1755 CG1 CG1 . ILE ILE A A 217 217 . 0.8169 0.6547 0.8101 0.0689  -0.0630 -0.0185 1 . 
1756 CG2 CG2 . ILE ILE A A 217 217 . 0.9121 0.6904 0.9234 0.0645  -0.1037 0.0228  1 . 
1757 CD1 CD1 . ILE ILE A A 217 217 . 0.8762 0.7354 0.8662 0.0491  -0.0541 0.0105  1 . 
1758 N   N   . LEU LEU A A 218 218 . 0.7277 0.5671 0.7208 0.1205  -0.0839 -0.1175 1 . 
1759 CA  CA  . LEU LEU A A 218 218 . 0.7334 0.6135 0.7207 0.1216  -0.0754 -0.1443 1 . 
1760 C   C   . LEU LEU A A 218 218 . 0.8748 0.7679 0.8648 0.1552  -0.0946 -0.1894 1 . 
1761 O   O   . LEU LEU A A 218 218 . 0.9389 0.8189 0.9326 0.1798  -0.1090 -0.2016 1 . 
1762 CB  CB  . LEU LEU A A 218 218 . 0.8101 0.7496 0.7885 0.1088  -0.0474 -0.1363 1 . 
1763 CG  CG  . LEU LEU A A 218 218 . 0.9123 0.8428 0.8870 0.0867  -0.0331 -0.1004 1 . 
1764 CD1 CD1 . LEU LEU A A 218 218 . 0.8931 0.8663 0.8593 0.0721  -0.0158 -0.0950 1 . 
1765 CD2 CD2 . LEU LEU A A 218 218 . 0.9407 0.8372 0.9165 0.0708  -0.0382 -0.0801 1 . 
1766 N   N   . ASP ASP A A 219 219 . 1.0413 0.9677 1.0288 0.1600  -0.0963 -0.2170 1 . 
1767 CA  CA  . ASP ASP A A 219 219 . 1.2186 1.1426 1.2104 0.1968  -0.1258 -0.2650 1 . 
1768 C   C   . ASP ASP A A 219 219 . 1.3669 1.3908 1.3528 0.2159  -0.1169 -0.3038 1 . 
1769 O   O   . ASP ASP A A 219 219 . 1.4848 1.5193 1.4735 0.2487  -0.1424 -0.3501 1 . 
1770 CB  CB  . ASP ASP A A 219 219 . 1.2028 1.0569 1.2020 0.1912  -0.1537 -0.2688 1 . 
1771 CG  CG  . ASP ASP A A 219 219 . 1.1294 1.0275 1.1242 0.1781  -0.1418 -0.2789 1 . 
1772 OD1 OD1 . ASP ASP A A 219 219 . 0.9665 0.9157 0.9530 0.1532  -0.1085 -0.2537 1 . 
1773 OD2 OD2 . ASP ASP A A 219 219 . 1.1621 1.0421 1.1620 0.1937  -0.1687 -0.3125 1 . 
1774 N   N   . ASN ASN A A 220 220 . 1.3654 1.4669 1.3438 0.1963  -0.0856 -0.2863 1 . 
1775 CA  CA  . ASN ASN A A 220 220 . 1.4079 1.6230 1.3809 0.2041  -0.0751 -0.3107 1 . 
1776 C   C   . ASN ASN A A 220 220 . 1.3611 1.5994 1.3323 0.1965  -0.0763 -0.3211 1 . 
1777 O   O   . ASN ASN A A 220 220 . 1.4023 1.7425 1.3704 0.2100  -0.0740 -0.3484 1 . 
1778 CB  CB  . ASN ASN A A 220 220 . 1.5135 1.7860 1.4881 0.2530  -0.0935 -0.3618 1 . 
1779 CG  CG  . ASN ASN A A 220 220 . 1.5380 1.9294 1.5076 0.2493  -0.0724 -0.3593 1 . 
1780 OD1 OD1 . ASN ASN A A 220 220 . 1.5289 1.9197 1.4968 0.2160  -0.0515 -0.3183 1 . 
1781 ND2 ND2 . ASN ASN A A 220 220 . 1.5684 2.0582 1.5477 0.2725  -0.0836 -0.3850 1 . 
1782 N   N   . HIS HIS A A 221 221 . 1.2094 1.3672 1.1828 0.1760  -0.0803 -0.3003 1 . 
1783 CA  CA  . HIS HIS A A 221 221 . 0.9791 1.1582 0.9496 0.1600  -0.0756 -0.2992 1 . 
1784 C   C   . HIS HIS A A 221 221 . 0.8018 0.9368 0.7678 0.1183  -0.0560 -0.2464 1 . 
1785 O   O   . HIS HIS A A 221 221 . 0.7560 0.8158 0.7259 0.1072  -0.0647 -0.2317 1 . 
1786 CB  CB  . HIS HIS A A 221 221 . 1.0216 1.1506 0.9999 0.1821  -0.1074 -0.3355 1 . 
1787 CG  CG  . HIS HIS A A 221 221 . 1.1646 1.3566 1.1452 0.2289  -0.1297 -0.3974 1 . 
1788 ND1 ND1 . HIS HIS A A 221 221 . 1.1474 1.4703 1.1231 0.2383  -0.1138 -0.4127 1 . 
1789 CD2 CD2 . HIS HIS A A 221 221 . 1.2404 1.3885 1.2347 0.2635  -0.1684 -0.4327 1 . 
1790 CE1 CE1 . HIS HIS A A 221 221 . 1.1914 1.5542 1.1854 0.2757  -0.1396 -0.4469 1 . 
1791 NE2 NE2 . HIS HIS A A 221 221 . 1.2494 1.5046 1.2530 0.2931  -0.1738 -0.4616 1 . 
1792 N   N   . PRO PRO A A 222 222 . 0.7037 0.8862 0.6621 0.0951  -0.0332 -0.2172 1 . 
1793 CA  CA  . PRO PRO A A 222 222 . 0.6732 0.8121 0.6266 0.0638  -0.0202 -0.1733 1 . 
1794 C   C   . PRO PRO A A 222 222 . 0.6652 0.8077 0.6135 0.0471  -0.0168 -0.1634 1 . 
1795 O   O   . PRO PRO A A 222 222 . 0.6418 0.8468 0.5878 0.0501  -0.0164 -0.1803 1 . 
1796 CB  CB  . PRO PRO A A 222 222 . 0.6975 0.8854 0.6453 0.0473  -0.0061 -0.1516 1 . 
1797 CG  CG  . PRO PRO A A 222 222 . 0.6931 0.9565 0.6440 0.0687  -0.0090 -0.1819 1 . 
1798 CD  CD  . PRO PRO A A 222 222 . 0.7201 1.0024 0.6745 0.0957  -0.0226 -0.2223 1 . 
1799 N   N   . LYS LYS A A 223 223 . 0.5922 0.6765 0.5384 0.0314  -0.0146 -0.1364 1 . 
1800 CA  CA  . LYS LYS A A 223 223 . 0.6336 0.7191 0.5734 0.0153  -0.0105 -0.1224 1 . 
1801 C   C   . LYS LYS A A 223 223 . 0.6746 0.8150 0.6041 -0.0015 0.0007  -0.1040 1 . 
1802 O   O   . LYS LYS A A 223 223 . 0.6424 0.7794 0.5676 -0.0129 0.0050  -0.0813 1 . 
1803 CB  CB  . LYS LYS A A 223 223 . 0.6432 0.6708 0.5819 0.0052  -0.0104 -0.0964 1 . 
1804 CG  CG  . LYS LYS A A 223 223 . 0.6957 0.7191 0.6296 -0.0061 -0.0100 -0.0867 1 . 
1805 CD  CD  . LYS LYS A A 223 223 . 0.6801 0.7042 0.6223 -0.0004 -0.0222 -0.1129 1 . 
1806 CE  CE  . LYS LYS A A 223 223 . 0.7757 0.7754 0.7186 -0.0134 -0.0266 -0.0993 1 . 
1807 NZ  NZ  . LYS LYS A A 223 223 . 0.7867 0.7426 0.7360 -0.0186 -0.0329 -0.0791 1 . 
1808 N   N   . ILE ILE A A 224 224 . 0.6041 0.7944 0.5303 -0.0046 0.0017  -0.1123 1 . 
1809 CA  CA  . ILE ILE A A 224 224 . 0.6078 0.8540 0.5244 -0.0250 0.0085  -0.0882 1 . 
1810 C   C   . ILE ILE A A 224 224 . 0.6045 0.8056 0.5116 -0.0406 0.0088  -0.0580 1 . 
1811 O   O   . ILE ILE A A 224 224 . 0.5607 0.7327 0.4678 -0.0355 0.0071  -0.0645 1 . 
1812 CB  CB  . ILE ILE A A 224 224 . 0.5528 0.8856 0.4697 -0.0190 0.0089  -0.1101 1 . 
1813 CG1 CG1 . ILE ILE A A 224 224 . 0.5607 0.9575 0.4850 0.0015  0.0062  -0.1426 1 . 
1814 CG2 CG2 . ILE ILE A A 224 224 . 0.5904 0.9820 0.4972 -0.0452 0.0138  -0.0762 1 . 
1815 CD1 CD1 . ILE ILE A A 224 224 . 0.5381 1.0037 0.4662 0.0251  -0.0004 -0.1851 1 . 
1816 N   N   . PHE PHE A A 225 225 . 0.5356 0.7325 0.4348 -0.0592 0.0071  -0.0258 1 . 
1817 CA  CA  . PHE PHE A A 225 225 . 0.5435 0.6956 0.4322 -0.0676 0.0012  -0.0005 1 . 
1818 C   C   . PHE PHE A A 225 225 . 0.5433 0.7422 0.4230 -0.0874 -0.0022 0.0229  1 . 
1819 O   O   . PHE PHE A A 225 225 . 0.5498 0.7965 0.4297 -0.1062 -0.0049 0.0402  1 . 
1820 CB  CB  . PHE PHE A A 225 225 . 0.5609 0.6580 0.4475 -0.0694 -0.0075 0.0157  1 . 
1821 CG  CG  . PHE PHE A A 225 225 . 0.6347 0.6916 0.5090 -0.0745 -0.0216 0.0392  1 . 
1822 CD1 CD1 . PHE PHE A A 225 225 . 0.8237 0.8688 0.6908 -0.0647 -0.0218 0.0373  1 . 
1823 CD2 CD2 . PHE PHE A A 225 225 . 0.7587 0.7893 0.6289 -0.0879 -0.0388 0.0617  1 . 
1824 CE1 CE1 . PHE PHE A A 225 225 . 0.7811 0.7917 0.6355 -0.0626 -0.0384 0.0546  1 . 
1825 CE2 CE2 . PHE PHE A A 225 225 . 0.8077 0.7921 0.6661 -0.0872 -0.0598 0.0790  1 . 
1826 CZ  CZ  . PHE PHE A A 225 225 . 0.7022 0.6782 0.5520 -0.0716 -0.0593 0.0739  1 . 
1827 N   N   . LEU LEU A A 226 226 . 0.5655 0.7585 0.4377 -0.0850 -0.0030 0.0262  1 . 
1828 CA  CA  . LEU LEU A A 226 226 . 0.5824 0.8209 0.4454 -0.1016 -0.0069 0.0493  1 . 
1829 C   C   . LEU LEU A A 226 226 . 0.5696 0.7474 0.4197 -0.1030 -0.0217 0.0742  1 . 
1830 O   O   . LEU LEU A A 226 226 . 0.5454 0.6865 0.3924 -0.0848 -0.0206 0.0608  1 . 
1831 CB  CB  . LEU LEU A A 226 226 . 0.5654 0.8600 0.4308 -0.0923 0.0031  0.0253  1 . 
1832 CG  CG  . LEU LEU A A 226 226 . 0.5628 0.9235 0.4402 -0.0824 0.0111  -0.0082 1 . 
1833 CD1 CD1 . LEU LEU A A 226 226 . 0.5411 0.9466 0.4212 -0.0690 0.0146  -0.0382 1 . 
1834 CD2 CD2 . LEU LEU A A 226 226 . 0.6102 1.0509 0.4874 -0.1008 0.0110  0.0111  1 . 
1835 N   N   . GLU GLU A A 227 227 . 0.6274 0.7959 0.4702 -0.1243 -0.0394 0.1104  1 . 
1836 CA  CA  . GLU GLU A A 227 227 . 0.7046 0.8038 0.5346 -0.1200 -0.0624 0.1301  1 . 
1837 C   C   . GLU GLU A A 227 227 . 0.7188 0.8485 0.5377 -0.1268 -0.0674 0.1491  1 . 
1838 O   O   . GLU GLU A A 227 227 . 0.6994 0.8751 0.5163 -0.1547 -0.0748 0.1812  1 . 
1839 CB  CB  . GLU GLU A A 227 227 . 0.7711 0.8235 0.5999 -0.1384 -0.0887 0.1582  1 . 
1840 CG  CG  . GLU GLU A A 227 227 . 0.9091 0.8743 0.7259 -0.1218 -0.1193 0.1649  1 . 
1841 CD  CD  . GLU GLU A A 227 227 . 1.1195 1.0295 0.9359 -0.1424 -0.1545 0.1927  1 . 
1842 OE1 OE1 . GLU GLU A A 227 227 . 1.2847 1.1165 1.0926 -0.1232 -0.1860 0.1905  1 . 
1843 OE2 OE2 . GLU GLU A A 227 227 . 1.2255 1.1743 1.0506 -0.1771 -0.1536 0.2154  1 . 
1844 N   N   . VAL VAL A A 228 228 . 0.7706 0.8848 0.5826 -0.1032 -0.0638 0.1321  1 . 
1845 CA  CA  . VAL VAL A A 228 228 . 0.7779 0.9315 0.5802 -0.1053 -0.0639 0.1433  1 . 
1846 C   C   . VAL VAL A A 228 228 . 0.7806 0.8752 0.5675 -0.0843 -0.0850 0.1488  1 . 
1847 O   O   . VAL VAL A A 228 228 . 0.6612 0.7285 0.4478 -0.0578 -0.0808 0.1225  1 . 
1848 CB  CB  . VAL VAL A A 228 228 . 0.6836 0.8990 0.4939 -0.0959 -0.0375 0.1107  1 . 
1849 CG1 CG1 . VAL VAL A A 228 228 . 0.6689 0.9272 0.4688 -0.0962 -0.0383 0.1206  1 . 
1850 CG2 CG2 . VAL VAL A A 228 228 . 0.6041 0.8820 0.4285 -0.1081 -0.0223 0.0981  1 . 
1851 N   N   . ARG ARG A A 229 229 . 0.8111 0.8937 0.5851 -0.0950 -0.1096 0.1836  1 . 
1852 CA  CA  . ARG ARG A A 229 229 . 0.8267 0.8490 0.5842 -0.0701 -0.1378 0.1879  1 . 
1853 C   C   . ARG ARG A A 229 229 . 0.8137 0.8567 0.5586 -0.0847 -0.1550 0.2244  1 . 
1854 O   O   . ARG ARG A A 229 229 . 0.7995 0.9079 0.5494 -0.1164 -0.1447 0.2487  1 . 
1855 CB  CB  . ARG ARG A A 229 229 . 0.8698 0.8025 0.6245 -0.0614 -0.1714 0.1925  1 . 
1856 CG  CG  . ARG ARG A A 229 229 . 0.9846 0.8960 0.7438 -0.1014 -0.1944 0.2335  1 . 
1857 CD  CD  . ARG ARG A A 229 229 . 1.2216 1.0415 0.9811 -0.0935 -0.2295 0.2320  1 . 
1858 NE  NE  . ARG ARG A A 229 229 . 1.4682 1.2305 1.2217 -0.1211 -0.2782 0.2786  1 . 
1859 CZ  CZ  . ARG ARG A A 229 229 . 1.6286 1.3274 1.3880 -0.1382 -0.3105 0.2926  1 . 
1860 NH1 NH1 . ARG ARG A A 229 229 . 1.7548 1.4008 1.5125 -0.1679 -0.3579 0.3366  1 . 
1861 NH2 NH2 . ARG ARG A A 229 229 . 1.6447 1.3356 1.4154 -0.1272 -0.2957 0.2613  1 . 
1862 N   N   . GLU GLU A A 230 230 . 0.9195 0.9145 0.6475 -0.0588 -0.1828 0.2278  1 . 
1863 CA  CA  . GLU GLU A A 230 230 . 1.0302 1.0394 0.7445 -0.0686 -0.2027 0.2636  1 . 
1864 C   C   . GLU GLU A A 230 230 . 1.2220 1.1766 0.9324 -0.1003 -0.2463 0.3168  1 . 
1865 O   O   . GLU GLU A A 230 230 . 1.2622 1.1494 0.9778 -0.1064 -0.2683 0.3200  1 . 
1866 CB  CB  . GLU GLU A A 230 230 . 1.1464 1.1296 0.8430 -0.0247 -0.2184 0.2449  1 . 
1867 CG  CG  . GLU GLU A A 230 230 . 1.2095 1.2703 0.9088 -0.0065 -0.1786 0.2087  1 . 
1868 CD  CD  . GLU GLU A A 230 230 . 1.2706 1.3945 0.9608 -0.0128 -0.1736 0.2265  1 . 
1869 OE1 OE1 . GLU GLU A A 230 230 . 1.3499 1.4483 1.0217 0.0124  -0.2002 0.2337  1 . 
1870 OE2 OE2 . GLU GLU A A 230 230 . 1.2491 1.4522 0.9502 -0.0391 -0.1447 0.2301  1 . 
# 
_atom_sites.entry_id                    UNNAMED 
_atom_sites.fract_transf_matrix[1][1]   0.009746 
_atom_sites.fract_transf_matrix[1][2]   0.000000 
_atom_sites.fract_transf_matrix[1][3]   0.000000 
_atom_sites.fract_transf_matrix[2][1]   0.000000 
_atom_sites.fract_transf_matrix[2][2]   0.009746 
_atom_sites.fract_transf_matrix[2][3]   0.000000 
_atom_sites.fract_transf_matrix[3][1]   0.000000 
_atom_sites.fract_transf_matrix[3][2]   0.000000 
_atom_sites.fract_transf_matrix[3][3]   0.020097 
_atom_sites.fract_transf_vector[1]      0.000000 
_atom_sites.fract_transf_vector[2]      0.000000 
_atom_sites.fract_transf_vector[3]      0.000000 
# 
_cell.length_a      102.611 
_cell.length_b      102.611 
_cell.length_c      49.758 
_cell.angle_alpha   90.000 
_cell.angle_beta    90.000 
_cell.angle_gamma   90.000 
_cell.entry_id      UNNAMED 
# 
_data_extraction.extraction_date   'Sun Jun 12 09:44:25 2022' 
# 
loop_
_database_2.database_id 
_database_2.database_code 
PDB   UNNAMED 
WWPDB UNNAMED 
# 
_database_PDB_remark.id     1 
_database_PDB_remark.text   
;
REMARK Date 2022-05-04 Time 12:23:55 BST +0100 (1651663435.95 s)                
REMARK PHENIX refinement                                                        
REMARK                                                                          
REMARK ****************** INPUT FILES AND LABELS ****************************** 
REMARK Reflections:                                                             
REMARK   file name      : /Users/cjh30/Documents/Crystallography/Czekster_lab_wo
REMARK   labels         : ['IMEAN,SIGIMEAN']                                    
REMARK R-free flags:                                                            
REMARK   file name      : /Users/cjh30/Documents/Crystallography/Czekster_lab_wo
REMARK   label          : FreeR_flag                                            
REMARK   test_flag_value: 0                                                     
REMARK Model file name(s):                                                      
REMARK   /Users/cjh30/Documents/Crystallography/Czekster_lab_work/Emmajay/CDPS24
REMARK                                                                          
REMARK ******************** REFINEMENT SUMMARY: QUICK FACTS ******************* 
REMARK Start: r_work = 0.2355 r_free = 0.2518 bonds = 0.008 angles = 0.982      
REMARK Final: r_work = 0.2239 r_free = 0.2416 bonds = 0.008 angles = 0.838      
REMARK ************************************************************************ 
REMARK                                                                          
REMARK ****************** REFINEMENT STATISTICS STEP BY STEP ****************** 
REMARK leading digit, like 1_, means number of macro-cycle                      
REMARK   0  : statistics at the very beginning when nothing is done yet         
REMARK   1 s: bulk solvent correction and/or (anisotropic) scaling              
REMARK   1 z: refinement of coordinates                                         
REMARK   1 p: refinement of ADPs (Atomic Displacement Parameters)               
REMARK   1 t: ordered solvent update (add / remove)                             
REMARK ------------------------------------------------------------------------ 
REMARK  stage       r-work r-free bonds angles b_min b_max b_ave n_water shift  
REMARK       0    : 0.5991 0.4792 0.008  0.98  30.0 127.5  62.9  54      0.000  
REMARK       1_bss: 0.2355 0.2518 0.008  0.98  30.0 127.5  62.9  54      0.000  
REMARK   1 ttarget: 0.2355 0.2518 0.008  0.98  30.0 127.5  62.9  54      0.000  
REMARK       1_nqh: 0.2356 0.2521 0.008  0.98  30.0 127.5  62.9  54      0.004  
REMARK    1_weight: 0.2356 0.2521 0.008  0.98  30.0 127.5  62.9  54      0.004  
REMARK    1_xyzrec: 0.2293 0.2634 0.009  0.90  30.0 127.5  62.9  54      0.086  
REMARK       1_adp: 0.2176 0.2616 0.009  0.90  32.5 142.9  64.6  54      0.086  
REMARK       2_bss: 0.2177 0.2627 0.009  0.90  32.5 142.9  64.6  54      0.086  
REMARK   2 ttarget: 0.2177 0.2627 0.009  0.90  32.5 142.9  64.6  54      0.086  
REMARK   2 datecdl: 0.2177 0.2627 0.009  0.92  32.5 142.9  64.6  54      0.086  
REMARK       2_nqh: 0.2177 0.2627 0.009  0.92  32.5 142.9  64.6  54      0.086  
REMARK   2 realsrl: 0.2239 0.2637 0.009  1.11  32.5 142.9  64.6  54      0.172  
REMARK    2_weight: 0.2239 0.2637 0.009  1.11  32.5 142.9  64.6  54      0.172  
REMARK    2_xyzrec: 0.2226 0.2672 0.010  1.01  32.5 142.9  64.6  54      0.199  
REMARK   2 ealsrl2: 0.2227 0.2679 0.010  1.01  32.5 142.9  64.6  54      0.199  
REMARK       2_adp: 0.2177 0.2682 0.010  1.01  30.9 180.8  65.2  54      0.199  
REMARK       3_bss: 0.2172 0.2668 0.010  1.01  30.9 180.8  65.2  54      0.199  
REMARK   3 ttarget: 0.2172 0.2668 0.010  1.01  30.9 180.8  65.2  54      0.199  
REMARK   3 datecdl: 0.2172 0.2668 0.010  1.02  30.9 180.8  65.2  54      0.199  
REMARK       3_nqh: 0.2172 0.2668 0.010  1.02  30.9 180.8  65.2  54      0.199  
REMARK       3_sol: 0.2216 0.2638 0.010  1.02  30.9 180.8  65.2  45       n/a   
REMARK   3 realsrl: 0.2238 0.2638 0.010  1.07  30.9 180.8  65.2  45       n/a   
REMARK    3_weight: 0.2238 0.2638 0.010  1.07  30.9 180.8  65.2  45       n/a   
REMARK    3_xyzrec: 0.2226 0.2600 0.009  0.87  30.9 180.8  65.2  45       n/a   
REMARK   3 ealsrl2: 0.2224 0.2592 0.009  0.87  30.9 180.8  65.2  45       n/a   
REMARK       3_adp: 0.2242 0.2503 0.009  0.87  32.7 177.5  64.7  45       n/a   
REMARK       4_bss: 0.2237 0.2471 0.009  0.87  32.7 177.5  64.7  45       n/a   
REMARK   4 ttarget: 0.2237 0.2471 0.009  0.87  32.7 177.5  64.7  45       n/a   
REMARK   4 datecdl: 0.2237 0.2471 0.009  0.88  32.7 177.5  64.7  45       n/a   
REMARK       4_nqh: 0.2237 0.2471 0.009  0.88  32.7 177.5  64.7  45       n/a   
REMARK       4_sol: 0.2240 0.2457 0.009  0.88  32.7 177.5  64.7  45       n/a   
REMARK   4 realsrl: 0.2243 0.2460 0.009  0.97  32.7 177.5  64.7  45       n/a   
REMARK    4_weight: 0.2243 0.2460 0.009  0.97  32.7 177.5  64.7  45       n/a   
REMARK    4_xyzrec: 0.2223 0.2445 0.008  0.83  32.7 177.5  64.7  45       n/a   
REMARK   4 ealsrl2: 0.2223 0.2445 0.008  0.83  32.7 177.5  64.7  45       n/a   
REMARK       4_adp: 0.2221 0.2447 0.008  0.83  33.6 174.8  64.6  45       n/a   
REMARK       5_bss: 0.2220 0.2437 0.008  0.83  32.9 174.1  63.9  45       n/a   
REMARK   5 ttarget: 0.2220 0.2437 0.008  0.83  32.9 174.1  63.9  45       n/a   
REMARK   5 datecdl: 0.2220 0.2437 0.008  0.83  32.9 174.1  63.9  45       n/a   
REMARK     5_setrh: 0.2220 0.2437 0.008  0.83  32.9 174.1  63.9  45       n/a   
REMARK       5_nqh: 0.2220 0.2438 0.008  0.83  32.9 174.1  63.9  45       n/a   
REMARK       5_sol: 0.2229 0.2431 0.008  0.83  32.9 174.1  63.9  42       n/a   
REMARK   5 realsrl: 0.2230 0.2439 0.008  0.96  32.9 174.1  63.9  42       n/a   
REMARK    5_weight: 0.2230 0.2439 0.008  0.96  32.9 174.1  63.9  42       n/a   
REMARK    5_xyzrec: 0.2225 0.2430 0.008  0.84  32.9 174.1  63.9  42       n/a   
REMARK   5 ealsrl2: 0.2225 0.2429 0.008  0.84  32.9 174.1  63.9  42       n/a   
REMARK       5_adp: 0.2232 0.2411 0.008  0.84  33.3 174.7  64.0  42       n/a   
REMARK         end: 0.2239 0.2416 0.008  0.84  32.8 174.1  63.4  39       n/a   
REMARK ------------------------------------------------------------------------ 
REMARK MODEL CONTENT.                                                           
REMARK  ELEMENT        ATOM RECORD COUNT   OCCUPANCY SUM                        
REMARK        C                     1219         1214.00                        
REMARK        S                        3            3.00                        
REMARK        O                      375          375.00                        
REMARK        N                      312          309.00                        
REMARK    TOTAL                     1909         1901.00                        
REMARK -----------------------------------------------------------------------  
REMARK r_free_flags.md5.hexdigest 83ec1c107061ce4db14cb0d3269dd148              
REMARK                                                                          
REMARK IF THIS FILE IS FOR PDB DEPOSITION: REMOVE ALL FROM THIS LINE UP.        
REMARK   3                                                                      
REMARK   3 REFINEMENT.                                                          
REMARK   3   PROGRAM     : PHENIX (1.14_3260: ???)                              
REMARK   3   AUTHORS     : Adams,Afonine,Bunkoczi,Burnley,Chen,Dar,Davis,       
REMARK   3               : Draizen,Echols,Gildea,Gros,Grosse-Kunstleve,Headd,   
REMARK   3               : Hintze,Hung,Ioerger,Liebschner,McCoy,McKee,Moriarty, 
REMARK   3               : Oeffner,Poon,Read,Richardson,Richardson,Sacchettini, 
REMARK   3               : Sauter,Sobolev,Storoni,Terwilliger,Williams,Zwart    
REMARK   3                                                                      
REMARK   3  X-RAY DATA.                                                         
REMARK   3                                                                      
REMARK   3  REFINEMENT TARGET : ML                                              
REMARK   3                                                                      
REMARK   3  DATA USED IN REFINEMENT.                                            
REMARK   3   RESOLUTION RANGE HIGH (ANGSTROMS) : 1.900                          
REMARK   3   RESOLUTION RANGE LOW  (ANGSTROMS) : 51.306                         
REMARK   3   MIN(FOBS/SIGMA_FOBS)              : 1.35                           
REMARK   3   COMPLETENESS FOR RANGE        (%) : 99.86                          
REMARK   3   NUMBER OF REFLECTIONS             : 21464                          
REMARK   3   NUMBER OF REFLECTIONS (NON-ANOMALOUS) : 21464                      
REMARK   3                                                                      
REMARK   3  FIT TO DATA USED IN REFINEMENT.                                     
REMARK   3   R VALUE     (WORKING + TEST SET) : 0.2248                          
REMARK   3   R VALUE            (WORKING SET) : 0.2239                          
REMARK   3   FREE R VALUE                     : 0.2416                          
REMARK   3   FREE R VALUE TEST SET SIZE   (%) : 4.97                            
REMARK   3   FREE R VALUE TEST SET COUNT      : 1067                            
REMARK   3                                                                      
REMARK   3  FIT TO DATA USED IN REFINEMENT (IN BINS).                           
REMARK   3   BIN  RESOLUTION RANGE  COMPL.    NWORK NFREE   RWORK  RFREE  CCWOR 
REMARK   3     1 51.3242 -  3.8002    1.00     2708   154  0.2017 0.2082   0.91 
REMARK   3     2  3.8002 -  3.0165    1.00     2617   111  0.2256 0.2564   0.89 
REMARK   3     3  3.0165 -  2.6352    1.00     2536   142  0.2527 0.2710   0.86 
REMARK   3     4  2.6352 -  2.3942    1.00     2545   122  0.2476 0.2822   0.87 
REMARK   3     5  2.3942 -  2.2226    1.00     2521   138  0.2429 0.2954   0.88 
REMARK   3     6  2.2226 -  2.0916    1.00     2498   132  0.2484 0.2765   0.87 
REMARK   3     7  2.0916 -  1.9868    1.00     2472   141  0.2711 0.2725   0.86 
REMARK   3     8  1.9868 -  1.9003    1.00     2500   127  0.3068 0.3591   0.84 
REMARK   3                                                                      
REMARK   3  BULK SOLVENT MODELLING.                                             
REMARK   3   METHOD USED        : FLAT BULK SOLVENT MODEL                       
REMARK   3   SOLVENT RADIUS     : 1.11                                          
REMARK   3   SHRINKAGE RADIUS   : 0.90                                          
REMARK   3   GRID STEP FACTOR   : 4.00                                          
REMARK   3                                                                      
REMARK   3  ERROR ESTIMATES.                                                    
REMARK   3   COORDINATE ERROR (MAXIMUM-LIKELIHOOD BASED)     : 0.25             
REMARK   3   PHASE ERROR (DEGREES, MAXIMUM-LIKELIHOOD BASED) : 29.38            
REMARK   3                                                                      
REMARK   3  STRUCTURE FACTORS CALCULATION ALGORITHM : FFT                       
REMARK   3                                                                      
REMARK   3                                                                      
REMARK   3  GEOMETRY RESTRAINTS LIBRARY: None                                   
REMARK   3  DEVIATIONS FROM IDEAL VALUES.                                       
REMARK   3    BOND      :  0.008   0.060   1911                                 
REMARK   3    ANGLE     :  0.838  10.410   2572                                 
REMARK   3    CHIRALITY :  0.056   0.184    278                                 
REMARK   3    PLANARITY :  0.005   0.030    320                                 
REMARK   3    DIHEDRAL  :  5.201 179.701   1629                                 
REMARK   3    MIN NONBONDED DISTANCE : 2.133                                    
REMARK   3  REMARK   3                                                          
REMARK   3  MOLPROBITY STATISTICS.                                              
REMARK   3    ALL-ATOM CLASHSCORE : 7.42                                        
REMARK   3    RAMACHANDRAN PLOT:                                                
REMARK   3      OUTLIERS : 0.00  %                                              
REMARK   3      ALLOWED  : 1.38  %                                              
REMARK   3      FAVORED  : 98.62 %                                              
REMARK   3    ROTAMER OUTLIERS : 0.49 %                                         
REMARK   3    CBETA DEVIATIONS : 0                                              
REMARK   3    PEPTIDE PLANE:                                                    
REMARK   3      CIS-PROLINE     : 0.0                                           
REMARK   3      CIS-GENERAL     : 0.0                                           
REMARK   3      TWISTED PROLINE : 0.0                                           
REMARK   3      TWISTED GENERAL : 0.46511627907                                 
REMARK   3                                                                      
REMARK   3                  min    max   mean <Bi,j>   iso aniso                
REMARK   3     Overall:   32.76 174.08  63.42   5.77  1909  1870                
REMARK   3     Protein:   32.76 174.08  63.53   5.77  1870  1870                
REMARK   3     Water:     39.56  75.90  58.34    N/A    39     0                
REMARK   3     Chain  A:  32.76 174.08  63.53    N/A  1870  1870                
REMARK   3     Chain  S:  39.56  75.90  58.34    N/A    39     0                
REMARK   3     Histogram:                                                       
REMARK   3         Values      Number of atoms                                  
REMARK   3      32.76 - 46.89       334                                         
REMARK   3      46.89 - 61.02       775                                         
REMARK   3      61.02 - 75.16       367                                         
REMARK   3      75.16 - 89.29       215                                         
REMARK   3      89.29 - 103.42      120                                         
REMARK   3     103.42 - 117.55       62                                         
REMARK   3     117.55 - 131.68       20                                         
REMARK   3     131.68 - 145.82        7                                         
REMARK   3     145.82 - 159.95        2                                         
REMARK   3     159.95 - 174.08        7                                         
REMARK   3                                                                      
REMARK   3                                                                      
REMARK   3  TLS DETAILS.                                                        
REMARK   3   NUMBER OF TLS GROUPS: 7                                            
REMARK   3   ORIGIN: CENTER OF MASS                                             
REMARK   3   TLS GROUP : 1                                                      
REMARK   3    SELECTION: chain 'A' and (resid 1 through 58 )                    
REMARK   3    ORIGIN FOR THE GROUP (A):  23.3575  57.7914   3.7400              
REMARK   3    T TENSOR                                                          
REMARK   3      T11:   0.4635 T22:   0.6113                                     
REMARK   3      T33:   0.2476 T12:   0.0385                                     
REMARK   3      T13:  -0.0551 T23:   0.0002                                     
REMARK   3    L TENSOR                                                          
REMARK   3      L11:   7.8425 L22:   3.5305                                     
REMARK   3      L33:   3.8348 L12:  -0.8018                                     
REMARK   3      L13:  -0.3841 L23:   0.3337                                     
REMARK   3    S TENSOR                                                          
REMARK   3      S11:   0.1732 S12:   1.0777 S13:  -0.0865                       
REMARK   3      S21:  -0.4185 S22:  -0.2324 S23:  -0.0040                       
REMARK   3      S31:   0.0784 S32:   0.8024 S33:   0.0309                       
REMARK   3   TLS GROUP : 2                                                      
REMARK   3    SELECTION: chain 'A' and (resid 59 through 74 )                   
REMARK   3    ORIGIN FOR THE GROUP (A):  13.8204  51.5590  27.7463              
REMARK   3    T TENSOR                                                          
REMARK   3      T11:   0.8961 T22:   0.6690                                     
REMARK   3      T33:   0.5162 T12:  -0.1532                                     
REMARK   3      T13:   0.1329 T23:   0.0029                                     
REMARK   3    L TENSOR                                                          
REMARK   3      L11:   4.3500 L22:   7.1536                                     
REMARK   3      L33:   0.0105 L12:   5.3096                                     
REMARK   3      L13:  -0.1091 L23:  -0.1592                                     
REMARK   3    S TENSOR                                                          
REMARK   3      S11:  -0.0929 S12:  -0.5726 S13:   0.1516                       
REMARK   3      S21:  -0.3943 S22:   0.6460 S23:  -0.2438                       
REMARK   3      S31:  -1.6602 S32:   1.0169 S33:  -0.4308                       
REMARK   3   TLS GROUP : 3                                                      
REMARK   3    SELECTION: chain 'A' and (resid 75 through 117 )                  
REMARK   3    ORIGIN FOR THE GROUP (A):  11.6636  50.1242   9.7310              
REMARK   3    T TENSOR                                                          
REMARK   3      T11:   0.4211 T22:   0.4079                                     
REMARK   3      T33:   0.5463 T12:  -0.0498                                     
REMARK   3      T13:  -0.0891 T23:  -0.0187                                     
REMARK   3    L TENSOR                                                          
REMARK   3      L11:   3.8941 L22:   2.2463                                     
REMARK   3      L33:   4.4896 L12:  -0.5899                                     
REMARK   3      L13:   2.5447 L23:  -1.0855                                     
REMARK   3    S TENSOR                                                          
REMARK   3      S11:   0.3999 S12:   0.3866 S13:  -0.3678                       
REMARK   3      S21:  -0.0768 S22:  -0.0483 S23:   0.3042                       
REMARK   3      S31:   0.5280 S32:  -0.0737 S33:  -0.3499                       
REMARK   3   TLS GROUP : 4                                                      
REMARK   3    SELECTION: chain 'A' and (resid 118 through 134 )                 
REMARK   3    ORIGIN FOR THE GROUP (A):  30.2276  47.8367  28.4363              
REMARK   3    T TENSOR                                                          
REMARK   3      T11:   0.6065 T22:   0.4905                                     
REMARK   3      T33:   0.4914 T12:   0.0029                                     
REMARK   3      T13:  -0.1002 T23:   0.0898                                     
REMARK   3    L TENSOR                                                          
REMARK   3      L11:   8.6742 L22:   2.6766                                     
REMARK   3      L33:   1.9063 L12:   3.7510                                     
REMARK   3      L13:   2.3072 L23:   1.2500                                     
REMARK   3    S TENSOR                                                          
REMARK   3      S11:   0.6049 S12:  -1.2545 S13:  -0.8972                       
REMARK   3      S21:   0.5820 S22:  -0.2348 S23:   0.0668                       
REMARK   3      S31:   1.0235 S32:  -0.0831 S33:  -0.4887                       
REMARK   3   TLS GROUP : 5                                                      
REMARK   3    SELECTION: chain 'A' and (resid 135 through 157 )                 
REMARK   3    ORIGIN FOR THE GROUP (A):  24.7613  66.1770  30.0741              
REMARK   3    T TENSOR                                                          
REMARK   3      T11:   0.6248 T22:   0.6579                                     
REMARK   3      T33:   0.8227 T12:   0.0018                                     
REMARK   3      T13:   0.1097 T23:  -0.1510                                     
REMARK   3    L TENSOR                                                          
REMARK   3      L11:   3.8293 L22:   4.4005                                     
REMARK   3      L33:   2.0081 L12:  -3.5838                                     
REMARK   3      L13:  -2.1018 L23:   1.5367                                     
REMARK   3    S TENSOR                                                          
REMARK   3      S11:   0.1937 S12:   0.0930 S13:   1.3142                       
REMARK   3      S21:  -0.0238 S22:  -0.0613 S23:   0.2981                       
REMARK   3      S31:  -0.5141 S32:  -0.0884 S33:   0.0644                       
REMARK   3   TLS GROUP : 6                                                      
REMARK   3    SELECTION: chain 'A' and (resid 158 through 176 )                 
REMARK   3    ORIGIN FOR THE GROUP (A):  23.6412  56.5404  27.5140              
REMARK   3    T TENSOR                                                          
REMARK   3      T11:   0.5439 T22:   0.5670                                     
REMARK   3      T33:   0.5271 T12:  -0.0236                                     
REMARK   3      T13:  -0.0094 T23:  -0.0648                                     
REMARK   3    L TENSOR                                                          
REMARK   3      L11:   3.8442 L22:   6.4020                                     
REMARK   3      L33:   5.3004 L12:  -4.8150                                     
REMARK   3      L13:  -4.3003 L23:   5.7619                                     
REMARK   3    S TENSOR                                                          
REMARK   3      S11:  -0.3899 S12:  -0.5480 S13:  -0.4014                       
REMARK   3      S21:   0.0046 S22:  -0.1282 S23:   1.2223                       
REMARK   3      S31:   0.2766 S32:  -0.2788 S33:   0.4980                       
REMARK   3   TLS GROUP : 7                                                      
REMARK   3    SELECTION: chain 'A' and (resid 177 through 230 )                 
REMARK   3    ORIGIN FOR THE GROUP (A):  31.6712  55.8171  13.8829              
REMARK   3    T TENSOR                                                          
REMARK   3      T11:   0.4362 T22:   0.4402                                     
REMARK   3      T33:   0.3598 T12:  -0.0095                                     
REMARK   3      T13:   0.0005 T23:  -0.0443                                     
REMARK   3    L TENSOR                                                          
REMARK   3      L11:   7.3252 L22:  -0.0497                                     
REMARK   3      L33:   6.9543 L12:  -0.7756                                     
REMARK   3      L13:   4.6610 L23:   0.0241                                     
REMARK   3    S TENSOR                                                          
REMARK   3      S11:  -0.0915 S12:   0.7473 S13:  -0.2823                       
REMARK   3      S21:  -0.0625 S22:   0.2211 S23:  -0.0810                       
REMARK   3      S31:   0.0809 S32:   0.4234 S33:  -0.1730                       
REMARK   3                                                                      
;
# 
_diffrn_radiation.diffrn_id                        1 
_diffrn_radiation.wavelength_id                    ? 
_diffrn_radiation.pdbx_monochromatic_or_laue_m_l   ? 
_diffrn_radiation.monochromator                    ? 
_diffrn_radiation.pdbx_diffrn_protocol             ? 
_diffrn_radiation.pdbx_scattering_type             ? 
# 
_entity_poly.entity_id                  1 
_entity_poly.pdbx_seq_one_letter_code   
;MELHQIRGCHKNDIELKKYNIGVAISLGNKWFSIDNIEKLVKWSLLHTKEYVIIYIADSI
HGINLSVRNKLSDSHAEEVAIRYGRNLFIKIKERVSLSFSQDEQAKIIYATWSDIADSKY
KEKVKYLYNLYDKNINFKNYIENFVKEWVSKEKRTFNNNEINKFGRYILEELPELMVQVK
ARGVLFEAYVYPYKTRITEFVGLLQKGEIFPEIKTNILDNHPKIFLEVRE
;
_entity_poly.pdbx_strand_id             A 
_entity_poly.type                       'polypeptide(L)' 
_entity_poly.pdbx_target_identifier     ? 
# 
_entry.id   UNNAMED 
# 
_exptl.crystals_number   1 
_exptl.entry_id          UNNAMED 
_exptl.method            'X-RAY DIFFRACTION' 
# 
loop_
_pdbx_refine_tls.pdbx_refine_id 
_pdbx_refine_tls.id 
_pdbx_refine_tls.details 
_pdbx_refine_tls.method 
_pdbx_refine_tls.origin_x 
_pdbx_refine_tls.origin_y 
_pdbx_refine_tls.origin_z 
_pdbx_refine_tls.T[1][1] 
_pdbx_refine_tls.T[2][2] 
_pdbx_refine_tls.T[3][3] 
_pdbx_refine_tls.T[1][2] 
_pdbx_refine_tls.T[1][3] 
_pdbx_refine_tls.T[2][3] 
_pdbx_refine_tls.L[1][1] 
_pdbx_refine_tls.L[2][2] 
_pdbx_refine_tls.L[3][3] 
_pdbx_refine_tls.L[1][2] 
_pdbx_refine_tls.L[1][3] 
_pdbx_refine_tls.L[2][3] 
_pdbx_refine_tls.S[1][1] 
_pdbx_refine_tls.S[2][2] 
_pdbx_refine_tls.S[3][3] 
_pdbx_refine_tls.S[1][2] 
_pdbx_refine_tls.S[1][3] 
_pdbx_refine_tls.S[2][3] 
_pdbx_refine_tls.S[2][1] 
_pdbx_refine_tls.S[3][1] 
_pdbx_refine_tls.S[3][2] 
'X-RAY DIFFRACTION' 1 ? refined 23.3575 57.7914 3.7400  0.4635 0.6113 0.2476 0.0385  -0.0551 
0.0002  7.8425 3.5305  3.8348 -0.8018 -0.3841 0.3337  0.1732  -0.2324 0.0309  1.0777  -0.0865 
-0.0040 -0.4185 0.0784  0.8024  
'X-RAY DIFFRACTION' 2 ? refined 13.8204 51.5590 27.7463 0.8961 0.6690 0.5162 -0.1532 0.1329  
0.0029  4.3500 7.1536  0.0105 5.3096  -0.1091 -0.1592 -0.0929 0.6460  -0.4308 -0.5726 0.1516  
-0.2438 -0.3943 -1.6602 1.0169  
'X-RAY DIFFRACTION' 3 ? refined 11.6636 50.1242 9.7310  0.4211 0.4079 0.5463 -0.0498 -0.0891 
-0.0187 3.8941 2.2463  4.4896 -0.5899 2.5447  -1.0855 0.3999  -0.0483 -0.3499 0.3866  -0.3678 
0.3042  -0.0768 0.5280  -0.0737 
'X-RAY DIFFRACTION' 4 ? refined 30.2276 47.8367 28.4363 0.6065 0.4905 0.4914 0.0029  -0.1002 
0.0898  8.6742 2.6766  1.9063 3.7510  2.3072  1.2500  0.6049  -0.2348 -0.4887 -1.2545 -0.8972 
0.0668  0.5820  1.0235  -0.0831 
'X-RAY DIFFRACTION' 5 ? refined 24.7613 66.1770 30.0741 0.6248 0.6579 0.8227 0.0018  0.1097  
-0.1510 3.8293 4.4005  2.0081 -3.5838 -2.1018 1.5367  0.1937  -0.0613 0.0644  0.0930  1.3142  
0.2981  -0.0238 -0.5141 -0.0884 
'X-RAY DIFFRACTION' 6 ? refined 23.6412 56.5404 27.5140 0.5439 0.5670 0.5271 -0.0236 -0.0094 
-0.0648 3.8442 6.4020  5.3004 -4.8150 -4.3003 5.7619  -0.3899 -0.1282 0.4980  -0.5480 -0.4014 
1.2223  0.0046  0.2766  -0.2788 
'X-RAY DIFFRACTION' 7 ? refined 31.6712 55.8171 13.8829 0.4362 0.4402 0.3598 -0.0095 0.0005  
-0.0443 7.3252 -0.0497 6.9543 -0.7756 4.6610  0.0241  -0.0915 0.2211  -0.1730 0.7473  -0.2823 
-0.0810 -0.0625 0.0809  0.4234  
# 
loop_
_pdbx_refine_tls_group.pdbx_refine_id 
_pdbx_refine_tls_group.id 
_pdbx_refine_tls_group.refine_tls_id 
_pdbx_refine_tls_group.beg_auth_asym_id 
_pdbx_refine_tls_group.beg_auth_seq_id 
_pdbx_refine_tls_group.end_auth_asym_id 
_pdbx_refine_tls_group.end_auth_seq_id 
_pdbx_refine_tls_group.selection_details 
'X-RAY DIFFRACTION' 1 1 A 1   A 58  
;chain 'A' and (resid 1 through 58 )
;
'X-RAY DIFFRACTION' 2 2 A 59  A 74  
;chain 'A' and (resid 59 through 74 )
;
'X-RAY DIFFRACTION' 3 3 A 75  A 117 
;chain 'A' and (resid 75 through 117 )
;
'X-RAY DIFFRACTION' 4 4 A 118 A 134 
;chain 'A' and (resid 118 through 134 )
;
'X-RAY DIFFRACTION' 5 5 A 135 A 157 
;chain 'A' and (resid 135 through 157 )
;
'X-RAY DIFFRACTION' 6 6 A 158 A 176 
;chain 'A' and (resid 158 through 176 )
;
'X-RAY DIFFRACTION' 7 7 A 177 A 230 
;chain 'A' and (resid 177 through 230 )
;
# 
_refine.entry_id                                 UNNAMED 
_refine.pdbx_refine_id                           'X-RAY DIFFRACTION' 
_refine.ls_d_res_high                            1.9000 
_refine.ls_d_res_low                             51.3060 
_refine.pdbx_ls_sigma_F                          1.350 
_refine.pdbx_data_cutoff_high_absF               ? 
_refine.pdbx_data_cutoff_low_absF                ? 
_refine.ls_percent_reflns_obs                    99.8600 
_refine.ls_number_reflns_obs                     21464 
_refine.ls_number_reflns_all                     ? 
_refine.pdbx_ls_cross_valid_method               THROUGHOUT 
_refine.ls_matrix_type                           ? 
_refine.pdbx_R_Free_selection_details            ? 
_refine.details                                  ? 
_refine.ls_R_factor_all                          ? 
_refine.ls_R_factor_obs                          0.2248 
_refine.ls_R_factor_R_work                       0.2239 
_refine.ls_wR_factor_R_work                      ? 
_refine.ls_R_factor_R_free                       0.2416 
_refine.ls_wR_factor_R_free                      ? 
_refine.ls_percent_reflns_R_free                 4.9700 
_refine.ls_number_reflns_R_free                  1067 
_refine.ls_number_reflns_R_work                  20397 
_refine.ls_R_factor_R_free_error                 ? 
_refine.B_iso_mean                               63.4065 
_refine.solvent_model_param_bsol                 ? 
_refine.solvent_model_param_ksol                 ? 
_refine.pdbx_isotropic_thermal_model             ? 
_refine.aniso_B[1][1]                            ? 
_refine.aniso_B[2][2]                            ? 
_refine.aniso_B[3][3]                            ? 
_refine.aniso_B[1][2]                            ? 
_refine.aniso_B[1][3]                            ? 
_refine.aniso_B[2][3]                            ? 
_refine.correlation_coeff_Fo_to_Fc               ? 
_refine.correlation_coeff_Fo_to_Fc_free          ? 
_refine.overall_SU_R_Cruickshank_DPI             ? 
_refine.pdbx_overall_SU_R_free_Cruickshank_DPI   ? 
_refine.pdbx_overall_SU_R_Blow_DPI               ? 
_refine.pdbx_overall_SU_R_free_Blow_DPI          ? 
_refine.overall_SU_R_free                        ? 
_refine.pdbx_overall_ESU_R                       ? 
_refine.pdbx_overall_ESU_R_Free                  ? 
_refine.overall_SU_ML                            0.2500 
_refine.overall_SU_B                             ? 
_refine.solvent_model_details                    'FLAT BULK SOLVENT MODEL' 
_refine.pdbx_solvent_vdw_probe_radii             1.1100 
_refine.pdbx_solvent_ion_probe_radii             ? 
_refine.pdbx_solvent_shrinkage_radii             0.9000 
_refine.ls_number_parameters                     ? 
_refine.ls_number_restraints                     ? 
_refine.pdbx_starting_model                      ? 
_refine.pdbx_method_to_determine_struct          ? 
_refine.pdbx_stereochemistry_target_values       ML 
_refine.pdbx_stereochem_target_val_spec_case     ? 
_refine.overall_FOM_work_R_set                   ? 
_refine.B_iso_max                                174.080 
_refine.B_iso_min                                30.000 
_refine.pdbx_overall_phase_error                 29.3800 
_refine.occupancy_max                            ? 
_refine.occupancy_min                            ? 
# 
_refine_hist.cycle_id                     final 
_refine_hist.pdbx_refine_id               'X-RAY DIFFRACTION' 
_refine_hist.d_res_high                   1.90 
_refine_hist.d_res_low                    51.31 
_refine_hist.pdbx_number_atoms_ligand     0 
_refine_hist.number_atoms_solvent         40 
_refine_hist.number_atoms_total           1910 
_refine_hist.pdbx_number_residues_total   221 
_refine_hist.pdbx_B_iso_mean_solvent      57.63 
# 
loop_
_refine_ls_shell.d_res_high 
_refine_ls_shell.d_res_low 
_refine_ls_shell.pdbx_total_number_of_bins_used 
_refine_ls_shell.percent_reflns_obs 
_refine_ls_shell.number_reflns_R_work 
_refine_ls_shell.R_factor_all 
_refine_ls_shell.R_factor_R_work 
_refine_ls_shell.R_factor_R_free 
_refine_ls_shell.percent_reflns_R_free 
_refine_ls_shell.number_reflns_R_free 
_refine_ls_shell.R_factor_R_free_error 
_refine_ls_shell.number_reflns_all 
_refine_ls_shell.number_reflns_obs 
_refine_ls_shell.pdbx_refine_id 
1.9003 1.9868  8 100.0000 2500 ? 0.3068 0.3591 ? 127 0.0000 2627 ? 'X-RAY DIFFRACTION' 
1.9868 2.0916  8 100.0000 2472 ? 0.2711 0.2725 ? 141 0.0000 2613 ? 'X-RAY DIFFRACTION' 
2.0916 2.2226  8 100.0000 2498 ? 0.2484 0.2765 ? 132 0.0000 2630 ? 'X-RAY DIFFRACTION' 
2.2226 2.3942  8 100.0000 2521 ? 0.2429 0.2954 ? 138 0.0000 2659 ? 'X-RAY DIFFRACTION' 
2.3942 2.6352  8 100.0000 2545 ? 0.2476 0.2822 ? 122 0.0000 2667 ? 'X-RAY DIFFRACTION' 
2.6352 3.0165  8 100.0000 2536 ? 0.2527 0.2710 ? 142 0.0000 2678 ? 'X-RAY DIFFRACTION' 
3.0165 3.8002  8 100.0000 2617 ? 0.2256 0.2564 ? 111 0.0000 2728 ? 'X-RAY DIFFRACTION' 
3.8002 51.3242 8 100.0000 2708 ? 0.2017 0.2082 ? 154 0.0000 2862 ? 'X-RAY DIFFRACTION' 
# 
_reflns.entry_id                     UNNAMED 
_reflns.pdbx_diffrn_id               1 
_reflns.pdbx_ordinal                 1 
_reflns.observed_criterion_sigma_I   ? 
_reflns.observed_criterion_sigma_F   ? 
_reflns.d_resolution_low             ? 
_reflns.d_resolution_high            ? 
_reflns.number_obs                   ? 
_reflns.number_all                   ? 
_reflns.percent_possible_obs         ? 
_reflns.pdbx_Rmerge_I_obs            ? 
_reflns.pdbx_Rsym_value              ? 
_reflns.pdbx_netI_over_sigmaI        ? 
_reflns.B_iso_Wilson_estimate        ? 
_reflns.pdbx_redundancy              ? 
_reflns.pdbx_Rrim_I_all              ? 
_reflns.pdbx_Rpim_I_all              ? 
_reflns.pdbx_CC_half                 ? 
_reflns.pdbx_netI_over_av_sigmaI     ? 
_reflns.pdbx_number_measured_all     ? 
_reflns.pdbx_scaling_rejects         ? 
_reflns.pdbx_chi_squared             ? 
_reflns.Rmerge_F_all                 ? 
_reflns.Rmerge_F_obs                 ? 
_reflns.observed_criterion_F_max     ? 
_reflns.observed_criterion_F_min     ? 
_reflns.observed_criterion_I_max     ? 
_reflns.observed_criterion_I_min     ? 
_reflns.pdbx_d_res_high_opt          ? 
_reflns.pdbx_d_res_low_opt           ? 
_reflns.details                      ? 
# 
loop_
_software.pdbx_ordinal 
_software.name 
_software.version 
_software.date 
_software.type 
_software.contact_author 
_software.contact_author_email 
_software.classification 
_software.location 
_software.language 
1 xia2        ?         ?               program 'Graeme Winter ' ?                        
'data scaling'    http://www.ccp4.ac.uk/html/xia2.html      ?   
2 PHENIX      1.14_3260 ?               package 'Paul D. Adams'  PDAdams@lbl.gov          
refinement        http://www.phenix-online.org/             C++ 
3 PDB_EXTRACT 3.27      'Oct. 31, 2020' package PDB              deposit@deposit.rcsb.org 
'data extraction' http://sw-tools.pdb.org/apps/PDB_EXTRACT/ C++ 
# 
_symmetry.space_group_name_H-M   'P 42 21 2' 
_symmetry.entry_id               UNNAMED 
# 
