# Supplementary material for: Active site remodelling of a cyclodipeptide synthase redefines substrate scope
Source: Commun Chem. 2022 Aug 25;5:101. doi: 10.1038/s42004-022-00715-2 (PMC7613923; doi:10.1038/s42004-022-00715-2)
Supplement: Supplementary file 9 — Supplementary Data 6 [file 42004_2022_715_MOESM9_ESM.cif]

data_UNNAMED
# 
loop_
_atom_site.group_PDB 
_atom_site.id 
_atom_site.auth_atom_id 
_atom_site.label_atom_id 
_atom_site.label_alt_id 
_atom_site.auth_comp_id 
_atom_site.label_comp_id 
_atom_site.pdbx_auth_comp_id 
_atom_site.auth_asym_id 
_atom_site.label_asym_id 
_atom_site.auth_seq_id 
_atom_site.label_seq_id 
_atom_site.pdbx_PDB_ins_code 
_atom_site.Cartn_x 
_atom_site.Cartn_y 
_atom_site.Cartn_z 
_atom_site.occupancy 
_atom_site.B_iso_or_equiv 
_atom_site.pdbx_PDB_model_num 
_atom_site.label_entity_id 
_atom_site.type_symbol 
_atom_site.pdbx_formal_charge 
ATOM   1    N   N   . MET MET MET A A 1   1   . 20.979 65.786 -2.167  1.00 98.21  1 . N ? 
ATOM   2    CA  CA  . MET MET MET A A 1   1   . 21.338 64.745 -1.212  1.00 93.40  1 . C ? 
ATOM   3    C   C   . MET MET MET A A 1   1   . 22.591 64.015 -1.671  1.00 90.75  1 . C ? 
ATOM   4    O   O   . MET MET MET A A 1   1   . 22.502 63.124 -2.506  1.00 89.61  1 . O ? 
ATOM   5    CB  CB  . MET MET MET A A 1   1   . 20.183 63.757 -1.047  1.00 90.74  1 . C ? 
ATOM   6    CG  CG  . MET MET MET A A 1   1   . 20.340 62.767 0.095   1.00 93.66  1 . C ? 
ATOM   7    SD  SD  . MET MET MET A A 1   1   . 19.950 63.421 1.735   1.00 99.92  1 . S ? 
ATOM   8    CE  CE  . MET MET MET A A 1   1   . 18.488 64.405 1.429   1.00 99.42  1 . C ? 
ATOM   9    N   N   . GLU GLU GLU A A 2   2   . 23.753 64.384 -1.130  1.00 90.35  1 . N ? 
ATOM   10   CA  CA  . GLU GLU GLU A A 2   2   . 25.011 63.767 -1.536  1.00 89.33  1 . C ? 
ATOM   11   C   C   . GLU GLU GLU A A 2   2   . 25.989 63.804 -0.363  1.00 80.43  1 . C ? 
ATOM   12   O   O   . GLU GLU GLU A A 2   2   . 25.759 64.460 0.658   1.00 76.67  1 . O ? 
ATOM   13   CB  CB  . GLU GLU GLU A A 2   2   . 25.590 64.445 -2.803  1.00 93.49  1 . C ? 
ATOM   14   CG  CG  . GLU GLU GLU A A 2   2   . 26.857 63.796 -3.443  1.00 98.16  1 . C ? 
ATOM   15   CD  CD  . GLU GLU GLU A A 2   2   . 26.621 62.419 -4.076  1.00 98.68  1 . C ? 
ATOM   16   OE1 OE1 . GLU GLU GLU A A 2   2   . 25.503 62.161 -4.568  1.00 97.03  1 . O ? 
ATOM   17   OE2 OE2 . GLU GLU GLU A A 2   2   . 27.564 61.593 -4.095  1.00 99.36  1 . O ? 
ATOM   18   N   N   . LEU LEU LEU A A 3   3   . 27.097 63.093 -0.547  1.00 79.87  1 . N ? 
ATOM   19   CA  CA  . LEU LEU LEU A A 3   3   . 28.045 62.757 0.503   1.00 84.80  1 . C ? 
ATOM   20   C   C   . LEU LEU LEU A A 3   3   . 29.045 63.889 0.720   1.00 92.20  1 . C ? 
ATOM   21   O   O   . LEU LEU LEU A A 3   3   . 29.776 64.265 -0.205  1.00 97.46  1 . O ? 
ATOM   22   CB  CB  . LEU LEU LEU A A 3   3   . 28.760 61.468 0.102   1.00 86.83  1 . C ? 
ATOM   23   CG  CG  . LEU LEU LEU A A 3   3   . 30.041 61.010 0.790   1.00 85.64  1 . C ? 
ATOM   24   CD1 CD1 . LEU LEU LEU A A 3   3   . 29.732 60.481 2.183   1.00 77.31  1 . C ? 
ATOM   25   CD2 CD2 . LEU LEU LEU A A 3   3   . 30.722 59.952 -0.073  1.00 85.78  1 . C ? 
ATOM   26   N   N   . HIS HIS HIS A A 4   4   . 29.095 64.414 1.942   1.00 90.85  1 . N ? 
ATOM   27   CA  CA  . HIS HIS HIS A A 4   4   . 30.087 65.425 2.309   1.00 99.70  1 . C ? 
ATOM   28   C   C   . HIS HIS HIS A A 4   4   . 31.407 64.775 2.718   1.00 103.04 1 . C ? 
ATOM   29   O   O   . HIS HIS HIS A A 4   4   . 32.412 64.880 2.008   1.00 109.03 1 . O ? 
ATOM   30   CB  CB  . HIS HIS HIS A A 4   4   . 29.577 66.309 3.449   1.00 105.29 1 . C ? 
ATOM   31   CG  CG  . HIS HIS HIS A A 4   4   . 28.406 67.172 3.082   1.00 114.26 1 . C ? 
ATOM   32   ND1 ND1 . HIS HIS HIS A A 4   4   . 27.256 66.670 2.510   1.00 115.96 1 . N ? 
ATOM   33   CD2 CD2 . HIS HIS HIS A A 4   4   . 28.203 68.504 3.224   1.00 118.19 1 . C ? 
ATOM   34   CE1 CE1 . HIS HIS HIS A A 4   4   . 26.399 67.657 2.308   1.00 115.94 1 . C ? 
ATOM   35   NE2 NE2 . HIS HIS HIS A A 4   4   . 26.949 68.780 2.734   1.00 116.94 1 . N ? 
ATOM   36   N   N   . LYS LYS LYS A A 11  11  . 36.752 58.159 -0.961  1.00 130.15 1 . N ? 
ATOM   37   CA  CA  . LYS LYS LYS A A 11  11  . 35.500 58.616 -1.558  1.00 130.61 1 . C ? 
ATOM   38   C   C   . LYS LYS LYS A A 11  11  . 35.145 57.801 -2.802  1.00 133.07 1 . C ? 
ATOM   39   O   O   . LYS LYS LYS A A 11  11  . 33.975 57.681 -3.169  1.00 130.93 1 . O ? 
ATOM   40   CB  CB  . LYS LYS LYS A A 11  11  . 35.585 60.107 -1.909  1.00 132.78 1 . C ? 
ATOM   41   CG  CG  . LYS LYS LYS A A 11  11  . 34.322 60.693 -2.552  1.00 130.35 1 . C ? 
ATOM   42   CD  CD  . LYS LYS LYS A A 11  11  . 34.482 60.901 -4.059  1.00 131.41 1 . C ? 
ATOM   43   CE  CE  . LYS LYS LYS A A 11  11  . 35.532 61.966 -4.374  1.00 133.37 1 . C ? 
ATOM   44   NZ  NZ  . LYS LYS LYS A A 11  11  . 35.681 62.220 -5.835  1.00 133.46 1 . N ? 
ATOM   45   N   N   . ASN ASN ASN A A 12  12  . 36.160 57.240 -3.458  1.00 136.03 1 . N ? 
ATOM   46   CA  CA  . ASN ASN ASN A A 12  12  . 35.908 56.447 -4.655  1.00 136.97 1 . C ? 
ATOM   47   C   C   . ASN ASN ASN A A 12  12  . 35.379 55.055 -4.334  1.00 132.62 1 . C ? 
ATOM   48   O   O   . ASN ASN ASN A A 12  12  . 34.859 54.382 -5.232  1.00 132.60 1 . O ? 
ATOM   49   CB  CB  . ASN ASN ASN A A 12  12  . 37.182 56.348 -5.500  1.00 141.52 1 . C ? 
ATOM   50   CG  CG  . ASN ASN ASN A A 12  12  . 38.411 56.055 -4.667  1.00 142.96 1 . C ? 
ATOM   51   OD1 OD1 . ASN ASN ASN A A 12  12  . 38.444 56.338 -3.467  1.00 141.71 1 . O ? 
ATOM   52   ND2 ND2 . ASN ASN ASN A A 12  12  . 39.433 55.489 -5.300  1.00 145.39 1 . N ? 
ATOM   53   N   N   . ASP ASP ASP A A 13  13  . 35.487 54.613 -3.078  1.00 127.80 1 . N ? 
ATOM   54   CA  CA  . ASP ASP ASP A A 13  13  . 34.917 53.328 -2.694  1.00 123.69 1 . C ? 
ATOM   55   C   C   . ASP ASP ASP A A 13  13  . 33.396 53.357 -2.682  1.00 119.63 1 . C ? 
ATOM   56   O   O   . ASP ASP ASP A A 13  13  . 32.768 52.295 -2.750  1.00 119.88 1 . O ? 
ATOM   57   CB  CB  . ASP ASP ASP A A 13  13  . 35.435 52.906 -1.321  1.00 124.19 1 . C ? 
ATOM   58   CG  CG  . ASP ASP ASP A A 13  13  . 36.940 52.758 -1.289  1.00 132.18 1 . C ? 
ATOM   59   OD1 OD1 . ASP ASP ASP A A 13  13  . 37.583 52.934 -2.346  1.00 136.48 1 . O ? 
ATOM   60   OD2 OD2 . ASP ASP ASP A A 13  13  . 37.483 52.467 -0.204  1.00 133.58 1 . O ? 
ATOM   61   N   N   . ILE ILE ILE A A 14  14  . 32.793 54.542 -2.590  1.00 115.59 1 . N ? 
ATOM   62   CA  CA  . ILE ILE ILE A A 14  14  . 31.340 54.650 -2.660  1.00 110.49 1 . C ? 
ATOM   63   C   C   . ILE ILE ILE A A 14  14  . 30.868 54.555 -4.107  1.00 104.39 1 . C ? 
ATOM   64   O   O   . ILE ILE ILE A A 14  14  . 29.944 53.798 -4.427  1.00 94.50  1 . O ? 
ATOM   65   CB  CB  . ILE ILE ILE A A 14  14  . 30.859 55.955 -1.991  1.00 110.89 1 . C ? 
ATOM   66   CG1 CG1 . ILE ILE ILE A A 14  14  . 31.359 56.057 -0.545  1.00 110.82 1 . C ? 
ATOM   67   CG2 CG2 . ILE ILE ILE A A 14  14  . 29.339 56.037 -2.009  1.00 107.92 1 . C ? 
ATOM   68   CD1 CD1 . ILE ILE ILE A A 14  14  . 32.671 56.810 -0.388  1.00 113.89 1 . C ? 
ATOM   69   N   N   . GLU GLU GLU A A 15  15  . 31.501 55.316 -5.005  1.00 112.40 1 . N ? 
ATOM   70   CA  CA  . GLU GLU GLU A A 15  15  . 31.195 55.187 -6.425  1.00 120.70 1 . C ? 
ATOM   71   C   C   . GLU GLU GLU A A 15  15  . 31.554 53.810 -6.964  1.00 117.63 1 . C ? 
ATOM   72   O   O   . GLU GLU GLU A A 15  15  . 31.090 53.441 -8.048  1.00 124.73 1 . O ? 
ATOM   73   CB  CB  . GLU GLU GLU A A 15  15  . 31.917 56.271 -7.228  1.00 136.81 1 . C ? 
ATOM   74   CG  CG  . GLU GLU GLU A A 15  15  . 31.365 57.680 -7.030  1.00 142.01 1 . C ? 
ATOM   75   CD  CD  . GLU GLU GLU A A 15  15  . 29.908 57.808 -7.446  1.00 144.68 1 . C ? 
ATOM   76   OE1 OE1 . GLU GLU GLU A A 15  15  . 29.016 57.496 -6.624  1.00 142.45 1 . O ? 
ATOM   77   OE2 OE2 . GLU GLU GLU A A 15  15  . 29.656 58.221 -8.599  1.00 146.84 1 . O ? 
ATOM   78   N   N   . LEU LEU LEU A A 16  16  . 32.365 53.047 -6.233  1.00 110.10 1 . N ? 
ATOM   79   CA  CA  . LEU LEU LEU A A 16  16  . 32.663 51.662 -6.566  1.00 104.79 1 . C ? 
ATOM   80   C   C   . LEU LEU LEU A A 16  16  . 31.825 50.681 -5.748  1.00 97.52  1 . C ? 
ATOM   81   O   O   . LEU LEU LEU A A 16  16  . 32.042 49.468 -5.839  1.00 97.32  1 . O ? 
ATOM   82   CB  CB  . LEU LEU LEU A A 16  16  . 34.158 51.389 -6.381  1.00 105.69 1 . C ? 
ATOM   83   CG  CG  . LEU LEU LEU A A 16  16  . 35.115 51.745 -7.533  1.00 113.45 1 . C ? 
ATOM   84   CD1 CD1 . LEU LEU LEU A A 16  16  . 35.113 50.667 -8.615  1.00 114.50 1 . C ? 
ATOM   85   CD2 CD2 . LEU LEU LEU A A 16  16  . 34.819 53.107 -8.167  1.00 115.44 1 . C ? 
ATOM   86   N   N   . LYS LYS LYS A A 17  17  . 30.887 51.189 -4.945  1.00 96.40  1 . N ? 
ATOM   87   CA  CA  . LYS LYS LYS A A 17  17  . 29.858 50.387 -4.277  1.00 88.00  1 . C ? 
ATOM   88   C   C   . LYS LYS LYS A A 17  17  . 30.468 49.259 -3.443  1.00 82.30  1 . C ? 
ATOM   89   O   O   . LYS LYS LYS A A 17  17  . 30.030 48.107 -3.483  1.00 76.41  1 . O ? 
ATOM   90   CB  CB  . LYS LYS LYS A A 17  17  . 28.858 49.842 -5.301  1.00 87.83  1 . C ? 
ATOM   91   CG  CG  . LYS LYS LYS A A 17  17  . 28.055 50.920 -6.030  1.00 83.47  1 . C ? 
ATOM   92   CD  CD  . LYS LYS LYS A A 17  17  . 26.969 50.276 -6.882  1.00 86.33  1 . C ? 
ATOM   93   CE  CE  . LYS LYS LYS A A 17  17  . 26.542 51.171 -8.026  1.00 87.12  1 . C ? 
ATOM   94   NZ  NZ  . LYS LYS LYS A A 17  17  . 26.212 52.535 -7.555  1.00 85.64  1 . N ? 
ATOM   95   N   N   . LYS LYS LYS A A 18  18  . 31.480 49.612 -2.649  1.00 84.37  1 . N ? 
ATOM   96   CA  CA  . LYS LYS LYS A A 18  18  . 32.239 48.603 -1.919  1.00 87.97  1 . C ? 
ATOM   97   C   C   . LYS LYS LYS A A 18  18  . 31.484 48.040 -0.715  1.00 81.02  1 . C ? 
ATOM   98   O   O   . LYS LYS LYS A A 18  18  . 31.692 46.879 -0.346  1.00 82.61  1 . O ? 
ATOM   99   CB  CB  . LYS LYS LYS A A 18  18  . 33.572 49.200 -1.469  1.00 97.15  1 . C ? 
ATOM   100  CG  CG  . LYS LYS LYS A A 18  18  . 34.612 48.188 -1.020  1.00 104.44 1 . C ? 
ATOM   101  CD  CD  . LYS LYS LYS A A 18  18  . 35.912 48.892 -0.664  1.00 110.53 1 . C ? 
ATOM   102  CE  CE  . LYS LYS LYS A A 18  18  . 36.837 48.009 0.165   1.00 115.26 1 . C ? 
ATOM   103  NZ  NZ  . LYS LYS LYS A A 18  18  . 37.336 46.834 -0.601  1.00 120.80 1 . N ? 
ATOM   104  N   N   . TYR TYR TYR A A 19  19  . 30.607 48.815 -0.087  1.00 73.20  1 . N ? 
ATOM   105  CA  CA  . TYR TYR TYR A A 19  19  . 30.024 48.386 1.175   1.00 70.68  1 . C ? 
ATOM   106  C   C   . TYR TYR TYR A A 19  19  . 28.505 48.417 1.124   1.00 62.69  1 . C ? 
ATOM   107  O   O   . TYR TYR TYR A A 19  19  . 27.904 49.191 0.375   1.00 61.73  1 . O ? 
ATOM   108  CB  CB  . TYR TYR TYR A A 19  19  . 30.503 49.263 2.345   1.00 72.13  1 . C ? 
ATOM   109  CG  CG  . TYR TYR TYR A A 19  19  . 31.995 49.562 2.345   1.00 74.20  1 . C ? 
ATOM   110  CD1 CD1 . TYR TYR TYR A A 19  19  . 32.926 48.563 2.567   1.00 80.79  1 . C ? 
ATOM   111  CD2 CD2 . TYR TYR TYR A A 19  19  . 32.461 50.852 2.130   1.00 77.01  1 . C ? 
ATOM   112  CE1 CE1 . TYR TYR TYR A A 19  19  . 34.299 48.841 2.565   1.00 88.82  1 . C ? 
ATOM   113  CE2 CE2 . TYR TYR TYR A A 19  19  . 33.820 51.143 2.134   1.00 80.70  1 . C ? 
ATOM   114  CZ  CZ  . TYR TYR TYR A A 19  19  . 34.732 50.137 2.352   1.00 88.06  1 . C ? 
ATOM   115  OH  OH  . TYR TYR TYR A A 19  19  . 36.076 50.430 2.348   1.00 94.60  1 . O ? 
ATOM   116  N   N   . ASN ASN ASN A A 20  20  . 27.904 47.534 1.913   1.00 55.01  1 . N ? 
ATOM   117  CA  CA  . ASN ASN ASN A A 20  20  . 26.532 47.707 2.344   1.00 61.19  1 . C ? 
ATOM   118  C   C   . ASN ASN ASN A A 20  20  . 26.433 48.906 3.282   1.00 63.10  1 . C ? 
ATOM   119  O   O   . ASN ASN ASN A A 20  20  . 27.379 49.239 4.008   1.00 60.30  1 . O ? 
ATOM   120  CB  CB  . ASN ASN ASN A A 20  20  . 26.038 46.432 3.022   1.00 58.88  1 . C ? 
ATOM   121  CG  CG  . ASN ASN ASN A A 20  20  . 25.931 45.277 2.042   1.00 68.23  1 . C ? 
ATOM   122  OD1 OD1 . ASN ASN ASN A A 20  20  . 25.495 45.463 0.901   1.00 70.19  1 . O ? 
ATOM   123  ND2 ND2 . ASN ASN ASN A A 20  20  . 26.347 44.091 2.467   1.00 66.42  1 . N ? 
ATOM   124  N   N   . ILE ILE ILE A A 21  21  . 25.271 49.555 3.265   1.00 53.75  1 . N ? 
ATOM   125  CA  CA  . ILE ILE ILE A A 21  21  . 25.106 50.879 3.851   1.00 52.53  1 . C ? 
ATOM   126  C   C   . ILE ILE ILE A A 21  21  . 23.947 50.838 4.836   1.00 52.37  1 . C ? 
ATOM   127  O   O   . ILE ILE ILE A A 21  21  . 22.806 50.568 4.446   1.00 59.31  1 . O ? 
ATOM   128  CB  CB  . ILE ILE ILE A A 21  21  . 24.865 51.942 2.766   1.00 54.36  1 . C ? 
ATOM   129  CG1 CG1 . ILE ILE ILE A A 21  21  . 26.053 51.977 1.796   1.00 59.76  1 . C ? 
ATOM   130  CG2 CG2 . ILE ILE ILE A A 21  21  . 24.576 53.308 3.375   1.00 53.63  1 . C ? 
ATOM   131  CD1 CD1 . ILE ILE ILE A A 21  21  . 25.924 52.999 0.710   1.00 59.56  1 . C ? 
ATOM   132  N   N   . GLY GLY GLY A A 22  22  . 24.237 51.112 6.105   1.00 48.07  1 . N ? 
ATOM   133  CA  CA  . GLY GLY GLY A A 22  22  . 23.178 51.311 7.076   1.00 48.63  1 . C ? 
ATOM   134  C   C   . GLY GLY GLY A A 22  22  . 22.634 52.729 7.070   1.00 49.83  1 . C ? 
ATOM   135  O   O   . GLY GLY GLY A A 22  22  . 23.321 53.695 6.740   1.00 57.34  1 . O ? 
ATOM   136  N   N   . VAL VAL VAL A A 23  23  . 21.379 52.848 7.463   1.00 47.04  1 . N ? 
ATOM   137  CA  CA  . VAL VAL VAL A A 23  23  . 20.691 54.125 7.581   1.00 48.81  1 . C ? 
ATOM   138  C   C   . VAL VAL VAL A A 23  23  . 20.395 54.316 9.064   1.00 50.83  1 . C ? 
ATOM   139  O   O   . VAL VAL VAL A A 23  23  . 19.487 53.679 9.607   1.00 49.25  1 . O ? 
ATOM   140  CB  CB  . VAL VAL VAL A A 23  23  . 19.406 54.164 6.749   1.00 46.96  1 . C ? 
ATOM   141  CG1 CG1 . VAL VAL VAL A A 23  23  . 18.673 55.490 6.969   1.00 41.32  1 . C ? 
ATOM   142  CG2 CG2 . VAL VAL VAL A A 23  23  . 19.709 53.964 5.268   1.00 52.31  1 . C ? 
ATOM   143  N   N   . ALA ALA ALA A A 24  24  . 21.154 55.179 9.732   1.00 47.90  1 . N ? 
ATOM   144  CA  CA  . ALA ALA ALA A A 24  24  . 21.028 55.342 11.176  1.00 50.84  1 . C ? 
ATOM   145  C   C   . ALA ALA ALA A A 24  24  . 19.979 56.407 11.453  1.00 54.10  1 . C ? 
ATOM   146  O   O   . ALA ALA ALA A A 24  24  . 20.130 57.560 11.035  1.00 62.11  1 . O ? 
ATOM   147  CB  CB  . ALA ALA ALA A A 24  24  . 22.368 55.715 11.811  1.00 47.41  1 . C ? 
ATOM   148  N   N   . ILE ILE ILE A A 25  25  . 18.920 56.022 12.150  1.00 43.77  1 . N ? 
ATOM   149  CA  CA  . ILE ILE ILE A A 25  25  . 17.785 56.893 12.386  1.00 45.81  1 . C ? 
ATOM   150  C   C   . ILE ILE ILE A A 25  25  . 17.810 57.345 13.846  1.00 55.31  1 . C ? 
ATOM   151  O   O   . ILE ILE ILE A A 25  25  . 17.980 56.521 14.758  1.00 53.37  1 . O ? 
ATOM   152  CB  CB  . ILE ILE ILE A A 25  25  . 16.478 56.169 12.019  1.00 49.69  1 . C ? 
ATOM   153  CG1 CG1 . ILE ILE ILE A A 25  25  . 16.379 56.069 10.497  1.00 56.40  1 . C ? 
ATOM   154  CG2 CG2 . ILE ILE ILE A A 25  25  . 15.270 56.882 12.580  1.00 50.42  1 . C ? 
ATOM   155  CD1 CD1 . ILE ILE ILE A A 25  25  . 15.171 55.334 10.013  1.00 62.32  1 . C ? 
ATOM   156  N   N   . SER SER SER A A 26  26  . 17.677 58.665 14.071  1.00 52.27  1 . N ? 
ATOM   157  CA  CA  . SER SER SER A A 26  26  . 17.557 59.231 15.418  1.00 55.65  1 . C ? 
ATOM   158  C   C   . SER SER SER A A 26  26  . 16.072 59.435 15.688  1.00 58.15  1 . C ? 
ATOM   159  O   O   . SER SER SER A A 26  26  . 15.460 60.396 15.204  1.00 56.13  1 . O ? 
ATOM   160  CB  CB  . SER SER SER A A 26  26  . 18.336 60.533 15.556  1.00 59.33  1 . C ? 
ATOM   161  OG  OG  . SER SER SER A A 26  26  . 19.695 60.328 15.217  1.00 66.72  1 . O ? 
ATOM   162  N   N   . LEU LEU LEU A A 27  27  . 15.497 58.520 16.463  1.00 57.12  1 . N ? 
ATOM   163  CA  CA  . LEU LEU LEU A A 27  27  . 14.055 58.489 16.663  1.00 63.49  1 . C ? 
ATOM   164  C   C   . LEU LEU LEU A A 27  27  . 13.583 59.736 17.401  1.00 62.09  1 . C ? 
ATOM   165  O   O   . LEU LEU LEU A A 27  27  . 14.069 60.052 18.491  1.00 67.74  1 . O ? 
ATOM   166  CB  CB  . LEU LEU LEU A A 27  27  . 13.669 57.235 17.439  1.00 64.04  1 . C ? 
ATOM   167  CG  CG  . LEU LEU LEU A A 27  27  . 12.167 57.094 17.640  1.00 75.82  1 . C ? 
ATOM   168  CD1 CD1 . LEU LEU LEU A A 27  27  . 11.465 56.859 16.305  1.00 77.68  1 . C ? 
ATOM   169  CD2 CD2 . LEU LEU LEU A A 27  27  . 11.918 55.964 18.587  1.00 78.66  1 . C ? 
ATOM   170  N   N   . GLY GLY GLY A A 28  28  . 12.641 60.451 16.804  1.00 60.37  1 . N ? 
ATOM   171  CA  CA  . GLY GLY GLY A A 28  28  . 12.138 61.664 17.415  1.00 67.72  1 . C ? 
ATOM   172  C   C   . GLY GLY GLY A A 28  28  . 12.971 62.905 17.173  1.00 72.50  1 . C ? 
ATOM   173  O   O   . GLY GLY GLY A A 28  28  . 12.569 63.994 17.604  1.00 75.09  1 . O ? 
ATOM   174  N   N   . ASN ASN ASN A A 29  29  . 14.118 62.780 16.515  1.00 70.39  1 . N ? 
ATOM   175  CA  CA  . ASN ASN ASN A A 29  29  . 14.880 63.949 16.093  1.00 70.10  1 . C ? 
ATOM   176  C   C   . ASN ASN ASN A A 29  29  . 14.143 64.658 14.954  1.00 68.91  1 . C ? 
ATOM   177  O   O   . ASN ASN ASN A A 29  29  . 13.603 64.014 14.051  1.00 67.68  1 . O ? 
ATOM   178  CB  CB  . ASN ASN ASN A A 29  29  . 16.283 63.504 15.669  1.00 71.86  1 . C ? 
ATOM   179  CG  CG  . ASN ASN ASN A A 29  29  . 17.169 64.645 15.228  1.00 77.78  1 . C ? 
ATOM   180  OD1 OD1 . ASN ASN ASN A A 29  29  . 16.819 65.410 14.332  1.00 73.22  1 . O ? 
ATOM   181  ND2 ND2 . ASN ASN ASN A A 29  29  . 18.347 64.756 15.850  1.00 85.62  1 . N ? 
ATOM   182  N   N   . LYS LYS LYS A A 30  30  . 14.121 65.995 14.993  1.00 65.70  1 . N ? 
ATOM   183  CA  CA  . LYS LYS LYS A A 30  30  . 13.282 66.748 14.058  1.00 69.68  1 . C ? 
ATOM   184  C   C   . LYS LYS LYS A A 30  30  . 13.676 66.508 12.600  1.00 64.51  1 . C ? 
ATOM   185  O   O   . LYS LYS LYS A A 30  30  . 12.810 66.472 11.721  1.00 66.50  1 . O ? 
ATOM   186  CB  CB  . LYS LYS LYS A A 30  30  . 13.322 68.244 14.394  1.00 77.35  1 . C ? 
ATOM   187  CG  CG  . LYS LYS LYS A A 30  30  . 12.318 68.660 15.478  1.00 85.13  1 . C ? 
ATOM   188  CD  CD  . LYS LYS LYS A A 30  30  . 12.169 70.189 15.581  1.00 90.63  1 . C ? 
ATOM   189  CE  CE  . LYS LYS LYS A A 30  30  . 10.919 70.604 16.374  1.00 91.98  1 . C ? 
ATOM   190  NZ  NZ  . LYS LYS LYS A A 30  30  . 11.155 70.800 17.839  1.00 92.52  1 . N ? 
ATOM   191  N   N   . TRP TRP TRP A A 31  31  . 14.968 66.317 12.317  1.00 60.27  1 . N ? 
ATOM   192  CA  CA  . TRP TRP TRP A A 31  31  . 15.387 66.106 10.927  1.00 62.48  1 . C ? 
ATOM   193  C   C   . TRP TRP TRP A A 31  31  . 14.776 64.842 10.320  1.00 60.11  1 . C ? 
ATOM   194  O   O   . TRP TRP TRP A A 31  31  . 14.511 64.801 9.115   1.00 61.16  1 . O ? 
ATOM   195  CB  CB  . TRP TRP TRP A A 31  31  . 16.919 66.037 10.835  1.00 61.01  1 . C ? 
ATOM   196  CG  CG  . TRP TRP TRP A A 31  31  . 17.451 66.080 9.412   1.00 61.78  1 . C ? 
ATOM   197  CD1 CD1 . TRP TRP TRP A A 31  31  . 17.799 67.201 8.709   1.00 67.19  1 . C ? 
ATOM   198  CD2 CD2 . TRP TRP TRP A A 31  31  . 17.713 64.968 8.542   1.00 53.68  1 . C ? 
ATOM   199  NE1 NE1 . TRP TRP TRP A A 31  31  . 18.235 66.857 7.456   1.00 67.73  1 . N ? 
ATOM   200  CE2 CE2 . TRP TRP TRP A A 31  31  . 18.201 65.496 7.327   1.00 59.45  1 . C ? 
ATOM   201  CE3 CE3 . TRP TRP TRP A A 31  31  . 17.562 63.579 8.663   1.00 54.83  1 . C ? 
ATOM   202  CZ2 CZ2 . TRP TRP TRP A A 31  31  . 18.546 64.691 6.242   1.00 59.45  1 . C ? 
ATOM   203  CZ3 CZ3 . TRP TRP TRP A A 31  31  . 17.904 62.779 7.594   1.00 56.92  1 . C ? 
ATOM   204  CH2 CH2 . TRP TRP TRP A A 31  31  . 18.398 63.336 6.391   1.00 56.05  1 . C ? 
ATOM   205  N   N   . PHE PHE PHE A A 32  32  . 14.537 63.806 11.127  1.00 53.63  1 . N ? 
ATOM   206  CA  CA  . PHE PHE PHE A A 32  32  . 14.186 62.490 10.591  1.00 54.13  1 . C ? 
ATOM   207  C   C   . PHE PHE PHE A A 32  32  . 12.687 62.377 10.308  1.00 55.87  1 . C ? 
ATOM   208  O   O   . PHE PHE PHE A A 32  32  . 12.001 61.462 10.753  1.00 53.98  1 . O ? 
ATOM   209  CB  CB  . PHE PHE PHE A A 32  32  . 14.668 61.392 11.529  1.00 52.35  1 . C ? 
ATOM   210  CG  CG  . PHE PHE PHE A A 32  32  . 16.143 61.183 11.458  1.00 50.71  1 . C ? 
ATOM   211  CD1 CD1 . PHE PHE PHE A A 32  32  . 16.681 60.308 10.531  1.00 42.72  1 . C ? 
ATOM   212  CD2 CD2 . PHE PHE PHE A A 32  32  . 17.001 61.929 12.260  1.00 46.42  1 . C ? 
ATOM   213  CE1 CE1 . PHE PHE PHE A A 32  32  . 18.047 60.138 10.439  1.00 50.17  1 . C ? 
ATOM   214  CE2 CE2 . PHE PHE PHE A A 32  32  . 18.374 61.761 12.165  1.00 47.89  1 . C ? 
ATOM   215  CZ  CZ  . PHE PHE PHE A A 32  32  . 18.893 60.861 11.253  1.00 43.69  1 . C ? 
ATOM   216  N   N   . SER SER SER A A 33  33  . 12.194 63.322 9.513   1.00 57.72  1 . N ? 
ATOM   217  CA  CA  . SER SER SER A A 33  33  . 10.880 63.169 8.914   1.00 59.70  1 . C ? 
ATOM   218  C   C   . SER SER SER A A 33  33  . 10.868 61.935 8.023   1.00 55.55  1 . C ? 
ATOM   219  O   O   . SER SER SER A A 33  33  . 11.920 61.411 7.637   1.00 56.20  1 . O ? 
ATOM   220  CB  CB  . SER SER SER A A 33  33  . 10.532 64.405 8.090   1.00 63.85  1 . C ? 
ATOM   221  OG  OG  . SER SER SER A A 33  33  . 11.465 64.536 7.036   1.00 68.67  1 . O ? 
ATOM   222  N   N   . ILE ILE ILE A A 34  34  . 9.662  61.457 7.692   1.00 60.03  1 . N ? 
ATOM   223  CA  CA  . ILE ILE ILE A A 34  34  . 9.575  60.330 6.762   1.00 56.17  1 . C ? 
ATOM   224  C   C   . ILE ILE ILE A A 34  34  . 10.165 60.713 5.403   1.00 54.13  1 . C ? 
ATOM   225  O   O   . ILE ILE ILE A A 34  34  . 10.808 59.896 4.736   1.00 52.35  1 . O ? 
ATOM   226  CB  CB  . ILE ILE ILE A A 34  34  . 8.124  59.829 6.634   1.00 60.72  1 . C ? 
ATOM   227  CG1 CG1 . ILE ILE ILE A A 34  34  . 7.671  59.168 7.935   1.00 66.12  1 . C ? 
ATOM   228  CG2 CG2 . ILE ILE ILE A A 34  34  . 8.033  58.738 5.546   1.00 58.05  1 . C ? 
ATOM   229  CD1 CD1 . ILE ILE ILE A A 34  34  . 8.333  57.770 8.158   1.00 63.01  1 . C ? 
ATOM   230  N   N   . ASP ASP ASP A A 35  35  . 9.992  61.965 4.987   1.00 55.90  1 . N ? 
ATOM   231  CA  CA  . ASP ASP ASP A A 35  35  . 10.553 62.406 3.710   1.00 60.94  1 . C ? 
ATOM   232  C   C   . ASP ASP ASP A A 35  35  . 12.073 62.352 3.718   1.00 61.57  1 . C ? 
ATOM   233  O   O   . ASP ASP ASP A A 35  35  . 12.687 61.860 2.766   1.00 63.20  1 . O ? 
ATOM   234  CB  CB  . ASP ASP ASP A A 35  35  . 10.085 63.817 3.396   1.00 64.45  1 . C ? 
ATOM   235  CG  CG  . ASP ASP ASP A A 35  35  . 8.593  63.909 3.330   1.00 73.41  1 . C ? 
ATOM   236  OD1 OD1 . ASP ASP ASP A A 35  35  . 8.000  63.313 2.396   1.00 70.64  1 . O ? 
ATOM   237  OD2 OD2 . ASP ASP ASP A A 35  35  . 8.023  64.535 4.247   1.00 76.70  1 . O ? 
ATOM   238  N   N   . ASN ASN ASN A A 36  36  . 12.703 62.865 4.779   1.00 56.49  1 . N ? 
ATOM   239  CA  CA  . ASN ASN ASN A A 36  36  . 14.164 62.822 4.827   1.00 58.65  1 . C ? 
ATOM   240  C   C   . ASN ASN ASN A A 36  36  . 14.671 61.393 4.952   1.00 55.76  1 . C ? 
ATOM   241  O   O   . ASN ASN ASN A A 36  36  . 15.652 61.018 4.296   1.00 53.62  1 . O ? 
ATOM   242  CB  CB  . ASN ASN ASN A A 36  36  . 14.692 63.685 5.961   1.00 57.68  1 . C ? 
ATOM   243  CG  CG  . ASN ASN ASN A A 36  36  . 14.722 65.157 5.584   1.00 64.24  1 . C ? 
ATOM   244  OD1 OD1 . ASN ASN ASN A A 36  36  . 14.759 65.490 4.404   1.00 64.67  1 . O ? 
ATOM   245  ND2 ND2 . ASN ASN ASN A A 36  36  . 14.717 66.040 6.582   1.00 56.39  1 . N ? 
ATOM   246  N   N   . ILE ILE ILE A A 37  37  . 14.015 60.572 5.772   1.00 52.51  1 . N ? 
ATOM   247  CA  CA  . ILE ILE ILE A A 37  37  . 14.384 59.159 5.809   1.00 52.31  1 . C ? 
ATOM   248  C   C   . ILE ILE ILE A A 37  37  . 14.285 58.548 4.417   1.00 52.84  1 . C ? 
ATOM   249  O   O   . ILE ILE ILE A A 37  37  . 15.173 57.804 3.985   1.00 52.30  1 . O ? 
ATOM   250  CB  CB  . ILE ILE ILE A A 37  37  . 13.506 58.399 6.819   1.00 53.36  1 . C ? 
ATOM   251  CG1 CG1 . ILE ILE ILE A A 37  37  . 13.858 58.827 8.253   1.00 52.20  1 . C ? 
ATOM   252  CG2 CG2 . ILE ILE ILE A A 37  37  . 13.677 56.905 6.620   1.00 45.43  1 . C ? 
ATOM   253  CD1 CD1 . ILE ILE ILE A A 37  37  . 12.875 58.340 9.294   1.00 52.68  1 . C ? 
ATOM   254  N   N   . GLU GLU GLU A A 38  38  . 13.215 58.863 3.684   1.00 52.19  1 . N ? 
ATOM   255  CA  CA  . GLU GLU GLU A A 38  38  . 13.046 58.302 2.341   1.00 58.14  1 . C ? 
ATOM   256  C   C   . GLU GLU GLU A A 38  38  . 14.188 58.701 1.415   1.00 55.19  1 . C ? 
ATOM   257  O   O   . GLU GLU GLU A A 38  38  . 14.606 57.910 0.566   1.00 53.56  1 . O ? 
ATOM   258  CB  CB  . GLU GLU GLU A A 38  38  . 11.712 58.745 1.736   1.00 52.88  1 . C ? 
ATOM   259  CG  CG  . GLU GLU GLU A A 38  38  . 11.316 57.949 0.485   1.00 60.70  1 . C ? 
ATOM   260  CD  CD  . GLU GLU GLU A A 38  38  . 11.640 58.672 -0.822  1.00 73.85  1 . C ? 
ATOM   261  OE1 OE1 . GLU GLU GLU A A 38  38  . 12.094 59.837 -0.772  1.00 80.14  1 . O ? 
ATOM   262  OE2 OE2 . GLU GLU GLU A A 38  38  . 11.429 58.078 -1.902  1.00 78.05  1 . O ? 
ATOM   263  N   N   . LYS LYS LYS A A 39  39  . 14.704 59.915 1.569   1.00 61.90  1 . N ? 
ATOM   264  CA  CA  . LYS LYS LYS A A 39  39  . 15.791 60.393 0.725   1.00 66.18  1 . C ? 
ATOM   265  C   C   . LYS LYS LYS A A 39  39  . 17.111 59.743 1.102   1.00 63.29  1 . C ? 
ATOM   266  O   O   . LYS LYS LYS A A 39  39  . 17.927 59.443 0.227   1.00 61.23  1 . O ? 
ATOM   267  CB  CB  . LYS LYS LYS A A 39  39  . 15.893 61.913 0.832   1.00 70.59  1 . C ? 
ATOM   268  CG  CG  . LYS LYS LYS A A 39  39  . 14.661 62.634 0.276   1.00 75.03  1 . C ? 
ATOM   269  CD  CD  . LYS LYS LYS A A 39  39  . 14.724 64.147 0.474   1.00 77.47  1 . C ? 
ATOM   270  CE  CE  . LYS LYS LYS A A 39  39  . 13.482 64.823 -0.115  1.00 84.32  1 . C ? 
ATOM   271  NZ  NZ  . LYS LYS LYS A A 39  39  . 13.256 64.481 -1.559  1.00 87.32  1 . N ? 
ATOM   272  N   N   . LEU LEU LEU A A 40  40  . 17.338 59.529 2.399   1.00 58.41  1 . N ? 
ATOM   273  CA  CA  . LEU LEU LEU A A 40  40  . 18.506 58.770 2.826   1.00 57.13  1 . C ? 
ATOM   274  C   C   . LEU LEU LEU A A 40  40  . 18.457 57.346 2.292   1.00 55.87  1 . C ? 
ATOM   275  O   O   . LEU LEU LEU A A 40  40  . 19.472 56.809 1.834   1.00 58.82  1 . O ? 
ATOM   276  CB  CB  . LEU LEU LEU A A 40  40  . 18.601 58.751 4.357   1.00 54.68  1 . C ? 
ATOM   277  CG  CG  . LEU LEU LEU A A 40  40  . 19.276 59.902 5.086   1.00 60.89  1 . C ? 
ATOM   278  CD1 CD1 . LEU LEU LEU A A 40  40  . 19.528 59.502 6.550   1.00 54.05  1 . C ? 
ATOM   279  CD2 CD2 . LEU LEU LEU A A 40  40  . 20.572 60.314 4.386   1.00 67.29  1 . C ? 
ATOM   280  N   N   . VAL VAL VAL A A 41  41  . 17.287 56.708 2.367   1.00 51.30  1 . N ? 
ATOM   281  CA  CA  . VAL VAL VAL A A 41  41  . 17.127 55.375 1.788   1.00 55.28  1 . C ? 
ATOM   282  C   C   . VAL VAL VAL A A 41  41  . 17.357 55.406 0.282   1.00 61.82  1 . C ? 
ATOM   283  O   O   . VAL VAL VAL A A 41  41  . 17.981 54.498 -0.284  1.00 61.50  1 . O ? 
ATOM   284  CB  CB  . VAL VAL VAL A A 41  41  . 15.736 54.808 2.132   1.00 51.43  1 . C ? 
ATOM   285  CG1 CG1 . VAL VAL VAL A A 41  41  . 15.457 53.518 1.321   1.00 51.47  1 . C ? 
ATOM   286  CG2 CG2 . VAL VAL VAL A A 41  41  . 15.624 54.579 3.646   1.00 49.09  1 . C ? 
ATOM   287  N   N   . LYS LYS LYS A A 42  42  . 16.837 56.433 -0.397  1.00 62.99  1 . N ? 
ATOM   288  CA  CA  . LYS LYS LYS A A 42  42  . 17.062 56.543 -1.836  1.00 61.52  1 . C ? 
ATOM   289  C   C   . LYS LYS LYS A A 42  42  . 18.552 56.643 -2.140  1.00 59.85  1 . C ? 
ATOM   290  O   O   . LYS LYS LYS A A 42  42  . 19.070 55.917 -2.995  1.00 58.75  1 . O ? 
ATOM   291  CB  CB  . LYS LYS LYS A A 42  42  . 16.309 57.746 -2.408  1.00 65.95  1 . C ? 
ATOM   292  CG  CG  . LYS LYS LYS A A 42  42  . 16.252 57.777 -3.933  1.00 71.70  1 . C ? 
ATOM   293  CD  CD  . LYS LYS LYS A A 42  42  . 15.373 58.915 -4.473  1.00 78.42  1 . C ? 
ATOM   294  CE  CE  . LYS LYS LYS A A 42  42  . 13.881 58.580 -4.418  1.00 83.19  1 . C ? 
ATOM   295  NZ  NZ  . LYS LYS LYS A A 42  42  . 13.026 59.481 -5.271  1.00 85.43  1 . N ? 
ATOM   296  N   N   . TRP TRP TRP A A 43  43  . 19.268 57.507 -1.414  1.00 55.30  1 . N ? 
ATOM   297  CA  CA  . TRP TRP TRP A A 43  43  . 20.704 57.656 -1.652  1.00 64.30  1 . C ? 
ATOM   298  C   C   . TRP TRP TRP A A 43  43  . 21.451 56.347 -1.420  1.00 62.57  1 . C ? 
ATOM   299  O   O   . TRP TRP TRP A A 43  43  . 22.287 55.942 -2.235  1.00 63.39  1 . O ? 
ATOM   300  CB  CB  . TRP TRP TRP A A 43  43  . 21.280 58.757 -0.763  1.00 62.49  1 . C ? 
ATOM   301  CG  CG  . TRP TRP TRP A A 43  43  . 22.715 59.057 -1.089  1.00 66.61  1 . C ? 
ATOM   302  CD1 CD1 . TRP TRP TRP A A 43  43  . 23.175 59.956 -2.005  1.00 67.63  1 . C ? 
ATOM   303  CD2 CD2 . TRP TRP TRP A A 43  43  . 23.880 58.444 -0.509  1.00 67.20  1 . C ? 
ATOM   304  NE1 NE1 . TRP TRP TRP A A 43  43  . 24.555 59.947 -2.035  1.00 70.19  1 . N ? 
ATOM   305  CE2 CE2 . TRP TRP TRP A A 43  43  . 25.013 59.032 -1.124  1.00 69.25  1 . C ? 
ATOM   306  CE3 CE3 . TRP TRP TRP A A 43  43  . 24.076 57.462 0.466   1.00 62.95  1 . C ? 
ATOM   307  CZ2 CZ2 . TRP TRP TRP A A 43  43  . 26.315 58.663 -0.801  1.00 59.20  1 . C ? 
ATOM   308  CZ3 CZ3 . TRP TRP TRP A A 43  43  . 25.379 57.101 0.793   1.00 65.70  1 . C ? 
ATOM   309  CH2 CH2 . TRP TRP TRP A A 43  43  . 26.478 57.699 0.159   1.00 67.36  1 . C ? 
ATOM   310  N   N   . SER SER SER A A 44  44  . 21.158 55.674 -0.307  1.00 55.29  1 . N ? 
ATOM   311  CA  CA  . SER SER SER A A 44  44  . 21.845 54.434 0.043   1.00 55.06  1 . C ? 
ATOM   312  C   C   . SER SER SER A A 44  44  . 21.610 53.334 -0.989  1.00 60.26  1 . C ? 
ATOM   313  O   O   . SER SER SER A A 44  44  . 22.535 52.577 -1.313  1.00 57.69  1 . O ? 
ATOM   314  CB  CB  . SER SER SER A A 44  44  . 21.392 53.978 1.433   1.00 54.47  1 . C ? 
ATOM   315  OG  OG  . SER SER SER A A 44  44  . 21.743 54.963 2.397   1.00 58.25  1 . O ? 
ATOM   316  N   N   . LEU LEU LEU A A 45  45  . 20.378 53.209 -1.496  1.00 59.68  1 . N ? 
ATOM   317  CA  CA  . LEU LEU LEU A A 45  45  . 20.104 52.190 -2.505  1.00 68.09  1 . C ? 
ATOM   318  C   C   . LEU LEU LEU A A 45  45  . 20.964 52.405 -3.746  1.00 71.45  1 . C ? 
ATOM   319  O   O   . LEU LEU LEU A A 45  45  . 21.467 51.445 -4.335  1.00 73.80  1 . O ? 
ATOM   320  CB  CB  . LEU LEU LEU A A 45  45  . 18.620 52.187 -2.881  1.00 66.71  1 . C ? 
ATOM   321  CG  CG  . LEU LEU LEU A A 45  45  . 17.635 51.438 -1.977  1.00 67.19  1 . C ? 
ATOM   322  CD1 CD1 . LEU LEU LEU A A 45  45  . 16.203 51.899 -2.226  1.00 67.50  1 . C ? 
ATOM   323  CD2 CD2 . LEU LEU LEU A A 45  45  . 17.735 49.940 -2.194  1.00 66.34  1 . C ? 
ATOM   324  N   N   . LEU LEU LEU A A 46  46  . 21.163 53.661 -4.141  1.00 74.64  1 . N ? 
ATOM   325  CA  CA  . LEU LEU LEU A A 46  46  . 21.952 53.966 -5.331  1.00 75.48  1 . C ? 
ATOM   326  C   C   . LEU LEU LEU A A 46  46  . 23.439 53.706 -5.139  1.00 75.66  1 . C ? 
ATOM   327  O   O   . LEU LEU LEU A A 46  46  . 24.148 53.487 -6.124  1.00 78.06  1 . O ? 
ATOM   328  CB  CB  . LEU LEU LEU A A 46  46  . 21.729 55.425 -5.736  1.00 76.53  1 . C ? 
ATOM   329  CG  CG  . LEU LEU LEU A A 46  46  . 20.330 55.736 -6.286  1.00 78.71  1 . C ? 
ATOM   330  CD1 CD1 . LEU LEU LEU A A 46  46  . 19.852 57.144 -5.915  1.00 79.81  1 . C ? 
ATOM   331  CD2 CD2 . LEU LEU LEU A A 46  46  . 20.293 55.529 -7.808  1.00 75.72  1 . C ? 
ATOM   332  N   N   . HIS HIS HIS A A 47  47  . 23.933 53.716 -3.906  1.00 72.65  1 . N ? 
ATOM   333  CA  CA  . HIS HIS HIS A A 47  47  . 25.367 53.625 -3.667  1.00 72.97  1 . C ? 
ATOM   334  C   C   . HIS HIS HIS A A 47  47  . 25.796 52.335 -2.987  1.00 71.33  1 . C ? 
ATOM   335  O   O   . HIS HIS HIS A A 47  47  . 27.002 52.115 -2.822  1.00 71.05  1 . O ? 
ATOM   336  CB  CB  . HIS HIS HIS A A 47  47  . 25.837 54.808 -2.820  1.00 72.29  1 . C ? 
ATOM   337  CG  CG  . HIS HIS HIS A A 47  47  . 25.892 56.105 -3.560  1.00 80.38  1 . C ? 
ATOM   338  ND1 ND1 . HIS HIS HIS A A 47  47  . 24.818 56.965 -3.639  1.00 83.38  1 . N ? 
ATOM   339  CD2 CD2 . HIS HIS HIS A A 47  47  . 26.902 56.701 -4.237  1.00 85.21  1 . C ? 
ATOM   340  CE1 CE1 . HIS HIS HIS A A 47  47  . 25.157 58.026 -4.351  1.00 87.39  1 . C ? 
ATOM   341  NE2 NE2 . HIS HIS HIS A A 47  47  . 26.420 57.895 -4.719  1.00 88.46  1 . N ? 
ATOM   342  N   N   . THR THR THR A A 48  48  . 24.859 51.485 -2.581  1.00 66.11  1 . N ? 
ATOM   343  CA  CA  . THR THR THR A A 48  48  . 25.215 50.347 -1.749  1.00 65.88  1 . C ? 
ATOM   344  C   C   . THR THR THR A A 48  48  . 25.782 49.213 -2.583  1.00 69.35  1 . C ? 
ATOM   345  O   O   . THR THR THR A A 48  48  . 25.480 49.073 -3.773  1.00 70.30  1 . O ? 
ATOM   346  CB  CB  . THR THR THR A A 48  48  . 24.012 49.813 -0.976  1.00 60.07  1 . C ? 
ATOM   347  OG1 OG1 . THR THR THR A A 48  48  . 24.427 48.653 -0.249  1.00 64.63  1 . O ? 
ATOM   348  CG2 CG2 . THR THR THR A A 48  48  . 22.907 49.416 -1.928  1.00 62.02  1 . C ? 
ATOM   349  N   N   . LYS LYS LYS A A 49  49  . 26.601 48.387 -1.928  1.00 73.76  1 . N ? 
ATOM   350  CA  CA  . LYS LYS LYS A A 49  49  . 27.056 47.145 -2.543  1.00 82.14  1 . C ? 
ATOM   351  C   C   . LYS LYS LYS A A 49  49  . 25.880 46.234 -2.859  1.00 77.96  1 . C ? 
ATOM   352  O   O   . LYS LYS LYS A A 49  49  . 25.833 45.618 -3.926  1.00 79.19  1 . O ? 
ATOM   353  CB  CB  . LYS LYS LYS A A 49  49  . 28.048 46.437 -1.617  1.00 89.67  1 . C ? 
ATOM   354  CG  CG  . LYS LYS LYS A A 49  49  . 28.362 44.998 -1.991  1.00 96.42  1 . C ? 
ATOM   355  CD  CD  . LYS LYS LYS A A 49  49  . 29.171 44.339 -0.888  1.00 98.84  1 . C ? 
ATOM   356  CE  CE  . LYS LYS LYS A A 49  49  . 29.031 42.831 -0.920  1.00 103.87 1 . C ? 
ATOM   357  NZ  NZ  . LYS LYS LYS A A 49  49  . 29.349 42.243 0.411   1.00 105.04 1 . N ? 
ATOM   358  N   N   . GLU GLU GLU A A 50  50  . 24.910 46.146 -1.954  1.00 74.03  1 . N ? 
ATOM   359  CA  CA  . GLU GLU GLU A A 50  50  . 23.790 45.244 -2.180  1.00 76.77  1 . C ? 
ATOM   360  C   C   . GLU GLU GLU A A 50  50  . 22.593 45.583 -1.304  1.00 71.87  1 . C ? 
ATOM   361  O   O   . GLU GLU GLU A A 50  50  . 21.475 45.720 -1.807  1.00 72.96  1 . O ? 
ATOM   362  CB  CB  . GLU GLU GLU A A 50  50  . 24.219 43.798 -1.938  1.00 86.47  1 . C ? 
ATOM   363  CG  CG  . GLU GLU GLU A A 50  50  . 23.181 42.782 -2.356  1.00 92.33  1 . C ? 
ATOM   364  CD  CD  . GLU GLU GLU A A 50  50  . 23.661 41.364 -2.155  1.00 97.67  1 . C ? 
ATOM   365  OE1 OE1 . GLU GLU GLU A A 50  50  . 24.746 41.192 -1.561  1.00 96.81  1 . O ? 
ATOM   366  OE2 OE2 . GLU GLU GLU A A 50  50  . 22.950 40.427 -2.578  1.00 101.87 1 . O ? 
ATOM   367  N   N   . TYR TYR TYR A A 51  51  . 22.798 45.724 0.002   1.00 69.48  1 . N ? 
ATOM   368  CA  CA  . TYR TYR TYR A A 51  51  . 21.682 45.957 0.902   1.00 62.47  1 . C ? 
ATOM   369  C   C   . TYR TYR TYR A A 51  51  . 21.757 47.342 1.519   1.00 66.17  1 . C ? 
ATOM   370  O   O   . TYR TYR TYR A A 51  51  . 22.818 47.973 1.576   1.00 64.53  1 . O ? 
ATOM   371  CB  CB  . TYR TYR TYR A A 51  51  . 21.638 44.898 2.005   1.00 65.34  1 . C ? 
ATOM   372  CG  CG  . TYR TYR TYR A A 51  51  . 21.511 43.491 1.480   1.00 74.70  1 . C ? 
ATOM   373  CD1 CD1 . TYR TYR TYR A A 51  51  . 20.266 42.948 1.184   1.00 81.04  1 . C ? 
ATOM   374  CD2 CD2 . TYR TYR TYR A A 51  51  . 22.637 42.702 1.277   1.00 80.98  1 . C ? 
ATOM   375  CE1 CE1 . TYR TYR TYR A A 51  51  . 20.146 41.648 0.697   1.00 87.12  1 . C ? 
ATOM   376  CE2 CE2 . TYR TYR TYR A A 51  51  . 22.525 41.405 0.806   1.00 85.12  1 . C ? 
ATOM   377  CZ  CZ  . TYR TYR TYR A A 51  51  . 21.277 40.885 0.511   1.00 92.08  1 . C ? 
ATOM   378  OH  OH  . TYR TYR TYR A A 51  51  . 21.165 39.596 0.024   1.00 104.35 1 . O ? 
ATOM   379  N   N   . VAL VAL VAL A A 52  52  . 20.588 47.806 1.960   1.00 62.06  1 . N ? 
ATOM   380  CA  CA  . VAL VAL VAL A A 52  52  . 20.434 48.976 2.814   1.00 57.64  1 . C ? 
ATOM   381  C   C   . VAL VAL VAL A A 52  52  . 19.824 48.488 4.125   1.00 58.84  1 . C ? 
ATOM   382  O   O   . VAL VAL VAL A A 52  52  . 18.788 47.811 4.117   1.00 53.19  1 . O ? 
ATOM   383  CB  CB  . VAL VAL VAL A A 52  52  . 19.541 50.044 2.149   1.00 59.98  1 . C ? 
ATOM   384  CG1 CG1 . VAL VAL VAL A A 52  52  . 19.400 51.284 3.037   1.00 53.23  1 . C ? 
ATOM   385  CG2 CG2 . VAL VAL VAL A A 52  52  . 20.074 50.414 0.756   1.00 61.33  1 . C ? 
ATOM   386  N   N   . ILE ILE ILE A A 53  53  . 20.471 48.797 5.244   1.00 54.84  1 . N ? 
ATOM   387  CA  CA  . ILE ILE ILE A A 53  53  . 20.019 48.320 6.550   1.00 53.95  1 . C ? 
ATOM   388  C   C   . ILE ILE ILE A A 53  53  . 19.540 49.530 7.345   1.00 54.43  1 . C ? 
ATOM   389  O   O   . ILE ILE ILE A A 53  53  . 20.341 50.404 7.692   1.00 59.70  1 . O ? 
ATOM   390  CB  CB  . ILE ILE ILE A A 53  53  . 21.124 47.561 7.298   1.00 50.28  1 . C ? 
ATOM   391  CG1 CG1 . ILE ILE ILE A A 53  53  . 21.544 46.291 6.527   1.00 47.92  1 . C ? 
ATOM   392  CG2 CG2 . ILE ILE ILE A A 53  53  . 20.635 47.202 8.698   1.00 49.02  1 . C ? 
ATOM   393  CD1 CD1 . ILE ILE ILE A A 53  53  . 22.543 46.528 5.420   1.00 52.33  1 . C ? 
ATOM   394  N   N   . ILE ILE ILE A A 54  54  . 18.236 49.596 7.623   1.00 48.97  1 . N ? 
ATOM   395  CA  CA  . ILE ILE ILE A A 54  54  . 17.645 50.670 8.420   1.00 45.89  1 . C ? 
ATOM   396  C   C   . ILE ILE ILE A A 54  54  . 17.640 50.243 9.887   1.00 53.31  1 . C ? 
ATOM   397  O   O   . ILE ILE ILE A A 54  54  . 17.136 49.166 10.227  1.00 56.17  1 . O ? 
ATOM   398  CB  CB  . ILE ILE ILE A A 54  54  . 16.214 50.980 7.942   1.00 47.26  1 . C ? 
ATOM   399  CG1 CG1 . ILE ILE ILE A A 54  54  . 16.190 51.221 6.429   1.00 46.88  1 . C ? 
ATOM   400  CG2 CG2 . ILE ILE ILE A A 54  54  . 15.643 52.150 8.706   1.00 45.64  1 . C ? 
ATOM   401  CD1 CD1 . ILE ILE ILE A A 54  54  . 14.908 51.742 5.917   1.00 51.50  1 . C ? 
ATOM   402  N   N   . PHE PHE PHE A A 55  55  . 18.190 51.079 10.763  1.00 47.35  1 . N ? 
ATOM   403  CA  CA  . PHE PHE PHE A A 55  55  . 18.207 50.766 12.183  1.00 46.82  1 . C ? 
ATOM   404  C   C   . PHE PHE PHE A A 55  55  . 18.055 52.054 12.960  1.00 45.97  1 . C ? 
ATOM   405  O   O   . PHE PHE PHE A A 55  55  . 18.256 53.149 12.427  1.00 43.80  1 . O ? 
ATOM   406  CB  CB  . PHE PHE PHE A A 55  55  . 19.495 50.027 12.622  1.00 43.57  1 . C ? 
ATOM   407  CG  CG  . PHE PHE PHE A A 55  55  . 20.769 50.838 12.472  1.00 47.37  1 . C ? 
ATOM   408  CD1 CD1 . PHE PHE PHE A A 55  55  . 21.377 50.991 11.231  1.00 48.99  1 . C ? 
ATOM   409  CD2 CD2 . PHE PHE PHE A A 55  55  . 21.392 51.391 13.594  1.00 47.87  1 . C ? 
ATOM   410  CE1 CE1 . PHE PHE PHE A A 55  55  . 22.563 51.710 11.095  1.00 48.37  1 . C ? 
ATOM   411  CE2 CE2 . PHE PHE PHE A A 55  55  . 22.564 52.111 13.476  1.00 47.26  1 . C ? 
ATOM   412  CZ  CZ  . PHE PHE PHE A A 55  55  . 23.165 52.266 12.221  1.00 49.27  1 . C ? 
ATOM   413  N   N   . ILE ILE ILE A A 56  56  . 17.683 51.918 14.228  1.00 46.75  1 . N ? 
ATOM   414  CA  CA  . ILE ILE ILE A A 56  56  . 17.503 53.067 15.100  1.00 49.25  1 . C ? 
ATOM   415  C   C   . ILE ILE ILE A A 56  56  . 18.796 53.269 15.863  1.00 52.49  1 . C ? 
ATOM   416  O   O   . ILE ILE ILE A A 56  56  . 19.248 52.371 16.579  1.00 49.02  1 . O ? 
ATOM   417  CB  CB  . ILE ILE ILE A A 56  56  . 16.318 52.869 16.053  1.00 57.56  1 . C ? 
ATOM   418  CG1 CG1 . ILE ILE ILE A A 56  56  . 15.022 53.131 15.290  1.00 61.36  1 . C ? 
ATOM   419  CG2 CG2 . ILE ILE ILE A A 56  56  . 16.446 53.808 17.253  1.00 53.16  1 . C ? 
ATOM   420  CD1 CD1 . ILE ILE ILE A A 56  56  . 14.120 51.958 15.260  1.00 66.26  1 . C ? 
ATOM   421  N   N   . ALA ALA ALA A A 57  57  . 19.403 54.444 15.702  1.00 53.25  1 . N ? 
ATOM   422  CA  CA  . ALA ALA ALA A A 57  57  . 20.687 54.702 16.350  1.00 54.96  1 . C ? 
ATOM   423  C   C   . ALA ALA ALA A A 57  57  . 20.543 55.251 17.760  1.00 65.93  1 . C ? 
ATOM   424  O   O   . ALA ALA ALA A A 57  57  . 21.358 54.921 18.632  1.00 76.99  1 . O ? 
ATOM   425  CB  CB  . ALA ALA ALA A A 57  57  . 21.519 55.674 15.516  1.00 57.24  1 . C ? 
ATOM   426  N   N   . ASP ASP ASP A A 58  58  . 19.550 56.098 18.006  1.00 59.18  1 . N ? 
ATOM   427  CA  CA  . ASP ASP ASP A A 58  58  . 19.322 56.611 19.353  1.00 68.87  1 . C ? 
ATOM   428  C   C   . ASP ASP ASP A A 58  58  . 17.897 57.133 19.429  1.00 73.83  1 . C ? 
ATOM   429  O   O   . ASP ASP ASP A A 58  58  . 17.143 57.075 18.450  1.00 72.93  1 . O ? 
ATOM   430  CB  CB  . ASP ASP ASP A A 58  58  . 20.321 57.708 19.715  1.00 71.06  1 . C ? 
ATOM   431  CG  CG  . ASP ASP ASP A A 58  58  . 20.344 58.810 18.687  1.00 82.79  1 . C ? 
ATOM   432  OD1 OD1 . ASP ASP ASP A A 58  58  . 21.100 58.681 17.694  1.00 94.59  1 . O ? 
ATOM   433  OD2 OD2 . ASP ASP ASP A A 58  58  . 19.568 59.778 18.848  1.00 79.75  1 . O ? 
ATOM   434  N   N   . SER SER SER A A 59  59  . 17.546 57.686 20.597  1.00 76.88  1 . N ? 
ATOM   435  CA  CA  . SER SER SER A A 59  59  . 16.195 58.192 20.840  1.00 89.08  1 . C ? 
ATOM   436  C   C   . SER SER SER A A 59  59  . 16.212 59.379 21.813  1.00 92.91  1 . C ? 
ATOM   437  O   O   . SER SER SER A A 59  59  . 15.376 59.472 22.716  1.00 92.44  1 . O ? 
ATOM   438  CB  CB  . SER SER SER A A 59  59  . 15.277 57.087 21.370  1.00 91.50  1 . C ? 
ATOM   439  OG  OG  . SER SER SER A A 59  59  . 15.717 56.618 22.634  1.00 93.44  1 . O ? 
ATOM   440  N   N   . ILE ILE ILE A A 60  60  . 17.147 60.309 21.621  1.00 96.21  1 . N ? 
ATOM   441  CA  CA  . ILE ILE ILE A A 60  60  . 17.214 61.513 22.451  1.00 94.64  1 . C ? 
ATOM   442  C   C   . ILE ILE ILE A A 60  60  . 16.230 62.566 21.933  1.00 95.16  1 . C ? 
ATOM   443  O   O   . ILE ILE ILE A A 60  60  . 15.027 62.311 21.805  1.00 94.29  1 . O ? 
ATOM   444  CB  CB  . ILE ILE ILE A A 60  60  . 18.652 62.072 22.500  1.00 91.94  1 . C ? 
ATOM   445  CG1 CG1 . ILE ILE ILE A A 60  60  . 19.622 61.005 23.012  1.00 88.42  1 . C ? 
ATOM   446  CG2 CG2 . ILE ILE ILE A A 60  60  . 18.721 63.319 23.380  1.00 95.12  1 . C ? 
ATOM   447  CD1 CD1 . ILE ILE ILE A A 60  60  . 19.450 60.671 24.485  1.00 88.96  1 . C ? 
ATOM   448  N   N   . LYS LYS LYS A A 70  70  . 7.671  49.883 33.260  1.00 81.55  1 . N ? 
ATOM   449  CA  CA  . LYS LYS LYS A A 70  70  . 8.928  49.517 32.609  1.00 86.11  1 . C ? 
ATOM   450  C   C   . LYS LYS LYS A A 70  70  . 8.808  48.162 31.922  1.00 77.80  1 . C ? 
ATOM   451  O   O   . LYS LYS LYS A A 70  70  . 8.703  47.145 32.593  1.00 72.65  1 . O ? 
ATOM   452  CB  CB  . LYS LYS LYS A A 70  70  . 10.064 49.484 33.631  1.00 93.53  1 . C ? 
ATOM   453  CG  CG  . LYS LYS LYS A A 70  70  . 11.421 49.219 33.020  1.00 90.72  1 . C ? 
ATOM   454  CD  CD  . LYS LYS LYS A A 70  70  . 11.670 50.143 31.838  1.00 90.20  1 . C ? 
ATOM   455  CE  CE  . LYS LYS LYS A A 70  70  . 12.050 51.561 32.260  1.00 90.37  1 . C ? 
ATOM   456  NZ  NZ  . LYS LYS LYS A A 70  70  . 12.132 52.484 31.087  1.00 80.68  1 . N ? 
ATOM   457  N   N   . LEU LEU LEU A A 71  71  . 8.844  48.138 30.588  1.00 73.56  1 . N ? 
ATOM   458  CA  CA  . LEU LEU LEU A A 71  71  . 8.482  46.931 29.853  1.00 68.77  1 . C ? 
ATOM   459  C   C   . LEU LEU LEU A A 71  71  . 9.675  46.095 29.423  1.00 69.75  1 . C ? 
ATOM   460  O   O   . LEU LEU LEU A A 71  71  . 9.484  45.035 28.818  1.00 71.88  1 . O ? 
ATOM   461  CB  CB  . LEU LEU LEU A A 71  71  . 7.639  47.293 28.635  1.00 61.31  1 . C ? 
ATOM   462  CG  CG  . LEU LEU LEU A A 71  71  . 6.360  48.039 29.009  1.00 62.61  1 . C ? 
ATOM   463  CD1 CD1 . LEU LEU LEU A A 71  71  . 5.562  48.340 27.767  1.00 64.13  1 . C ? 
ATOM   464  CD2 CD2 . LEU LEU LEU A A 71  71  . 5.555  47.220 29.996  1.00 82.25  1 . C ? 
ATOM   465  N   N   . SER SER SER A A 72  72  . 10.889 46.521 29.752  1.00 63.36  1 . N ? 
ATOM   466  CA  CA  . SER SER SER A A 72  72  . 12.080 45.824 29.305  1.00 65.10  1 . C ? 
ATOM   467  C   C   . SER SER SER A A 72  72  . 13.268 46.294 30.138  1.00 70.04  1 . C ? 
ATOM   468  O   O   . SER SER SER A A 72  72  . 13.345 47.465 30.523  1.00 71.97  1 . O ? 
ATOM   469  CB  CB  . SER SER SER A A 72  72  . 12.328 46.095 27.811  1.00 66.27  1 . C ? 
ATOM   470  OG  OG  . SER SER SER A A 72  72  . 13.561 45.557 27.386  1.00 64.56  1 . O ? 
ATOM   471  N   N   . ASP ASP ASP A A 73  73  . 14.209 45.378 30.374  1.00 65.04  1 . N ? 
ATOM   472  CA  CA  . ASP ASP ASP A A 73  73  . 15.469 45.710 31.033  1.00 74.96  1 . C ? 
ATOM   473  C   C   . ASP ASP ASP A A 73  73  . 16.433 46.483 30.135  1.00 72.54  1 . C ? 
ATOM   474  O   O   . ASP ASP ASP A A 73  73  . 17.444 46.992 30.634  1.00 75.32  1 . O ? 
ATOM   475  CB  CB  . ASP ASP ASP A A 73  73  . 16.155 44.429 31.529  1.00 84.96  1 . C ? 
ATOM   476  CG  CG  . ASP ASP ASP A A 73  73  . 15.312 43.653 32.544  1.00 96.63  1 . C ? 
ATOM   477  OD1 OD1 . ASP ASP ASP A A 73  73  . 14.154 44.045 32.814  1.00 100.48 1 . O ? 
ATOM   478  OD2 OD2 . ASP ASP ASP A A 73  73  . 15.817 42.638 33.074  1.00 102.87 1 . O ? 
ATOM   479  N   N   . SER SER SER A A 74  74  . 16.165 46.575 28.836  1.00 60.23  1 . N ? 
ATOM   480  CA  CA  . SER SER SER A A 74  74  . 17.013 47.308 27.907  1.00 56.01  1 . C ? 
ATOM   481  C   C   . SER SER SER A A 74  74  . 16.233 48.502 27.384  1.00 56.78  1 . C ? 
ATOM   482  O   O   . SER SER SER A A 74  74  . 15.083 48.358 26.956  1.00 54.90  1 . O ? 
ATOM   483  CB  CB  . SER SER SER A A 74  74  . 17.477 46.420 26.742  1.00 55.65  1 . C ? 
ATOM   484  OG  OG  . SER SER SER A A 74  74  . 17.694 47.184 25.554  1.00 56.38  1 . O ? 
ATOM   485  N   N   . HIS HIS HIS A A 75  75  . 16.867 49.672 27.406  1.00 55.61  1 . N ? 
ATOM   486  CA  CA  . HIS HIS HIS A A 75  75  . 16.213 50.873 26.907  1.00 56.07  1 . C ? 
ATOM   487  C   C   . HIS HIS HIS A A 75  75  . 15.992 50.800 25.406  1.00 53.03  1 . C ? 
ATOM   488  O   O   . HIS HIS HIS A A 75  75  . 14.906 51.136 24.917  1.00 53.66  1 . O ? 
ATOM   489  CB  CB  . HIS HIS HIS A A 75  75  . 17.038 52.109 27.250  1.00 59.62  1 . C ? 
ATOM   490  CG  CG  . HIS HIS HIS A A 75  75  . 16.533 53.363 26.603  1.00 67.69  1 . C ? 
ATOM   491  ND1 ND1 . HIS HIS HIS A A 75  75  . 15.412 54.033 27.051  1.00 70.49  1 . N ? 
ATOM   492  CD2 CD2 . HIS HIS HIS A A 75  75  . 16.996 54.069 25.542  1.00 67.32  1 . C ? 
ATOM   493  CE1 CE1 . HIS HIS HIS A A 75  75  . 15.212 55.104 26.303  1.00 66.59  1 . C ? 
ATOM   494  NE2 NE2 . HIS HIS HIS A A 75  75  . 16.157 55.148 25.378  1.00 69.33  1 . N ? 
ATOM   495  N   N   . ALA ALA ALA A A 76  76  . 17.030 50.420 24.649  1.00 49.31  1 . N ? 
ATOM   496  CA  CA  . ALA ALA ALA A A 76  76  . 16.880 50.300 23.203  1.00 52.53  1 . C ? 
ATOM   497  C   C   . ALA ALA ALA A A 76  76  . 15.761 49.324 22.840  1.00 51.03  1 . C ? 
ATOM   498  O   O   . ALA ALA ALA A A 76  76  . 15.020 49.557 21.878  1.00 53.62  1 . O ? 
ATOM   499  CB  CB  . ALA ALA ALA A A 76  76  . 18.209 49.878 22.559  1.00 55.90  1 . C ? 
ATOM   500  N   N   . GLU GLU GLU A A 77  77  . 15.621 48.221 23.590  1.00 51.19  1 . N ? 
ATOM   501  CA  CA  . GLU GLU GLU A A 77  77  . 14.541 47.283 23.292  1.00 51.98  1 . C ? 
ATOM   502  C   C   . GLU GLU GLU A A 77  77  . 13.183 47.918 23.563  1.00 57.28  1 . C ? 
ATOM   503  O   O   . GLU GLU GLU A A 77  77  . 12.254 47.781 22.756  1.00 57.12  1 . O ? 
ATOM   504  CB  CB  . GLU GLU GLU A A 77  77  . 14.709 45.985 24.090  1.00 55.30  1 . C ? 
ATOM   505  CG  CG  . GLU GLU GLU A A 77  77  . 13.500 45.029 24.018  1.00 66.74  1 . C ? 
ATOM   506  CD  CD  . GLU GLU GLU A A 77  77  . 13.263 44.409 22.622  1.00 75.52  1 . C ? 
ATOM   507  OE1 OE1 . GLU GLU GLU A A 77  77  . 14.081 44.639 21.706  1.00 75.81  1 . O ? 
ATOM   508  OE2 OE2 . GLU GLU GLU A A 77  77  . 12.258 43.672 22.446  1.00 78.69  1 . O ? 
ATOM   509  N   N   . GLU GLU GLU A A 78  78  . 13.060 48.664 24.666  1.00 55.33  1 . N ? 
ATOM   510  CA  CA  . GLU GLU GLU A A 78  78  . 11.793 49.327 24.956  1.00 60.67  1 . C ? 
ATOM   511  C   C   . GLU GLU GLU A A 78  78  . 11.467 50.382 23.905  1.00 57.08  1 . C ? 
ATOM   512  O   O   . GLU GLU GLU A A 78  78  . 10.297 50.579 23.555  1.00 53.44  1 . O ? 
ATOM   513  CB  CB  . GLU GLU GLU A A 78  78  . 11.825 49.953 26.352  1.00 71.46  1 . C ? 
ATOM   514  CG  CG  . GLU GLU GLU A A 78  78  . 10.576 50.744 26.680  1.00 75.47  1 . C ? 
ATOM   515  CD  CD  . GLU GLU GLU A A 78  78  . 10.104 50.508 28.089  1.00 80.29  1 . C ? 
ATOM   516  OE1 OE1 . GLU GLU GLU A A 78  78  . 10.878 49.921 28.870  1.00 83.55  1 . O ? 
ATOM   517  OE2 OE2 . GLU GLU GLU A A 78  78  . 8.963  50.906 28.414  1.00 81.84  1 . O ? 
ATOM   518  N   N   . VAL VAL VAL A A 79  79  . 12.483 51.085 23.402  1.00 54.64  1 . N ? 
ATOM   519  CA  CA  . VAL VAL VAL A A 79  79  . 12.257 52.030 22.313  1.00 52.21  1 . C ? 
ATOM   520  C   C   . VAL VAL VAL A A 79  79  . 11.765 51.284 21.073  1.00 52.49  1 . C ? 
ATOM   521  O   O   . VAL VAL VAL A A 79  79  . 10.771 51.671 20.442  1.00 51.33  1 . O ? 
ATOM   522  CB  CB  . VAL VAL VAL A A 79  79  . 13.542 52.834 22.031  1.00 50.36  1 . C ? 
ATOM   523  CG1 CG1 . VAL VAL VAL A A 79  79  . 13.422 53.556 20.727  1.00 44.54  1 . C ? 
ATOM   524  CG2 CG2 . VAL VAL VAL A A 79  79  . 13.800 53.843 23.164  1.00 56.87  1 . C ? 
ATOM   525  N   N   . ALA ALA ALA A A 80  80  . 12.439 50.180 20.737  1.00 49.93  1 . N ? 
ATOM   526  CA  CA  . ALA ALA ALA A A 80  80  . 12.034 49.334 19.615  1.00 53.56  1 . C ? 
ATOM   527  C   C   . ALA ALA ALA A A 80  80  . 10.554 48.981 19.668  1.00 56.17  1 . C ? 
ATOM   528  O   O   . ALA ALA ALA A A 80  80  . 9.851  49.091 18.663  1.00 54.26  1 . O ? 
ATOM   529  CB  CB  . ALA ALA ALA A A 80  80  . 12.871 48.056 19.605  1.00 48.99  1 . C ? 
ATOM   530  N   N   . ILE ILE ILE A A 81  81  . 10.054 48.565 20.834  1.00 59.00  1 . N ? 
ATOM   531  CA  CA  . ILE ILE ILE A A 81  81  . 8.707  48.004 20.862  1.00 58.01  1 . C ? 
ATOM   532  C   C   . ILE ILE ILE A A 81  81  . 7.638  49.076 21.018  1.00 59.06  1 . C ? 
ATOM   533  O   O   . ILE ILE ILE A A 81  81  . 6.527  48.904 20.514  1.00 58.37  1 . O ? 
ATOM   534  CB  CB  . ILE ILE ILE A A 81  81  . 8.547  46.928 21.953  1.00 63.69  1 . C ? 
ATOM   535  CG1 CG1 . ILE ILE ILE A A 81  81  . 8.690  47.525 23.352  1.00 70.74  1 . C ? 
ATOM   536  CG2 CG2 . ILE ILE ILE A A 81  81  . 9.496  45.760 21.704  1.00 63.64  1 . C ? 
ATOM   537  CD1 CD1 . ILE ILE ILE A A 81  81  . 8.598  46.498 24.462  1.00 78.07  1 . C ? 
ATOM   538  N   N   . ARG ARG ARG A A 82  82  . 7.933  50.174 21.714  1.00 58.01  1 . N ? 
ATOM   539  CA  CA  . ARG ARG ARG A A 82  82  . 6.952  51.248 21.826  1.00 58.72  1 . C ? 
ATOM   540  C   C   . ARG ARG ARG A A 82  82  . 6.885  52.111 20.575  1.00 57.81  1 . C ? 
ATOM   541  O   O   . ARG ARG ARG A A 82  82  . 5.813  52.618 20.232  1.00 61.95  1 . O ? 
ATOM   542  CB  CB  . ARG ARG ARG A A 82  82  . 7.270  52.156 23.017  1.00 60.36  1 . C ? 
ATOM   543  CG  CG  . ARG ARG ARG A A 82  82  . 7.032  51.536 24.368  1.00 65.10  1 . C ? 
ATOM   544  CD  CD  . ARG ARG ARG A A 82  82  . 7.296  52.569 25.446  1.00 70.52  1 . C ? 
ATOM   545  NE  NE  . ARG ARG ARG A A 82  82  . 6.992  52.058 26.772  1.00 79.36  1 . N ? 
ATOM   546  CZ  CZ  . ARG ARG ARG A A 82  82  . 5.767  52.019 27.285  1.00 89.14  1 . C ? 
ATOM   547  NH1 NH1 . ARG ARG ARG A A 82  82  . 4.736  52.457 26.575  1.00 90.52  1 . N ? 
ATOM   548  NH2 NH2 . ARG ARG ARG A A 82  82  . 5.574  51.540 28.507  1.00 95.45  1 . N ? 
ATOM   549  N   N   . TYR TYR TYR A A 83  83  . 7.996  52.333 19.921  1.00 56.18  1 . N ? 
ATOM   550  CA  CA  . TYR TYR TYR A A 83  83  . 8.013  53.310 18.841  1.00 58.61  1 . C ? 
ATOM   551  C   C   . TYR TYR TYR A A 83  83  . 8.680  52.799 17.573  1.00 58.89  1 . C ? 
ATOM   552  O   O   . TYR TYR TYR A A 83  83  . 8.225  53.120 16.473  1.00 59.66  1 . O ? 
ATOM   553  CB  CB  . TYR TYR TYR A A 83  83  . 8.720  54.585 19.317  1.00 60.90  1 . C ? 
ATOM   554  CG  CG  . TYR TYR TYR A A 83  83  . 8.195  55.142 20.618  1.00 66.73  1 . C ? 
ATOM   555  CD1 CD1 . TYR TYR TYR A A 83  83  . 6.925  55.701 20.695  1.00 71.38  1 . C ? 
ATOM   556  CD2 CD2 . TYR TYR TYR A A 83  83  . 8.977  55.121 21.769  1.00 71.29  1 . C ? 
ATOM   557  CE1 CE1 . TYR TYR TYR A A 83  83  . 6.438  56.215 21.894  1.00 74.98  1 . C ? 
ATOM   558  CE2 CE2 . TYR TYR TYR A A 83  83  . 8.502  55.627 22.968  1.00 79.00  1 . C ? 
ATOM   559  CZ  CZ  . TYR TYR TYR A A 83  83  . 7.232  56.174 23.022  1.00 79.72  1 . C ? 
ATOM   560  OH  OH  . TYR TYR TYR A A 83  83  . 6.766  56.678 24.209  1.00 87.17  1 . O ? 
ATOM   561  N   N   . GLY GLY GLY A A 84  84  . 9.749  52.012 17.696  1.00 59.79  1 . N ? 
ATOM   562  CA  CA  . GLY GLY GLY A A 84  84  . 10.513 51.635 16.517  1.00 50.31  1 . C ? 
ATOM   563  C   C   . GLY GLY GLY A A 84  84  . 9.682  50.845 15.529  1.00 56.07  1 . C ? 
ATOM   564  O   O   . GLY GLY GLY A A 84  84  . 9.805  51.020 14.314  1.00 61.04  1 . O ? 
ATOM   565  N   N   . ARG ARG ARG A A 85  85  . 8.800  49.982 16.037  1.00 51.72  1 . N ? 
ATOM   566  CA  CA  . ARG ARG ARG A A 85  85  . 7.958  49.191 15.149  1.00 52.10  1 . C ? 
ATOM   567  C   C   . ARG ARG ARG A A 85  85  . 6.996  50.069 14.342  1.00 58.68  1 . C ? 
ATOM   568  O   O   . ARG ARG ARG A A 85  85  . 6.791  49.838 13.144  1.00 59.59  1 . O ? 
ATOM   569  CB  CB  . ARG ARG ARG A A 85  85  . 7.193  48.144 15.953  1.00 54.61  1 . C ? 
ATOM   570  CG  CG  . ARG ARG ARG A A 85  85  . 6.328  47.233 15.087  1.00 63.15  1 . C ? 
ATOM   571  CD  CD  . ARG ARG ARG A A 85  85  . 5.609  46.187 15.934  1.00 71.94  1 . C ? 
ATOM   572  NE  NE  . ARG ARG ARG A A 85  85  . 4.567  45.525 15.160  1.00 79.56  1 . N ? 
ATOM   573  CZ  CZ  . ARG ARG ARG A A 85  85  . 3.336  46.006 15.009  1.00 89.47  1 . C ? 
ATOM   574  NH1 NH1 . ARG ARG ARG A A 85  85  . 2.997  47.152 15.589  1.00 94.76  1 . N ? 
ATOM   575  NH2 NH2 . ARG ARG ARG A A 85  85  . 2.442  45.344 14.285  1.00 92.13  1 . N ? 
ATOM   576  N   N   . ASN ASN ASN A A 86  86  . 6.385  51.071 14.976  1.00 60.57  1 . N ? 
ATOM   577  CA  CA  . ASN ASN ASN A A 86  86  . 5.460  51.933 14.240  1.00 64.51  1 . C ? 
ATOM   578  C   C   . ASN ASN ASN A A 86  86  . 6.195  52.804 13.233  1.00 61.98  1 . C ? 
ATOM   579  O   O   . ASN ASN ASN A A 86  86  . 5.641  53.136 12.179  1.00 60.68  1 . O ? 
ATOM   580  CB  CB  . ASN ASN ASN A A 86  86  . 4.671  52.817 15.203  1.00 71.93  1 . C ? 
ATOM   581  CG  CG  . ASN ASN ASN A A 86  86  . 3.846  52.012 16.182  1.00 76.87  1 . C ? 
ATOM   582  OD1 OD1 . ASN ASN ASN A A 86  86  . 3.132  51.088 15.795  1.00 77.28  1 . O ? 
ATOM   583  ND2 ND2 . ASN ASN ASN A A 86  86  . 3.955  52.347 17.466  1.00 82.43  1 . N ? 
ATOM   584  N   N   . LEU LEU LEU A A 87  87  . 7.429  53.197 13.551  1.00 55.48  1 . N ? 
ATOM   585  CA  CA  . LEU LEU LEU A A 87  87  . 8.256  53.905 12.587  1.00 51.32  1 . C ? 
ATOM   586  C   C   . LEU LEU LEU A A 87  87  . 8.569  53.026 11.375  1.00 56.40  1 . C ? 
ATOM   587  O   O   . LEU LEU LEU A A 87  87  . 8.366  53.436 10.225  1.00 54.63  1 . O ? 
ATOM   588  CB  CB  . LEU LEU LEU A A 87  87  . 9.538  54.364 13.265  1.00 49.33  1 . C ? 
ATOM   589  CG  CG  . LEU LEU LEU A A 87  87  . 10.581 54.927 12.302  1.00 60.29  1 . C ? 
ATOM   590  CD1 CD1 . LEU LEU LEU A A 87  87  . 10.007 56.136 11.571  1.00 64.66  1 . C ? 
ATOM   591  CD2 CD2 . LEU LEU LEU A A 87  87  . 11.880 55.276 13.034  1.00 58.12  1 . C ? 
ATOM   592  N   N   . PHE PHE PHE A A 88  88  . 9.066  51.806 11.615  1.00 56.31  1 . N ? 
ATOM   593  CA  CA  . PHE PHE PHE A A 88  88  . 9.404  50.924 10.500  1.00 57.78  1 . C ? 
ATOM   594  C   C   . PHE PHE PHE A A 88  88  . 8.197  50.652 9.620   1.00 54.86  1 . C ? 
ATOM   595  O   O   . PHE PHE PHE A A 88  88  . 8.335  50.511 8.393   1.00 51.25  1 . O ? 
ATOM   596  CB  CB  . PHE PHE PHE A A 88  88  . 9.985  49.608 11.012  1.00 58.48  1 . C ? 
ATOM   597  CG  CG  . PHE PHE PHE A A 88  88  . 11.416 49.714 11.491  1.00 55.81  1 . C ? 
ATOM   598  CD1 CD1 . PHE PHE PHE A A 88  88  . 12.081 50.923 11.472  1.00 51.81  1 . C ? 
ATOM   599  CD2 CD2 . PHE PHE PHE A A 88  88  . 12.104 48.581 11.924  1.00 56.59  1 . C ? 
ATOM   600  CE1 CE1 . PHE PHE PHE A A 88  88  . 13.410 51.013 11.896  1.00 57.58  1 . C ? 
ATOM   601  CE2 CE2 . PHE PHE PHE A A 88  88  . 13.431 48.655 12.344  1.00 51.07  1 . C ? 
ATOM   602  CZ  CZ  . PHE PHE PHE A A 88  88  . 14.088 49.863 12.331  1.00 53.15  1 . C ? 
ATOM   603  N   N   . ILE ILE ILE A A 89  89  . 7.008  50.584 10.217  1.00 55.84  1 . N ? 
ATOM   604  CA  CA  . ILE ILE ILE A A 89  89  . 5.803  50.326 9.430   1.00 59.57  1 . C ? 
ATOM   605  C   C   . ILE ILE ILE A A 89  89  . 5.521  51.488 8.481   1.00 60.50  1 . C ? 
ATOM   606  O   O   . ILE ILE ILE A A 89  89  . 5.179  51.284 7.309   1.00 57.78  1 . O ? 
ATOM   607  CB  CB  . ILE ILE ILE A A 89  89  . 4.606  50.050 10.353  1.00 60.70  1 . C ? 
ATOM   608  CG1 CG1 . ILE ILE ILE A A 89  89  . 4.704  48.639 10.940  1.00 66.68  1 . C ? 
ATOM   609  CG2 CG2 . ILE ILE ILE A A 89  89  . 3.287  50.248 9.588   1.00 57.54  1 . C ? 
ATOM   610  CD1 CD1 . ILE ILE ILE A A 89  89  . 4.605  47.540 9.891   1.00 73.46  1 . C ? 
ATOM   611  N   N   . LYS LYS LYS A A 90  90  . 5.658  52.727 8.968   1.00 56.76  1 . N ? 
ATOM   612  CA  CA  . LYS LYS LYS A A 90  90  . 5.453  53.876 8.089   1.00 59.01  1 . C ? 
ATOM   613  C   C   . LYS LYS LYS A A 90  90  . 6.502  53.909 6.984   1.00 56.17  1 . C ? 
ATOM   614  O   O   . LYS LYS LYS A A 90  90  . 6.179  54.165 5.817   1.00 58.96  1 . O ? 
ATOM   615  CB  CB  . LYS LYS LYS A A 90  90  . 5.466  55.173 8.901   1.00 58.47  1 . C ? 
ATOM   616  CG  CG  . LYS LYS LYS A A 90  90  . 4.200  55.350 9.752   1.00 70.45  1 . C ? 
ATOM   617  CD  CD  . LYS LYS LYS A A 90  90  . 4.326  56.495 10.756  1.00 74.64  1 . C ? 
ATOM   618  CE  CE  . LYS LYS LYS A A 90  90  . 4.645  57.812 10.060  1.00 79.59  1 . C ? 
ATOM   619  NZ  NZ  . LYS LYS LYS A A 90  90  . 4.405  58.987 10.953  1.00 84.35  1 . N ? 
ATOM   620  N   N   . ILE ILE ILE A A 91  91  . 7.762  53.629 7.330   1.00 47.40  1 . N ? 
ATOM   621  CA  CA  . ILE ILE ILE A A 91  91  . 8.827  53.601 6.332   1.00 52.62  1 . C ? 
ATOM   622  C   C   . ILE ILE ILE A A 91  91  . 8.534  52.560 5.262   1.00 51.32  1 . C ? 
ATOM   623  O   O   . ILE ILE ILE A A 91  91  . 8.706  52.821 4.062   1.00 57.65  1 . O ? 
ATOM   624  CB  CB  . ILE ILE ILE A A 91  91  . 10.186 53.329 7.001   1.00 50.89  1 . C ? 
ATOM   625  CG1 CG1 . ILE ILE ILE A A 91  91  . 10.549 54.440 7.983   1.00 50.49  1 . C ? 
ATOM   626  CG2 CG2 . ILE ILE ILE A A 91  91  . 11.245 53.212 5.947   1.00 50.63  1 . C ? 
ATOM   627  CD1 CD1 . ILE ILE ILE A A 91  91  . 11.968 54.264 8.551   1.00 46.08  1 . C ? 
ATOM   628  N   N   . LYS LYS LYS A A 92  92  . 8.099  51.362 5.674   1.00 51.34  1 . N ? 
ATOM   629  CA  CA  . LYS LYS LYS A A 92  92  . 7.784  50.308 4.712   1.00 55.29  1 . C ? 
ATOM   630  C   C   . LYS LYS LYS A A 92  92  . 6.698  50.751 3.745   1.00 58.63  1 . C ? 
ATOM   631  O   O   . LYS LYS LYS A A 92  92  . 6.798  50.514 2.535   1.00 60.14  1 . O ? 
ATOM   632  CB  CB  . LYS LYS LYS A A 92  92  . 7.336  49.039 5.431   1.00 60.78  1 . C ? 
ATOM   633  CG  CG  . LYS LYS LYS A A 92  92  . 8.441  48.304 6.146   1.00 74.45  1 . C ? 
ATOM   634  CD  CD  . LYS LYS LYS A A 92  92  . 7.949  46.987 6.753   1.00 81.59  1 . C ? 
ATOM   635  CE  CE  . LYS LYS LYS A A 92  92  . 9.022  46.390 7.670   1.00 87.18  1 . C ? 
ATOM   636  NZ  NZ  . LYS LYS LYS A A 92  92  . 8.670  45.066 8.260   1.00 91.53  1 . N ? 
ATOM   637  N   N   . GLU GLU GLU A A 93  93  . 5.642  51.380 4.269   1.00 59.33  1 . N ? 
ATOM   638  CA  CA  . GLU GLU GLU A A 93  93  . 4.541  51.845 3.429   1.00 62.95  1 . C ? 
ATOM   639  C   C   . GLU GLU GLU A A 93  93  . 5.016  52.864 2.407   1.00 56.68  1 . C ? 
ATOM   640  O   O   . GLU GLU GLU A A 93  93  . 4.737  52.732 1.214   1.00 60.31  1 . O ? 
ATOM   641  CB  CB  . GLU GLU GLU A A 93  93  . 3.446  52.473 4.286   1.00 70.92  1 . C ? 
ATOM   642  CG  CG  . GLU GLU GLU A A 93  93  . 2.588  51.513 5.068   1.00 82.91  1 . C ? 
ATOM   643  CD  CD  . GLU GLU GLU A A 93  93  . 1.304  52.173 5.516   1.00 89.49  1 . C ? 
ATOM   644  OE1 OE1 . GLU GLU GLU A A 93  93  . 0.485  52.508 4.629   1.00 91.56  1 . O ? 
ATOM   645  OE2 OE2 . GLU GLU GLU A A 93  93  . 1.129  52.379 6.741   1.00 92.25  1 . O ? 
ATOM   646  N   N   . ARG ARG ARG A A 94  94  . 5.704  53.914 2.873   1.00 51.48  1 . N ? 
ATOM   647  CA  CA  . ARG ARG ARG A A 94  94  . 6.227  54.937 1.973   1.00 56.20  1 . C ? 
ATOM   648  C   C   . ARG ARG ARG A A 94  94  . 7.121  54.313 0.912   1.00 62.64  1 . C ? 
ATOM   649  O   O   . ARG ARG ARG A A 94  94  . 7.017  54.654 -0.271  1.00 69.30  1 . O ? 
ATOM   650  CB  CB  . ARG ARG ARG A A 94  94  . 6.993  56.003 2.779   1.00 53.86  1 . C ? 
ATOM   651  CG  CG  . ARG ARG ARG A A 94  94  . 7.790  57.026 1.954   1.00 54.93  1 . C ? 
ATOM   652  CD  CD  . ARG ARG ARG A A 94  94  . 6.875  57.961 1.144   1.00 62.29  1 . C ? 
ATOM   653  NE  NE  . ARG ARG ARG A A 94  94  . 7.645  58.831 0.242   1.00 70.37  1 . N ? 
ATOM   654  CZ  CZ  . ARG ARG ARG A A 94  94  . 8.027  60.079 0.527   1.00 72.14  1 . C ? 
ATOM   655  NH1 NH1 . ARG ARG ARG A A 94  94  . 7.714  60.632 1.694   1.00 69.25  1 . N ? 
ATOM   656  NH2 NH2 . ARG ARG ARG A A 94  94  . 8.734  60.777 -0.354  1.00 73.17  1 . N ? 
ATOM   657  N   N   . VAL VAL VAL A A 95  95  . 7.995  53.382 1.324   1.00 59.51  1 . N ? 
ATOM   658  CA  CA  . VAL VAL VAL A A 95  95  . 8.906  52.710 0.396   1.00 57.84  1 . C ? 
ATOM   659  C   C   . VAL VAL VAL A A 95  95  . 8.129  51.905 -0.636  1.00 56.14  1 . C ? 
ATOM   660  O   O   . VAL VAL VAL A A 95  95  . 8.482  51.880 -1.817  1.00 58.08  1 . O ? 
ATOM   661  CB  CB  . VAL VAL VAL A A 95  95  . 9.897  51.820 1.173   1.00 58.17  1 . C ? 
ATOM   662  CG1 CG1 . VAL VAL VAL A A 95  95  . 10.409 50.662 0.301   1.00 60.86  1 . C ? 
ATOM   663  CG2 CG2 . VAL VAL VAL A A 95  95  . 11.055 52.645 1.672   1.00 53.75  1 . C ? 
ATOM   664  N   N   . SER SER SER A A 96  96  . 7.049  51.249 -0.215  1.00 57.99  1 . N ? 
ATOM   665  CA  CA  . SER SER SER A A 96  96  . 6.296  50.412 -1.138  1.00 62.62  1 . C ? 
ATOM   666  C   C   . SER SER SER A A 96  96  . 5.528  51.232 -2.166  1.00 69.40  1 . C ? 
ATOM   667  O   O   . SER SER SER A A 96  96  . 5.027  50.666 -3.141  1.00 74.20  1 . O ? 
ATOM   668  CB  CB  . SER SER SER A A 96  96  . 5.331  49.524 -0.364  1.00 63.83  1 . C ? 
ATOM   669  OG  OG  . SER SER SER A A 96  96  . 4.201  50.271 0.051   1.00 71.25  1 . O ? 
ATOM   670  N   N   . LEU LEU LEU A A 97  97  . 5.401  52.541 -1.954  1.00 69.59  1 . N ? 
ATOM   671  CA  CA  . LEU LEU LEU A A 97  97  . 4.797  53.437 -2.932  1.00 72.68  1 . C ? 
ATOM   672  C   C   . LEU LEU LEU A A 97  97  . 5.841  54.128 -3.794  1.00 74.02  1 . C ? 
ATOM   673  O   O   . LEU LEU LEU A A 97  97  . 5.546  54.504 -4.932  1.00 79.44  1 . O ? 
ATOM   674  CB  CB  . LEU LEU LEU A A 97  97  . 3.942  54.499 -2.226  1.00 68.46  1 . C ? 
ATOM   675  CG  CG  . LEU LEU LEU A A 97  97  . 2.783  54.006 -1.353  1.00 71.72  1 . C ? 
ATOM   676  CD1 CD1 . LEU LEU LEU A A 97  97  . 2.123  55.159 -0.617  1.00 67.96  1 . C ? 
ATOM   677  CD2 CD2 . LEU LEU LEU A A 97  97  . 1.748  53.262 -2.193  1.00 75.64  1 . C ? 
ATOM   678  N   N   . SER SER SER A A 98  98  . 7.055  54.285 -3.274  1.00 74.39  1 . N ? 
ATOM   679  CA  CA  . SER SER SER A A 98  98  . 8.093  55.087 -3.905  1.00 80.75  1 . C ? 
ATOM   680  C   C   . SER SER SER A A 98  98  . 9.083  54.271 -4.733  1.00 86.47  1 . C ? 
ATOM   681  O   O   . SER SER SER A A 98  98  . 9.640  54.805 -5.699  1.00 92.83  1 . O ? 
ATOM   682  CB  CB  . SER SER SER A A 98  98  . 8.868  55.878 -2.837  1.00 80.79  1 . C ? 
ATOM   683  OG  OG  . SER SER SER A A 98  98  . 8.031  56.752 -2.085  1.00 80.53  1 . O ? 
ATOM   684  N   N   . PHE PHE PHE A A 99  99  . 9.323  52.998 -4.392  1.00 80.44  1 . N ? 
ATOM   685  CA  CA  . PHE PHE PHE A A 99  99  . 10.377 52.203 -5.018  1.00 78.23  1 . C ? 
ATOM   686  C   C   . PHE PHE PHE A A 99  99  . 9.817  50.966 -5.715  1.00 76.51  1 . C ? 
ATOM   687  O   O   . PHE PHE PHE A A 99  99  . 8.778  50.428 -5.326  1.00 77.89  1 . O ? 
ATOM   688  CB  CB  . PHE PHE PHE A A 99  99  . 11.423 51.761 -3.991  1.00 77.92  1 . C ? 
ATOM   689  CG  CG  . PHE PHE PHE A A 99  99  . 12.062 52.902 -3.250  1.00 84.23  1 . C ? 
ATOM   690  CD1 CD1 . PHE PHE PHE A A 99  99  . 13.250 53.453 -3.692  1.00 88.77  1 . C ? 
ATOM   691  CD2 CD2 . PHE PHE PHE A A 99  99  . 11.468 53.430 -2.116  1.00 86.17  1 . C ? 
ATOM   692  CE1 CE1 . PHE PHE PHE A A 99  99  . 13.836 54.504 -3.018  1.00 89.44  1 . C ? 
ATOM   693  CE2 CE2 . PHE PHE PHE A A 99  99  . 12.048 54.483 -1.441  1.00 88.11  1 . C ? 
ATOM   694  CZ  CZ  . PHE PHE PHE A A 99  99  . 13.235 55.019 -1.893  1.00 88.31  1 . C ? 
ATOM   695  N   N   . SER SER SER A A 100 100 . 10.540 50.505 -6.736  1.00 73.50  1 . N ? 
ATOM   696  CA  CA  . SER SER SER A A 100 100 . 10.201 49.256 -7.405  1.00 78.92  1 . C ? 
ATOM   697  C   C   . SER SER SER A A 100 100 . 10.337 48.074 -6.447  1.00 74.81  1 . C ? 
ATOM   698  O   O   . SER SER SER A A 100 100 . 10.965 48.162 -5.388  1.00 70.20  1 . O ? 
ATOM   699  CB  CB  . SER SER SER A A 100 100 . 11.106 49.025 -8.616  1.00 81.26  1 . C ? 
ATOM   700  OG  OG  . SER SER SER A A 100 100 . 12.433 48.735 -8.184  1.00 78.48  1 . O ? 
ATOM   701  N   N   . GLN GLN GLN A A 101 101 . 9.741  46.947 -6.849  1.00 75.87  1 . N ? 
ATOM   702  CA  CA  . GLN GLN GLN A A 101 101 . 9.780  45.739 -6.028  1.00 71.77  1 . C ? 
ATOM   703  C   C   . GLN GLN GLN A A 101 101 . 11.199 45.215 -5.876  1.00 71.55  1 . C ? 
ATOM   704  O   O   . GLN GLN GLN A A 101 101 . 11.561 44.693 -4.813  1.00 74.10  1 . O ? 
ATOM   705  CB  CB  . GLN GLN GLN A A 101 101 . 8.878  44.663 -6.635  1.00 80.20  1 . C ? 
ATOM   706  CG  CG  . GLN GLN GLN A A 101 101 . 9.010  43.308 -5.959  1.00 89.54  1 . C ? 
ATOM   707  CD  CD  . GLN GLN GLN A A 101 101 . 8.427  42.189 -6.799  1.00 102.45 1 . C ? 
ATOM   708  OE1 OE1 . GLN GLN GLN A A 101 101 . 7.305  42.291 -7.301  1.00 103.20 1 . O ? 
ATOM   709  NE2 NE2 . GLN GLN GLN A A 101 101 . 9.194  41.115 -6.968  1.00 110.51 1 . N ? 
ATOM   710  N   N   . ASP ASP ASP A A 102 102 . 12.018 45.343 -6.923  1.00 72.73  1 . N ? 
ATOM   711  CA  CA  . ASP ASP ASP A A 102 102 . 13.407 44.906 -6.832  1.00 80.93  1 . C ? 
ATOM   712  C   C   . ASP ASP ASP A A 102 102 . 14.216 45.771 -5.871  1.00 77.70  1 . C ? 
ATOM   713  O   O   . ASP ASP ASP A A 102 102 . 15.110 45.262 -5.186  1.00 82.07  1 . O ? 
ATOM   714  CB  CB  . ASP ASP ASP A A 102 102 . 14.026 44.907 -8.225  1.00 96.89  1 . C ? 
ATOM   715  CG  CG  . ASP ASP ASP A A 102 102 . 13.191 44.121 -9.215  1.00 113.91 1 . C ? 
ATOM   716  OD1 OD1 . ASP ASP ASP A A 102 102 . 12.470 43.202 -8.761  1.00 117.77 1 . O ? 
ATOM   717  OD2 OD2 . ASP ASP ASP A A 102 102 . 13.237 44.418 -10.432 1.00 122.44 1 . O ? 
ATOM   718  N   N   . GLU GLU GLU A A 103 103 . 13.921 47.071 -5.795  1.00 73.32  1 . N ? 
ATOM   719  CA  CA  . GLU GLU GLU A A 103 103 . 14.576 47.909 -4.796  1.00 74.79  1 . C ? 
ATOM   720  C   C   . GLU GLU GLU A A 103 103 . 14.126 47.533 -3.392  1.00 68.39  1 . C ? 
ATOM   721  O   O   . GLU GLU GLU A A 103 103 . 14.957 47.371 -2.493  1.00 62.02  1 . O ? 
ATOM   722  CB  CB  . GLU GLU GLU A A 103 103 . 14.306 49.384 -5.076  1.00 80.95  1 . C ? 
ATOM   723  CG  CG  . GLU GLU GLU A A 103 103 . 15.430 50.054 -5.840  1.00 96.84  1 . C ? 
ATOM   724  CD  CD  . GLU GLU GLU A A 103 103 . 14.960 51.257 -6.641  1.00 112.45 1 . C ? 
ATOM   725  OE1 OE1 . GLU GLU GLU A A 103 103 . 13.803 51.252 -7.121  1.00 118.05 1 . O ? 
ATOM   726  OE2 OE2 . GLU GLU GLU A A 103 103 . 15.754 52.212 -6.790  1.00 118.14 1 . O ? 
ATOM   727  N   N   . GLN GLN GLN A A 104 104 . 12.812 47.367 -3.193  1.00 66.22  1 . N ? 
ATOM   728  CA  CA  . GLN GLN GLN A A 104 104 . 12.296 47.042 -1.864  1.00 66.72  1 . C ? 
ATOM   729  C   C   . GLN GLN GLN A A 104 104 . 12.970 45.801 -1.291  1.00 66.72  1 . C ? 
ATOM   730  O   O   . GLN GLN GLN A A 104 104 . 13.240 45.736 -0.085  1.00 62.92  1 . O ? 
ATOM   731  CB  CB  . GLN GLN GLN A A 104 104 . 10.778 46.842 -1.903  1.00 64.23  1 . C ? 
ATOM   732  CG  CG  . GLN GLN GLN A A 104 104 . 9.976  48.064 -2.338  1.00 67.04  1 . C ? 
ATOM   733  CD  CD  . GLN GLN GLN A A 104 104 . 8.501  47.752 -2.522  1.00 67.04  1 . C ? 
ATOM   734  OE1 OE1 . GLN GLN GLN A A 104 104 . 7.889  47.087 -1.687  1.00 70.23  1 . O ? 
ATOM   735  NE2 NE2 . GLN GLN GLN A A 104 104 . 7.924  48.227 -3.620  1.00 64.76  1 . N ? 
ATOM   736  N   N   . ALA ALA ALA A A 105 105 . 13.284 44.822 -2.146  1.00 66.87  1 . N ? 
ATOM   737  CA  CA  . ALA ALA ALA A A 105 105 . 13.849 43.568 -1.667  1.00 70.20  1 . C ? 
ATOM   738  C   C   . ALA ALA ALA A A 105 105 . 15.242 43.729 -1.077  1.00 73.42  1 . C ? 
ATOM   739  O   O   . ALA ALA ALA A A 105 105 . 15.714 42.809 -0.398  1.00 77.70  1 . O ? 
ATOM   740  CB  CB  . ALA ALA ALA A A 105 105 . 13.880 42.536 -2.797  1.00 72.56  1 . C ? 
ATOM   741  N   N   . LYS LYS LYS A A 106 106 . 15.906 44.862 -1.307  1.00 71.73  1 . N ? 
ATOM   742  CA  CA  . LYS LYS LYS A A 106 106 . 17.257 45.099 -0.807  1.00 65.13  1 . C ? 
ATOM   743  C   C   . LYS LYS LYS A A 106 106 . 17.279 45.800 0.542   1.00 67.29  1 . C ? 
ATOM   744  O   O   . LYS LYS LYS A A 106 106 . 18.364 46.074 1.075   1.00 67.31  1 . O ? 
ATOM   745  CB  CB  . LYS LYS LYS A A 106 106 . 18.050 45.920 -1.828  1.00 69.61  1 . C ? 
ATOM   746  CG  CG  . LYS LYS LYS A A 106 106 . 18.106 45.247 -3.196  1.00 74.45  1 . C ? 
ATOM   747  CD  CD  . LYS LYS LYS A A 106 106 . 18.684 46.142 -4.263  1.00 81.42  1 . C ? 
ATOM   748  CE  CE  . LYS LYS LYS A A 106 106 . 18.791 45.371 -5.580  1.00 91.42  1 . C ? 
ATOM   749  NZ  NZ  . LYS LYS LYS A A 106 106 . 19.563 46.097 -6.620  1.00 94.97  1 . N ? 
ATOM   750  N   N   . ILE ILE ILE A A 107 107 . 16.125 46.088 1.119   1.00 60.08  1 . N ? 
ATOM   751  CA  CA  . ILE ILE ILE A A 107 107 . 16.063 46.841 2.358   1.00 57.35  1 . C ? 
ATOM   752  C   C   . ILE ILE ILE A A 107 107 . 15.824 45.872 3.505   1.00 59.08  1 . C ? 
ATOM   753  O   O   . ILE ILE ILE A A 107 107 . 14.954 44.997 3.424   1.00 63.80  1 . O ? 
ATOM   754  CB  CB  . ILE ILE ILE A A 107 107 . 14.986 47.934 2.281   1.00 60.00  1 . C ? 
ATOM   755  CG1 CG1 . ILE ILE ILE A A 107 107 . 15.316 48.853 1.102   1.00 60.29  1 . C ? 
ATOM   756  CG2 CG2 . ILE ILE ILE A A 107 107 . 14.958 48.728 3.570   1.00 59.71  1 . C ? 
ATOM   757  CD1 CD1 . ILE ILE ILE A A 107 107 . 14.317 49.940 0.864   1.00 64.76  1 . C ? 
ATOM   758  N   N   . ILE ILE ILE A A 108 108 . 16.628 46.004 4.554   1.00 55.47  1 . N ? 
ATOM   759  CA  CA  . ILE ILE ILE A A 108 108 . 16.508 45.215 5.769   1.00 56.53  1 . C ? 
ATOM   760  C   C   . ILE ILE ILE A A 108 108 . 16.141 46.173 6.888   1.00 59.23  1 . C ? 
ATOM   761  O   O   . ILE ILE ILE A A 108 108 . 16.806 47.198 7.077   1.00 64.56  1 . O ? 
ATOM   762  CB  CB  . ILE ILE ILE A A 108 108 . 17.815 44.471 6.100   1.00 61.52  1 . C ? 
ATOM   763  CG1 CG1 . ILE ILE ILE A A 108 108 . 18.329 43.688 4.891   1.00 65.40  1 . C ? 
ATOM   764  CG2 CG2 . ILE ILE ILE A A 108 108 . 17.618 43.553 7.304   1.00 65.78  1 . C ? 
ATOM   765  CD1 CD1 . ILE ILE ILE A A 108 108 . 19.596 42.920 5.174   1.00 72.32  1 . C ? 
ATOM   766  N   N   . TYR TYR TYR A A 109 109 . 15.084 45.851 7.619   1.00 59.73  1 . N ? 
ATOM   767  CA  CA  . TYR TYR TYR A A 109 109 . 14.624 46.675 8.737   1.00 58.72  1 . C ? 
ATOM   768  C   C   . TYR TYR TYR A A 109 109 . 15.148 46.027 10.012  1.00 58.21  1 . C ? 
ATOM   769  O   O   . TYR TYR TYR A A 109 109 . 14.547 45.093 10.550  1.00 57.74  1 . O ? 
ATOM   770  CB  CB  . TYR TYR TYR A A 109 109 . 13.105 46.782 8.723   1.00 55.88  1 . C ? 
ATOM   771  CG  CG  . TYR TYR TYR A A 109 109 . 12.610 47.442 7.476   1.00 56.75  1 . C ? 
ATOM   772  CD1 CD1 . TYR TYR TYR A A 109 109 . 12.390 46.705 6.316   1.00 61.04  1 . C ? 
ATOM   773  CD2 CD2 . TYR TYR TYR A A 109 109 . 12.384 48.814 7.442   1.00 52.63  1 . C ? 
ATOM   774  CE1 CE1 . TYR TYR TYR A A 109 109 . 11.952 47.312 5.163   1.00 51.46  1 . C ? 
ATOM   775  CE2 CE2 . TYR TYR TYR A A 109 109 . 11.939 49.430 6.299   1.00 55.03  1 . C ? 
ATOM   776  CZ  CZ  . TYR TYR TYR A A 109 109 . 11.727 48.679 5.159   1.00 60.80  1 . C ? 
ATOM   777  OH  OH  . TYR TYR TYR A A 109 109 . 11.286 49.304 4.014   1.00 69.51  1 . O ? 
ATOM   778  N   N   . ALA ALA ALA A A 110 110 . 16.294 46.513 10.488  1.00 48.21  1 . N ? 
ATOM   779  CA  CA  . ALA ALA ALA A A 110 110 . 17.009 45.851 11.573  1.00 51.44  1 . C ? 
ATOM   780  C   C   . ALA ALA ALA A A 110 110 . 16.515 46.432 12.890  1.00 50.52  1 . C ? 
ATOM   781  O   O   . ALA ALA ALA A A 110 110 . 16.776 47.599 13.199  1.00 48.46  1 . O ? 
ATOM   782  CB  CB  . ALA ALA ALA A A 110 110 . 18.521 46.025 11.435  1.00 47.52  1 . C ? 
ATOM   783  N   N   . THR THR THR A A 111 111 . 15.799 45.619 13.648  1.00 48.66  1 . N ? 
ATOM   784  CA  CA  . THR THR THR A A 111 111 . 15.375 45.960 14.995  1.00 49.63  1 . C ? 
ATOM   785  C   C   . THR THR THR A A 111 111 . 16.525 45.784 15.972  1.00 51.62  1 . C ? 
ATOM   786  O   O   . THR THR THR A A 111 111 . 17.527 45.117 15.684  1.00 52.78  1 . O ? 
ATOM   787  CB  CB  . THR THR THR A A 111 111 . 14.233 45.056 15.437  1.00 54.93  1 . C ? 
ATOM   788  OG1 OG1 . THR THR THR A A 111 111 . 14.765 43.744 15.662  1.00 58.16  1 . O ? 
ATOM   789  CG2 CG2 . THR THR THR A A 111 111 . 13.152 44.968 14.351  1.00 55.57  1 . C ? 
ATOM   790  N   N   . TRP TRP TRP A A 112 112 . 16.356 46.372 17.156  1.00 48.67  1 . N ? 
ATOM   791  CA  CA  . TRP TRP TRP A A 112 112 . 17.297 46.137 18.245  1.00 52.01  1 . C ? 
ATOM   792  C   C   . TRP TRP TRP A A 112 112 . 17.620 44.645 18.414  1.00 55.52  1 . C ? 
ATOM   793  O   O   . TRP TRP TRP A A 112 112 . 18.792 44.266 18.525  1.00 55.77  1 . O ? 
ATOM   794  CB  CB  . TRP TRP TRP A A 112 112 . 16.732 46.697 19.544  1.00 54.68  1 . C ? 
ATOM   795  CG  CG  . TRP TRP TRP A A 112 112 . 17.626 46.402 20.695  1.00 56.94  1 . C ? 
ATOM   796  CD1 CD1 . TRP TRP TRP A A 112 112 . 17.379 45.558 21.742  1.00 58.32  1 . C ? 
ATOM   797  CD2 CD2 . TRP TRP TRP A A 112 112 . 18.952 46.908 20.887  1.00 56.06  1 . C ? 
ATOM   798  NE1 NE1 . TRP TRP TRP A A 112 112 . 18.468 45.533 22.591  1.00 55.08  1 . N ? 
ATOM   799  CE2 CE2 . TRP TRP TRP A A 112 112 . 19.443 46.351 22.084  1.00 56.14  1 . C ? 
ATOM   800  CE3 CE3 . TRP TRP TRP A A 112 112 . 19.766 47.790 20.167  1.00 57.61  1 . C ? 
ATOM   801  CZ2 CZ2 . TRP TRP TRP A A 112 112 . 20.703 46.649 22.575  1.00 57.89  1 . C ? 
ATOM   802  CZ3 CZ3 . TRP TRP TRP A A 112 112 . 21.014 48.079 20.657  1.00 55.68  1 . C ? 
ATOM   803  CH2 CH2 . TRP TRP TRP A A 112 112 . 21.469 47.519 21.849  1.00 57.13  1 . C ? 
ATOM   804  N   N   . SER SER SER A A 113 113 . 16.591 43.791 18.457  1.00 57.39  1 . N ? 
ATOM   805  CA  CA  . SER SER SER A A 113 113 . 16.791 42.338 18.559  1.00 65.42  1 . C ? 
ATOM   806  C   C   . SER SER SER A A 113 113 . 17.706 41.801 17.453  1.00 67.40  1 . C ? 
ATOM   807  O   O   . SER SER SER A A 113 113 . 18.623 41.019 17.723  1.00 74.23  1 . O ? 
ATOM   808  CB  CB  . SER SER SER A A 113 113 . 15.442 41.600 18.503  1.00 68.32  1 . C ? 
ATOM   809  OG  OG  . SER SER SER A A 113 113 . 14.401 42.299 19.162  1.00 73.40  1 . O ? 
ATOM   810  N   N   . ASP ASP ASP A A 114 114 . 17.445 42.183 16.194  1.00 60.65  1 . N ? 
ATOM   811  CA  CA  . ASP ASP ASP A A 114 114 . 18.284 41.745 15.076  1.00 64.49  1 . C ? 
ATOM   812  C   C   . ASP ASP ASP A A 114 114 . 19.759 42.068 15.300  1.00 62.85  1 . C ? 
ATOM   813  O   O   . ASP ASP ASP A A 114 114 . 20.642 41.295 14.910  1.00 67.62  1 . O ? 
ATOM   814  CB  CB  . ASP ASP ASP A A 114 114 . 17.818 42.399 13.774  1.00 69.00  1 . C ? 
ATOM   815  CG  CG  . ASP ASP ASP A A 114 114 . 16.406 42.018 13.400  1.00 76.84  1 . C ? 
ATOM   816  OD1 OD1 . ASP ASP ASP A A 114 114 . 15.982 40.905 13.771  1.00 81.44  1 . O ? 
ATOM   817  OD2 OD2 . ASP ASP ASP A A 114 114 . 15.723 42.832 12.731  1.00 80.20  1 . O ? 
ATOM   818  N   N   . ILE ILE ILE A A 115 115 . 20.045 43.199 15.927  1.00 53.31  1 . N ? 
ATOM   819  CA  CA  . ILE ILE ILE A A 115 115 . 21.427 43.651 16.059  1.00 57.42  1 . C ? 
ATOM   820  C   C   . ILE ILE ILE A A 115 115 . 22.079 43.109 17.322  1.00 61.34  1 . C ? 
ATOM   821  O   O   . ILE ILE ILE A A 115 115 . 23.213 42.625 17.284  1.00 64.20  1 . O ? 
ATOM   822  CB  CB  . ILE ILE ILE A A 115 115 . 21.475 45.189 16.028  1.00 55.84  1 . C ? 
ATOM   823  CG1 CG1 . ILE ILE ILE A A 115 115 . 20.887 45.688 14.717  1.00 57.26  1 . C ? 
ATOM   824  CG2 CG2 . ILE ILE ILE A A 115 115 . 22.909 45.661 16.176  1.00 59.24  1 . C ? 
ATOM   825  CD1 CD1 . ILE ILE ILE A A 115 115 . 20.673 47.168 14.691  1.00 62.55  1 . C ? 
ATOM   826  N   N   . ALA ALA ALA A A 116 116 . 21.382 43.186 18.460  1.00 57.27  1 . N ? 
ATOM   827  CA  CA  . ALA ALA ALA A A 116 116 . 21.979 42.884 19.758  1.00 62.65  1 . C ? 
ATOM   828  C   C   . ALA ALA ALA A A 116 116 . 21.940 41.377 20.020  1.00 65.46  1 . C ? 
ATOM   829  O   O   . ALA ALA ALA A A 116 116 . 21.207 40.880 20.874  1.00 63.89  1 . O ? 
ATOM   830  CB  CB  . ALA ALA ALA A A 116 116 . 21.268 43.648 20.863  1.00 62.18  1 . C ? 
ATOM   831  N   N   . ASP ASP ASP A A 117 117 . 22.764 40.649 19.266  1.00 64.47  1 . N ? 
ATOM   832  CA  CA  . ASP ASP ASP A A 117 117 . 22.940 39.224 19.520  1.00 71.20  1 . C ? 
ATOM   833  C   C   . ASP ASP ASP A A 117 117 . 23.942 39.040 20.657  1.00 72.87  1 . C ? 
ATOM   834  O   O   . ASP ASP ASP A A 117 117 . 24.318 39.989 21.355  1.00 69.76  1 . O ? 
ATOM   835  CB  CB  . ASP ASP ASP A A 117 117 . 23.351 38.475 18.242  1.00 73.55  1 . C ? 
ATOM   836  CG  CG  . ASP ASP ASP A A 117 117 . 24.720 38.912 17.678  1.00 76.19  1 . C ? 
ATOM   837  OD1 OD1 . ASP ASP ASP A A 117 117 . 25.509 39.597 18.374  1.00 75.54  1 . O ? 
ATOM   838  OD2 OD2 . ASP ASP ASP A A 117 117 . 25.009 38.558 16.512  1.00 76.46  1 . O ? 
ATOM   839  N   N   . SER SER SER A A 118 118 . 24.407 37.801 20.820  1.00 75.51  1 . N ? 
ATOM   840  CA  CA  . SER SER SER A A 118 118 . 25.240 37.447 21.960  1.00 76.50  1 . C ? 
ATOM   841  C   C   . SER SER SER A A 118 118 . 26.578 38.184 21.936  1.00 72.48  1 . C ? 
ATOM   842  O   O   . SER SER SER A A 118 118 . 27.021 38.720 22.960  1.00 73.15  1 . O ? 
ATOM   843  CB  CB  . SER SER SER A A 118 118 . 25.451 35.935 21.973  1.00 80.77  1 . C ? 
ATOM   844  OG  OG  . SER SER SER A A 118 118 . 26.027 35.539 23.195  1.00 88.05  1 . O ? 
ATOM   845  N   N   . LYS LYS LYS A A 119 119 . 27.242 38.209 20.778  1.00 65.53  1 . N ? 
ATOM   846  CA  CA  . LYS LYS LYS A A 119 119 . 28.505 38.933 20.656  1.00 68.13  1 . C ? 
ATOM   847  C   C   . LYS LYS LYS A A 119 119 . 28.322 40.413 20.995  1.00 64.51  1 . C ? 
ATOM   848  O   O   . LYS LYS LYS A A 119 119 . 29.102 40.989 21.760  1.00 59.78  1 . O ? 
ATOM   849  CB  CB  . LYS LYS LYS A A 119 119 . 29.058 38.755 19.241  1.00 81.28  1 . C ? 
ATOM   850  CG  CG  . LYS LYS LYS A A 119 119 . 30.463 39.279 19.011  1.00 89.74  1 . C ? 
ATOM   851  CD  CD  . LYS LYS LYS A A 119 119 . 31.025 38.696 17.712  1.00 98.94  1 . C ? 
ATOM   852  CE  CE  . LYS LYS LYS A A 119 119 . 32.475 39.109 17.472  1.00 102.33 1 . C ? 
ATOM   853  NZ  NZ  . LYS LYS LYS A A 119 119 . 33.074 38.350 16.330  1.00 103.50 1 . N ? 
ATOM   854  N   N   . TYR TYR TYR A A 120 120 . 27.266 41.031 20.457  1.00 61.04  1 . N ? 
ATOM   855  CA  CA  . TYR TYR TYR A A 120 120 . 27.001 42.445 20.704  1.00 53.91  1 . C ? 
ATOM   856  C   C   . TYR TYR TYR A A 120 120 . 26.871 42.741 22.196  1.00 56.89  1 . C ? 
ATOM   857  O   O   . TYR TYR TYR A A 120 120 . 27.549 43.632 22.728  1.00 59.63  1 . O ? 
ATOM   858  CB  CB  . TYR TYR TYR A A 120 120 . 25.737 42.866 19.963  1.00 53.52  1 . C ? 
ATOM   859  CG  CG  . TYR TYR TYR A A 120 120 . 25.553 44.372 19.914  1.00 50.76  1 . C ? 
ATOM   860  CD1 CD1 . TYR TYR TYR A A 120 120 . 24.975 45.050 20.974  1.00 46.20  1 . C ? 
ATOM   861  CD2 CD2 . TYR TYR TYR A A 120 120 . 25.954 45.105 18.808  1.00 50.33  1 . C ? 
ATOM   862  CE1 CE1 . TYR TYR TYR A A 120 120 . 24.793 46.442 20.938  1.00 46.83  1 . C ? 
ATOM   863  CE2 CE2 . TYR TYR TYR A A 120 120 . 25.792 46.512 18.773  1.00 46.77  1 . C ? 
ATOM   864  CZ  CZ  . TYR TYR TYR A A 120 120 . 25.212 47.160 19.850  1.00 47.80  1 . C ? 
ATOM   865  OH  OH  . TYR TYR TYR A A 120 120 . 25.018 48.529 19.840  1.00 48.44  1 . O ? 
ATOM   866  N   N   . LYS LYS LYS A A 121 121 . 26.001 42.000 22.891  1.00 54.66  1 . N ? 
ATOM   867  CA  CA  . LYS LYS LYS A A 121 121 . 25.739 42.283 24.298  1.00 56.93  1 . C ? 
ATOM   868  C   C   . LYS LYS LYS A A 121 121 . 26.999 42.159 25.146  1.00 61.87  1 . C ? 
ATOM   869  O   O   . LYS LYS LYS A A 121 121 . 27.121 42.826 26.184  1.00 64.82  1 . O ? 
ATOM   870  CB  CB  . LYS LYS LYS A A 121 121 . 24.659 41.337 24.832  1.00 63.66  1 . C ? 
ATOM   871  CG  CG  . LYS LYS LYS A A 121 121 . 23.246 41.542 24.249  1.00 68.71  1 . C ? 
ATOM   872  CD  CD  . LYS LYS LYS A A 121 121 . 22.252 40.545 24.902  1.00 77.77  1 . C ? 
ATOM   873  CE  CE  . LYS LYS LYS A A 121 121 . 20.923 40.432 24.148  1.00 85.66  1 . C ? 
ATOM   874  NZ  NZ  . LYS LYS LYS A A 121 121 . 20.006 41.592 24.383  1.00 88.53  1 . N ? 
ATOM   875  N   N   . GLU GLU GLU A A 122 122 . 27.936 41.300 24.742  1.00 62.55  1 . N ? 
ATOM   876  CA  CA  . GLU GLU GLU A A 122 122 . 29.206 41.219 25.461  1.00 64.47  1 . C ? 
ATOM   877  C   C   . GLU GLU GLU A A 122 122 . 29.954 42.542 25.394  1.00 54.75  1 . C ? 
ATOM   878  O   O   . GLU GLU GLU A A 122 122 . 30.562 42.967 26.377  1.00 57.26  1 . O ? 
ATOM   879  CB  CB  . GLU GLU GLU A A 122 122 . 30.071 40.095 24.888  1.00 75.13  1 . C ? 
ATOM   880  CG  CG  . GLU GLU GLU A A 122 122 . 29.573 38.699 25.195  1.00 88.27  1 . C ? 
ATOM   881  CD  CD  . GLU GLU GLU A A 122 122 . 30.468 37.625 24.597  1.00 101.78 1 . C ? 
ATOM   882  OE1 OE1 . GLU GLU GLU A A 122 122 . 31.227 37.931 23.650  1.00 105.05 1 . O ? 
ATOM   883  OE2 OE2 . GLU GLU GLU A A 122 122 . 30.417 36.473 25.078  1.00 109.48 1 . O ? 
ATOM   884  N   N   . LYS LYS LYS A A 123 123 . 29.906 43.214 24.244  1.00 55.00  1 . N ? 
ATOM   885  CA  CA  . LYS LYS LYS A A 123 123 . 30.566 44.508 24.113  1.00 53.17  1 . C ? 
ATOM   886  C   C   . LYS LYS LYS A A 123 123 . 29.865 45.581 24.945  1.00 56.43  1 . C ? 
ATOM   887  O   O   . LYS LYS LYS A A 123 123 . 30.526 46.392 25.598  1.00 58.93  1 . O ? 
ATOM   888  CB  CB  . LYS LYS LYS A A 123 123 . 30.616 44.912 22.643  1.00 52.50  1 . C ? 
ATOM   889  CG  CG  . LYS LYS LYS A A 123 123 . 31.398 43.918 21.765  1.00 58.11  1 . C ? 
ATOM   890  CD  CD  . LYS LYS LYS A A 123 123 . 31.417 44.395 20.308  1.00 62.46  1 . C ? 
ATOM   891  CE  CE  . LYS LYS LYS A A 123 123 . 32.393 43.586 19.460  1.00 67.01  1 . C ? 
ATOM   892  NZ  NZ  . LYS LYS LYS A A 123 123 . 31.974 42.187 19.379  1.00 65.91  1 . N ? 
ATOM   893  N   N   . VAL VAL VAL A A 124 124 . 28.528 45.614 24.914  1.00 55.94  1 . N ? 
ATOM   894  CA  CA  . VAL VAL VAL A A 124 124 . 27.770 46.488 25.810  1.00 49.59  1 . C ? 
ATOM   895  C   C   . VAL VAL VAL A A 124 124 . 28.114 46.195 27.270  1.00 54.63  1 . C ? 
ATOM   896  O   O   . VAL VAL VAL A A 124 124 . 28.316 47.114 28.075  1.00 56.63  1 . O ? 
ATOM   897  CB  CB  . VAL VAL VAL A A 124 124 . 26.262 46.328 25.539  1.00 52.52  1 . C ? 
ATOM   898  CG1 CG1 . VAL VAL VAL A A 124 124 . 25.436 47.134 26.547  1.00 50.87  1 . C ? 
ATOM   899  CG2 CG2 . VAL VAL VAL A A 124 124 . 25.948 46.725 24.103  1.00 50.85  1 . C ? 
ATOM   900  N   N   . LYS LYS LYS A A 125 125 . 28.205 44.915 27.638  1.00 55.66  1 . N ? 
ATOM   901  CA  CA  . LYS LYS LYS A A 125 125 . 28.495 44.594 29.030  1.00 58.88  1 . C ? 
ATOM   902  C   C   . LYS LYS LYS A A 125 125 . 29.890 45.066 29.430  1.00 62.03  1 . C ? 
ATOM   903  O   O   . LYS LYS LYS A A 125 125 . 30.108 45.501 30.570  1.00 59.04  1 . O ? 
ATOM   904  CB  CB  . LYS LYS LYS A A 125 125 . 28.347 43.096 29.281  1.00 65.36  1 . C ? 
ATOM   905  CG  CG  . LYS LYS LYS A A 125 125 . 28.597 42.725 30.730  1.00 77.13  1 . C ? 
ATOM   906  CD  CD  . LYS LYS LYS A A 125 125 . 28.218 41.266 31.044  1.00 92.90  1 . C ? 
ATOM   907  CE  CE  . LYS LYS LYS A A 125 125 . 29.228 40.253 30.492  1.00 99.25  1 . C ? 
ATOM   908  NZ  NZ  . LYS LYS LYS A A 125 125 . 29.026 38.873 31.058  1.00 104.87 1 . N ? 
ATOM   909  N   N   . TYR TYR TYR A A 126 126 . 30.851 44.997 28.507  1.00 63.84  1 . N ? 
ATOM   910  CA  CA  . TYR TYR TYR A A 126 126 . 32.162 45.560 28.808  1.00 60.07  1 . C ? 
ATOM   911  C   C   . TYR TYR TYR A A 126 126 . 32.050 47.053 29.072  1.00 52.62  1 . C ? 
ATOM   912  O   O   . TYR TYR TYR A A 126 126 . 32.728 47.589 29.956  1.00 52.68  1 . O ? 
ATOM   913  CB  CB  . TYR TYR TYR A A 126 126 . 33.163 45.290 27.674  1.00 60.55  1 . C ? 
ATOM   914  CG  CG  . TYR TYR TYR A A 126 126 . 34.430 46.082 27.876  1.00 57.62  1 . C ? 
ATOM   915  CD1 CD1 . TYR TYR TYR A A 126 126 . 35.450 45.612 28.700  1.00 59.31  1 . C ? 
ATOM   916  CD2 CD2 . TYR TYR TYR A A 126 126 . 34.578 47.325 27.300  1.00 52.77  1 . C ? 
ATOM   917  CE1 CE1 . TYR TYR TYR A A 126 126 . 36.595 46.369 28.912  1.00 60.04  1 . C ? 
ATOM   918  CE2 CE2 . TYR TYR TYR A A 126 126 . 35.695 48.083 27.517  1.00 52.90  1 . C ? 
ATOM   919  CZ  CZ  . TYR TYR TYR A A 126 126 . 36.700 47.607 28.318  1.00 57.40  1 . C ? 
ATOM   920  OH  OH  . TYR TYR TYR A A 126 126 . 37.805 48.400 28.502  1.00 60.58  1 . O ? 
ATOM   921  N   N   . LEU LEU LEU A A 127 127 . 31.201 47.748 28.312  1.00 53.45  1 . N ? 
ATOM   922  CA  CA  . LEU LEU LEU A A 127 127 . 31.056 49.186 28.522  1.00 50.67  1 . C ? 
ATOM   923  C   C   . LEU LEU LEU A A 127 127 . 30.324 49.495 29.831  1.00 53.45  1 . C ? 
ATOM   924  O   O   . LEU LEU LEU A A 127 127 . 30.724 50.407 30.562  1.00 52.39  1 . O ? 
ATOM   925  CB  CB  . LEU LEU LEU A A 127 127 . 30.343 49.820 27.332  1.00 44.07  1 . C ? 
ATOM   926  CG  CG  . LEU LEU LEU A A 127 127 . 31.083 49.790 25.989  1.00 48.94  1 . C ? 
ATOM   927  CD1 CD1 . LEU LEU LEU A A 127 127 . 30.179 50.306 24.870  1.00 49.12  1 . C ? 
ATOM   928  CD2 CD2 . LEU LEU LEU A A 127 127 . 32.377 50.591 26.069  1.00 44.06  1 . C ? 
ATOM   929  N   N   . TYR TYR TYR A A 128 128 . 29.234 48.773 30.125  1.00 52.45  1 . N ? 
ATOM   930  CA  CA  . TYR TYR TYR A A 128 128 . 28.558 48.921 31.414  1.00 55.06  1 . C ? 
ATOM   931  C   C   . TYR TYR TYR A A 128 128 . 29.537 48.718 32.567  1.00 62.21  1 . C ? 
ATOM   932  O   O   . TYR TYR TYR A A 128 128 . 29.612 49.539 33.493  1.00 61.26  1 . O ? 
ATOM   933  CB  CB  . TYR TYR TYR A A 128 128 . 27.400 47.920 31.539  1.00 56.96  1 . C ? 
ATOM   934  CG  CG  . TYR TYR TYR A A 128 128 . 26.132 48.235 30.756  1.00 60.48  1 . C ? 
ATOM   935  CD1 CD1 . TYR TYR TYR A A 128 128 . 25.977 49.434 30.062  1.00 59.54  1 . C ? 
ATOM   936  CD2 CD2 . TYR TYR TYR A A 128 128 . 25.080 47.324 30.722  1.00 66.82  1 . C ? 
ATOM   937  CE1 CE1 . TYR TYR TYR A A 128 128 . 24.801 49.713 29.347  1.00 60.12  1 . C ? 
ATOM   938  CE2 CE2 . TYR TYR TYR A A 128 128 . 23.909 47.591 30.013  1.00 68.46  1 . C ? 
ATOM   939  CZ  CZ  . TYR TYR TYR A A 128 128 . 23.776 48.784 29.329  1.00 66.02  1 . C ? 
ATOM   940  OH  OH  . TYR TYR TYR A A 128 128 . 22.614 49.043 28.630  1.00 70.81  1 . O ? 
ATOM   941  N   N   . ASN ASN ASN A A 129 129 . 30.301 47.622 32.522  1.00 63.35  1 . N ? 
ATOM   942  CA  CA  . ASN ASN ASN A A 129 129 . 31.272 47.362 33.580  1.00 64.58  1 . C ? 
ATOM   943  C   C   . ASN ASN ASN A A 129 129 . 32.316 48.472 33.670  1.00 62.52  1 . C ? 
ATOM   944  O   O   . ASN ASN ASN A A 129 129 . 32.745 48.841 34.770  1.00 61.58  1 . O ? 
ATOM   945  CB  CB  . ASN ASN ASN A A 129 129 . 31.945 46.012 33.358  1.00 70.72  1 . C ? 
ATOM   946  CG  CG  . ASN ASN ASN A A 129 129 . 32.811 45.610 34.530  1.00 83.97  1 . C ? 
ATOM   947  OD1 OD1 . ASN ASN ASN A A 129 129 . 33.996 45.945 34.586  1.00 86.34  1 . O ? 
ATOM   948  ND2 ND2 . ASN ASN ASN A A 129 129 . 32.217 44.912 35.489  1.00 88.98  1 . N ? 
ATOM   949  N   N   . LEU LEU LEU A A 130 130 . 32.732 49.031 32.529  1.00 58.20  1 . N ? 
ATOM   950  CA  CA  . LEU LEU LEU A A 130 130 . 33.672 50.151 32.570  1.00 56.11  1 . C ? 
ATOM   951  C   C   . LEU LEU LEU A A 130 130 . 33.025 51.405 33.158  1.00 53.12  1 . C ? 
ATOM   952  O   O   . LEU LEU LEU A A 130 130 . 33.671 52.149 33.903  1.00 55.58  1 . O ? 
ATOM   953  CB  CB  . LEU LEU LEU A A 130 130 . 34.215 50.431 31.168  1.00 57.60  1 . C ? 
ATOM   954  CG  CG  . LEU LEU LEU A A 130 130 . 35.381 51.411 30.993  1.00 59.04  1 . C ? 
ATOM   955  CD1 CD1 . LEU LEU LEU A A 130 130 . 36.664 50.873 31.608  1.00 55.36  1 . C ? 
ATOM   956  CD2 CD2 . LEU LEU LEU A A 130 130 . 35.610 51.725 29.511  1.00 54.05  1 . C ? 
ATOM   957  N   N   . TYR TYR TYR A A 131 131 . 31.756 51.658 32.819  1.00 53.26  1 . N ? 
ATOM   958  CA  CA  . TYR TYR TYR A A 131 131 . 31.002 52.793 33.355  1.00 54.28  1 . C ? 
ATOM   959  C   C   . TYR TYR TYR A A 131 131 . 30.904 52.731 34.869  1.00 61.73  1 . C ? 
ATOM   960  O   O   . TYR TYR TYR A A 131 131 . 30.891 53.774 35.534  1.00 61.54  1 . O ? 
ATOM   961  CB  CB  . TYR TYR TYR A A 131 131 . 29.597 52.776 32.757  1.00 49.14  1 . C ? 
ATOM   962  CG  CG  . TYR TYR TYR A A 131 131 . 28.707 54.005 32.879  1.00 55.48  1 . C ? 
ATOM   963  CD1 CD1 . TYR TYR TYR A A 131 131 . 29.088 55.227 32.342  1.00 55.75  1 . C ? 
ATOM   964  CD2 CD2 . TYR TYR TYR A A 131 131 . 27.432 53.904 33.430  1.00 62.05  1 . C ? 
ATOM   965  CE1 CE1 . TYR TYR TYR A A 131 131 . 28.257 56.337 32.411  1.00 54.25  1 . C ? 
ATOM   966  CE2 CE2 . TYR TYR TYR A A 131 131 . 26.584 55.004 33.496  1.00 64.96  1 . C ? 
ATOM   967  CZ  CZ  . TYR TYR TYR A A 131 131 . 27.006 56.220 32.977  1.00 61.32  1 . C ? 
ATOM   968  OH  OH  . TYR TYR TYR A A 131 131 . 26.175 57.321 33.024  1.00 63.71  1 . O ? 
ATOM   969  N   N   . ASP ASP ASP A A 132 132 . 30.811 51.517 35.423  1.00 60.94  1 . N ? 
ATOM   970  CA  CA  . ASP ASP ASP A A 132 132 . 30.693 51.339 36.869  1.00 70.88  1 . C ? 
ATOM   971  C   C   . ASP ASP ASP A A 132 132 . 32.033 51.412 37.585  1.00 70.44  1 . C ? 
ATOM   972  O   O   . ASP ASP ASP A A 132 132 . 32.080 51.840 38.741  1.00 76.60  1 . O ? 
ATOM   973  CB  CB  . ASP ASP ASP A A 132 132 . 30.041 49.992 37.189  1.00 74.07  1 . C ? 
ATOM   974  CG  CG  . ASP ASP ASP A A 132 132 . 28.639 49.882 36.656  1.00 82.21  1 . C ? 
ATOM   975  OD1 OD1 . ASP ASP ASP A A 132 132 . 27.926 50.911 36.634  1.00 83.85  1 . O ? 
ATOM   976  OD2 OD2 . ASP ASP ASP A A 132 132 . 28.252 48.765 36.248  1.00 88.38  1 . O ? 
ATOM   977  N   N   . LYS LYS LYS A A 133 133 . 33.123 50.979 36.946  1.00 66.81  1 . N ? 
ATOM   978  CA  CA  . LYS LYS LYS A A 133 133 . 34.392 50.802 37.650  1.00 67.68  1 . C ? 
ATOM   979  C   C   . LYS LYS LYS A A 133 133 . 35.420 51.884 37.347  1.00 69.98  1 . C ? 
ATOM   980  O   O   . LYS LYS LYS A A 133 133 . 36.433 51.959 38.048  1.00 72.55  1 . O ? 
ATOM   981  CB  CB  . LYS LYS LYS A A 133 133 . 35.005 49.434 37.321  1.00 69.56  1 . C ? 
ATOM   982  CG  CG  . LYS LYS LYS A A 133 133 . 34.121 48.238 37.685  1.00 80.85  1 . C ? 
ATOM   983  CD  CD  . LYS LYS LYS A A 133 133 . 33.990 48.062 39.193  1.00 87.09  1 . C ? 
ATOM   984  CE  CE  . LYS LYS LYS A A 133 133 . 33.032 46.931 39.535  1.00 92.18  1 . C ? 
ATOM   985  NZ  NZ  . LYS LYS LYS A A 133 133 . 33.395 45.673 38.824  1.00 93.82  1 . N ? 
ATOM   986  N   N   . ASN ASN ASN A A 134 134 . 35.188 52.717 36.337  1.00 65.60  1 . N ? 
ATOM   987  CA  CA  . ASN ASN ASN A A 134 134 . 36.135 53.738 35.898  1.00 62.16  1 . C ? 
ATOM   988  C   C   . ASN ASN ASN A A 134 134 . 35.419 55.078 36.003  1.00 59.49  1 . C ? 
ATOM   989  O   O   . ASN ASN ASN A A 134 134 . 34.540 55.389 35.195  1.00 65.19  1 . O ? 
ATOM   990  CB  CB  . ASN ASN ASN A A 134 134 . 36.614 53.442 34.478  1.00 65.10  1 . C ? 
ATOM   991  CG  CG  . ASN ASN ASN A A 134 134 . 37.685 54.400 33.988  1.00 64.81  1 . C ? 
ATOM   992  OD1 OD1 . ASN ASN ASN A A 134 134 . 37.611 55.611 34.190  1.00 64.71  1 . O ? 
ATOM   993  ND2 ND2 . ASN ASN ASN A A 134 134 . 38.680 53.852 33.307  1.00 68.01  1 . N ? 
ATOM   994  N   N   . ILE ILE ILE A A 135 135 . 35.819 55.894 36.962  1.00 68.39  1 . N ? 
ATOM   995  CA  CA  . ILE ILE ILE A A 135 135 . 35.147 57.174 37.313  1.00 67.51  1 . C ? 
ATOM   996  C   C   . ILE ILE ILE A A 135 135 . 35.376 58.195 36.213  1.00 69.87  1 . C ? 
ATOM   997  O   O   . ILE ILE ILE A A 135 135 . 34.515 59.050 35.998  1.00 61.88  1 . O ? 
ATOM   998  CB  CB  . ILE ILE ILE A A 135 135 . 35.696 57.702 38.647  1.00 71.67  1 . C ? 
ATOM   999  CG1 CG1 . ILE ILE ILE A A 135 135 . 35.633 56.643 39.749  1.00 78.42  1 . C ? 
ATOM   1000 CG2 CG2 . ILE ILE ILE A A 135 135 . 34.972 58.974 39.048  1.00 70.06  1 . C ? 
ATOM   1001 CD1 CD1 . ILE ILE ILE A A 135 135 . 36.763 55.644 39.715  1.00 81.16  1 . C ? 
ATOM   1002 N   N   . ASN ASN ASN A A 136 136 . 36.529 58.098 35.564  1.00 66.66  1 . N ? 
ATOM   1003 CA  CA  . ASN ASN ASN A A 136 136 . 36.799 59.018 34.462  1.00 68.12  1 . C ? 
ATOM   1004 C   C   . ASN ASN ASN A A 136 136 . 35.892 58.728 33.269  1.00 67.88  1 . C ? 
ATOM   1005 O   O   . ASN ASN ASN A A 136 136 . 35.404 59.658 32.614  1.00 68.99  1 . O ? 
ATOM   1006 CB  CB  . ASN ASN ASN A A 136 136 . 38.274 58.939 34.048  1.00 69.54  1 . C ? 
ATOM   1007 CG  CG  . ASN ASN ASN A A 136 136 . 39.213 59.353 35.161  1.00 76.86  1 . C ? 
ATOM   1008 OD1 OD1 . ASN ASN ASN A A 136 136 . 39.497 60.540 35.338  1.00 78.87  1 . O ? 
ATOM   1009 ND2 ND2 . ASN ASN ASN A A 136 136 . 39.696 58.373 35.924  1.00 75.35  1 . N ? 
ATOM   1010 N   N   . PHE PHE PHE A A 137 137 . 35.658 57.446 32.969  1.00 62.88  1 . N ? 
ATOM   1011 CA  CA  . PHE PHE PHE A A 137 137 . 34.732 57.099 31.900  1.00 56.90  1 . C ? 
ATOM   1012 C   C   . PHE PHE PHE A A 137 137 . 33.317 57.550 32.245  1.00 59.40  1 . C ? 
ATOM   1013 O   O   . PHE PHE PHE A A 137 137 . 32.654 58.223 31.446  1.00 60.28  1 . O ? 
ATOM   1014 CB  CB  . PHE PHE PHE A A 137 137 . 34.781 55.596 31.636  1.00 51.80  1 . C ? 
ATOM   1015 CG  CG  . PHE PHE PHE A A 137 137 . 33.982 55.168 30.437  1.00 53.67  1 . C ? 
ATOM   1016 CD1 CD1 . PHE PHE PHE A A 137 137 . 34.341 55.582 29.168  1.00 49.83  1 . C ? 
ATOM   1017 CD2 CD2 . PHE PHE PHE A A 137 137 . 32.872 54.363 30.582  1.00 53.42  1 . C ? 
ATOM   1018 CE1 CE1 . PHE PHE PHE A A 137 137 . 33.609 55.185 28.043  1.00 53.64  1 . C ? 
ATOM   1019 CE2 CE2 . PHE PHE PHE A A 137 137 . 32.134 53.969 29.486  1.00 49.51  1 . C ? 
ATOM   1020 CZ  CZ  . PHE PHE PHE A A 137 137 . 32.500 54.376 28.203  1.00 52.98  1 . C ? 
ATOM   1021 N   N   . LYS LYS LYS A A 138 138 . 32.848 57.198 33.444  1.00 63.89  1 . N ? 
ATOM   1022 CA  CA  . LYS LYS LYS A A 138 138 . 31.525 57.614 33.901  1.00 67.98  1 . C ? 
ATOM   1023 C   C   . LYS LYS LYS A A 138 138 . 31.345 59.124 33.774  1.00 69.38  1 . C ? 
ATOM   1024 O   O   . LYS LYS LYS A A 138 138 . 30.384 59.606 33.155  1.00 66.85  1 . O ? 
ATOM   1025 CB  CB  . LYS LYS LYS A A 138 138 . 31.327 57.172 35.349  1.00 68.67  1 . C ? 
ATOM   1026 CG  CG  . LYS LYS LYS A A 138 138 . 29.957 57.449 35.887  1.00 73.83  1 . C ? 
ATOM   1027 CD  CD  . LYS LYS LYS A A 138 138 . 29.966 57.427 37.403  1.00 86.84  1 . C ? 
ATOM   1028 CE  CE  . LYS LYS LYS A A 138 138 . 30.480 56.096 37.952  1.00 95.00  1 . C ? 
ATOM   1029 NZ  NZ  . LYS LYS LYS A A 138 138 . 30.508 56.100 39.457  1.00 99.97  1 . N ? 
ATOM   1030 N   N   . ASN ASN ASN A A 139 139 . 32.288 59.885 34.334  1.00 68.48  1 . N ? 
ATOM   1031 CA  CA  . ASN ASN ASN A A 139 139 . 32.208 61.342 34.288  1.00 67.94  1 . C ? 
ATOM   1032 C   C   . ASN ASN ASN A A 139 139 . 32.222 61.877 32.863  1.00 65.51  1 . C ? 
ATOM   1033 O   O   . ASN ASN ASN A A 139 139 . 31.506 62.837 32.556  1.00 63.77  1 . O ? 
ATOM   1034 CB  CB  . ASN ASN ASN A A 139 139 . 33.353 61.950 35.087  1.00 75.24  1 . C ? 
ATOM   1035 CG  CG  . ASN ASN ASN A A 139 139 . 33.100 61.902 36.573  1.00 84.76  1 . C ? 
ATOM   1036 OD1 OD1 . ASN ASN ASN A A 139 139 . 32.196 61.202 37.035  1.00 87.33  1 . O ? 
ATOM   1037 ND2 ND2 . ASN ASN ASN A A 139 139 . 33.896 62.642 37.334  1.00 89.01  1 . N ? 
ATOM   1038 N   N   . TYR TYR TYR A A 140 140 . 33.040 61.291 31.979  1.00 58.10  1 . N ? 
ATOM   1039 CA  CA  . TYR TYR TYR A A 140 140 . 33.033 61.747 30.590  1.00 57.28  1 . C ? 
ATOM   1040 C   C   . TYR TYR TYR A A 140 140 . 31.682 61.485 29.947  1.00 61.03  1 . C ? 
ATOM   1041 O   O   . TYR TYR TYR A A 140 140 . 31.132 62.355 29.264  1.00 65.95  1 . O ? 
ATOM   1042 CB  CB  . TYR TYR TYR A A 140 140 . 34.129 61.057 29.765  1.00 52.86  1 . C ? 
ATOM   1043 CG  CG  . TYR TYR TYR A A 140 140 . 34.445 61.761 28.452  1.00 58.55  1 . C ? 
ATOM   1044 CD1 CD1 . TYR TYR TYR A A 140 140 . 35.266 62.890 28.438  1.00 59.10  1 . C ? 
ATOM   1045 CD2 CD2 . TYR TYR TYR A A 140 140 . 33.943 61.297 27.228  1.00 59.50  1 . C ? 
ATOM   1046 CE1 CE1 . TYR TYR TYR A A 140 140 . 35.582 63.544 27.256  1.00 61.98  1 . C ? 
ATOM   1047 CE2 CE2 . TYR TYR TYR A A 140 140 . 34.261 61.952 26.015  1.00 56.88  1 . C ? 
ATOM   1048 CZ  CZ  . TYR TYR TYR A A 140 140 . 35.080 63.083 26.049  1.00 63.81  1 . C ? 
ATOM   1049 OH  OH  . TYR TYR TYR A A 140 140 . 35.427 63.769 24.903  1.00 66.57  1 . O ? 
ATOM   1050 N   N   . ILE ILE ILE A A 141 141 . 31.145 60.271 30.130  1.00 61.86  1 . N ? 
ATOM   1051 CA  CA  . ILE ILE ILE A A 141 141 . 29.872 59.916 29.504  1.00 60.97  1 . C ? 
ATOM   1052 C   C   . ILE ILE ILE A A 141 141 . 28.735 60.762 30.079  1.00 62.13  1 . C ? 
ATOM   1053 O   O   . ILE ILE ILE A A 141 141 . 27.796 61.131 29.365  1.00 65.55  1 . O ? 
ATOM   1054 CB  CB  . ILE ILE ILE A A 141 141 . 29.588 58.409 29.664  1.00 58.48  1 . C ? 
ATOM   1055 CG1 CG1 . ILE ILE ILE A A 141 141 . 30.619 57.559 28.910  1.00 53.33  1 . C ? 
ATOM   1056 CG2 CG2 . ILE ILE ILE A A 141 141 . 28.208 58.071 29.140  1.00 65.03  1 . C ? 
ATOM   1057 CD1 CD1 . ILE ILE ILE A A 141 141 . 30.598 57.710 27.389  1.00 52.23  1 . C ? 
ATOM   1058 N   N   . GLU GLU GLU A A 142 142 . 28.792 61.077 31.372  1.00 60.55  1 . N ? 
ATOM   1059 CA  CA  . GLU GLU GLU A A 142 142 . 27.723 61.873 31.971  1.00 70.69  1 . C ? 
ATOM   1060 C   C   . GLU GLU GLU A A 142 142 . 27.766 63.315 31.477  1.00 79.14  1 . C ? 
ATOM   1061 O   O   . GLU GLU GLU A A 142 142 . 26.756 63.841 30.987  1.00 75.90  1 . O ? 
ATOM   1062 CB  CB  . GLU GLU GLU A A 142 142 . 27.824 61.828 33.486  1.00 72.33  1 . C ? 
ATOM   1063 CG  CG  . GLU GLU GLU A A 142 142 . 27.492 60.483 34.086  1.00 77.58  1 . C ? 
ATOM   1064 CD  CD  . GLU GLU GLU A A 142 142 . 27.729 60.473 35.581  1.00 86.05  1 . C ? 
ATOM   1065 OE1 OE1 . GLU GLU GLU A A 142 142 . 28.453 61.379 36.062  1.00 88.80  1 . O ? 
ATOM   1066 OE2 OE2 . GLU GLU GLU A A 142 142 . 27.195 59.574 36.272  1.00 83.57  1 . O ? 
ATOM   1067 N   N   . ASN ASN ASN A A 143 143 . 28.927 63.973 31.610  1.00 81.01  1 . N ? 
ATOM   1068 CA  CA  . ASN ASN ASN A A 143 143 . 29.174 65.286 31.018  1.00 80.84  1 . C ? 
ATOM   1069 C   C   . ASN ASN ASN A A 143 143 . 28.659 65.330 29.591  1.00 75.84  1 . C ? 
ATOM   1070 O   O   . ASN ASN ASN A A 143 143 . 28.068 66.322 29.156  1.00 77.64  1 . O ? 
ATOM   1071 CB  CB  . ASN ASN ASN A A 143 143 . 30.665 65.611 31.016  1.00 87.21  1 . C ? 
ATOM   1072 CG  CG  . ASN ASN ASN A A 143 143 . 31.157 66.096 32.346  1.00 92.47  1 . C ? 
ATOM   1073 OD1 OD1 . ASN ASN ASN A A 143 143 . 30.459 66.003 33.357  1.00 93.73  1 . O ? 
ATOM   1074 ND2 ND2 . ASN ASN ASN A A 143 143 . 32.377 66.620 32.360  1.00 96.32  1 . N ? 
ATOM   1075 N   N   . PHE PHE PHE A A 144 144 . 28.896 64.240 28.867  1.00 73.93  1 . N ? 
ATOM   1076 CA  CA  . PHE PHE PHE A A 144 144 . 28.380 64.079 27.511  1.00 72.33  1 . C ? 
ATOM   1077 C   C   . PHE PHE PHE A A 144 144 . 26.877 64.327 27.450  1.00 72.64  1 . C ? 
ATOM   1078 O   O   . PHE PHE PHE A A 144 144 . 26.386 65.074 26.595  1.00 78.46  1 . O ? 
ATOM   1079 CB  CB  . PHE PHE PHE A A 144 144 . 28.703 62.662 27.043  1.00 77.97  1 . C ? 
ATOM   1080 CG  CG  . PHE PHE PHE A A 144 144 . 28.991 62.546 25.598  1.00 79.76  1 . C ? 
ATOM   1081 CD1 CD1 . PHE PHE PHE A A 144 144 . 27.971 62.608 24.676  1.00 81.27  1 . C ? 
ATOM   1082 CD2 CD2 . PHE PHE PHE A A 144 144 . 30.288 62.343 25.164  1.00 81.86  1 . C ? 
ATOM   1083 CE1 CE1 . PHE PHE PHE A A 144 144 . 28.245 62.495 23.337  1.00 86.79  1 . C ? 
ATOM   1084 CE2 CE2 . PHE PHE PHE A A 144 144 . 30.570 62.229 23.835  1.00 83.45  1 . C ? 
ATOM   1085 CZ  CZ  . PHE PHE PHE A A 144 144 . 29.547 62.303 22.915  1.00 86.93  1 . C ? 
ATOM   1086 N   N   . VAL VAL VAL A A 145 145 . 26.128 63.690 28.355  1.00 68.28  1 . N ? 
ATOM   1087 CA  CA  . VAL VAL VAL A A 145 145 . 24.672 63.811 28.372  1.00 73.04  1 . C ? 
ATOM   1088 C   C   . VAL VAL VAL A A 145 145 . 24.244 65.239 28.696  1.00 78.70  1 . C ? 
ATOM   1089 O   O   . VAL VAL VAL A A 145 145 . 23.242 65.740 28.168  1.00 81.64  1 . O ? 
ATOM   1090 CB  CB  . VAL VAL VAL A A 145 145 . 24.087 62.807 29.381  1.00 73.98  1 . C ? 
ATOM   1091 CG1 CG1 . VAL VAL VAL A A 145 145 . 22.593 62.967 29.494  1.00 73.80  1 . C ? 
ATOM   1092 CG2 CG2 . VAL VAL VAL A A 145 145 . 24.453 61.379 28.975  1.00 75.01  1 . C ? 
ATOM   1093 N   N   . LYS LYS LYS A A 146 146 . 24.982 65.917 29.571  1.00 77.75  1 . N ? 
ATOM   1094 CA  CA  . LYS LYS LYS A A 146 146 . 24.546 67.246 29.976  1.00 81.90  1 . C ? 
ATOM   1095 C   C   . LYS LYS LYS A A 146 146 . 24.651 68.258 28.842  1.00 81.28  1 . C ? 
ATOM   1096 O   O   . LYS LYS LYS A A 146 146 . 23.907 69.245 28.845  1.00 79.57  1 . O ? 
ATOM   1097 CB  CB  . LYS LYS LYS A A 146 146 . 25.341 67.695 31.194  1.00 81.77  1 . C ? 
ATOM   1098 CG  CG  . LYS LYS LYS A A 146 146 . 25.104 66.781 32.377  1.00 83.99  1 . C ? 
ATOM   1099 CD  CD  . LYS LYS LYS A A 146 146 . 26.086 67.051 33.487  1.00 92.15  1 . C ? 
ATOM   1100 CE  CE  . LYS LYS LYS A A 146 146 . 25.869 66.092 34.643  1.00 98.80  1 . C ? 
ATOM   1101 NZ  NZ  . LYS LYS LYS A A 146 146 . 26.755 66.418 35.804  1.00 103.66 1 . N ? 
ATOM   1102 N   N   . GLU GLU GLU A A 147 147 . 25.444 67.971 27.832  1.00 79.04  1 . N ? 
ATOM   1103 CA  CA  . GLU GLU GLU A A 147 147 . 25.551 68.973 26.762  1.00 86.26  1 . C ? 
ATOM   1104 C   C   . GLU GLU GLU A A 147 147 . 24.247 68.959 25.976  1.00 93.00  1 . C ? 
ATOM   1105 O   O   . GLU GLU GLU A A 147 147 . 23.743 70.043 25.671  1.00 97.94  1 . O ? 
ATOM   1106 CB  CB  . GLU GLU GLU A A 147 147 . 26.821 68.729 25.954  1.00 89.47  1 . C ? 
ATOM   1107 CG  CG  . GLU GLU GLU A A 147 147 . 28.074 69.075 26.737  1.00 92.21  1 . C ? 
ATOM   1108 CD  CD  . GLU GLU GLU A A 147 147 . 29.387 68.973 25.982  1.00 98.91  1 . C ? 
ATOM   1109 OE1 OE1 . GLU GLU GLU A A 147 147 . 29.524 68.058 25.151  1.00 101.08 1 . O ? 
ATOM   1110 OE2 OE2 . GLU GLU GLU A A 147 147 . 30.271 69.812 26.227  1.00 102.49 1 . O ? 
ATOM   1111 N   N   . TRP TRP TRP A A 148 148 . 23.685 67.789 25.709  1.00 96.04  1 . N ? 
ATOM   1112 CA  CA  . TRP TRP TRP A A 148 148 . 22.387 67.757 25.044  1.00 101.17 1 . C ? 
ATOM   1113 C   C   . TRP TRP TRP A A 148 148 . 21.322 68.444 25.881  1.00 104.06 1 . C ? 
ATOM   1114 O   O   . TRP TRP TRP A A 148 148 . 20.606 69.324 25.392  1.00 107.68 1 . O ? 
ATOM   1115 CB  CB  . TRP TRP TRP A A 148 148 . 21.984 66.318 24.750  1.00 104.90 1 . C ? 
ATOM   1116 CG  CG  . TRP TRP TRP A A 148 148 . 22.803 65.715 23.680  1.00 110.97 1 . C ? 
ATOM   1117 CD1 CD1 . TRP TRP TRP A A 148 148 . 23.420 66.366 22.654  1.00 114.29 1 . C ? 
ATOM   1118 CD2 CD2 . TRP TRP TRP A A 148 148 . 23.116 64.334 23.528  1.00 113.02 1 . C ? 
ATOM   1119 NE1 NE1 . TRP TRP TRP A A 148 148 . 24.092 65.468 21.861  1.00 113.74 1 . N ? 
ATOM   1120 CE2 CE2 . TRP TRP TRP A A 148 148 . 23.921 64.212 22.380  1.00 113.36 1 . C ? 
ATOM   1121 CE3 CE3 . TRP TRP TRP A A 148 148 . 22.785 63.183 24.249  1.00 114.41 1 . C ? 
ATOM   1122 CZ2 CZ2 . TRP TRP TRP A A 148 148 . 24.403 62.989 21.937  1.00 113.71 1 . C ? 
ATOM   1123 CZ3 CZ3 . TRP TRP TRP A A 148 148 . 23.264 61.970 23.809  1.00 114.67 1 . C ? 
ATOM   1124 CH2 CH2 . TRP TRP TRP A A 148 148 . 24.066 61.881 22.665  1.00 113.34 1 . C ? 
ATOM   1125 N   N   . VAL VAL VAL A A 149 149 . 21.205 68.057 27.152  1.00 101.41 1 . N ? 
ATOM   1126 CA  CA  . VAL VAL VAL A A 149 149 . 20.115 68.559 27.974  1.00 98.92  1 . C ? 
ATOM   1127 C   C   . VAL VAL VAL A A 149 149 . 20.238 70.057 28.224  1.00 97.24  1 . C ? 
ATOM   1128 O   O   . VAL VAL VAL A A 149 149 . 19.227 70.717 28.496  1.00 97.14  1 . O ? 
ATOM   1129 CB  CB  . VAL VAL VAL A A 149 149 . 20.051 67.770 29.295  1.00 98.56  1 . C ? 
ATOM   1130 CG1 CG1 . VAL VAL VAL A A 149 149 . 20.271 66.293 29.028  1.00 92.56  1 . C ? 
ATOM   1131 CG2 CG2 . VAL VAL VAL A A 149 149 . 21.065 68.299 30.305  1.00 101.50 1 . C ? 
ATOM   1132 N   N   . SER SER SER A A 150 150 . 21.448 70.620 28.122  1.00 97.13  1 . N ? 
ATOM   1133 CA  CA  . SER SER SER A A 150 150 . 21.609 72.063 28.255  1.00 98.69  1 . C ? 
ATOM   1134 C   C   . SER SER SER A A 150 150 . 21.196 72.801 26.993  1.00 96.05  1 . C ? 
ATOM   1135 O   O   . SER SER SER A A 150 150 . 21.044 74.027 27.024  1.00 96.30  1 . O ? 
ATOM   1136 CB  CB  . SER SER SER A A 150 150 . 23.055 72.412 28.612  1.00 102.35 1 . C ? 
ATOM   1137 OG  OG  . SER SER SER A A 150 150 . 23.900 72.288 27.481  1.00 105.00 1 . O ? 
ATOM   1138 N   N   . LYS LYS LYS A A 151 151 . 21.035 72.079 25.884  1.00 95.96  1 . N ? 
ATOM   1139 CA  CA  . LYS LYS LYS A A 151 151 . 20.392 72.637 24.702  1.00 101.13 1 . C ? 
ATOM   1140 C   C   . LYS LYS LYS A A 151 151 . 18.873 72.640 24.858  1.00 104.45 1 . C ? 
ATOM   1141 O   O   . LYS LYS LYS A A 151 151 . 18.207 73.613 24.484  1.00 107.86 1 . O ? 
ATOM   1142 CB  CB  . LYS LYS LYS A A 151 151 . 20.823 71.838 23.471  1.00 102.19 1 . C ? 
ATOM   1143 CG  CG  . LYS LYS LYS A A 151 151 . 19.947 71.995 22.241  1.00 103.89 1 . C ? 
ATOM   1144 CD  CD  . LYS LYS LYS A A 151 151 . 20.491 71.160 21.086  1.00 103.30 1 . C ? 
ATOM   1145 CE  CE  . LYS LYS LYS A A 151 151 . 20.591 69.685 21.463  1.00 100.34 1 . C ? 
ATOM   1146 NZ  NZ  . LYS LYS LYS A A 151 151 . 21.326 68.883 20.449  1.00 96.71  1 . N ? 
ATOM   1147 N   N   . GLU GLU GLU A A 152 152 . 18.325 71.560 25.421  1.00 103.54 1 . N ? 
ATOM   1148 CA  CA  . GLU GLU GLU A A 152 152 . 16.855 71.509 25.574  1.00 99.29  1 . C ? 
ATOM   1149 C   C   . GLU GLU GLU A A 152 152 . 16.448 72.507 26.658  1.00 94.34  1 . C ? 
ATOM   1150 O   O   . GLU GLU GLU A A 152 152 . 17.325 73.022 27.362  1.00 91.56  1 . O ? 
ATOM   1151 CB  CB  . GLU GLU GLU A A 152 152 . 16.424 70.083 25.897  1.00 102.88 1 . C ? 
ATOM   1152 CG  CG  . GLU GLU GLU A A 152 152 . 16.858 69.065 24.860  1.00 106.60 1 . C ? 
ATOM   1153 CD  CD  . GLU GLU GLU A A 152 152 . 16.118 69.145 23.537  1.00 111.90 1 . C ? 
ATOM   1154 OE1 OE1 . GLU GLU GLU A A 152 152 . 15.880 70.271 23.059  1.00 112.33 1 . O ? 
ATOM   1155 OE2 OE2 . GLU GLU GLU A A 152 152 . 15.768 68.079 22.993  1.00 114.86 1 . O ? 
ATOM   1156 N   N   . LYS LYS LYS A A 153 153 . 15.143 72.758 26.759  1.00 97.01  1 . N ? 
ATOM   1157 CA  CA  . LYS LYS LYS A A 153 153 . 14.566 73.592 27.810  1.00 97.96  1 . C ? 
ATOM   1158 C   C   . LYS LYS LYS A A 153 153 . 14.238 72.789 29.061  1.00 95.01  1 . C ? 
ATOM   1159 O   O   . LYS LYS LYS A A 153 153 . 14.272 73.332 30.168  1.00 96.43  1 . O ? 
ATOM   1160 CB  CB  . LYS LYS LYS A A 153 153 . 13.307 74.301 27.299  1.00 101.80 1 . C ? 
ATOM   1161 CG  CG  . LYS LYS LYS A A 153 153 . 13.587 75.566 26.493  1.00 102.81 1 . C ? 
ATOM   1162 CD  CD  . LYS LYS LYS A A 153 153 . 12.556 75.764 25.398  1.00 103.14 1 . C ? 
ATOM   1163 CE  CE  . LYS LYS LYS A A 153 153 . 12.548 74.578 24.448  1.00 102.14 1 . C ? 
ATOM   1164 NZ  NZ  . LYS LYS LYS A A 153 153 . 13.919 74.233 23.967  1.00 101.40 1 . N ? 
ATOM   1165 N   N   . ARG ARG ARG A A 154 154 . 13.954 71.603 28.993  1.00 100.52 1 . N ? 
ATOM   1166 CA  CA  . ARG ARG ARG A A 154 154 . 13.647 70.697 30.114  1.00 105.07 1 . C ? 
ATOM   1167 C   C   . ARG ARG ARG A A 154 154 . 14.899 70.489 30.975  1.00 105.62 1 . C ? 
ATOM   1168 O   O   . ARG ARG ARG A A 154 154 . 15.992 70.636 30.446  1.00 107.26 1 . O ? 
ATOM   1169 CB  CB  . ARG ARG ARG A A 154 154 . 13.080 69.425 29.481  1.00 109.96 1 . C ? 
ATOM   1170 CG  CG  . ARG ARG ARG A A 154 154 . 12.808 68.305 30.472  1.00 115.44 1 . C ? 
ATOM   1171 CD  CD  . ARG ARG ARG A A 154 154 . 11.874 67.277 29.871  1.00 123.20 1 . C ? 
ATOM   1172 NE  NE  . ARG ARG ARG A A 154 154 . 11.621 66.182 30.791  1.00 127.56 1 . N ? 
ATOM   1173 CZ  CZ  . ARG ARG ARG A A 154 154 . 10.751 65.206 30.566  1.00 123.70 1 . C ? 
ATOM   1174 NH1 NH1 . ARG ARG ARG A A 154 154 . 10.042 65.195 29.450  1.00 122.69 1 . N ? 
ATOM   1175 NH2 NH2 . ARG ARG ARG A A 154 154 . 10.588 64.247 31.459  1.00 119.51 1 . N ? 
ATOM   1176 N   N   . THR THR THR A A 155 155 . 14.783 70.085 32.163  1.00 103.44 1 . N ? 
ATOM   1177 CA  CA  . THR THR THR A A 155 155 . 15.882 69.850 33.085  1.00 99.84  1 . C ? 
ATOM   1178 C   C   . THR THR THR A A 155 155 . 15.806 68.417 33.596  1.00 98.62  1 . C ? 
ATOM   1179 O   O   . THR THR THR A A 155 155 . 14.739 67.796 33.603  1.00 101.33 1 . O ? 
ATOM   1180 CB  CB  . THR THR THR A A 155 155 . 15.859 70.833 34.261  1.00 100.72 1 . C ? 
ATOM   1181 OG1 OG1 . THR THR THR A A 155 155 . 14.651 70.664 35.012  1.00 101.09 1 . O ? 
ATOM   1182 CG2 CG2 . THR THR THR A A 155 155 . 15.957 72.272 33.762  1.00 100.79 1 . C ? 
ATOM   1183 N   N   . PHE PHE PHE A A 156 156 . 16.958 67.891 34.013  1.00 94.70  1 . N ? 
ATOM   1184 CA  CA  . PHE PHE PHE A A 156 156 . 17.049 66.513 34.478  1.00 92.20  1 . C ? 
ATOM   1185 C   C   . PHE PHE PHE A A 156 156 . 17.918 66.442 35.725  1.00 92.84  1 . C ? 
ATOM   1186 O   O   . PHE PHE PHE A A 156 156 . 18.829 67.256 35.915  1.00 87.62  1 . O ? 
ATOM   1187 CB  CB  . PHE PHE PHE A A 156 156 . 17.615 65.585 33.389  1.00 88.27  1 . C ? 
ATOM   1188 CG  CG  . PHE PHE PHE A A 156 156 . 16.887 65.683 32.085  1.00 89.50  1 . C ? 
ATOM   1189 CD1 CD1 . PHE PHE PHE A A 156 156 . 15.806 64.859 31.816  1.00 91.43  1 . C ? 
ATOM   1190 CD2 CD2 . PHE PHE PHE A A 156 156 . 17.259 66.625 31.139  1.00 90.12  1 . C ? 
ATOM   1191 CE1 CE1 . PHE PHE PHE A A 156 156 . 15.120 64.961 30.618  1.00 92.51  1 . C ? 
ATOM   1192 CE2 CE2 . PHE PHE PHE A A 156 156 . 16.579 66.734 29.940  1.00 92.40  1 . C ? 
ATOM   1193 CZ  CZ  . PHE PHE PHE A A 156 156 . 15.509 65.901 29.678  1.00 93.52  1 . C ? 
ATOM   1194 N   N   . ASN ASN ASN A A 157 157 . 17.623 65.458 36.578  1.00 95.10  1 . N ? 
ATOM   1195 CA  CA  . ASN ASN ASN A A 157 157 . 18.395 65.217 37.787  1.00 98.20  1 . C ? 
ATOM   1196 C   C   . ASN ASN ASN A A 157 157 . 19.566 64.279 37.489  1.00 98.79  1 . C ? 
ATOM   1197 O   O   . ASN ASN ASN A A 157 157 . 19.740 63.784 36.371  1.00 95.53  1 . O ? 
ATOM   1198 CB  CB  . ASN ASN ASN A A 157 157 . 17.507 64.641 38.891  1.00 101.82 1 . C ? 
ATOM   1199 CG  CG  . ASN ASN ASN A A 157 157 . 16.996 63.248 38.562  1.00 108.53 1 . C ? 
ATOM   1200 OD1 OD1 . ASN ASN ASN A A 157 157 . 15.917 63.091 37.997  1.00 111.35 1 . O ? 
ATOM   1201 ND2 ND2 . ASN ASN ASN A A 157 157 . 17.772 62.230 38.913  1.00 108.68 1 . N ? 
ATOM   1202 N   N   . ASN ASN ASN A A 158 158 . 20.368 64.013 38.521  1.00 102.66 1 . N ? 
ATOM   1203 CA  CA  . ASN ASN ASN A A 158 158 . 21.572 63.212 38.340  1.00 101.35 1 . C ? 
ATOM   1204 C   C   . ASN ASN ASN A A 158 158 . 21.240 61.771 37.989  1.00 99.51  1 . C ? 
ATOM   1205 O   O   . ASN ASN ASN A A 158 158 . 21.777 61.224 37.017  1.00 107.29 1 . O ? 
ATOM   1206 CB  CB  . ASN ASN ASN A A 158 158 . 22.430 63.263 39.598  1.00 105.17 1 . C ? 
ATOM   1207 CG  CG  . ASN ASN ASN A A 158 158 . 23.594 64.188 39.448  1.00 107.49 1 . C ? 
ATOM   1208 OD1 OD1 . ASN ASN ASN A A 158 158 . 23.463 65.276 38.884  1.00 109.45 1 . O ? 
ATOM   1209 ND2 ND2 . ASN ASN ASN A A 158 158 . 24.757 63.756 39.921  1.00 107.21 1 . N ? 
ATOM   1210 N   N   . ASN ASN ASN A A 159 159 . 20.374 61.132 38.783  1.00 90.59  1 . N ? 
ATOM   1211 CA  CA  . ASN ASN ASN A A 159 159 . 20.040 59.735 38.532  1.00 90.31  1 . C ? 
ATOM   1212 C   C   . ASN ASN ASN A A 159 159 . 19.542 59.531 37.107  1.00 87.35  1 . C ? 
ATOM   1213 O   O   . ASN ASN ASN A A 159 159 . 19.796 58.480 36.505  1.00 92.04  1 . O ? 
ATOM   1214 CB  CB  . ASN ASN ASN A A 159 159 . 18.993 59.245 39.538  1.00 94.38  1 . C ? 
ATOM   1215 CG  CG  . ASN ASN ASN A A 159 159 . 18.918 57.729 39.606  1.00 97.87  1 . C ? 
ATOM   1216 OD1 OD1 . ASN ASN ASN A A 159 159 . 19.915 57.041 39.400  1.00 101.03 1 . O ? 
ATOM   1217 ND2 ND2 . ASN ASN ASN A A 159 159 . 17.734 57.202 39.890  1.00 99.59  1 . N ? 
ATOM   1218 N   N   . GLU GLU GLU A A 160 160 . 18.851 60.531 36.548  1.00 81.89  1 . N ? 
ATOM   1219 CA  CA  . GLU GLU GLU A A 160 160 . 18.414 60.480 35.156  1.00 78.38  1 . C ? 
ATOM   1220 C   C   . GLU GLU GLU A A 160 160 . 19.566 60.723 34.188  1.00 68.03  1 . C ? 
ATOM   1221 O   O   . GLU GLU GLU A A 160 160 . 19.645 60.060 33.151  1.00 61.81  1 . O ? 
ATOM   1222 CB  CB  . GLU GLU GLU A A 160 160 . 17.300 61.495 34.913  1.00 85.02  1 . C ? 
ATOM   1223 CG  CG  . GLU GLU GLU A A 160 160 . 15.956 61.068 35.469  1.00 95.12  1 . C ? 
ATOM   1224 CD  CD  . GLU GLU GLU A A 160 160 . 14.933 62.175 35.394  1.00 102.28 1 . C ? 
ATOM   1225 OE1 OE1 . GLU GLU GLU A A 160 160 . 15.348 63.349 35.290  1.00 100.26 1 . O ? 
ATOM   1226 OE2 OE2 . GLU GLU GLU A A 160 160 . 13.721 61.875 35.444  1.00 107.14 1 . O ? 
ATOM   1227 N   N   . ILE ILE ILE A A 161 161 . 20.466 61.664 34.502  1.00 65.15  1 . N ? 
ATOM   1228 CA  CA  . ILE ILE ILE A A 161 161 . 21.667 61.824 33.682  1.00 67.66  1 . C ? 
ATOM   1229 C   C   . ILE ILE ILE A A 161 161 . 22.456 60.525 33.663  1.00 66.97  1 . C ? 
ATOM   1230 O   O   . ILE ILE ILE A A 161 161 . 22.930 60.087 32.608  1.00 70.23  1 . O ? 
ATOM   1231 CB  CB  . ILE ILE ILE A A 161 161 . 22.534 62.999 34.181  1.00 65.41  1 . C ? 
ATOM   1232 CG1 CG1 . ILE ILE ILE A A 161 161 . 21.823 64.335 33.958  1.00 67.70  1 . C ? 
ATOM   1233 CG2 CG2 . ILE ILE ILE A A 161 161 . 23.902 63.012 33.461  1.00 58.04  1 . C ? 
ATOM   1234 CD1 CD1 . ILE ILE ILE A A 161 161 . 21.610 64.673 32.495  1.00 71.98  1 . C ? 
ATOM   1235 N   N   . ASN ASN ASN A A 162 162 . 22.592 59.874 34.823  1.00 71.00  1 . N ? 
ATOM   1236 CA  CA  . ASN ASN ASN A A 162 162 . 23.383 58.649 34.870  1.00 73.26  1 . C ? 
ATOM   1237 C   C   . ASN ASN ASN A A 162 162 . 22.736 57.543 34.053  1.00 71.37  1 . C ? 
ATOM   1238 O   O   . ASN ASN ASN A A 162 162 . 23.435 56.805 33.342  1.00 66.03  1 . O ? 
ATOM   1239 CB  CB  . ASN ASN ASN A A 162 162 . 23.595 58.170 36.304  1.00 78.11  1 . C ? 
ATOM   1240 CG  CG  . ASN ASN ASN A A 162 162 . 24.494 56.942 36.361  1.00 81.39  1 . C ? 
ATOM   1241 OD1 OD1 . ASN ASN ASN A A 162 162 . 24.016 55.811 36.436  1.00 83.47  1 . O ? 
ATOM   1242 ND2 ND2 . ASN ASN ASN A A 162 162 . 25.803 57.162 36.272  1.00 77.76  1 . N ? 
ATOM   1243 N   N   . LYS LYS LYS A A 163 163 . 21.406 57.407 34.145  1.00 67.85  1 . N ? 
ATOM   1244 CA  CA  . LYS LYS LYS A A 163 163 . 20.722 56.409 33.327  1.00 70.21  1 . C ? 
ATOM   1245 C   C   . LYS LYS LYS A A 163 163 . 20.843 56.735 31.844  1.00 70.03  1 . C ? 
ATOM   1246 O   O   . LYS LYS LYS A A 163 163 . 21.080 55.839 31.024  1.00 73.80  1 . O ? 
ATOM   1247 CB  CB  . LYS LYS LYS A A 163 163 . 19.256 56.292 33.739  1.00 74.90  1 . C ? 
ATOM   1248 CG  CG  . LYS LYS LYS A A 163 163 . 19.044 55.410 34.962  1.00 82.53  1 . C ? 
ATOM   1249 CD  CD  . LYS LYS LYS A A 163 163 . 17.639 55.542 35.536  1.00 91.70  1 . C ? 
ATOM   1250 CE  CE  . LYS LYS LYS A A 163 163 . 16.597 54.901 34.634  1.00 95.48  1 . C ? 
ATOM   1251 NZ  NZ  . LYS LYS LYS A A 163 163 . 15.222 55.027 35.190  1.00 95.31  1 . N ? 
ATOM   1252 N   N   . PHE PHE PHE A A 164 164 . 20.692 58.011 31.479  1.00 66.89  1 . N ? 
ATOM   1253 CA  CA  . PHE PHE PHE A A 164 164 . 20.865 58.406 30.085  1.00 68.59  1 . C ? 
ATOM   1254 C   C   . PHE PHE PHE A A 164 164 . 22.218 57.953 29.545  1.00 66.34  1 . C ? 
ATOM   1255 O   O   . PHE PHE PHE A A 164 164 . 22.312 57.447 28.420  1.00 64.62  1 . O ? 
ATOM   1256 CB  CB  . PHE PHE PHE A A 164 164 . 20.720 59.922 29.943  1.00 81.02  1 . C ? 
ATOM   1257 CG  CG  . PHE PHE PHE A A 164 164 . 19.303 60.426 30.065  1.00 94.67  1 . C ? 
ATOM   1258 CD1 CD1 . PHE PHE PHE A A 164 164 . 18.229 59.628 29.700  1.00 100.39 1 . C ? 
ATOM   1259 CD2 CD2 . PHE PHE PHE A A 164 164 . 19.051 61.710 30.536  1.00 100.59 1 . C ? 
ATOM   1260 CE1 CE1 . PHE PHE PHE A A 164 164 . 16.927 60.098 29.814  1.00 105.52 1 . C ? 
ATOM   1261 CE2 CE2 . PHE PHE PHE A A 164 164 . 17.753 62.185 30.653  1.00 105.11 1 . C ? 
ATOM   1262 CZ  CZ  . PHE PHE PHE A A 164 164 . 16.690 61.378 30.291  1.00 106.95 1 . C ? 
ATOM   1263 N   N   . GLY GLY GLY A A 165 165 . 23.280 58.129 30.332  1.00 62.59  1 . N ? 
ATOM   1264 CA  CA  . GLY GLY GLY A A 165 165 . 24.594 57.706 29.877  1.00 56.75  1 . C ? 
ATOM   1265 C   C   . GLY GLY GLY A A 165 165 . 24.656 56.220 29.580  1.00 57.88  1 . C ? 
ATOM   1266 O   O   . GLY GLY GLY A A 165 165 . 25.328 55.796 28.642  1.00 53.74  1 . O ? 
ATOM   1267 N   N   . ARG ARG ARG A A 166 166 . 23.946 55.407 30.370  1.00 59.98  1 . N ? 
ATOM   1268 CA  CA  . ARG ARG ARG A A 166 166 . 23.921 53.974 30.098  1.00 59.25  1 . C ? 
ATOM   1269 C   C   . ARG ARG ARG A A 166 166 . 23.226 53.662 28.780  1.00 55.22  1 . C ? 
ATOM   1270 O   O   . ARG ARG ARG A A 166 166 . 23.614 52.714 28.083  1.00 55.79  1 . O ? 
ATOM   1271 CB  CB  . ARG ARG ARG A A 166 166 . 23.244 53.229 31.250  1.00 61.74  1 . C ? 
ATOM   1272 CG  CG  . ARG ARG ARG A A 166 166 . 24.231 52.612 32.234  1.00 72.24  1 . C ? 
ATOM   1273 CD  CD  . ARG ARG ARG A A 166 166 . 23.548 52.084 33.495  1.00 80.06  1 . C ? 
ATOM   1274 NE  NE  . ARG ARG ARG A A 166 166 . 23.793 50.658 33.709  1.00 88.65  1 . N ? 
ATOM   1275 CZ  CZ  . ARG ARG ARG A A 166 166 . 24.961 50.134 34.080  1.00 96.74  1 . C ? 
ATOM   1276 NH1 NH1 . ARG ARG ARG A A 166 166 . 26.025 50.914 34.269  1.00 97.18  1 . N ? 
ATOM   1277 NH2 NH2 . ARG ARG ARG A A 166 166 . 25.068 48.819 34.256  1.00 100.22 1 . N ? 
ATOM   1278 N   N   . TYR TYR TYR A A 167 167 . 22.207 54.442 28.415  1.00 52.62  1 . N ? 
ATOM   1279 CA  CA  . TYR TYR TYR A A 167 167 . 21.502 54.184 27.161  1.00 53.34  1 . C ? 
ATOM   1280 C   C   . TYR TYR TYR A A 167 167 . 22.410 54.448 25.963  1.00 55.18  1 . C ? 
ATOM   1281 O   O   . TYR TYR TYR A A 167 167 . 22.341 53.742 24.950  1.00 59.84  1 . O ? 
ATOM   1282 CB  CB  . TYR TYR TYR A A 167 167 . 20.241 55.049 27.090  1.00 54.96  1 . C ? 
ATOM   1283 CG  CG  . TYR TYR TYR A A 167 167 . 19.276 54.871 28.259  1.00 61.23  1 . C ? 
ATOM   1284 CD1 CD1 . TYR TYR TYR A A 167 167 . 19.381 53.784 29.125  1.00 65.11  1 . C ? 
ATOM   1285 CD2 CD2 . TYR TYR TYR A A 167 167 . 18.249 55.785 28.482  1.00 63.63  1 . C ? 
ATOM   1286 CE1 CE1 . TYR TYR TYR A A 167 167 . 18.490 53.611 30.187  1.00 70.52  1 . C ? 
ATOM   1287 CE2 CE2 . TYR TYR TYR A A 167 167 . 17.357 55.625 29.536  1.00 70.11  1 . C ? 
ATOM   1288 CZ  CZ  . TYR TYR TYR A A 167 167 . 17.482 54.536 30.387  1.00 76.70  1 . C ? 
ATOM   1289 OH  OH  . TYR TYR TYR A A 167 167 . 16.596 54.368 31.438  1.00 84.49  1 . O ? 
ATOM   1290 N   N   . ILE ILE ILE A A 168 168 . 23.274 55.455 26.068  1.00 50.24  1 . N ? 
ATOM   1291 CA  CA  . ILE ILE ILE A A 168 168 . 24.268 55.715 25.025  1.00 51.18  1 . C ? 
ATOM   1292 C   C   . ILE ILE ILE A A 168 168 . 25.161 54.499 24.820  1.00 47.92  1 . C ? 
ATOM   1293 O   O   . ILE ILE ILE A A 168 168 . 25.443 54.096 23.684  1.00 49.65  1 . O ? 
ATOM   1294 CB  CB  . ILE ILE ILE A A 168 168 . 25.113 56.951 25.388  1.00 47.76  1 . C ? 
ATOM   1295 CG1 CG1 . ILE ILE ILE A A 168 168 . 24.284 58.230 25.308  1.00 54.09  1 . C ? 
ATOM   1296 CG2 CG2 . ILE ILE ILE A A 168 168 . 26.322 57.053 24.479  1.00 52.78  1 . C ? 
ATOM   1297 CD1 CD1 . ILE ILE ILE A A 168 168 . 25.001 59.441 25.957  1.00 58.04  1 . C ? 
ATOM   1298 N   N   . LEU LEU LEU A A 169 169 . 25.657 53.928 25.920  1.00 46.82  1 . N ? 
ATOM   1299 CA  CA  . LEU LEU LEU A A 169 169 . 26.601 52.816 25.833  1.00 53.16  1 . C ? 
ATOM   1300 C   C   . LEU LEU LEU A A 169 169 . 25.991 51.610 25.127  1.00 53.18  1 . C ? 
ATOM   1301 O   O   . LEU LEU LEU A A 169 169 . 26.701 50.857 24.457  1.00 54.32  1 . O ? 
ATOM   1302 CB  CB  . LEU LEU LEU A A 169 169 . 27.053 52.424 27.235  1.00 55.18  1 . C ? 
ATOM   1303 CG  CG  . LEU LEU LEU A A 169 169 . 27.657 53.581 28.032  1.00 50.44  1 . C ? 
ATOM   1304 CD1 CD1 . LEU LEU LEU A A 169 169 . 28.037 53.120 29.416  1.00 55.25  1 . C ? 
ATOM   1305 CD2 CD2 . LEU LEU LEU A A 169 169 . 28.880 54.114 27.286  1.00 47.32  1 . C ? 
ATOM   1306 N   N   . GLU GLU GLU A A 170 170 . 24.682 51.411 25.287  1.00 52.96  1 . N ? 
ATOM   1307 CA  CA  . GLU GLU GLU A A 170 170 . 23.984 50.305 24.641  1.00 51.97  1 . C ? 
ATOM   1308 C   C   . GLU GLU GLU A A 170 170 . 24.115 50.389 23.130  1.00 53.30  1 . C ? 
ATOM   1309 O   O   . GLU GLU GLU A A 170 170 . 24.240 49.370 22.442  1.00 53.76  1 . O ? 
ATOM   1310 CB  CB  . GLU GLU GLU A A 170 170 . 22.510 50.344 25.054  1.00 57.03  1 . C ? 
ATOM   1311 CG  CG  . GLU GLU GLU A A 170 170 . 21.814 49.024 24.993  1.00 63.19  1 . C ? 
ATOM   1312 CD  CD  . GLU GLU GLU A A 170 170 . 20.494 49.019 25.743  1.00 64.59  1 . C ? 
ATOM   1313 OE1 OE1 . GLU GLU GLU A A 170 170 . 19.831 50.081 25.837  1.00 58.54  1 . O ? 
ATOM   1314 OE2 OE2 . GLU GLU GLU A A 170 170 . 20.134 47.935 26.247  1.00 70.12  1 . O ? 
ATOM   1315 N   N   . GLU GLU GLU A A 171 171 . 24.105 51.602 22.602  1.00 49.34  1 . N ? 
ATOM   1316 CA  CA  . GLU GLU GLU A A 171 171 . 24.084 51.834 21.174  1.00 55.22  1 . C ? 
ATOM   1317 C   C   . GLU GLU GLU A A 171 171 . 25.459 52.091 20.597  1.00 54.66  1 . C ? 
ATOM   1318 O   O   . GLU GLU GLU A A 171 171 . 25.629 51.973 19.387  1.00 58.17  1 . O ? 
ATOM   1319 CB  CB  . GLU GLU GLU A A 171 171 . 23.163 53.019 20.878  1.00 62.00  1 . C ? 
ATOM   1320 CG  CG  . GLU GLU GLU A A 171 171 . 21.755 52.738 21.382  1.00 78.46  1 . C ? 
ATOM   1321 CD  CD  . GLU GLU GLU A A 171 171 . 20.816 53.914 21.233  1.00 90.68  1 . C ? 
ATOM   1322 OE1 OE1 . GLU GLU GLU A A 171 171 . 21.195 55.037 21.638  1.00 91.50  1 . O ? 
ATOM   1323 OE2 OE2 . GLU GLU GLU A A 171 171 . 19.702 53.711 20.695  1.00 96.65  1 . O ? 
ATOM   1324 N   N   . LEU LEU LEU A A 172 172 . 26.439 52.414 21.431  1.00 54.03  1 . N ? 
ATOM   1325 CA  CA  . LEU LEU LEU A A 172 172 . 27.784 52.711 20.938  1.00 52.84  1 . C ? 
ATOM   1326 C   C   . LEU LEU LEU A A 172 172 . 28.372 51.628 20.036  1.00 48.13  1 . C ? 
ATOM   1327 O   O   . LEU LEU LEU A A 172 172 . 28.858 51.966 18.945  1.00 46.63  1 . O ? 
ATOM   1328 CB  CB  . LEU LEU LEU A A 172 172 . 28.684 52.981 22.148  1.00 54.92  1 . C ? 
ATOM   1329 CG  CG  . LEU LEU LEU A A 172 172 . 29.619 54.168 22.093  1.00 60.27  1 . C ? 
ATOM   1330 CD1 CD1 . LEU LEU LEU A A 172 172 . 28.968 55.338 21.386  1.00 59.60  1 . C ? 
ATOM   1331 CD2 CD2 . LEU LEU LEU A A 172 172 . 29.964 54.510 23.525  1.00 58.09  1 . C ? 
ATOM   1332 N   N   . PRO PRO PRO A A 173 173 . 28.384 50.343 20.406  1.00 45.76  1 . N ? 
ATOM   1333 CA  CA  . PRO PRO PRO A A 173 173 . 29.009 49.356 19.504  1.00 48.89  1 . C ? 
ATOM   1334 C   C   . PRO PRO PRO A A 173 173 . 28.440 49.339 18.083  1.00 53.17  1 . C ? 
ATOM   1335 O   O   . PRO PRO PRO A A 173 173 . 29.211 49.158 17.128  1.00 55.61  1 . O ? 
ATOM   1336 CB  CB  . PRO PRO PRO A A 173 173 . 28.779 48.028 20.240  1.00 47.46  1 . C ? 
ATOM   1337 CG  CG  . PRO PRO PRO A A 173 173 . 28.742 48.411 21.686  1.00 47.68  1 . C ? 
ATOM   1338 CD  CD  . PRO PRO PRO A A 173 173 . 28.014 49.742 21.705  1.00 48.58  1 . C ? 
ATOM   1339 N   N   . GLU GLU GLU A A 174 174 . 27.130 49.548 17.884  1.00 50.00  1 . N ? 
ATOM   1340 CA  CA  . GLU GLU GLU A A 174 174 . 26.654 49.460 16.498  1.00 54.65  1 . C ? 
ATOM   1341 C   C   . GLU GLU GLU A A 174 174 . 27.133 50.626 15.633  1.00 58.43  1 . C ? 
ATOM   1342 O   O   . GLU GLU GLU A A 174 174 . 27.030 50.537 14.406  1.00 59.12  1 . O ? 
ATOM   1343 CB  CB  . GLU GLU GLU A A 174 174 . 25.117 49.347 16.419  1.00 55.05  1 . C ? 
ATOM   1344 CG  CG  . GLU GLU GLU A A 174 174 . 24.348 50.628 16.736  1.00 53.87  1 . C ? 
ATOM   1345 CD  CD  . GLU GLU GLU A A 174 174 . 22.815 50.430 16.819  1.00 61.34  1 . C ? 
ATOM   1346 OE1 OE1 . GLU GLU GLU A A 174 174 . 22.293 49.389 16.354  1.00 63.77  1 . O ? 
ATOM   1347 OE2 OE2 . GLU GLU GLU A A 174 174 . 22.127 51.329 17.349  1.00 63.74  1 . O ? 
ATOM   1348 N   N   . LEU LEU LEU A A 175 175 . 27.665 51.700 16.222  1.00 55.52  1 . N ? 
ATOM   1349 CA  CA  . LEU LEU LEU A A 175 175 . 28.293 52.756 15.436  1.00 53.45  1 . C ? 
ATOM   1350 C   C   . LEU LEU LEU A A 175 175 . 29.790 52.554 15.280  1.00 55.21  1 . C ? 
ATOM   1351 O   O   . LEU LEU LEU A A 175 175 . 30.423 53.283 14.513  1.00 54.24  1 . O ? 
ATOM   1352 CB  CB  . LEU LEU LEU A A 175 175 . 28.045 54.138 16.065  1.00 51.90  1 . C ? 
ATOM   1353 CG  CG  . LEU LEU LEU A A 175 175 . 26.571 54.532 16.265  1.00 57.47  1 . C ? 
ATOM   1354 CD1 CD1 . LEU LEU LEU A A 175 175 . 26.415 55.912 16.951  1.00 58.58  1 . C ? 
ATOM   1355 CD2 CD2 . LEU LEU LEU A A 175 175 . 25.775 54.460 14.966  1.00 52.14  1 . C ? 
ATOM   1356 N   N   . MET MET MET A A 176 176 . 30.360 51.583 15.973  1.00 63.35  1 . N ? 
ATOM   1357 CA  CA  . MET MET MET A A 176 176 . 31.800 51.424 16.052  1.00 65.38  1 . C ? 
ATOM   1358 C   C   . MET MET MET A A 176 176 . 32.292 50.148 15.403  1.00 60.24  1 . C ? 
ATOM   1359 O   O   . MET MET MET A A 176 176 . 33.321 50.155 14.730  1.00 67.39  1 . O ? 
ATOM   1360 CB  CB  . MET MET MET A A 176 176 . 32.245 51.415 17.510  1.00 62.02  1 . C ? 
ATOM   1361 CG  CG  . MET MET MET A A 176 176 . 32.084 52.718 18.179  1.00 68.69  1 . C ? 
ATOM   1362 SD  SD  . MET MET MET A A 176 176 . 33.165 52.678 19.590  1.00 72.52  1 . S ? 
ATOM   1363 CE  CE  . MET MET MET A A 176 176 . 32.339 51.497 20.669  1.00 66.07  1 . C ? 
ATOM   1364 N   N   . VAL VAL VAL A A 177 177 . 31.613 49.043 15.650  1.00 56.24  1 . N ? 
ATOM   1365 CA  CA  . VAL VAL VAL A A 177 177 . 32.069 47.740 15.213  1.00 61.89  1 . C ? 
ATOM   1366 C   C   . VAL VAL VAL A A 177 177 . 31.137 47.265 14.109  1.00 67.84  1 . C ? 
ATOM   1367 O   O   . VAL VAL VAL A A 177 177 . 29.930 47.553 14.124  1.00 65.14  1 . O ? 
ATOM   1368 CB  CB  . VAL VAL VAL A A 177 177 . 32.128 46.743 16.391  1.00 69.39  1 . C ? 
ATOM   1369 CG1 CG1 . VAL VAL VAL A A 177 177 . 32.751 47.394 17.602  1.00 65.98  1 . C ? 
ATOM   1370 CG2 CG2 . VAL VAL VAL A A 177 177 . 30.768 46.265 16.772  1.00 70.65  1 . C ? 
ATOM   1371 N   N   . GLN GLN GLN A A 178 178 . 31.702 46.578 13.126  1.00 67.27  1 . N ? 
ATOM   1372 CA  CA  . GLN GLN GLN A A 178 178 . 30.874 45.965 12.096  1.00 71.38  1 . C ? 
ATOM   1373 C   C   . GLN GLN GLN A A 178 178 . 30.097 44.807 12.713  1.00 73.78  1 . C ? 
ATOM   1374 O   O   . GLN GLN GLN A A 178 178 . 30.678 43.794 13.114  1.00 77.81  1 . O ? 
ATOM   1375 CB  CB  . GLN GLN GLN A A 178 178 . 31.731 45.523 10.911  1.00 71.88  1 . C ? 
ATOM   1376 CG  CG  . GLN GLN GLN A A 178 178 . 32.154 46.715 10.046  1.00 77.45  1 . C ? 
ATOM   1377 CD  CD  . GLN GLN GLN A A 178 178 . 33.138 46.363 8.942   1.00 90.25  1 . C ? 
ATOM   1378 OE1 OE1 . GLN GLN GLN A A 178 178 . 33.349 45.189 8.618   1.00 92.35  1 . O ? 
ATOM   1379 NE2 NE2 . GLN GLN GLN A A 178 178 . 33.749 47.391 8.356   1.00 93.53  1 . N ? 
ATOM   1380 N   N   . VAL VAL VAL A A 179 179 . 28.779 44.989 12.813  1.00 71.81  1 . N ? 
ATOM   1381 CA  CA  . VAL VAL VAL A A 179 179 . 27.835 44.028 13.364  1.00 67.60  1 . C ? 
ATOM   1382 C   C   . VAL VAL VAL A A 179 179 . 26.935 43.580 12.227  1.00 65.24  1 . C ? 
ATOM   1383 O   O   . VAL VAL VAL A A 179 179 . 26.798 44.262 11.210  1.00 65.41  1 . O ? 
ATOM   1384 CB  CB  . VAL VAL VAL A A 179 179 . 26.977 44.617 14.511  1.00 68.58  1 . C ? 
ATOM   1385 CG1 CG1 . VAL VAL VAL A A 179 179 . 27.843 45.070 15.658  1.00 70.64  1 . C ? 
ATOM   1386 CG2 CG2 . VAL VAL VAL A A 179 179 . 26.133 45.783 14.013  1.00 62.88  1 . C ? 
ATOM   1387 N   N   . LYS LYS LYS A A 180 180 . 26.312 42.424 12.410  1.00 69.51  1 . N ? 
ATOM   1388 CA  CA  . LYS LYS LYS A A 180 180 . 25.419 41.862 11.408  1.00 67.69  1 . C ? 
ATOM   1389 C   C   . LYS LYS LYS A A 180 180 . 23.970 42.142 11.782  1.00 70.56  1 . C ? 
ATOM   1390 O   O   . LYS LYS LYS A A 180 180 . 23.602 42.110 12.960  1.00 70.27  1 . O ? 
ATOM   1391 CB  CB  . LYS LYS LYS A A 180 180 . 25.628 40.356 11.269  1.00 66.23  1 . C ? 
ATOM   1392 CG  CG  . LYS LYS LYS A A 180 180 . 26.964 39.951 10.665  1.00 70.76  1 . C ? 
ATOM   1393 CD  CD  . LYS LYS LYS A A 180 180 . 26.951 38.463 10.304  1.00 74.24  1 . C ? 
ATOM   1394 CE  CE  . LYS LYS LYS A A 180 180 . 28.217 38.032 9.583   1.00 74.29  1 . C ? 
ATOM   1395 NZ  NZ  . LYS LYS LYS A A 180 180 . 28.195 36.577 9.269   1.00 83.01  1 . N ? 
ATOM   1396 N   N   . ALA ALA ALA A A 181 181 . 23.149 42.419 10.774  1.00 65.88  1 . N ? 
ATOM   1397 CA  CA  . ALA ALA ALA A A 181 181 . 21.710 42.540 10.955  1.00 71.79  1 . C ? 
ATOM   1398 C   C   . ALA ALA ALA A A 181 181 . 21.077 41.464 10.092  1.00 71.23  1 . C ? 
ATOM   1399 O   O   . ALA ALA ALA A A 181 181 . 21.177 41.524 8.862   1.00 72.70  1 . O ? 
ATOM   1400 CB  CB  . ALA ALA ALA A A 181 181 . 21.214 43.931 10.567  1.00 72.86  1 . C ? 
ATOM   1401 N   N   . ARG ARG ARG A A 182 182 . 20.440 40.482 10.732  1.00 72.50  1 . N ? 
ATOM   1402 CA  CA  . ARG ARG ARG A A 182 182 . 19.932 39.301 10.034  1.00 79.59  1 . C ? 
ATOM   1403 C   C   . ARG ARG ARG A A 182 182 . 21.014 38.701 9.141   1.00 80.02  1 . C ? 
ATOM   1404 O   O   . ARG ARG ARG A A 182 182 . 20.804 38.425 7.956   1.00 81.56  1 . O ? 
ATOM   1405 CB  CB  . ARG ARG ARG A A 182 182 . 18.681 39.626 9.219   1.00 88.93  1 . C ? 
ATOM   1406 CG  CG  . ARG ARG ARG A A 182 182 . 17.425 39.834 10.034  1.00 96.60  1 . C ? 
ATOM   1407 CD  CD  . ARG ARG ARG A A 182 182 . 16.227 39.834 9.108   1.00 107.72 1 . C ? 
ATOM   1408 NE  NE  . ARG ARG ARG A A 182 182 . 14.978 40.092 9.816   1.00 117.61 1 . N ? 
ATOM   1409 CZ  CZ  . ARG ARG ARG A A 182 182 . 14.439 41.299 9.965   1.00 122.62 1 . C ? 
ATOM   1410 NH1 NH1 . ARG ARG ARG A A 182 182 . 15.041 42.366 9.455   1.00 122.51 1 . N ? 
ATOM   1411 NH2 NH2 . ARG ARG ARG A A 182 182 . 13.297 41.440 10.622  1.00 125.01 1 . N ? 
ATOM   1412 N   N   . GLY GLY GLY A A 183 183 . 22.198 38.524 9.721   1.00 77.38  1 . N ? 
ATOM   1413 CA  CA  . GLY GLY GLY A A 183 183 . 23.293 37.909 9.008   1.00 79.82  1 . C ? 
ATOM   1414 C   C   . GLY GLY GLY A A 183 183 . 23.950 38.760 7.944   1.00 80.08  1 . C ? 
ATOM   1415 O   O   . GLY GLY GLY A A 183 183 . 24.810 38.252 7.222   1.00 78.44  1 . O ? 
ATOM   1416 N   N   . VAL VAL VAL A A 184 184 . 23.602 40.040 7.824   1.00 74.54  1 . N ? 
ATOM   1417 CA  CA  . VAL VAL VAL A A 184 184 . 24.152 40.886 6.773   1.00 73.23  1 . C ? 
ATOM   1418 C   C   . VAL VAL VAL A A 184 184 . 25.032 41.946 7.409   1.00 68.69  1 . C ? 
ATOM   1419 O   O   . VAL VAL VAL A A 184 184 . 24.560 42.768 8.203   1.00 62.11  1 . O ? 
ATOM   1420 CB  CB  . VAL VAL VAL A A 184 184 . 23.054 41.529 5.916   1.00 74.41  1 . C ? 
ATOM   1421 CG1 CG1 . VAL VAL VAL A A 184 184 . 23.673 42.566 4.982   1.00 68.77  1 . C ? 
ATOM   1422 CG2 CG2 . VAL VAL VAL A A 184 184 . 22.302 40.450 5.122   1.00 74.66  1 . C ? 
ATOM   1423 N   N   . LEU LEU LEU A A 185 185 . 26.307 41.932 7.048   1.00 73.46  1 . N ? 
ATOM   1424 CA  CA  . LEU LEU LEU A A 185 185 . 27.267 42.889 7.573   1.00 75.57  1 . C ? 
ATOM   1425 C   C   . LEU LEU LEU A A 185 185 . 27.118 44.216 6.848   1.00 71.30  1 . C ? 
ATOM   1426 O   O   . LEU LEU LEU A A 185 185 . 27.046 44.242 5.616   1.00 71.08  1 . O ? 
ATOM   1427 CB  CB  . LEU LEU LEU A A 185 185 . 28.679 42.344 7.380   1.00 78.40  1 . C ? 
ATOM   1428 CG  CG  . LEU LEU LEU A A 185 185 . 29.836 43.106 8.004   1.00 81.80  1 . C ? 
ATOM   1429 CD1 CD1 . LEU LEU LEU A A 185 185 . 29.912 42.775 9.489   1.00 83.50  1 . C ? 
ATOM   1430 CD2 CD2 . LEU LEU LEU A A 185 185 . 31.150 42.778 7.280   1.00 85.39  1 . C ? 
ATOM   1431 N   N   . PHE PHE PHE A A 186 186 . 27.087 45.325 7.588   1.00 68.68  1 . N ? 
ATOM   1432 CA  CA  . PHE PHE PHE A A 186 186 . 27.145 46.631 6.939   1.00 66.92  1 . C ? 
ATOM   1433 C   C   . PHE PHE PHE A A 186 186 . 28.352 47.398 7.444   1.00 64.12  1 . C ? 
ATOM   1434 O   O   . PHE PHE PHE A A 186 186 . 28.450 47.719 8.634   1.00 63.88  1 . O ? 
ATOM   1435 CB  CB  . PHE PHE PHE A A 186 186 . 25.845 47.446 7.079   1.00 63.64  1 . C ? 
ATOM   1436 CG  CG  . PHE PHE PHE A A 186 186 . 25.393 47.726 8.482   1.00 60.29  1 . C ? 
ATOM   1437 CD1 CD1 . PHE PHE PHE A A 186 186 . 24.706 46.769 9.209   1.00 64.45  1 . C ? 
ATOM   1438 CD2 CD2 . PHE PHE PHE A A 186 186 . 25.567 48.982 9.036   1.00 62.30  1 . C ? 
ATOM   1439 CE1 CE1 . PHE PHE PHE A A 186 186 . 24.250 47.036 10.480  1.00 62.82  1 . C ? 
ATOM   1440 CE2 CE2 . PHE PHE PHE A A 186 186 . 25.115 49.258 10.313  1.00 63.99  1 . C ? 
ATOM   1441 CZ  CZ  . PHE PHE PHE A A 186 186 . 24.458 48.276 11.034  1.00 65.09  1 . C ? 
ATOM   1442 N   N   . GLU GLU GLU A A 187 187 . 29.259 47.700 6.521   1.00 65.85  1 . N ? 
ATOM   1443 CA  CA  . GLU GLU GLU A A 187 187 . 30.524 48.346 6.825   1.00 67.48  1 . C ? 
ATOM   1444 C   C   . GLU GLU GLU A A 187 187 . 30.409 49.862 6.959   1.00 63.57  1 . C ? 
ATOM   1445 O   O   . GLU GLU GLU A A 187 187 . 31.345 50.493 7.462   1.00 57.59  1 . O ? 
ATOM   1446 CB  CB  . GLU GLU GLU A A 187 187 . 31.536 47.984 5.738   1.00 70.56  1 . C ? 
ATOM   1447 CG  CG  . GLU GLU GLU A A 187 187 . 31.703 46.466 5.523   1.00 76.92  1 . C ? 
ATOM   1448 CD  CD  . GLU GLU GLU A A 187 187 . 30.869 45.886 4.357   1.00 75.84  1 . C ? 
ATOM   1449 OE1 OE1 . GLU GLU GLU A A 187 187 . 29.766 46.398 4.062   1.00 71.94  1 . O ? 
ATOM   1450 OE2 OE2 . GLU GLU GLU A A 187 187 . 31.334 44.910 3.727   1.00 77.77  1 . O ? 
ATOM   1451 N   N   . ALA ALA ALA A A 188 188 . 29.294 50.461 6.543   1.00 61.33  1 . N ? 
ATOM   1452 CA  CA  . ALA ALA ALA A A 188 188 . 29.174 51.911 6.570   1.00 56.51  1 . C ? 
ATOM   1453 C   C   . ALA ALA ALA A A 188 188 . 27.742 52.303 6.872   1.00 57.49  1 . C ? 
ATOM   1454 O   O   . ALA ALA ALA A A 188 188 . 26.803 51.569 6.548   1.00 62.18  1 . O ? 
ATOM   1455 CB  CB  . ALA ALA ALA A A 188 188 . 29.606 52.535 5.243   1.00 51.34  1 . C ? 
ATOM   1456 N   N   . TYR TYR TYR A A 189 189 . 27.573 53.480 7.474   1.00 51.23  1 . N ? 
ATOM   1457 CA  CA  . TYR TYR TYR A A 189 189 . 26.229 53.985 7.700   1.00 52.10  1 . C ? 
ATOM   1458 C   C   . TYR TYR TYR A A 189 189 . 26.202 55.468 7.396   1.00 52.90  1 . C ? 
ATOM   1459 O   O   . TYR TYR TYR A A 189 189 . 27.236 56.146 7.426   1.00 53.91  1 . O ? 
ATOM   1460 CB  CB  . TYR TYR TYR A A 189 189 . 25.741 53.721 9.136   1.00 54.58  1 . C ? 
ATOM   1461 CG  CG  . TYR TYR TYR A A 189 189 . 26.473 54.547 10.151  1.00 58.09  1 . C ? 
ATOM   1462 CD1 CD1 . TYR TYR TYR A A 189 189 . 27.690 54.123 10.653  1.00 51.02  1 . C ? 
ATOM   1463 CD2 CD2 . TYR TYR TYR A A 189 189 . 25.966 55.762 10.590  1.00 62.27  1 . C ? 
ATOM   1464 CE1 CE1 . TYR TYR TYR A A 189 189 . 28.379 54.876 11.568  1.00 55.93  1 . C ? 
ATOM   1465 CE2 CE2 . TYR TYR TYR A A 189 189 . 26.655 56.520 11.508  1.00 63.51  1 . C ? 
ATOM   1466 CZ  CZ  . TYR TYR TYR A A 189 189 . 27.859 56.063 11.996  1.00 61.17  1 . C ? 
ATOM   1467 OH  OH  . TYR TYR TYR A A 189 189 . 28.565 56.793 12.918  1.00 65.06  1 . O ? 
ATOM   1468 N   N   . VAL VAL VAL A A 190 190 . 25.006 55.965 7.079   1.00 52.63  1 . N ? 
ATOM   1469 CA  CA  . VAL VAL VAL A A 190 190 . 24.820 57.362 6.706   1.00 50.81  1 . C ? 
ATOM   1470 C   C   . VAL VAL VAL A A 190 190 . 24.100 58.078 7.827   1.00 52.21  1 . C ? 
ATOM   1471 O   O   . VAL VAL VAL A A 190 190 . 23.239 57.515 8.514   1.00 49.43  1 . O ? 
ATOM   1472 CB  CB  . VAL VAL VAL A A 190 190 . 24.047 57.550 5.382   1.00 52.78  1 . C ? 
ATOM   1473 CG1 CG1 . VAL VAL VAL A A 190 190 . 24.869 57.030 4.212   1.00 58.81  1 . C ? 
ATOM   1474 CG2 CG2 . VAL VAL VAL A A 190 190 . 22.714 56.851 5.441   1.00 52.73  1 . C ? 
ATOM   1475 N   N   . TYR TYR TYR A A 191 191 . 24.466 59.342 8.014   1.00 52.38  1 . N ? 
ATOM   1476 CA  CA  . TYR TYR TYR A A 191 191 . 23.860 60.189 9.003   1.00 48.25  1 . C ? 
ATOM   1477 C   C   . TYR TYR TYR A A 191 191 . 24.044 61.604 8.470   1.00 54.04  1 . C ? 
ATOM   1478 O   O   . TYR TYR TYR A A 191 191 . 25.057 61.877 7.809   1.00 55.48  1 . O ? 
ATOM   1479 CB  CB  . TYR TYR TYR A A 191 191 . 24.505 60.013 10.372  1.00 48.34  1 . C ? 
ATOM   1480 CG  CG  . TYR TYR TYR A A 191 191 . 23.666 60.575 11.490  1.00 50.06  1 . C ? 
ATOM   1481 CD1 CD1 . TYR TYR TYR A A 191 191 . 22.538 59.900 11.944  1.00 47.41  1 . C ? 
ATOM   1482 CD2 CD2 . TYR TYR TYR A A 191 191 . 23.993 61.795 12.085  1.00 47.68  1 . C ? 
ATOM   1483 CE1 CE1 . TYR TYR TYR A A 191 191 . 21.759 60.420 12.951  1.00 51.37  1 . C ? 
ATOM   1484 CE2 CE2 . TYR TYR TYR A A 191 191 . 23.210 62.332 13.088  1.00 49.88  1 . C ? 
ATOM   1485 CZ  CZ  . TYR TYR TYR A A 191 191 . 22.098 61.630 13.531  1.00 57.50  1 . C ? 
ATOM   1486 OH  OH  . TYR TYR TYR A A 191 191 . 21.316 62.135 14.548  1.00 57.39  1 . O ? 
ATOM   1487 N   N   . PRO PRO PRO A A 192 192 . 23.079 62.508 8.692   1.00 52.47  1 . N ? 
ATOM   1488 CA  CA  . PRO PRO PRO A A 192 192 . 23.086 63.794 7.970   1.00 54.69  1 . C ? 
ATOM   1489 C   C   . PRO PRO PRO A A 192 192 . 24.095 64.825 8.482   1.00 61.62  1 . C ? 
ATOM   1490 O   O   . PRO PRO PRO A A 192 192 . 24.433 65.748 7.725   1.00 66.15  1 . O ? 
ATOM   1491 CB  CB  . PRO PRO PRO A A 192 192 . 21.641 64.305 8.152   1.00 50.78  1 . C ? 
ATOM   1492 CG  CG  . PRO PRO PRO A A 192 192 . 21.165 63.650 9.395   1.00 53.20  1 . C ? 
ATOM   1493 CD  CD  . PRO PRO PRO A A 192 192 . 21.803 62.275 9.392   1.00 48.98  1 . C ? 
ATOM   1494 N   N   . TYR TYR TYR A A 193 193 . 24.581 64.694 9.719   1.00 57.50  1 . N ? 
ATOM   1495 CA  CA  . TYR TYR TYR A A 193 193 . 25.404 65.698 10.384  1.00 62.19  1 . C ? 
ATOM   1496 C   C   . TYR TYR TYR A A 193 193 . 26.398 65.001 11.309  1.00 61.58  1 . C ? 
ATOM   1497 O   O   . TYR TYR TYR A A 193 193 . 26.059 63.993 11.935  1.00 54.59  1 . O ? 
ATOM   1498 CB  CB  . TYR TYR TYR A A 193 193 . 24.560 66.677 11.226  1.00 64.52  1 . C ? 
ATOM   1499 CG  CG  . TYR TYR TYR A A 193 193 . 23.707 67.658 10.447  1.00 77.83  1 . C ? 
ATOM   1500 CD1 CD1 . TYR TYR TYR A A 193 193 . 24.287 68.747 9.789   1.00 86.06  1 . C ? 
ATOM   1501 CD2 CD2 . TYR TYR TYR A A 193 193 . 22.322 67.517 10.386  1.00 80.30  1 . C ? 
ATOM   1502 CE1 CE1 . TYR TYR TYR A A 193 193 . 23.515 69.659 9.068   1.00 90.16  1 . C ? 
ATOM   1503 CE2 CE2 . TYR TYR TYR A A 193 193 . 21.538 68.425 9.661   1.00 86.73  1 . C ? 
ATOM   1504 CZ  CZ  . TYR TYR TYR A A 193 193 . 22.143 69.494 9.008   1.00 92.67  1 . C ? 
ATOM   1505 OH  OH  . TYR TYR TYR A A 193 193 . 21.380 70.398 8.290   1.00 98.49  1 . O ? 
ATOM   1506 N   N   . LYS LYS LYS A A 194 194 . 27.617 65.546 11.396  1.00 61.59  1 . N ? 
ATOM   1507 CA  CA  . LYS LYS LYS A A 194 194 . 28.515 65.209 12.497  1.00 63.04  1 . C ? 
ATOM   1508 C   C   . LYS LYS LYS A A 194 194 . 27.861 65.542 13.831  1.00 57.37  1 . C ? 
ATOM   1509 O   O   . LYS LYS LYS A A 194 194 . 27.253 66.605 13.991  1.00 60.10  1 . O ? 
ATOM   1510 CB  CB  . LYS LYS LYS A A 194 194 . 29.835 65.985 12.375  1.00 64.78  1 . C ? 
ATOM   1511 CG  CG  . LYS LYS LYS A A 194 194 . 30.661 65.626 11.167  1.00 70.01  1 . C ? 
ATOM   1512 CD  CD  . LYS LYS LYS A A 194 194 . 31.927 66.482 11.066  1.00 79.66  1 . C ? 
ATOM   1513 CE  CE  . LYS LYS LYS A A 194 194 . 32.536 66.379 9.670   1.00 82.00  1 . C ? 
ATOM   1514 NZ  NZ  . LYS LYS LYS A A 194 194 . 33.956 66.806 9.652   1.00 86.13  1 . N ? 
ATOM   1515 N   N   . THR THR THR A A 195 195 . 27.992 64.643 14.802  1.00 52.47  1 . N ? 
ATOM   1516 CA  CA  . THR THR THR A A 195 195 . 27.534 64.943 16.154  1.00 56.66  1 . C ? 
ATOM   1517 C   C   . THR THR THR A A 195 195 . 28.663 64.701 17.149  1.00 54.38  1 . C ? 
ATOM   1518 O   O   . THR THR THR A A 195 195 . 29.720 64.163 16.813  1.00 51.05  1 . O ? 
ATOM   1519 CB  CB  . THR THR THR A A 195 195 . 26.321 64.094 16.552  1.00 60.40  1 . C ? 
ATOM   1520 OG1 OG1 . THR THR THR A A 195 195 . 26.690 62.711 16.549  1.00 61.18  1 . O ? 
ATOM   1521 CG2 CG2 . THR THR THR A A 195 195 . 25.178 64.311 15.585  1.00 64.88  1 . C ? 
ATOM   1522 N   N   . ARG ARG ARG A A 196 196 . 28.371 65.062 18.409  1.00 56.07  1 . N ? 
ATOM   1523 CA  CA  . ARG ARG ARG A A 196 196 . 29.306 64.741 19.493  1.00 59.68  1 . C ? 
ATOM   1524 C   C   . ARG ARG ARG A A 196 196 . 29.510 63.226 19.562  1.00 52.94  1 . C ? 
ATOM   1525 O   O   . ARG ARG ARG A A 196 196 . 30.626 62.815 19.817  1.00 53.95  1 . O ? 
ATOM   1526 CB  CB  . ARG ARG ARG A A 196 196 . 28.749 65.323 20.788  1.00 62.90  1 . C ? 
ATOM   1527 CG  CG  . ARG ARG ARG A A 196 196 . 28.469 66.817 20.759  1.00 74.98  1 . C ? 
ATOM   1528 CD  CD  . ARG ARG ARG A A 196 196 . 27.790 67.232 22.050  1.00 86.70  1 . C ? 
ATOM   1529 NE  NE  . ARG ARG ARG A A 196 196 . 27.323 68.608 22.029  1.00 90.55  1 . N ? 
ATOM   1530 CZ  CZ  . ARG ARG ARG A A 196 196 . 28.051 69.653 22.398  1.00 86.64  1 . C ? 
ATOM   1531 NH1 NH1 . ARG ARG ARG A A 196 196 . 29.291 69.482 22.822  1.00 89.65  1 . N ? 
ATOM   1532 NH2 NH2 . ARG ARG ARG A A 196 196 . 27.538 70.868 22.342  1.00 82.75  1 . N ? 
ATOM   1533 N   N   . ILE ILE ILE A A 197 197 . 28.481 62.461 19.320  1.00 52.99  1 . N ? 
ATOM   1534 CA  CA  . ILE ILE ILE A A 197 197 . 28.592 61.004 19.287  1.00 53.51  1 . C ? 
ATOM   1535 C   C   . ILE ILE ILE A A 197 197 . 29.554 60.553 18.187  1.00 52.22  1 . C ? 
ATOM   1536 O   O   . ILE ILE ILE A A 197 197 . 30.469 59.759 18.436  1.00 52.61  1 . O ? 
ATOM   1537 CB  CB  . ILE ILE ILE A A 197 197 . 27.202 60.370 19.115  1.00 58.26  1 . C ? 
ATOM   1538 CG1 CG1 . ILE ILE ILE A A 197 197 . 26.398 60.540 20.392  1.00 68.72  1 . C ? 
ATOM   1539 CG2 CG2 . ILE ILE ILE A A 197 197 . 27.332 58.897 18.803  1.00 57.74  1 . C ? 
ATOM   1540 CD1 CD1 . ILE ILE ILE A A 197 197 . 27.003 59.818 21.562  1.00 73.42  1 . C ? 
ATOM   1541 N   N   . THR THR THR A A 198 198 . 29.358 61.030 16.948  1.00 52.39  1 . N ? 
ATOM   1542 CA  CA  . THR THR THR A A 198 198 . 30.232 60.567 15.863  1.00 52.97  1 . C ? 
ATOM   1543 C   C   . THR THR THR A A 198 198 . 31.680 60.990 16.091  1.00 52.96  1 . C ? 
ATOM   1544 O   O   . THR THR THR A A 198 198 . 32.609 60.236 15.769  1.00 51.55  1 . O ? 
ATOM   1545 CB  CB  . THR THR THR A A 198 198 . 29.730 61.040 14.477  1.00 55.13  1 . C ? 
ATOM   1546 OG1 OG1 . THR THR THR A A 198 198 . 29.724 62.474 14.379  1.00 53.77  1 . O ? 
ATOM   1547 CG2 CG2 . THR THR THR A A 198 198 . 28.322 60.517 14.203  1.00 57.78  1 . C ? 
ATOM   1548 N   N   . GLU GLU GLU A A 199 199 . 31.902 62.187 16.651  1.00 51.70  1 . N ? 
ATOM   1549 CA  CA  . GLU GLU GLU A A 199 199 . 33.262 62.587 17.024  1.00 51.92  1 . C ? 
ATOM   1550 C   C   . GLU GLU GLU A A 199 199 . 33.845 61.648 18.077  1.00 47.74  1 . C ? 
ATOM   1551 O   O   . GLU GLU GLU A A 199 199 . 34.996 61.210 17.977  1.00 47.42  1 . O ? 
ATOM   1552 CB  CB  . GLU GLU GLU A A 199 199 . 33.266 64.023 17.557  1.00 61.40  1 . C ? 
ATOM   1553 CG  CG  . GLU GLU GLU A A 199 199 . 32.738 65.039 16.572  1.00 79.26  1 . C ? 
ATOM   1554 CD  CD  . GLU GLU GLU A A 199 199 . 33.842 65.674 15.759  1.00 98.62  1 . C ? 
ATOM   1555 OE1 OE1 . GLU GLU GLU A A 199 199 . 34.809 66.187 16.372  1.00 105.49 1 . O ? 
ATOM   1556 OE2 OE2 . GLU GLU GLU A A 199 199 . 33.748 65.653 14.511  1.00 104.68 1 . O ? 
ATOM   1557 N   N   . PHE PHE PHE A A 200 200 . 33.067 61.351 19.113  1.00 46.78  1 . N ? 
ATOM   1558 CA  CA  . PHE PHE PHE A A 200 200 . 33.542 60.464 20.163  1.00 48.55  1 . C ? 
ATOM   1559 C   C   . PHE PHE PHE A A 200 200 . 33.920 59.099 19.581  1.00 52.44  1 . C ? 
ATOM   1560 O   O   . PHE PHE PHE A A 200 200 . 35.029 58.587 19.807  1.00 48.60  1 . O ? 
ATOM   1561 CB  CB  . PHE PHE PHE A A 200 200 . 32.452 60.369 21.231  1.00 52.27  1 . C ? 
ATOM   1562 CG  CG  . PHE PHE PHE A A 200 200 . 32.807 59.528 22.398  1.00 46.26  1 . C ? 
ATOM   1563 CD1 CD1 . PHE PHE PHE A A 200 200 . 33.997 59.713 23.075  1.00 43.75  1 . C ? 
ATOM   1564 CD2 CD2 . PHE PHE PHE A A 200 200 . 31.931 58.577 22.839  1.00 43.69  1 . C ? 
ATOM   1565 CE1 CE1 . PHE PHE PHE A A 200 200 . 34.306 58.936 24.156  1.00 50.75  1 . C ? 
ATOM   1566 CE2 CE2 . PHE PHE PHE A A 200 200 . 32.236 57.784 23.913  1.00 50.38  1 . C ? 
ATOM   1567 CZ  CZ  . PHE PHE PHE A A 200 200 . 33.436 57.967 24.577  1.00 53.45  1 . C ? 
ATOM   1568 N   N   . VAL VAL VAL A A 201 201 . 33.038 58.539 18.751  1.00 46.91  1 . N ? 
ATOM   1569 CA  CA  . VAL VAL VAL A A 201 201 . 33.307 57.250 18.116  1.00 45.09  1 . C ? 
ATOM   1570 C   C   . VAL VAL VAL A A 201 201 . 34.615 57.280 17.325  1.00 46.73  1 . C ? 
ATOM   1571 O   O   . VAL VAL VAL A A 201 201 . 35.416 56.340 17.391  1.00 46.43  1 . O ? 
ATOM   1572 CB  CB  . VAL VAL VAL A A 201 201 . 32.115 56.850 17.216  1.00 48.08  1 . C ? 
ATOM   1573 CG1 CG1 . VAL VAL VAL A A 201 201 . 32.524 55.761 16.235  1.00 50.63  1 . C ? 
ATOM   1574 CG2 CG2 . VAL VAL VAL A A 201 201 . 30.945 56.402 18.079  1.00 45.84  1 . C ? 
ATOM   1575 N   N   . GLY GLY GLY A A 202 202 . 34.838 58.340 16.540  1.00 47.39  1 . N ? 
ATOM   1576 CA  CA  . GLY GLY GLY A A 202 202 . 36.063 58.432 15.760  1.00 52.74  1 . C ? 
ATOM   1577 C   C   . GLY GLY GLY A A 202 202 . 37.314 58.456 16.619  1.00 53.32  1 . C ? 
ATOM   1578 O   O   . GLY GLY GLY A A 202 202 . 38.322 57.832 16.278  1.00 54.51  1 . O ? 
ATOM   1579 N   N   . LEU LEU LEU A A 203 203 . 37.269 59.172 17.747  1.00 47.85  1 . N ? 
ATOM   1580 CA  CA  . LEU LEU LEU A A 203 203 . 38.383 59.106 18.701  1.00 51.90  1 . C ? 
ATOM   1581 C   C   . LEU LEU LEU A A 203 203 . 38.528 57.705 19.288  1.00 48.44  1 . C ? 
ATOM   1582 O   O   . LEU LEU LEU A A 203 203 . 39.644 57.194 19.428  1.00 46.03  1 . O ? 
ATOM   1583 CB  CB  . LEU LEU LEU A A 203 203 . 38.191 60.116 19.829  1.00 52.75  1 . C ? 
ATOM   1584 CG  CG  . LEU LEU LEU A A 203 203 . 38.164 61.601 19.476  1.00 62.66  1 . C ? 
ATOM   1585 CD1 CD1 . LEU LEU LEU A A 203 203 . 37.913 62.431 20.736  1.00 64.59  1 . C ? 
ATOM   1586 CD2 CD2 . LEU LEU LEU A A 203 203 . 39.462 62.013 18.809  1.00 58.83  1 . C ? 
ATOM   1587 N   N   . LEU LEU LEU A A 204 204 . 37.417 57.071 19.652  1.00 40.81  1 . N ? 
ATOM   1588 CA  CA  . LEU LEU LEU A A 204 204 . 37.529 55.734 20.240  1.00 51.12  1 . C ? 
ATOM   1589 C   C   . LEU LEU LEU A A 204 204 . 38.139 54.739 19.253  1.00 51.16  1 . C ? 
ATOM   1590 O   O   . LEU LEU LEU A A 204 204 . 39.004 53.939 19.623  1.00 51.03  1 . O ? 
ATOM   1591 CB  CB  . LEU LEU LEU A A 204 204 . 36.162 55.239 20.705  1.00 48.41  1 . C ? 
ATOM   1592 CG  CG  . LEU LEU LEU A A 204 204 . 35.498 55.875 21.917  1.00 49.68  1 . C ? 
ATOM   1593 CD1 CD1 . LEU LEU LEU A A 204 204 . 34.025 55.456 21.899  1.00 49.87  1 . C ? 
ATOM   1594 CD2 CD2 . LEU LEU LEU A A 204 204 . 36.156 55.389 23.202  1.00 45.90  1 . C ? 
ATOM   1595 N   N   . GLN GLN GLN A A 205 205 . 37.701 54.774 17.988  1.00 51.18  1 . N ? 
ATOM   1596 CA  CA  . GLN GLN GLN A A 205 205 . 38.244 53.843 16.993  1.00 56.16  1 . C ? 
ATOM   1597 C   C   . GLN GLN GLN A A 205 205 . 39.732 54.069 16.753  1.00 54.58  1 . C ? 
ATOM   1598 O   O   . GLN GLN GLN A A 205 205 . 40.456 53.127 16.415  1.00 57.41  1 . O ? 
ATOM   1599 CB  CB  . GLN GLN GLN A A 205 205 . 37.480 53.959 15.662  1.00 54.74  1 . C ? 
ATOM   1600 CG  CG  . GLN GLN GLN A A 205 205 . 36.023 53.442 15.703  1.00 57.49  1 . C ? 
ATOM   1601 CD  CD  . GLN GLN GLN A A 205 205 . 35.270 53.714 14.400  1.00 65.78  1 . C ? 
ATOM   1602 OE1 OE1 . GLN GLN GLN A A 205 205 . 35.445 54.762 13.772  1.00 71.33  1 . O ? 
ATOM   1603 NE2 NE2 . GLN GLN GLN A A 205 205 . 34.423 52.774 13.997  1.00 61.53  1 . N ? 
ATOM   1604 N   N   . LYS LYS LYS A A 206 206 . 40.215 55.296 16.909  1.00 53.01  1 . N ? 
ATOM   1605 CA  CA  . LYS LYS LYS A A 206 206 . 41.646 55.536 16.781  1.00 56.13  1 . C ? 
ATOM   1606 C   C   . LYS LYS LYS A A 206 206 . 42.403 55.280 18.075  1.00 57.40  1 . C ? 
ATOM   1607 O   O   . LYS LYS LYS A A 206 206 . 43.630 55.403 18.085  1.00 59.52  1 . O ? 
ATOM   1608 CB  CB  . LYS LYS LYS A A 206 206 . 41.909 56.974 16.313  1.00 62.04  1 . C ? 
ATOM   1609 CG  CG  . LYS LYS LYS A A 206 206 . 41.151 57.376 15.048  1.00 72.15  1 . C ? 
ATOM   1610 CD  CD  . LYS LYS LYS A A 206 206 . 41.915 58.425 14.236  1.00 78.74  1 . C ? 
ATOM   1611 CE  CE  . LYS LYS LYS A A 206 206 . 41.233 58.709 12.888  1.00 84.13  1 . C ? 
ATOM   1612 NZ  NZ  . LYS LYS LYS A A 206 206 . 39.788 59.086 13.051  1.00 88.28  1 . N ? 
ATOM   1613 N   N   . GLY GLY GLY A A 207 207 . 41.714 54.948 19.169  1.00 50.86  1 . N ? 
ATOM   1614 CA  CA  . GLY GLY GLY A A 207 207 . 42.419 54.817 20.435  1.00 54.54  1 . C ? 
ATOM   1615 C   C   . GLY GLY GLY A A 207 207 . 42.933 56.128 20.986  1.00 57.22  1 . C ? 
ATOM   1616 O   O   . GLY GLY GLY A A 207 207 . 43.807 56.136 21.868  1.00 56.81  1 . O ? 
ATOM   1617 N   N   . GLU GLU GLU A A 208 208 . 42.424 57.249 20.476  1.00 50.74  1 . N ? 
ATOM   1618 CA  CA  . GLU GLU GLU A A 208 208 . 42.811 58.542 21.008  1.00 50.69  1 . C ? 
ATOM   1619 C   C   . GLU GLU GLU A A 208 208 . 42.035 58.905 22.263  1.00 53.94  1 . C ? 
ATOM   1620 O   O   . GLU GLU GLU A A 208 208 . 42.347 59.928 22.880  1.00 50.33  1 . O ? 
ATOM   1621 CB  CB  . GLU GLU GLU A A 208 208 . 42.628 59.639 19.945  1.00 55.76  1 . C ? 
ATOM   1622 CG  CG  . GLU GLU GLU A A 208 208 . 43.569 59.545 18.724  1.00 59.49  1 . C ? 
ATOM   1623 CD  CD  . GLU GLU GLU A A 208 208 . 45.006 59.982 19.007  1.00 72.41  1 . C ? 
ATOM   1624 OE1 OE1 . GLU GLU GLU A A 208 208 . 45.456 59.885 20.172  1.00 76.73  1 . O ? 
ATOM   1625 OE2 OE2 . GLU GLU GLU A A 208 208 . 45.697 60.428 18.054  1.00 75.81  1 . O ? 
ATOM   1626 N   N   . ILE ILE ILE A A 209 209 . 41.031 58.116 22.650  1.00 52.58  1 . N ? 
ATOM   1627 CA  CA  . ILE ILE ILE A A 209 209 . 40.333 58.337 23.911  1.00 51.47  1 . C ? 
ATOM   1628 C   C   . ILE ILE ILE A A 209 209 . 39.961 56.977 24.491  1.00 53.22  1 . C ? 
ATOM   1629 O   O   . ILE ILE ILE A A 209 209 . 39.635 56.044 23.748  1.00 47.86  1 . O ? 
ATOM   1630 CB  CB  . ILE ILE ILE A A 209 209 . 39.106 59.268 23.722  1.00 51.09  1 . C ? 
ATOM   1631 CG1 CG1 . ILE ILE ILE A A 209 209 . 38.692 59.899 25.059  1.00 52.00  1 . C ? 
ATOM   1632 CG2 CG2 . ILE ILE ILE A A 209 209 . 37.924 58.540 23.102  1.00 52.95  1 . C ? 
ATOM   1633 CD1 CD1 . ILE ILE ILE A A 209 209 . 37.646 61.021 24.916  1.00 49.88  1 . C ? 
ATOM   1634 N   N   . PHE PHE PHE A A 210 210 . 40.050 56.857 25.837  1.00 50.22  1 . N ? 
ATOM   1635 CA  CA  . PHE PHE PHE A A 210 210 . 39.832 55.614 26.577  1.00 50.36  1 . C ? 
ATOM   1636 C   C   . PHE PHE PHE A A 210 210 . 40.369 54.427 25.775  1.00 49.49  1 . C ? 
ATOM   1637 O   O   . PHE PHE PHE A A 210 210 . 39.587 53.599 25.284  1.00 48.05  1 . O ? 
ATOM   1638 CB  CB  . PHE PHE PHE A A 210 210 . 38.337 55.452 26.907  1.00 49.23  1 . C ? 
ATOM   1639 CG  CG  . PHE PHE PHE A A 210 210 . 37.784 56.599 27.728  1.00 54.85  1 . C ? 
ATOM   1640 CD1 CD1 . PHE PHE PHE A A 210 210 . 38.165 56.766 29.043  1.00 52.49  1 . C ? 
ATOM   1641 CD2 CD2 . PHE PHE PHE A A 210 210 . 36.926 57.529 27.166  1.00 56.21  1 . C ? 
ATOM   1642 CE1 CE1 . PHE PHE PHE A A 210 210 . 37.687 57.838 29.799  1.00 52.75  1 . C ? 
ATOM   1643 CE2 CE2 . PHE PHE PHE A A 210 210 . 36.446 58.596 27.907  1.00 57.93  1 . C ? 
ATOM   1644 CZ  CZ  . PHE PHE PHE A A 210 210 . 36.833 58.755 29.222  1.00 53.91  1 . C ? 
ATOM   1645 N   N   . PRO PRO PRO A A 211 211 . 41.690 54.329 25.593  1.00 50.11  1 . N ? 
ATOM   1646 CA  CA  . PRO PRO PRO A A 211 211 . 42.234 53.305 24.682  1.00 50.50  1 . C ? 
ATOM   1647 C   C   . PRO PRO PRO A A 211 211 . 41.885 51.874 25.071  1.00 52.51  1 . C ? 
ATOM   1648 O   O   . PRO PRO PRO A A 211 211 . 41.948 50.980 24.215  1.00 49.85  1 . O ? 
ATOM   1649 CB  CB  . PRO PRO PRO A A 211 211 . 43.754 53.532 24.746  1.00 54.22  1 . C ? 
ATOM   1650 CG  CG  . PRO PRO PRO A A 211 211 . 43.943 54.883 25.360  1.00 59.35  1 . C ? 
ATOM   1651 CD  CD  . PRO PRO PRO A A 211 211 . 42.744 55.138 26.232  1.00 53.38  1 . C ? 
ATOM   1652 N   N   . GLU GLU GLU A A 212 212 . 41.542 51.619 26.335  1.00 46.59  1 . N ? 
ATOM   1653 CA  CA  . GLU GLU GLU A A 212 212 . 41.143 50.276 26.732  1.00 50.54  1 . C ? 
ATOM   1654 C   C   . GLU GLU GLU A A 212 212 . 39.881 49.818 26.003  1.00 52.33  1 . C ? 
ATOM   1655 O   O   . GLU GLU GLU A A 212 212 . 39.615 48.616 25.935  1.00 52.46  1 . O ? 
ATOM   1656 CB  CB  . GLU GLU GLU A A 212 212 . 40.917 50.233 28.247  1.00 59.73  1 . C ? 
ATOM   1657 CG  CG  . GLU GLU GLU A A 212 212 . 39.819 51.201 28.746  1.00 58.36  1 . C ? 
ATOM   1658 CD  CD  . GLU GLU GLU A A 212 212 . 40.359 52.590 29.136  1.00 69.81  1 . C ? 
ATOM   1659 OE1 OE1 . GLU GLU GLU A A 212 212 . 41.190 53.161 28.391  1.00 67.15  1 . O ? 
ATOM   1660 OE2 OE2 . GLU GLU GLU A A 212 212 . 39.945 53.111 30.201  1.00 72.30  1 . O ? 
ATOM   1661 N   N   . ILE ILE ILE A A 213 213 . 39.088 50.749 25.476  1.00 46.34  1 . N ? 
ATOM   1662 CA  CA  . ILE ILE ILE A A 213 213 . 37.909 50.347 24.715  1.00 49.74  1 . C ? 
ATOM   1663 C   C   . ILE ILE ILE A A 213 213 . 38.318 49.736 23.378  1.00 52.29  1 . C ? 
ATOM   1664 O   O   . ILE ILE ILE A A 213 213 . 37.880 48.639 23.021  1.00 52.88  1 . O ? 
ATOM   1665 CB  CB  . ILE ILE ILE A A 213 213 . 36.968 51.549 24.554  1.00 50.06  1 . C ? 
ATOM   1666 CG1 CG1 . ILE ILE ILE A A 213 213 . 36.412 51.902 25.949  1.00 49.49  1 . C ? 
ATOM   1667 CG2 CG2 . ILE ILE ILE A A 213 213 . 35.886 51.267 23.497  1.00 49.31  1 . C ? 
ATOM   1668 CD1 CD1 . ILE ILE ILE A A 213 213 . 35.532 53.110 25.998  1.00 48.16  1 . C ? 
ATOM   1669 N   N   . LYS LYS LYS A A 214 214 . 39.204 50.407 22.642  1.00 52.76  1 . N ? 
ATOM   1670 CA  CA  . LYS LYS LYS A A 214 214 . 39.709 49.813 21.408  1.00 54.31  1 . C ? 
ATOM   1671 C   C   . LYS LYS LYS A A 214 214 . 40.340 48.451 21.671  1.00 57.08  1 . C ? 
ATOM   1672 O   O   . LYS LYS LYS A A 214 214 . 40.117 47.491 20.923  1.00 59.07  1 . O ? 
ATOM   1673 CB  CB  . LYS LYS LYS A A 214 214 . 40.719 50.746 20.750  1.00 55.46  1 . C ? 
ATOM   1674 CG  CG  . LYS LYS LYS A A 214 214 . 41.318 50.173 19.459  1.00 56.77  1 . C ? 
ATOM   1675 CD  CD  . LYS LYS LYS A A 214 214 . 42.435 51.057 18.950  1.00 60.74  1 . C ? 
ATOM   1676 CE  CE  . LYS LYS LYS A A 214 214 . 43.067 50.451 17.704  1.00 67.41  1 . C ? 
ATOM   1677 NZ  NZ  . LYS LYS LYS A A 214 214 . 42.179 50.643 16.543  1.00 64.49  1 . N ? 
ATOM   1678 N   N   . THR THR THR A A 215 215 . 41.111 48.348 22.747  1.00 54.51  1 . N ? 
ATOM   1679 CA  CA  . THR THR THR A A 215 215 . 41.807 47.111 23.073  1.00 62.93  1 . C ? 
ATOM   1680 C   C   . THR THR THR A A 215 215 . 40.832 45.979 23.327  1.00 65.51  1 . C ? 
ATOM   1681 O   O   . THR THR THR A A 215 215 . 41.080 44.835 22.935  1.00 68.58  1 . O ? 
ATOM   1682 CB  CB  . THR THR THR A A 215 215 . 42.679 47.347 24.299  1.00 63.33  1 . C ? 
ATOM   1683 OG1 OG1 . THR THR THR A A 215 215 . 43.610 48.390 23.997  1.00 67.33  1 . O ? 
ATOM   1684 CG2 CG2 . THR THR THR A A 215 215 . 43.412 46.086 24.698  1.00 66.20  1 . C ? 
ATOM   1685 N   N   . ASN ASN ASN A A 216 216 . 39.706 46.281 23.958  1.00 63.18  1 . N ? 
ATOM   1686 CA  CA  . ASN ASN ASN A A 216 216 . 38.839 45.224 24.453  1.00 64.25  1 . C ? 
ATOM   1687 C   C   . ASN ASN ASN A A 216 216 . 37.734 44.819 23.495  1.00 60.56  1 . C ? 
ATOM   1688 O   O   . ASN ASN ASN A A 216 216 . 37.389 43.636 23.452  1.00 60.81  1 . O ? 
ATOM   1689 CB  CB  . ASN ASN ASN A A 216 216 . 38.216 45.649 25.780  1.00 60.78  1 . C ? 
ATOM   1690 CG  CG  . ASN ASN ASN A A 216 216 . 39.068 45.236 26.961  1.00 64.42  1 . C ? 
ATOM   1691 OD1 OD1 . ASN ASN ASN A A 216 216 . 39.098 44.063 27.323  1.00 66.99  1 . O ? 
ATOM   1692 ND2 ND2 . ASN ASN ASN A A 216 216 . 39.777 46.192 27.554  1.00 60.72  1 . N ? 
ATOM   1693 N   N   . ILE ILE ILE A A 217 217 . 37.154 45.753 22.739  1.00 55.20  1 . N ? 
ATOM   1694 CA  CA  . ILE ILE ILE A A 217 217 . 35.973 45.411 21.949  1.00 59.74  1 . C ? 
ATOM   1695 C   C   . ILE ILE ILE A A 217 217 . 36.066 45.816 20.474  1.00 60.85  1 . C ? 
ATOM   1696 O   O   . ILE ILE ILE A A 217 217 . 35.152 45.515 19.700  1.00 60.65  1 . O ? 
ATOM   1697 CB  CB  . ILE ILE ILE A A 217 217 . 34.701 46.034 22.571  1.00 58.21  1 . C ? 
ATOM   1698 CG1 CG1 . ILE ILE ILE A A 217 217 . 34.766 47.554 22.550  1.00 52.98  1 . C ? 
ATOM   1699 CG2 CG2 . ILE ILE ILE A A 217 217 . 34.480 45.556 23.983  1.00 58.59  1 . C ? 
ATOM   1700 CD1 CD1 . ILE ILE ILE A A 217 217 . 33.443 48.176 22.953  1.00 58.45  1 . C ? 
ATOM   1701 N   N   . LEU LEU LEU A A 218 218 . 37.119 46.529 20.069  1.00 57.50  1 . N ? 
ATOM   1702 CA  CA  . LEU LEU LEU A A 218 218 . 37.250 46.952 18.674  1.00 67.45  1 . C ? 
ATOM   1703 C   C   . LEU LEU LEU A A 218 218 . 38.295 46.098 17.954  1.00 70.50  1 . C ? 
ATOM   1704 O   O   . LEU LEU LEU A A 218 218 . 39.141 45.463 18.582  1.00 70.13  1 . O ? 
ATOM   1705 CB  CB  . LEU LEU LEU A A 218 218 . 37.611 48.443 18.578  1.00 69.12  1 . C ? 
ATOM   1706 CG  CG  . LEU LEU LEU A A 218 218 . 36.776 49.431 19.408  1.00 65.59  1 . C ? 
ATOM   1707 CD1 CD1 . LEU LEU LEU A A 218 218 . 37.126 50.875 19.086  1.00 64.59  1 . C ? 
ATOM   1708 CD2 CD2 . LEU LEU LEU A A 218 218 . 35.292 49.210 19.244  1.00 65.53  1 . C ? 
ATOM   1709 N   N   . ASP ASP ASP A A 219 219 . 38.240 46.096 16.625  1.00 82.53  1 . N ? 
ATOM   1710 CA  CA  . ASP ASP ASP A A 219 219 . 38.848 44.994 15.879  1.00 101.04 1 . C ? 
ATOM   1711 C   C   . ASP ASP ASP A A 219 219 . 39.485 45.248 14.511  1.00 110.97 1 . C ? 
ATOM   1712 O   O   . ASP ASP ASP A A 219 219 . 39.679 44.324 13.718  1.00 120.03 1 . O ? 
ATOM   1713 CB  CB  . ASP ASP ASP A A 219 219 . 37.882 43.811 15.837  1.00 108.90 1 . C ? 
ATOM   1714 CG  CG  . ASP ASP ASP A A 219 219 . 36.470 44.227 15.431  1.00 110.58 1 . C ? 
ATOM   1715 OD1 OD1 . ASP ASP ASP A A 219 219 . 36.288 44.725 14.296  1.00 110.55 1 . O ? 
ATOM   1716 OD2 OD2 . ASP ASP ASP A A 219 219 . 35.542 44.062 16.253  1.00 110.07 1 . O ? 
ATOM   1717 N   N   . ASN ASN ASN A A 220 220 . 39.840 46.500 14.216  1.00 113.06 1 . N ? 
ATOM   1718 CA  CA  . ASN ASN ASN A A 220 220 . 40.678 46.839 13.059  1.00 116.10 1 . C ? 
ATOM   1719 C   C   . ASN ASN ASN A A 220 220 . 39.777 46.957 11.826  1.00 110.35 1 . C ? 
ATOM   1720 O   O   . ASN ASN ASN A A 220 220 . 40.253 47.354 10.757  1.00 110.57 1 . O ? 
ATOM   1721 CB  CB  . ASN ASN ASN A A 220 220 . 41.784 45.824 12.744  1.00 126.06 1 . C ? 
ATOM   1722 CG  CG  . ASN ASN ASN A A 220 220 . 43.072 46.114 13.485  1.00 132.77 1 . C ? 
ATOM   1723 OD1 OD1 . ASN ASN ASN A A 220 220 . 43.219 47.165 14.115  1.00 132.58 1 . O ? 
ATOM   1724 ND2 ND2 . ASN ASN ASN A A 220 220 . 44.024 45.187 13.400  1.00 137.93 1 . N ? 
ATOM   1725 N   N   . HIS HIS HIS A A 221 221 . 38.493 46.603 11.942  1.00 104.81 1 . N ? 
ATOM   1726 CA  CA  . HIS HIS HIS A A 221 221 . 37.523 46.835 10.876  1.00 99.91  1 . C ? 
ATOM   1727 C   C   . HIS HIS HIS A A 221 221 . 36.523 47.881 11.356  1.00 85.06  1 . C ? 
ATOM   1728 O   O   . HIS HIS HIS A A 221 221 . 35.409 47.530 11.772  1.00 79.48  1 . O ? 
ATOM   1729 CB  CB  . HIS HIS HIS A A 221 221 . 36.802 45.541 10.481  1.00 107.17 1 . C ? 
ATOM   1730 CG  CG  . HIS HIS HIS A A 221 221 . 37.696 44.500 9.875   1.00 117.12 1 . C ? 
ATOM   1731 ND1 ND1 . HIS HIS HIS A A 221 221 . 38.313 44.666 8.653   1.00 120.78 1 . N ? 
ATOM   1732 CD2 CD2 . HIS HIS HIS A A 221 221 . 38.062 43.270 10.313  1.00 121.51 1 . C ? 
ATOM   1733 CE1 CE1 . HIS HIS HIS A A 221 221 . 39.026 43.590 8.369   1.00 123.88 1 . C ? 
ATOM   1734 NE2 NE2 . HIS HIS HIS A A 221 221 . 38.891 42.727 9.360   1.00 124.22 1 . N ? 
ATOM   1735 N   N   . PRO PRO PRO A A 222 222 . 36.885 49.166 11.326  1.00 78.99  1 . N ? 
ATOM   1736 CA  CA  . PRO PRO PRO A A 222 222 . 36.011 50.200 11.893  1.00 75.89  1 . C ? 
ATOM   1737 C   C   . PRO PRO PRO A A 222 222 . 34.826 50.506 10.993  1.00 73.61  1 . C ? 
ATOM   1738 O   O   . PRO PRO PRO A A 222 222 . 34.942 50.559 9.767   1.00 67.65  1 . O ? 
ATOM   1739 CB  CB  . PRO PRO PRO A A 222 222 . 36.930 51.426 12.006  1.00 72.20  1 . C ? 
ATOM   1740 CG  CG  . PRO PRO PRO A A 222 222 . 38.320 50.935 11.671  1.00 73.58  1 . C ? 
ATOM   1741 CD  CD  . PRO PRO PRO A A 222 222 . 38.140 49.739 10.818  1.00 78.22  1 . C ? 
ATOM   1742 N   N   . LYS LYS LYS A A 223 223 . 33.693 50.686 11.528  1.00 68.20  1 . N ? 
ATOM   1743 CA  CA  . LYS LYS LYS A A 223 223 . 32.501 51.119 10.787  1.00 66.09  1 . C ? 
ATOM   1744 C   C   . LYS LYS LYS A A 223 223 . 32.783 52.481 10.199  1.00 65.44  1 . C ? 
ATOM   1745 O   O   . LYS LYS LYS A A 223 223 . 33.287 53.353 10.900  1.00 63.04  1 . O ? 
ATOM   1746 CB  CB  . LYS LYS LYS A A 223 223 . 31.258 51.178 11.670  1.00 64.63  1 . C ? 
ATOM   1747 CG  CG  . LYS LYS LYS A A 223 223 . 29.980 51.508 10.918  1.00 68.16  1 . C ? 
ATOM   1748 CD  CD  . LYS LYS LYS A A 223 223 . 28.720 51.128 11.644  1.00 68.76  1 . C ? 
ATOM   1749 CE  CE  . LYS LYS LYS A A 223 223 . 28.307 49.693 11.419  1.00 73.13  1 . C ? 
ATOM   1750 NZ  NZ  . LYS LYS LYS A A 223 223 . 29.223 48.755 12.099  1.00 77.60  1 . N ? 
ATOM   1751 N   N   . ILE ILE ILE A A 224 224 . 32.416 52.662 9.017   1.00 64.59  1 . N ? 
ATOM   1752 CA  CA  . ILE ILE ILE A A 224 224 . 32.599 53.897 8.262   1.00 62.00  1 . C ? 
ATOM   1753 C   C   . ILE ILE ILE A A 224 224 . 31.365 54.787 8.409   1.00 63.67  1 . C ? 
ATOM   1754 O   O   . ILE ILE ILE A A 224 224 . 30.230 54.331 8.215   1.00 66.53  1 . O ? 
ATOM   1755 CB  CB  . ILE ILE ILE A A 224 224 . 32.876 53.591 6.782   1.00 62.81  1 . C ? 
ATOM   1756 CG1 CG1 . ILE ILE ILE A A 224 224 . 34.282 53.010 6.615   1.00 65.42  1 . C ? 
ATOM   1757 CG2 CG2 . ILE ILE ILE A A 224 224 . 32.709 54.838 5.961   1.00 64.47  1 . C ? 
ATOM   1758 CD1 CD1 . ILE ILE ILE A A 224 224 . 34.660 52.720 5.172   1.00 69.41  1 . C ? 
ATOM   1759 N   N   . PHE PHE PHE A A 225 225 . 31.589 56.066 8.726   1.00 57.70  1 . N ? 
ATOM   1760 CA  CA  . PHE PHE PHE A A 225 225 . 30.529 57.058 8.858   1.00 57.28  1 . C ? 
ATOM   1761 C   C   . PHE PHE PHE A A 225 225 . 30.503 57.930 7.604   1.00 58.95  1 . C ? 
ATOM   1762 O   O   . PHE PHE PHE A A 225 225 . 31.520 58.531 7.234   1.00 59.20  1 . O ? 
ATOM   1763 CB  CB  . PHE PHE PHE A A 225 225 . 30.734 57.892 10.129  1.00 61.55  1 . C ? 
ATOM   1764 CG  CG  . PHE PHE PHE A A 225 225 . 29.969 59.200 10.154  1.00 64.09  1 . C ? 
ATOM   1765 CD1 CD1 . PHE PHE PHE A A 225 225 . 28.611 59.246 9.882   1.00 66.28  1 . C ? 
ATOM   1766 CD2 CD2 . PHE PHE PHE A A 225 225 . 30.615 60.383 10.479  1.00 63.16  1 . C ? 
ATOM   1767 CE1 CE1 . PHE PHE PHE A A 225 225 . 27.917 60.457 9.919   1.00 65.85  1 . C ? 
ATOM   1768 CE2 CE2 . PHE PHE PHE A A 225 225 . 29.926 61.590 10.517  1.00 65.22  1 . C ? 
ATOM   1769 CZ  CZ  . PHE PHE PHE A A 225 225 . 28.577 61.626 10.236  1.00 62.52  1 . C ? 
ATOM   1770 N   N   . LEU LEU LEU A A 226 226 . 29.348 57.969 6.934   1.00 57.21  1 . N ? 
ATOM   1771 CA  CA  . LEU LEU LEU A A 226 226 . 29.145 58.760 5.722   1.00 58.57  1 . C ? 
ATOM   1772 C   C   . LEU LEU LEU A A 226 226 . 28.195 59.904 6.036   1.00 61.55  1 . C ? 
ATOM   1773 O   O   . LEU LEU LEU A A 226 226 . 27.041 59.669 6.404   1.00 59.60  1 . O ? 
ATOM   1774 CB  CB  . LEU LEU LEU A A 226 226 . 28.567 57.906 4.596   1.00 57.60  1 . C ? 
ATOM   1775 CG  CG  . LEU LEU LEU A A 226 226 . 29.410 56.709 4.187   1.00 64.34  1 . C ? 
ATOM   1776 CD1 CD1 . LEU LEU LEU A A 226 226 . 28.632 55.786 3.252   1.00 66.05  1 . C ? 
ATOM   1777 CD2 CD2 . LEU LEU LEU A A 226 226 . 30.705 57.209 3.535   1.00 62.71  1 . C ? 
ATOM   1778 N   N   . GLU GLU GLU A A 227 227 . 28.665 61.134 5.883   1.00 59.01  1 . N ? 
ATOM   1779 CA  CA  . GLU GLU GLU A A 227 227 . 27.830 62.291 6.177   1.00 64.48  1 . C ? 
ATOM   1780 C   C   . GLU GLU GLU A A 227 227 . 27.063 62.659 4.911   1.00 67.47  1 . C ? 
ATOM   1781 O   O   . GLU GLU GLU A A 227 227 . 27.644 63.186 3.964   1.00 66.17  1 . O ? 
ATOM   1782 CB  CB  . GLU GLU GLU A A 227 227 . 28.685 63.449 6.678   1.00 67.86  1 . C ? 
ATOM   1783 CG  CG  . GLU GLU GLU A A 227 227 . 27.886 64.616 7.185   1.00 75.58  1 . C ? 
ATOM   1784 CD  CD  . GLU GLU GLU A A 227 227 . 28.767 65.730 7.729   1.00 83.60  1 . C ? 
ATOM   1785 OE1 OE1 . GLU GLU GLU A A 227 227 . 30.008 65.583 7.701   1.00 86.68  1 . O ? 
ATOM   1786 OE2 OE2 . GLU GLU GLU A A 227 227 . 28.218 66.753 8.186   1.00 85.05  1 . O ? 
ATOM   1787 N   N   . VAL VAL VAL A A 228 228 . 25.759 62.393 4.892   1.00 65.96  1 . N ? 
ATOM   1788 CA  CA  . VAL VAL VAL A A 228 228 . 24.943 62.567 3.695   1.00 64.77  1 . C ? 
ATOM   1789 C   C   . VAL VAL VAL A A 228 228 . 23.742 63.445 4.034   1.00 63.56  1 . C ? 
ATOM   1790 O   O   . VAL VAL VAL A A 228 228 . 22.943 63.094 4.909   1.00 62.11  1 . O ? 
ATOM   1791 CB  CB  . VAL VAL VAL A A 228 228 . 24.475 61.217 3.128   1.00 61.72  1 . C ? 
ATOM   1792 CG1 CG1 . VAL VAL VAL A A 228 228 . 23.514 61.428 1.969   1.00 60.09  1 . C ? 
ATOM   1793 CG2 CG2 . VAL VAL VAL A A 228 228 . 25.664 60.383 2.694   1.00 59.44  1 . C ? 
ATOM   1794 N   N   . ARG ARG ARG A A 229 229 . 23.596 64.566 3.327   1.00 66.05  1 . N ? 
ATOM   1795 CA  CA  . ARG ARG ARG A A 229 229 . 22.429 65.424 3.500   1.00 66.12  1 . C ? 
ATOM   1796 C   C   . ARG ARG ARG A A 229 229 . 22.231 66.258 2.238   1.00 72.01  1 . C ? 
ATOM   1797 O   O   . ARG ARG ARG A A 229 229 . 23.007 66.179 1.282   1.00 76.08  1 . O ? 
ATOM   1798 CB  CB  . ARG ARG ARG A A 229 229 . 22.556 66.315 4.742   1.00 62.74  1 . C ? 
ATOM   1799 CG  CG  . ARG ARG ARG A A 229 229 . 23.692 67.314 4.695   1.00 68.16  1 . C ? 
ATOM   1800 CD  CD  . ARG ARG ARG A A 229 229 . 23.597 68.273 5.865   1.00 75.13  1 . C ? 
ATOM   1801 NE  NE  . ARG ARG ARG A A 229 229 . 24.695 69.236 5.879   1.00 85.24  1 . N ? 
ATOM   1802 CZ  CZ  . ARG ARG ARG A A 229 229 . 25.857 69.049 6.502   1.00 85.35  1 . C ? 
ATOM   1803 NH1 NH1 . ARG ARG ARG A A 229 229 . 26.088 67.927 7.175   1.00 76.19  1 . N ? 
ATOM   1804 NH2 NH2 . ARG ARG ARG A A 229 229 . 26.794 69.988 6.452   1.00 90.06  1 . N ? 
ATOM   1805 N   N   . GLU GLU GLU A A 230 230 . 21.169 67.061 2.254   1.00 76.91  1 . N ? 
ATOM   1806 CA  CA  . GLU GLU GLU A A 230 230 . 20.730 67.875 1.117   1.00 83.88  1 . C ? 
ATOM   1807 C   C   . GLU GLU GLU A A 230 230 . 21.819 68.782 0.544   1.00 85.14  1 . C ? 
ATOM   1808 O   O   . GLU GLU GLU A A 230 230 . 22.536 69.458 1.280   1.00 83.46  1 . O ? 
ATOM   1809 CB  CB  . GLU GLU GLU A A 230 230 . 19.512 68.721 1.531   1.00 91.00  1 . C ? 
ATOM   1810 CG  CG  . GLU GLU GLU A A 230 230 . 19.647 69.463 2.890   1.00 96.01  1 . C ? 
ATOM   1811 CD  CD  . GLU GLU GLU A A 230 230 . 19.301 68.597 4.118   1.00 92.71  1 . C ? 
ATOM   1812 OE1 OE1 . GLU GLU GLU A A 230 230 . 18.966 67.404 3.942   1.00 88.10  1 . O ? 
ATOM   1813 OE2 OE2 . GLU GLU GLU A A 230 230 . 19.365 69.115 5.258   1.00 91.18  1 . O ? 
HETATM 1814 O   O   . HOH HOH HOH S . 1   1   . 39.575 53.368 22.391  1.00 47.14  1 . O ? 
HETATM 1815 O   O   . HOH HOH HOH S . 2   2   . 17.162 49.398 15.262  1.00 41.62  1 . O ? 
HETATM 1816 O   O   . HOH HOH HOH S . 3   3   . 5.667  46.890 19.191  1.00 62.95  1 . O ? 
HETATM 1817 O   O   . HOH HOH HOH S . 4   4   . 15.182 49.221 17.061  1.00 44.80  1 . O ? 
HETATM 1818 O   O   . HOH HOH HOH S . 5   5   . 32.053 62.907 13.455  1.00 58.40  1 . O ? 
HETATM 1819 O   O   . HOH HOH HOH S . 11  11  . 23.101 35.300 19.566  1.00 68.83  1 . O ? 
HETATM 1820 O   O   . HOH HOH HOH S . 12  12  . 7.778  48.084 -9.978  1.00 68.00  1 . O ? 
HETATM 1821 O   O   . HOH HOH HOH S . 13  13  . 23.749 59.403 16.289  1.00 76.91  1 . O ? 
HETATM 1822 O   O   . HOH HOH HOH S . 14  14  . 13.538 43.323 7.217   1.00 67.65  1 . O ? 
HETATM 1823 O   O   . HOH HOH HOH S . 15  15  . 44.137 46.866 19.493  1.00 80.39  1 . O ? 
HETATM 1824 O   O   . HOH HOH HOH S . 16  16  . 44.523 48.933 20.359  1.00 77.08  1 . O ? 
HETATM 1825 O   O   . HOH HOH HOH S . 22  22  . 11.177 42.242 20.442  1.00 75.34  1 . O ? 
HETATM 1826 O   O   . HOH HOH HOH S . 26  26  . 12.583 61.940 -2.446  1.00 65.04  1 . O ? 
HETATM 1827 O   O   . HOH HOH HOH S . 27  27  . 11.203 42.766 8.192   1.00 75.85  1 . O ? 
HETATM 1828 O   O   . HOH HOH HOH S . 28  28  . 15.539 50.662 19.307  1.00 56.55  1 . O ? 
# 
loop_
_atom_site_anisotrop.id 
_atom_site_anisotrop.pdbx_auth_atom_id 
_atom_site_anisotrop.pdbx_label_atom_id 
_atom_site_anisotrop.pdbx_label_alt_id 
_atom_site_anisotrop.pdbx_auth_comp_id 
_atom_site_anisotrop.pdbx_label_comp_id 
_atom_site_anisotrop.pdbx_auth_asym_id 
_atom_site_anisotrop.pdbx_label_asym_id 
_atom_site_anisotrop.pdbx_auth_seq_id 
_atom_site_anisotrop.pdbx_label_seq_id 
_atom_site_anisotrop.pdbx_PDB_ins_code 
_atom_site_anisotrop.U[1][1] 
_atom_site_anisotrop.U[2][2] 
_atom_site_anisotrop.U[3][3] 
_atom_site_anisotrop.U[1][2] 
_atom_site_anisotrop.U[1][3] 
_atom_site_anisotrop.U[2][3] 
_atom_site_anisotrop.pdbx_PDB_model_num 
_atom_site_anisotrop.type_symbol 
1    N   N   . MET MET A A 1   1   . 1.5316 1.1333 1.0664 -0.2594 0.0151  0.0002  1 . 
2    CA  CA  . MET MET A A 1   1   . 1.4342 1.0985 1.0161 -0.2261 0.0307  -0.0086 1 . 
3    C   C   . MET MET A A 1   1   . 1.3737 1.1152 0.9594 -0.2272 0.0556  -0.0123 1 . 
4    O   O   . MET MET A A 1   1   . 1.3604 1.1049 0.9392 -0.2101 0.0633  -0.0160 1 . 
5    CB  CB  . MET MET A A 1   1   . 1.4033 1.0360 1.0083 -0.1846 0.0241  -0.0123 1 . 
6    CG  CG  . MET MET A A 1   1   . 1.4059 1.0918 1.0610 -0.1504 0.0342  -0.0189 1 . 
7    SD  SD  . MET MET A A 1   1   . 1.4766 1.1597 1.1602 -0.1454 0.0242  -0.0196 1 . 
8    CE  CE  . MET MET A A 1   1   . 1.5116 1.0961 1.1698 -0.1529 -0.0023 -0.0144 1 . 
9    N   N   . GLU GLU A A 2   2   . 1.3437 1.1478 0.9413 -0.2462 0.0673  -0.0122 1 . 
10   CA  CA  . GLU GLU A A 2   2   . 1.3019 1.1860 0.9064 -0.2485 0.0917  -0.0159 1 . 
11   C   C   . GLU GLU A A 2   2   . 1.1534 1.1072 0.7953 -0.2502 0.1011  -0.0185 1 . 
12   O   O   . GLU GLU A A 2   2   . 1.1075 1.0443 0.7612 -0.2558 0.0883  -0.0166 1 . 
13   CB  CB  . GLU GLU A A 2   2   . 1.3696 1.2547 0.9279 -0.2879 0.0971  -0.0073 1 . 
14   CG  CG  . GLU GLU A A 2   2   . 1.3997 1.3697 0.9603 -0.2901 0.1247  -0.0116 1 . 
15   CD  CD  . GLU GLU A A 2   2   . 1.4012 1.3812 0.9670 -0.2506 0.1357  -0.0239 1 . 
16   OE1 OE1 . GLU GLU A A 2   2   . 1.4095 1.3203 0.9569 -0.2349 0.1217  -0.0245 1 . 
17   OE2 OE2 . GLU GLU A A 2   2   . 1.3766 1.4331 0.9653 -0.2351 0.1568  -0.0333 1 . 
18   N   N   . LEU LEU A A 3   3   . 1.1142 1.1469 0.7736 -0.2448 0.1231  -0.0238 1 . 
19   CA  CA  . LEU LEU A A 3   3   . 1.1376 1.2446 0.8399 -0.2370 0.1340  -0.0284 1 . 
20   C   C   . LEU LEU A A 3   3   . 1.2229 1.3631 0.9173 -0.2805 0.1353  -0.0192 1 . 
21   O   O   . LEU LEU A A 3   3   . 1.2883 1.4558 0.9590 -0.3096 0.1459  -0.0130 1 . 
22   CB  CB  . LEU LEU A A 3   3   . 1.1332 1.3077 0.8581 -0.2104 0.1553  -0.0390 1 . 
23   CG  CG  . LEU LEU A A 3   3   . 1.0734 1.3407 0.8398 -0.2053 0.1715  -0.0443 1 . 
24   CD1 CD1 . LEU LEU A A 3   3   . 0.9522 1.2241 0.7613 -0.1764 0.1628  -0.0489 1 . 
25   CD2 CD2 . LEU LEU A A 3   3   . 1.0538 1.3782 0.8273 -0.1859 0.1922  -0.0549 1 . 
26   N   N   . HIS HIS A A 4   4   . 1.1992 1.3393 0.9133 -0.2853 0.1242  -0.0179 1 . 
27   CA  CA  . HIS HIS A A 4   4   . 1.3007 1.4745 1.0131 -0.3244 0.1225  -0.0094 1 . 
28   C   C   . HIS HIS A A 4   4   . 1.2971 1.5692 1.0488 -0.3191 0.1426  -0.0133 1 . 
29   O   O   . HIS HIS A A 4   4   . 1.3563 1.6833 1.1031 -0.3422 0.1579  -0.0083 1 . 
30   CB  CB  . HIS HIS A A 4   4   . 1.3864 1.5142 1.0999 -0.3313 0.0996  -0.0077 1 . 
31   CG  CG  . HIS HIS A A 4   4   . 1.5440 1.5778 1.2195 -0.3424 0.0774  -0.0034 1 . 
32   ND1 ND1 . HIS HIS A A 4   4   . 1.5877 1.5673 1.2510 -0.3180 0.0739  -0.0070 1 . 
33   CD2 CD2 . HIS HIS A A 4   4   . 1.6196 1.6028 1.2683 -0.3747 0.0553  0.0039  1 . 
34   CE1 CE1 . HIS HIS A A 4   4   . 1.6239 1.5255 1.2558 -0.3345 0.0517  -0.0020 1 . 
35   NE2 NE2 . HIS HIS A A 4   4   . 1.6399 1.5413 1.2619 -0.3684 0.0397  0.0040  1 . 
36   N   N   . LYS LYS A A 11  11  . 1.4352 2.1911 1.3187 -0.1878 0.2924  -0.0830 1 . 
37   CA  CA  . LYS LYS A A 11  11  . 1.4902 2.1492 1.3231 -0.1958 0.2780  -0.0765 1 . 
38   C   C   . LYS LYS A A 11  11  . 1.5352 2.1804 1.3406 -0.1704 0.2872  -0.0895 1 . 
39   O   O   . LYS LYS A A 11  11  . 1.5451 2.1086 1.3211 -0.1584 0.2725  -0.0899 1 . 
40   CB  CB  . LYS LYS A A 11  11  . 1.5384 2.1747 1.3321 -0.2510 0.2744  -0.0562 1 . 
41   CG  CG  . LYS LYS A A 11  11  . 1.5592 2.0939 1.2997 -0.2631 0.2574  -0.0483 1 . 
42   CD  CD  . LYS LYS A A 11  11  . 1.5875 2.1254 1.2800 -0.2824 0.2711  -0.0452 1 . 
43   CE  CE  . LYS LYS A A 11  11  . 1.5987 2.1902 1.2786 -0.3343 0.2822  -0.0283 1 . 
44   NZ  NZ  . LYS LYS A A 11  11  . 1.6151 2.2096 1.2462 -0.3555 0.2947  -0.0227 1 . 
45   N   N   . ASN ASN A A 12  12  . 1.5424 2.2686 1.3573 -0.1615 0.3111  -0.1005 1 . 
46   CA  CA  . ASN ASN A A 12  12  . 1.5666 2.2844 1.3533 -0.1356 0.3205  -0.1153 1 . 
47   C   C   . ASN ASN A A 12  12  . 1.5085 2.2070 1.3235 -0.0795 0.3103  -0.1347 1 . 
48   O   O   . ASN ASN A A 12  12  . 1.5281 2.1939 1.3163 -0.0546 0.3095  -0.1467 1 . 
49   CB  CB  . ASN ASN A A 12  12  . 1.5995 2.3857 1.3919 -0.1395 0.3386  -0.1175 1 . 
50   CG  CG  . ASN ASN A A 12  12  . 1.5724 2.4327 1.4268 -0.1308 0.3419  -0.1194 1 . 
51   OD1 OD1 . ASN ASN A A 12  12  . 1.5445 2.4092 1.4307 -0.1383 0.3318  -0.1127 1 . 
52   ND2 ND2 . ASN ASN A A 12  12  . 1.5788 2.4966 1.4490 -0.1152 0.3556  -0.1289 1 . 
53   N   N   . ASP ASP A A 13  13  . 1.4244 2.1400 1.2915 -0.0601 0.3004  -0.1371 1 . 
54   CA  CA  . ASP ASP A A 13  13  . 1.3711 2.0625 1.2660 -0.0100 0.2864  -0.1519 1 . 
55   C   C   . ASP ASP A A 13  13  . 1.3638 1.9491 1.2325 -0.0025 0.2620  -0.1449 1 . 
56   O   O   . ASP ASP A A 13  13  . 1.3747 1.9277 1.2525 0.0370  0.2496  -0.1559 1 . 
57   CB  CB  . ASP ASP A A 13  13  . 1.3417 2.0793 1.2978 0.0048  0.2810  -0.1535 1 . 
58   CG  CG  . ASP ASP A A 13  13  . 1.4006 2.2313 1.3903 0.0019  0.2981  -0.1587 1 . 
59   OD1 OD1 . ASP ASP A A 13  13  . 1.4544 2.3094 1.4220 -0.0093 0.3124  -0.1602 1 . 
60   OD2 OD2 . ASP ASP A A 13  13  . 1.3915 2.2541 1.4298 0.0106  0.2904  -0.1575 1 . 
61   N   N   . ILE ILE A A 14  14  . 1.3410 1.8715 1.1792 -0.0391 0.2533  -0.1266 1 . 
62   CA  CA  . ILE ILE A A 14  14  . 1.3181 1.7493 1.1308 -0.0338 0.2308  -0.1195 1 . 
63   C   C   . ILE ILE A A 14  14  . 1.2721 1.6612 1.0332 -0.0328 0.2328  -0.1238 1 . 
64   O   O   . ILE ILE A A 14  14  . 1.1680 1.5013 0.9214 -0.0032 0.2183  -0.1299 1 . 
65   CB  CB  . ILE ILE A A 14  14  . 1.3417 1.7289 1.1426 -0.0706 0.2189  -0.1004 1 . 
66   CG1 CG1 . ILE ILE A A 14  14  . 1.3110 1.7402 1.1595 -0.0713 0.2165  -0.0971 1 . 
67   CG2 CG2 . ILE ILE A A 14  14  . 1.3438 1.6325 1.1240 -0.0622 0.1957  -0.0939 1 . 
68   CD1 CD1 . ILE ILE A A 14  14  . 1.3226 1.8256 1.1790 -0.1051 0.2331  -0.0923 1 . 
69   N   N   . GLU GLU A A 15  15  . 1.3768 1.7925 1.1013 -0.0663 0.2499  -0.1197 1 . 
70   CA  CA  . GLU GLU A A 15  15  . 1.5093 1.8947 1.1822 -0.0657 0.2542  -0.1248 1 . 
71   C   C   . GLU GLU A A 15  15  . 1.4542 1.8769 1.1384 -0.0208 0.2634  -0.1483 1 . 
72   O   O   . GLU GLU A A 15  15  . 1.5702 1.9549 1.2142 -0.0087 0.2615  -0.1560 1 . 
73   CB  CB  . GLU GLU A A 15  15  . 1.7159 2.1331 1.3492 -0.1127 0.2721  -0.1139 1 . 
74   CG  CG  . GLU GLU A A 15  15  . 1.8104 2.1688 1.4167 -0.1583 0.2575  -0.0909 1 . 
75   CD  CD  . GLU GLU A A 15  15  . 1.8923 2.1424 1.4626 -0.1540 0.2333  -0.0857 1 . 
76   OE1 OE1 . GLU GLU A A 15  15  . 1.8720 2.0727 1.4678 -0.1316 0.2135  -0.0858 1 . 
77   OE2 OE2 . GLU GLU A A 15  15  . 1.9488 2.1648 1.4657 -0.1737 0.2340  -0.0808 1 . 
78   N   N   . LEU LEU A A 16  16  . 1.3174 1.8112 1.0547 0.0045  0.2715  -0.1604 1 . 
79   CA  CA  . LEU LEU A A 16  16  . 1.2333 1.7589 0.9894 0.0523  0.2751  -0.1844 1 . 
80   C   C   . LEU LEU A A 16  16  . 1.1446 1.6238 0.9369 0.0919  0.2490  -0.1888 1 . 
81   O   O   . LEU LEU A A 16  16  . 1.1268 1.6283 0.9424 0.1340  0.2463  -0.2081 1 . 
82   CB  CB  . LEU LEU A A 16  16  . 1.1948 1.8333 0.9875 0.0567  0.3001  -0.1962 1 . 
83   CG  CG  . LEU LEU A A 16  16  . 1.2842 1.9811 1.0454 0.0375  0.3275  -0.2004 1 . 
84   CD1 CD1 . LEU LEU A A 16  16  . 1.3062 1.9959 1.0485 0.0765  0.3291  -0.2224 1 . 
85   CD2 CD2 . LEU LEU A A 16  16  . 1.3387 2.0044 1.0430 -0.0147 0.3335  -0.1802 1 . 
86   N   N   . LYS LYS A A 17  17  . 1.1492 1.5663 0.9473 0.0790  0.2292  -0.1710 1 . 
87   CA  CA  . LYS LYS A A 17  17  . 1.0531 1.4136 0.8769 0.1109  0.2026  -0.1700 1 . 
88   C   C   . LYS LYS A A 17  17  . 0.9427 1.3595 0.8250 0.1470  0.2003  -0.1825 1 . 
89   O   O   . LYS LYS A A 17  17  . 0.8705 1.2641 0.7685 0.1860  0.1839  -0.1928 1 . 
90   CB  CB  . LYS LYS A A 17  17  . 1.0881 1.3744 0.8746 0.1310  0.1874  -0.1755 1 . 
91   CG  CG  . LYS LYS A A 17  17  . 1.0746 1.2916 0.8055 0.0969  0.1833  -0.1608 1 . 
92   CD  CD  . LYS LYS A A 17  17  . 1.1468 1.2853 0.8479 0.1202  0.1633  -0.1651 1 . 
93   CE  CE  . LYS LYS A A 17  17  . 1.1950 1.2832 0.8320 0.0895  0.1653  -0.1576 1 . 
94   NZ  NZ  . LYS LYS A A 17  17  . 1.1882 1.2502 0.8157 0.0471  0.1632  -0.1361 1 . 
95   N   N   . LYS LYS A A 18  18  . 0.9336 1.4228 0.8493 0.1325  0.2143  -0.1805 1 . 
96   CA  CA  . LYS LYS A A 18  18  . 0.9398 1.4918 0.9108 0.1638  0.2139  -0.1931 1 . 
97   C   C   . LYS LYS A A 18  18  . 0.8508 1.3672 0.8603 0.1837  0.1884  -0.1844 1 . 
98   O   O   . LYS LYS A A 18  18  . 0.8509 1.3893 0.8988 0.2200  0.1781  -0.1957 1 . 
99   CB  CB  . LYS LYS A A 18  18  . 1.0186 1.6597 1.0131 0.1398  0.2361  -0.1922 1 . 
100  CG  CG  . LYS LYS A A 18  18  . 1.0667 1.7870 1.1144 0.1709  0.2409  -0.2091 1 . 
101  CD  CD  . LYS LYS A A 18  18  . 1.1137 1.9051 1.1808 0.1399  0.2579  -0.2020 1 . 
102  CE  CE  . LYS LYS A A 18  18  . 1.1404 1.9746 1.2644 0.1611  0.2482  -0.2064 1 . 
103  NZ  NZ  . LYS LYS A A 18  18  . 1.2031 2.0518 1.3348 0.1954  0.2467  -0.2254 1 . 
104  N   N   . TYR TYR A A 19  19  . 0.7726 1.2356 0.7733 0.1615  0.1771  -0.1648 1 . 
105  CA  CA  . TYR TYR A A 19  19  . 0.7342 1.1779 0.7734 0.1762  0.1568  -0.1548 1 . 
106  C   C   . TYR TYR A A 19  19  . 0.6699 1.0230 0.6892 0.1799  0.1355  -0.1422 1 . 
107  O   O   . TYR TYR A A 19  19  . 0.6891 0.9922 0.6643 0.1591  0.1370  -0.1363 1 . 
108  CB  CB  . TYR TYR A A 19  19  . 0.7340 1.2130 0.7935 0.1484  0.1630  -0.1427 1 . 
109  CG  CG  . TYR TYR A A 19  19  . 0.7262 1.2926 0.8003 0.1337  0.1853  -0.1509 1 . 
110  CD1 CD1 . TYR TYR A A 19  19  . 0.7737 1.4063 0.8895 0.1610  0.1888  -0.1654 1 . 
111  CD2 CD2 . TYR TYR A A 19  19  . 0.7653 1.3475 0.8130 0.0920  0.2011  -0.1432 1 . 
112  CE1 CE1 . TYR TYR A A 19  19  . 0.8417 1.5585 0.9746 0.1477  0.2095  -0.1723 1 . 
113  CE2 CE2 . TYR TYR A A 19  19  . 0.7794 1.4441 0.8429 0.0765  0.2208  -0.1482 1 . 
114  CZ  CZ  . TYR TYR A A 19  19  . 0.8352 1.5685 0.9421 0.1046  0.2258  -0.1628 1 . 
115  OH  OH  . TYR TYR A A 19  19  . 0.8845 1.6999 1.0099 0.0889  0.2446  -0.1665 1 . 
116  N   N   . ASN ASN A A 20  20  . 0.5673 0.9016 0.6212 0.2066  0.1147  -0.1374 1 . 
117  CA  CA  . ASN ASN A A 20  20  . 0.6706 0.9344 0.7199 0.2053  0.0953  -0.1200 1 . 
118  C   C   . ASN ASN A A 20  20  . 0.6946 0.9601 0.7430 0.1734  0.1009  -0.1055 1 . 
119  O   O   . ASN ASN A A 20  20  . 0.6329 0.9571 0.7012 0.1613  0.1125  -0.1068 1 . 
120  CB  CB  . ASN ASN A A 20  20  . 0.6308 0.8852 0.7214 0.2401  0.0722  -0.1167 1 . 
121  CG  CG  . ASN ASN A A 20  20  . 0.7565 0.9925 0.8433 0.2725  0.0607  -0.1306 1 . 
122  OD1 OD1 . ASN ASN A A 20  20  . 0.8095 1.0017 0.8558 0.2698  0.0611  -0.1351 1 . 
123  ND2 ND2 . ASN ASN A A 20  20  . 0.7096 0.9772 0.8368 0.3032  0.0488  -0.1381 1 . 
124  N   N   . ILE ILE A A 21  21  . 0.6058 0.8054 0.6312 0.1608  0.0911  -0.0923 1 . 
125  CA  CA  . ILE ILE A A 21  21  . 0.5986 0.7877 0.6097 0.1284  0.0963  -0.0816 1 . 
126  C   C   . ILE ILE A A 21  21  . 0.6037 0.7531 0.6329 0.1368  0.0790  -0.0668 1 . 
127  O   O   . ILE ILE A A 21  21  . 0.7143 0.8046 0.7346 0.1481  0.0644  -0.0602 1 . 
128  CB  CB  . ILE ILE A A 21  21  . 0.6527 0.8005 0.6123 0.1003  0.1027  -0.0809 1 . 
129  CG1 CG1 . ILE ILE A A 21  21  . 0.7114 0.9064 0.6528 0.0907  0.1220  -0.0942 1 . 
130  CG2 CG2 . ILE ILE A A 21  21  . 0.6553 0.7824 0.6000 0.0687  0.1029  -0.0701 1 . 
131  CD1 CD1 . ILE ILE A A 21  21  . 0.7377 0.8980 0.6272 0.0605  0.1286  -0.0921 1 . 
132  N   N   . GLY GLY A A 22  22  . 0.5298 0.7130 0.5838 0.1309  0.0807  -0.0613 1 . 
133  CA  CA  . GLY GLY A A 22  22  . 0.5440 0.6945 0.6094 0.1339  0.0680  -0.0473 1 . 
134  C   C   . GLY GLY A A 22  22  . 0.5839 0.6933 0.6161 0.1058  0.0698  -0.0420 1 . 
135  O   O   . GLY GLY A A 22  22  . 0.6836 0.8044 0.6906 0.0788  0.0813  -0.0472 1 . 
136  N   N   . VAL VAL A A 23  23  . 0.5638 0.6258 0.5978 0.1126  0.0570  -0.0309 1 . 
137  CA  CA  . VAL VAL A A 23  23  . 0.6096 0.6279 0.6170 0.0914  0.0549  -0.0263 1 . 
138  C   C   . VAL VAL A A 23  23  . 0.6216 0.6573 0.6524 0.0956  0.0519  -0.0193 1 . 
139  O   O   . VAL VAL A A 23  23  . 0.5979 0.6211 0.6522 0.1165  0.0417  -0.0094 1 . 
140  CB  CB  . VAL VAL A A 23  23  . 0.6159 0.5632 0.6051 0.0967  0.0422  -0.0201 1 . 
141  CG1 CG1 . VAL VAL A A 23  23  . 0.5671 0.4700 0.5329 0.0771  0.0380  -0.0162 1 . 
142  CG2 CG2 . VAL VAL A A 23  23  . 0.6990 0.6281 0.6604 0.0926  0.0447  -0.0275 1 . 
143  N   N   . ALA ALA A A 24  24  . 0.5768 0.6423 0.6009 0.0756  0.0602  -0.0238 1 . 
144  CA  CA  . ALA ALA A A 24  24  . 0.6001 0.6881 0.6435 0.0797  0.0583  -0.0193 1 . 
145  C   C   . ALA ALA A A 24  24  . 0.6654 0.7025 0.6879 0.0711  0.0516  -0.0160 1 . 
146  O   O   . ALA ALA A A 24  24  . 0.7861 0.7974 0.7764 0.0469  0.0526  -0.0216 1 . 
147  CB  CB  . ALA ALA A A 24  24  . 0.5365 0.6809 0.5839 0.0638  0.0680  -0.0262 1 . 
148  N   N   . ILE ILE A A 25  25  . 0.5326 0.5563 0.5742 0.0909  0.0439  -0.0067 1 . 
149  CA  CA  . ILE ILE A A 25  25  . 0.5791 0.5554 0.6061 0.0887  0.0370  -0.0039 1 . 
150  C   C   . ILE ILE A A 25  25  . 0.6877 0.6914 0.7223 0.0898  0.0390  -0.0045 1 . 
151  O   O   . ILE ILE A A 25  25  . 0.6390 0.6864 0.7025 0.1051  0.0407  0.0016  1 . 
152  CB  CB  . ILE ILE A A 25  25  . 0.6350 0.5753 0.6776 0.1103  0.0269  0.0077  1 . 
153  CG1 CG1 . ILE ILE A A 25  25  . 0.7405 0.6396 0.7630 0.1046  0.0230  0.0057  1 . 
154  CG2 CG2 . ILE ILE A A 25  25  . 0.6566 0.5631 0.6962 0.1143  0.0208  0.0119  1 . 
155  CD1 CD1 . ILE ILE A A 25  25  . 0.8235 0.6841 0.8602 0.1241  0.0107  0.0172  1 . 
156  N   N   . SER SER A A 26  26  . 0.6672 0.6446 0.6741 0.0730  0.0373  -0.0122 1 . 
157  CA  CA  . SER SER A A 26  26  . 0.7043 0.6983 0.7119 0.0753  0.0374  -0.0152 1 . 
158  C   C   . SER SER A A 26  26  . 0.7473 0.7041 0.7581 0.0916  0.0307  -0.0101 1 . 
159  O   O   . SER SER A A 26  26  . 0.7467 0.6522 0.7337 0.0832  0.0239  -0.0156 1 . 
160  CB  CB  . SER SER A A 26  26  . 0.7633 0.7514 0.7395 0.0488  0.0368  -0.0279 1 . 
161  OG  OG  . SER SER A A 26  26  . 0.8444 0.8699 0.8208 0.0327  0.0435  -0.0308 1 . 
162  N   N   . LEU LEU A A 27  27  . 0.7149 0.6989 0.7566 0.1147  0.0319  0.0013  1 . 
163  CA  CA  . LEU LEU A A 27  27  . 0.8007 0.7582 0.8535 0.1325  0.0267  0.0097  1 . 
164  C   C   . LEU LEU A A 27  27  . 0.7957 0.7356 0.8278 0.1301  0.0256  -0.0011 1 . 
165  O   O   . LEU LEU A A 27  27  . 0.8576 0.8309 0.8852 0.1291  0.0302  -0.0074 1 . 
166  CB  CB  . LEU LEU A A 27  27  . 0.7809 0.7802 0.8721 0.1548  0.0283  0.0264  1 . 
167  CG  CG  . LEU LEU A A 27  27  . 0.9311 0.9105 1.0394 0.1731  0.0236  0.0384  1 . 
168  CD1 CD1 . LEU LEU A A 27  27  . 0.9710 0.8995 1.0809 0.1745  0.0143  0.0443  1 . 
169  CD2 CD2 . LEU LEU A A 27  27  . 0.9389 0.9670 1.0827 0.1910  0.0253  0.0561  1 . 
170  N   N   . GLY GLY A A 28  28  . 0.7963 0.6822 0.8152 0.1298  0.0179  -0.0043 1 . 
171  CA  CA  . GLY GLY A A 28  28  . 0.9035 0.7670 0.9025 0.1298  0.0143  -0.0169 1 . 
172  C   C   . GLY GLY A A 28  28  . 0.9851 0.8236 0.9459 0.1044  0.0092  -0.0342 1 . 
173  O   O   . GLY GLY A A 28  28  . 1.0333 0.8453 0.9743 0.1038  0.0026  -0.0468 1 . 
174  N   N   . ASN ASN A A 29  29  . 0.9589 0.8063 0.9093 0.0836  0.0112  -0.0351 1 . 
175  CA  CA  . ASN ASN A A 29  29  . 0.9762 0.7964 0.8910 0.0555  0.0044  -0.0477 1 . 
176  C   C   . ASN ASN A A 29  29  . 0.9908 0.7423 0.8853 0.0463  -0.0081 -0.0494 1 . 
177  O   O   . ASN ASN A A 29  29  . 0.9780 0.7105 0.8833 0.0525  -0.0087 -0.0395 1 . 
178  CB  CB  . ASN ASN A A 29  29  . 0.9865 0.8431 0.9008 0.0367  0.0118  -0.0457 1 . 
179  CG  CG  . ASN ASN A A 29  29  . 1.0795 0.9159 0.9599 0.0045  0.0051  -0.0552 1 . 
180  OD1 OD1 . ASN ASN A A 29  29  . 1.0476 0.8303 0.9040 -0.0101 -0.0052 -0.0575 1 . 
181  ND2 ND2 . ASN ASN A A 29  29  . 1.1648 1.0446 1.0438 -0.0084 0.0096  -0.0592 1 . 
182  N   N   . LYS LYS A A 30  30  . 0.9736 0.6850 0.8377 0.0311  -0.0204 -0.0621 1 . 
183  CA  CA  . LYS LYS A A 30  30  . 1.0532 0.6955 0.8989 0.0245  -0.0355 -0.0641 1 . 
184  C   C   . LYS LYS A A 30  30  . 0.9991 0.6192 0.8328 0.0040  -0.0370 -0.0559 1 . 
185  O   O   . LYS LYS A A 30  30  . 1.0400 0.6144 0.8721 0.0075  -0.0451 -0.0506 1 . 
186  CB  CB  . LYS LYS A A 30  30  . 1.1739 0.7771 0.9880 0.0102  -0.0515 -0.0799 1 . 
187  CG  CG  . LYS LYS A A 30  30  . 1.2721 0.8685 1.0938 0.0367  -0.0556 -0.0901 1 . 
188  CD  CD  . LYS LYS A A 30  30  . 1.3710 0.9128 1.1597 0.0248  -0.0768 -0.1074 1 . 
189  CE  CE  . LYS LYS A A 30  30  . 1.3909 0.9159 1.1880 0.0550  -0.0822 -0.1186 1 . 
190  NZ  NZ  . LYS LYS A A 30  30  . 1.3849 0.9496 1.1810 0.0699  -0.0764 -0.1313 1 . 
191  N   N   . TRP TRP A A 31  31  . 0.9369 0.5905 0.7624 -0.0168 -0.0290 -0.0545 1 . 
192  CA  CA  . TRP TRP A A 31  31  . 0.9751 0.6124 0.7863 -0.0362 -0.0285 -0.0477 1 . 
193  C   C   . TRP TRP A A 31  31  . 0.9361 0.5768 0.7709 -0.0148 -0.0222 -0.0368 1 . 
194  O   O   . TRP TRP A A 31  31  . 0.9672 0.5695 0.7872 -0.0235 -0.0278 -0.0320 1 . 
195  CB  CB  . TRP TRP A A 31  31  . 0.9431 0.6282 0.7469 -0.0593 -0.0183 -0.0482 1 . 
196  CG  CG  . TRP TRP A A 31  31  . 0.9655 0.6348 0.7469 -0.0840 -0.0178 -0.0430 1 . 
197  CD1 CD1 . TRP TRP A A 31  31  . 1.0585 0.6905 0.8039 -0.1173 -0.0292 -0.0440 1 . 
198  CD2 CD2 . TRP TRP A A 31  31  . 0.8522 0.5438 0.6438 -0.0778 -0.0060 -0.0360 1 . 
199  NE1 NE1 . TRP TRP A A 31  31  . 1.0699 0.7018 0.8016 -0.1325 -0.0234 -0.0372 1 . 
200  CE2 CE2 . TRP TRP A A 31  31  . 0.9440 0.6120 0.7028 -0.1077 -0.0089 -0.0337 1 . 
201  CE3 CE3 . TRP TRP A A 31  31  . 0.8440 0.5710 0.6681 -0.0496 0.0050  -0.0316 1 . 
202  CZ2 CZ2 . TRP TRP A A 31  31  . 0.9408 0.6217 0.6965 -0.1085 0.0008  -0.0290 1 . 
203  CZ3 CZ3 . TRP TRP A A 31  31  . 0.8680 0.6042 0.6905 -0.0497 0.0122  -0.0276 1 . 
204  CH2 CH2 . TRP TRP A A 31  31  . 0.8760 0.5902 0.6635 -0.0782 0.0111  -0.0273 1 . 
205  N   N   . PHE PHE A A 32  32  . 0.8280 0.5118 0.6980 0.0124  -0.0126 -0.0321 1 . 
206  CA  CA  . PHE PHE A A 32  32  . 0.8228 0.5171 0.7170 0.0310  -0.0079 -0.0210 1 . 
207  C   C   . PHE PHE A A 32  32  . 0.8571 0.5038 0.7618 0.0491  -0.0190 -0.0142 1 . 
208  O   O   . PHE PHE A A 32  32  . 0.8165 0.4807 0.7538 0.0742  -0.0172 -0.0049 1 . 
209  CB  CB  . PHE PHE A A 32  32  . 0.7666 0.5280 0.6946 0.0493  0.0045  -0.0169 1 . 
210  CG  CG  . PHE PHE A A 32  32  . 0.7316 0.5400 0.6552 0.0337  0.0151  -0.0211 1 . 
211  CD1 CD1 . PHE PHE A A 32  32  . 0.6242 0.4471 0.5520 0.0335  0.0205  -0.0177 1 . 
212  CD2 CD2 . PHE PHE A A 32  32  . 0.6715 0.5074 0.5849 0.0184  0.0184  -0.0295 1 . 
213  CE1 CE1 . PHE PHE A A 32  32  . 0.7035 0.5735 0.6293 0.0199  0.0310  -0.0224 1 . 
214  CE2 CE2 . PHE PHE A A 32  32  . 0.6755 0.5567 0.5875 0.0028  0.0276  -0.0324 1 . 
215  CZ  CZ  . PHE PHE A A 32  32  . 0.6134 0.5138 0.5330 0.0040  0.0348  -0.0289 1 . 
216  N   N   . SER SER A A 33  33  . 0.9103 0.4954 0.7873 0.0344  -0.0322 -0.0174 1 . 
217  CA  CA  . SER SER A A 33  33  . 0.9497 0.4845 0.8341 0.0477  -0.0444 -0.0099 1 . 
218  C   C   . SER SER A A 33  33  . 0.8922 0.4303 0.7882 0.0559  -0.0423 0.0009  1 . 
219  O   O   . SER SER A A 33  33  . 0.8921 0.4615 0.7815 0.0472  -0.0326 -0.0001 1 . 
220  CB  CB  . SER SER A A 33  33  . 1.0285 0.5130 0.8847 0.0255  -0.0578 -0.0149 1 . 
221  OG  OG  . SER SER A A 33  33  . 1.1096 0.5707 0.9288 -0.0001 -0.0592 -0.0158 1 . 
222  N   N   . ILE ILE A A 34  34  . 0.8491 0.5786 0.8532 -0.0146 -0.1042 -0.0483 1 . 
223  CA  CA  . ILE ILE A A 34  34  . 0.7906 0.5452 0.7985 -0.0055 -0.1045 -0.0499 1 . 
224  C   C   . ILE ILE A A 34  34  . 0.7679 0.5391 0.7496 -0.0177 -0.1232 -0.0347 1 . 
225  O   O   . ILE ILE A A 34  34  . 0.7383 0.5451 0.7055 -0.0166 -0.1204 -0.0342 1 . 
226  CB  CB  . ILE ILE A A 34  34  . 0.8402 0.5784 0.8886 0.0115  -0.1055 -0.0638 1 . 
227  CG1 CG1 . ILE ILE A A 34  34  . 0.9016 0.6368 0.9737 0.0223  -0.0831 -0.0765 1 . 
228  CG2 CG2 . ILE ILE A A 34  34  . 0.7967 0.5594 0.8496 0.0202  -0.1105 -0.0673 1 . 
229  CD1 CD1 . ILE ILE A A 34  34  . 0.8530 0.6195 0.9217 0.0283  -0.0679 -0.0778 1 . 
230  N   N   . ASP ASP A A 35  35  . 0.8000 0.5482 0.7760 -0.0303 -0.1429 -0.0218 1 . 
231  CA  CA  . ASP ASP A A 35  35  . 0.8669 0.6332 0.8154 -0.0455 -0.1615 -0.0024 1 . 
232  C   C   . ASP ASP A A 35  35  . 0.8745 0.6774 0.7876 -0.0602 -0.1530 0.0090  1 . 
233  O   O   . ASP ASP A A 35  35  . 0.8889 0.7316 0.7809 -0.0644 -0.1543 0.0144  1 . 
234  CB  CB  . ASP ASP A A 35  35  . 0.9217 0.6518 0.8754 -0.0579 -0.1862 0.0129  1 . 
235  CG  CG  . ASP ASP A A 35  35  . 1.0333 0.7299 1.0260 -0.0429 -0.1965 0.0013  1 . 
236  OD1 OD1 . ASP ASP A A 35  35  . 0.9922 0.7003 0.9913 -0.0348 -0.2047 -0.0012 1 . 
237  OD2 OD2 . ASP ASP A A 35  35  . 1.0780 0.7397 1.0966 -0.0385 -0.1954 -0.0080 1 . 
238  N   N   . ASN ASN A A 36  36  . 0.8155 0.6084 0.7226 -0.0684 -0.1446 0.0113  1 . 
239  CA  CA  . ASN ASN A A 36  36  . 0.8407 0.6696 0.7180 -0.0826 -0.1372 0.0223  1 . 
240  C   C   . ASN ASN A A 36  36  . 0.7913 0.6595 0.6679 -0.0690 -0.1174 0.0087  1 . 
241  O   O   . ASN ASN A A 36  36  . 0.7565 0.6682 0.6126 -0.0757 -0.1150 0.0147  1 . 
242  CB  CB  . ASN ASN A A 36  36  . 0.8367 0.6450 0.7098 -0.0941 -0.1348 0.0262  1 . 
243  CG  CG  . ASN ASN A A 36  36  . 0.9304 0.7120 0.7983 -0.1145 -0.1583 0.0458  1 . 
244  OD1 OD1 . ASN ASN A A 36  36  . 0.9361 0.7281 0.7930 -0.1256 -0.1748 0.0639  1 . 
245  ND2 ND2 . ASN ASN A A 36  36  . 0.8393 0.5877 0.7157 -0.1202 -0.1612 0.0425  1 . 
246  N   N   . ILE ILE A A 37  37  . 0.7460 0.6015 0.6475 -0.0501 -0.1037 -0.0095 1 . 
247  CA  CA  . ILE ILE A A 37  37  . 0.7301 0.6187 0.6386 -0.0361 -0.0890 -0.0216 1 . 
248  C   C   . ILE ILE A A 37  37  . 0.7281 0.6448 0.6347 -0.0307 -0.0969 -0.0257 1 . 
249  O   O   . ILE ILE A A 37  37  . 0.7103 0.6695 0.6074 -0.0289 -0.0909 -0.0298 1 . 
250  CB  CB  . ILE ILE A A 37  37  . 0.7401 0.6076 0.6797 -0.0183 -0.0762 -0.0367 1 . 
251  CG1 CG1 . ILE ILE A A 37  37  . 0.7318 0.5853 0.6662 -0.0242 -0.0651 -0.0343 1 . 
252  CG2 CG2 . ILE ILE A A 37  37  . 0.6249 0.5210 0.5802 -0.0027 -0.0672 -0.0483 1 . 
253  CD1 CD1 . ILE ILE A A 37  37  . 0.7359 0.5682 0.6976 -0.0108 -0.0528 -0.0459 1 . 
254  N   N   . GLU GLU A A 38  38  . 0.7235 0.6195 0.6399 -0.0277 -0.1114 -0.0265 1 . 
255  CA  CA  . GLU GLU A A 38  38  . 0.7910 0.7147 0.7033 -0.0228 -0.1207 -0.0322 1 . 
256  C   C   . GLU GLU A A 38  38  . 0.7520 0.7183 0.6265 -0.0407 -0.1261 -0.0178 1 . 
257  O   O   . GLU GLU A A 38  38  . 0.7196 0.7293 0.5860 -0.0355 -0.1241 -0.0280 1 . 
258  CB  CB  . GLU GLU A A 38  38  . 0.7298 0.6221 0.6572 -0.0194 -0.1387 -0.0318 1 . 
259  CG  CG  . GLU GLU A A 38  38  . 0.8196 0.7378 0.7490 -0.0098 -0.1478 -0.0438 1 . 
260  CD  CD  . GLU GLU A A 38  38  . 0.9901 0.9318 0.8842 -0.0272 -0.1662 -0.0266 1 . 
261  OE1 OE1 . GLU GLU A A 38  38  . 1.0799 1.0127 0.9524 -0.0474 -0.1737 -0.0025 1 . 
262  OE2 OE2 . GLU GLU A A 38  38  . 1.0357 1.0056 0.9242 -0.0214 -0.1741 -0.0368 1 . 
263  N   N   . LYS LYS A A 39  39  . 0.8473 0.8040 0.7006 -0.0620 -0.1329 0.0048  1 . 
264  CA  CA  . LYS LYS A A 39  39  . 0.8991 0.8980 0.7176 -0.0828 -0.1379 0.0230  1 . 
265  C   C   . LYS LYS A A 39  39  . 0.8505 0.8938 0.6603 -0.0830 -0.1194 0.0170  1 . 
266  O   O   . LYS LYS A A 39  39  . 0.8133 0.9103 0.6031 -0.0893 -0.1171 0.0180  1 . 
267  CB  CB  . LYS LYS A A 39  39  . 0.9690 0.9390 0.7743 -0.1067 -0.1534 0.0509  1 . 
268  CG  CG  . LYS LYS A A 39  39  . 1.0352 0.9652 0.8504 -0.1082 -0.1762 0.0597  1 . 
269  CD  CD  . LYS LYS A A 39  39  . 1.0793 0.9739 0.8902 -0.1303 -0.1944 0.0862  1 . 
270  CE  CE  . LYS LYS A A 39  39  . 1.1741 1.0291 1.0005 -0.1301 -0.2198 0.0949  1 . 
271  NZ  NZ  . LYS LYS A A 39  39  . 1.2072 1.0957 1.0150 -0.1327 -0.2321 0.1024  1 . 
272  N   N   . LEU LEU A A 40  40  . 0.7899 0.8146 0.6148 -0.0764 -0.1066 0.0106  1 . 
273  CA  CA  . LEU LEU A A 40  40  . 0.7607 0.8254 0.5844 -0.0731 -0.0905 0.0032  1 . 
274  C   C   . LEU LEU A A 40  40  . 0.7283 0.8264 0.5681 -0.0516 -0.0830 -0.0210 1 . 
275  O   O   . LEU LEU A A 40  40  . 0.7506 0.9012 0.5829 -0.0518 -0.0761 -0.0270 1 . 
276  CB  CB  . LEU LEU A A 40  40  . 0.7348 0.7701 0.5725 -0.0689 -0.0804 0.0011  1 . 
277  CG  CG  . LEU LEU A A 40  40  . 0.8236 0.8453 0.6448 -0.0899 -0.0830 0.0195  1 . 
278  CD1 CD1 . LEU LEU A A 40  40  . 0.7372 0.7462 0.5703 -0.0821 -0.0701 0.0119  1 . 
279  CD2 CD2 . LEU LEU A A 40  40  . 0.8970 0.9663 0.6933 -0.1102 -0.0852 0.0353  1 . 
280  N   N   . VAL VAL A A 41  41  . 0.6713 0.7404 0.5375 -0.0327 -0.0848 -0.0367 1 . 
281  CA  CA  . VAL VAL A A 41  41  . 0.7061 0.8021 0.5924 -0.0122 -0.0815 -0.0613 1 . 
282  C   C   . VAL VAL A A 41  41  . 0.7817 0.9217 0.6454 -0.0176 -0.0900 -0.0648 1 . 
283  O   O   . VAL VAL A A 41  41  . 0.7605 0.9484 0.6277 -0.0079 -0.0843 -0.0837 1 . 
284  CB  CB  . VAL VAL A A 41  41  . 0.6599 0.7135 0.5809 0.0061  -0.0841 -0.0744 1 . 
285  CG1 CG1 . VAL VAL A A 41  41  . 0.6444 0.7233 0.5878 0.0259  -0.0861 -0.1007 1 . 
286  CG2 CG2 . VAL VAL A A 41  41  . 0.6334 0.6560 0.5759 0.0118  -0.0725 -0.0724 1 . 
287  N   N   . LYS LYS A A 42  42  . 0.8087 0.9346 0.6502 -0.0328 -0.1047 -0.0474 1 . 
288  CA  CA  . LYS LYS A A 42  42  . 0.7840 0.9555 0.5978 -0.0415 -0.1136 -0.0465 1 . 
289  C   C   . LYS LYS A A 42  42  . 0.7514 0.9833 0.5394 -0.0558 -0.1036 -0.0399 1 . 
290  O   O   . LYS LYS A A 42  42  . 0.7207 1.0096 0.5018 -0.0497 -0.0988 -0.0581 1 . 
291  CB  CB  . LYS LYS A A 42  42  . 0.8561 0.9990 0.6507 -0.0587 -0.1336 -0.0219 1 . 
292  CG  CG  . LYS LYS A A 42  42  . 0.9239 1.1098 0.6904 -0.0663 -0.1459 -0.0207 1 . 
293  CD  CD  . LYS LYS A A 42  42  . 1.0249 1.1765 0.7780 -0.0819 -0.1698 0.0057  1 . 
294  CE  CE  . LYS LYS A A 42  42  . 1.0904 1.1947 0.8756 -0.0626 -0.1813 -0.0093 1 . 
295  NZ  NZ  . LYS LYS A A 42  42  . 1.1297 1.2139 0.9022 -0.0751 -0.2080 0.0121  1 . 
296  N   N   . TRP TRP A A 43  43  . 0.7006 0.9231 0.4774 -0.0740 -0.1000 -0.0164 1 . 
297  CA  CA  . TRP TRP A A 43  43  . 0.8021 1.0831 0.5579 -0.0895 -0.0906 -0.0081 1 . 
298  C   C   . TRP TRP A A 43  43  . 0.7590 1.0816 0.5367 -0.0691 -0.0740 -0.0371 1 . 
299  O   O   . TRP TRP A A 43  43  . 0.7511 1.1399 0.5176 -0.0705 -0.0673 -0.0476 1 . 
300  CB  CB  . TRP TRP A A 43  43  . 0.7902 1.0469 0.5373 -0.1110 -0.0912 0.0199  1 . 
301  CG  CG  . TRP TRP A A 43  43  . 0.8290 1.1466 0.5551 -0.1309 -0.0838 0.0330  1 . 
302  CD1 CD1 . TRP TRP A A 43  43  . 0.8415 1.1920 0.5360 -0.1584 -0.0917 0.0590  1 . 
303  CD2 CD2 . TRP TRP A A 43  43  . 0.8199 1.1756 0.5578 -0.1258 -0.0676 0.0221  1 . 
304  NE1 NE1 . TRP TRP A A 43  43  . 0.8571 1.2665 0.5433 -0.1712 -0.0796 0.0642  1 . 
305  CE2 CE2 . TRP TRP A A 43  43  . 0.8349 1.2481 0.5483 -0.1508 -0.0652 0.0408  1 . 
306  CE3 CE3 . TRP TRP A A 43  43  . 0.7584 1.1064 0.5268 -0.1035 -0.0563 0.0004  1 . 
307  CZ2 CZ2 . TRP TRP A A 43  43  . 0.6883 1.1519 0.4092 -0.1525 -0.0512 0.0356  1 . 
308  CZ3 CZ3 . TRP TRP A A 43  43  . 0.7753 1.1706 0.5502 -0.1050 -0.0444 -0.0033 1 . 
309  CH2 CH2 . TRP TRP A A 43  43  . 0.7846 1.2375 0.5371 -0.1286 -0.0417 0.0128  1 . 
310  N   N   . SER SER A A 44  44  . 0.6680 0.9543 0.4787 -0.0502 -0.0678 -0.0502 1 . 
311  CA  CA  . SER SER A A 44  44  . 0.6453 0.9631 0.4836 -0.0305 -0.0553 -0.0749 1 . 
312  C   C   . SER SER A A 44  44  . 0.6944 1.0491 0.5463 -0.0106 -0.0559 -0.1069 1 . 
313  O   O   . SER SER A A 44  44  . 0.6400 1.0501 0.5019 -0.0018 -0.0473 -0.1267 1 . 
314  CB  CB  . SER SER A A 44  44  . 0.6445 0.9104 0.5146 -0.0164 -0.0517 -0.0775 1 . 
315  OG  OG  . SER SER A A 44  44  . 0.7058 0.9456 0.5618 -0.0343 -0.0506 -0.0524 1 . 
316  N   N   . LEU LEU A A 45  45  . 0.6953 1.0208 0.5514 -0.0023 -0.0667 -0.1149 1 . 
317  CA  CA  . LEU LEU A A 45  45  . 0.7864 1.1458 0.6551 0.0163  -0.0696 -0.1478 1 . 
318  C   C   . LEU LEU A A 45  45  . 0.8155 1.2495 0.6499 0.0042  -0.0672 -0.1520 1 . 
319  O   O   . LEU LEU A A 45  45  . 0.8234 1.3100 0.6708 0.0196  -0.0616 -0.1841 1 . 
320  CB  CB  . LEU LEU A A 45  45  . 0.7811 1.0968 0.6566 0.0235  -0.0841 -0.1521 1 . 
321  CG  CG  . LEU LEU A A 45  45  . 0.7907 1.0500 0.7122 0.0438  -0.0856 -0.1632 1 . 
322  CD1 CD1 . LEU LEU A A 45  45  . 0.8101 1.0224 0.7323 0.0427  -0.1000 -0.1560 1 . 
323  CD2 CD2 . LEU LEU A A 45  45  . 0.7589 1.0420 0.7198 0.0697  -0.0837 -0.2003 1 . 
324  N   N   . LEU LEU A A 46  46  . 0.8674 1.3090 0.6596 -0.0239 -0.0716 -0.1200 1 . 
325  CA  CA  . LEU LEU A A 46  46  . 0.8654 1.3815 0.6208 -0.0400 -0.0690 -0.1180 1 . 
326  C   C   . LEU LEU A A 46  46  . 0.8465 1.4233 0.6050 -0.0430 -0.0517 -0.1238 1 . 
327  O   O   . LEU LEU A A 46  46  . 0.8575 1.5100 0.5983 -0.0468 -0.0449 -0.1374 1 . 
328  CB  CB  . LEU LEU A A 46  46  . 0.8973 1.3998 0.6108 -0.0718 -0.0811 -0.0759 1 . 
329  CG  CG  . LEU LEU A A 46  46  . 0.9419 1.4015 0.6474 -0.0710 -0.1008 -0.0704 1 . 
330  CD1 CD1 . LEU LEU A A 46  46  . 0.9796 1.3831 0.6699 -0.0947 -0.1152 -0.0279 1 . 
331  CD2 CD2 . LEU LEU A A 46  46  . 0.8934 1.4157 0.5679 -0.0748 -0.1066 -0.0822 1 . 
332  N   N   . HIS HIS A A 47  47  . 0.8100 1.3594 0.5910 -0.0414 -0.0446 -0.1149 1 . 
333  CA  CA  . HIS HIS A A 47  47  . 0.7945 1.3991 0.5790 -0.0474 -0.0304 -0.1152 1 . 
334  C   C   . HIS HIS A A 47  47  . 0.7552 1.3671 0.5880 -0.0188 -0.0218 -0.1469 1 . 
335  O   O   . HIS HIS A A 47  47  . 0.7315 1.3936 0.5743 -0.0198 -0.0108 -0.1521 1 . 
336  CB  CB  . HIS HIS A A 47  47  . 0.8003 1.3772 0.5692 -0.0736 -0.0310 -0.0753 1 . 
337  CG  CG  . HIS HIS A A 47  47  . 0.9130 1.5032 0.6377 -0.1065 -0.0384 -0.0411 1 . 
338  ND1 ND1 . HIS HIS A A 47  47  . 0.9761 1.5082 0.6837 -0.1179 -0.0547 -0.0181 1 . 
339  CD2 CD2 . HIS HIS A A 47  47  . 0.9616 1.6171 0.6589 -0.1315 -0.0330 -0.0239 1 . 
340  CE1 CE1 . HIS HIS A A 47  47  . 1.0302 1.5883 0.7019 -0.1486 -0.0609 0.0130  1 . 
341  NE2 NE2 . HIS HIS A A 47  47  . 1.0213 1.6550 0.6848 -0.1585 -0.0473 0.0114  1 . 
342  N   N   . THR THR A A 48  48  . 0.6941 1.2578 0.5600 0.0059  -0.0278 -0.1666 1 . 
343  CA  CA  . THR THR A A 48  48  . 0.6766 1.2349 0.5918 0.0303  -0.0232 -0.1883 1 . 
344  C   C   . THR THR A A 48  48  . 0.6901 1.3144 0.6304 0.0516  -0.0184 -0.2306 1 . 
345  O   O   . THR THR A A 48  48  . 0.6957 1.3553 0.6200 0.0542  -0.0207 -0.2506 1 . 
346  CB  CB  . THR THR A A 48  48  . 0.6175 1.1018 0.5632 0.0474  -0.0317 -0.1915 1 . 
347  OG1 OG1 . THR THR A A 48  48  . 0.6587 1.1433 0.6538 0.0699  -0.0290 -0.2105 1 . 
348  CG2 CG2 . THR THR A A 48  48  . 0.6443 1.1204 0.5916 0.0591  -0.0412 -0.2127 1 . 
349  N   N   . LYS LYS A A 49  49  . 0.7266 1.3675 0.7084 0.0676  -0.0130 -0.2456 1 . 
350  CA  CA  . LYS LYS A A 49  49  . 0.8022 1.4959 0.8230 0.0939  -0.0109 -0.2913 1 . 
351  C   C   . LYS LYS A A 49  49  . 0.7517 1.4097 0.8007 0.1174  -0.0228 -0.3193 1 . 
352  O   O   . LYS LYS A A 49  49  . 0.7501 1.4526 0.8061 0.1314  -0.0242 -0.3569 1 . 
353  CB  CB  . LYS LYS A A 49  49  . 0.8782 1.5830 0.9459 0.1075  -0.0072 -0.2979 1 . 
354  CG  CG  . LYS LYS A A 49  49  . 0.9328 1.6732 1.0577 0.1402  -0.0097 -0.3466 1 . 
355  CD  CD  . LYS LYS A A 49  49  . 0.9485 1.6828 1.1240 0.1530  -0.0109 -0.3451 1 . 
356  CE  CE  . LYS LYS A A 49  49  . 0.9901 1.7218 1.2346 0.1880  -0.0213 -0.3861 1 . 
357  NZ  NZ  . LYS LYS A A 49  49  . 1.0019 1.6950 1.2941 0.1978  -0.0290 -0.3711 1 . 
358  N   N   . GLU GLU A A 50  50  . 0.7222 1.3028 0.7879 0.1212  -0.0314 -0.3024 1 . 
359  CA  CA  . GLU GLU A A 50  50  . 0.7575 1.3028 0.8566 0.1427  -0.0434 -0.3272 1 . 
360  C   C   . GLU GLU A A 50  50  . 0.7225 1.1861 0.8223 0.1370  -0.0505 -0.2986 1 . 
361  O   O   . GLU GLU A A 50  50  . 0.7486 1.1850 0.8387 0.1370  -0.0589 -0.3014 1 . 
362  CB  CB  . GLU GLU A A 50  50  . 0.8540 1.4122 1.0194 0.1721  -0.0473 -0.3620 1 . 
363  CG  CG  . GLU GLU A A 50  50  . 0.9236 1.4558 1.1287 0.1949  -0.0612 -0.3936 1 . 
364  CD  CD  . GLU GLU A A 50  50  . 0.9635 1.5085 1.2393 0.2238  -0.0678 -0.4285 1 . 
365  OE1 OE1 . GLU GLU A A 50  50  . 0.9385 1.5065 1.2332 0.2260  -0.0618 -0.4238 1 . 
366  OE2 OE2 . GLU GLU A A 50  50  . 1.0081 1.5387 1.3238 0.2442  -0.0808 -0.4604 1 . 
367  N   N   . TYR TYR A A 51  51  . 0.7006 1.1274 0.8118 0.1320  -0.0472 -0.2718 1 . 
368  CA  CA  . TYR TYR A A 51  51  . 0.6341 0.9895 0.7500 0.1282  -0.0518 -0.2481 1 . 
369  C   C   . TYR TYR A A 51  51  . 0.7036 1.0370 0.7735 0.1017  -0.0457 -0.2095 1 . 
370  O   O   . TYR TYR A A 51  51  . 0.6802 1.0474 0.7244 0.0871  -0.0383 -0.1970 1 . 
371  CB  CB  . TYR TYR A A 51  51  . 0.6626 0.9871 0.8329 0.1448  -0.0549 -0.2489 1 . 
372  CG  CG  . TYR TYR A A 51  51  . 0.7584 1.0964 0.9835 0.1717  -0.0644 -0.2869 1 . 
373  CD1 CD1 . TYR TYR A A 51  51  . 0.8420 1.1449 1.0922 0.1829  -0.0750 -0.3003 1 . 
374  CD2 CD2 . TYR TYR A A 51  51  . 0.8116 1.1976 1.0676 0.1864  -0.0641 -0.3112 1 . 
375  CE1 CE1 . TYR TYR A A 51  51  . 0.8975 1.2106 1.2022 0.2076  -0.0861 -0.3371 1 . 
376  CE2 CE2 . TYR TYR A A 51  51  . 0.8419 1.2384 1.1538 0.2125  -0.0749 -0.3493 1 . 
377  CZ  CZ  . TYR TYR A A 51  51  . 0.9347 1.2936 1.2704 0.2227  -0.0864 -0.3623 1 . 
378  OH  OH  . TYR TYR A A 51  51  . 1.0675 1.4352 1.4621 0.2485  -0.0995 -0.4023 1 . 
379  N   N   . VAL VAL A A 52  52  . 0.6724 0.9495 0.7360 0.0960  -0.0497 -0.1926 1 . 
380  CA  CA  . VAL VAL A A 52  52  . 0.6384 0.8803 0.6715 0.0753  -0.0459 -0.1593 1 . 
381  C   C   . VAL VAL A A 52  52  . 0.6594 0.8524 0.7237 0.0831  -0.0449 -0.1498 1 . 
382  O   O   . VAL VAL A A 52  52  . 0.5872 0.7518 0.6821 0.0965  -0.0502 -0.1602 1 . 
383  CB  CB  . VAL VAL A A 52  52  . 0.6861 0.9076 0.6851 0.0613  -0.0520 -0.1487 1 . 
384  CG1 CG1 . VAL VAL A A 52  52  . 0.6218 0.8061 0.5944 0.0412  -0.0497 -0.1179 1 . 
385  CG2 CG2 . VAL VAL A A 52  52  . 0.6959 0.9705 0.6638 0.0531  -0.0543 -0.1568 1 . 
386  N   N   . ILE ILE A A 53  53  . 0.6134 0.7996 0.6708 0.0739  -0.0384 -0.1300 1 . 
387  CA  CA  . ILE ILE A A 53  53  . 0.6064 0.7544 0.6892 0.0790  -0.0364 -0.1185 1 . 
388  C   C   . ILE ILE A A 53  53  . 0.6352 0.7472 0.6856 0.0607  -0.0321 -0.0950 1 . 
389  O   O   . ILE ILE A A 53  53  . 0.7088 0.8314 0.7282 0.0445  -0.0286 -0.0806 1 . 
390  CB  CB  . ILE ILE A A 53  53  . 0.5451 0.7150 0.6503 0.0851  -0.0345 -0.1161 1 . 
391  CG1 CG1 . ILE ILE A A 53  53  . 0.4901 0.6937 0.6370 0.1066  -0.0406 -0.1441 1 . 
392  CG2 CG2 . ILE ILE A A 53  53  . 0.5358 0.6674 0.6592 0.0859  -0.0328 -0.0982 1 . 
393  CD1 CD1 . ILE ILE A A 53  53  . 0.5328 0.7929 0.6624 0.1049  -0.0390 -0.1606 1 . 
394  N   N   . ILE ILE A A 54  54  . 0.5763 0.6474 0.6369 0.0633  -0.0329 -0.0928 1 . 
395  CA  CA  . ILE ILE A A 54  54  . 0.5568 0.5929 0.5941 0.0491  -0.0286 -0.0758 1 . 
396  C   C   . ILE ILE A A 54  54  . 0.6516 0.6717 0.7025 0.0499  -0.0212 -0.0635 1 . 
397  O   O   . ILE ILE A A 54  54  . 0.6785 0.6897 0.7662 0.0628  -0.0211 -0.0667 1 . 
398  CB  CB  . ILE ILE A A 54  54  . 0.5822 0.5869 0.6267 0.0521  -0.0331 -0.0814 1 . 
399  CG1 CG1 . ILE ILE A A 54  54  . 0.5748 0.5990 0.6075 0.0524  -0.0429 -0.0932 1 . 
400  CG2 CG2 . ILE ILE A A 54  54  . 0.5794 0.5512 0.6035 0.0389  -0.0294 -0.0680 1 . 
401  CD1 CD1 . ILE ILE A A 54  54  . 0.6425 0.6376 0.6768 0.0522  -0.0502 -0.0956 1 . 
402  N   N   . PHE PHE A A 55  55  . 0.5867 0.6038 0.6084 0.0350  -0.0162 -0.0486 1 . 
403  CA  CA  . PHE PHE A A 55  55  . 0.5819 0.5878 0.6091 0.0333  -0.0093 -0.0358 1 . 
404  C   C   . PHE PHE A A 55  55  . 0.5892 0.5758 0.5819 0.0168  -0.0044 -0.0263 1 . 
405  O   O   . PHE PHE A A 55  55  . 0.5709 0.5562 0.5373 0.0058  -0.0083 -0.0272 1 . 
406  CB  CB  . PHE PHE A A 55  55  . 0.5280 0.5642 0.5631 0.0355  -0.0106 -0.0297 1 . 
407  CG  CG  . PHE PHE A A 55  55  . 0.5780 0.6407 0.5812 0.0222  -0.0121 -0.0254 1 . 
408  CD1 CD1 . PHE PHE A A 55  55  . 0.5904 0.6824 0.5887 0.0225  -0.0165 -0.0360 1 . 
409  CD2 CD2 . PHE PHE A A 55  55  . 0.5922 0.6548 0.5718 0.0088  -0.0093 -0.0106 1 . 
410  CE1 CE1 . PHE PHE A A 55  55  . 0.5817 0.7020 0.5542 0.0086  -0.0173 -0.0300 1 . 
411  CE2 CE2 . PHE PHE A A 55  55  . 0.5846 0.6717 0.5394 -0.0044 -0.0118 -0.0061 1 . 
412  CZ  CZ  . PHE PHE A A 55  55  . 0.6008 0.7175 0.5536 -0.0049 -0.0156 -0.0148 1 . 
413  N   N   . ILE ILE A A 56  56  . 0.6033 0.5758 0.5974 0.0147  0.0033  -0.0174 1 . 
414  CA  CA  . ILE ILE A A 56  56  . 0.6505 0.6063 0.6146 0.0008  0.0086  -0.0129 1 . 
415  C   C   . ILE ILE A A 56  56  . 0.6927 0.6689 0.6328 -0.0101 0.0081  -0.0021 1 . 
416  O   O   . ILE ILE A A 56  56  . 0.6404 0.6310 0.5911 -0.0066 0.0098  0.0075  1 . 
417  CB  CB  . ILE ILE A A 56  56  . 0.7585 0.6935 0.7349 0.0037  0.0190  -0.0117 1 . 
418  CG1 CG1 . ILE ILE A A 56  56  . 0.8082 0.7201 0.8030 0.0107  0.0181  -0.0240 1 . 
419  CG2 CG2 . ILE ILE A A 56  56  . 0.7154 0.6444 0.6600 -0.0099 0.0257  -0.0081 1 . 
420  CD1 CD1 . ILE ILE A A 56  56  . 0.8583 0.7660 0.8931 0.0237  0.0214  -0.0247 1 . 
421  N   N   . ALA ALA A A 57  57  . 0.7119 0.6892 0.6223 -0.0240 0.0037  -0.0023 1 . 
422  CA  CA  . ALA ALA A A 57  57  . 0.7337 0.7321 0.6225 -0.0356 0.0012  0.0071  1 . 
423  C   C   . ALA ALA A A 57  57  . 0.8842 0.8699 0.7510 -0.0454 0.0067  0.0108  1 . 
424  O   O   . ALA ALA A A 57  57  . 1.0213 1.0251 0.8789 -0.0500 0.0064  0.0207  1 . 
425  CB  CB  . ALA ALA A A 57  57  . 0.7651 0.7748 0.6348 -0.0481 -0.0073 0.0069  1 . 
426  N   N   . ASP ASP A A 58  58  . 0.8109 0.7683 0.6693 -0.0486 0.0106  0.0017  1 . 
427  CA  CA  . ASP ASP A A 58  58  . 0.9434 0.8923 0.7812 -0.0565 0.0173  0.0000  1 . 
428  C   C   . ASP ASP A A 58  58  . 1.0130 0.9334 0.8589 -0.0522 0.0243  -0.0140 1 . 
429  O   O   . ASP ASP A A 58  58  . 0.9991 0.9054 0.8666 -0.0436 0.0222  -0.0198 1 . 
430  CB  CB  . ASP ASP A A 58  58  . 0.9800 0.9327 0.7873 -0.0733 0.0092  -0.0002 1 . 
431  CG  CG  . ASP ASP A A 58  58  . 1.1349 1.0715 0.9394 -0.0803 -0.0012 -0.0065 1 . 
432  OD1 OD1 . ASP ASP A A 58  58  . 1.2774 1.2308 1.0860 -0.0823 -0.0090 0.0008  1 . 
433  OD2 OD2 . ASP ASP A A 58  58  . 1.1070 1.0157 0.9076 -0.0834 -0.0019 -0.0188 1 . 
434  N   N   . SER SER A A 59  59  . 1.0595 0.9737 0.8879 -0.0582 0.0319  -0.0211 1 . 
435  CA  CA  . SER SER A A 59  59  . 1.2180 1.1101 1.0565 -0.0534 0.0405  -0.0375 1 . 
436  C   C   . SER SER A A 59  59  . 1.2777 1.1620 1.0904 -0.0639 0.0418  -0.0528 1 . 
437  O   O   . SER SER A A 59  59  . 1.2721 1.1563 1.0839 -0.0617 0.0551  -0.0645 1 . 
438  CB  CB  . SER SER A A 59  59  . 1.2390 1.1397 1.0980 -0.0436 0.0556  -0.0328 1 . 
439  OG  OG  . SER SER A A 59  59  . 1.2626 1.1861 1.1015 -0.0501 0.0637  -0.0224 1 . 
440  N   N   . ILE ILE A A 60  60  . 1.3276 1.2069 1.1211 -0.0756 0.0280  -0.0544 1 . 
441  CA  CA  . ILE ILE A A 60  60  . 1.3183 1.1868 1.0910 -0.0855 0.0253  -0.0722 1 . 
442  C   C   . ILE ILE A A 60  60  . 1.3299 1.1641 1.1218 -0.0817 0.0199  -0.0921 1 . 
443  O   O   . ILE ILE A A 60  60  . 1.3139 1.1390 1.1297 -0.0695 0.0296  -0.1009 1 . 
444  CB  CB  . ILE ILE A A 60  60  . 1.2893 1.1661 1.0378 -0.1012 0.0105  -0.0646 1 . 
445  CG1 CG1 . ILE ILE A A 60  60  . 1.2379 1.1494 0.9723 -0.1036 0.0140  -0.0448 1 . 
446  CG2 CG2 . ILE ILE A A 60  60  . 1.3402 1.2041 1.0698 -0.1114 0.0055  -0.0858 1 . 
447  CD1 CD1 . ILE ILE A A 60  60  . 1.2458 1.1746 0.9595 -0.1051 0.0263  -0.0484 1 . 
448  N   N   . LYS LYS A A 70  70  . 1.0078 1.2185 0.8721 -0.1164 0.2562  0.1253  1 . 
449  CA  CA  . LYS LYS A A 70  70  . 1.0759 1.2560 0.9398 -0.1113 0.2274  0.1404  1 . 
450  C   C   . LYS LYS A A 70  70  . 0.9578 1.1200 0.8782 -0.1068 0.2137  0.1737  1 . 
451  O   O   . LYS LYS A A 70  70  . 0.8820 1.0669 0.8114 -0.1193 0.2153  0.2131  1 . 
452  CB  CB  . LYS LYS A A 70  70  . 1.1799 1.3853 0.9885 -0.1262 0.2203  0.1605  1 . 
453  CG  CG  . LYS LYS A A 70  70  . 1.1533 1.3323 0.9612 -0.1207 0.1914  0.1722  1 . 
454  CD  CD  . LYS LYS A A 70  70  . 1.1564 1.2970 0.9736 -0.1044 0.1816  0.1341  1 . 
455  CE  CE  . LYS LYS A A 70  70  . 1.1739 1.3192 0.9406 -0.1078 0.1858  0.0994  1 . 
456  NZ  NZ  . LYS LYS A A 70  70  . 1.0591 1.1663 0.8400 -0.0937 0.1765  0.0655  1 . 
457  N   N   . LEU LEU A A 71  71  . 0.9046 1.0268 0.8635 -0.0895 0.1986  0.1584  1 . 
458  CA  CA  . LEU LEU A A 71  71  . 0.8295 0.9340 0.8493 -0.0828 0.1875  0.1804  1 . 
459  C   C   . LEU LEU A A 71  71  . 0.8435 0.9318 0.8747 -0.0788 0.1605  0.2032  1 . 
460  O   O   . LEU LEU A A 71  71  . 0.8580 0.9307 0.9423 -0.0723 0.1480  0.2201  1 . 
461  CB  CB  . LEU LEU A A 71  71  . 0.7313 0.8062 0.7919 -0.0660 0.1876  0.1493  1 . 
462  CG  CG  . LEU LEU A A 71  71  . 0.7420 0.8330 0.8038 -0.0677 0.2133  0.1261  1 . 
463  CD1 CD1 . LEU LEU A A 71  71  . 0.7570 0.8171 0.8627 -0.0509 0.2092  0.0986  1 . 
464  CD2 CD2 . LEU LEU A A 71  71  . 0.9737 1.1008 1.0508 -0.0827 0.2312  0.1563  1 . 
465  N   N   . SER SER A A 72  72  . 0.7758 0.8693 0.7624 -0.0826 0.1506  0.2033  1 . 
466  CA  CA  . SER SER A A 72  72  . 0.7976 0.8785 0.7972 -0.0770 0.1250  0.2201  1 . 
467  C   C   . SER SER A A 72  72  . 0.8725 0.9727 0.8161 -0.0877 0.1193  0.2271  1 . 
468  O   O   . SER SER A A 72  72  . 0.9097 1.0186 0.8061 -0.0926 0.1302  0.2028  1 . 
469  CB  CB  . SER SER A A 72  72  . 0.8149 0.8630 0.8402 -0.0579 0.1119  0.1909  1 . 
470  OG  OG  . SER SER A A 72  72  . 0.7922 0.8342 0.8265 -0.0519 0.0892  0.2010  1 . 
471  N   N   . ASP ASP A A 73  73  . 0.8043 0.9096 0.7574 -0.0905 0.0997  0.2587  1 . 
472  CA  CA  . ASP ASP A A 73  73  . 0.9397 1.0615 0.8472 -0.0990 0.0889  0.2669  1 . 
473  C   C   . ASP ASP A A 73  73  . 0.9181 1.0229 0.8151 -0.0877 0.0770  0.2370  1 . 
474  O   O   . ASP ASP A A 73  73  . 0.9623 1.0806 0.8189 -0.0951 0.0695  0.2371  1 . 
475  CB  CB  . ASP ASP A A 73  73  . 1.0556 1.1876 0.9848 -0.1045 0.0688  0.3120  1 . 
476  CG  CG  . ASP ASP A A 73  73  . 1.1942 1.3477 1.1294 -0.1205 0.0786  0.3496  1 . 
477  OD1 OD1 . ASP ASP A A 73  73  . 1.2428 1.4057 1.1693 -0.1261 0.1029  0.3391  1 . 
478  OD2 OD2 . ASP ASP A A 73  73  . 1.2649 1.4277 1.2159 -0.1279 0.0612  0.3912  1 . 
479  N   N   . SER SER A A 74  74  . 0.7594 0.8378 0.6913 -0.0715 0.0742  0.2131  1 . 
480  CA  CA  . SER SER A A 74  74  . 0.7131 0.7786 0.6363 -0.0626 0.0641  0.1868  1 . 
481  C   C   . SER SER A A 74  74  . 0.7327 0.7829 0.6416 -0.0594 0.0785  0.1515  1 . 
482  O   O   . SER SER A A 74  74  . 0.7037 0.7411 0.6411 -0.0529 0.0884  0.1431  1 . 
483  CB  CB  . SER SER A A 74  74  . 0.6960 0.7475 0.6709 -0.0463 0.0461  0.1879  1 . 
484  OG  OG  . SER SER A A 74  74  . 0.7103 0.7471 0.6849 -0.0363 0.0439  0.1565  1 . 
485  N   N   . HIS HIS A A 75  75  . 0.7312 0.7818 0.6000 -0.0640 0.0774  0.1316  1 . 
486  CA  CA  . HIS HIS A A 75  75  . 0.7464 0.7797 0.6042 -0.0613 0.0870  0.0989  1 . 
487  C   C   . HIS HIS A A 75  75  . 0.7035 0.7128 0.5985 -0.0465 0.0795  0.0846  1 . 
488  O   O   . HIS HIS A A 75  75  . 0.7113 0.7043 0.6232 -0.0404 0.0883  0.0678  1 . 
489  CB  CB  . HIS HIS A A 75  75  . 0.8056 0.8427 0.6169 -0.0707 0.0834  0.0829  1 . 
490  CG  CG  . HIS HIS A A 75  75  . 0.9170 0.9317 0.7230 -0.0675 0.0872  0.0508  1 . 
491  ND1 ND1 . HIS HIS A A 75  75  . 0.9562 0.9666 0.7555 -0.0687 0.1033  0.0318  1 . 
492  CD2 CD2 . HIS HIS A A 75  75  . 0.9174 0.9140 0.7264 -0.0636 0.0759  0.0355  1 . 
493  CE1 CE1 . HIS HIS A A 75  75  . 0.9142 0.9011 0.7148 -0.0648 0.0996  0.0062  1 . 
494  NE2 NE2 . HIS HIS A A 75  75  . 0.9504 0.9284 0.7553 -0.0629 0.0829  0.0099  1 . 
495  N   N   . ALA ALA A A 76  76  . 0.6522 0.6620 0.5594 -0.0408 0.0631  0.0890  1 . 
496  CA  CA  . ALA ALA A A 76  76  . 0.6878 0.6810 0.6270 -0.0274 0.0558  0.0749  1 . 
497  C   C   . ALA ALA A A 76  76  . 0.6568 0.6398 0.6421 -0.0169 0.0597  0.0791  1 . 
498  O   O   . ALA ALA A A 76  76  . 0.6890 0.6545 0.6939 -0.0082 0.0605  0.0615  1 . 
499  CB  CB  . ALA ALA A A 76  76  . 0.7238 0.7285 0.6715 -0.0228 0.0393  0.0796  1 . 
500  N   N   . GLU GLU A A 77  77  . 0.6489 0.6424 0.6537 -0.0186 0.0604  0.1037  1 . 
501  CA  CA  . GLU GLU A A 77  77  . 0.6463 0.6297 0.6990 -0.0106 0.0630  0.1093  1 . 
502  C   C   . GLU GLU A A 77  77  . 0.7173 0.6933 0.7658 -0.0140 0.0813  0.0975  1 . 
503  O   O   . GLU GLU A A 77  77  . 0.7094 0.6694 0.7916 -0.0045 0.0824  0.0849  1 . 
504  CB  CB  . GLU GLU A A 77  77  . 0.6762 0.6720 0.7530 -0.0142 0.0577  0.1425  1 . 
505  CG  CG  . GLU GLU A A 77  77  . 0.8073 0.7942 0.9343 -0.0103 0.0614  0.1531  1 . 
506  CD  CD  . GLU GLU A A 77  77  . 0.9078 0.8752 1.0862 0.0075  0.0484  0.1370  1 . 
507  OE1 OE1 . GLU GLU A A 77  77  . 0.9137 0.8783 1.0885 0.0171  0.0370  0.1190  1 . 
508  OE2 OE2 . GLU GLU A A 77  77  . 0.9363 0.8939 1.1595 0.0113  0.0494  0.1422  1 . 
509  N   N   . GLU GLU A A 78  78  . 0.7016 0.6909 0.7096 -0.0270 0.0952  0.0984  1 . 
510  CA  CA  . GLU GLU A A 78  78  . 0.7709 0.7574 0.7770 -0.0291 0.1135  0.0829  1 . 
511  C   C   . GLU GLU A A 78  78  . 0.7330 0.6963 0.7397 -0.0204 0.1109  0.0512  1 . 
512  O   O   . GLU GLU A A 78  78  . 0.6822 0.6345 0.7138 -0.0146 0.1189  0.0375  1 . 
513  CB  CB  . GLU GLU A A 78  78  . 0.9149 0.9249 0.8752 -0.0439 0.1284  0.0854  1 . 
514  CG  CG  . GLU GLU A A 78  78  . 0.9659 0.9774 0.9244 -0.0449 0.1483  0.0635  1 . 
515  CD  CD  . GLU GLU A A 78  78  . 1.0218 1.0667 0.9623 -0.0583 0.1675  0.0781  1 . 
516  OE1 OE1 . GLU GLU A A 78  78  . 1.0635 1.1285 0.9824 -0.0688 0.1633  0.1052  1 . 
517  OE2 OE2 . GLU GLU A A 78  78  . 1.0358 1.0893 0.9842 -0.0587 0.1864  0.0629  1 . 
518  N   N   . VAL VAL A A 79  79  . 0.7128 0.6695 0.6937 -0.0204 0.0989  0.0409  1 . 
519  CA  CA  . VAL VAL A A 79  79  . 0.6889 0.6232 0.6717 -0.0138 0.0928  0.0163  1 . 
520  C   C   . VAL VAL A A 79  79  . 0.6820 0.6026 0.7097 -0.0003 0.0840  0.0143  1 . 
521  O   O   . VAL VAL A A 79  79  . 0.6661 0.5702 0.7138 0.0063  0.0855  -0.0015 1 . 
522  CB  CB  . VAL VAL A A 79  79  . 0.6771 0.6113 0.6252 -0.0193 0.0806  0.0112  1 . 
523  CG1 CG1 . VAL VAL A A 79  79  . 0.6079 0.5212 0.5634 -0.0133 0.0704  -0.0062 1 . 
524  CG2 CG2 . VAL VAL A A 79  79  . 0.7711 0.7130 0.6767 -0.0320 0.0883  0.0046  1 . 
525  N   N   . ALA ALA A A 80  80  . 0.6407 0.5691 0.6873 0.0046  0.0735  0.0290  1 . 
526  CA  CA  . ALA ALA A A 80  80  . 0.6751 0.5937 0.7663 0.0180  0.0638  0.0252  1 . 
527  C   C   . ALA ALA A A 80  80  . 0.6993 0.6081 0.8267 0.0222  0.0729  0.0230  1 . 
528  O   O   . ALA ALA A A 80  80  . 0.6723 0.5658 0.8236 0.0313  0.0676  0.0074  1 . 
529  CB  CB  . ALA ALA A A 80  80  . 0.6058 0.5369 0.7186 0.0223  0.0531  0.0423  1 . 
530  N   N   . ILE ILE A A 81  81  . 0.7298 0.6502 0.8618 0.0145  0.0863  0.0394  1 . 
531  CA  CA  . ILE ILE A A 81  81  . 0.7043 0.6204 0.8794 0.0178  0.0942  0.0413  1 . 
532  C   C   . ILE ILE A A 81  81  . 0.7216 0.6324 0.8902 0.0164  0.1084  0.0220  1 . 
533  O   O   . ILE ILE A A 81  81  . 0.7032 0.6042 0.9105 0.0233  0.1099  0.0133  1 . 
534  CB  CB  . ILE ILE A A 81  81  . 0.7646 0.6985 0.9566 0.0093  0.1016  0.0713  1 . 
535  CG1 CG1 . ILE ILE A A 81  81  . 0.8616 0.8176 1.0087 -0.0060 0.1188  0.0806  1 . 
536  CG2 CG2 . ILE ILE A A 81  81  . 0.7569 0.6917 0.9693 0.0134  0.0837  0.0896  1 . 
537  CD1 CD1 . ILE ILE A A 81  81  . 0.9436 0.9215 1.1012 -0.0174 0.1253  0.1148  1 . 
538  N   N   . ARG ARG A A 82  82  . 0.7208 0.6383 0.8451 0.0081  0.1177  0.0135  1 . 
539  CA  CA  . ARG ARG A A 82  82  . 0.7323 0.6437 0.8552 0.0089  0.1291  -0.0093 1 . 
540  C   C   . ARG ARG A A 82  82  . 0.7286 0.6135 0.8546 0.0180  0.1146  -0.0316 1 . 
541  O   O   . ARG ARG A A 82  82  . 0.7770 0.6503 0.9267 0.0239  0.1175  -0.0486 1 . 
542  CB  CB  . ARG ARG A A 82  82  . 0.7629 0.6903 0.8400 -0.0023 0.1426  -0.0149 1 . 
543  CG  CG  . ARG ARG A A 82  82  . 0.8148 0.7735 0.8852 -0.0132 0.1610  0.0040  1 . 
544  CD  CD  . ARG ARG A A 82  82  . 0.8937 0.8692 0.9166 -0.0229 0.1734  -0.0090 1 . 
545  NE  NE  . ARG ARG A A 82  82  . 0.9975 1.0090 1.0090 -0.0348 0.1928  0.0079  1 . 
546  CZ  CZ  . ARG ARG A A 82  82  . 1.1079 1.1383 1.1407 -0.0361 0.2134  0.0021  1 . 
547  NH1 NH1 . ARG ARG A A 82  82  . 1.1186 1.1322 1.1884 -0.0248 0.2157  -0.0213 1 . 
548  NH2 NH2 . ARG ARG A A 82  82  . 1.1801 1.2488 1.1977 -0.0495 0.2313  0.0206  1 . 
549  N   N   . TYR TYR A A 83  83  . 0.7180 0.5956 0.8210 0.0181  0.0989  -0.0312 1 . 
550  CA  CA  . TYR TYR A A 83  83  . 0.7578 0.6137 0.8555 0.0226  0.0853  -0.0489 1 . 
551  C   C   . TYR TYR A A 83  83  . 0.7606 0.6116 0.8652 0.0288  0.0669  -0.0453 1 . 
552  O   O   . TYR TYR A A 83  83  . 0.7707 0.6060 0.8902 0.0356  0.0556  -0.0566 1 . 
553  CB  CB  . TYR TYR A A 83  83  . 0.8022 0.6558 0.8559 0.0131  0.0851  -0.0573 1 . 
554  CG  CG  . TYR TYR A A 83  83  . 0.8769 0.7400 0.9186 0.0071  0.1032  -0.0657 1 . 
555  CD1 CD1 . TYR TYR A A 83  83  . 0.9305 0.7849 0.9967 0.0125  0.1114  -0.0844 1 . 
556  CD2 CD2 . TYR TYR A A 83  83  . 0.9396 0.8234 0.9458 -0.0037 0.1117  -0.0568 1 . 
557  CE1 CE1 . TYR TYR A A 83  83  . 0.9746 0.8435 1.0308 0.0079  0.1297  -0.0964 1 . 
558  CE2 CE2 . TYR TYR A A 83  83  . 1.0373 0.9352 1.0292 -0.0095 0.1290  -0.0672 1 . 
559  CZ  CZ  . TYR TYR A A 83  83  . 1.0402 0.9316 1.0571 -0.0033 0.1389  -0.0883 1 . 
560  OH  OH  . TYR TYR A A 83  83  . 1.1327 1.0434 1.1361 -0.0081 0.1574  -0.1027 1 . 
561  N   N   . GLY GLY A A 84  84  . 0.6554 0.7799 0.8365 -0.1451 -0.0080 -0.0052 1 . 
562  CA  CA  . GLY GLY A A 84  84  . 0.5528 0.6448 0.7139 -0.1241 -0.0169 -0.0042 1 . 
563  C   C   . GLY GLY A A 84  84  . 0.6347 0.7084 0.7873 -0.1274 -0.0312 -0.0072 1 . 
564  O   O   . GLY GLY A A 84  84  . 0.7000 0.7698 0.8496 -0.1111 -0.0362 -0.0115 1 . 
565  N   N   . ARG ARG A A 85  85  . 0.5830 0.6494 0.7328 -0.1498 -0.0382 -0.0048 1 . 
566  CA  CA  . ARG ARG A A 85  85  . 0.5950 0.6442 0.7405 -0.1541 -0.0526 -0.0096 1 . 
567  C   C   . ARG ARG A A 85  85  . 0.6615 0.7390 0.8290 -0.1507 -0.0503 -0.0180 1 . 
568  O   O   . ARG ARG A A 85  85  . 0.6779 0.7463 0.8398 -0.1398 -0.0603 -0.0240 1 . 
569  CB  CB  . ARG ARG A A 85  85  . 0.6313 0.6694 0.7743 -0.1815 -0.0603 -0.0028 1 . 
570  CG  CG  . ARG ARG A A 85  85  . 0.7465 0.7643 0.8887 -0.1869 -0.0769 -0.0088 1 . 
571  CD  CD  . ARG ARG A A 85  85  . 0.8614 0.8675 1.0044 -0.2165 -0.0853 0.0015  1 . 
572  NE  NE  . ARG ARG A A 85  85  . 0.9589 0.9542 1.1096 -0.2239 -0.0989 -0.0065 1 . 
573  CZ  CZ  . ARG ARG A A 85  85  . 1.0683 1.0936 1.2375 -0.2352 -0.0943 -0.0136 1 . 
574  NH1 NH1 . ARG ARG A A 85  85  . 1.1159 1.1841 1.3005 -0.2400 -0.0770 -0.0148 1 . 
575  NH2 NH2 . ARG ARG A A 85  85  . 1.1035 1.1175 1.2796 -0.2410 -0.1078 -0.0217 1 . 
576  N   N   . ASN ASN A A 86  86  . 0.6640 0.7784 0.8589 -0.1599 -0.0385 -0.0198 1 . 
577  CA  CA  . ASN ASN A A 86  86  . 0.6964 0.8368 0.9179 -0.1564 -0.0388 -0.0274 1 . 
578  C   C   . ASN ASN A A 86  86  . 0.6620 0.8062 0.8867 -0.1313 -0.0381 -0.0254 1 . 
579  O   O   . ASN ASN A A 86  86  . 0.6398 0.7925 0.8734 -0.1242 -0.0452 -0.0275 1 . 
580  CB  CB  . ASN ASN A A 86  86  . 0.7648 0.9464 1.0218 -0.1712 -0.0278 -0.0337 1 . 
581  CG  CG  . ASN ASN A A 86  86  . 0.8260 1.0143 1.0806 -0.1994 -0.0275 -0.0345 1 . 
582  OD1 OD1 . ASN ASN A A 86  86  . 0.8404 1.0115 1.0844 -0.2103 -0.0384 -0.0342 1 . 
583  ND2 ND2 . ASN ASN A A 86  86  . 0.8835 1.0999 1.1487 -0.2122 -0.0154 -0.0353 1 . 
584  N   N   . LEU LEU A A 87  87  . 0.5828 0.7239 0.8014 -0.1189 -0.0299 -0.0199 1 . 
585  CA  CA  . LEU LEU A A 87  87  . 0.5291 0.6733 0.7474 -0.0966 -0.0295 -0.0149 1 . 
586  C   C   . LEU LEU A A 87  87  . 0.6115 0.7336 0.7978 -0.0855 -0.0415 -0.0157 1 . 
587  O   O   . LEU LEU A A 87  87  . 0.5838 0.7189 0.7731 -0.0754 -0.0472 -0.0141 1 . 
588  CB  CB  . LEU LEU A A 87  87  . 0.5043 0.6483 0.7217 -0.0873 -0.0183 -0.0104 1 . 
589  CG  CG  . LEU LEU A A 87  87  . 0.6444 0.7897 0.8564 -0.0656 -0.0175 -0.0033 1 . 
590  CD1 CD1 . LEU LEU A A 87  87  . 0.6791 0.8526 0.9250 -0.0609 -0.0188 0.0022  1 . 
591  CD2 CD2 . LEU LEU A A 87  87  . 0.6181 0.7612 0.8289 -0.0571 -0.0065 -0.0003 1 . 
592  N   N   . PHE PHE A A 88  88  . 0.6299 0.7214 0.7881 -0.0873 -0.0471 -0.0190 1 . 
593  CA  CA  . PHE PHE A A 88  88  . 0.6629 0.7367 0.7958 -0.0756 -0.0597 -0.0258 1 . 
594  C   C   . PHE PHE A A 88  88  . 0.6219 0.7031 0.7595 -0.0808 -0.0710 -0.0328 1 . 
595  O   O   . PHE PHE A A 88  88  . 0.5779 0.6658 0.7036 -0.0675 -0.0791 -0.0384 1 . 
596  CB  CB  . PHE PHE A A 88  88  . 0.6908 0.7283 0.8028 -0.0787 -0.0674 -0.0302 1 . 
597  CG  CG  . PHE PHE A A 88  88  . 0.6638 0.6919 0.7647 -0.0668 -0.0603 -0.0264 1 . 
598  CD1 CD1 . PHE PHE A A 88  88  . 0.6022 0.6540 0.7122 -0.0554 -0.0466 -0.0198 1 . 
599  CD2 CD2 . PHE PHE A A 88  88  . 0.6903 0.6847 0.7751 -0.0667 -0.0692 -0.0295 1 . 
600  CE1 CE1 . PHE PHE A A 88  88  . 0.6809 0.7251 0.7818 -0.0441 -0.0400 -0.0177 1 . 
601  CE2 CE2 . PHE PHE A A 88  88  . 0.6264 0.6123 0.7018 -0.0548 -0.0638 -0.0274 1 . 
602  CZ  CZ  . PHE PHE A A 88  88  . 0.6419 0.6534 0.7240 -0.0435 -0.0484 -0.0222 1 . 
603  N   N   . ILE ILE A A 89  89  . 0.6272 0.7122 0.7822 -0.1002 -0.0717 -0.0337 1 . 
604  CA  CA  . ILE ILE A A 89  89  . 0.6696 0.7622 0.8316 -0.1060 -0.0826 -0.0415 1 . 
605  C   C   . ILE ILE A A 89  89  . 0.6656 0.7907 0.8426 -0.0946 -0.0817 -0.0376 1 . 
606  O   O   . ILE ILE A A 89  89  . 0.6311 0.7640 0.8003 -0.0870 -0.0925 -0.0429 1 . 
607  CB  CB  . ILE ILE A A 89  89  . 0.6775 0.7713 0.8574 -0.1308 -0.0822 -0.0432 1 . 
608  CG1 CG1 . ILE ILE A A 89  89  . 0.7701 0.8295 0.9339 -0.1438 -0.0903 -0.0445 1 . 
609  CG2 CG2 . ILE ILE A A 89  89  . 0.6256 0.7381 0.8225 -0.1356 -0.0902 -0.0506 1 . 
610  CD1 CD1 . ILE ILE A A 89  89  . 0.8681 0.9052 1.0179 -0.1370 -0.1083 -0.0564 1 . 
611  N   N   . LYS LYS A A 90  90  . 0.6030 0.7492 0.8044 -0.0934 -0.0703 -0.0281 1 . 
612  CA  CA  . LYS LYS A A 90  90  . 0.6154 0.7902 0.8364 -0.0831 -0.0720 -0.0200 1 . 
613  C   C   . LYS LYS A A 90  90  . 0.5865 0.7649 0.7827 -0.0640 -0.0748 -0.0133 1 . 
614  O   O   . LYS LYS A A 90  90  . 0.6159 0.8139 0.8103 -0.0570 -0.0838 -0.0095 1 . 
615  CB  CB  . LYS LYS A A 90  90  . 0.5891 0.7838 0.8489 -0.0853 -0.0612 -0.0130 1 . 
616  CG  CG  . LYS LYS A A 90  90  . 0.7259 0.9330 1.0179 -0.1037 -0.0599 -0.0230 1 . 
617  CD  CD  . LYS LYS A A 90  90  . 0.7584 0.9870 1.0907 -0.1059 -0.0487 -0.0230 1 . 
618  CE  CE  . LYS LYS A A 90  90  . 0.8047 1.0520 1.1674 -0.0909 -0.0513 -0.0110 1 . 
619  NZ  NZ  . LYS LYS A A 90  90  . 0.8384 1.1109 1.2558 -0.0941 -0.0451 -0.0168 1 . 
620  N   N   . ILE ILE A A 91  91  . 0.4870 0.6505 0.6633 -0.0560 -0.0677 -0.0121 1 . 
621  CA  CA  . ILE ILE A A 91  91  . 0.5585 0.7300 0.7107 -0.0386 -0.0692 -0.0086 1 . 
622  C   C   . ILE ILE A A 91  91  . 0.5508 0.7215 0.6774 -0.0346 -0.0830 -0.0227 1 . 
623  O   O   . ILE ILE A A 91  91  . 0.6255 0.8233 0.7418 -0.0241 -0.0882 -0.0193 1 . 
624  CB  CB  . ILE ILE A A 91  91  . 0.5478 0.7011 0.6847 -0.0316 -0.0599 -0.0094 1 . 
625  CG1 CG1 . ILE ILE A A 91  91  . 0.5313 0.6914 0.6957 -0.0337 -0.0464 0.0027  1 . 
626  CG2 CG2 . ILE ILE A A 91  91  . 0.5485 0.7145 0.6608 -0.0146 -0.0616 -0.0097 1 . 
627  CD1 CD1 . ILE ILE A A 91  91  . 0.4853 0.6311 0.6346 -0.0249 -0.0374 0.0025  1 . 
628  N   N   . LYS LYS A A 92  92  . 0.5634 0.7059 0.6813 -0.0434 -0.0901 -0.0387 1 . 
629  CA  CA  . LYS LYS A A 92  92  . 0.6201 0.7606 0.7202 -0.0394 -0.1050 -0.0567 1 . 
630  C   C   . LYS LYS A A 92  92  . 0.6493 0.8196 0.7587 -0.0409 -0.1130 -0.0553 1 . 
631  O   O   . LYS LYS A A 92  92  . 0.6662 0.8592 0.7596 -0.0301 -0.1219 -0.0633 1 . 
632  CB  CB  . LYS LYS A A 92  92  . 0.7022 0.8053 0.8018 -0.0521 -0.1130 -0.0706 1 . 
633  CG  CG  . LYS LYS A A 92  92  . 0.8900 0.9617 0.9770 -0.0488 -0.1117 -0.0745 1 . 
634  CD  CD  . LYS LYS A A 92  92  . 0.9919 1.0263 1.0819 -0.0628 -0.1239 -0.0846 1 . 
635  CE  CE  . LYS LYS A A 92  92  . 1.0760 1.0781 1.1583 -0.0619 -0.1231 -0.0824 1 . 
636  NZ  NZ  . LYS LYS A A 92  92  . 1.1423 1.1056 1.2299 -0.0761 -0.1380 -0.0878 1 . 
637  N   N   . GLU GLU A A 93  93  . 0.6478 0.8221 0.7845 -0.0543 -0.1108 -0.0471 1 . 
638  CA  CA  . GLU GLU A A 93  93  . 0.6800 0.8814 0.8304 -0.0563 -0.1198 -0.0452 1 . 
639  C   C   . GLU GLU A A 93  93  . 0.5891 0.8272 0.7374 -0.0430 -0.1200 -0.0281 1 . 
640  O   O   . GLU GLU A A 93  93  . 0.6307 0.8943 0.7666 -0.0366 -0.1309 -0.0311 1 . 
641  CB  CB  . GLU GLU A A 93  93  . 0.7689 0.9709 0.9548 -0.0720 -0.1163 -0.0402 1 . 
642  CG  CG  . GLU GLU A A 93  93  . 0.9270 1.1052 1.1180 -0.0894 -0.1190 -0.0550 1 . 
643  CD  CD  . GLU GLU A A 93  93  . 0.9932 1.1868 1.2201 -0.1035 -0.1186 -0.0543 1 . 
644  OE1 OE1 . GLU GLU A A 93  93  . 1.0086 1.2236 1.2465 -0.1011 -0.1287 -0.0555 1 . 
645  OE2 OE2 . GLU GLU A A 93  93  . 1.0237 1.2124 1.2688 -0.1167 -0.1084 -0.0536 1 . 
646  N   N   . ARG ARG A A 94  94  . 0.5164 0.7604 0.6793 -0.0399 -0.1087 -0.0090 1 . 
647  CA  CA  . ARG ARG A A 94  94  . 0.5641 0.8424 0.7290 -0.0296 -0.1091 0.0126  1 . 
648  C   C   . ARG ARG A A 94  94  . 0.6530 0.9485 0.7785 -0.0168 -0.1124 0.0067  1 . 
649  O   O   . ARG ARG A A 94  94  . 0.7276 1.0607 0.8447 -0.0115 -0.1205 0.0164  1 . 
650  CB  CB  . ARG ARG A A 94  94  . 0.5273 0.8033 0.7159 -0.0283 -0.0961 0.0307  1 . 
651  CG  CG  . ARG ARG A A 94  94  . 0.5293 0.8373 0.7206 -0.0186 -0.0955 0.0566  1 . 
652  CD  CD  . ARG ARG A A 94  94  . 0.6034 0.9416 0.8218 -0.0213 -0.1082 0.0764  1 . 
653  NE  NE  . ARG ARG A A 94  94  . 0.6948 1.0667 0.9124 -0.0142 -0.1100 0.1054  1 . 
654  CZ  CZ  . ARG ARG A A 94  94  . 0.7022 1.0811 0.9576 -0.0142 -0.1070 0.1306  1 . 
655  NH1 NH1 . ARG ARG A A 94  94  . 0.6586 1.0156 0.9570 -0.0193 -0.1019 0.1264  1 . 
656  NH2 NH2 . ARG ARG A A 94  94  . 0.7055 1.1166 0.9582 -0.0098 -0.1097 0.1595  1 . 
657  N   N   . VAL VAL A A 95  95  . 0.6290 0.9007 0.7316 -0.0121 -0.1072 -0.0104 1 . 
658  CA  CA  . VAL VAL A A 95  95  . 0.6129 0.9028 0.6819 0.0009  -0.1104 -0.0230 1 . 
659  C   C   . VAL VAL A A 95  95  . 0.5901 0.8980 0.6451 0.0022  -0.1258 -0.0428 1 . 
660  O   O   . VAL VAL A A 95  95  . 0.6075 0.9572 0.6422 0.0117  -0.1309 -0.0454 1 . 
661  CB  CB  . VAL VAL A A 95  95  . 0.6333 0.8884 0.6885 0.0054  -0.1045 -0.0404 1 . 
662  CG1 CG1 . VAL VAL A A 95  95  . 0.6732 0.9385 0.7007 0.0169  -0.1141 -0.0685 1 . 
663  CG2 CG2 . VAL VAL A A 95  95  . 0.5756 0.8326 0.6342 0.0106  -0.0899 -0.0225 1 . 
664  N   N   . SER SER A A 96  96  . 0.6184 0.8997 0.6851 -0.0079 -0.1335 -0.0574 1 . 
665  CA  CA  . SER SER A A 96  96  . 0.6754 0.9713 0.7325 -0.0066 -0.1490 -0.0797 1 . 
666  C   C   . SER SER A A 96  96  . 0.7447 1.0859 0.8064 -0.0068 -0.1563 -0.0647 1 . 
667  O   O   . SER SER A A 96  96  . 0.8009 1.1671 0.8511 -0.0032 -0.1692 -0.0821 1 . 
668  CB  CB  . SER SER A A 96  96  . 0.6995 0.9542 0.7717 -0.0195 -0.1554 -0.0968 1 . 
669  OG  OG  . SER SER A A 96  96  . 0.7848 1.0392 0.8833 -0.0326 -0.1544 -0.0816 1 . 
670  N   N   . LEU LEU A A 97  97  . 0.7366 1.0892 0.8184 -0.0109 -0.1501 -0.0335 1 . 
671  CA  CA  . LEU LEU A A 97  97  . 0.7586 1.1548 0.8480 -0.0108 -0.1589 -0.0128 1 . 
672  C   C   . LEU LEU A A 97  97  . 0.7669 1.2071 0.8386 -0.0015 -0.1557 0.0093  1 . 
673  O   O   . LEU LEU A A 97  97  . 0.8224 1.3097 0.8862 0.0005  -0.1659 0.0217  1 . 
674  CB  CB  . LEU LEU A A 97  97  . 0.6952 1.0793 0.8265 -0.0214 -0.1580 0.0084  1 . 
675  CG  CG  . LEU LEU A A 97  97  . 0.7404 1.0905 0.8941 -0.0337 -0.1603 -0.0100 1 . 
676  CD1 CD1 . LEU LEU A A 97  97  . 0.6792 1.0250 0.8778 -0.0425 -0.1578 0.0079  1 . 
677  CD2 CD2 . LEU LEU A A 97  97  . 0.7882 1.1523 0.9336 -0.0352 -0.1760 -0.0293 1 . 
678  N   N   . SER SER A A 98  98  . 0.7775 1.2062 0.8427 0.0032  -0.1421 0.0151  1 . 
679  CA  CA  . SER SER A A 98  98  . 0.8484 1.3167 0.9029 0.0094  -0.1366 0.0405  1 . 
680  C   C   . SER SER A A 98  98  . 0.9236 1.4238 0.9380 0.0206  -0.1356 0.0202  1 . 
681  O   O   . SER SER A A 98  98  . 0.9914 1.5452 0.9906 0.0240  -0.1359 0.0389  1 . 
682  CB  CB  . SER SER A A 98  98  . 0.8506 1.2917 0.9272 0.0080  -0.1219 0.0595  1 . 
683  OG  OG  . SER SER A A 98  98  . 0.8402 1.2601 0.9595 -0.0013 -0.1228 0.0763  1 . 
684  N   N   . PHE PHE A A 99  99  . 0.8615 1.3337 0.8612 0.0258  -0.1356 -0.0177 1 . 
685  CA  CA  . PHE PHE A A 99  99  . 0.8348 1.3338 0.8039 0.0380  -0.1345 -0.0429 1 . 
686  C   C   . PHE PHE A A 99  99  . 0.8136 1.3244 0.7689 0.0427  -0.1492 -0.0826 1 . 
687  O   O   . PHE PHE A A 99  99  . 0.8377 1.3139 0.8077 0.0364  -0.1579 -0.0964 1 . 
688  CB  CB  . PHE PHE A A 99  99  . 0.8453 1.3009 0.8145 0.0429  -0.1233 -0.0556 1 . 
689  CG  CG  . PHE PHE A A 99  99  . 0.9239 1.3677 0.9085 0.0395  -0.1086 -0.0218 1 . 
690  CD1 CD1 . PHE PHE A A 99  99  . 0.9733 1.4542 0.9452 0.0461  -0.0993 -0.0078 1 . 
691  CD2 CD2 . PHE PHE A A 99  99  . 0.9532 1.3531 0.9676 0.0295  -0.1043 -0.0061 1 . 
692  CE1 CE1 . PHE PHE A A 99  99  . 0.9793 1.4491 0.9698 0.0430  -0.0868 0.0221  1 . 
693  CE2 CE2 . PHE PHE A A 99  99  . 0.9741 1.3660 1.0075 0.0274  -0.0920 0.0209  1 . 
694  CZ  CZ  . PHE PHE A A 99  99  . 0.9694 1.3940 0.9918 0.0343  -0.0837 0.0354  1 . 
695  N   N   . SER SER A A 100 100 . 0.7666 1.3298 0.6961 0.0538  -0.1520 -0.1032 1 . 
696  CA  CA  . SER SER A A 100 100 . 0.8334 1.4119 0.7533 0.0611  -0.1665 -0.1485 1 . 
697  C   C   . SER SER A A 100 100 . 0.7989 1.3115 0.7321 0.0638  -0.1698 -0.1819 1 . 
698  O   O   . SER SER A A 100 100 . 0.7532 1.2193 0.6947 0.0626  -0.1596 -0.1725 1 . 
699  CB  CB  . SER SER A A 100 100 . 0.8471 1.5013 0.7391 0.0731  -0.1673 -0.1677 1 . 
700  OG  OG  . SER SER A A 100 100 . 0.8175 1.4602 0.7041 0.0821  -0.1572 -0.1807 1 . 
701  N   N   . GLN GLN A A 101 101 . 0.8115 1.3225 0.7487 0.0674  -0.1860 -0.2210 1 . 
702  CA  CA  . GLN GLN A A 101 101 . 0.7743 1.2236 0.7291 0.0687  -0.1938 -0.2518 1 . 
703  C   C   . GLN GLN A A 101 101 . 0.7745 1.2212 0.7227 0.0820  -0.1902 -0.2734 1 . 
704  O   O   . GLN GLN A A 101 101 . 0.8223 1.2083 0.7849 0.0806  -0.1899 -0.2778 1 . 
705  CB  CB  . GLN GLN A A 101 101 . 0.8758 1.3305 0.8408 0.0705  -0.2141 -0.2906 1 . 
706  CG  CG  . GLN GLN A A 101 101 . 1.0060 1.4028 0.9933 0.0728  -0.2265 -0.3251 1 . 
707  CD  CD  . GLN GLN A A 101 101 . 1.1591 1.5751 1.1586 0.0795  -0.2482 -0.3719 1 . 
708  OE1 OE1 . GLN GLN A A 101 101 . 1.1612 1.5960 1.1638 0.0730  -0.2554 -0.3716 1 . 
709  NE2 NE2 . GLN GLN A A 101 101 . 1.2586 1.6715 1.2687 0.0932  -0.2600 -0.4148 1 . 
710  N   N   . ASP ASP A A 102 102 . 0.7737 1.2889 0.7009 0.0945  -0.1879 -0.2870 1 . 
711  CA  CA  . ASP ASP A A 102 102 . 0.8775 1.3975 0.7999 0.1080  -0.1840 -0.3096 1 . 
712  C   C   . ASP ASP A A 102 102 . 0.8474 1.3372 0.7676 0.1039  -0.1651 -0.2723 1 . 
713  O   O   . ASP ASP A A 102 102 . 0.9123 1.3666 0.8396 0.1108  -0.1637 -0.2866 1 . 
714  CB  CB  . ASP ASP A A 102 102 . 1.0564 1.6683 0.9565 0.1204  -0.1848 -0.3331 1 . 
715  CG  CG  . ASP ASP A A 102 102 . 1.2584 1.9083 1.1614 0.1246  -0.2035 -0.3714 1 . 
716  OD1 OD1 . ASP ASP A A 102 102 . 1.3170 1.9128 1.2448 0.1229  -0.2185 -0.3942 1 . 
717  OD2 OD2 . ASP ASP A A 102 102 . 1.3451 2.0804 1.2268 0.1288  -0.2038 -0.3779 1 . 
718  N   N   . GLU GLU A A 103 103 . 0.7896 1.2924 0.7039 0.0932  -0.1522 -0.2256 1 . 
719  CA  CA  . GLU GLU A A 103 103 . 0.8174 1.2879 0.7364 0.0887  -0.1355 -0.1916 1 . 
720  C   C   . GLU GLU A A 103 103 . 0.7561 1.1453 0.6971 0.0800  -0.1369 -0.1877 1 . 
721  O   O   . GLU GLU A A 103 103 . 0.6862 1.0382 0.6321 0.0829  -0.1305 -0.1880 1 . 
722  CB  CB  . GLU GLU A A 103 103 . 0.8853 1.3893 0.8011 0.0793  -0.1247 -0.1443 1 . 
723  CG  CG  . GLU GLU A A 103 103 . 1.0717 1.6395 0.9682 0.0857  -0.1141 -0.1321 1 . 
724  CD  CD  . GLU GLU A A 103 103 . 1.2533 1.8744 1.1450 0.0767  -0.1121 -0.0916 1 . 
725  OE1 OE1 . GLU GLU A A 103 103 . 1.3197 1.9519 1.2139 0.0708  -0.1235 -0.0889 1 . 
726  OE2 OE2 . GLU GLU A A 103 103 . 1.3164 1.9683 1.2042 0.0752  -0.1003 -0.0613 1 . 
727  N   N   . GLN GLN A A 104 104 . 0.7323 1.0970 0.6866 0.0687  -0.1457 -0.1843 1 . 
728  CA  CA  . GLN GLN A A 104 104 . 0.7549 1.0506 0.7295 0.0571  -0.1465 -0.1779 1 . 
729  C   C   . GLN GLN A A 104 104 . 0.7671 1.0205 0.7473 0.0637  -0.1550 -0.2075 1 . 
730  O   O   . GLN GLN A A 104 104 . 0.7320 0.9364 0.7221 0.0575  -0.1499 -0.1956 1 . 
731  CB  CB  . GLN GLN A A 104 104 . 0.7229 1.0066 0.7110 0.0445  -0.1570 -0.1779 1 . 
732  CG  CG  . GLN GLN A A 104 104 . 0.7466 1.0645 0.7363 0.0368  -0.1516 -0.1475 1 . 
733  CD  CD  . GLN GLN A A 104 104 . 0.7442 1.0558 0.7471 0.0265  -0.1640 -0.1541 1 . 
734  OE1 OE1 . GLN GLN A A 104 104 . 0.7949 1.0594 0.8141 0.0164  -0.1691 -0.1624 1 . 
735  NE2 NE2 . GLN GLN A A 104 104 . 0.7009 1.0626 0.6972 0.0280  -0.1695 -0.1492 1 . 
736  N   N   . ALA ALA A A 105 105 . 0.7631 1.0380 0.7396 0.0767  -0.1691 -0.2467 1 . 
737  CA  CA  . ALA ALA A A 105 105 . 0.8148 1.0478 0.8047 0.0836  -0.1822 -0.2775 1 . 
738  C   C   . ALA ALA A A 105 105 . 0.8613 1.0822 0.8462 0.0924  -0.1719 -0.2733 1 . 
739  O   O   . ALA ALA A A 105 105 . 0.9259 1.1010 0.9254 0.0957  -0.1824 -0.2899 1 . 
740  CB  CB  . ALA ALA A A 105 105 . 0.8326 1.0984 0.8260 0.0975  -0.2011 -0.3257 1 . 
741  N   N   . LYS LYS A A 106 106 . 0.8328 1.0925 0.8002 0.0958  -0.1532 -0.2506 1 . 
742  CA  CA  . LYS LYS A A 106 106 . 0.7526 1.0066 0.7153 0.1045  -0.1422 -0.2468 1 . 
743  C   C   . LYS LYS A A 106 106 . 0.7927 1.0017 0.7623 0.0926  -0.1288 -0.2101 1 . 
744  O   O   . LYS LYS A A 106 106 . 0.7964 0.9976 0.7636 0.0987  -0.1189 -0.2041 1 . 
745  CB  CB  . LYS LYS A A 106 106 . 0.7922 1.1182 0.7344 0.1142  -0.1295 -0.2434 1 . 
746  CG  CG  . LYS LYS A A 106 106 . 0.8373 1.2209 0.7707 0.1263  -0.1417 -0.2829 1 . 
747  CD  CD  . LYS LYS A A 106 106 . 0.9061 1.3708 0.8167 0.1309  -0.1289 -0.2728 1 . 
748  CE  CE  . LYS LYS A A 106 106 . 1.0142 1.5432 0.9162 0.1433  -0.1414 -0.3181 1 . 
749  NZ  NZ  . LYS LYS A A 106 106 . 1.0380 1.6545 0.9160 0.1479  -0.1291 -0.3126 1 . 
750  N   N   . ILE ILE A A 107 107 . 0.7068 0.8895 0.6865 0.0760  -0.1284 -0.1881 1 . 
751  CA  CA  . ILE ILE A A 107 107 . 0.6799 0.8312 0.6680 0.0640  -0.1150 -0.1559 1 . 
752  C   C   . ILE ILE A A 107 107 . 0.7174 0.8082 0.7190 0.0551  -0.1253 -0.1612 1 . 
753  O   O   . ILE ILE A A 107 107 . 0.7809 0.8517 0.7915 0.0481  -0.1410 -0.1747 1 . 
754  CB  CB  . ILE ILE A A 107 107 . 0.7052 0.8751 0.6993 0.0510  -0.1067 -0.1275 1 . 
755  CG1 CG1 . ILE ILE A A 107 107 . 0.6927 0.9235 0.6745 0.0592  -0.0994 -0.1184 1 . 
756  CG2 CG2 . ILE ILE A A 107 107 . 0.7056 0.8496 0.7133 0.0399  -0.0932 -0.1000 1 . 
757  CD1 CD1 . ILE ILE A A 107 107 . 0.7388 0.9915 0.7303 0.0484  -0.0951 -0.0906 1 . 
758  N   N   . ILE ILE A A 108 108 . 0.6800 0.7438 0.6837 0.0549  -0.1175 -0.1500 1 . 
759  CA  CA  . ILE ILE A A 108 108 . 0.7076 0.7177 0.7226 0.0443  -0.1260 -0.1472 1 . 
760  C   C   . ILE ILE A A 108 108 . 0.7425 0.7449 0.7631 0.0288  -0.1097 -0.1155 1 . 
761  O   O   . ILE ILE A A 108 108 . 0.8044 0.8267 0.8220 0.0340  -0.0930 -0.1015 1 . 
762  CB  CB  . ILE ILE A A 108 108 . 0.7787 0.7657 0.7931 0.0577  -0.1333 -0.1634 1 . 
763  CG1 CG1 . ILE ILE A A 108 108 . 0.8217 0.8292 0.8339 0.0764  -0.1474 -0.2004 1 . 
764  CG2 CG2 . ILE ILE A A 108 108 . 0.8468 0.7781 0.8743 0.0447  -0.1464 -0.1573 1 . 
765  CD1 CD1 . ILE ILE A A 108 108 . 0.9148 0.9008 0.9321 0.0909  -0.1572 -0.2208 1 . 
766  N   N   . TYR TYR A A 109 109 . 0.7533 0.7310 0.7849 0.0096  -0.1149 -0.1059 1 . 
767  CA  CA  . TYR TYR A A 109 109 . 0.7383 0.7142 0.7785 -0.0067 -0.1006 -0.0807 1 . 
768  C   C   . TYR TYR A A 109 109 . 0.7439 0.6823 0.7855 -0.0141 -0.1044 -0.0744 1 . 
769  O   O   . TYR TYR A A 109 109 . 0.7458 0.6544 0.7936 -0.0289 -0.1177 -0.0732 1 . 
770  CB  CB  . TYR TYR A A 109 109 . 0.6966 0.6782 0.7483 -0.0245 -0.1029 -0.0747 1 . 
771  CG  CG  . TYR TYR A A 109 109 . 0.6953 0.7147 0.7462 -0.0171 -0.1010 -0.0787 1 . 
772  CD1 CD1 . TYR TYR A A 109 109 . 0.7496 0.7758 0.7937 -0.0086 -0.1157 -0.0995 1 . 
773  CD2 CD2 . TYR TYR A A 109 109 . 0.6297 0.6805 0.6894 -0.0181 -0.0862 -0.0618 1 . 
774  CE1 CE1 . TYR TYR A A 109 109 . 0.6161 0.6820 0.6571 -0.0025 -0.1147 -0.1012 1 . 
775  CE2 CE2 . TYR TYR A A 109 109 . 0.6484 0.7341 0.7085 -0.0124 -0.0867 -0.0610 1 . 
776  CZ  CZ  . TYR TYR A A 109 109 . 0.7224 0.8170 0.7706 -0.0049 -0.1005 -0.0796 1 . 
777  OH  OH  . TYR TYR A A 109 109 . 0.8200 0.9545 0.8666 0.0000  -0.1017 -0.0767 1 . 
778  N   N   . ALA ALA A A 110 110 . 0.6180 0.5590 0.6546 -0.0042 -0.0936 -0.0690 1 . 
779  CA  CA  . ALA ALA A A 110 110 . 0.6705 0.5781 0.7060 -0.0073 -0.0993 -0.0645 1 . 
780  C   C   . ALA ALA A A 110 110 . 0.6556 0.5659 0.6981 -0.0271 -0.0872 -0.0421 1 . 
781  O   O   . ALA ALA A A 110 110 . 0.6193 0.5563 0.6657 -0.0246 -0.0688 -0.0335 1 . 
782  CB  CB  . ALA ALA A A 110 110 . 0.6224 0.5334 0.6499 0.0138  -0.0947 -0.0728 1 . 
783  N   N   . THR THR A A 111 111 . 0.6386 0.5249 0.6855 -0.0474 -0.0983 -0.0336 1 . 
784  CA  CA  . THR THR A A 111 111 . 0.6471 0.5396 0.6990 -0.0685 -0.0890 -0.0139 1 . 
785  C   C   . THR THR A A 111 111 . 0.6795 0.5573 0.7246 -0.0651 -0.0885 -0.0059 1 . 
786  O   O   . THR THR A A 111 111 . 0.7046 0.5573 0.7434 -0.0494 -0.1003 -0.0149 1 . 
787  CB  CB  . THR THR A A 111 111 . 0.7181 0.5931 0.7759 -0.0936 -0.1024 -0.0054 1 . 
788  OG1 OG1 . THR THR A A 111 111 . 0.7741 0.6066 0.8292 -0.0942 -0.1241 -0.0044 1 . 
789  CG2 CG2 . THR THR A A 111 111 . 0.7214 0.6041 0.7861 -0.0949 -0.1079 -0.0172 1 . 
790  N   N   . TRP TRP A A 112 112 . 0.6347 0.5316 0.6831 -0.0801 -0.0756 0.0093  1 . 
791  CA  CA  . TRP TRP A A 112 112 . 0.6829 0.5687 0.7245 -0.0814 -0.0765 0.0198  1 . 
792  C   C   . TRP TRP A A 112 112 . 0.7448 0.5839 0.7809 -0.0853 -0.1022 0.0247  1 . 
793  O   O   . TRP TRP A A 112 112 . 0.7568 0.5748 0.7877 -0.0705 -0.1100 0.0215  1 . 
794  CB  CB  . TRP TRP A A 112 112 . 0.7049 0.6212 0.7516 -0.1040 -0.0634 0.0352  1 . 
795  CG  CG  . TRP TRP A A 112 112 . 0.7388 0.6478 0.7768 -0.1075 -0.0657 0.0476  1 . 
796  CD1 CD1 . TRP TRP A A 112 112 . 0.7619 0.6600 0.7939 -0.1309 -0.0773 0.0679  1 . 
797  CD2 CD2 . TRP TRP A A 112 112 . 0.7278 0.6402 0.7622 -0.0872 -0.0579 0.0421  1 . 
798  NE1 NE1 . TRP TRP A A 112 112 . 0.7244 0.6201 0.7484 -0.1259 -0.0775 0.0757  1 . 
799  CE2 CE2 . TRP TRP A A 112 112 . 0.7345 0.6381 0.7603 -0.0986 -0.0654 0.0584  1 . 
800  CE3 CE3 . TRP TRP A A 112 112 . 0.7420 0.6663 0.7805 -0.0618 -0.0456 0.0265  1 . 
801  CZ2 CZ2 . TRP TRP A A 112 112 . 0.7575 0.6630 0.7789 -0.0838 -0.0608 0.0567  1 . 
802  CZ3 CZ3 . TRP TRP A A 112 112 . 0.7182 0.6440 0.7535 -0.0481 -0.0405 0.0250  1 . 
803  CH2 CH2 . TRP TRP A A 112 112 . 0.7426 0.6587 0.7694 -0.0582 -0.0479 0.0386  1 . 
804  N   N   . SER SER A A 113 113 . 0.7724 0.5948 0.8136 -0.1056 -0.1168 0.0325  1 . 
805  CA  CA  . SER SER A A 113 113 . 0.8888 0.6638 0.9331 -0.1108 -0.1451 0.0381  1 . 
806  C   C   . SER SER A A 113 113 . 0.9219 0.6701 0.9688 -0.0822 -0.1596 0.0131  1 . 
807  O   O   . SER SER A A 113 113 . 1.0183 0.7342 1.0679 -0.0744 -0.1771 0.0134  1 . 
808  CB  CB  . SER SER A A 113 113 . 0.9257 0.6899 0.9803 -0.1354 -0.1581 0.0464  1 . 
809  OG  OG  . SER SER A A 113 113 . 0.9774 0.7797 1.0319 -0.1589 -0.1406 0.0600  1 . 
810  N   N   . ASP ASP A A 114 114 . 0.8306 0.5950 0.8787 -0.0669 -0.1539 -0.0094 1 . 
811  CA  CA  . ASP ASP A A 114 114 . 0.8827 0.6345 0.9329 -0.0399 -0.1654 -0.0371 1 . 
812  C   C   . ASP ASP A A 114 114 . 0.8640 0.6170 0.9068 -0.0196 -0.1594 -0.0424 1 . 
813  O   O   . ASP ASP A A 114 114 . 0.9304 0.6598 0.9792 -0.0024 -0.1768 -0.0603 1 . 
814  CB  CB  . ASP ASP A A 114 114 . 0.9299 0.7144 0.9774 -0.0280 -0.1544 -0.0563 1 . 
815  CG  CG  . ASP ASP A A 114 114 . 1.0266 0.8099 1.0831 -0.0447 -0.1624 -0.0561 1 . 
816  OD1 OD1 . ASP ASP A A 114 114 . 1.0923 0.8410 1.1610 -0.0590 -0.1837 -0.0510 1 . 
817  OD2 OD2 . ASP ASP A A 114 114 . 1.0590 0.8757 1.1127 -0.0439 -0.1486 -0.0603 1 . 
818  N   N   . ILE ILE A A 115 115 . 0.7367 0.5183 0.7704 -0.0208 -0.1359 -0.0297 1 . 
819  CA  CA  . ILE ILE A A 115 115 . 0.7885 0.5768 0.8164 -0.0008 -0.1274 -0.0363 1 . 
820  C   C   . ILE ILE A A 115 115 . 0.8469 0.6091 0.8745 -0.0078 -0.1376 -0.0202 1 . 
821  O   O   . ILE ILE A A 115 115 . 0.8892 0.6316 0.9184 0.0092  -0.1490 -0.0311 1 . 
822  CB  CB  . ILE ILE A A 115 115 . 0.7548 0.5882 0.7786 0.0033  -0.0983 -0.0327 1 . 
823  CG1 CG1 . ILE ILE A A 115 115 . 0.7641 0.6230 0.7887 0.0105  -0.0915 -0.0456 1 . 
824  CG2 CG2 . ILE ILE A A 115 115 . 0.7965 0.6375 0.8167 0.0231  -0.0894 -0.0393 1 . 
825  CD1 CD1 . ILE ILE A A 115 115 . 0.8161 0.7162 0.8443 0.0101  -0.0670 -0.0377 1 . 
826  N   N   . ALA ALA A A 116 116 . 0.7948 0.5605 0.8208 -0.0332 -0.1342 0.0057  1 . 
827  CA  CA  . ALA ALA A A 116 116 . 0.8683 0.6214 0.8908 -0.0422 -0.1402 0.0254  1 . 
828  C   C   . ALA ALA A A 116 116 . 0.9172 0.6215 0.9484 -0.0521 -0.1731 0.0353  1 . 
829  O   O   . ALA ALA A A 116 116 . 0.8997 0.5959 0.9320 -0.0792 -0.1823 0.0613  1 . 
830  CB  CB  . ALA ALA A A 116 116 . 0.8523 0.6403 0.8699 -0.0660 -0.1219 0.0472  1 . 
831  N   N   . ASP ASP A A 117 117 . 0.9116 0.5856 0.9523 -0.0298 -0.1921 0.0136  1 . 
832  CA  CA  . ASP ASP A A 117 117 . 1.0080 0.6320 1.0653 -0.0350 -0.2271 0.0203  1 . 
833  C   C   . ASP ASP A A 117 117 . 1.0348 0.6452 1.0888 -0.0354 -0.2348 0.0387  1 . 
834  O   O   . ASP ASP A A 117 117 . 0.9901 0.6324 1.0279 -0.0361 -0.2122 0.0483  1 . 
835  CB  CB  . ASP ASP A A 117 117 . 1.0395 0.6398 1.1151 -0.0108 -0.2468 -0.0154 1 . 
836  CG  CG  . ASP ASP A A 117 117 . 1.0697 0.6833 1.1419 0.0217  -0.2385 -0.0443 1 . 
837  OD1 OD1 . ASP ASP A A 117 117 . 1.0606 0.6895 1.1201 0.0264  -0.2234 -0.0350 1 . 
838  OD2 OD2 . ASP ASP A A 117 117 . 1.0697 0.6821 1.1533 0.0424  -0.2474 -0.0785 1 . 
839  N   N   . SER SER A A 118 118 . 1.0776 0.6406 1.1510 -0.0337 -0.2690 0.0419  1 . 
840  CA  CA  . SER SER A A 118 118 . 1.0961 0.6412 1.1692 -0.0379 -0.2827 0.0649  1 . 
841  C   C   . SER SER A A 118 118 . 1.0424 0.6058 1.1059 -0.0104 -0.2673 0.0454  1 . 
842  O   O   . SER SER A A 118 118 . 1.0495 0.6318 1.0982 -0.0163 -0.2555 0.0646  1 . 
843  CB  CB  . SER SER A A 118 118 . 1.1594 0.6462 1.2633 -0.0394 -0.3267 0.0697  1 . 
844  OG  OG  . SER SER A A 118 118 . 1.2575 0.7270 1.3610 -0.0507 -0.3428 0.1018  1 . 
845  N   N   . LYS LYS A A 119 119 . 0.9517 0.5136 1.0245 0.0194  -0.2672 0.0062  1 . 
846  CA  CA  . LYS LYS A A 119 119 . 0.9802 0.5631 1.0454 0.0452  -0.2513 -0.0141 1 . 
847  C   C   . LYS LYS A A 119 119 . 0.9250 0.5595 0.9666 0.0402  -0.2123 -0.0054 1 . 
848  O   O   . LYS LYS A A 119 119 . 0.8628 0.5129 0.8958 0.0446  -0.2008 0.0017  1 . 
849  CB  CB  . LYS LYS A A 119 119 . 1.1421 0.7259 1.2204 0.0743  -0.2551 -0.0583 1 . 
850  CG  CG  . LYS LYS A A 119 119 . 1.2438 0.8459 1.3198 0.1019  -0.2441 -0.0826 1 . 
851  CD  CD  . LYS LYS A A 119 119 . 1.3554 0.9532 1.4507 0.1280  -0.2583 -0.1270 1 . 
852  CE  CE  . LYS LYS A A 119 119 . 1.3916 1.0090 1.4875 0.1552  -0.2495 -0.1531 1 . 
853  NZ  NZ  . LYS LYS A A 119 119 . 1.3997 1.0137 1.5191 0.1796  -0.2684 -0.1988 1 . 
854  N   N   . TYR TYR A A 120 120 . 0.8744 0.5357 0.9091 0.0306  -0.1935 -0.0064 1 . 
855  CA  CA  . TYR TYR A A 120 120 . 0.7726 0.4823 0.7933 0.0262  -0.1592 -0.0005 1 . 
856  C   C   . TYR TYR A A 120 120 . 0.8089 0.5316 0.8210 0.0052  -0.1530 0.0295  1 . 
857  O   O   . TYR TYR A A 120 120 . 0.8362 0.5868 0.8428 0.0125  -0.1345 0.0290  1 . 
858  CB  CB  . TYR TYR A A 120 120 . 0.7612 0.4913 0.7809 0.0159  -0.1469 -0.0030 1 . 
859  CG  CG  . TYR TYR A A 120 120 . 0.7119 0.4910 0.7257 0.0173  -0.1141 -0.0041 1 . 
860  CD1 CD1 . TYR TYR A A 120 120 . 0.6463 0.4520 0.6570 -0.0028 -0.0991 0.0164  1 . 
861  CD2 CD2 . TYR TYR A A 120 120 . 0.6985 0.5003 0.7135 0.0379  -0.0996 -0.0257 1 . 
862  CE1 CE1 . TYR TYR A A 120 120 . 0.6384 0.4884 0.6524 -0.0008 -0.0717 0.0128  1 . 
863  CE2 CE2 . TYR TYR A A 120 120 . 0.6388 0.4833 0.6550 0.0384  -0.0723 -0.0239 1 . 
864  CZ  CZ  . TYR TYR A A 120 120 . 0.6440 0.5099 0.6623 0.0198  -0.0595 -0.0058 1 . 
865  OH  OH  . TYR TYR A A 120 120 . 0.6354 0.5421 0.6632 0.0206  -0.0356 -0.0065 1 . 
866  N   N   . LYS LYS A A 121 121 . 0.7861 0.4927 0.7981 -0.0217 -0.1685 0.0557  1 . 
867  CA  CA  . LYS LYS A A 121 121 . 0.8104 0.5403 0.8123 -0.0453 -0.1616 0.0848  1 . 
868  C   C   . LYS LYS A A 121 121 . 0.8764 0.5994 0.8748 -0.0359 -0.1690 0.0912  1 . 
869  O   O   . LYS LYS A A 121 121 . 0.9052 0.6638 0.8938 -0.0457 -0.1540 0.1044  1 . 
870  CB  CB  . LYS LYS A A 121 121 . 0.9011 0.6134 0.9044 -0.0772 -0.1809 0.1139  1 . 
871  CG  CG  . LYS LYS A A 121 121 . 0.9591 0.6866 0.9651 -0.0925 -0.1712 0.1117  1 . 
872  CD  CD  . LYS LYS A A 121 121 . 1.0784 0.7894 1.0872 -0.1266 -0.1916 0.1437  1 . 
873  CE  CE  . LYS LYS A A 121 121 . 1.1752 0.8878 1.1917 -0.1390 -0.1898 0.1383  1 . 
874  NZ  NZ  . LYS LYS A A 121 121 . 1.1951 0.9643 1.2044 -0.1522 -0.1593 0.1373  1 . 
875  N   N   . GLU GLU A A 122 122 . 0.8960 0.5762 0.9044 -0.0168 -0.1932 0.0801  1 . 
876  CA  CA  . GLU GLU A A 122 122 . 0.9229 0.5964 0.9301 -0.0045 -0.2008 0.0828  1 . 
877  C   C   . GLU GLU A A 122 122 . 0.7880 0.5031 0.7891 0.0149  -0.1698 0.0623  1 . 
878  O   O   . GLU GLU A A 122 122 . 0.8152 0.5508 0.8095 0.0140  -0.1628 0.0718  1 . 
879  CB  CB  . GLU GLU A A 122 122 . 1.0691 0.6906 1.0948 0.0156  -0.2328 0.0677  1 . 
880  CG  CG  . GLU GLU A A 122 122 . 1.2465 0.8211 1.2861 -0.0033 -0.2701 0.0919  1 . 
881  CD  CD  . GLU GLU A A 122 122 . 1.4254 0.9497 1.4920 0.0196  -0.3037 0.0712  1 . 
882  OE1 OE1 . GLU GLU A A 122 122 . 1.4629 0.9926 1.5359 0.0494  -0.2956 0.0322  1 . 
883  OE2 OE2 . GLU GLU A A 122 122 . 1.5313 1.0130 1.6155 0.0072  -0.3394 0.0936  1 . 
884  N   N   . LYS LYS A A 123 123 . 0.7850 0.5152 0.7898 0.0317  -0.1517 0.0354  1 . 
885  CA  CA  . LYS LYS A A 123 123 . 0.7489 0.5186 0.7527 0.0484  -0.1229 0.0183  1 . 
886  C   C   . LYS LYS A A 123 123 . 0.7762 0.5927 0.7750 0.0300  -0.0982 0.0325  1 . 
887  O   O   . LYS LYS A A 123 123 . 0.7980 0.6436 0.7975 0.0360  -0.0829 0.0299  1 . 
888  CB  CB  . LYS LYS A A 123 123 . 0.7361 0.5126 0.7460 0.0675  -0.1121 -0.0091 1 . 
889  CG  CG  . LYS LYS A A 123 123 . 0.8164 0.5571 0.8345 0.0885  -0.1350 -0.0312 1 . 
890  CD  CD  . LYS LYS A A 123 123 . 0.8640 0.6242 0.8851 0.1054  -0.1218 -0.0580 1 . 
891  CE  CE  . LYS LYS A A 123 123 . 0.9252 0.6646 0.9563 0.1295  -0.1403 -0.0873 1 . 
892  NZ  NZ  . LYS LYS A A 123 123 . 0.9226 0.6177 0.9641 0.1235  -0.1731 -0.0872 1 . 
893  N   N   . VAL VAL A A 124 124 . 0.7671 0.5941 0.7642 0.0081  -0.0943 0.0442  1 . 
894  CA  CA  . VAL VAL A A 124 124 . 0.6714 0.5453 0.6676 -0.0120 -0.0746 0.0561  1 . 
895  C   C   . VAL VAL A A 124 124 . 0.7349 0.6188 0.7219 -0.0263 -0.0819 0.0770  1 . 
896  O   O   . VAL VAL A A 124 124 . 0.7448 0.6731 0.7337 -0.0285 -0.0635 0.0752  1 . 
897  CB  CB  . VAL VAL A A 124 124 . 0.7067 0.5856 0.7033 -0.0344 -0.0743 0.0654  1 . 
898  CG1 CG1 . VAL VAL A A 124 124 . 0.6677 0.5992 0.6660 -0.0570 -0.0560 0.0754  1 . 
899  CG2 CG2 . VAL VAL A A 124 124 . 0.6837 0.5594 0.6888 -0.0195 -0.0662 0.0448  1 . 
900  N   N   . LYS LYS A A 125 125 . 0.7634 0.6083 0.7430 -0.0364 -0.1102 0.0972  1 . 
901  CA  CA  . LYS LYS A A 125 125 . 0.8036 0.6607 0.7729 -0.0526 -0.1194 0.1221  1 . 
902  C   C   . LYS LYS A A 125 125 . 0.8401 0.7067 0.8101 -0.0303 -0.1140 0.1096  1 . 
903  O   O   . LYS LYS A A 125 125 . 0.7914 0.6968 0.7548 -0.0398 -0.1060 0.1195  1 . 
904  CB  CB  . LYS LYS A A 125 125 . 0.9028 0.7117 0.8689 -0.0680 -0.1546 0.1496  1 . 
905  CG  CG  . LYS LYS A A 125 125 . 1.0507 0.8751 1.0047 -0.0881 -0.1664 0.1816  1 . 
906  CD  CD  . LYS LYS A A 125 125 . 1.2650 1.0453 1.2194 -0.1106 -0.2026 0.2169  1 . 
907  CE  CE  . LYS LYS A A 125 125 . 1.3626 1.0764 1.3320 -0.0879 -0.2346 0.2108  1 . 
908  NZ  NZ  . LYS LYS A A 125 125 . 1.4454 1.1183 1.4207 -0.1108 -0.2736 0.2503  1 . 
909  N   N   . TYR TYR A A 126 126 . 0.8702 0.7066 0.8489 -0.0008 -0.1181 0.0861  1 . 
910  CA  CA  . TYR TYR A A 126 126 . 0.8171 0.6664 0.7989 0.0213  -0.1100 0.0710  1 . 
911  C   C   . TYR TYR A A 126 126 . 0.7012 0.6089 0.6891 0.0229  -0.0766 0.0575  1 . 
912  O   O   . TYR TYR A A 126 126 . 0.6919 0.6293 0.6802 0.0265  -0.0683 0.0559  1 . 
913  CB  CB  . TYR TYR A A 126 126 . 0.8314 0.6456 0.8235 0.0521  -0.1177 0.0447  1 . 
914  CG  CG  . TYR TYR A A 126 126 . 0.7853 0.6209 0.7831 0.0746  -0.1037 0.0260  1 . 
915  CD1 CD1 . TYR TYR A A 126 126 . 0.8115 0.6349 0.8073 0.0812  -0.1198 0.0319  1 . 
916  CD2 CD2 . TYR TYR A A 126 126 . 0.7092 0.5789 0.7167 0.0875  -0.0751 0.0046  1 . 
917  CE1 CE1 . TYR TYR A A 126 126 . 0.8112 0.6566 0.8136 0.1014  -0.1062 0.0136  1 . 
918  CE2 CE2 . TYR TYR A A 126 126 . 0.7008 0.5921 0.7170 0.1061  -0.0618 -0.0114 1 . 
919  CZ  CZ  . TYR TYR A A 126 126 . 0.7627 0.6423 0.7758 0.1133  -0.0766 -0.0083 1 . 
920  OH  OH  . TYR TYR A A 126 126 . 0.7918 0.6946 0.8154 0.1322  -0.0625 -0.0263 1 . 
921  N   N   . LEU LEU A A 127 127 . 0.7032 0.6284 0.6993 0.0208  -0.0586 0.0468  1 . 
922  CA  CA  . LEU LEU A A 127 127 . 0.6454 0.6240 0.6559 0.0227  -0.0297 0.0331  1 . 
923  C   C   . LEU LEU A A 127 127 . 0.6661 0.6911 0.6735 -0.0030 -0.0225 0.0474  1 . 
924  O   O   . LEU LEU A A 127 127 . 0.6344 0.7036 0.6526 0.0004  -0.0067 0.0373  1 . 
925  CB  CB  . LEU LEU A A 127 127 . 0.5558 0.5394 0.5792 0.0272  -0.0157 0.0200  1 . 
926  CG  CG  . LEU LEU A A 127 127 . 0.6252 0.5811 0.6533 0.0528  -0.0171 0.0023  1 . 
927  CD1 CD1 . LEU LEU A A 127 127 . 0.6217 0.5857 0.6590 0.0518  -0.0064 -0.0042 1 . 
928  CD2 CD2 . LEU LEU A A 127 127 . 0.5536 0.5266 0.5939 0.0747  -0.0045 -0.0141 1 . 
929  N   N   . TYR TYR A A 128 128 . 0.6589 0.6796 0.6542 -0.0293 -0.0334 0.0689  1 . 
930  CA  CA  . TYR TYR A A 128 128 . 0.6776 0.7477 0.6669 -0.0565 -0.0285 0.0841  1 . 
931  C   C   . TYR TYR A A 128 128 . 0.7670 0.8511 0.7456 -0.0561 -0.0360 0.0935  1 . 
932  O   O   . TYR TYR A A 128 128 . 0.7335 0.8760 0.7182 -0.0610 -0.0202 0.0858  1 . 
933  CB  CB  . TYR TYR A A 128 128 . 0.7112 0.7666 0.6864 -0.0858 -0.0443 0.1109  1 . 
934  CG  CG  . TYR TYR A A 128 128 . 0.7501 0.8120 0.7358 -0.0948 -0.0341 0.1036  1 . 
935  CD1 CD1 . TYR TYR A A 128 128 . 0.7232 0.8081 0.7308 -0.0793 -0.0119 0.0765  1 . 
936  CD2 CD2 . TYR TYR A A 128 128 . 0.8393 0.8842 0.8154 -0.1197 -0.0484 0.1255  1 . 
937  CE1 CE1 . TYR TYR A A 128 128 . 0.7250 0.8159 0.7434 -0.0875 -0.0047 0.0710  1 . 
938  CE2 CE2 . TYR TYR A A 128 128 . 0.8545 0.9060 0.8407 -0.1279 -0.0399 0.1180  1 . 
939  CZ  CZ  . TYR TYR A A 128 128 . 0.8091 0.8837 0.8157 -0.1113 -0.0183 0.0906  1 . 
940  OH  OH  . TYR TYR A A 128 128 . 0.8639 0.9450 0.8816 -0.1191 -0.0119 0.0842  1 . 
941  N   N   . ASN ASN A A 129 129 . 0.8029 0.8355 0.7685 -0.0495 -0.0615 0.1085  1 . 
942  CA  CA  . ASN ASN A A 129 129 . 0.8186 0.8607 0.7743 -0.0482 -0.0719 0.1195  1 . 
943  C   C   . ASN ASN A A 129 129 . 0.7781 0.8491 0.7485 -0.0226 -0.0523 0.0901  1 . 
944  O   O   . ASN ASN A A 129 129 . 0.7525 0.8671 0.7201 -0.0266 -0.0475 0.0914  1 . 
945  CB  CB  . ASN ASN A A 129 129 . 0.9215 0.8970 0.8686 -0.0419 -0.1053 0.1373  1 . 
946  CG  CG  . ASN ASN A A 129 129 . 1.0902 1.0743 1.0260 -0.0451 -0.1208 0.1556  1 . 
947  OD1 OD1 . ASN ASN A A 129 129 . 1.1188 1.1012 1.0606 -0.0208 -0.1187 0.1380  1 . 
948  ND2 ND2 . ASN ASN A A 129 129 . 1.1547 1.1520 1.0743 -0.0764 -0.1365 0.1924  1 . 
949  N   N   . LEU LEU A A 130 130 . 0.7241 0.7755 0.7117 0.0031  -0.0410 0.0636  1 . 
950  CA  CA  . LEU LEU A A 130 130 . 0.6818 0.7622 0.6881 0.0257  -0.0216 0.0366  1 . 
951  C   C   . LEU LEU A A 130 130 . 0.6151 0.7638 0.6394 0.0155  0.0039  0.0237  1 . 
952  O   O   . LEU LEU A A 130 130 . 0.6286 0.8181 0.6650 0.0229  0.0150  0.0098  1 . 
953  CB  CB  . LEU LEU A A 130 130 . 0.7069 0.7541 0.7274 0.0521  -0.0161 0.0150  1 . 
954  CG  CG  . LEU LEU A A 130 130 . 0.7125 0.7770 0.7538 0.0780  -0.0002 -0.0107 1 . 
955  CD1 CD1 . LEU LEU A A 130 130 . 0.6737 0.7231 0.7065 0.0907  -0.0149 -0.0101 1 . 
956  CD2 CD2 . LEU LEU A A 130 130 . 0.6527 0.6940 0.7068 0.0972  0.0072  -0.0274 1 . 
957  N   N   . TYR TYR A A 131 131 . 0.6101 0.7732 0.6403 -0.0005 0.0124  0.0254  1 . 
958  CA  CA  . TYR TYR A A 131 131 . 0.5935 0.8226 0.6462 -0.0114 0.0341  0.0108  1 . 
959  C   C   . TYR TYR A A 131 131 . 0.6733 0.9567 0.7156 -0.0311 0.0334  0.0194  1 . 
960  O   O   . TYR TYR A A 131 131 . 0.6423 0.9876 0.7082 -0.0308 0.0508  -0.0019 1 . 
961  CB  CB  . TYR TYR A A 131 131 . 0.5274 0.7558 0.5837 -0.0280 0.0373  0.0156  1 . 
962  CG  CG  . TYR TYR A A 131 131 . 0.5776 0.8635 0.6667 -0.0346 0.0586  -0.0048 1 . 
963  CD1 CD1 . TYR TYR A A 131 131 . 0.5640 0.8639 0.6904 -0.0137 0.0746  -0.0308 1 . 
964  CD2 CD2 . TYR TYR A A 131 131 . 0.6492 0.9728 0.7357 -0.0624 0.0607  0.0026  1 . 
965  CE1 CE1 . TYR TYR A A 131 131 . 0.5162 0.8650 0.6802 -0.0190 0.0905  -0.0501 1 . 
966  CE2 CE2 . TYR TYR A A 131 131 . 0.6568 1.0327 0.7786 -0.0675 0.0781  -0.0195 1 . 
967  CZ  CZ  . TYR TYR A A 131 131 . 0.5938 0.9802 0.7560 -0.0449 0.0920  -0.0462 1 . 
968  OH  OH  . TYR TYR A A 131 131 . 0.5935 1.0291 0.7982 -0.0488 0.1061  -0.0690 1 . 
969  N   N   . ASP ASP A A 132 132 . 0.6805 0.9448 0.6902 -0.0493 0.0124  0.0505  1 . 
970  CA  CA  . ASP ASP A A 132 132 . 0.7931 1.1125 0.7876 -0.0717 0.0095  0.0649  1 . 
971  C   C   . ASP ASP A A 132 132 . 0.7854 1.1147 0.7762 -0.0562 0.0050  0.0605  1 . 
972  O   O   . ASP ASP A A 132 132 . 0.8411 1.2374 0.8321 -0.0668 0.0124  0.0561  1 . 
973  CB  CB  . ASP ASP A A 132 132 . 0.8519 1.1476 0.8147 -0.1003 -0.0136 0.1059  1 . 
974  CG  CG  . ASP ASP A A 132 132 . 0.9545 1.2492 0.9200 -0.1197 -0.0095 0.1115  1 . 
975  OD1 OD1 . ASP ASP A A 132 132 . 0.9510 1.2960 0.9390 -0.1225 0.0129  0.0873  1 . 
976  OD2 OD2 . ASP ASP A A 132 132 . 1.0554 1.2983 1.0043 -0.1314 -0.0299 0.1386  1 . 
977  N   N   . LYS LYS A A 133 133 . 0.7607 1.0289 0.7489 -0.0317 -0.0075 0.0599  1 . 
978  CA  CA  . LYS LYS A A 133 133 . 0.7736 1.0435 0.7546 -0.0189 -0.0173 0.0609  1 . 
979  C   C   . LYS LYS A A 133 133 . 0.7894 1.0704 0.7990 0.0120  0.0002  0.0245  1 . 
980  O   O   . LYS LYS A A 133 133 . 0.8172 1.1139 0.8256 0.0225  -0.0036 0.0195  1 . 
981  CB  CB  . LYS LYS A A 133 133 . 0.8290 1.0250 0.7892 -0.0140 -0.0483 0.0867  1 . 
982  CG  CG  . LYS LYS A A 133 133 . 0.9859 1.1648 0.9212 -0.0453 -0.0710 0.1279  1 . 
983  CD  CD  . LYS LYS A A 133 133 . 1.0518 1.2894 0.9677 -0.0713 -0.0768 0.1522  1 . 
984  CE  CE  . LYS LYS A A 133 133 . 1.1278 1.3530 1.0214 -0.1060 -0.0983 0.1964  1 . 
985  NZ  NZ  . LYS LYS A A 133 133 . 1.1794 1.3157 1.0697 -0.0989 -0.1301 0.2178  1 . 
986  N   N   . ASN ASN A A 134 134 . 0.7272 1.0017 0.7636 0.0257  0.0180  0.0007  1 . 
987  CA  CA  . ASN ASN A A 134 134 . 0.6713 0.9516 0.7387 0.0539  0.0337  -0.0306 1 . 
988  C   C   . ASN ASN A A 134 134 . 0.6061 0.9451 0.7092 0.0498  0.0584  -0.0545 1 . 
989  O   O   . ASN ASN A A 134 134 . 0.6768 1.0076 0.7926 0.0455  0.0661  -0.0570 1 . 
990  CB  CB  . ASN ASN A A 134 134 . 0.7295 0.9451 0.7991 0.0744  0.0288  -0.0341 1 . 
991  CG  CG  . ASN ASN A A 134 134 . 0.7142 0.9343 0.8140 0.1020  0.0434  -0.0620 1 . 
992  OD1 OD1 . ASN ASN A A 134 134 . 0.6867 0.9528 0.8191 0.1054  0.0632  -0.0826 1 . 
993  ND2 ND2 . ASN ASN A A 134 134 . 0.7729 0.9457 0.8654 0.1215  0.0326  -0.0637 1 . 
994  N   N   . ILE ILE A A 135 135 . 0.9982 0.9355 0.6648 -0.1347 0.0958  -0.2358 1 . 
995  CA  CA  . ILE ILE A A 135 135 . 0.9795 0.9028 0.6828 -0.1403 0.1047  -0.2435 1 . 
996  C   C   . ILE ILE A A 135 135 . 0.9849 0.9313 0.7388 -0.1348 0.0997  -0.2214 1 . 
997  O   O   . ILE ILE A A 135 135 . 0.8726 0.8157 0.6630 -0.1343 0.1073  -0.2221 1 . 
998  CB  CB  . ILE ILE A A 135 135 . 1.0486 0.9394 0.7350 -0.1543 0.1063  -0.2638 1 . 
999  CG1 CG1 . ILE ILE A A 135 135 . 1.1314 1.0019 0.8464 -0.1609 0.1186  -0.2784 1 . 
1000 CG2 CG2 . ILE ILE A A 135 135 . 1.0243 0.9219 0.7158 -0.1581 0.0927  -0.2543 1 . 
1001 CD1 CD1 . ILE ILE A A 135 135 . 1.1484 1.0241 0.9113 -0.1636 0.1151  -0.2685 1 . 
1002 N   N   . ASN ASN A A 136 136 . 0.9355 0.9051 0.6923 -0.1301 0.0874  -0.2011 1 . 
1003 CA  CA  . ASN ASN A A 136 136 . 0.9312 0.9237 0.7334 -0.1233 0.0839  -0.1778 1 . 
1004 C   C   . ASN ASN A A 136 136 . 0.9157 0.9303 0.7332 -0.1087 0.0876  -0.1654 1 . 
1005 O   O   . ASN ASN A A 136 136 . 0.9140 0.9358 0.7716 -0.1035 0.0915  -0.1552 1 . 
1006 CB  CB  . ASN ASN A A 136 136 . 0.9434 0.9551 0.7437 -0.1222 0.0708  -0.1601 1 . 
1007 CG  CG  . ASN ASN A A 136 136 . 1.0454 1.0380 0.8370 -0.1358 0.0659  -0.1723 1 . 
1008 OD1 OD1 . ASN ASN A A 136 136 . 1.0617 1.0477 0.8872 -0.1423 0.0668  -0.1708 1 . 
1009 ND2 ND2 . ASN ASN A A 136 136 . 1.0446 1.0277 0.7904 -0.1395 0.0607  -0.1850 1 . 
1010 N   N   . PHE PHE A A 137 137 . 0.8591 0.8847 0.6453 -0.1015 0.0863  -0.1665 1 . 
1011 CA  CA  . PHE PHE A A 137 137 . 0.7721 0.8185 0.5713 -0.0873 0.0896  -0.1582 1 . 
1012 C   C   . PHE PHE A A 137 137 . 0.8036 0.8329 0.6202 -0.0890 0.1026  -0.1753 1 . 
1013 O   O   . PHE PHE A A 137 137 . 0.7989 0.8402 0.6514 -0.0801 0.1056  -0.1662 1 . 
1014 CB  CB  . PHE PHE A A 137 137 . 0.7159 0.7752 0.4769 -0.0807 0.0860  -0.1591 1 . 
1015 CG  CG  . PHE PHE A A 137 137 . 0.7265 0.8120 0.5008 -0.0648 0.0871  -0.1494 1 . 
1016 CD1 CD1 . PHE PHE A A 137 137 . 0.6589 0.7740 0.4604 -0.0521 0.0801  -0.1241 1 . 
1017 CD2 CD2 . PHE PHE A A 137 137 . 0.7298 0.8101 0.4897 -0.0622 0.0954  -0.1661 1 . 
1018 CE1 CE1 . PHE PHE A A 137 137 . 0.6950 0.8353 0.5078 -0.0359 0.0801  -0.1157 1 . 
1019 CE2 CE2 . PHE PHE A A 137 137 . 0.6673 0.7729 0.4409 -0.0471 0.0956  -0.1591 1 . 
1020 CZ  CZ  . PHE PHE A A 137 137 . 0.6924 0.8286 0.4919 -0.0333 0.0873  -0.1338 1 . 
1021 N   N   . LYS LYS A A 138 138 . 0.8786 0.8793 0.6697 -0.1000 0.1106  -0.2004 1 . 
1022 CA  CA  . LYS LYS A A 138 138 . 0.9314 0.9136 0.7377 -0.1033 0.1239  -0.2192 1 . 
1023 C   C   . LYS LYS A A 138 138 . 0.9352 0.9133 0.7875 -0.1049 0.1261  -0.2138 1 . 
1024 O   O   . LYS LYS A A 138 138 . 0.8902 0.8761 0.7738 -0.0968 0.1315  -0.2118 1 . 
1025 CB  CB  . LYS LYS A A 138 138 . 0.9634 0.9120 0.7339 -0.1171 0.1318  -0.2455 1 . 
1026 CG  CG  . LYS LYS A A 138 138 . 1.0316 0.9604 0.8132 -0.1212 0.1467  -0.2669 1 . 
1027 CD  CD  . LYS LYS A A 138 138 . 1.2182 1.1106 0.9709 -0.1364 0.1541  -0.2906 1 . 
1028 CE  CE  . LYS LYS A A 138 138 . 1.3407 1.2261 1.0427 -0.1376 0.1506  -0.2938 1 . 
1029 NZ  NZ  . LYS LYS A A 138 138 . 1.4159 1.2743 1.1080 -0.1425 0.1483  -0.2966 1 . 
1030 N   N   . ASN ASN A A 139 139 . 0.9261 0.8924 0.7836 -0.1148 0.1216  -0.2114 1 . 
1031 CA  CA  . ASN ASN A A 139 139 . 0.9067 0.8668 0.8078 -0.1176 0.1239  -0.2067 1 . 
1032 C   C   . ASN ASN A A 139 139 . 0.8544 0.8425 0.7920 -0.1032 0.1197  -0.1803 1 . 
1033 O   O   . ASN ASN A A 139 139 . 0.8211 0.8067 0.7953 -0.0996 0.1254  -0.1784 1 . 
1034 CB  CB  . ASN ASN A A 139 139 . 1.0047 0.9501 0.9039 -0.1303 0.1185  -0.2083 1 . 
1035 CG  CG  . ASN ASN A A 139 139 . 1.1443 1.0565 1.0196 -0.1445 0.1250  -0.2365 1 . 
1036 OD1 OD1 . ASN ASN A A 139 139 . 1.1886 1.0887 1.0407 -0.1453 0.1334  -0.2540 1 . 
1037 ND2 ND2 . ASN ASN A A 139 139 . 1.2012 1.0985 1.0821 -0.1556 0.1215  -0.2415 1 . 
1038 N   N   . TYR TYR A A 140 140 . 0.7552 0.7694 0.6831 -0.0942 0.1100  -0.1595 1 . 
1039 CA  CA  . TYR TYR A A 140 140 . 0.7254 0.7664 0.6847 -0.0791 0.1066  -0.1337 1 . 
1040 C   C   . TYR TYR A A 140 140 . 0.7661 0.8170 0.7356 -0.0661 0.1124  -0.1373 1 . 
1041 O   O   . TYR TYR A A 140 140 . 0.8145 0.8715 0.8197 -0.0572 0.1151  -0.1274 1 . 
1042 CB  CB  . TYR TYR A A 140 140 . 0.6654 0.7336 0.6094 -0.0714 0.0955  -0.1120 1 . 
1043 CG  CG  . TYR TYR A A 140 140 . 0.7184 0.8105 0.6958 -0.0582 0.0918  -0.0829 1 . 
1044 CD1 CD1 . TYR TYR A A 140 140 . 0.7178 0.8052 0.7227 -0.0640 0.0908  -0.0699 1 . 
1045 CD2 CD2 . TYR TYR A A 140 140 . 0.7201 0.8391 0.7013 -0.0398 0.0898  -0.0686 1 . 
1046 CE1 CE1 . TYR TYR A A 140 140 . 0.7379 0.8449 0.7721 -0.0521 0.0889  -0.0425 1 . 
1047 CE2 CE2 . TYR TYR A A 140 140 . 0.6706 0.8105 0.6799 -0.0267 0.0869  -0.0409 1 . 
1048 CZ  CZ  . TYR TYR A A 140 140 . 0.7522 0.8849 0.7874 -0.0332 0.0871  -0.0275 1 . 
1049 OH  OH  . TYR TYR A A 140 140 . 0.7722 0.9224 0.8345 -0.0211 0.0858  0.0003  1 . 
1050 N   N   . ILE ILE A A 141 141 . 0.7864 0.8393 0.7249 -0.0643 0.1142  -0.1514 1 . 
1051 CA  CA  . ILE ILE A A 141 141 . 0.7680 0.8326 0.7160 -0.0517 0.1192  -0.1567 1 . 
1052 C   C   . ILE ILE A A 141 141 . 0.7815 0.8244 0.7547 -0.0567 0.1304  -0.1750 1 . 
1053 O   O   . ILE ILE A A 141 141 . 0.8121 0.8658 0.8128 -0.0446 0.1333  -0.1727 1 . 
1054 CB  CB  . ILE ILE A A 141 141 . 0.7477 0.8171 0.6573 -0.0505 0.1198  -0.1696 1 . 
1055 CG1 CG1 . ILE ILE A A 141 141 . 0.6810 0.7762 0.5691 -0.0427 0.1081  -0.1500 1 . 
1056 CG2 CG2 . ILE ILE A A 141 141 . 0.8230 0.9027 0.7452 -0.0392 0.1261  -0.1794 1 . 
1057 CD1 CD1 . ILE ILE A A 141 141 . 0.6479 0.7771 0.5597 -0.0232 0.1014  -0.1255 1 . 
1058 N   N   . GLU GLU A A 142 142 . 0.7748 0.7871 0.7386 -0.0737 0.1365  -0.1941 1 . 
1059 CA  CA  . GLU GLU A A 142 142 . 0.9026 0.8936 0.8897 -0.0791 0.1474  -0.2128 1 . 
1060 C   C   . GLU GLU A A 142 142 . 0.9943 0.9868 1.0261 -0.0750 0.1464  -0.1979 1 . 
1061 O   O   . GLU GLU A A 142 142 . 0.9420 0.9386 1.0033 -0.0657 0.1511  -0.1992 1 . 
1062 CB  CB  . GLU GLU A A 142 142 . 0.9423 0.9002 0.9057 -0.0979 0.1540  -0.2367 1 . 
1063 CG  CG  . GLU GLU A A 142 142 . 1.0254 0.9757 0.9464 -0.1021 0.1589  -0.2552 1 . 
1064 CD  CD  . GLU GLU A A 142 142 . 1.1529 1.0696 1.0470 -0.1197 0.1646  -0.2766 1 . 
1065 OE1 OE1 . GLU GLU A A 142 142 . 1.1883 1.0928 1.0929 -0.1281 0.1612  -0.2737 1 . 
1066 OE2 OE2 . GLU GLU A A 142 142 . 1.1367 1.0390 0.9996 -0.1248 0.1729  -0.2963 1 . 
1067 N   N   . ASN ASN A A 143 143 . 1.0172 1.0057 1.0550 -0.0817 0.1406  -0.1843 1 . 
1068 CA  CA  . ASN ASN A A 143 143 . 1.0003 0.9920 1.0793 -0.0772 0.1391  -0.1656 1 . 
1069 C   C   . ASN ASN A A 143 143 . 0.9209 0.9397 1.0210 -0.0564 0.1366  -0.1460 1 . 
1070 O   O   . ASN ASN A A 143 143 . 0.9323 0.9498 1.0680 -0.0492 0.1401  -0.1402 1 . 
1071 CB  CB  . ASN ASN A A 143 143 . 1.0806 1.0749 1.1582 -0.0835 0.1312  -0.1484 1 . 
1072 CG  CG  . ASN ASN A A 143 143 . 1.1582 1.1242 1.2309 -0.1027 0.1336  -0.1656 1 . 
1073 OD1 OD1 . ASN ASN A A 143 143 . 1.1852 1.1290 1.2469 -0.1120 0.1409  -0.1912 1 . 
1074 ND2 ND2 . ASN ASN A A 143 143 . 1.2039 1.1709 1.2850 -0.1086 0.1276  -0.1524 1 . 
1075 N   N   . PHE PHE A A 144 144 . 0.8962 0.9396 0.9732 -0.0461 0.1301  -0.1360 1 . 
1076 CA  CA  . PHE PHE A A 144 144 . 0.8620 0.9334 0.9530 -0.0249 0.1267  -0.1195 1 . 
1077 C   C   . PHE PHE A A 144 144 . 0.8604 0.9278 0.9717 -0.0176 0.1343  -0.1355 1 . 
1078 O   O   . PHE PHE A A 144 144 . 0.9204 0.9978 1.0628 -0.0034 0.1341  -0.1229 1 . 
1079 CB  CB  . PHE PHE A A 144 144 . 0.9371 1.0314 0.9941 -0.0180 0.1200  -0.1154 1 . 
1080 CG  CG  . PHE PHE A A 144 144 . 0.9463 1.0726 1.0117 0.0015  0.1120  -0.0883 1 . 
1081 CD1 CD1 . PHE PHE A A 144 144 . 0.9535 1.0966 1.0378 0.0199  0.1126  -0.0851 1 . 
1082 CD2 CD2 . PHE PHE A A 144 144 . 0.9720 1.1125 1.0257 0.0022  0.1038  -0.0667 1 . 
1083 CE1 CE1 . PHE PHE A A 144 144 . 1.0116 1.1844 1.1017 0.0391  0.1050  -0.0600 1 . 
1084 CE2 CE2 . PHE PHE A A 144 144 . 0.9803 1.1501 1.0404 0.0204  0.0971  -0.0415 1 . 
1085 CZ  CZ  . PHE PHE A A 144 144 . 1.0133 1.1991 1.0906 0.0393  0.0976  -0.0378 1 . 
1086 N   N   . VAL VAL A A 145 145 . 0.8160 0.8687 0.9096 -0.0269 0.1414  -0.1636 1 . 
1087 CA  CA  . VAL VAL A A 145 145 . 0.8714 0.9207 0.9833 -0.0211 0.1493  -0.1822 1 . 
1088 C   C   . VAL VAL A A 145 145 . 0.9374 0.9671 1.0857 -0.0248 0.1551  -0.1855 1 . 
1089 O   O   . VAL VAL A A 145 145 . 0.9632 0.9986 1.1401 -0.0127 0.1578  -0.1875 1 . 
1090 CB  CB  . VAL VAL A A 145 145 . 0.8978 0.9325 0.9806 -0.0328 0.1573  -0.2118 1 . 
1091 CG1 CG1 . VAL VAL A A 145 145 . 0.8902 0.9199 0.9938 -0.0288 0.1667  -0.2333 1 . 
1092 CG2 CG2 . VAL VAL A A 145 145 . 0.9157 0.9704 0.9640 -0.0276 0.1516  -0.2080 1 . 
1093 N   N   . LYS LYS A A 146 146 . 0.9329 0.9395 1.0817 -0.0411 0.1569  -0.1871 1 . 
1094 CA  CA  . LYS LYS A A 146 146 . 0.9809 0.9670 1.1640 -0.0459 0.1631  -0.1929 1 . 
1095 C   C   . LYS LYS A A 146 146 . 0.9567 0.9560 1.1756 -0.0306 0.1588  -0.1665 1 . 
1096 O   O   . LYS LYS A A 146 146 . 0.9277 0.9164 1.1790 -0.0275 0.1640  -0.1709 1 . 
1097 CB  CB  . LYS LYS A A 146 146 . 0.9911 0.9500 1.1657 -0.0669 0.1655  -0.2021 1 . 
1098 CG  CG  . LYS LYS A A 146 146 . 1.0367 0.9787 1.1757 -0.0811 0.1712  -0.2298 1 . 
1099 CD  CD  . LYS LYS A A 146 146 . 1.1527 1.0721 1.2764 -0.0995 0.1707  -0.2364 1 . 
1100 CE  CE  . LYS LYS A A 146 146 . 1.2562 1.1578 1.3399 -0.1121 0.1766  -0.2627 1 . 
1101 NZ  NZ  . LYS LYS A A 146 146 . 1.3306 1.2085 1.3993 -0.1293 0.1759  -0.2718 1 . 
1102 N   N   . GLU GLU A A 147 147 . 0.9227 0.9445 1.1359 -0.0203 0.1500  -0.1391 1 . 
1103 CA  CA  . GLU GLU A A 147 147 . 0.9994 1.0347 1.2434 -0.0036 0.1467  -0.1123 1 . 
1104 C   C   . GLU GLU A A 147 147 . 1.0747 1.1217 1.3372 0.0149  0.1483  -0.1169 1 . 
1105 O   O   . GLU GLU A A 147 147 . 1.1285 1.1685 1.4242 0.0224  0.1512  -0.1118 1 . 
1106 CB  CB  . GLU GLU A A 147 147 . 1.0365 1.0968 1.2663 0.0057  0.1375  -0.0839 1 . 
1107 CG  CG  . GLU GLU A A 147 147 . 1.0812 1.1361 1.2863 -0.0107 0.1340  -0.0814 1 . 
1108 CD  CD  . GLU GLU A A 147 147 . 1.1680 1.1978 1.3922 -0.0269 0.1378  -0.0817 1 . 
1109 OE1 OE1 . GLU GLU A A 147 147 . 1.2039 1.2089 1.4276 -0.0419 0.1439  -0.1068 1 . 
1110 OE2 OE2 . GLU GLU A A 147 147 . 1.2064 1.2414 1.4464 -0.0246 0.1351  -0.0574 1 . 
1111 N   N   . TRP TRP A A 148 148 . 1.1140 1.1790 1.3561 0.0229  0.1462  -0.1272 1 . 
1112 CA  CA  . TRP TRP A A 148 148 . 1.1687 1.2470 1.4284 0.0409  0.1471  -0.1344 1 . 
1113 C   C   . TRP TRP A A 148 148 . 1.2057 1.2602 1.4878 0.0331  0.1567  -0.1599 1 . 
1114 O   O   . TRP TRP A A 148 148 . 1.2409 1.2955 1.5550 0.0455  0.1578  -0.1564 1 . 
1115 CB  CB  . TRP TRP A A 148 148 . 1.2173 1.3174 1.4509 0.0477  0.1441  -0.1449 1 . 
1116 CG  CG  . TRP TRP A A 148 148 . 1.2901 1.4184 1.5078 0.0611  0.1338  -0.1191 1 . 
1117 CD1 CD1 . TRP TRP A A 148 148 . 1.3231 1.4647 1.5547 0.0750  0.1276  -0.0882 1 . 
1118 CD2 CD2 . TRP TRP A A 148 148 . 1.3212 1.4674 1.5056 0.0618  0.1292  -0.1215 1 . 
1119 NE1 NE1 . TRP TRP A A 148 148 . 1.3150 1.4828 1.5238 0.0846  0.1191  -0.0715 1 . 
1120 CE2 CE2 . TRP TRP A A 148 148 . 1.3185 1.4899 1.4986 0.0767  0.1195  -0.0917 1 . 
1121 CE3 CE3 . TRP TRP A A 148 148 . 1.3489 1.4916 1.5065 0.0514  0.1329  -0.1459 1 . 
1122 CZ2 CZ2 . TRP TRP A A 148 148 . 1.3252 1.5192 1.4761 0.0815  0.1127  -0.0863 1 . 
1123 CZ3 CZ3 . TRP TRP A A 148 148 . 1.3547 1.5188 1.4834 0.0562  0.1264  -0.1401 1 . 
1124 CH2 CH2 . TRP TRP A A 148 148 . 1.3302 1.5202 1.4561 0.0711  0.1160  -0.1109 1 . 
1125 N   N   . VAL VAL A A 149 149 . 1.1850 1.2183 1.4499 0.0129  0.1640  -0.1857 1 . 
1126 CA  CA  . VAL VAL A A 149 149 . 1.1543 1.1663 1.4377 0.0054  0.1740  -0.2128 1 . 
1127 C   C   . VAL VAL A A 149 149 . 1.1292 1.1206 1.4450 0.0011  0.1769  -0.2064 1 . 
1128 O   O   . VAL VAL A A 149 149 . 1.1232 1.1028 1.4649 0.0023  0.1833  -0.2223 1 . 
1129 CB  CB  . VAL VAL A A 149 149 . 1.1661 1.1589 1.4198 -0.0154 0.1818  -0.2405 1 . 
1130 CG1 CG1 . VAL VAL A A 149 149 . 1.0956 1.1075 1.3137 -0.0125 0.1780  -0.2412 1 . 
1131 CG2 CG2 . VAL VAL A A 149 149 . 1.2149 1.1821 1.4594 -0.0355 0.1836  -0.2401 1 . 
1132 N   N   . SER SER A A 150 150 . 1.1289 1.1160 1.4456 -0.0037 0.1726  -0.1839 1 . 
1133 CA  CA  . SER SER A A 150 150 . 1.1438 1.1123 1.4937 -0.0067 0.1754  -0.1757 1 . 
1134 C   C   . SER SER A A 150 150 . 1.0953 1.0783 1.4758 0.0162  0.1718  -0.1540 1 . 
1135 O   O   . SER SER A A 150 150 . 1.0931 1.0605 1.5052 0.0168  0.1753  -0.1493 1 . 
1136 CB  CB  . SER SER A A 150 150 . 1.1959 1.1545 1.5383 -0.0206 0.1728  -0.1606 1 . 
1137 OG  OG  . SER SER A A 150 150 . 1.2231 1.2040 1.5624 -0.0077 0.1646  -0.1291 1 . 
1138 N   N   . LYS LYS A A 151 151 . 1.0876 1.0997 1.4586 0.0356  0.1649  -0.1407 1 . 
1139 CA  CA  . LYS LYS A A 151 151 . 1.1396 1.1667 1.5363 0.0602  0.1615  -0.1251 1 . 
1140 C   C   . LYS LYS A A 151 151 . 1.1765 1.2025 1.5897 0.0673  0.1658  -0.1512 1 . 
1141 O   O   . LYS LYS A A 151 151 . 1.2108 1.2318 1.6555 0.0791  0.1671  -0.1482 1 . 
1142 CB  CB  . LYS LYS A A 151 151 . 1.1482 1.2076 1.5270 0.0786  0.1520  -0.1020 1 . 
1143 CG  CG  . LYS LYS A A 151 151 . 1.1567 1.2375 1.5530 0.1069  0.1472  -0.0923 1 . 
1144 CD  CD  . LYS LYS A A 151 151 . 1.1457 1.2584 1.5210 0.1238  0.1376  -0.0696 1 . 
1145 CE  CE  . LYS LYS A A 151 151 . 1.1151 1.2407 1.4565 0.1151  0.1356  -0.0861 1 . 
1146 NZ  NZ  . LYS LYS A A 151 151 . 1.0668 1.2215 1.3861 0.1283  0.1264  -0.0632 1 . 
1147 N   N   . GLU GLU A A 152 152 . 1.1705 1.2003 1.5631 0.0599  0.1686  -0.1773 1 . 
1148 CA  CA  . GLU GLU A A 152 152 . 1.1127 1.1405 1.5194 0.0629  0.1743  -0.2065 1 . 
1149 C   C   . GLU GLU A A 152 152 . 1.0517 1.0488 1.4839 0.0499  0.1834  -0.2228 1 . 
1150 O   O   . GLU GLU A A 152 152 . 1.0236 0.9987 1.4565 0.0339  0.1862  -0.2174 1 . 
1151 CB  CB  . GLU GLU A A 152 152 . 1.1670 1.1987 1.5433 0.0517  0.1781  -0.2312 1 . 
1152 CG  CG  . GLU GLU A A 152 152 . 1.2069 1.2705 1.5728 0.0695  0.1723  -0.2328 1 . 
1153 CD  CD  . GLU GLU A A 152 152 . 1.2668 1.3572 1.6277 0.0891  0.1602  -0.1996 1 . 
1154 OE1 OE1 . GLU GLU A A 152 152 . 1.2793 1.3694 1.6193 0.0818  0.1564  -0.1799 1 . 
1155 OE2 OE2 . GLU GLU A A 152 152 . 1.2913 1.4038 1.6690 0.1125  0.1545  -0.1940 1 . 
1156 N   N   . LYS LYS A A 153 153 . 1.0784 1.0747 1.5329 0.0570  0.1878  -0.2444 1 . 
1157 CA  CA  . LYS LYS A A 153 153 . 1.0931 1.0608 1.5684 0.0429  0.1977  -0.2669 1 . 
1158 C   C   . LYS LYS A A 153 153 . 1.0676 1.0215 1.5210 0.0219  0.2074  -0.2990 1 . 
1159 O   O   . LYS LYS A A 153 153 . 1.0935 1.0198 1.5508 0.0035  0.2156  -0.3142 1 . 
1160 CB  CB  . LYS LYS A A 153 153 . 1.1278 1.0999 1.6403 0.0607  0.1982  -0.2749 1 . 
1161 CG  CG  . LYS LYS A A 153 153 . 1.1320 1.1018 1.6724 0.0757  0.1929  -0.2473 1 . 
1162 CD  CD  . LYS LYS A A 153 153 . 1.1215 1.1119 1.6855 0.1036  0.1872  -0.2447 1 . 
1163 CE  CE  . LYS LYS A A 153 153 . 1.1047 1.1289 1.6471 0.1197  0.1787  -0.2371 1 . 
1164 NZ  NZ  . LYS LYS A A 153 153 . 1.1011 1.1341 1.6175 0.1189  0.1724  -0.2067 1 . 
1165 N   N   . ARG ARG A A 154 154 . 1.1392 1.1112 1.5691 0.0248  0.2069  -0.3094 1 . 
1166 CA  CA  . ARG ARG A A 154 154 . 1.2100 1.1703 1.6119 0.0058  0.2161  -0.3359 1 . 
1167 C   C   . ARG ARG A A 154 154 . 1.2333 1.1715 1.6083 -0.0157 0.2180  -0.3314 1 . 
1168 O   O   . ARG ARG A A 154 154 . 1.2544 1.1944 1.6265 -0.0146 0.2102  -0.3049 1 . 
1169 CB  CB  . ARG ARG A A 154 154 . 1.2711 1.2577 1.6491 0.0145  0.2127  -0.3382 1 . 
1170 CG  CG  . ARG ARG A A 154 154 . 1.3299 1.3316 1.7248 0.0260  0.2168  -0.3614 1 . 
1171 CD  CD  . ARG ARG A A 154 154 . 1.4097 1.4267 1.8447 0.0490  0.2105  -0.3536 1 . 
1172 NE  NE  . ARG ARG A A 154 154 . 1.4587 1.4891 1.8990 0.0649  0.1979  -0.3176 1 . 
1173 CZ  CZ  . ARG ARG A A 154 154 . 1.4037 1.4633 1.8330 0.0825  0.1872  -0.2980 1 . 
1174 NH1 NH1 . ARG ARG A A 154 154 . 1.3897 1.4695 1.8026 0.0867  0.1867  -0.3109 1 . 
1175 NH2 NH2 . ARG ARG A A 154 154 . 1.3458 1.4142 1.7810 0.0961  0.1776  -0.2654 1 . 
1176 N   N   . THR THR A A 155 155 . 1.2192 1.1370 1.5739 -0.0349 0.2284  -0.3574 1 . 
1177 CA  CA  . THR THR A A 155 155 . 1.1907 1.0897 1.5132 -0.0542 0.2295  -0.3562 1 . 
1178 C   C   . THR THR A A 155 155 . 1.1882 1.0881 1.4708 -0.0625 0.2346  -0.3727 1 . 
1179 O   O   . THR THR A A 155 155 . 1.2200 1.1260 1.5042 -0.0589 0.2417  -0.3928 1 . 
1180 CB  CB  . THR THR A A 155 155 . 1.2088 1.0752 1.5430 -0.0713 0.2377  -0.3716 1 . 
1181 OG1 OG1 . THR THR A A 155 155 . 1.2161 1.0698 1.5552 -0.0777 0.2505  -0.4037 1 . 
1182 CG2 CG2 . THR THR A A 155 155 . 1.1970 1.0608 1.5718 -0.0635 0.2332  -0.3550 1 . 
1183 N   N   . PHE PHE A A 156 156 . 1.1524 1.0463 1.3996 -0.0733 0.2311  -0.3640 1 . 
1184 CA  CA  . PHE PHE A A 156 156 . 1.1347 1.0283 1.3402 -0.0807 0.2351  -0.3762 1 . 
1185 C   C   . PHE PHE A A 156 156 . 1.1626 1.0287 1.3362 -0.1009 0.2384  -0.3834 1 . 
1186 O   O   . PHE PHE A A 156 156 . 1.0977 0.9546 1.2769 -0.1064 0.2326  -0.3702 1 . 
1187 CB  CB  . PHE PHE A A 156 156 . 1.0805 1.0043 1.2689 -0.0673 0.2240  -0.3546 1 . 
1188 CG  CG  . PHE PHE A A 156 156 . 1.0765 1.0292 1.2948 -0.0454 0.2185  -0.3450 1 . 
1189 CD1 CD1 . PHE PHE A A 156 156 . 1.0961 1.0623 1.3157 -0.0378 0.2237  -0.3625 1 . 
1190 CD2 CD2 . PHE PHE A A 156 156 . 1.0708 1.0366 1.3168 -0.0320 0.2087  -0.3194 1 . 
1191 CE1 CE1 . PHE PHE A A 156 156 . 1.0911 1.0850 1.3388 -0.0165 0.2177  -0.3552 1 . 
1192 CE2 CE2 . PHE PHE A A 156 156 . 1.0825 1.0743 1.3542 -0.0103 0.2032  -0.3106 1 . 
1193 CZ  CZ  . PHE PHE A A 156 156 . 1.0914 1.0979 1.3639 -0.0021 0.2070  -0.3290 1 . 
1194 N   N   . ASN ASN A A 157 157 . 1.2069 1.0596 1.3469 -0.1116 0.2481  -0.4050 1 . 
1195 CA  CA  . ASN ASN A A 157 157 . 1.2657 1.0962 1.3693 -0.1283 0.2487  -0.4079 1 . 
1196 C   C   . ASN ASN A A 157 157 . 1.2828 1.1215 1.3491 -0.1281 0.2411  -0.3958 1 . 
1197 O   O   . ASN ASN A A 157 157 . 1.2313 1.0983 1.3000 -0.1142 0.2323  -0.3777 1 . 
1198 CB  CB  . ASN ASN A A 157 157 . 1.3181 1.1464 1.4041 -0.1341 0.2504  -0.4081 1 . 
1199 CG  CG  . ASN ASN A A 157 157 . 1.4038 1.2504 1.4696 -0.1274 0.2486  -0.4030 1 . 
1200 OD1 OD1 . ASN ASN A A 157 157 . 1.4270 1.2888 1.5150 -0.1188 0.2509  -0.4070 1 . 
1201 ND2 ND2 . ASN ASN A A 157 157 . 1.4196 1.2649 1.4449 -0.1309 0.2435  -0.3939 1 . 
1202 N   N   . ASN ASN A A 158 158 . 1.2339 1.4875 1.1790 0.0173  0.2535  -0.1445 1 . 
1203 CA  CA  . ASN ASN A A 158 158 . 1.2362 1.4691 1.1456 0.0061  0.2504  -0.1164 1 . 
1204 C   C   . ASN ASN A A 158 158 . 1.1968 1.4403 1.1439 -0.0053 0.2605  -0.1029 1 . 
1205 O   O   . ASN ASN A A 158 158 . 1.3029 1.5255 1.2483 -0.0080 0.2432  -0.0918 1 . 
1206 CB  CB  . ASN ASN A A 158 158 . 1.3018 1.5351 1.1590 -0.0014 0.2692  -0.1000 1 . 
1207 CG  CG  . ASN ASN A A 158 158 . 1.3604 1.5630 1.1608 0.0041  0.2481  -0.0957 1 . 
1208 OD1 OD1 . ASN ASN A A 158 158 . 1.3901 1.5801 1.1886 0.0171  0.2257  -0.1143 1 . 
1209 ND2 ND2 . ASN ASN A A 158 158 . 1.3763 1.5662 1.1310 -0.0059 0.2538  -0.0707 1 . 
1210 N   N   . ASN ASN A A 159 159 . 1.0619 1.3375 1.0425 -0.0124 0.2887  -0.1034 1 . 
1211 CA  CA  . ASN ASN A A 159 159 . 1.0426 1.3290 1.0596 -0.0242 0.2991  -0.0896 1 . 
1212 C   C   . ASN ASN A A 159 159 . 0.9950 1.2708 1.0530 -0.0186 0.2750  -0.0998 1 . 
1213 O   O   . ASN ASN A A 159 159 . 1.0536 1.3204 1.1229 -0.0267 0.2708  -0.0848 1 . 
1214 CB  CB  . ASN ASN A A 159 159 . 1.0691 1.3944 1.1224 -0.0311 0.3313  -0.0928 1 . 
1215 CG  CG  . ASN ASN A A 159 159 . 1.1022 1.4376 1.1790 -0.0470 0.3465  -0.0717 1 . 
1216 OD1 OD1 . ASN ASN A A 159 159 . 1.1584 1.4733 1.2069 -0.0552 0.3414  -0.0495 1 . 
1217 ND2 ND2 . ASN ASN A A 159 159 . 1.0957 1.4628 1.2253 -0.0512 0.3648  -0.0786 1 . 
1218 N   N   . GLU GLU A A 160 160 . 0.9187 1.1943 0.9985 -0.0045 0.2582  -0.1254 1 . 
1219 CA  CA  . GLU GLU A A 160 160 . 0.8668 1.1296 0.9815 0.0018  0.2321  -0.1363 1 . 
1220 C   C   . GLU GLU A A 160 160 . 0.7620 0.9866 0.8361 0.0048  0.2034  -0.1276 1 . 
1221 O   O   . GLU GLU A A 160 160 . 0.6826 0.8931 0.7730 0.0025  0.1882  -0.1223 1 . 
1222 CB  CB  . GLU GLU A A 160 160 . 0.9347 1.2098 1.0858 0.0156  0.2232  -0.1662 1 . 
1223 CG  CG  . GLU GLU A A 160 160 . 1.0309 1.3442 1.2390 0.0130  0.2469  -0.1766 1 . 
1224 CD  CD  . GLU GLU A A 160 160 . 1.1067 1.4335 1.3461 0.0275  0.2400  -0.2064 1 . 
1225 OE1 OE1 . GLU GLU A A 160 160 . 1.0975 1.4068 1.3050 0.0387  0.2232  -0.2175 1 . 
1226 OE2 OE2 . GLU GLU A A 160 160 . 1.1399 1.4946 1.4363 0.0277  0.2511  -0.2184 1 . 
1227 N   N   . ILE ILE A A 161 161 . 0.7489 0.9565 0.7702 0.0099  0.1955  -0.1260 1 . 
1228 CA  CA  . ILE ILE A A 161 161 . 0.8061 0.9791 0.7855 0.0110  0.1709  -0.1143 1 . 
1229 C   C   . ILE ILE A A 161 161 . 0.8043 0.9703 0.7701 -0.0024 0.1797  -0.0871 1 . 
1230 O   O   . ILE ILE A A 161 161 . 0.8533 0.9982 0.8168 -0.0031 0.1610  -0.0797 1 . 
1231 CB  CB  . ILE ILE A A 161 161 . 0.8011 0.9593 0.7249 0.0169  0.1638  -0.1146 1 . 
1232 CG1 CG1 . ILE ILE A A 161 161 . 0.8255 0.9845 0.7623 0.0317  0.1483  -0.1424 1 . 
1233 CG2 CG2 . ILE ILE A A 161 161 . 0.7343 0.8590 0.6118 0.0155  0.1422  -0.0976 1 . 
1234 CD1 CD1 . ILE ILE A A 161 161 . 0.8797 1.0192 0.8359 0.0400  0.1160  -0.1545 1 . 
1235 N   N   . ASN ASN A A 162 162 . 0.8523 1.0359 0.8094 -0.0132 0.2083  -0.0721 1 . 
1236 CA  CA  . ASN ASN A A 162 162 . 0.8882 1.0644 0.8310 -0.0260 0.2166  -0.0455 1 . 
1237 C   C   . ASN ASN A A 162 162 . 0.8464 1.0269 0.8385 -0.0305 0.2142  -0.0446 1 . 
1238 O   O   . ASN ASN A A 162 162 . 0.7884 0.9495 0.7708 -0.0349 0.2035  -0.0298 1 . 
1239 CB  CB  . ASN ASN A A 162 162 . 0.9493 1.1441 0.8746 -0.0374 0.2475  -0.0296 1 . 
1240 CG  CG  . ASN ASN A A 162 162 . 0.9998 1.1848 0.9079 -0.0504 0.2543  -0.0014 1 . 
1241 OD1 OD1 . ASN ASN A A 162 162 . 1.0102 1.2090 0.9520 -0.0598 0.2681  0.0069  1 . 
1242 ND2 ND2 . ASN ASN A A 162 162 . 0.9792 1.1395 0.8360 -0.0508 0.2432  0.0135  1 . 
1243 N   N   . LYS LYS A A 163 163 . 0.7756 0.9814 0.8209 -0.0295 0.2240  -0.0603 1 . 
1244 CA  CA  . LYS LYS A A 163 163 . 0.7880 0.9973 0.8826 -0.0333 0.2198  -0.0609 1 . 
1245 C   C   . LYS LYS A A 163 163 . 0.7929 0.9760 0.8919 -0.0241 0.1868  -0.0709 1 . 
1246 O   O   . LYS LYS A A 163 163 . 0.8420 1.0113 0.9509 -0.0285 0.1771  -0.0613 1 . 
1247 CB  CB  . LYS LYS A A 163 163 . 0.8172 1.0600 0.9686 -0.0337 0.2363  -0.0764 1 . 
1248 CG  CG  . LYS LYS A A 163 163 . 0.9021 1.1716 1.0619 -0.0473 0.2695  -0.0612 1 . 
1249 CD  CD  . LYS LYS A A 163 163 . 0.9895 1.2951 1.1994 -0.0464 0.2879  -0.0780 1 . 
1250 CE  CE  . LYS LYS A A 163 163 . 1.0142 1.3274 1.2861 -0.0467 0.2795  -0.0871 1 . 
1251 NZ  NZ  . LYS LYS A A 163 163 . 0.9827 1.3328 1.3058 -0.0459 0.2975  -0.1031 1 . 
1252 N   N   . PHE PHE A A 164 164 . 0.7585 0.9336 0.8493 -0.0112 0.1687  -0.0902 1 . 
1253 CA  CA  . PHE PHE A A 164 164 . 0.7889 0.9379 0.8792 -0.0027 0.1363  -0.0992 1 . 
1254 C   C   . PHE PHE A A 164 164 . 0.7844 0.9049 0.8313 -0.0069 0.1246  -0.0786 1 . 
1255 O   O   . PHE PHE A A 164 164 . 0.7645 0.8682 0.8227 -0.0067 0.1068  -0.0772 1 . 
1256 CB  CB  . PHE PHE A A 164 164 . 0.9529 1.0956 1.0300 0.0107  0.1194  -0.1196 1 . 
1257 CG  CG  . PHE PHE A A 164 164 . 1.1011 1.2674 1.2286 0.0178  0.1226  -0.1442 1 . 
1258 CD1 CD1 . PHE PHE A A 164 164 . 1.1488 1.3314 1.3342 0.0147  0.1272  -0.1504 1 . 
1259 CD2 CD2 . PHE PHE A A 164 164 . 1.1776 1.3493 1.2951 0.0280  0.1203  -0.1613 1 . 
1260 CE1 CE1 . PHE PHE A A 164 164 . 1.1901 1.3955 1.4236 0.0214  0.1302  -0.1729 1 . 
1261 CE2 CE2 . PHE PHE A A 164 164 . 1.2116 1.4056 1.3766 0.0353  0.1233  -0.1845 1 . 
1262 CZ  CZ  . PHE PHE A A 164 164 . 1.2095 1.4210 1.4331 0.0320  0.1285  -0.1901 1 . 
1263 N   N   . GLY GLY A A 165 165 . 0.7555 0.8702 0.7523 -0.0107 0.1341  -0.0626 1 . 
1264 CA  CA  . GLY GLY A A 165 165 . 0.7037 0.7931 0.6596 -0.0147 0.1241  -0.0424 1 . 
1265 C   C   . GLY GLY A A 165 165 . 0.7111 0.8003 0.6876 -0.0247 0.1318  -0.0268 1 . 
1266 O   O   . GLY GLY A A 165 165 . 0.6702 0.7374 0.6342 -0.0248 0.1155  -0.0185 1 . 
1267 N   N   . ARG ARG A A 166 166 . 0.7187 0.8329 0.7275 -0.0334 0.1565  -0.0227 1 . 
1268 CA  CA  . ARG ARG A A 166 166 . 0.7016 0.8159 0.7336 -0.0432 0.1632  -0.0085 1 . 
1269 C   C   . ARG ARG A A 166 166 . 0.6399 0.7458 0.7123 -0.0386 0.1431  -0.0216 1 . 
1270 O   O   . ARG ARG A A 166 166 . 0.6510 0.7422 0.7265 -0.0429 0.1359  -0.0107 1 . 
1271 CB  CB  . ARG ARG A A 166 166 . 0.7141 0.8581 0.7735 -0.0540 0.1935  -0.0017 1 . 
1272 CG  CG  . ARG ARG A A 166 166 . 0.8593 1.0034 0.8820 -0.0652 0.2126  0.0241  1 . 
1273 CD  CD  . ARG ARG A A 166 166 . 0.9406 1.1157 0.9855 -0.0756 0.2433  0.0297  1 . 
1274 NE  NE  . ARG ARG A A 166 166 . 1.0457 1.2223 1.1004 -0.0891 0.2559  0.0514  1 . 
1275 CZ  CZ  . ARG ARG A A 166 166 . 1.1656 1.3289 1.1813 -0.0965 0.2607  0.0747  1 . 
1276 NH1 NH1 . ARG ARG A A 166 166 . 1.1939 1.3414 1.1571 -0.0920 0.2539  0.0800  1 . 
1277 NH2 NH2 . ARG ARG A A 166 166 . 1.2041 1.3697 1.2343 -0.1085 0.2715  0.0930  1 . 
1278 N   N   . TYR TYR A A 167 167 . 0.5940 0.7081 0.6972 -0.0298 0.1332  -0.0452 1 . 
1279 CA  CA  . TYR TYR A A 167 167 . 0.5928 0.6987 0.7350 -0.0255 0.1130  -0.0583 1 . 
1280 C   C   . TYR TYR A A 167 167 . 0.6381 0.7107 0.7478 -0.0195 0.0849  -0.0567 1 . 
1281 O   O   . TYR TYR A A 167 167 . 0.6959 0.7548 0.8229 -0.0202 0.0712  -0.0561 1 . 
1282 CB  CB  . TYR TYR A A 167 167 . 0.5951 0.7173 0.7761 -0.0170 0.1082  -0.0839 1 . 
1283 CG  CG  . TYR TYR A A 167 167 . 0.6513 0.8089 0.8664 -0.0221 0.1363  -0.0875 1 . 
1284 CD1 CD1 . TYR TYR A A 167 167 . 0.6938 0.8666 0.9134 -0.0350 0.1621  -0.0687 1 . 
1285 CD2 CD2 . TYR TYR A A 167 167 . 0.6660 0.8421 0.9096 -0.0139 0.1367  -0.1098 1 . 
1286 CE1 CE1 . TYR TYR A A 167 167 . 0.7409 0.9471 0.9914 -0.0403 0.1883  -0.0714 1 . 
1287 CE2 CE2 . TYR TYR A A 167 167 . 0.7262 0.9361 1.0015 -0.0183 0.1631  -0.1135 1 . 
1288 CZ  CZ  . TYR TYR A A 167 167 . 0.8036 1.0289 1.0818 -0.0318 0.1892  -0.0941 1 . 
1289 OH  OH  . TYR TYR A A 167 167 . 0.8804 1.1405 1.1895 -0.0369 0.2161  -0.0971 1 . 
1290 N   N   . ILE ILE A A 168 168 . 0.5958 0.6551 0.6579 -0.0136 0.0761  -0.0558 1 . 
1291 CA  CA  . ILE ILE A A 168 168 . 0.6298 0.6588 0.6558 -0.0089 0.0514  -0.0515 1 . 
1292 C   C   . ILE ILE A A 168 168 . 0.5980 0.6148 0.6081 -0.0173 0.0561  -0.0293 1 . 
1293 O   O   . ILE ILE A A 168 168 . 0.6265 0.6234 0.6364 -0.0155 0.0378  -0.0286 1 . 
1294 CB  CB  . ILE ILE A A 168 168 . 0.6065 0.6261 0.5821 -0.0032 0.0449  -0.0508 1 . 
1295 CG1 CG1 . ILE ILE A A 168 168 . 0.6798 0.7052 0.6700 0.0071  0.0333  -0.0748 1 . 
1296 CG2 CG2 . ILE ILE A A 168 168 . 0.6938 0.6842 0.6275 -0.0009 0.0241  -0.0406 1 . 
1297 CD1 CD1 . ILE ILE A A 168 168 . 0.7471 0.7677 0.6905 0.0118  0.0316  -0.0742 1 . 
1298 N   N   . LEU LEU A A 169 169 . 0.5857 0.6133 0.5801 -0.0263 0.0800  -0.0109 1 . 
1299 CA  CA  . LEU LEU A A 169 169 . 0.6760 0.6919 0.6521 -0.0340 0.0851  0.0114  1 . 
1300 C   C   . LEU LEU A A 169 169 . 0.6623 0.6773 0.6810 -0.0382 0.0830  0.0109  1 . 
1301 O   O   . LEU LEU A A 169 169 . 0.6868 0.6836 0.6935 -0.0401 0.0750  0.0223  1 . 
1302 CB  CB  . LEU LEU A A 169 169 . 0.7027 0.7334 0.6607 -0.0436 0.1122  0.0300  1 . 
1303 CG  CG  . LEU LEU A A 169 169 . 0.6567 0.6883 0.5715 -0.0403 0.1154  0.0311  1 . 
1304 CD1 CD1 . LEU LEU A A 169 169 . 0.7181 0.7644 0.6168 -0.0507 0.1424  0.0495  1 . 
1305 CD2 CD2 . LEU LEU A A 169 169 . 0.6417 0.6461 0.5101 -0.0346 0.0941  0.0372  1 . 
1306 N   N   . GLU GLU A A 170 170 . 0.6361 0.6710 0.7050 -0.0396 0.0904  -0.0020 1 . 
1307 CA  CA  . GLU GLU A A 170 170 . 0.6087 0.6439 0.7220 -0.0437 0.0878  -0.0037 1 . 
1308 C   C   . GLU GLU A A 170 170 . 0.6343 0.6439 0.7470 -0.0360 0.0587  -0.0132 1 . 
1309 O   O   . GLU GLU A A 170 170 . 0.6403 0.6375 0.7647 -0.0393 0.0528  -0.0070 1 . 
1310 CB  CB  . GLU GLU A A 170 170 . 0.6460 0.7082 0.8128 -0.0450 0.0984  -0.0186 1 . 
1311 CG  CG  . GLU GLU A A 170 170 . 0.7056 0.7773 0.9179 -0.0540 0.1074  -0.0134 1 . 
1312 CD  CD  . GLU GLU A A 170 170 . 0.6966 0.8004 0.9571 -0.0578 0.1249  -0.0231 1 . 
1313 OE1 OE1 . GLU GLU A A 170 170 . 0.6125 0.7278 0.8841 -0.0499 0.1214  -0.0416 1 . 
1314 OE2 OE2 . GLU GLU A A 170 170 . 0.7529 0.8709 1.0404 -0.0687 0.1422  -0.0118 1 . 
1315 N   N   . GLU GLU A A 171 171 . 0.5921 0.5927 0.6899 -0.0259 0.0399  -0.0283 1 . 
1316 CA  CA  . GLU GLU A A 171 171 . 0.6736 0.6517 0.7728 -0.0183 0.0114  -0.0399 1 . 
1317 C   C   . GLU GLU A A 171 171 . 0.6929 0.6453 0.7386 -0.0149 -0.0027 -0.0295 1 . 
1318 O   O   . GLU GLU A A 171 171 . 0.7452 0.6771 0.7881 -0.0108 -0.0241 -0.0343 1 . 
1319 CB  CB  . GLU GLU A A 171 171 . 0.7511 0.7347 0.8697 -0.0094 -0.0026 -0.0635 1 . 
1320 CG  CG  . GLU GLU A A 171 171 . 0.9318 0.9420 1.1073 -0.0123 0.0110  -0.0746 1 . 
1321 CD  CD  . GLU GLU A A 171 171 . 1.0765 1.0952 1.2738 -0.0033 -0.0004 -0.0979 1 . 
1322 OE1 OE1 . GLU GLU A A 171 171 . 1.0972 1.1156 1.2639 0.0025  -0.0024 -0.1019 1 . 
1323 OE2 OE2 . GLU GLU A A 171 171 . 1.1339 1.1589 1.3796 -0.0019 -0.0082 -0.1122 1 . 
1324 N   N   . LEU LEU A A 172 172 . 0.6985 0.6521 0.7023 -0.0170 0.0089  -0.0151 1 . 
1325 CA  CA  . LEU LEU A A 172 172 . 0.7081 0.6390 0.6606 -0.0140 -0.0038 -0.0042 1 . 
1326 C   C   . LEU LEU A A 172 172 . 0.6559 0.5684 0.6045 -0.0161 -0.0115 0.0059  1 . 
1327 O   O   . LEU LEU A A 172 172 . 0.6506 0.5422 0.5787 -0.0100 -0.0335 0.0019  1 . 
1328 CB  CB  . LEU LEU A A 172 172 . 0.7448 0.6830 0.6588 -0.0181 0.0141  0.0125  1 . 
1329 CG  CG  . LEU LEU A A 172 172 . 0.8331 0.7587 0.6981 -0.0122 0.0017  0.0142  1 . 
1330 CD1 CD1 . LEU LEU A A 172 172 . 0.8236 0.7442 0.6968 -0.0026 -0.0202 -0.0082 1 . 
1331 CD2 CD2 . LEU LEU A A 172 172 . 0.8078 0.7483 0.6511 -0.0166 0.0228  0.0246  1 . 
1332 N   N   . PRO PRO A A 173 173 . 0.6182 0.5364 0.5839 -0.0244 0.0048  0.0189  1 . 
1333 CA  CA  . PRO PRO A A 173 173 . 0.6665 0.5652 0.6259 -0.0252 -0.0039 0.0277  1 . 
1334 C   C   . PRO PRO A A 173 173 . 0.7190 0.6022 0.6990 -0.0190 -0.0282 0.0108  1 . 
1335 O   O   . PRO PRO A A 173 173 . 0.7651 0.6270 0.7210 -0.0154 -0.0433 0.0141  1 . 
1336 CB  CB  . PRO PRO A A 173 173 . 0.6355 0.5466 0.6212 -0.0355 0.0180  0.0409  1 . 
1337 CG  CG  . PRO PRO A A 173 173 . 0.6334 0.5661 0.6122 -0.0407 0.0403  0.0484  1 . 
1338 CD  CD  . PRO PRO A A 173 173 . 0.6399 0.5812 0.6247 -0.0336 0.0323  0.0287  1 . 
1339 N   N   . GLU GLU A A 174 174 . 0.6611 0.5543 0.6842 -0.0174 -0.0332 -0.0075 1 . 
1340 CA  CA  . GLU GLU A A 174 174 . 0.7198 0.5961 0.7605 -0.0121 -0.0573 -0.0222 1 . 
1341 C   C   . GLU GLU A A 174 174 . 0.7849 0.6436 0.7917 -0.0030 -0.0812 -0.0313 1 . 
1342 O   O   . GLU GLU A A 174 174 . 0.7987 0.6392 0.8085 0.0012  -0.1025 -0.0404 1 . 
1343 CB  CB  . GLU GLU A A 174 174 . 0.7012 0.5914 0.7991 -0.0127 -0.0585 -0.0394 1 . 
1344 CG  CG  . GLU GLU A A 174 174 . 0.6780 0.5817 0.7871 -0.0075 -0.0624 -0.0559 1 . 
1345 CD  CD  . GLU GLU A A 174 174 . 0.7464 0.6682 0.9159 -0.0090 -0.0597 -0.0711 1 . 
1346 OE1 OE1 . GLU GLU A A 174 174 . 0.7669 0.6862 0.9698 -0.0131 -0.0613 -0.0716 1 . 
1347 OE2 OE2 . GLU GLU A A 174 174 . 0.7663 0.7050 0.9506 -0.0059 -0.0565 -0.0829 1 . 
1348 N   N   . LEU LEU A A 175 175 . 0.7576 0.6204 0.7315 -0.0003 -0.0791 -0.0288 1 . 
1349 CA  CA  . LEU LEU A A 175 175 . 0.7497 0.5947 0.6864 0.0071  -0.1015 -0.0338 1 . 
1350 C   C   . LEU LEU A A 175 175 . 0.7934 0.6237 0.6807 0.0065  -0.1016 -0.0153 1 . 
1351 O   O   . LEU LEU A A 175 175 . 0.7973 0.6113 0.6520 0.0118  -0.1206 -0.0172 1 . 
1352 CB  CB  . LEU LEU A A 175 175 . 0.7297 0.5851 0.6572 0.0112  -0.1027 -0.0426 1 . 
1353 CG  CG  . LEU LEU A A 175 175 . 0.7789 0.6506 0.7543 0.0132  -0.1030 -0.0624 1 . 
1354 CD1 CD1 . LEU LEU A A 175 175 . 0.7938 0.6752 0.7569 0.0180  -0.1034 -0.0708 1 . 
1355 CD2 CD2 . LEU LEU A A 175 175 . 0.7059 0.5651 0.7102 0.0174  -0.1265 -0.0793 1 . 
1356 N   N   . MET MET A A 176 176 . 0.8964 0.7323 0.7784 -0.0001 -0.0813 0.0028  1 . 
1357 CA  CA  . MET MET A A 176 176 . 0.9407 0.7664 0.7769 -0.0012 -0.0781 0.0219  1 . 
1358 C   C   . MET MET A A 176 176 . 0.8795 0.6924 0.7169 -0.0032 -0.0781 0.0313  1 . 
1359 O   O   . MET MET A A 176 176 . 0.9869 0.7836 0.7900 -0.0002 -0.0883 0.0387  1 . 
1360 CB  CB  . MET MET A A 176 176 . 0.8974 0.7394 0.7197 -0.0072 -0.0540 0.0376  1 . 
1361 CG  CG  . MET MET A A 176 176 . 0.9832 0.8347 0.7921 -0.0046 -0.0539 0.0314  1 . 
1362 SD  SD  . MET MET A A 176 176 . 1.0406 0.9015 0.8135 -0.0111 -0.0310 0.0549  1 . 
1363 CE  CE  . MET MET A A 176 176 . 0.9374 0.8203 0.7526 -0.0207 -0.0030 0.0604  1 . 
1364 N   N   . VAL VAL A A 177 177 . 0.7232 0.6415 0.7723 0.0108  0.0008  -0.0854 1 . 
1365 CA  CA  . VAL VAL A A 177 177 . 0.7895 0.6989 0.8630 0.0255  -0.0101 -0.1067 1 . 
1366 C   C   . VAL VAL A A 177 177 . 0.8619 0.7767 0.9389 0.0224  -0.0058 -0.1245 1 . 
1367 O   O   . VAL VAL A A 177 177 . 0.8362 0.7424 0.8966 0.0081  0.0004  -0.1144 1 . 
1368 CB  CB  . VAL VAL A A 177 177 . 0.8990 0.7591 0.9783 0.0294  -0.0270 -0.0942 1 . 
1369 CG1 CG1 . VAL VAL A A 177 177 . 0.8597 0.7187 0.9286 0.0281  -0.0293 -0.0722 1 . 
1370 CG2 CG2 . VAL VAL A A 177 177 . 0.9312 0.7548 0.9986 0.0136  -0.0288 -0.0812 1 . 
1371 N   N   . GLN GLN A A 178 178 . 0.8401 0.7761 0.9397 0.0365  -0.0090 -0.1541 1 . 
1372 CA  CA  . GLN GLN A A 178 178 . 0.8876 0.8299 0.9946 0.0351  -0.0071 -0.1758 1 . 
1373 C   C   . GLN GLN A A 178 178 . 0.9351 0.8194 1.0486 0.0308  -0.0202 -0.1723 1 . 
1374 O   O   . GLN GLN A A 178 178 . 0.9907 0.8416 1.1242 0.0432  -0.0365 -0.1795 1 . 
1375 CB  CB  . GLN GLN A A 178 178 . 0.8710 0.8578 1.0025 0.0521  -0.0079 -0.2122 1 . 
1376 CG  CG  . GLN GLN A A 178 178 . 0.9240 0.9757 1.0431 0.0477  0.0084  -0.2135 1 . 
1377 CD  CD  . GLN GLN A A 178 178 . 1.0591 1.1686 1.2013 0.0627  0.0089  -0.2492 1 . 
1378 OE1 OE1 . GLN GLN A A 178 178 . 1.0782 1.1825 1.2482 0.0788  -0.0027 -0.2800 1 . 
1379 NE2 NE2 . GLN GLN A A 178 178 . 1.0853 1.2520 1.2165 0.0565  0.0217  -0.2460 1 . 
1380 N   N   . VAL VAL A A 179 179 . 0.9199 0.7925 1.0160 0.0123  -0.0138 -0.1600 1 . 
1381 CA  CA  . VAL VAL A A 179 179 . 0.8824 0.7061 0.9799 -0.0001 -0.0230 -0.1534 1 . 
1382 C   C   . VAL VAL A A 179 179 . 0.8443 0.6845 0.9500 -0.0051 -0.0185 -0.1793 1 . 
1383 O   O   . VAL VAL A A 179 179 . 0.8314 0.7219 0.9321 -0.0025 -0.0061 -0.1930 1 . 
1384 CB  CB  . VAL VAL A A 179 179 . 0.9095 0.7161 0.9802 -0.0203 -0.0186 -0.1195 1 . 
1385 CG1 CG1 . VAL VAL A A 179 179 . 0.9421 0.7374 1.0047 -0.0159 -0.0231 -0.0958 1 . 
1386 CG2 CG2 . VAL VAL A A 179 179 . 0.8302 0.6783 0.8809 -0.0294 -0.0020 -0.1173 1 . 
1387 N   N   . LYS LYS A A 180 180 . 0.9087 0.7061 1.0261 -0.0136 -0.0294 -0.1848 1 . 
1388 CA  CA  . LYS LYS A A 180 180 . 0.8780 0.6877 1.0062 -0.0203 -0.0270 -0.2119 1 . 
1389 C   C   . LYS LYS A A 180 180 . 0.9220 0.7298 1.0290 -0.0463 -0.0187 -0.1945 1 . 
1390 O   O   . LYS LYS A A 180 180 . 0.9343 0.7081 1.0274 -0.0619 -0.0222 -0.1652 1 . 
1391 CB  CB  . LYS LYS A A 180 180 . 0.8649 0.6282 1.0236 -0.0145 -0.0456 -0.2345 1 . 
1392 CG  CG  . LYS LYS A A 180 180 . 0.9089 0.6846 1.0952 0.0150  -0.0551 -0.2640 1 . 
1393 CD  CD  . LYS LYS A A 180 180 . 0.9560 0.6889 1.1759 0.0219  -0.0743 -0.2949 1 . 
1394 CE  CE  . LYS LYS A A 180 180 . 0.9385 0.6940 1.1900 0.0544  -0.0843 -0.3331 1 . 
1395 NZ  NZ  . LYS LYS A A 180 180 . 1.0530 0.7610 1.3401 0.0635  -0.1060 -0.3660 1 . 
1396 N   N   . ALA ALA A A 181 181 . 0.8493 0.7000 0.9539 -0.0507 -0.0081 -0.2138 1 . 
1397 CA  CA  . ALA ALA A A 181 181 . 0.9269 0.7839 1.0170 -0.0737 -0.0014 -0.2061 1 . 
1398 C   C   . ALA ALA A A 181 181 . 0.9130 0.7687 1.0248 -0.0803 -0.0057 -0.2388 1 . 
1399 O   O   . ALA ALA A A 181 181 . 0.9137 0.8127 1.0360 -0.0677 -0.0011 -0.2688 1 . 
1400 CB  CB  . ALA ALA A A 181 181 . 0.9299 0.8419 0.9965 -0.0719 0.0138  -0.1993 1 . 
1401 N   N   . ARG ARG A A 182 182 . 0.9427 0.7508 1.0611 -0.1017 -0.0148 -0.2329 1 . 
1402 CA  CA  . ARG ARG A A 182 182 . 1.0290 0.8225 1.1725 -0.1103 -0.0224 -0.2646 1 . 
1403 C   C   . ARG ARG A A 182 182 . 1.0251 0.8173 1.1980 -0.0836 -0.0319 -0.2990 1 . 
1404 O   O   . ARG ARG A A 182 182 . 1.0266 0.8560 1.2163 -0.0769 -0.0294 -0.3371 1 . 
1405 CB  CB  . ARG ARG A A 182 182 . 1.1308 0.9796 1.2683 -0.1228 -0.0095 -0.2831 1 . 
1406 CG  CG  . ARG ARG A A 182 182 . 1.2346 1.0837 1.3521 -0.1527 -0.0034 -0.2598 1 . 
1407 CD  CD  . ARG ARG A A 182 182 . 1.3573 1.2581 1.4777 -0.1637 0.0053  -0.2871 1 . 
1408 NE  NE  . ARG ARG A A 182 182 . 1.4837 1.3986 1.5862 -0.1913 0.0121  -0.2696 1 . 
1409 CZ  CZ  . ARG ARG A A 182 182 . 1.5386 1.5032 1.6172 -0.1877 0.0236  -0.2567 1 . 
1410 NH1 NH1 . ARG ARG A A 182 182 . 1.5298 1.5273 1.5977 -0.1598 0.0292  -0.2556 1 . 
1411 NH2 NH2 . ARG ARG A A 182 182 . 1.5672 1.5495 1.6332 -0.2124 0.0287  -0.2456 1 . 
1412 N   N   . GLY GLY A A 183 183 . 1.0015 0.7575 1.1810 -0.0670 -0.0431 -0.2874 1 . 
1413 CA  CA  . GLY GLY A A 183 183 . 1.0225 0.7778 1.2324 -0.0396 -0.0543 -0.3212 1 . 
1414 C   C   . GLY GLY A A 183 183 . 1.0003 0.8323 1.2099 -0.0172 -0.0417 -0.3430 1 . 
1415 O   O   . GLY GLY A A 183 183 . 0.9657 0.8123 1.2022 0.0053  -0.0495 -0.3775 1 . 
1416 N   N   . VAL VAL A A 184 184 . 0.9232 0.8055 1.1036 -0.0225 -0.0236 -0.3241 1 . 
1417 CA  CA  . VAL VAL A A 184 184 . 0.8836 0.8388 1.0598 -0.0062 -0.0116 -0.3400 1 . 
1418 C   C   . VAL VAL A A 184 184 . 0.8305 0.7924 0.9871 0.0011  -0.0062 -0.3086 1 . 
1419 O   O   . VAL VAL A A 184 184 . 0.7595 0.7107 0.8895 -0.0118 0.0005  -0.2738 1 . 
1420 CB  CB  . VAL VAL A A 184 184 . 0.8857 0.8967 1.0450 -0.0167 0.0030  -0.3463 1 . 
1421 CG1 CG1 . VAL VAL A A 184 184 . 0.7945 0.8767 0.9419 -0.0029 0.0149  -0.3507 1 . 
1422 CG2 CG2 . VAL VAL A A 184 184 . 0.8792 0.8951 1.0623 -0.0223 -0.0022 -0.3854 1 . 
1423 N   N   . LEU LEU A A 185 185 . 0.8786 0.8627 1.0500 0.0215  -0.0094 -0.3241 1 . 
1424 CA  CA  . LEU LEU A A 185 185 . 0.9064 0.9017 1.0632 0.0280  -0.0047 -0.2991 1 . 
1425 C   C   . LEU LEU A A 185 185 . 0.8398 0.8977 0.9717 0.0234  0.0128  -0.2900 1 . 
1426 O   O   . LEU LEU A A 185 185 . 0.8170 0.9302 0.9537 0.0278  0.0191  -0.3159 1 . 
1427 CB  CB  . LEU LEU A A 185 185 . 0.9300 0.9345 1.1142 0.0510  -0.0147 -0.3231 1 . 
1428 CG  CG  . LEU LEU A A 185 185 . 0.9727 0.9863 1.1489 0.0586  -0.0131 -0.3023 1 . 
1429 CD1 CD1 . LEU LEU A A 185 185 . 1.0189 0.9615 1.1921 0.0557  -0.0256 -0.2731 1 . 
1430 CD2 CD2 . LEU LEU A A 185 185 . 0.9936 1.0540 1.1967 0.0815  -0.0173 -0.3373 1 . 
1431 N   N   . PHE PHE A A 186 186 . 0.8180 0.8682 0.9233 0.0149  0.0196  -0.2537 1 . 
1432 CA  CA  . PHE PHE A A 186 186 . 0.7862 0.8878 0.8686 0.0120  0.0330  -0.2422 1 . 
1433 C   C   . PHE PHE A A 186 186 . 0.7511 0.8571 0.8279 0.0160  0.0347  -0.2241 1 . 
1434 O   O   . PHE PHE A A 186 186 . 0.7644 0.8302 0.8326 0.0116  0.0315  -0.1984 1 . 
1435 CB  CB  . PHE PHE A A 186 186 . 0.7548 0.8535 0.8100 -0.0018 0.0400  -0.2200 1 . 
1436 CG  CG  . PHE PHE A A 186 186 . 0.7332 0.7818 0.7758 -0.0113 0.0368  -0.1908 1 . 
1437 CD1 CD1 . PHE PHE A A 186 186 . 0.7971 0.8030 0.8486 -0.0191 0.0292  -0.1918 1 . 
1438 CD2 CD2 . PHE PHE A A 186 186 . 0.7661 0.8139 0.7870 -0.0145 0.0415  -0.1628 1 . 
1439 CE1 CE1 . PHE PHE A A 186 186 . 0.7928 0.7632 0.8308 -0.0299 0.0271  -0.1653 1 . 
1440 CE2 CE2 . PHE PHE A A 186 186 . 0.8035 0.8142 0.8136 -0.0226 0.0387  -0.1400 1 . 
1441 CZ  CZ  . PHE PHE A A 186 186 . 0.8264 0.8022 0.8445 -0.0304 0.0321  -0.1411 1 . 
1442 N   N   . GLU GLU A A 187 187 . 0.7531 0.9143 0.8347 0.0226  0.0402  -0.2386 1 . 
1443 CA  CA  . GLU GLU A A 187 187 . 0.7687 0.9460 0.8491 0.0250  0.0424  -0.2277 1 . 
1444 C   C   . GLU GLU A A 187 187 . 0.7269 0.9123 0.7762 0.0108  0.0521  -0.1939 1 . 
1445 O   O   . GLU GLU A A 187 187 . 0.6515 0.8388 0.6978 0.0086  0.0534  -0.1797 1 . 
1446 CB  CB  . GLU GLU A A 187 187 . 0.7798 1.0213 0.8800 0.0357  0.0444  -0.2604 1 . 
1447 CG  CG  . GLU GLU A A 187 187 . 0.8510 1.0851 0.9866 0.0535  0.0321  -0.3003 1 . 
1448 CD  CD  . GLU GLU A A 187 187 . 0.8245 1.0898 0.9672 0.0546  0.0341  -0.3300 1 . 
1449 OE1 OE1 . GLU GLU A A 187 187 . 0.7823 1.0489 0.9022 0.0414  0.0415  -0.3151 1 . 
1450 OE2 OE2 . GLU GLU A A 187 187 . 0.8301 1.1219 1.0030 0.0701  0.0272  -0.3712 1 . 
1451 N   N   . ALA ALA A A 188 188 . 0.7046 0.8935 0.7322 0.0019  0.0575  -0.1817 1 . 
1452 CA  CA  . ALA ALA A A 188 188 . 0.6515 0.8447 0.6508 -0.0092 0.0638  -0.1511 1 . 
1453 C   C   . ALA ALA A A 188 188 . 0.6797 0.8441 0.6608 -0.0139 0.0628  -0.1360 1 . 
1454 O   O   . ALA ALA A A 188 188 . 0.7370 0.9018 0.7236 -0.0114 0.0611  -0.1517 1 . 
1455 CB  CB  . ALA ALA A A 188 188 . 0.5688 0.8244 0.5573 -0.0140 0.0722  -0.1531 1 . 
1456 N   N   . TYR TYR A A 189 189 . 0.6144 0.7569 0.5753 -0.0204 0.0632  -0.1078 1 . 
1457 CA  CA  . TYR TYR A A 189 189 . 0.6374 0.7610 0.5813 -0.0223 0.0615  -0.0959 1 . 
1458 C   C   . TYR TYR A A 189 189 . 0.6539 0.7826 0.5733 -0.0270 0.0629  -0.0714 1 . 
1459 O   O   . TYR TYR A A 189 189 . 0.6669 0.7989 0.5826 -0.0327 0.0647  -0.0588 1 . 
1460 CB  CB  . TYR TYR A A 189 189 . 0.6829 0.7601 0.6308 -0.0233 0.0560  -0.0894 1 . 
1461 CG  CG  . TYR TYR A A 189 189 . 0.7372 0.7900 0.6801 -0.0264 0.0543  -0.0698 1 . 
1462 CD1 CD1 . TYR TYR A A 189 189 . 0.6446 0.6917 0.6025 -0.0253 0.0530  -0.0726 1 . 
1463 CD2 CD2 . TYR TYR A A 189 189 . 0.8012 0.8389 0.7261 -0.0289 0.0526  -0.0510 1 . 
1464 CE1 CE1 . TYR TYR A A 189 189 . 0.7137 0.7436 0.6680 -0.0288 0.0514  -0.0570 1 . 
1465 CE2 CE2 . TYR TYR A A 189 189 . 0.8246 0.8415 0.7471 -0.0322 0.0505  -0.0367 1 . 
1466 CZ  CZ  . TYR TYR A A 189 189 . 0.7908 0.8055 0.7278 -0.0332 0.0506  -0.0396 1 . 
1467 OH  OH  . TYR TYR A A 189 189 . 0.8458 0.8445 0.7816 -0.0371 0.0485  -0.0276 1 . 
1468 N   N   . VAL VAL A A 190 190 . 0.6555 0.7850 0.5590 -0.0248 0.0607  -0.0653 1 . 
1469 CA  CA  . VAL VAL A A 190 190 . 0.6409 0.7695 0.5203 -0.0267 0.0584  -0.0416 1 . 
1470 C   C   . VAL VAL A A 190 190 . 0.6747 0.7617 0.5474 -0.0236 0.0514  -0.0293 1 . 
1471 O   O   . VAL VAL A A 190 190 . 0.6409 0.7161 0.5211 -0.0196 0.0493  -0.0403 1 . 
1472 CB  CB  . VAL VAL A A 190 190 . 0.6583 0.8245 0.5226 -0.0231 0.0586  -0.0428 1 . 
1473 CG1 CG1 . VAL VAL A A 190 190 . 0.7162 0.9334 0.5850 -0.0275 0.0658  -0.0546 1 . 
1474 CG2 CG2 . VAL VAL A A 190 190 . 0.6545 0.8247 0.5244 -0.0154 0.0564  -0.0610 1 . 
1475 N   N   . TYR TYR A A 191 191 . 0.6883 0.7549 0.5471 -0.0267 0.0473  -0.0072 1 . 
1476 CA  CA  . TYR TYR A A 191 191 . 0.6500 0.6802 0.5031 -0.0220 0.0391  0.0021  1 . 
1477 C   C   . TYR TYR A A 191 191 . 0.7342 0.7515 0.5675 -0.0240 0.0326  0.0259  1 . 
1478 O   O   . TYR TYR A A 191 191 . 0.7502 0.7795 0.5782 -0.0355 0.0367  0.0378  1 . 
1479 CB  CB  . TYR TYR A A 191 191 . 0.6550 0.6593 0.5222 -0.0261 0.0394  0.0002  1 . 
1480 CG  CG  . TYR TYR A A 191 191 . 0.6860 0.6644 0.5516 -0.0196 0.0317  0.0005  1 . 
1481 CD1 CD1 . TYR TYR A A 191 191 . 0.6482 0.6343 0.5187 -0.0140 0.0310  -0.0138 1 . 
1482 CD2 CD2 . TYR TYR A A 191 191 . 0.6672 0.6172 0.5273 -0.0202 0.0248  0.0132  1 . 
1483 CE1 CE1 . TYR TYR A A 191 191 . 0.7030 0.6764 0.5725 -0.0083 0.0245  -0.0165 1 . 
1484 CE2 CE2 . TYR TYR A A 191 191 . 0.7006 0.6333 0.5613 -0.0121 0.0169  0.0087  1 . 
1485 CZ  CZ  . TYR TYR A A 191 191 . 0.7905 0.7386 0.6558 -0.0058 0.0172  -0.0067 1 . 
1486 OH  OH  . TYR TYR A A 191 191 . 0.7906 0.7325 0.6575 0.0018  0.0101  -0.0144 1 . 
1487 N   N   . PRO PRO A A 192 192 . 0.7254 0.7205 0.5476 -0.0134 0.0216  0.0330  1 . 
1488 CA  CA  . PRO PRO A A 192 192 . 0.7656 0.7454 0.5668 -0.0134 0.0121  0.0573  1 . 
1489 C   C   . PRO PRO A A 192 192 . 0.8668 0.8087 0.6658 -0.0252 0.0079  0.0760  1 . 
1490 O   O   . PRO PRO A A 192 192 . 0.9337 0.8646 0.7151 -0.0330 0.0022  0.1001  1 . 
1491 CB  CB  . PRO PRO A A 192 192 . 0.7221 0.6902 0.5170 0.0064  -0.0008 0.0529  1 . 
1492 CG  CG  . PRO PRO A A 192 192 . 0.7472 0.7134 0.5607 0.0117  0.0018  0.0302  1 . 
1493 CD  CD  . PRO PRO A A 192 192 . 0.6804 0.6725 0.5081 0.0000  0.0166  0.0173  1 . 
1494 N   N   . TYR TYR A A 193 193 . 0.8153 0.7384 0.6308 -0.0284 0.0099  0.0666  1 . 
1495 CA  CA  . TYR TYR A A 193 193 . 0.8867 0.7730 0.7033 -0.0383 0.0046  0.0791  1 . 
1496 C   C   . TYR TYR A A 193 193 . 0.8699 0.7640 0.7058 -0.0477 0.0142  0.0670  1 . 
1497 O   O   . TYR TYR A A 193 193 . 0.7723 0.6807 0.6210 -0.0404 0.0189  0.0485  1 . 
1498 CB  CB  . TYR TYR A A 193 193 . 0.9296 0.7759 0.7460 -0.0239 -0.0109 0.0770  1 . 
1499 CG  CG  . TYR TYR A A 193 193 . 1.1111 0.9371 0.9090 -0.0123 -0.0259 0.0917  1 . 
1500 CD1 CD1 . TYR TYR A A 193 193 . 1.2305 1.0266 1.0127 -0.0241 -0.0343 0.1196  1 . 
1501 CD2 CD2 . TYR TYR A A 193 193 . 1.1395 0.9762 0.9354 0.0098  -0.0332 0.0786  1 . 
1502 CE1 CE1 . TYR TYR A A 193 193 . 1.2967 1.0689 1.0603 -0.0123 -0.0511 0.1366  1 . 
1503 CE2 CE2 . TYR TYR A A 193 193 . 1.2325 1.0514 1.0116 0.0240  -0.0495 0.0919  1 . 
1504 CZ  CZ  . TYR TYR A A 193 193 . 1.3249 1.1086 1.0875 0.0138  -0.0593 0.1221  1 . 
1505 OH  OH  . TYR TYR A A 193 193 . 1.4123 1.1731 1.1567 0.0287  -0.0783 0.1387  1 . 
1506 N   N   . LYS LYS A A 194 194 . 0.8725 0.7577 0.7099 -0.0647 0.0161  0.0786  1 . 
1507 CA  CA  . LYS LYS A A 194 194 . 0.8849 0.7700 0.7404 -0.0709 0.0208  0.0680  1 . 
1508 C   C   . LYS LYS A A 194 194 . 0.8197 0.6773 0.6827 -0.0593 0.0121  0.0570  1 . 
1509 O   O   . LYS LYS A A 194 194 . 0.8672 0.6933 0.7232 -0.0532 0.0002  0.0622  1 . 
1510 CB  CB  . LYS LYS A A 194 194 . 0.9090 0.7884 0.7639 -0.0923 0.0223  0.0822  1 . 
1511 CG  CG  . LYS LYS A A 194 194 . 0.9638 0.8830 0.8134 -0.1071 0.0326  0.0903  1 . 
1512 CD  CD  . LYS LYS A A 194 194 . 1.0871 1.0043 0.9353 -0.1324 0.0342  0.1053  1 . 
1513 CE  CE  . LYS LYS A A 194 194 . 1.1062 1.0668 0.9426 -0.1494 0.0430  0.1179  1 . 
1514 NZ  NZ  . LYS LYS A A 194 194 . 1.1505 1.1300 0.9919 -0.1762 0.0491  0.1250  1 . 
1515 N   N   . THR THR A A 195 195 . 0.7484 0.6193 0.6260 -0.0556 0.0167  0.0415  1 . 
1516 CA  CA  . THR THR A A 195 195 . 0.8043 0.6595 0.6892 -0.0479 0.0098  0.0306  1 . 
1517 C   C   . THR THR A A 195 195 . 0.7687 0.6298 0.6675 -0.0567 0.0132  0.0258  1 . 
1518 O   O   . THR THR A A 195 195 . 0.7188 0.5976 0.6232 -0.0661 0.0208  0.0286  1 . 
1519 CB  CB  . THR THR A A 195 195 . 0.8463 0.7162 0.7326 -0.0348 0.0101  0.0171  1 . 
1520 OG1 OG1 . THR THR A A 195 195 . 0.8458 0.7391 0.7398 -0.0382 0.0193  0.0123  1 . 
1521 CG2 CG2 . THR THR A A 195 195 . 0.9067 0.7775 0.7808 -0.0247 0.0062  0.0190  1 . 
1522 N   N   . ARG ARG A A 196 196 . 0.7911 0.6431 0.6962 -0.0520 0.0069  0.0159  1 . 
1523 CA  CA  . ARG ARG A A 196 196 . 0.8288 0.6922 0.7464 -0.0579 0.0092  0.0099  1 . 
1524 C   C   . ARG ARG A A 196 196 . 0.7333 0.6218 0.6562 -0.0559 0.0165  0.0071  1 . 
1525 O   O   . ARG ARG A A 196 196 . 0.7386 0.6401 0.6709 -0.0615 0.0198  0.0071  1 . 
1526 CB  CB  . ARG ARG A A 196 196 . 0.8701 0.7276 0.7924 -0.0519 0.0009  -0.0026 1 . 
1527 CG  CG  . ARG ARG A A 196 196 . 1.0335 0.8600 0.9552 -0.0526 -0.0095 -0.0037 1 . 
1528 CD  CD  . ARG ARG A A 196 196 . 1.1864 1.0034 1.1044 -0.0359 -0.0196 -0.0151 1 . 
1529 NE  NE  . ARG ARG A A 196 196 . 1.2350 1.0623 1.1430 -0.0264 -0.0166 -0.0119 1 . 
1530 CZ  CZ  . ARG ARG A A 196 196 . 1.1951 1.0043 1.0925 -0.0208 -0.0214 -0.0029 1 . 
1531 NH1 NH1 . ARG ARG A A 196 196 . 1.2462 1.0201 1.1400 -0.0248 -0.0302 0.0074  1 . 
1532 NH2 NH2 . ARG ARG A A 196 196 . 1.1426 0.9689 1.0325 -0.0123 -0.0182 -0.0034 1 . 
1533 N   N   . ILE ILE A A 197 197 . 0.7335 0.6283 0.6514 -0.0480 0.0180  0.0044  1 . 
1534 CA  CA  . ILE ILE A A 197 197 . 0.7332 0.6435 0.6564 -0.0470 0.0230  0.0024  1 . 
1535 C   C   . ILE ILE A A 197 197 . 0.7119 0.6325 0.6397 -0.0507 0.0289  0.0052  1 . 
1536 O   O   . ILE ILE A A 197 197 . 0.7096 0.6411 0.6484 -0.0512 0.0304  0.0026  1 . 
1537 CB  CB  . ILE ILE A A 197 197 . 0.7941 0.7084 0.7112 -0.0412 0.0232  -0.0020 1 . 
1538 CG1 CG1 . ILE ILE A A 197 197 . 0.9261 0.8435 0.8415 -0.0393 0.0184  -0.0074 1 . 
1539 CG2 CG2 . ILE ILE A A 197 197 . 0.7826 0.7054 0.7060 -0.0417 0.0271  -0.0037 1 . 
1540 CD1 CD1 . ILE ILE A A 197 197 . 0.9811 0.9056 0.9029 -0.0437 0.0176  -0.0058 1 . 
1541 N   N   . THR THR A A 198 198 . 0.7166 0.6382 0.6360 -0.0525 0.0314  0.0098  1 . 
1542 CA  CA  . THR THR A A 198 198 . 0.7155 0.6581 0.6391 -0.0568 0.0379  0.0098  1 . 
1543 C   C   . THR THR A A 198 198 . 0.7095 0.6613 0.6414 -0.0666 0.0395  0.0123  1 . 
1544 O   O   . THR THR A A 198 198 . 0.6795 0.6562 0.6230 -0.0670 0.0436  0.0055  1 . 
1545 CB  CB  . THR THR A A 198 198 . 0.7454 0.6940 0.6554 -0.0586 0.0402  0.0163  1 . 
1546 OG1 OG1 . THR THR A A 198 198 . 0.7387 0.6674 0.6369 -0.0655 0.0357  0.0299  1 . 
1547 CG2 CG2 . THR THR A A 198 198 . 0.7813 0.7290 0.6853 -0.0483 0.0388  0.0104  1 . 
1548 N   N   . GLU GLU A A 199 199 . 0.7007 0.6348 0.6290 -0.0743 0.0355  0.0192  1 . 
1549 CA  CA  . GLU GLU A A 199 199 . 0.6965 0.6414 0.6346 -0.0857 0.0368  0.0194  1 . 
1550 C   C   . GLU GLU A A 199 199 . 0.6340 0.5924 0.5874 -0.0783 0.0355  0.0088  1 . 
1551 O   O   . GLU GLU A A 199 199 . 0.6172 0.6018 0.5828 -0.0809 0.0385  0.0034  1 . 
1552 CB  CB  . GLU GLU A A 199 199 . 0.8272 0.7452 0.7605 -0.0951 0.0307  0.0260  1 . 
1553 CG  CG  . GLU GLU A A 199 199 . 1.0658 0.9624 0.9832 -0.1019 0.0283  0.0400  1 . 
1554 CD  CD  . GLU GLU A A 199 199 . 1.3081 1.2159 1.2231 -0.1234 0.0328  0.0518  1 . 
1555 OE1 OE1 . GLU GLU A A 199 199 . 1.3915 1.3005 1.3162 -0.1364 0.0323  0.0499  1 . 
1556 OE2 OE2 . GLU GLU A A 199 199 . 1.3847 1.3048 1.2880 -0.1290 0.0370  0.0624  1 . 
1557 N   N   . PHE PHE A A 200 200 . 0.6271 0.5708 0.5796 -0.0692 0.0301  0.0060  1 . 
1558 CA  CA  . PHE PHE A A 200 200 . 0.6425 0.5963 0.6059 -0.0627 0.0268  0.0005  1 . 
1559 C   C   . PHE PHE A A 200 200 . 0.6837 0.6526 0.6562 -0.0547 0.0287  -0.0045 1 . 
1560 O   O   . PHE PHE A A 200 200 . 0.6244 0.6120 0.6103 -0.0516 0.0272  -0.0100 1 . 
1561 CB  CB  . PHE PHE A A 200 200 . 0.6966 0.6364 0.6532 -0.0572 0.0214  0.0008  1 . 
1562 CG  CG  . PHE PHE A A 200 200 . 0.6154 0.5639 0.5785 -0.0525 0.0165  0.0000  1 . 
1563 CD1 CD1 . PHE PHE A A 200 200 . 0.5753 0.5389 0.5483 -0.0544 0.0139  -0.0025 1 . 
1564 CD2 CD2 . PHE PHE A A 200 200 . 0.5864 0.5291 0.5445 -0.0477 0.0137  0.0030  1 . 
1565 CE1 CE1 . PHE PHE A A 200 200 . 0.6597 0.6321 0.6365 -0.0488 0.0075  -0.0008 1 . 
1566 CE2 CE2 . PHE PHE A A 200 200 . 0.6683 0.6165 0.6293 -0.0450 0.0076  0.0070  1 . 
1567 CZ  CZ  . PHE PHE A A 200 200 . 0.6993 0.6623 0.6691 -0.0441 0.0039  0.0056  1 . 
1568 N   N   . VAL VAL A A 201 201 . 0.6174 0.5807 0.5843 -0.0503 0.0311  -0.0053 1 . 
1569 CA  CA  . VAL VAL A A 201 201 . 0.5869 0.5620 0.5645 -0.0418 0.0315  -0.0140 1 . 
1570 C   C   . VAL VAL A A 201 201 . 0.5931 0.5999 0.5824 -0.0436 0.0358  -0.0220 1 . 
1571 O   O   . VAL VAL A A 201 201 . 0.5789 0.6008 0.5845 -0.0340 0.0323  -0.0326 1 . 
1572 CB  CB  . VAL VAL A A 201 201 . 0.6295 0.5979 0.5992 -0.0395 0.0344  -0.0161 1 . 
1573 CG1 CG1 . VAL VAL A A 201 201 . 0.6515 0.6381 0.6340 -0.0322 0.0359  -0.0297 1 . 
1574 CG2 CG2 . VAL VAL A A 201 201 . 0.6108 0.5567 0.5741 -0.0374 0.0297  -0.0122 1 . 
1575 N   N   . GLY GLY A A 202 202 . 0.5999 0.6193 0.5813 -0.0560 0.0424  -0.0171 1 . 
1576 CA  CA  . GLY GLY A A 202 202 . 0.6514 0.7101 0.6423 -0.0622 0.0478  -0.0241 1 . 
1577 C   C   . GLY GLY A A 202 202 . 0.6482 0.7238 0.6540 -0.0627 0.0449  -0.0295 1 . 
1578 O   O   . GLY GLY A A 202 202 . 0.6455 0.7576 0.6679 -0.0572 0.0456  -0.0437 1 . 
1579 N   N   . LEU LEU A A 203 203 . 0.5874 0.6416 0.5890 -0.0678 0.0407  -0.0212 1 . 
1580 CA  CA  . LEU LEU A A 203 203 . 0.6279 0.7000 0.6441 -0.0662 0.0364  -0.0276 1 . 
1581 C   C   . LEU LEU A A 203 203 . 0.5796 0.6523 0.6085 -0.0453 0.0278  -0.0360 1 . 
1582 O   O   . LEU LEU A A 203 203 . 0.5334 0.6360 0.5795 -0.0374 0.0244  -0.0475 1 . 
1583 CB  CB  . LEU LEU A A 203 203 . 0.6481 0.6987 0.6575 -0.0749 0.0327  -0.0196 1 . 
1584 CG  CG  . LEU LEU A A 203 203 . 0.7802 0.8209 0.7798 -0.0956 0.0371  -0.0113 1 . 
1585 CD1 CD1 . LEU LEU A A 203 203 . 0.8128 0.8314 0.8101 -0.0991 0.0307  -0.0098 1 . 
1586 CD2 CD2 . LEU LEU A A 203 203 . 0.7162 0.7946 0.7247 -0.1117 0.0435  -0.0149 1 . 
1587 N   N   . LEU LEU A A 204 204 . 0.4966 0.5364 0.5174 -0.0365 0.0229  -0.0300 1 . 
1588 CA  CA  . LEU LEU A A 204 204 . 0.6264 0.6584 0.6574 -0.0191 0.0125  -0.0337 1 . 
1589 C   C   . LEU LEU A A 204 204 . 0.6142 0.6673 0.6625 -0.0064 0.0115  -0.0504 1 . 
1590 O   O   . LEU LEU A A 204 204 . 0.6028 0.6678 0.6681 0.0086  0.0021  -0.0596 1 . 
1591 CB  CB  . LEU LEU A A 204 204 . 0.6090 0.6037 0.6269 -0.0173 0.0086  -0.0229 1 . 
1592 CG  CG  . LEU LEU A A 204 204 . 0.6349 0.6139 0.6387 -0.0248 0.0063  -0.0102 1 . 
1593 CD1 CD1 . LEU LEU A A 204 204 . 0.6503 0.6035 0.6411 -0.0266 0.0064  -0.0033 1 . 
1594 CD2 CD2 . LEU LEU A A 204 204 . 0.5840 0.5669 0.5932 -0.0178 -0.0043 -0.0060 1 . 
1595 N   N   . GLN GLN A A 205 205 . 0.6128 0.6739 0.6580 -0.0104 0.0198  -0.0563 1 . 
1596 CA  CA  . GLN GLN A A 205 205 . 0.6608 0.7490 0.7241 0.0023  0.0189  -0.0772 1 . 
1597 C   C   . GLN GLN A A 205 205 . 0.6178 0.7579 0.6981 0.0034  0.0208  -0.0918 1 . 
1598 O   O   . GLN GLN A A 205 205 . 0.6381 0.8031 0.7400 0.0209  0.0145  -0.1129 1 . 
1599 CB  CB  . GLN GLN A A 205 205 . 0.6430 0.7392 0.6978 -0.0044 0.0285  -0.0811 1 . 
1600 CG  CG  . GLN GLN A A 205 205 . 0.6955 0.7498 0.7392 -0.0023 0.0258  -0.0742 1 . 
1601 CD  CD  . GLN GLN A A 205 205 . 0.7993 0.8673 0.8328 -0.0094 0.0353  -0.0777 1 . 
1602 OE1 OE1 . GLN GLN A A 205 205 . 0.8655 0.9570 0.8878 -0.0225 0.0444  -0.0713 1 . 
1603 NE2 NE2 . GLN GLN A A 205 205 . 0.7494 0.8025 0.7862 -0.0019 0.0323  -0.0867 1 . 
1604 N   N   . LYS LYS A A 206 206 . 0.5943 0.7530 0.6668 -0.0151 0.0285  -0.0831 1 . 
1605 CA  CA  . LYS LYS A A 206 206 . 0.6103 0.8231 0.6994 -0.0176 0.0307  -0.0970 1 . 
1606 C   C   . LYS LYS A A 206 206 . 0.6222 0.8351 0.7235 -0.0062 0.0194  -0.0990 1 . 
1607 O   O   . LYS LYS A A 206 206 . 0.6274 0.8891 0.7451 -0.0059 0.0196  -0.1131 1 . 
1608 CB  CB  . LYS LYS A A 206 206 . 0.6822 0.9164 0.7584 -0.0466 0.0436  -0.0866 1 . 
1609 CG  CG  . LYS LYS A A 206 206 . 0.8158 1.0501 0.8755 -0.0598 0.0537  -0.0794 1 . 
1610 CD  CD  . LYS LYS A A 206 206 . 0.8859 1.1652 0.9406 -0.0865 0.0652  -0.0757 1 . 
1611 CE  CE  . LYS LYS A A 206 206 . 0.9574 1.2444 0.9947 -0.0979 0.0738  -0.0677 1 . 
1612 NZ  NZ  . LYS LYS A A 206 206 . 1.0379 1.2629 1.0533 -0.0976 0.0711  -0.0477 1 . 
1613 N   N   . GLY GLY A A 207 207 . 0.5579 0.7236 0.6510 0.0020  0.0097  -0.0852 1 . 
1614 CA  CA  . GLY GLY A A 207 207 . 0.6004 0.7703 0.7016 0.0109  -0.0012 -0.0841 1 . 
1615 C   C   . GLY GLY A A 207 207 . 0.6294 0.8188 0.7257 -0.0093 0.0052  -0.0788 1 . 
1616 O   O   . GLY GLY A A 207 207 . 0.6134 0.8250 0.7202 -0.0037 -0.0021 -0.0836 1 . 
1617 N   N   . GLU GLU A A 208 208 . 0.5553 0.7362 0.6365 -0.0326 0.0172  -0.0696 1 . 
1618 CA  CA  . GLU GLU A A 208 208 . 0.5534 0.7426 0.6302 -0.0535 0.0216  -0.0646 1 . 
1619 C   C   . GLU GLU A A 208 208 . 0.6113 0.7626 0.6756 -0.0537 0.0153  -0.0521 1 . 
1620 O   O   . GLU GLU A A 208 208 . 0.5641 0.7206 0.6274 -0.0683 0.0164  -0.0514 1 . 
1621 CB  CB  . GLU GLU A A 208 208 . 0.6205 0.8116 0.6864 -0.0788 0.0343  -0.0583 1 . 
1622 CG  CG  . GLU GLU A A 208 208 . 0.6462 0.8910 0.7233 -0.0865 0.0428  -0.0707 1 . 
1623 CD  CD  . GLU GLU A A 208 208 . 0.7864 1.0843 0.8804 -0.0981 0.0446  -0.0831 1 . 
1624 OE1 OE1 . GLU GLU A A 208 208 . 0.8370 1.1379 0.9404 -0.0893 0.0362  -0.0881 1 . 
1625 OE2 OE2 . GLU GLU A A 208 208 . 0.8137 1.1557 0.9111 -0.1175 0.0547  -0.0879 1 . 
1626 N   N   . ILE ILE A A 209 209 . 0.6087 0.7254 0.6639 -0.0397 0.0088  -0.0437 1 . 
1627 CA  CA  . ILE ILE A A 209 209 . 0.6064 0.6990 0.6503 -0.0394 0.0026  -0.0336 1 . 
1628 C   C   . ILE ILE A A 209 209 . 0.6341 0.7108 0.6772 -0.0203 -0.0085 -0.0275 1 . 
1629 O   O   . ILE ILE A A 209 209 . 0.5700 0.6334 0.6153 -0.0106 -0.0095 -0.0282 1 . 
1630 CB  CB  . ILE ILE A A 209 209 . 0.6181 0.6791 0.6442 -0.0526 0.0087  -0.0250 1 . 
1631 CG1 CG1 . ILE ILE A A 209 209 . 0.6345 0.6879 0.6534 -0.0563 0.0035  -0.0221 1 . 
1632 CG2 CG2 . ILE ILE A A 209 209 . 0.6542 0.6876 0.6701 -0.0456 0.0098  -0.0183 1 . 
1633 CD1 CD1 . ILE ILE A A 209 209 . 0.6205 0.6480 0.6267 -0.0674 0.0074  -0.0193 1 . 
1634 N   N   . PHE PHE A A 210 210 . 0.5963 0.6754 0.6363 -0.0159 -0.0179 -0.0215 1 . 
1635 CA  CA  . PHE PHE A A 210 210 . 0.6038 0.6683 0.6412 -0.0006 -0.0310 -0.0109 1 . 
1636 C   C   . PHE PHE A A 210 210 . 0.5884 0.6509 0.6409 0.0170  -0.0371 -0.0178 1 . 
1637 O   O   . PHE PHE A A 210 210 . 0.5819 0.6133 0.6305 0.0218  -0.0389 -0.0127 1 . 
1638 CB  CB  . PHE PHE A A 210 210 . 0.6074 0.6383 0.6248 -0.0070 -0.0303 0.0041  1 . 
1639 CG  CG  . PHE PHE A A 210 210 . 0.6803 0.7183 0.6854 -0.0208 -0.0261 0.0058  1 . 
1640 CD1 CD1 . PHE PHE A A 210 210 . 0.6439 0.7036 0.6467 -0.0203 -0.0336 0.0087  1 . 
1641 CD2 CD2 . PHE PHE A A 210 210 . 0.7042 0.7299 0.7016 -0.0324 -0.0159 0.0023  1 . 
1642 CE1 CE1 . PHE PHE A A 210 210 . 0.6461 0.7174 0.6407 -0.0316 -0.0305 0.0048  1 . 
1643 CE2 CE2 . PHE PHE A A 210 210 . 0.7264 0.7583 0.7162 -0.0418 -0.0143 -0.0007 1 . 
1644 CZ  CZ  . PHE PHE A A 210 210 . 0.6677 0.7236 0.6571 -0.0416 -0.0212 -0.0012 1 . 
1645 N   N   . PRO PRO A A 211 211 . 0.5779 0.6762 0.6499 0.0269  -0.0405 -0.0327 1 . 
1646 CA  CA  . PRO PRO A A 211 211 . 0.5749 0.6787 0.6653 0.0452  -0.0459 -0.0465 1 . 
1647 C   C   . PRO PRO A A 211 211 . 0.6126 0.6790 0.7036 0.0650  -0.0633 -0.0368 1 . 
1648 O   O   . PRO PRO A A 211 211 . 0.5777 0.6344 0.6821 0.0791  -0.0679 -0.0484 1 . 
1649 CB  CB  . PRO PRO A A 211 211 . 0.5970 0.7550 0.7083 0.0528  -0.0485 -0.0648 1 . 
1650 CG  CG  . PRO PRO A A 211 211 . 0.6574 0.8368 0.7608 0.0315  -0.0396 -0.0618 1 . 
1651 CD  CD  . PRO PRO A A 211 211 . 0.6027 0.7428 0.6828 0.0222  -0.0404 -0.0409 1 . 
1652 N   N   . GLU GLU A A 212 212 . 0.5489 0.5953 0.6261 0.0657  -0.0742 -0.0162 1 . 
1653 CA  CA  . GLU GLU A A 212 212 . 0.6139 0.6181 0.6884 0.0798  -0.0919 -0.0014 1 . 
1654 C   C   . GLU GLU A A 212 212 . 0.6536 0.6155 0.7193 0.0711  -0.0863 0.0040  1 . 
1655 O   O   . GLU GLU A A 212 212 . 0.6666 0.5905 0.7361 0.0824  -0.1001 0.0099  1 . 
1656 CB  CB  . GLU GLU A A 212 212 . 0.7390 0.7358 0.7949 0.0759  -0.1024 0.0238  1 . 
1657 CG  CG  . GLU GLU A A 212 212 . 0.7298 0.7259 0.7619 0.0500  -0.0884 0.0362  1 . 
1658 CD  CD  . GLU GLU A A 212 212 . 0.8593 0.9008 0.8922 0.0396  -0.0779 0.0251  1 . 
1659 OE1 OE1 . GLU GLU A A 212 212 . 0.8109 0.8801 0.8605 0.0411  -0.0702 0.0045  1 . 
1660 OE2 OE2 . GLU GLU A A 212 212 . 0.8929 0.9444 0.9099 0.0286  -0.0778 0.0362  1 . 
1661 N   N   . ILE ILE A A 213 213 . 0.5800 0.5462 0.6344 0.0513  -0.0677 0.0020  1 . 
1662 CA  CA  . ILE ILE A A 213 213 . 0.6361 0.5701 0.6836 0.0437  -0.0620 0.0040  1 . 
1663 C   C   . ILE ILE A A 213 213 . 0.6603 0.5977 0.7288 0.0572  -0.0619 -0.0189 1 . 
1664 O   O   . ILE ILE A A 213 213 . 0.6769 0.5811 0.7511 0.0650  -0.0707 -0.0201 1 . 
1665 CB  CB  . ILE ILE A A 213 213 . 0.6437 0.5846 0.6738 0.0221  -0.0446 0.0073  1 . 
1666 CG1 CG1 . ILE ILE A A 213 213 . 0.6442 0.5813 0.6550 0.0112  -0.0476 0.0271  1 . 
1667 CG2 CG2 . ILE ILE A A 213 213 . 0.6425 0.5624 0.6688 0.0161  -0.0368 0.0032  1 . 
1668 CD1 CD1 . ILE ILE A A 213 213 . 0.6293 0.5752 0.6253 -0.0060 -0.0341 0.0276  1 . 
1669 N   N   . LYS LYS A A 214 214 . 0.6476 0.6282 0.7290 0.0593  -0.0527 -0.0387 1 . 
1670 CA  CA  . LYS LYS A A 214 214 . 0.6545 0.6515 0.7575 0.0732  -0.0529 -0.0639 1 . 
1671 C   C   . LYS LYS A A 214 214 . 0.6884 0.6689 0.8116 0.1000  -0.0747 -0.0718 1 . 
1672 O   O   . LYS LYS A A 214 214 . 0.7154 0.6771 0.8520 0.1121  -0.0813 -0.0859 1 . 
1673 CB  CB  . LYS LYS A A 214 214 . 0.6463 0.7016 0.7594 0.0690  -0.0408 -0.0817 1 . 
1674 CG  CG  . LYS LYS A A 214 214 . 0.6444 0.7320 0.7805 0.0828  -0.0400 -0.1112 1 . 
1675 CD  CD  . LYS LYS A A 214 214 . 0.6697 0.8228 0.8155 0.0759  -0.0288 -0.1269 1 . 
1676 CE  CE  . LYS LYS A A 214 214 . 0.7316 0.9285 0.9011 0.0900  -0.0282 -0.1591 1 . 
1677 NZ  NZ  . LYS LYS A A 214 214 . 0.6985 0.8943 0.8574 0.0766  -0.0148 -0.1611 1 . 
1678 N   N   . THR THR A A 215 215 . 0.6532 0.6389 0.7790 0.1105  -0.0877 -0.0633 1 . 
1679 CA  CA  . THR THR A A 215 215 . 0.7590 0.7281 0.9041 0.1392  -0.1119 -0.0693 1 . 
1680 C   C   . THR THR A A 215 215 . 0.8168 0.7176 0.9546 0.1413  -0.1262 -0.0519 1 . 
1681 O   O   . THR THR A A 215 215 . 0.8573 0.7331 1.0153 0.1634  -0.1435 -0.0656 1 . 
1682 CB  CB  . THR THR A A 215 215 . 0.7580 0.7465 0.9016 0.1470  -0.1228 -0.0582 1 . 
1683 OG1 OG1 . THR THR A A 215 215 . 0.7838 0.8376 0.9367 0.1422  -0.1092 -0.0769 1 . 
1684 CG2 CG2 . THR THR A A 215 215 . 0.7946 0.7636 0.9569 0.1795  -0.1511 -0.0617 1 . 
1685 N   N   . ASN ASN A A 216 216 . 0.8063 0.6777 0.9166 0.1177  -0.1197 -0.0237 1 . 
1686 CA  CA  . ASN ASN A A 216 216 . 0.8439 0.6531 0.9442 0.1148  -0.1346 -0.0013 1 . 
1687 C   C   . ASN ASN A A 216 216 . 0.8068 0.5873 0.9068 0.1035  -0.1268 -0.0086 1 . 
1688 O   O   . ASN ASN A A 216 216 . 0.8245 0.5548 0.9312 0.1098  -0.1433 -0.0047 1 . 
1689 CB  CB  . ASN ASN A A 216 216 . 0.8131 0.6129 0.8836 0.0943  -0.1336 0.0335  1 . 
1690 CG  CG  . ASN ASN A A 216 216 . 0.8603 0.6576 0.9300 0.1095  -0.1547 0.0504  1 . 
1691 OD1 OD1 . ASN ASN A A 216 216 . 0.9073 0.6584 0.9798 0.1214  -0.1774 0.0644  1 . 
1692 ND2 ND2 . ASN ASN A A 216 216 . 0.7982 0.6443 0.8646 0.1093  -0.1487 0.0490  1 . 
1693 N   N   . ILE ILE A A 217 217 . 0.7322 0.5408 0.8245 0.0865  -0.1038 -0.0183 1 . 
1694 CA  CA  . ILE ILE A A 217 217 . 0.7990 0.5834 0.8875 0.0737  -0.0965 -0.0225 1 . 
1695 C   C   . ILE ILE A A 217 217 . 0.7963 0.6175 0.8981 0.0767  -0.0814 -0.0534 1 . 
1696 O   O   . ILE ILE A A 217 217 . 0.7984 0.6064 0.8996 0.0685  -0.0756 -0.0612 1 . 
1697 CB  CB  . ILE ILE A A 217 217 . 0.7923 0.5681 0.8514 0.0457  -0.0847 0.0026  1 . 
1698 CG1 CG1 . ILE ILE A A 217 217 . 0.7147 0.5365 0.7620 0.0354  -0.0658 0.0009  1 . 
1699 CG2 CG2 . ILE ILE A A 217 217 . 0.8127 0.5575 0.8561 0.0388  -0.0988 0.0341  1 . 
1700 CD1 CD1 . ILE ILE A A 217 217 . 0.7934 0.6113 0.8161 0.0118  -0.0546 0.0173  1 . 
1701 N   N   . LEU LEU A A 218 218 . 0.7337 0.6053 0.8459 0.0855  -0.0743 -0.0702 1 . 
1702 CA  CA  . LEU LEU A A 218 218 . 0.8424 0.7559 0.9643 0.0853  -0.0597 -0.0964 1 . 
1703 C   C   . LEU LEU A A 218 218 . 0.8634 0.7979 1.0173 0.1116  -0.0708 -0.1289 1 . 
1704 O   O   . LEU LEU A A 218 218 . 0.8567 0.7820 1.0257 0.1316  -0.0887 -0.1314 1 . 
1705 CB  CB  . LEU LEU A A 218 218 . 0.8522 0.8123 0.9618 0.0711  -0.0419 -0.0925 1 . 
1706 CG  CG  . LEU LEU A A 218 218 . 0.8217 0.7671 0.9033 0.0494  -0.0332 -0.0649 1 . 
1707 CD1 CD1 . LEU LEU A A 218 218 . 0.7985 0.7839 0.8716 0.0361  -0.0174 -0.0652 1 . 
1708 CD2 CD2 . LEU LEU A A 218 218 . 0.8370 0.7494 0.9035 0.0368  -0.0293 -0.0552 1 . 
1709 N   N   . ASP ASP A A 219 219 . 1.0012 0.9688 1.1659 0.1129  -0.0610 -0.1554 1 . 
1710 CA  CA  . ASP ASP A A 219 219 . 1.2216 1.1992 1.4185 0.1387  -0.0742 -0.1906 1 . 
1711 C   C   . ASP ASP A A 219 219 . 1.3199 1.3680 1.5286 0.1396  -0.0595 -0.2227 1 . 
1712 O   O   . ASP ASP A A 219 219 . 1.4274 1.4815 1.6515 0.1477  -0.0612 -0.2494 1 . 
1713 CB  CB  . ASP ASP A A 219 219 . 1.3403 1.2553 1.5422 0.1419  -0.0874 -0.1914 1 . 
1714 CG  CG  . ASP ASP A A 219 219 . 1.3735 1.2757 1.5524 0.1158  -0.0714 -0.1785 1 . 
1715 OD1 OD1 . ASP ASP A A 219 219 . 1.3581 1.3061 1.5364 0.1095  -0.0556 -0.1962 1 . 
1716 OD2 OD2 . ASP ASP A A 219 219 . 1.3902 1.2412 1.5509 0.1012  -0.0750 -0.1504 1 . 
1717 N   N   . ASN ASN A A 220 220 . 1.3294 1.4348 1.5315 0.1298  -0.0452 -0.2211 1 . 
1718 CA  CA  . ASN ASN A A 220 220 . 1.3378 1.5211 1.5523 0.1303  -0.0329 -0.2507 1 . 
1719 C   C   . ASN ASN A A 220 220 . 1.2623 1.4624 1.4680 0.1177  -0.0194 -0.2597 1 . 
1720 O   O   . ASN ASN A A 220 220 . 1.2404 1.5101 1.4508 0.1135  -0.0074 -0.2797 1 . 
1721 CB  CB  . ASN ASN A A 220 220 . 1.4402 1.6566 1.6929 0.1624  -0.0487 -0.2909 1 . 
1722 CG  CG  . ASN ASN A A 220 220 . 1.5111 1.7591 1.7746 0.1724  -0.0547 -0.2919 1 . 
1723 OD1 OD1 . ASN ASN A A 220 220 . 1.5135 1.7674 1.7564 0.1523  -0.0444 -0.2649 1 . 
1724 ND2 ND2 . ASN ASN A A 220 220 . 1.5572 1.8284 1.8551 0.2047  -0.0724 -0.3259 1 . 
1725 N   N   . HIS HIS A A 221 221 . 1.2155 1.3588 1.4083 0.1108  -0.0214 -0.2460 1 . 
1726 CA  CA  . HIS HIS A A 221 221 . 1.1525 1.3110 1.3328 0.0971  -0.0084 -0.2503 1 . 
1727 C   C   . HIS HIS A A 221 221 . 0.9860 1.1147 1.1313 0.0720  0.0029  -0.2118 1 . 
1728 O   O   . HIS HIS A A 221 221 . 0.9360 1.0126 1.0713 0.0667  -0.0011 -0.1983 1 . 
1729 CB  CB  . HIS HIS A A 221 221 . 1.2498 1.3750 1.4474 0.1098  -0.0201 -0.2725 1 . 
1730 CG  CG  . HIS HIS A A 221 221 . 1.3531 1.5088 1.5883 0.1372  -0.0327 -0.3168 1 . 
1731 ND1 ND1 . HIS HIS A A 221 221 . 1.3677 1.6057 1.6158 0.1419  -0.0232 -0.3497 1 . 
1732 CD2 CD2 . HIS HIS A A 221 221 . 1.4125 1.5284 1.6758 0.1622  -0.0554 -0.3350 1 . 
1733 CE1 CE1 . HIS HIS A A 221 221 . 1.3900 1.6422 1.6748 0.1703  -0.0391 -0.3902 1 . 
1734 NE2 NE2 . HIS HIS A A 221 221 . 1.4167 1.5913 1.7119 0.1842  -0.0599 -0.3819 1 . 
1735 N   N   . PRO PRO A A 222 222 . 0.9045 1.0650 1.0318 0.0559  0.0159  -0.1948 1 . 
1736 CA  CA  . PRO PRO A A 222 222 . 0.8858 1.0148 0.9830 0.0359  0.0234  -0.1607 1 . 
1737 C   C   . PRO PRO A A 222 222 . 0.8615 0.9937 0.9415 0.0247  0.0327  -0.1576 1 . 
1738 O   O   . PRO PRO A A 222 222 . 0.7693 0.9495 0.8517 0.0237  0.0402  -0.1742 1 . 
1739 CB  CB  . PRO PRO A A 222 222 . 0.8302 0.9943 0.9187 0.0234  0.0322  -0.1487 1 . 
1740 CG  CG  . PRO PRO A A 222 222 . 0.8221 1.0366 0.9370 0.0371  0.0289  -0.1757 1 . 
1741 CD  CD  . PRO PRO A A 222 222 . 0.8699 1.0969 1.0051 0.0545  0.0233  -0.2067 1 . 
1742 N   N   . LYS LYS A A 223 223 . 0.8142 0.9006 0.8766 0.0164  0.0318  -0.1366 1 . 
1743 CA  CA  . LYS LYS A A 223 223 . 0.7932 0.8817 0.8364 0.0059  0.0397  -0.1299 1 . 
1744 C   C   . LYS LYS A A 223 223 . 0.7788 0.9036 0.8040 -0.0067 0.0509  -0.1176 1 . 
1745 O   O   . LYS LYS A A 223 223 . 0.7529 0.8727 0.7698 -0.0145 0.0524  -0.1001 1 . 
1746 CB  CB  . LYS LYS A A 223 223 . 0.7962 0.8351 0.8246 -0.0008 0.0363  -0.1094 1 . 
1747 CG  CG  . LYS LYS A A 223 223 . 0.8465 0.8862 0.8570 -0.0089 0.0421  -0.1041 1 . 
1748 CD  CD  . LYS LYS A A 223 223 . 0.8498 0.8904 0.8724 -0.0040 0.0394  -0.1257 1 . 
1749 CE  CE  . LYS LYS A A 223 223 . 0.9159 0.9116 0.9512 -0.0014 0.0285  -0.1269 1 . 
1750 NZ  NZ  . LYS LYS A A 223 223 . 0.9854 0.9558 1.0072 -0.0124 0.0285  -0.1154 1 . 
1751 N   N   . ILE ILE A A 224 224 . 0.7580 0.9194 0.7768 -0.0097 0.0578  -0.1263 1 . 
1752 CA  CA  . ILE ILE A A 224 224 . 0.7209 0.9154 0.7194 -0.0237 0.0670  -0.1110 1 . 
1753 C   C   . ILE ILE A A 224 224 . 0.7612 0.9242 0.7338 -0.0316 0.0675  -0.0870 1 . 
1754 O   O   . ILE ILE A A 224 224 . 0.8024 0.9533 0.7721 -0.0268 0.0656  -0.0927 1 . 
1755 CB  CB  . ILE ILE A A 224 224 . 0.7085 0.9666 0.7113 -0.0230 0.0734  -0.1316 1 . 
1756 CG1 CG1 . ILE ILE A A 224 224 . 0.7188 1.0200 0.7467 -0.0161 0.0734  -0.1556 1 . 
1757 CG2 CG2 . ILE ILE A A 224 224 . 0.7299 1.0143 0.7051 -0.0397 0.0813  -0.1094 1 . 
1758 CD1 CD1 . ILE ILE A A 224 224 . 0.7423 1.1189 0.7763 -0.0157 0.0803  -0.1800 1 . 
1759 N   N   . PHE PHE A A 225 225 . 0.6951 0.8466 0.6505 -0.0435 0.0691  -0.0623 1 . 
1760 CA  CA  . PHE PHE A A 225 225 . 0.7073 0.8296 0.6396 -0.0484 0.0672  -0.0407 1 . 
1761 C   C   . PHE PHE A A 225 225 . 0.7246 0.8782 0.6369 -0.0586 0.0719  -0.0280 1 . 
1762 O   O   . PHE PHE A A 225 225 . 0.7209 0.8988 0.6295 -0.0713 0.0762  -0.0191 1 . 
1763 CB  CB  . PHE PHE A A 225 225 . 0.7760 0.8581 0.7044 -0.0533 0.0628  -0.0235 1 . 
1764 CG  CG  . PHE PHE A A 225 225 . 0.8241 0.8808 0.7301 -0.0588 0.0595  -0.0018 1 . 
1765 CD1 CD1 . PHE PHE A A 225 225 . 0.8591 0.9056 0.7537 -0.0515 0.0562  -0.0008 1 . 
1766 CD2 CD2 . PHE PHE A A 225 225 . 0.8198 0.8620 0.7179 -0.0707 0.0581  0.0159  1 . 
1767 CE1 CE1 . PHE PHE A A 225 225 . 0.8679 0.8901 0.7440 -0.0524 0.0503  0.0169  1 . 
1768 CE2 CE2 . PHE PHE A A 225 225 . 0.8620 0.8742 0.7419 -0.0736 0.0519  0.0343  1 . 
1769 CZ  CZ  . PHE PHE A A 225 225 . 0.8348 0.8367 0.7038 -0.0627 0.0473  0.0345  1 . 
1770 N   N   . LEU LEU A A 226 226 . 0.7060 0.8629 0.6050 -0.0541 0.0707  -0.0267 1 . 
1771 CA  CA  . LEU LEU A A 226 226 . 0.7212 0.9066 0.5976 -0.0619 0.0729  -0.0117 1 . 
1772 C   C   . LEU LEU A A 226 226 . 0.7802 0.9232 0.6351 -0.0615 0.0648  0.0127  1 . 
1773 O   O   . LEU LEU A A 226 226 . 0.7625 0.8847 0.6173 -0.0496 0.0598  0.0065  1 . 
1774 CB  CB  . LEU LEU A A 226 226 . 0.6932 0.9237 0.5715 -0.0546 0.0761  -0.0319 1 . 
1775 CG  CG  . LEU LEU A A 226 226 . 0.7557 1.0306 0.6585 -0.0510 0.0819  -0.0626 1 . 
1776 CD1 CD1 . LEU LEU A A 226 226 . 0.7634 1.0744 0.6719 -0.0415 0.0831  -0.0878 1 . 
1777 CD2 CD2 . LEU LEU A A 226 226 . 0.7207 1.0425 0.6195 -0.0654 0.0888  -0.0558 1 . 
1778 N   N   . GLU GLU A A 227 227 . 0.7577 0.8889 0.5954 -0.0747 0.0626  0.0391  1 . 
1779 CA  CA  . GLU GLU A A 227 227 . 0.8482 0.9343 0.6674 -0.0720 0.0518  0.0611  1 . 
1780 C   C   . GLU GLU A A 227 227 . 0.8863 0.9947 0.6825 -0.0698 0.0485  0.0733  1 . 
1781 O   O   . GLU GLU A A 227 227 . 0.8669 1.0004 0.6467 -0.0846 0.0508  0.0919  1 . 
1782 CB  CB  . GLU GLU A A 227 227 . 0.9037 0.9576 0.7170 -0.0876 0.0482  0.0835  1 . 
1783 CG  CG  . GLU GLU A A 227 227 . 1.0242 1.0231 0.8245 -0.0818 0.0343  0.1009  1 . 
1784 CD  CD  . GLU GLU A A 227 227 . 1.1384 1.1016 0.9364 -0.0985 0.0298  0.1196  1 . 
1785 OE1 OE1 . GLU GLU A A 227 227 . 1.1672 1.1533 0.9730 -0.1163 0.0388  0.1198  1 . 
1786 OE2 OE2 . GLU GLU A A 227 227 . 1.1758 1.0897 0.9659 -0.0936 0.0165  0.1318  1 . 
1787 N   N   . VAL VAL A A 228 228 . 0.8696 0.9730 0.6636 -0.0525 0.0429  0.0637  1 . 
1788 CA  CA  . VAL VAL A A 228 228 . 0.8514 0.9838 0.6257 -0.0468 0.0394  0.0706  1 . 
1789 C   C   . VAL VAL A A 228 228 . 0.8540 0.9457 0.6154 -0.0319 0.0244  0.0823  1 . 
1790 O   O   . VAL VAL A A 228 228 . 0.8373 0.9107 0.6119 -0.0184 0.0213  0.0646  1 . 
1791 CB  CB  . VAL VAL A A 228 228 . 0.7920 0.9740 0.5793 -0.0385 0.0472  0.0399  1 . 
1792 CG1 CG1 . VAL VAL A A 228 228 . 0.7672 0.9818 0.5342 -0.0308 0.0423  0.0450  1 . 
1793 CG2 CG2 . VAL VAL A A 228 228 . 0.7438 0.9695 0.5454 -0.0497 0.0595  0.0248  1 . 
1794 N   N   . ARG ARG A A 229 229 . 0.8978 0.9783 0.6333 -0.0341 0.0141  0.1118  1 . 
1795 CA  CA  . ARG ARG A A 229 229 . 0.9146 0.9597 0.6379 -0.0156 -0.0032 0.1216  1 . 
1796 C   C   . ARG ARG A A 229 229 . 0.9962 1.0511 0.6886 -0.0173 -0.0132 0.1523  1 . 
1797 O   O   . ARG ARG A A 229 229 . 1.0399 1.1315 0.7194 -0.0356 -0.0052 0.1665  1 . 
1798 CB  CB  . ARG ARG A A 229 229 . 0.8910 0.8717 0.6212 -0.0134 -0.0134 0.1285  1 . 
1799 CG  CG  . ARG ARG A A 229 229 . 0.9742 0.9220 0.6936 -0.0345 -0.0165 0.1583  1 . 
1800 CD  CD  . ARG ARG A A 229 229 . 1.0817 0.9649 0.8082 -0.0283 -0.0300 0.1614  1 . 
1801 NE  NE  . ARG ARG A A 229 229 . 1.2240 1.0721 0.9425 -0.0512 -0.0335 0.1883  1 . 
1802 CZ  CZ  . ARG ARG A A 229 229 . 1.2206 1.0684 0.9539 -0.0705 -0.0224 0.1836  1 . 
1803 NH1 NH1 . ARG ARG A A 229 229 . 1.0873 0.9644 0.8432 -0.0675 -0.0085 0.1548  1 . 
1804 NH2 NH2 . ARG ARG A A 229 229 . 1.2929 1.1108 1.0181 -0.0936 -0.0263 0.2084  1 . 
1805 N   N   . GLU GLU A A 230 230 . 1.0725 1.0972 0.7527 0.0026  -0.0318 0.1621  1 . 
1806 CA  CA  . GLU GLU A A 230 230 . 1.1699 1.1982 0.8191 0.0071  -0.0462 0.1922  1 . 
1807 C   C   . GLU GLU A A 230 230 . 1.2002 1.2085 0.8264 -0.0189 -0.0491 0.2336  1 . 
1808 O   O   . GLU GLU A A 230 230 . 1.1947 1.1505 0.8258 -0.0314 -0.0525 0.2462  1 . 
1809 CB  CB  . GLU GLU A A 230 230 . 1.2762 1.2602 0.9212 0.0360  -0.0696 0.1942  1 . 
1810 CG  CG  . GLU GLU A A 230 230 . 1.3578 1.2719 1.0183 0.0407  -0.0795 0.1915  1 . 
1811 CD  CD  . GLU GLU A A 230 230 . 1.3024 1.2258 0.9944 0.0497  -0.0689 0.1507  1 . 
1812 OE1 OE1 . GLU GLU A A 230 230 . 1.2227 1.1995 0.9253 0.0509  -0.0544 0.1256  1 . 
1813 OE2 OE2 . GLU GLU A A 230 230 . 1.2936 1.1713 0.9994 0.0544  -0.0759 0.1440  1 . 
# 
_atom_sites.entry_id                    UNNAMED 
_atom_sites.fract_transf_matrix[1][1]   0.009876 
_atom_sites.fract_transf_matrix[1][2]   0.000000 
_atom_sites.fract_transf_matrix[1][3]   0.000000 
_atom_sites.fract_transf_matrix[2][1]   0.000000 
_atom_sites.fract_transf_matrix[2][2]   0.009876 
_atom_sites.fract_transf_matrix[2][3]   0.000000 
_atom_sites.fract_transf_matrix[3][1]   0.000000 
_atom_sites.fract_transf_matrix[3][2]   0.000000 
_atom_sites.fract_transf_matrix[3][3]   0.019972 
_atom_sites.fract_transf_vector[1]      0.000000 
_atom_sites.fract_transf_vector[2]      0.000000 
_atom_sites.fract_transf_vector[3]      0.000000 
# 
_cell.length_a      101.260 
_cell.length_b      101.260 
_cell.length_c      50.070 
_cell.angle_alpha   90.000 
_cell.angle_beta    90.000 
_cell.angle_gamma   90.000 
_cell.entry_id      UNNAMED 
# 
_data_extraction.extraction_date   'Fri Jun 10 05:06:08 2022' 
# 
loop_
_database_2.database_id 
_database_2.database_code 
PDB   UNNAMED 
WWPDB UNNAMED 
# 
_database_PDB_remark.id     1 
_database_PDB_remark.text   
;
REMARK Date 2022-06-09 Time 12:44:21 BST +0100 (1654775061.08 s)                
REMARK PHENIX refinement                                                        
REMARK                                                                          
REMARK ****************** INPUT FILES AND LABELS ****************************** 
REMARK Reflections:                                                             
REMARK   file name      : /Users/cjh30/Documents/Crystallography/Czekster_lab_wo
REMARK   labels         : ['IMEAN,SIGIMEAN']                                    
REMARK R-free flags:                                                            
REMARK   file name      : /Users/cjh30/Documents/Crystallography/Czekster_lab_wo
REMARK   label          : FreeR_flag                                            
REMARK   test_flag_value: 0                                                     
REMARK Model file name(s):                                                      
REMARK   /Users/cjh30/Documents/Crystallography/Czekster_lab_work/Emmajay/CDPS24
REMARK                                                                          
REMARK ******************** REFINEMENT SUMMARY: QUICK FACTS ******************* 
REMARK Start: r_work = 0.2603 r_free = 0.2886 bonds = 0.007 angles = 1.228      
REMARK Final: r_work = 0.2082 r_free = 0.2669 bonds = 0.007 angles = 0.844      
REMARK ************************************************************************ 
REMARK                                                                          
REMARK ****************** REFINEMENT STATISTICS STEP BY STEP ****************** 
REMARK leading digit, like 1_, means number of macro-cycle                      
REMARK   0  : statistics at the very beginning when nothing is done yet         
REMARK   1 s: bulk solvent correction and/or (anisotropic) scaling              
REMARK   1 z: refinement of coordinates                                         
REMARK   1 p: refinement of ADPs (Atomic Displacement Parameters)               
REMARK ------------------------------------------------------------------------ 
REMARK  stage       r-work r-free bonds angles b_min b_max b_ave n_water shift  
REMARK       0    : 0.4802 0.3648 0.007  1.23  30.0  84.5  47.0  16      0.000  
REMARK       1_bss: 0.2603 0.2886 0.007  1.23  44.9  99.5  61.9  16      0.000  
REMARK   1 ttarget: 0.2603 0.2886 0.007  1.23  44.9  99.5  61.9  16      0.000  
REMARK       1_nqh: 0.2603 0.2886 0.007  1.23  44.9  99.5  61.9  16      0.000  
REMARK    1_weight: 0.2603 0.2886 0.007  1.23  44.9  99.5  61.9  16      0.000  
REMARK    1_xyzrec: 0.2508 0.3041 0.009  0.97  44.9  99.5  61.9  16      0.134  
REMARK       1_adp: 0.2093 0.2846 0.009  0.97  38.6 122.6  66.8  16      0.134  
REMARK       2_bss: 0.2083 0.2850 0.009  0.97  38.8 122.8  67.0  16      0.134  
REMARK   2 ttarget: 0.2083 0.2850 0.009  0.97  38.8 122.8  67.0  16      0.134  
REMARK   2 datecdl: 0.2083 0.2850 0.009  0.99  38.8 122.8  67.0  16      0.134  
REMARK       2_nqh: 0.2083 0.2850 0.009  0.99  38.8 122.8  67.0  16      0.134  
REMARK    2_weight: 0.2083 0.2850 0.009  0.99  38.8 122.8  67.0  16      0.134  
REMARK    2_xyzrec: 0.2073 0.2855 0.009  0.91  38.8 122.8  67.0  16      0.173  
REMARK       2_adp: 0.2035 0.2823 0.009  0.91  38.0 148.4  69.5  16      0.173  
REMARK       3_bss: 0.2034 0.2836 0.009  0.91  38.1 148.5  69.6  16      0.173  
REMARK   3 ttarget: 0.2034 0.2836 0.009  0.91  38.1 148.5  69.6  16      0.173  
REMARK   3 datecdl: 0.2034 0.2836 0.009  0.93  38.1 148.5  69.6  16      0.173  
REMARK       3_nqh: 0.2034 0.2836 0.009  0.93  38.1 148.5  69.6  16      0.173  
REMARK    3_weight: 0.2034 0.2836 0.009  0.93  38.1 148.5  69.6  16      0.173  
REMARK    3_xyzrec: 0.2046 0.2735 0.008  0.86  38.1 148.5  69.6  16      0.140  
REMARK       3_adp: 0.2094 0.2667 0.008  0.86  39.1 152.2  71.0  16      0.140  
REMARK       4_bss: 0.2093 0.2694 0.008  0.86  38.9 152.0  70.8  16      0.140  
REMARK   4 ttarget: 0.2093 0.2694 0.008  0.86  38.9 152.0  70.8  16      0.140  
REMARK   4 datecdl: 0.2093 0.2694 0.008  0.90  38.9 152.0  70.8  16      0.140  
REMARK       4_nqh: 0.2093 0.2694 0.008  0.90  38.9 152.0  70.8  16      0.140  
REMARK    4_weight: 0.2093 0.2694 0.008  0.90  38.9 152.0  70.8  16      0.140  
REMARK    4_xyzrec: 0.2065 0.2678 0.008  0.87  38.9 152.0  70.8  16      0.132  
REMARK       4_adp: 0.2073 0.2634 0.008  0.87  39.9 149.3  71.8  16      0.132  
REMARK       5_bss: 0.2072 0.2643 0.008  0.87  39.5 148.9  71.4  16      0.132  
REMARK   5 ttarget: 0.2072 0.2643 0.008  0.87  39.5 148.9  71.4  16      0.132  
REMARK   5 datecdl: 0.2072 0.2643 0.008  0.87  39.5 148.9  71.4  16      0.132  
REMARK     5_setrh: 0.2072 0.2643 0.008  0.87  39.5 148.9  71.4  16      0.132  
REMARK       5_nqh: 0.2072 0.2643 0.008  0.87  39.5 148.9  71.4  16      0.132  
REMARK    5_weight: 0.2072 0.2643 0.008  0.87  39.5 148.9  71.4  16      0.132  
REMARK    5_xyzrec: 0.2072 0.2651 0.007  0.84  39.5 148.9  71.4  16      0.134  
REMARK       5_adp: 0.2082 0.2659 0.007  0.84  41.4 147.4  71.9  16      0.134  
REMARK         end: 0.2082 0.2669 0.007  0.84  40.8 146.8  71.3  16      0.134  
REMARK ------------------------------------------------------------------------ 
REMARK MODEL CONTENT.                                                           
REMARK  ELEMENT        ATOM RECORD COUNT   OCCUPANCY SUM                        
REMARK        C                     1186         1186.00                        
REMARK        S                        2            2.00                        
REMARK        O                      344          344.00                        
REMARK        N                      297          297.00                        
REMARK    TOTAL                     1829         1829.00                        
REMARK -----------------------------------------------------------------------  
REMARK r_free_flags.md5.hexdigest 722f0d4dd025f90f1bf98e117abbcbb4              
REMARK                                                                          
REMARK IF THIS FILE IS FOR PDB DEPOSITION: REMOVE ALL FROM THIS LINE UP.        
REMARK   3                                                                      
REMARK   3 REFINEMENT.                                                          
REMARK   3   PROGRAM     : PHENIX (1.14_3260: ???)                              
REMARK   3   AUTHORS     : Adams,Afonine,Bunkoczi,Burnley,Chen,Dar,Davis,       
REMARK   3               : Draizen,Echols,Gildea,Gros,Grosse-Kunstleve,Headd,   
REMARK   3               : Hintze,Hung,Ioerger,Liebschner,McCoy,McKee,Moriarty, 
REMARK   3               : Oeffner,Poon,Read,Richardson,Richardson,Sacchettini, 
REMARK   3               : Sauter,Sobolev,Storoni,Terwilliger,Williams,Zwart    
REMARK   3                                                                      
REMARK   3  X-RAY DATA.                                                         
REMARK   3                                                                      
REMARK   3  REFINEMENT TARGET : ML                                              
REMARK   3                                                                      
REMARK   3  DATA USED IN REFINEMENT.                                            
REMARK   3   RESOLUTION RANGE HIGH (ANGSTROMS) : 2.093                          
REMARK   3   RESOLUTION RANGE LOW  (ANGSTROMS) : 45.285                         
REMARK   3   MIN(FOBS/SIGMA_FOBS)              : 1.35                           
REMARK   3   COMPLETENESS FOR RANGE        (%) : 94.03                          
REMARK   3   NUMBER OF REFLECTIONS             : 14926                          
REMARK   3   NUMBER OF REFLECTIONS (NON-ANOMALOUS) : 14926                      
REMARK   3                                                                      
REMARK   3  FIT TO DATA USED IN REFINEMENT.                                     
REMARK   3   R VALUE     (WORKING + TEST SET) : 0.2110                          
REMARK   3   R VALUE            (WORKING SET) : 0.2082                          
REMARK   3   FREE R VALUE                     : 0.2669                          
REMARK   3   FREE R VALUE TEST SET SIZE   (%) : 4.80                            
REMARK   3   FREE R VALUE TEST SET COUNT      : 716                             
REMARK   3                                                                      
REMARK   3  FIT TO DATA USED IN REFINEMENT (IN BINS).                           
REMARK   3   BIN  RESOLUTION RANGE  COMPL.    NWORK NFREE   RWORK  RFREE  CCWOR 
REMARK   3     1 45.2954 -  3.5789    0.97     3092   158  0.1850 0.2435   0.93 
REMARK   3     2  3.5789 -  2.8408    0.93     2794   151  0.2423 0.2989   0.88 
REMARK   3     3  2.8408 -  2.4817    1.00     2984   148  0.2356 0.2964   0.88 
REMARK   3     4  2.4817 -  2.2548    1.00     2881   137  0.2391 0.3112   0.86 
REMARK   3     5  2.2548 -  2.0932    0.99     2459   122  0.2864 0.3459   0.77 
REMARK   3                                                                      
REMARK   3  BULK SOLVENT MODELLING.                                             
REMARK   3   METHOD USED        : FLAT BULK SOLVENT MODEL                       
REMARK   3   SOLVENT RADIUS     : 1.11                                          
REMARK   3   SHRINKAGE RADIUS   : 0.90                                          
REMARK   3   GRID STEP FACTOR   : 4.00                                          
REMARK   3                                                                      
REMARK   3  ERROR ESTIMATES.                                                    
REMARK   3   COORDINATE ERROR (MAXIMUM-LIKELIHOOD BASED)     : 0.31             
REMARK   3   PHASE ERROR (DEGREES, MAXIMUM-LIKELIHOOD BASED) : 33.17            
REMARK   3                                                                      
REMARK   3  STRUCTURE FACTORS CALCULATION ALGORITHM : FFT                       
REMARK   3                                                                      
REMARK   3                                                                      
REMARK   3  GEOMETRY RESTRAINTS LIBRARY: CDL v1.2                               
REMARK   3  DEVIATIONS FROM IDEAL VALUES.                                       
REMARK   3    BOND      :  0.007   0.049   1851                                 
REMARK   3    ANGLE     :  0.844   6.800   2489                                 
REMARK   3    CHIRALITY :  0.053   0.206    271                                 
REMARK   3    PLANARITY :  0.005   0.040    308                                 
REMARK   3    DIHEDRAL  : 11.512  84.664   1115                                 
REMARK   3    MIN NONBONDED DISTANCE : 2.274                                    
REMARK   3  REMARK   3                                                          
REMARK   3  MOLPROBITY STATISTICS.                                              
REMARK   3    ALL-ATOM CLASHSCORE : 5.74                                        
REMARK   3    RAMACHANDRAN PLOT:                                                
REMARK   3      OUTLIERS : 0.96  %                                              
REMARK   3      ALLOWED  : 2.87  %                                              
REMARK   3      FAVORED  : 96.17 %                                              
REMARK   3    ROTAMER OUTLIERS : 3.02 %                                         
REMARK   3    CBETA DEVIATIONS : 0                                              
REMARK   3    PEPTIDE PLANE:                                                    
REMARK   3      CIS-PROLINE     : 0.0                                           
REMARK   3      CIS-GENERAL     : 0.0                                           
REMARK   3      TWISTED PROLINE : 0.0                                           
REMARK   3      TWISTED GENERAL : 0.0                                           
REMARK   3                                                                      
REMARK   3                  min    max   mean <Bi,j>   iso aniso                
REMARK   3     Overall:   40.81 146.84  71.33   4.63  1829  1813                
REMARK   3     Protein:   40.81 146.84  71.38   4.63  1813  1813                
REMARK   3     Water:     41.62  82.43  65.56    N/A    16     0                
REMARK   3     Chain  A:  40.81 146.84  71.38    N/A  1813  1813                
REMARK   3     Chain  S:  41.62  82.43  65.56    N/A    16     0                
REMARK   3     Histogram:                                                       
REMARK   3         Values      Number of atoms                                  
REMARK   3      40.81 - 51.41       180                                         
REMARK   3      51.41 - 62.01       561                                         
REMARK   3      62.01 - 72.62       415                                         
REMARK   3      72.62 - 83.22       245                                         
REMARK   3      83.22 - 93.82       165                                         
REMARK   3      93.82 - 104.43      127                                         
REMARK   3     104.43 - 115.03       70                                         
REMARK   3     115.03 - 125.64       35                                         
REMARK   3     125.64 - 136.24       19                                         
REMARK   3     136.24 - 146.84       12                                         
REMARK   3                                                                      
REMARK   3                                                                      
REMARK   3  TLS DETAILS.                                                        
REMARK   3   NUMBER OF TLS GROUPS: 6                                            
REMARK   3   ORIGIN: CENTER OF MASS                                             
REMARK   3   TLS GROUP : 1                                                      
REMARK   3    SELECTION: chain 'A' and (resid 1 through 33 )                    
REMARK   3    ORIGIN FOR THE GROUP (A):  24.5360  57.8035   3.9223              
REMARK   3    T TENSOR                                                          
REMARK   3      T11:   0.6364 T22:   0.7008                                     
REMARK   3      T33:   0.4994 T12:  -0.0415                                     
REMARK   3      T13:   0.1042 T23:  -0.0507                                     
REMARK   3    L TENSOR                                                          
REMARK   3      L11:   2.0456 L22:   1.9384                                     
REMARK   3      L33:   2.0228 L12:   0.1163                                     
REMARK   3      L13:   1.9630 L23:  -0.4169                                     
REMARK   3    S TENSOR                                                          
REMARK   3      S11:  -0.1487 S12:   0.2147 S13:  -0.0795                       
REMARK   3      S21:  -0.6618 S22:   0.1855 S23:  -0.1565                       
REMARK   3      S31:  -0.5249 S32:   1.4303 S33:   0.0009                       
REMARK   3   TLS GROUP : 2                                                      
REMARK   3    SELECTION: chain 'A' and (resid 34 through 83 )                   
REMARK   3    ORIGIN FOR THE GROUP (A):  16.4235  52.9144  11.4688              
REMARK   3    T TENSOR                                                          
REMARK   3      T11:   0.5267 T22:   0.4821                                     
REMARK   3      T33:   0.5226 T12:   0.0198                                     
REMARK   3      T13:  -0.0116 T23:  -0.0417                                     
REMARK   3    L TENSOR                                                          
REMARK   3      L11:   4.7750 L22:   2.2037                                     
REMARK   3      L33:   1.6844 L12:   0.6065                                     
REMARK   3      L13:   1.5847 L23:   0.2426                                     
REMARK   3    S TENSOR                                                          
REMARK   3      S11:   0.0300 S12:   0.1739 S13:  -0.3795                       
REMARK   3      S21:   0.0487 S22:  -0.1331 S23:   0.3763                       
REMARK   3      S31:  -0.2691 S32:   0.6051 S33:   0.0004                       
REMARK   3   TLS GROUP : 3                                                      
REMARK   3    SELECTION: chain 'A' and (resid 84 through 134 )                  
REMARK   3    ORIGIN FOR THE GROUP (A):  18.3331  47.8864  14.2160              
REMARK   3    T TENSOR                                                          
REMARK   3      T11:   0.5589 T22:   0.4898                                     
REMARK   3      T33:   0.6006 T12:  -0.0145                                     
REMARK   3      T13:  -0.0597 T23:  -0.0280                                     
REMARK   3    L TENSOR                                                          
REMARK   3      L11:   5.1867 L22:   0.9093                                     
REMARK   3      L33:   1.0852 L12:   0.5817                                     
REMARK   3      L13:   1.5749 L23:   0.8981                                     
REMARK   3    S TENSOR                                                          
REMARK   3      S11:   0.4747 S12:   0.2456 S13:  -0.5688                       
REMARK   3      S21:  -0.0707 S22:  -0.1181 S23:   0.1556                       
REMARK   3      S31:   0.7452 S32:  -0.1215 S33:  -0.0011                       
REMARK   3   TLS GROUP : 4                                                      
REMARK   3    SELECTION: chain 'A' and (resid 135 through 157 )                 
REMARK   3    ORIGIN FOR THE GROUP (A):  25.0540  64.9930  30.0282              
REMARK   3    T TENSOR                                                          
REMARK   3      T11:   0.6978 T22:   0.7027                                     
REMARK   3      T33:   0.8173 T12:  -0.0472                                     
REMARK   3      T13:   0.1576 T23:  -0.1986                                     
REMARK   3    L TENSOR                                                          
REMARK   3      L11:   0.9134 L22:   1.0778                                     
REMARK   3      L33:   0.5811 L12:  -0.5772                                     
REMARK   3      L13:  -0.2645 L23:   0.6844                                     
REMARK   3    S TENSOR                                                          
REMARK   3      S11:   0.2914 S12:   0.2854 S13:   0.9646                       
REMARK   3      S21:   0.3175 S22:  -0.5118 S23:   0.2974                       
REMARK   3      S31:  -0.2316 S32:   0.0444 S33:  -0.0101                       
REMARK   3   TLS GROUP : 5                                                      
REMARK   3    SELECTION: chain 'A' and (resid 158 through 176 )                 
REMARK   3    ORIGIN FOR THE GROUP (A):  23.5125  55.2914  27.5780              
REMARK   3    T TENSOR                                                          
REMARK   3      T11:   0.5907 T22:   0.6701                                     
REMARK   3      T33:   0.6373 T12:  -0.0214                                     
REMARK   3      T13:   0.1058 T23:  -0.0426                                     
REMARK   3    L TENSOR                                                          
REMARK   3      L11:   0.7923 L22:   0.9555                                     
REMARK   3      L33:   0.6010 L12:   0.1907                                     
REMARK   3      L13:   0.5844 L23:  -0.1567                                     
REMARK   3    S TENSOR                                                          
REMARK   3      S11:  -0.0823 S12:  -0.6121 S13:  -0.3193                       
REMARK   3      S21:   0.1781 S22:  -0.3258 S23:   1.0958                       
REMARK   3      S31:  -0.0754 S32:  -0.4226 S33:  -0.0004                       
REMARK   3   TLS GROUP : 6                                                      
REMARK   3    SELECTION: chain 'A' and (resid 177 through 230 )                 
REMARK   3    ORIGIN FOR THE GROUP (A):  31.7440  54.3410  14.1267              
REMARK   3    T TENSOR                                                          
REMARK   3      T11:   0.4637 T22:   0.4738                                     
REMARK   3      T33:   0.4542 T12:  -0.0233                                     
REMARK   3      T13:   0.0406 T23:  -0.0537                                     
REMARK   3    L TENSOR                                                          
REMARK   3      L11:   4.7864 L22:   0.8002                                     
REMARK   3      L33:   4.0896 L12:   0.4129                                     
REMARK   3      L13:   1.4033 L23:   1.3941                                     
REMARK   3    S TENSOR                                                          
REMARK   3      S11:   0.0718 S12:   0.6036 S13:  -0.4344                       
REMARK   3      S21:   0.0041 S22:   0.0746 S23:  -0.2623                       
REMARK   3      S31:   0.1011 S32:   0.4212 S33:  -0.0004                       
REMARK   3                                                                      
;
# 
_diffrn_radiation.diffrn_id                        1 
_diffrn_radiation.wavelength_id                    ? 
_diffrn_radiation.pdbx_monochromatic_or_laue_m_l   ? 
_diffrn_radiation.monochromator                    ? 
_diffrn_radiation.pdbx_diffrn_protocol             ? 
_diffrn_radiation.pdbx_scattering_type             ? 
# 
_entity_poly.entity_id                  1 
_entity_poly.pdbx_seq_one_letter_code   
;MELHQIRGCHKNDIELKKYNIGVAISLGNKWFSIDNIEKLVKWSLLHTKEYVIIFIADSI
HGINLSVRNKLSDSHAEEVAIRYGRNLFIKIKERVSLSFSQDEQAKIIYATWSDIADSKY
KEKVKYLYNLYDKNINFKNYIENFVKEWVSKEKRTFNNNEINKFGRYILEELPELMVQVK
ARGVLFEAYVYPYKTRITEFVGLLQKGEIFPEIKTNILDNHPKIFLEVR
;
_entity_poly.pdbx_strand_id             A 
_entity_poly.type                       'polypeptide(L)' 
_entity_poly.pdbx_target_identifier     ? 
# 
_entry.id   UNNAMED 
# 
_exptl.crystals_number   1 
_exptl.entry_id          UNNAMED 
_exptl.method            'X-RAY DIFFRACTION' 
# 
loop_
_pdbx_refine_tls.pdbx_refine_id 
_pdbx_refine_tls.id 
_pdbx_refine_tls.details 
_pdbx_refine_tls.method 
_pdbx_refine_tls.origin_x 
_pdbx_refine_tls.origin_y 
_pdbx_refine_tls.origin_z 
_pdbx_refine_tls.T[1][1] 
_pdbx_refine_tls.T[2][2] 
_pdbx_refine_tls.T[3][3] 
_pdbx_refine_tls.T[1][2] 
_pdbx_refine_tls.T[1][3] 
_pdbx_refine_tls.T[2][3] 
_pdbx_refine_tls.L[1][1] 
_pdbx_refine_tls.L[2][2] 
_pdbx_refine_tls.L[3][3] 
_pdbx_refine_tls.L[1][2] 
_pdbx_refine_tls.L[1][3] 
_pdbx_refine_tls.L[2][3] 
_pdbx_refine_tls.S[1][1] 
_pdbx_refine_tls.S[2][2] 
_pdbx_refine_tls.S[3][3] 
_pdbx_refine_tls.S[1][2] 
_pdbx_refine_tls.S[1][3] 
_pdbx_refine_tls.S[2][3] 
_pdbx_refine_tls.S[2][1] 
_pdbx_refine_tls.S[3][1] 
_pdbx_refine_tls.S[3][2] 
'X-RAY DIFFRACTION' 1 ? refined 24.5360 57.8035 3.9223  0.6364 0.7008 0.4994 -0.0415 0.1042  
-0.0507 2.0456 1.9384 2.0228 0.1163  1.9630  -0.4169 -0.1487 0.1855  0.0009  0.2147  -0.0795 
-0.1565 -0.6618 -0.5249 1.4303  
'X-RAY DIFFRACTION' 2 ? refined 16.4235 52.9144 11.4688 0.5267 0.4821 0.5226 0.0198  -0.0116 
-0.0417 4.7750 2.2037 1.6844 0.6065  1.5847  0.2426  0.0300  -0.1331 0.0004  0.1739  -0.3795 
0.3763  0.0487  -0.2691 0.6051  
'X-RAY DIFFRACTION' 3 ? refined 18.3331 47.8864 14.2160 0.5589 0.4898 0.6006 -0.0145 -0.0597 
-0.0280 5.1867 0.9093 1.0852 0.5817  1.5749  0.8981  0.4747  -0.1181 -0.0011 0.2456  -0.5688 
0.1556  -0.0707 0.7452  -0.1215 
'X-RAY DIFFRACTION' 4 ? refined 25.0540 64.9930 30.0282 0.6978 0.7027 0.8173 -0.0472 0.1576  
-0.1986 0.9134 1.0778 0.5811 -0.5772 -0.2645 0.6844  0.2914  -0.5118 -0.0101 0.2854  0.9646  
0.2974  0.3175  -0.2316 0.0444  
'X-RAY DIFFRACTION' 5 ? refined 23.5125 55.2914 27.5780 0.5907 0.6701 0.6373 -0.0214 0.1058  
-0.0426 0.7923 0.9555 0.6010 0.1907  0.5844  -0.1567 -0.0823 -0.3258 -0.0004 -0.6121 -0.3193 
1.0958  0.1781  -0.0754 -0.4226 
'X-RAY DIFFRACTION' 6 ? refined 31.7440 54.3410 14.1267 0.4637 0.4738 0.4542 -0.0233 0.0406  
-0.0537 4.7864 0.8002 4.0896 0.4129  1.4033  1.3941  0.0718  0.0746  -0.0004 0.6036  -0.4344 
-0.2623 0.0041  0.1011  0.4212  
# 
loop_
_pdbx_refine_tls_group.pdbx_refine_id 
_pdbx_refine_tls_group.id 
_pdbx_refine_tls_group.refine_tls_id 
_pdbx_refine_tls_group.beg_auth_asym_id 
_pdbx_refine_tls_group.beg_auth_seq_id 
_pdbx_refine_tls_group.end_auth_asym_id 
_pdbx_refine_tls_group.end_auth_seq_id 
_pdbx_refine_tls_group.selection_details 
'X-RAY DIFFRACTION' 1 1 A 1   A 33  
;chain 'A' and (resid 1 through 33 )
;
'X-RAY DIFFRACTION' 2 2 A 34  A 83  
;chain 'A' and (resid 34 through 83 )
;
'X-RAY DIFFRACTION' 3 3 A 84  A 134 
;chain 'A' and (resid 84 through 134 )
;
'X-RAY DIFFRACTION' 4 4 A 135 A 157 
;chain 'A' and (resid 135 through 157 )
;
'X-RAY DIFFRACTION' 5 5 A 158 A 176 
;chain 'A' and (resid 158 through 176 )
;
'X-RAY DIFFRACTION' 6 6 A 177 A 230 
;chain 'A' and (resid 177 through 230 )
;
# 
_refine.entry_id                                 UNNAMED 
_refine.pdbx_refine_id                           'X-RAY DIFFRACTION' 
_refine.ls_d_res_high                            2.0930 
_refine.ls_d_res_low                             45.2850 
_refine.pdbx_ls_sigma_F                          1.350 
_refine.pdbx_data_cutoff_high_absF               ? 
_refine.pdbx_data_cutoff_low_absF                ? 
_refine.ls_percent_reflns_obs                    94.0300 
_refine.ls_number_reflns_obs                     14926 
_refine.ls_number_reflns_all                     ? 
_refine.pdbx_ls_cross_valid_method               THROUGHOUT 
_refine.ls_matrix_type                           ? 
_refine.pdbx_R_Free_selection_details            ? 
_refine.details                                  ? 
_refine.ls_R_factor_all                          ? 
_refine.ls_R_factor_obs                          0.2110 
_refine.ls_R_factor_R_work                       0.2082 
_refine.ls_wR_factor_R_work                      ? 
_refine.ls_R_factor_R_free                       0.2669 
_refine.ls_wR_factor_R_free                      ? 
_refine.ls_percent_reflns_R_free                 4.8000 
_refine.ls_number_reflns_R_free                  716 
_refine.ls_number_reflns_R_work                  14210 
_refine.ls_R_factor_R_free_error                 ? 
_refine.B_iso_mean                               71.3238 
_refine.solvent_model_param_bsol                 ? 
_refine.solvent_model_param_ksol                 ? 
_refine.pdbx_isotropic_thermal_model             ? 
_refine.aniso_B[1][1]                            ? 
_refine.aniso_B[2][2]                            ? 
_refine.aniso_B[3][3]                            ? 
_refine.aniso_B[1][2]                            ? 
_refine.aniso_B[1][3]                            ? 
_refine.aniso_B[2][3]                            ? 
_refine.correlation_coeff_Fo_to_Fc               ? 
_refine.correlation_coeff_Fo_to_Fc_free          ? 
_refine.overall_SU_R_Cruickshank_DPI             ? 
_refine.pdbx_overall_SU_R_free_Cruickshank_DPI   ? 
_refine.pdbx_overall_SU_R_Blow_DPI               ? 
_refine.pdbx_overall_SU_R_free_Blow_DPI          ? 
_refine.overall_SU_R_free                        ? 
_refine.pdbx_overall_ESU_R                       ? 
_refine.pdbx_overall_ESU_R_Free                  ? 
_refine.overall_SU_ML                            0.3100 
_refine.overall_SU_B                             ? 
_refine.solvent_model_details                    'FLAT BULK SOLVENT MODEL' 
_refine.pdbx_solvent_vdw_probe_radii             1.1100 
_refine.pdbx_solvent_ion_probe_radii             ? 
_refine.pdbx_solvent_shrinkage_radii             0.9000 
_refine.ls_number_parameters                     ? 
_refine.ls_number_restraints                     ? 
_refine.pdbx_starting_model                      ? 
_refine.pdbx_method_to_determine_struct          ? 
_refine.pdbx_stereochemistry_target_values       ML 
_refine.pdbx_stereochem_target_val_spec_case     ? 
_refine.overall_FOM_work_R_set                   ? 
_refine.B_iso_max                                146.840 
_refine.B_iso_min                                40.810 
_refine.pdbx_overall_phase_error                 33.1700 
_refine.occupancy_max                            ? 
_refine.occupancy_min                            ? 
# 
_refine_hist.cycle_id                     final 
_refine_hist.pdbx_refine_id               'X-RAY DIFFRACTION' 
_refine_hist.d_res_high                   2.09 
_refine_hist.d_res_low                    45.28 
_refine_hist.pdbx_number_atoms_ligand     0 
_refine_hist.number_atoms_solvent         15 
_refine_hist.number_atoms_total           1828 
_refine_hist.pdbx_number_residues_total   215 
_refine_hist.pdbx_B_iso_mean_solvent      64.44 
# 
loop_
_refine_ls_shell.d_res_high 
_refine_ls_shell.d_res_low 
_refine_ls_shell.pdbx_total_number_of_bins_used 
_refine_ls_shell.percent_reflns_obs 
_refine_ls_shell.number_reflns_R_work 
_refine_ls_shell.R_factor_all 
_refine_ls_shell.R_factor_R_work 
_refine_ls_shell.R_factor_R_free 
_refine_ls_shell.percent_reflns_R_free 
_refine_ls_shell.number_reflns_R_free 
_refine_ls_shell.R_factor_R_free_error 
_refine_ls_shell.number_reflns_all 
_refine_ls_shell.number_reflns_obs 
_refine_ls_shell.pdbx_refine_id 
2.0932 2.2548  5 99.0000  2459 ? 0.2864 0.3459 ? 122 0.0000 2581 ? 'X-RAY DIFFRACTION' 
2.2548 2.4817  5 100.0000 2881 ? 0.2391 0.3112 ? 137 0.0000 3018 ? 'X-RAY DIFFRACTION' 
2.4817 2.8408  5 100.0000 2984 ? 0.2356 0.2964 ? 148 0.0000 3132 ? 'X-RAY DIFFRACTION' 
2.8408 3.5789  5 93.0000  2794 ? 0.2423 0.2989 ? 151 0.0000 2945 ? 'X-RAY DIFFRACTION' 
3.5789 45.2954 5 97.0000  3092 ? 0.1850 0.2435 ? 158 0.0000 3250 ? 'X-RAY DIFFRACTION' 
# 
_reflns.entry_id                     UNNAMED 
_reflns.pdbx_diffrn_id               1 
_reflns.pdbx_ordinal                 1 
_reflns.observed_criterion_sigma_I   ? 
_reflns.observed_criterion_sigma_F   ? 
_reflns.d_resolution_low             ? 
_reflns.d_resolution_high            ? 
_reflns.number_obs                   ? 
_reflns.number_all                   ? 
_reflns.percent_possible_obs         ? 
_reflns.pdbx_Rmerge_I_obs            ? 
_reflns.pdbx_Rsym_value              ? 
_reflns.pdbx_netI_over_sigmaI        ? 
_reflns.B_iso_Wilson_estimate        ? 
_reflns.pdbx_redundancy              ? 
_reflns.pdbx_Rrim_I_all              ? 
_reflns.pdbx_Rpim_I_all              ? 
_reflns.pdbx_CC_half                 ? 
_reflns.pdbx_netI_over_av_sigmaI     ? 
_reflns.pdbx_number_measured_all     ? 
_reflns.pdbx_scaling_rejects         ? 
_reflns.pdbx_chi_squared             ? 
_reflns.Rmerge_F_all                 ? 
_reflns.Rmerge_F_obs                 ? 
_reflns.observed_criterion_F_max     ? 
_reflns.observed_criterion_F_min     ? 
_reflns.observed_criterion_I_max     ? 
_reflns.observed_criterion_I_min     ? 
_reflns.pdbx_d_res_high_opt          ? 
_reflns.pdbx_d_res_low_opt           ? 
_reflns.details                      ? 
# 
loop_
_software.pdbx_ordinal 
_software.name 
_software.version 
_software.date 
_software.type 
_software.contact_author 
_software.contact_author_email 
_software.classification 
_software.location 
_software.language 
1 xia2        ?         ?               program 'Graeme Winter ' ?                        
'data scaling'    http://www.ccp4.ac.uk/html/xia2.html      ?   
2 PHENIX      1.14_3260 ?               package 'Paul D. Adams'  PDAdams@lbl.gov          
refinement        http://www.phenix-online.org/             C++ 
3 PDB_EXTRACT 3.27      'Oct. 31, 2020' package PDB              deposit@deposit.rcsb.org 
'data extraction' http://sw-tools.pdb.org/apps/PDB_EXTRACT/ C++ 
# 
_symmetry.space_group_name_H-M   'P 42 21 2' 
_symmetry.entry_id               UNNAMED 
# 
