# Supplementary material for: Active site remodelling of a cyclodipeptide synthase redefines substrate scope
Source: Commun Chem. 2022 Aug 25;5:101. doi: 10.1038/s42004-022-00715-2 (PMC7613923; doi:10.1038/s42004-022-00715-2)
Supplement: Supplementary file 10 — Supplementary Data 7 [file 42004_2022_715_MOESM10_ESM.cif]

data_UNNAMED
# 
loop_
_atom_site.group_PDB 
_atom_site.id 
_atom_site.auth_atom_id 
_atom_site.label_atom_id 
_atom_site.label_alt_id 
_atom_site.auth_comp_id 
_atom_site.label_comp_id 
_atom_site.pdbx_auth_comp_id 
_atom_site.auth_asym_id 
_atom_site.label_asym_id 
_atom_site.auth_seq_id 
_atom_site.label_seq_id 
_atom_site.pdbx_PDB_ins_code 
_atom_site.Cartn_x 
_atom_site.Cartn_y 
_atom_site.Cartn_z 
_atom_site.occupancy 
_atom_site.B_iso_or_equiv 
_atom_site.pdbx_PDB_model_num 
_atom_site.label_entity_id 
_atom_site.type_symbol 
_atom_site.pdbx_formal_charge 
ATOM   1    N   N   . MET MET MET A A 1   1   . 20.513 65.541 -2.351  1.00 114.32 1 . N ? 
ATOM   2    CA  CA  . MET MET MET A A 1   1   . 20.913 64.595 -1.312  1.00 106.02 1 . C ? 
ATOM   3    C   C   . MET MET MET A A 1   1   . 22.121 63.797 -1.783  1.00 105.04 1 . C ? 
ATOM   4    O   O   . MET MET MET A A 1   1   . 21.967 62.760 -2.422  1.00 104.57 1 . O ? 
ATOM   5    CB  CB  . MET MET MET A A 1   1   . 19.755 63.659 -0.969  1.00 100.76 1 . C ? 
ATOM   6    CG  CG  . MET MET MET A A 1   1   . 19.973 62.777 0.244   1.00 96.50  1 . C ? 
ATOM   7    SD  SD  . MET MET MET A A 1   1   . 19.500 63.540 1.814   1.00 102.49 1 . S ? 
ATOM   8    CE  CE  . MET MET MET A A 1   1   . 18.073 64.514 1.342   1.00 103.40 1 . C ? 
ATOM   9    N   N   . GLU GLU GLU A A 2   2   . 23.322 64.287 -1.473  1.00 103.70 1 . N ? 
ATOM   10   CA  CA  . GLU GLU GLU A A 2   2   . 24.557 63.662 -1.931  1.00 103.99 1 . C ? 
ATOM   11   C   C   . GLU GLU GLU A A 2   2   . 25.574 63.695 -0.796  1.00 97.90  1 . C ? 
ATOM   12   O   O   . GLU GLU GLU A A 2   2   . 25.443 64.450 0.171   1.00 93.65  1 . O ? 
ATOM   13   CB  CB  . GLU GLU GLU A A 2   2   . 25.097 64.345 -3.210  1.00 108.75 1 . C ? 
ATOM   14   CG  CG  . GLU GLU GLU A A 2   2   . 26.396 63.757 -3.817  1.00 114.20 1 . C ? 
ATOM   15   CD  CD  . GLU GLU GLU A A 2   2   . 26.289 62.288 -4.234  1.00 112.43 1 . C ? 
ATOM   16   OE1 OE1 . GLU GLU GLU A A 2   2   . 25.372 61.957 -5.013  1.00 110.83 1 . O ? 
ATOM   17   OE2 OE2 . GLU GLU GLU A A 2   2   . 27.129 61.466 -3.790  1.00 108.56 1 . O ? 
ATOM   18   N   N   . LEU LEU LEU A A 3   3   . 26.593 62.853 -0.935  1.00 97.61  1 . N ? 
ATOM   19   CA  CA  . LEU LEU LEU A A 3   3   . 27.523 62.557 0.143   1.00 91.89  1 . C ? 
ATOM   20   C   C   . LEU LEU LEU A A 3   3   . 28.525 63.686 0.358   1.00 101.22 1 . C ? 
ATOM   21   O   O   . LEU LEU LEU A A 3   3   . 29.228 64.093 -0.573  1.00 109.23 1 . O ? 
ATOM   22   CB  CB  . LEU LEU LEU A A 3   3   . 28.255 61.254 -0.173  1.00 91.19  1 . C ? 
ATOM   23   CG  CG  . LEU LEU LEU A A 3   3   . 29.626 61.015 0.464   1.00 95.00  1 . C ? 
ATOM   24   CD1 CD1 . LEU LEU LEU A A 3   3   . 29.499 60.593 1.930   1.00 93.21  1 . C ? 
ATOM   25   CD2 CD2 . LEU LEU LEU A A 3   3   . 30.411 59.992 -0.344  1.00 96.33  1 . C ? 
ATOM   26   N   N   . HIS HIS HIS A A 4   4   . 28.609 64.169 1.597   1.00 103.49 1 . N ? 
ATOM   27   CA  CA  . HIS HIS HIS A A 4   4   . 29.647 65.111 2.013   1.00 109.27 1 . C ? 
ATOM   28   C   C   . HIS HIS HIS A A 4   4   . 30.846 64.332 2.540   1.00 107.40 1 . C ? 
ATOM   29   O   O   . HIS HIS HIS A A 4   4   . 31.921 64.887 2.736   1.00 110.27 1 . O ? 
ATOM   30   CB  CB  . HIS HIS HIS A A 4   4   . 29.136 66.068 3.094   1.00 115.13 1 . C ? 
ATOM   31   CG  CG  . HIS HIS HIS A A 4   4   . 27.919 66.850 2.699   1.00 125.62 1 . C ? 
ATOM   32   ND1 ND1 . HIS HIS HIS A A 4   4   . 26.938 66.345 1.869   1.00 127.41 1 . N ? 
ATOM   33   CD2 CD2 . HIS HIS HIS A A 4   4   . 27.515 68.097 3.039   1.00 129.67 1 . C ? 
ATOM   34   CE1 CE1 . HIS HIS HIS A A 4   4   . 25.989 67.251 1.707   1.00 127.50 1 . C ? 
ATOM   35   NE2 NE2 . HIS HIS HIS A A 4   4   . 26.316 68.324 2.406   1.00 129.19 1 . N ? 
ATOM   36   N   N   . HIS HIS HIS A A 10  10  . 37.889 55.900 0.777   1.00 156.86 1 . N ? 
ATOM   37   CA  CA  . HIS HIS HIS A A 10  10  . 38.176 56.993 -0.141  1.00 156.33 1 . C ? 
ATOM   38   C   C   . HIS HIS HIS A A 10  10  . 36.880 57.511 -0.740  1.00 148.32 1 . C ? 
ATOM   39   O   O   . HIS HIS HIS A A 10  10  . 35.822 56.898 -0.581  1.00 139.77 1 . O ? 
ATOM   40   CB  CB  . HIS HIS HIS A A 10  10  . 39.118 56.544 -1.261  1.00 164.80 1 . C ? 
ATOM   41   CG  CG  . HIS HIS HIS A A 10  10  . 40.341 55.821 -0.784  1.00 172.39 1 . C ? 
ATOM   42   ND1 ND1 . HIS HIS HIS A A 10  10  . 40.283 54.650 -0.059  1.00 170.92 1 . N ? 
ATOM   43   CD2 CD2 . HIS HIS HIS A A 10  10  . 41.658 56.091 -0.953  1.00 181.32 1 . C ? 
ATOM   44   CE1 CE1 . HIS HIS HIS A A 10  10  . 41.510 54.237 0.209   1.00 178.08 1 . C ? 
ATOM   45   NE2 NE2 . HIS HIS HIS A A 10  10  . 42.363 55.093 -0.324  1.00 184.16 1 . N ? 
ATOM   46   N   N   . LYS LYS LYS A A 11  11  . 36.970 58.648 -1.432  1.00 153.93 1 . N ? 
ATOM   47   CA  CA  . LYS LYS LYS A A 11  11  . 35.829 59.138 -2.199  1.00 153.88 1 . C ? 
ATOM   48   C   C   . LYS LYS LYS A A 11  11  . 35.391 58.116 -3.242  1.00 153.06 1 . C ? 
ATOM   49   O   O   . LYS LYS LYS A A 11  11  . 34.190 57.916 -3.463  1.00 144.21 1 . O ? 
ATOM   50   CB  CB  . LYS LYS LYS A A 11  11  . 36.186 60.469 -2.867  1.00 161.30 1 . C ? 
ATOM   51   CG  CG  . LYS LYS LYS A A 11  11  . 35.121 61.020 -3.811  1.00 158.87 1 . C ? 
ATOM   52   CD  CD  . LYS LYS LYS A A 11  11  . 35.609 62.274 -4.538  1.00 163.14 1 . C ? 
ATOM   53   CE  CE  . LYS LYS LYS A A 11  11  . 36.801 61.976 -5.438  1.00 171.11 1 . C ? 
ATOM   54   NZ  NZ  . LYS LYS LYS A A 11  11  . 37.188 63.152 -6.272  1.00 177.50 1 . N ? 
ATOM   55   N   N   . ASN ASN ASN A A 12  12  . 36.357 57.446 -3.881  1.00 157.82 1 . N ? 
ATOM   56   CA  CA  . ASN ASN ASN A A 12  12  . 36.062 56.503 -4.953  1.00 156.84 1 . C ? 
ATOM   57   C   C   . ASN ASN ASN A A 12  12  . 35.485 55.185 -4.456  1.00 153.62 1 . C ? 
ATOM   58   O   O   . ASN ASN ASN A A 12  12  . 35.074 54.367 -5.283  1.00 155.84 1 . O ? 
ATOM   59   CB  CB  . ASN ASN ASN A A 12  12  . 37.325 56.233 -5.770  1.00 162.22 1 . C ? 
ATOM   60   CG  CG  . ASN ASN ASN A A 12  12  . 37.793 57.453 -6.528  1.00 163.70 1 . C ? 
ATOM   61   OD1 OD1 . ASN ASN ASN A A 12  12  . 36.985 58.208 -7.065  1.00 161.10 1 . O ? 
ATOM   62   ND2 ND2 . ASN ASN ASN A A 12  12  . 39.103 57.662 -6.566  1.00 168.61 1 . N ? 
ATOM   63   N   N   . ASP ASP ASP A A 13  13  . 35.427 54.959 -3.142  1.00 148.53 1 . N ? 
ATOM   64   CA  CA  . ASP ASP ASP A A 13  13  . 34.904 53.692 -2.647  1.00 139.87 1 . C ? 
ATOM   65   C   C   . ASP ASP ASP A A 13  13  . 33.387 53.638 -2.684  1.00 131.48 1 . C ? 
ATOM   66   O   O   . ASP ASP ASP A A 13  13  . 32.821 52.561 -2.895  1.00 130.44 1 . O ? 
ATOM   67   CB  CB  . ASP ASP ASP A A 13  13  . 35.393 53.428 -1.228  1.00 136.69 1 . C ? 
ATOM   68   CG  CG  . ASP ASP ASP A A 13  13  . 36.612 52.545 -1.202  1.00 143.05 1 . C ? 
ATOM   69   OD1 OD1 . ASP ASP ASP A A 13  13  . 37.726 53.072 -0.997  1.00 146.79 1 . O ? 
ATOM   70   OD2 OD2 . ASP ASP ASP A A 13  13  . 36.454 51.324 -1.414  1.00 143.85 1 . O ? 
ATOM   71   N   N   . ILE ILE ILE A A 14  14  . 32.715 54.769 -2.463  1.00 127.66 1 . N ? 
ATOM   72   CA  CA  . ILE ILE ILE A A 14  14  . 31.260 54.783 -2.566  1.00 121.07 1 . C ? 
ATOM   73   C   C   . ILE ILE ILE A A 14  14  . 30.825 54.738 -4.023  1.00 120.04 1 . C ? 
ATOM   74   O   O   . ILE ILE ILE A A 14  14  . 29.794 54.138 -4.348  1.00 112.00 1 . O ? 
ATOM   75   CB  CB  . ILE ILE ILE A A 14  14  . 30.669 56.007 -1.843  1.00 118.46 1 . C ? 
ATOM   76   CG1 CG1 . ILE ILE ILE A A 14  14  . 31.238 57.314 -2.413  1.00 127.38 1 . C ? 
ATOM   77   CG2 CG2 . ILE ILE ILE A A 14  14  . 30.915 55.909 -0.348  1.00 110.87 1 . C ? 
ATOM   78   CD1 CD1 . ILE ILE ILE A A 14  14  . 30.331 58.023 -3.433  1.00 130.43 1 . C ? 
ATOM   79   N   N   . GLU GLU GLU A A 15  15  . 31.585 55.373 -4.914  1.00 129.08 1 . N ? 
ATOM   80   CA  CA  . GLU GLU GLU A A 15  15  . 31.308 55.324 -6.341  1.00 138.62 1 . C ? 
ATOM   81   C   C   . GLU GLU GLU A A 15  15  . 31.830 54.048 -6.979  1.00 137.52 1 . C ? 
ATOM   82   O   O   . GLU GLU GLU A A 15  15  . 31.624 53.837 -8.180  1.00 143.42 1 . O ? 
ATOM   83   CB  CB  . GLU GLU GLU A A 15  15  . 31.905 56.553 -7.032  1.00 156.27 1 . C ? 
ATOM   84   CG  CG  . GLU GLU GLU A A 15  15  . 31.091 57.061 -8.220  1.00 170.49 1 . C ? 
ATOM   85   CD  CD  . GLU GLU GLU A A 15  15  . 29.768 57.706 -7.815  1.00 172.37 1 . C ? 
ATOM   86   OE1 OE1 . GLU GLU GLU A A 15  15  . 29.506 57.858 -6.599  1.00 168.55 1 . O ? 
ATOM   87   OE2 OE2 . GLU GLU GLU A A 15  15  . 28.987 58.065 -8.725  1.00 176.73 1 . O ? 
ATOM   88   N   N   . LEU LEU LEU A A 16  16  . 32.521 53.215 -6.205  1.00 132.56 1 . N ? 
ATOM   89   CA  CA  . LEU LEU LEU A A 16  16  . 32.801 51.832 -6.561  1.00 126.31 1 . C ? 
ATOM   90   C   C   . LEU LEU LEU A A 16  16  . 31.846 50.868 -5.864  1.00 114.38 1 . C ? 
ATOM   91   O   O   . LEU LEU LEU A A 16  16  . 31.925 49.658 -6.092  1.00 112.36 1 . O ? 
ATOM   92   CB  CB  . LEU LEU LEU A A 16  16  . 34.256 51.485 -6.222  1.00 127.43 1 . C ? 
ATOM   93   CG  CG  . LEU LEU LEU A A 16  16  . 35.360 51.799 -7.243  1.00 143.66 1 . C ? 
ATOM   94   CD1 CD1 . LEU LEU LEU A A 16  16  . 35.017 52.962 -8.174  1.00 144.31 1 . C ? 
ATOM   95   CD2 CD2 . LEU LEU LEU A A 16  16  . 36.689 52.058 -6.528  1.00 149.85 1 . C ? 
ATOM   96   N   N   . LYS LYS LYS A A 17  17  . 30.959 51.388 -5.013  1.00 113.72 1 . N ? 
ATOM   97   CA  CA  . LYS LYS LYS A A 17  17  . 29.871 50.626 -4.389  1.00 108.34 1 . C ? 
ATOM   98   C   C   . LYS LYS LYS A A 17  17  . 30.380 49.329 -3.761  1.00 106.62 1 . C ? 
ATOM   99   O   O   . LYS LYS LYS A A 17  17  . 29.861 48.235 -3.999  1.00 110.52 1 . O ? 
ATOM   100  CB  CB  . LYS LYS LYS A A 17  17  . 28.753 50.372 -5.400  1.00 110.56 1 . C ? 
ATOM   101  CG  CG  . LYS LYS LYS A A 17  17  . 28.120 51.671 -5.910  1.00 103.88 1 . C ? 
ATOM   102  CD  CD  . LYS LYS LYS A A 17  17  . 27.284 51.444 -7.151  1.00 95.68  1 . C ? 
ATOM   103  CE  CE  . LYS LYS LYS A A 17  17  . 26.082 50.581 -6.844  1.00 90.86  1 . C ? 
ATOM   104  NZ  NZ  . LYS LYS LYS A A 17  17  . 25.528 49.917 -8.064  1.00 93.36  1 . N ? 
ATOM   105  N   N   . LYS LYS LYS A A 18  18  . 31.418 49.473 -2.942  1.00 103.22 1 . N ? 
ATOM   106  CA  CA  . LYS LYS LYS A A 18  18  . 32.048 48.361 -2.253  1.00 106.48 1 . C ? 
ATOM   107  C   C   . LYS LYS LYS A A 18  18  . 31.371 48.030 -0.925  1.00 105.75 1 . C ? 
ATOM   108  O   O   . LYS LYS LYS A A 18  18  . 31.573 46.929 -0.399  1.00 112.64 1 . O ? 
ATOM   109  CB  CB  . LYS LYS LYS A A 18  18  . 33.531 48.695 -2.035  1.00 111.52 1 . C ? 
ATOM   110  CG  CG  . LYS LYS LYS A A 18  18  . 34.383 47.627 -1.375  1.00 110.46 1 . C ? 
ATOM   111  CD  CD  . LYS LYS LYS A A 18  18  . 34.580 46.432 -2.266  1.00 117.33 1 . C ? 
ATOM   112  CE  CE  . LYS LYS LYS A A 18  18  . 35.716 45.559 -1.745  1.00 122.67 1 . C ? 
ATOM   113  NZ  NZ  . LYS LYS LYS A A 18  18  . 36.092 44.490 -2.712  1.00 129.28 1 . N ? 
ATOM   114  N   N   . TYR TYR TYR A A 19  19  . 30.546 48.929 -0.387  1.00 94.44  1 . N ? 
ATOM   115  CA  CA  . TYR TYR TYR A A 19  19  . 29.987 48.766 0.948   1.00 90.88  1 . C ? 
ATOM   116  C   C   . TYR TYR TYR A A 19  19  . 28.469 48.634 0.902   1.00 90.98  1 . C ? 
ATOM   117  O   O   . TYR TYR TYR A A 19  19  . 27.796 49.294 0.100   1.00 93.33  1 . O ? 
ATOM   118  CB  CB  . TYR TYR TYR A A 19  19  . 30.353 49.957 1.869   1.00 87.16  1 . C ? 
ATOM   119  CG  CG  . TYR TYR TYR A A 19  19  . 31.832 50.319 1.963   1.00 88.56  1 . C ? 
ATOM   120  CD1 CD1 . TYR TYR TYR A A 19  19  . 32.804 49.351 2.175   1.00 92.75  1 . C ? 
ATOM   121  CD2 CD2 . TYR TYR TYR A A 19  19  . 32.246 51.649 1.853   1.00 91.74  1 . C ? 
ATOM   122  CE1 CE1 . TYR TYR TYR A A 19  19  . 34.158 49.698 2.256   1.00 103.42 1 . C ? 
ATOM   123  CE2 CE2 . TYR TYR TYR A A 19  19  . 33.587 52.008 1.948   1.00 94.78  1 . C ? 
ATOM   124  CZ  CZ  . TYR TYR TYR A A 19  19  . 34.540 51.029 2.143   1.00 105.41 1 . C ? 
ATOM   125  OH  OH  . TYR TYR TYR A A 19  19  . 35.873 51.381 2.226   1.00 114.89 1 . O ? 
ATOM   126  N   N   . ASN ASN ASN A A 20  20  . 27.940 47.768 1.766   1.00 85.73  1 . N ? 
ATOM   127  CA  CA  . ASN ASN ASN A A 20  20  . 26.539 47.831 2.152   1.00 78.56  1 . C ? 
ATOM   128  C   C   . ASN ASN ASN A A 20  20  . 26.323 49.031 3.072   1.00 76.83  1 . C ? 
ATOM   129  O   O   . ASN ASN ASN A A 20  20  . 27.206 49.396 3.858   1.00 76.29  1 . O ? 
ATOM   130  CB  CB  . ASN ASN ASN A A 20  20  . 26.125 46.538 2.856   1.00 72.64  1 . C ? 
ATOM   131  CG  CG  . ASN ASN ASN A A 20  20  . 26.107 45.346 1.916   1.00 92.90  1 . C ? 
ATOM   132  OD1 OD1 . ASN ASN ASN A A 20  20  . 25.804 45.479 0.728   1.00 101.45 1 . O ? 
ATOM   133  ND2 ND2 . ASN ASN ASN A A 20  20  . 26.436 44.174 2.440   1.00 96.28  1 . N ? 
ATOM   134  N   N   . ILE ILE ILE A A 21  21  . 25.142 49.651 2.974   1.00 67.10  1 . N ? 
ATOM   135  CA  CA  . ILE ILE ILE A A 21  21  . 24.873 50.916 3.657   1.00 73.79  1 . C ? 
ATOM   136  C   C   . ILE ILE ILE A A 21  21  . 23.741 50.736 4.667   1.00 67.95  1 . C ? 
ATOM   137  O   O   . ILE ILE ILE A A 21  21  . 22.682 50.193 4.337   1.00 74.51  1 . O ? 
ATOM   138  CB  CB  . ILE ILE ILE A A 21  21  . 24.544 52.036 2.652   1.00 72.68  1 . C ? 
ATOM   139  CG1 CG1 . ILE ILE ILE A A 21  21  . 25.688 52.187 1.654   1.00 82.88  1 . C ? 
ATOM   140  CG2 CG2 . ILE ILE ILE A A 21  21  . 24.322 53.371 3.379   1.00 62.58  1 . C ? 
ATOM   141  CD1 CD1 . ILE ILE ILE A A 21  21  . 25.410 53.189 0.543   1.00 91.32  1 . C ? 
ATOM   142  N   N   . GLY GLY GLY A A 22  22  . 23.963 51.203 5.889   1.00 72.10  1 . N ? 
ATOM   143  CA  CA  . GLY GLY GLY A A 22  22  . 22.935 51.219 6.918   1.00 72.49  1 . C ? 
ATOM   144  C   C   . GLY GLY GLY A A 22  22  . 22.389 52.625 7.084   1.00 68.53  1 . C ? 
ATOM   145  O   O   . GLY GLY GLY A A 22  22  . 23.134 53.600 7.030   1.00 73.60  1 . O ? 
ATOM   146  N   N   . VAL VAL VAL A A 23  23  . 21.080 52.729 7.261   1.00 65.74  1 . N ? 
ATOM   147  CA  CA  . VAL VAL VAL A A 23  23  . 20.424 54.017 7.463   1.00 62.60  1 . C ? 
ATOM   148  C   C   . VAL VAL VAL A A 23  23  . 20.106 54.125 8.931   1.00 60.67  1 . C ? 
ATOM   149  O   O   . VAL VAL VAL A A 23  23  . 19.178 53.467 9.405   1.00 57.80  1 . O ? 
ATOM   150  CB  CB  . VAL VAL VAL A A 23  23  . 19.144 54.165 6.640   1.00 61.75  1 . C ? 
ATOM   151  CG1 CG1 . VAL VAL VAL A A 23  23  . 18.467 55.501 6.994   1.00 60.14  1 . C ? 
ATOM   152  CG2 CG2 . VAL VAL VAL A A 23  23  . 19.464 54.076 5.208   1.00 59.30  1 . C ? 
ATOM   153  N   N   . ALA ALA ALA A A 24  24  . 20.881 54.941 9.645   1.00 57.53  1 . N ? 
ATOM   154  CA  CA  . ALA ALA ALA A A 24  24  . 20.758 55.064 11.086  1.00 57.46  1 . C ? 
ATOM   155  C   C   . ALA ALA ALA A A 24  24  . 19.740 56.158 11.395  1.00 66.25  1 . C ? 
ATOM   156  O   O   . ALA ALA ALA A A 24  24  . 19.954 57.330 11.061  1.00 78.29  1 . O ? 
ATOM   157  CB  CB  . ALA ALA ALA A A 24  24  . 22.121 55.364 11.725  1.00 50.59  1 . C ? 
ATOM   158  N   N   . ILE ILE ILE A A 25  25  . 18.634 55.773 12.018  1.00 59.58  1 . N ? 
ATOM   159  CA  CA  . ILE ILE ILE A A 25  25  . 17.513 56.664 12.279  1.00 61.21  1 . C ? 
ATOM   160  C   C   . ILE ILE ILE A A 25  25  . 17.573 57.111 13.732  1.00 66.55  1 . C ? 
ATOM   161  O   O   . ILE ILE ILE A A 25  25  . 17.740 56.282 14.631  1.00 71.46  1 . O ? 
ATOM   162  CB  CB  . ILE ILE ILE A A 25  25  . 16.180 55.960 11.975  1.00 60.32  1 . C ? 
ATOM   163  CG1 CG1 . ILE ILE ILE A A 25  25  . 15.977 55.836 10.476  1.00 58.99  1 . C ? 
ATOM   164  CG2 CG2 . ILE ILE ILE A A 25  25  . 15.017 56.707 12.607  1.00 60.23  1 . C ? 
ATOM   165  CD1 CD1 . ILE ILE ILE A A 25  25  . 14.916 54.828 10.100  1.00 63.54  1 . C ? 
ATOM   166  N   N   . SER SER SER A A 26  26  . 17.443 58.426 13.969  1.00 65.27  1 . N ? 
ATOM   167  CA  CA  . SER SER SER A A 26  26  . 17.351 58.976 15.322  1.00 67.50  1 . C ? 
ATOM   168  C   C   . SER SER SER A A 26  26  . 15.885 59.273 15.613  1.00 74.16  1 . C ? 
ATOM   169  O   O   . SER SER SER A A 26  26  . 15.348 60.300 15.182  1.00 71.99  1 . O ? 
ATOM   170  CB  CB  . SER SER SER A A 26  26  . 18.217 60.219 15.479  1.00 65.85  1 . C ? 
ATOM   171  OG  OG  . SER SER SER A A 26  26  . 19.558 59.905 15.186  1.00 71.35  1 . O ? 
ATOM   172  N   N   . LEU LEU LEU A A 27  27  . 15.240 58.361 16.349  1.00 80.11  1 . N ? 
ATOM   173  CA  CA  . LEU LEU LEU A A 27  27  . 13.814 58.479 16.624  1.00 79.14  1 . C ? 
ATOM   174  C   C   . LEU LEU LEU A A 27  27  . 13.533 59.757 17.383  1.00 72.90  1 . C ? 
ATOM   175  O   O   . LEU LEU LEU A A 27  27  . 14.240 60.095 18.334  1.00 80.38  1 . O ? 
ATOM   176  CB  CB  . LEU LEU LEU A A 27  27  . 13.323 57.274 17.422  1.00 85.51  1 . C ? 
ATOM   177  CG  CG  . LEU LEU LEU A A 27  27  . 12.461 56.347 16.566  1.00 89.57  1 . C ? 
ATOM   178  CD1 CD1 . LEU LEU LEU A A 27  27  . 12.566 54.911 17.055  1.00 102.16 1 . C ? 
ATOM   179  CD2 CD2 . LEU LEU LEU A A 27  27  . 11.007 56.812 16.530  1.00 82.26  1 . C ? 
ATOM   180  N   N   . GLY GLY GLY A A 28  28  . 12.521 60.492 16.940  1.00 78.73  1 . N ? 
ATOM   181  CA  CA  . GLY GLY GLY A A 28  28  . 12.178 61.745 17.586  1.00 81.33  1 . C ? 
ATOM   182  C   C   . GLY GLY GLY A A 28  28  . 13.012 62.938 17.174  1.00 81.66  1 . C ? 
ATOM   183  O   O   . GLY GLY GLY A A 28  28  . 12.675 64.065 17.544  1.00 92.38  1 . O ? 
ATOM   184  N   N   . ASN ASN ASN A A 29  29  . 14.090 62.738 16.434  1.00 80.14  1 . N ? 
ATOM   185  CA  CA  . ASN ASN ASN A A 29  29  . 14.848 63.851 15.884  1.00 78.52  1 . C ? 
ATOM   186  C   C   . ASN ASN ASN A A 29  29  . 14.070 64.470 14.726  1.00 75.13  1 . C ? 
ATOM   187  O   O   . ASN ASN ASN A A 29  29  . 13.647 63.763 13.807  1.00 71.42  1 . O ? 
ATOM   188  CB  CB  . ASN ASN ASN A A 29  29  . 16.216 63.366 15.415  1.00 79.65  1 . C ? 
ATOM   189  CG  CG  . ASN ASN ASN A A 29  29  . 17.158 64.493 15.108  1.00 87.72  1 . C ? 
ATOM   190  OD1 OD1 . ASN ASN ASN A A 29  29  . 16.945 65.261 14.163  1.00 90.45  1 . O ? 
ATOM   191  ND2 ND2 . ASN ASN ASN A A 29  29  . 18.224 64.595 15.894  1.00 95.19  1 . N ? 
ATOM   192  N   N   . LYS LYS LYS A A 30  30  . 13.903 65.795 14.759  1.00 74.07  1 . N ? 
ATOM   193  CA  CA  . LYS LYS LYS A A 30  30  . 13.007 66.462 13.821  1.00 73.69  1 . C ? 
ATOM   194  C   C   . LYS LYS LYS A A 30  30  . 13.456 66.289 12.369  1.00 69.93  1 . C ? 
ATOM   195  O   O   . LYS LYS LYS A A 30  30  . 12.624 66.332 11.453  1.00 71.79  1 . O ? 
ATOM   196  CB  CB  . LYS LYS LYS A A 30  30  . 12.893 67.950 14.192  1.00 81.49  1 . C ? 
ATOM   197  CG  CG  . LYS LYS LYS A A 30  30  . 12.345 68.202 15.607  1.00 91.18  1 . C ? 
ATOM   198  CD  CD  . LYS LYS LYS A A 30  30  . 12.221 69.708 15.928  1.00 99.41  1 . C ? 
ATOM   199  CE  CE  . LYS LYS LYS A A 30  30  . 11.704 69.955 17.356  1.00 101.90 1 . C ? 
ATOM   200  NZ  NZ  . LYS LYS LYS A A 30  30  . 11.825 71.377 17.795  1.00 107.23 1 . N ? 
ATOM   201  N   N   . TRP TRP TRP A A 31  31  . 14.754 66.082 12.125  1.00 66.93  1 . N ? 
ATOM   202  CA  CA  . TRP TRP TRP A A 31  31  . 15.207 65.914 10.740  1.00 57.99  1 . C ? 
ATOM   203  C   C   . TRP TRP TRP A A 31  31  . 14.694 64.613 10.134  1.00 55.58  1 . C ? 
ATOM   204  O   O   . TRP TRP TRP A A 31  31  . 14.447 64.545 8.925   1.00 62.46  1 . O ? 
ATOM   205  CB  CB  . TRP TRP TRP A A 31  31  . 16.743 65.950 10.672  1.00 59.76  1 . C ? 
ATOM   206  CG  CG  . TRP TRP TRP A A 31  31  . 17.287 65.990 9.260   1.00 62.04  1 . C ? 
ATOM   207  CD1 CD1 . TRP TRP TRP A A 31  31  . 17.609 67.113 8.543   1.00 69.06  1 . C ? 
ATOM   208  CD2 CD2 . TRP TRP TRP A A 31  31  . 17.573 64.877 8.403   1.00 59.66  1 . C ? 
ATOM   209  NE1 NE1 . TRP TRP TRP A A 31  31  . 18.069 66.766 7.298   1.00 65.36  1 . N ? 
ATOM   210  CE2 CE2 . TRP TRP TRP A A 31  31  . 18.052 65.403 7.179   1.00 61.63  1 . C ? 
ATOM   211  CE3 CE3 . TRP TRP TRP A A 31  31  . 17.443 63.488 8.535   1.00 56.87  1 . C ? 
ATOM   212  CZ2 CZ2 . TRP TRP TRP A A 31  31  . 18.409 64.594 6.102   1.00 59.63  1 . C ? 
ATOM   213  CZ3 CZ3 . TRP TRP TRP A A 31  31  . 17.808 62.686 7.461   1.00 52.33  1 . C ? 
ATOM   214  CH2 CH2 . TRP TRP TRP A A 31  31  . 18.282 63.239 6.265   1.00 56.01  1 . C ? 
ATOM   215  N   N   . PHE PHE PHE A A 32  32  . 14.543 63.563 10.945  1.00 53.19  1 . N ? 
ATOM   216  CA  CA  . PHE PHE PHE A A 32  32  . 14.170 62.251 10.428  1.00 57.55  1 . C ? 
ATOM   217  C   C   . PHE PHE PHE A A 32  32  . 12.658 62.152 10.209  1.00 64.19  1 . C ? 
ATOM   218  O   O   . PHE PHE PHE A A 32  32  . 11.965 61.307 10.774  1.00 58.77  1 . O ? 
ATOM   219  CB  CB  . PHE PHE PHE A A 32  32  . 14.672 61.159 11.360  1.00 52.92  1 . C ? 
ATOM   220  CG  CG  . PHE PHE PHE A A 32  32  . 16.140 60.904 11.229  1.00 51.02  1 . C ? 
ATOM   221  CD1 CD1 . PHE PHE PHE A A 32  32  . 16.610 59.958 10.333  1.00 47.72  1 . C ? 
ATOM   222  CD2 CD2 . PHE PHE PHE A A 32  32  . 17.052 61.625 11.987  1.00 51.56  1 . C ? 
ATOM   223  CE1 CE1 . PHE PHE PHE A A 32  32  . 17.959 59.724 10.199  1.00 56.63  1 . C ? 
ATOM   224  CE2 CE2 . PHE PHE PHE A A 32  32  . 18.411 61.396 11.850  1.00 51.58  1 . C ? 
ATOM   225  CZ  CZ  . PHE PHE PHE A A 32  32  . 18.861 60.438 10.963  1.00 50.72  1 . C ? 
ATOM   226  N   N   . SER SER SER A A 33  33  . 12.154 63.029 9.345   1.00 63.27  1 . N ? 
ATOM   227  CA  CA  . SER SER SER A A 33  33  . 10.807 62.861 8.827   1.00 66.84  1 . C ? 
ATOM   228  C   C   . SER SER SER A A 33  33  . 10.765 61.666 7.875   1.00 61.82  1 . C ? 
ATOM   229  O   O   . SER SER SER A A 33  33  . 11.801 61.106 7.495   1.00 55.51  1 . O ? 
ATOM   230  CB  CB  . SER SER SER A A 33  33  . 10.361 64.122 8.099   1.00 65.73  1 . C ? 
ATOM   231  OG  OG  . SER SER SER A A 33  33  . 11.258 64.374 7.032   1.00 69.78  1 . O ? 
ATOM   232  N   N   . ILE ILE ILE A A 34  34  . 9.546  61.274 7.473   1.00 58.34  1 . N ? 
ATOM   233  CA  CA  . ILE ILE ILE A A 34  34  . 9.419  60.187 6.499   1.00 65.33  1 . C ? 
ATOM   234  C   C   . ILE ILE ILE A A 34  34  . 10.063 60.580 5.178   1.00 63.80  1 . C ? 
ATOM   235  O   O   . ILE ILE ILE A A 34  34  . 10.718 59.765 4.516   1.00 58.48  1 . O ? 
ATOM   236  CB  CB  . ILE ILE ILE A A 34  34  . 7.946  59.787 6.295   1.00 71.39  1 . C ? 
ATOM   237  CG1 CG1 . ILE ILE ILE A A 34  34  . 7.364  59.292 7.610   1.00 79.52  1 . C ? 
ATOM   238  CG2 CG2 . ILE ILE ILE A A 34  34  . 7.855  58.631 5.254   1.00 62.34  1 . C ? 
ATOM   239  CD1 CD1 . ILE ILE ILE A A 34  34  . 8.026  57.986 8.074   1.00 78.57  1 . C ? 
ATOM   240  N   N   . ASP ASP ASP A A 35  35  . 9.913  61.840 4.783   1.00 59.50  1 . N ? 
ATOM   241  CA  CA  . ASP ASP ASP A A 35  35  . 10.498 62.256 3.517   1.00 61.71  1 . C ? 
ATOM   242  C   C   . ASP ASP ASP A A 35  35  . 12.020 62.174 3.552   1.00 62.26  1 . C ? 
ATOM   243  O   O   . ASP ASP ASP A A 35  35  . 12.631 61.627 2.629   1.00 64.55  1 . O ? 
ATOM   244  CB  CB  . ASP ASP ASP A A 35  35  . 10.016 63.651 3.167   1.00 60.39  1 . C ? 
ATOM   245  CG  CG  . ASP ASP ASP A A 35  35  . 8.589  63.643 2.700   1.00 77.20  1 . C ? 
ATOM   246  OD1 OD1 . ASP ASP ASP A A 35  35  . 8.216  62.740 1.923   1.00 80.69  1 . O ? 
ATOM   247  OD2 OD2 . ASP ASP ASP A A 35  35  . 7.830  64.523 3.130   1.00 91.10  1 . O ? 
ATOM   248  N   N   . ASN ASN ASN A A 36  36  . 12.648 62.657 4.628   1.00 62.46  1 . N ? 
ATOM   249  CA  CA  . ASN ASN ASN A A 36  36  . 14.107 62.587 4.695   1.00 60.06  1 . C ? 
ATOM   250  C   C   . ASN ASN ASN A A 36  36  . 14.588 61.151 4.832   1.00 61.45  1 . C ? 
ATOM   251  O   O   . ASN ASN ASN A A 36  36  . 15.553 60.749 4.172   1.00 60.27  1 . O ? 
ATOM   252  CB  CB  . ASN ASN ASN A A 36  36  . 14.631 63.459 5.824   1.00 56.37  1 . C ? 
ATOM   253  CG  CG  . ASN ASN ASN A A 36  36  . 14.769 64.905 5.381   1.00 63.77  1 . C ? 
ATOM   254  OD1 OD1 . ASN ASN ASN A A 36  36  . 14.825 65.154 4.184   1.00 65.95  1 . O ? 
ATOM   255  ND2 ND2 . ASN ASN ASN A A 36  36  . 14.826 65.853 6.323   1.00 54.87  1 . N ? 
ATOM   256  N   N   . ILE ILE ILE A A 37  37  . 13.916 60.350 5.659   1.00 56.86  1 . N ? 
ATOM   257  CA  CA  . ILE ILE ILE A A 37  37  . 14.221 58.923 5.675   1.00 56.85  1 . C ? 
ATOM   258  C   C   . ILE ILE ILE A A 37  37  . 14.127 58.347 4.270   1.00 58.80  1 . C ? 
ATOM   259  O   O   . ILE ILE ILE A A 37  37  . 15.002 57.591 3.829   1.00 60.16  1 . O ? 
ATOM   260  CB  CB  . ILE ILE ILE A A 37  37  . 13.282 58.181 6.636   1.00 62.79  1 . C ? 
ATOM   261  CG1 CG1 . ILE ILE ILE A A 37  37  . 13.585 58.530 8.091   1.00 53.52  1 . C ? 
ATOM   262  CG2 CG2 . ILE ILE ILE A A 37  37  . 13.355 56.700 6.379   1.00 44.54  1 . C ? 
ATOM   263  CD1 CD1 . ILE ILE ILE A A 37  37  . 12.510 57.981 9.037   1.00 60.62  1 . C ? 
ATOM   264  N   N   . GLU GLU GLU A A 38  38  . 13.065 58.699 3.536   1.00 60.26  1 . N ? 
ATOM   265  CA  CA  . GLU GLU GLU A A 38  38  . 12.908 58.139 2.197   1.00 61.39  1 . C ? 
ATOM   266  C   C   . GLU GLU GLU A A 38  38  . 14.050 58.579 1.285   1.00 64.81  1 . C ? 
ATOM   267  O   O   . GLU GLU GLU A A 38  38  . 14.522 57.803 0.447   1.00 58.87  1 . O ? 
ATOM   268  CB  CB  . GLU GLU GLU A A 38  38  . 11.563 58.537 1.587   1.00 65.22  1 . C ? 
ATOM   269  CG  CG  . GLU GLU GLU A A 38  38  . 11.269 57.877 0.229   1.00 69.77  1 . C ? 
ATOM   270  CD  CD  . GLU GLU GLU A A 38  38  . 11.497 58.795 -0.976  1.00 83.33  1 . C ? 
ATOM   271  OE1 OE1 . GLU GLU GLU A A 38  38  . 12.168 59.839 -0.832  1.00 87.77  1 . O ? 
ATOM   272  OE2 OE2 . GLU GLU GLU A A 38  38  . 10.989 58.473 -2.077  1.00 98.62  1 . O ? 
ATOM   273  N   N   . LYS LYS LYS A A 39  39  . 14.516 59.815 1.438   1.00 70.40  1 . N ? 
ATOM   274  CA  CA  . LYS LYS LYS A A 39  39  . 15.615 60.274 0.597   1.00 72.37  1 . C ? 
ATOM   275  C   C   . LYS LYS LYS A A 39  39  . 16.918 59.586 0.989   1.00 69.91  1 . C ? 
ATOM   276  O   O   . LYS LYS LYS A A 39  39  . 17.728 59.242 0.125   1.00 78.05  1 . O ? 
ATOM   277  CB  CB  . LYS LYS LYS A A 39  39  . 15.702 61.800 0.664   1.00 70.79  1 . C ? 
ATOM   278  CG  CG  . LYS LYS LYS A A 39  39  . 14.527 62.465 -0.114  1.00 84.99  1 . C ? 
ATOM   279  CD  CD  . LYS LYS LYS A A 39  39  . 14.337 63.961 0.173   1.00 90.82  1 . C ? 
ATOM   280  CE  CE  . LYS LYS LYS A A 39  39  . 13.126 64.543 -0.577  1.00 97.16  1 . C ? 
ATOM   281  NZ  NZ  . LYS LYS LYS A A 39  39  . 11.819 63.831 -0.323  1.00 99.96  1 . N ? 
ATOM   282  N   N   . LEU LEU LEU A A 40  40  . 17.105 59.315 2.278   1.00 68.69  1 . N ? 
ATOM   283  CA  CA  . LEU LEU LEU A A 40  40  . 18.271 58.553 2.714   1.00 66.90  1 . C ? 
ATOM   284  C   C   . LEU LEU LEU A A 40  40  . 18.241 57.139 2.170   1.00 60.51  1 . C ? 
ATOM   285  O   O   . LEU LEU LEU A A 40  40  . 19.279 56.576 1.811   1.00 58.49  1 . O ? 
ATOM   286  CB  CB  . LEU LEU LEU A A 40  40  . 18.334 58.527 4.235   1.00 67.53  1 . C ? 
ATOM   287  CG  CG  . LEU LEU LEU A A 40  40  . 18.996 59.768 4.779   1.00 67.01  1 . C ? 
ATOM   288  CD1 CD1 . LEU LEU LEU A A 40  40  . 19.188 59.602 6.262   1.00 61.94  1 . C ? 
ATOM   289  CD2 CD2 . LEU LEU LEU A A 40  40  . 20.320 59.958 4.074   1.00 76.92  1 . C ? 
ATOM   290  N   N   . VAL VAL VAL A A 41  41  . 17.053 56.553 2.075   1.00 60.54  1 . N ? 
ATOM   291  CA  CA  . VAL VAL VAL A A 41  41  . 16.946 55.220 1.495   1.00 63.98  1 . C ? 
ATOM   292  C   C   . VAL VAL VAL A A 41  41  . 17.168 55.253 -0.013  1.00 69.36  1 . C ? 
ATOM   293  O   O   . VAL VAL VAL A A 41  41  . 17.780 54.336 -0.577  1.00 68.09  1 . O ? 
ATOM   294  CB  CB  . VAL VAL VAL A A 41  41  . 15.592 54.605 1.876   1.00 57.91  1 . C ? 
ATOM   295  CG1 CG1 . VAL VAL VAL A A 41  41  . 15.448 53.235 1.276   1.00 57.74  1 . C ? 
ATOM   296  CG2 CG2 . VAL VAL VAL A A 41  41  . 15.507 54.534 3.417   1.00 51.84  1 . C ? 
ATOM   297  N   N   . LYS LYS LYS A A 42  42  . 16.672 56.292 -0.698  1.00 74.20  1 . N ? 
ATOM   298  CA  CA  . LYS LYS LYS A A 42  42  . 16.991 56.450 -2.119  1.00 75.57  1 . C ? 
ATOM   299  C   C   . LYS LYS LYS A A 42  42  . 18.500 56.475 -2.316  1.00 78.51  1 . C ? 
ATOM   300  O   O   . LYS LYS LYS A A 42  42  . 19.053 55.646 -3.048  1.00 83.60  1 . O ? 
ATOM   301  CB  CB  . LYS LYS LYS A A 42  42  . 16.355 57.726 -2.685  1.00 68.52  1 . C ? 
ATOM   302  CG  CG  . LYS LYS LYS A A 42  42  . 15.469 57.558 -3.899  1.00 81.50  1 . C ? 
ATOM   303  CD  CD  . LYS LYS LYS A A 42  42  . 14.456 58.716 -4.017  1.00 89.29  1 . C ? 
ATOM   304  CE  CE  . LYS LYS LYS A A 42  42  . 13.298 58.387 -4.972  1.00 92.79  1 . C ? 
ATOM   305  NZ  NZ  . LYS LYS LYS A A 42  42  . 12.123 59.325 -4.862  1.00 94.41  1 . N ? 
ATOM   306  N   N   . TRP TRP TRP A A 43  43  . 19.190 57.389 -1.617  1.00 75.47  1 . N ? 
ATOM   307  CA  CA  . TRP TRP TRP A A 43  43  . 20.637 57.512 -1.783  1.00 76.73  1 . C ? 
ATOM   308  C   C   . TRP TRP TRP A A 43  43  . 21.334 56.182 -1.536  1.00 72.12  1 . C ? 
ATOM   309  O   O   . TRP TRP TRP A A 43  43  . 22.210 55.779 -2.302  1.00 72.70  1 . O ? 
ATOM   310  CB  CB  . TRP TRP TRP A A 43  43  . 21.202 58.580 -0.848  1.00 72.97  1 . C ? 
ATOM   311  CG  CG  . TRP TRP TRP A A 43  43  . 22.623 58.927 -1.184  1.00 75.73  1 . C ? 
ATOM   312  CD1 CD1 . TRP TRP TRP A A 43  43  . 23.045 59.928 -2.007  1.00 77.87  1 . C ? 
ATOM   313  CD2 CD2 . TRP TRP TRP A A 43  43  . 23.808 58.261 -0.722  1.00 79.47  1 . C ? 
ATOM   314  NE1 NE1 . TRP TRP TRP A A 43  43  . 24.416 59.934 -2.084  1.00 81.38  1 . N ? 
ATOM   315  CE2 CE2 . TRP TRP TRP A A 43  43  . 24.911 58.923 -1.305  1.00 80.77  1 . C ? 
ATOM   316  CE3 CE3 . TRP TRP TRP A A 43  43  . 24.046 57.180 0.135   1.00 76.88  1 . C ? 
ATOM   317  CZ2 CZ2 . TRP TRP TRP A A 43  43  . 26.232 58.534 -1.065  1.00 75.59  1 . C ? 
ATOM   318  CZ3 CZ3 . TRP TRP TRP A A 43  43  . 25.360 56.793 0.365   1.00 77.30  1 . C ? 
ATOM   319  CH2 CH2 . TRP TRP TRP A A 43  43  . 26.433 57.467 -0.240  1.00 73.85  1 . C ? 
ATOM   320  N   N   . SER SER SER A A 44  44  . 20.951 55.481 -0.472  1.00 73.57  1 . N ? 
ATOM   321  CA  CA  . SER SER SER A A 44  44  . 21.655 54.251 -0.121  1.00 72.47  1 . C ? 
ATOM   322  C   C   . SER SER SER A A 44  44  . 21.425 53.159 -1.151  1.00 71.65  1 . C ? 
ATOM   323  O   O   . SER SER SER A A 44  44  . 22.351 52.395 -1.450  1.00 74.99  1 . O ? 
ATOM   324  CB  CB  . SER SER SER A A 44  44  . 21.231 53.774 1.263   1.00 67.43  1 . C ? 
ATOM   325  OG  OG  . SER SER SER A A 44  44  . 21.499 54.772 2.218   1.00 67.04  1 . O ? 
ATOM   326  N   N   . LEU LEU LEU A A 45  45  . 20.202 53.059 -1.698  1.00 63.93  1 . N ? 
ATOM   327  CA  CA  . LEU LEU LEU A A 45  45  . 19.932 52.032 -2.703  1.00 71.33  1 . C ? 
ATOM   328  C   C   . LEU LEU LEU A A 45  45  . 20.782 52.249 -3.944  1.00 79.81  1 . C ? 
ATOM   329  O   O   . LEU LEU LEU A A 45  45  . 21.137 51.288 -4.632  1.00 89.17  1 . O ? 
ATOM   330  CB  CB  . LEU LEU LEU A A 45  45  . 18.446 52.008 -3.083  1.00 69.97  1 . C ? 
ATOM   331  CG  CG  . LEU LEU LEU A A 45  45  . 17.411 51.317 -2.182  1.00 72.75  1 . C ? 
ATOM   332  CD1 CD1 . LEU LEU LEU A A 45  45  . 16.004 51.615 -2.664  1.00 72.60  1 . C ? 
ATOM   333  CD2 CD2 . LEU LEU LEU A A 45  45  . 17.614 49.815 -2.155  1.00 69.03  1 . C ? 
ATOM   334  N   N   . LEU LEU LEU A A 46  46  . 21.129 53.500 -4.242  1.00 85.72  1 . N ? 
ATOM   335  CA  CA  . LEU LEU LEU A A 46  46  . 21.955 53.764 -5.417  1.00 91.25  1 . C ? 
ATOM   336  C   C   . LEU LEU LEU A A 46  46  . 23.406 53.386 -5.160  1.00 91.57  1 . C ? 
ATOM   337  O   O   . LEU LEU LEU A A 46  46  . 24.025 52.701 -5.975  1.00 93.94  1 . O ? 
ATOM   338  CB  CB  . LEU LEU LEU A A 46  46  . 21.843 55.234 -5.824  1.00 87.23  1 . C ? 
ATOM   339  CG  CG  . LEU LEU LEU A A 46  46  . 20.558 55.552 -6.581  1.00 89.12  1 . C ? 
ATOM   340  CD1 CD1 . LEU LEU LEU A A 46  46  . 20.195 57.018 -6.463  1.00 91.70  1 . C ? 
ATOM   341  CD2 CD2 . LEU LEU LEU A A 46  46  . 20.718 55.149 -8.041  1.00 95.94  1 . C ? 
ATOM   342  N   N   . HIS HIS HIS A A 47  47  . 23.954 53.793 -4.012  1.00 88.28  1 . N ? 
ATOM   343  CA  CA  . HIS HIS HIS A A 47  47  . 25.386 53.693 -3.767  1.00 83.78  1 . C ? 
ATOM   344  C   C   . HIS HIS HIS A A 47  47  . 25.806 52.423 -3.036  1.00 85.16  1 . C ? 
ATOM   345  O   O   . HIS HIS HIS A A 47  47  . 26.991 52.281 -2.724  1.00 87.10  1 . O ? 
ATOM   346  CB  CB  . HIS HIS HIS A A 47  47  . 25.862 54.905 -2.974  1.00 82.24  1 . C ? 
ATOM   347  CG  CG  . HIS HIS HIS A A 47  47  . 25.898 56.175 -3.763  1.00 100.88 1 . C ? 
ATOM   348  ND1 ND1 . HIS HIS HIS A A 47  47  . 24.792 56.982 -3.928  1.00 103.75 1 . N ? 
ATOM   349  CD2 CD2 . HIS HIS HIS A A 47  47  . 26.912 56.790 -4.419  1.00 110.49 1 . C ? 
ATOM   350  CE1 CE1 . HIS HIS HIS A A 47  47  . 25.120 58.032 -4.662  1.00 108.84 1 . C ? 
ATOM   351  NE2 NE2 . HIS HIS HIS A A 47  47  . 26.402 57.942 -4.968  1.00 111.83 1 . N ? 
ATOM   352  N   N   . THR THR THR A A 48  48  . 24.893 51.495 -2.767  1.00 89.34  1 . N ? 
ATOM   353  CA  CA  . THR THR THR A A 48  48  . 25.244 50.372 -1.911  1.00 83.26  1 . C ? 
ATOM   354  C   C   . THR THR THR A A 48  48  . 25.889 49.249 -2.700  1.00 84.13  1 . C ? 
ATOM   355  O   O   . THR THR THR A A 48  48  . 25.718 49.116 -3.917  1.00 82.72  1 . O ? 
ATOM   356  CB  CB  . THR THR THR A A 48  48  . 24.025 49.793 -1.203  1.00 78.26  1 . C ? 
ATOM   357  OG1 OG1 . THR THR THR A A 48  48  . 24.445 48.686 -0.397  1.00 77.19  1 . O ? 
ATOM   358  CG2 CG2 . THR THR THR A A 48  48  . 23.033 49.286 -2.230  1.00 70.91  1 . C ? 
ATOM   359  N   N   . LYS LYS LYS A A 49  49  . 26.613 48.399 -1.973  1.00 92.45  1 . N ? 
ATOM   360  CA  CA  . LYS LYS LYS A A 49  49  . 27.118 47.175 -2.588  1.00 104.36 1 . C ? 
ATOM   361  C   C   . LYS LYS LYS A A 49  49  . 25.972 46.260 -2.998  1.00 101.37 1 . C ? 
ATOM   362  O   O   . LYS LYS LYS A A 49  49  . 25.987 45.687 -4.091  1.00 106.80 1 . O ? 
ATOM   363  CB  CB  . LYS LYS LYS A A 49  49  . 28.063 46.449 -1.631  1.00 110.70 1 . C ? 
ATOM   364  CG  CG  . LYS LYS LYS A A 49  49  . 28.198 44.957 -1.902  1.00 120.63 1 . C ? 
ATOM   365  CD  CD  . LYS LYS LYS A A 49  49  . 28.976 44.276 -0.792  1.00 124.32 1 . C ? 
ATOM   366  CE  CE  . LYS LYS LYS A A 49  49  . 28.724 42.780 -0.771  1.00 126.51 1 . C ? 
ATOM   367  NZ  NZ  . LYS LYS LYS A A 49  49  . 29.358 42.086 -1.926  1.00 136.56 1 . N ? 
ATOM   368  N   N   . GLU GLU GLU A A 50  50  . 24.959 46.131 -2.146  1.00 96.95  1 . N ? 
ATOM   369  CA  CA  . GLU GLU GLU A A 50  50  . 23.908 45.148 -2.365  1.00 99.52  1 . C ? 
ATOM   370  C   C   . GLU GLU GLU A A 50  50  . 22.701 45.402 -1.468  1.00 97.86  1 . C ? 
ATOM   371  O   O   . GLU GLU GLU A A 50  50  . 21.573 45.516 -1.960  1.00 103.16 1 . O ? 
ATOM   372  CB  CB  . GLU GLU GLU A A 50  50  . 24.449 43.739 -2.130  1.00 110.13 1 . C ? 
ATOM   373  CG  CG  . GLU GLU GLU A A 50  50  . 23.434 42.654 -2.382  1.00 122.28 1 . C ? 
ATOM   374  CD  CD  . GLU GLU GLU A A 50  50  . 24.005 41.270 -2.172  1.00 132.60 1 . C ? 
ATOM   375  OE1 OE1 . GLU GLU GLU A A 50  50  . 23.413 40.304 -2.696  1.00 136.32 1 . O ? 
ATOM   376  OE2 OE2 . GLU GLU GLU A A 50  50  . 25.039 41.150 -1.481  1.00 135.65 1 . O ? 
ATOM   377  N   N   . TYR TYR TYR A A 51  51  . 22.910 45.494 -0.158  1.00 91.97  1 . N ? 
ATOM   378  CA  CA  . TYR TYR TYR A A 51  51  . 21.797 45.665 0.758   1.00 81.46  1 . C ? 
ATOM   379  C   C   . TYR TYR TYR A A 51  51  . 21.834 47.051 1.387   1.00 79.55  1 . C ? 
ATOM   380  O   O   . TYR TYR TYR A A 51  51  . 22.876 47.709 1.454   1.00 87.01  1 . O ? 
ATOM   381  CB  CB  . TYR TYR TYR A A 51  51  . 21.792 44.592 1.856   1.00 90.94  1 . C ? 
ATOM   382  CG  CG  . TYR TYR TYR A A 51  51  . 21.527 43.165 1.390   1.00 104.19 1 . C ? 
ATOM   383  CD1 CD1 . TYR TYR TYR A A 51  51  . 22.571 42.345 0.983   1.00 113.82 1 . C ? 
ATOM   384  CD2 CD2 . TYR TYR TYR A A 51  51  . 20.238 42.629 1.388   1.00 105.38 1 . C ? 
ATOM   385  CE1 CE1 . TYR TYR TYR A A 51  51  . 22.341 41.038 0.564   1.00 122.45 1 . C ? 
ATOM   386  CE2 CE2 . TYR TYR TYR A A 51  51  . 20.001 41.313 0.975   1.00 111.29 1 . C ? 
ATOM   387  CZ  CZ  . TYR TYR TYR A A 51  51  . 21.060 40.530 0.562   1.00 120.08 1 . C ? 
ATOM   388  OH  OH  . TYR TYR TYR A A 51  51  . 20.859 39.235 0.147   1.00 129.23 1 . O ? 
ATOM   389  N   N   . VAL VAL VAL A A 52  52  . 20.657 47.495 1.810   1.00 79.45  1 . N ? 
ATOM   390  CA  CA  . VAL VAL VAL A A 52  52  . 20.471 48.698 2.615   1.00 76.24  1 . C ? 
ATOM   391  C   C   . VAL VAL VAL A A 52  52  . 19.805 48.252 3.906   1.00 70.54  1 . C ? 
ATOM   392  O   O   . VAL VAL VAL A A 52  52  . 18.804 47.531 3.868   1.00 70.04  1 . O ? 
ATOM   393  CB  CB  . VAL VAL VAL A A 52  52  . 19.599 49.755 1.904   1.00 74.58  1 . C ? 
ATOM   394  CG1 CG1 . VAL VAL VAL A A 52  52  . 19.395 50.943 2.812   1.00 73.27  1 . C ? 
ATOM   395  CG2 CG2 . VAL VAL VAL A A 52  52  . 20.200 50.188 0.572   1.00 81.18  1 . C ? 
ATOM   396  N   N   . ILE ILE ILE A A 53  53  . 20.364 48.640 5.044   1.00 69.75  1 . N ? 
ATOM   397  CA  CA  . ILE ILE ILE A A 53  53  . 19.827 48.229 6.336   1.00 68.07  1 . C ? 
ATOM   398  C   C   . ILE ILE ILE A A 53  53  . 19.245 49.466 6.996   1.00 70.53  1 . C ? 
ATOM   399  O   O   . ILE ILE ILE A A 53  53  . 19.907 50.506 7.052   1.00 71.79  1 . O ? 
ATOM   400  CB  CB  . ILE ILE ILE A A 53  53  . 20.894 47.563 7.220   1.00 66.18  1 . C ? 
ATOM   401  CG1 CG1 . ILE ILE ILE A A 53  53  . 21.311 46.191 6.659   1.00 75.00  1 . C ? 
ATOM   402  CG2 CG2 . ILE ILE ILE A A 53  53  . 20.349 47.324 8.594   1.00 67.25  1 . C ? 
ATOM   403  CD1 CD1 . ILE ILE ILE A A 53  53  . 22.166 46.218 5.395   1.00 74.34  1 . C ? 
ATOM   404  N   N   . ILE ILE ILE A A 54  54  . 17.991 49.367 7.444   1.00 70.21  1 . N ? 
ATOM   405  CA  CA  . ILE ILE ILE A A 54  54  . 17.294 50.444 8.147   1.00 67.40  1 . C ? 
ATOM   406  C   C   . ILE ILE ILE A A 54  54  . 17.150 50.043 9.607   1.00 68.89  1 . C ? 
ATOM   407  O   O   . ILE ILE ILE A A 54  54  . 16.578 48.987 9.905   1.00 74.35  1 . O ? 
ATOM   408  CB  CB  . ILE ILE ILE A A 54  54  . 15.909 50.710 7.535   1.00 63.74  1 . C ? 
ATOM   409  CG1 CG1 . ILE ILE ILE A A 54  54  . 16.020 51.061 6.057   1.00 72.92  1 . C ? 
ATOM   410  CG2 CG2 . ILE ILE ILE A A 54  54  . 15.170 51.813 8.310   1.00 56.25  1 . C ? 
ATOM   411  CD1 CD1 . ILE ILE ILE A A 54  54  . 14.712 51.562 5.456   1.00 73.13  1 . C ? 
ATOM   412  N   N   . TYR TYR TYR A A 55  55  . 17.639 50.888 10.517  1.00 61.76  1 . N ? 
ATOM   413  CA  CA  . TYR TYR TYR A A 55  55  . 17.628 50.561 11.936  1.00 62.98  1 . C ? 
ATOM   414  C   C   . TYR TYR TYR A A 55  55  . 17.559 51.829 12.760  1.00 71.42  1 . C ? 
ATOM   415  O   O   . TYR TYR TYR A A 55  55  . 17.817 52.937 12.271  1.00 62.64  1 . O ? 
ATOM   416  CB  CB  . TYR TYR TYR A A 55  55  . 18.862 49.729 12.348  1.00 70.02  1 . C ? 
ATOM   417  CG  CG  . TYR TYR TYR A A 55  55  . 20.212 50.434 12.246  1.00 68.55  1 . C ? 
ATOM   418  CD1 CD1 . TYR TYR TYR A A 55  55  . 20.845 50.595 11.011  1.00 79.39  1 . C ? 
ATOM   419  CD2 CD2 . TYR TYR TYR A A 55  55  . 20.870 50.893 13.371  1.00 68.59  1 . C ? 
ATOM   420  CE1 CE1 . TYR TYR TYR A A 55  55  . 22.081 51.226 10.899  1.00 76.06  1 . C ? 
ATOM   421  CE2 CE2 . TYR TYR TYR A A 55  55  . 22.119 51.521 13.271  1.00 74.10  1 . C ? 
ATOM   422  CZ  CZ  . TYR TYR TYR A A 55  55  . 22.713 51.681 12.027  1.00 78.51  1 . C ? 
ATOM   423  OH  OH  . TYR TYR TYR A A 55  55  . 23.940 52.291 11.898  1.00 87.80  1 . O ? 
ATOM   424  N   N   . ILE ILE ILE A A 56  56  . 17.222 51.636 14.038  1.00 77.05  1 . N ? 
ATOM   425  CA  CA  . ILE ILE ILE A A 56  56  . 17.128 52.715 15.016  1.00 77.09  1 . C ? 
ATOM   426  C   C   . ILE ILE ILE A A 56  56  . 18.471 52.844 15.725  1.00 79.53  1 . C ? 
ATOM   427  O   O   . ILE ILE ILE A A 56  56  . 18.984 51.868 16.279  1.00 80.43  1 . O ? 
ATOM   428  CB  CB  . ILE ILE ILE A A 56  56  . 16.000 52.452 16.023  1.00 79.60  1 . C ? 
ATOM   429  CG1 CG1 . ILE ILE ILE A A 56  56  . 14.680 52.374 15.282  1.00 74.81  1 . C ? 
ATOM   430  CG2 CG2 . ILE ILE ILE A A 56  56  . 15.935 53.583 17.027  1.00 84.87  1 . C ? 
ATOM   431  CD1 CD1 . ILE ILE ILE A A 56  56  . 14.541 53.523 14.281  1.00 70.31  1 . C ? 
ATOM   432  N   N   . ALA ALA ALA A A 57  57  . 19.031 54.055 15.729  1.00 73.33  1 . N ? 
ATOM   433  CA  CA  . ALA ALA ALA A A 57  57  . 20.418 54.264 16.142  1.00 83.57  1 . C ? 
ATOM   434  C   C   . ALA ALA ALA A A 57  57  . 20.558 54.760 17.576  1.00 94.72  1 . C ? 
ATOM   435  O   O   . ALA ALA ALA A A 57  57  . 21.345 54.201 18.344  1.00 109.10 1 . O ? 
ATOM   436  CB  CB  . ALA ALA ALA A A 57  57  . 21.117 55.240 15.189  1.00 82.73  1 . C ? 
ATOM   437  N   N   . ASP ASP ASP A A 58  58  . 19.843 55.814 17.951  1.00 91.65  1 . N ? 
ATOM   438  CA  CA  . ASP ASP ASP A A 58  58  . 19.815 56.239 19.343  1.00 108.61 1 . C ? 
ATOM   439  C   C   . ASP ASP ASP A A 58  58  . 18.394 56.675 19.656  1.00 114.84 1 . C ? 
ATOM   440  O   O   . ASP ASP ASP A A 58  58  . 17.469 56.428 18.875  1.00 108.02 1 . O ? 
ATOM   441  CB  CB  . ASP ASP ASP A A 58  58  . 20.850 57.336 19.632  1.00 115.60 1 . C ? 
ATOM   442  CG  CG  . ASP ASP ASP A A 58  58  . 20.756 58.490 18.665  1.00 117.55 1 . C ? 
ATOM   443  OD1 OD1 . ASP ASP ASP A A 58  58  . 21.195 58.340 17.504  1.00 115.82 1 . O ? 
ATOM   444  OD2 OD2 . ASP ASP ASP A A 58  58  . 20.223 59.544 19.067  1.00 118.80 1 . O ? 
ATOM   445  N   N   . SER SER SER A A 59  59  . 18.221 57.333 20.805  1.00 122.49 1 . N ? 
ATOM   446  CA  CA  . SER SER SER A A 59  59  . 16.885 57.596 21.330  1.00 128.55 1 . C ? 
ATOM   447  C   C   . SER SER SER A A 59  59  . 16.875 58.852 22.202  1.00 133.94 1 . C ? 
ATOM   448  O   O   . SER SER SER A A 59  59  . 16.176 58.910 23.220  1.00 145.58 1 . O ? 
ATOM   449  CB  CB  . SER SER SER A A 59  59  . 16.360 56.401 22.132  1.00 132.55 1 . C ? 
ATOM   450  OG  OG  . SER SER SER A A 59  59  . 16.594 55.172 21.458  1.00 134.07 1 . O ? 
ATOM   451  N   N   . ILE ILE ILE A A 60  60  . 17.626 59.876 21.805  1.00 125.40 1 . N ? 
ATOM   452  CA  CA  . ILE ILE ILE A A 60  60  . 17.755 61.090 22.612  1.00 110.78 1 . C ? 
ATOM   453  C   C   . ILE ILE ILE A A 60  60  . 16.697 62.140 22.273  1.00 109.69 1 . C ? 
ATOM   454  O   O   . ILE ILE ILE A A 60  60  . 16.188 62.199 21.150  1.00 109.05 1 . O ? 
ATOM   455  CB  CB  . ILE ILE ILE A A 60  60  . 19.150 61.674 22.457  1.00 103.08 1 . C ? 
ATOM   456  CG1 CG1 . ILE ILE ILE A A 60  60  . 20.182 60.648 22.922  1.00 98.83  1 . C ? 
ATOM   457  CG2 CG2 . ILE ILE ILE A A 60  60  . 19.268 62.958 23.246  1.00 105.33 1 . C ? 
ATOM   458  CD1 CD1 . ILE ILE ILE A A 60  60  . 20.013 60.217 24.373  1.00 92.63  1 . C ? 
ATOM   459  N   N   . LYS LYS LYS A A 70  70  . 8.320  50.491 32.592  1.00 87.51  1 . N ? 
ATOM   460  CA  CA  . LYS LYS LYS A A 70  70  . 9.471  49.921 31.902  1.00 86.80  1 . C ? 
ATOM   461  C   C   . LYS LYS LYS A A 70  70  . 9.162  48.477 31.543  1.00 84.34  1 . C ? 
ATOM   462  O   O   . LYS LYS LYS A A 70  70  . 9.160  47.580 32.398  1.00 79.61  1 . O ? 
ATOM   463  CB  CB  . LYS LYS LYS A A 70  70  . 10.732 50.013 32.757  1.00 91.48  1 . C ? 
ATOM   464  CG  CG  . LYS LYS LYS A A 70  70  . 11.992 50.381 31.968  1.00 90.49  1 . C ? 
ATOM   465  CD  CD  . LYS LYS LYS A A 70  70  . 11.840 51.705 31.203  1.00 89.02  1 . C ? 
ATOM   466  CE  CE  . LYS LYS LYS A A 70  70  . 13.196 52.248 30.754  1.00 80.34  1 . C ? 
ATOM   467  NZ  NZ  . LYS LYS LYS A A 70  70  . 14.049 51.167 30.188  1.00 78.44  1 . N ? 
ATOM   468  N   N   . LEU LEU LEU A A 71  71  . 8.872  48.282 30.259  1.00 78.88  1 . N ? 
ATOM   469  CA  CA  . LEU LEU LEU A A 71  71  . 8.382  47.021 29.720  1.00 82.01  1 . C ? 
ATOM   470  C   C   . LEU LEU LEU A A 71  71  . 9.519  46.136 29.254  1.00 81.34  1 . C ? 
ATOM   471  O   O   . LEU LEU LEU A A 71  71  . 9.294  45.107 28.602  1.00 74.01  1 . O ? 
ATOM   472  CB  CB  . LEU LEU LEU A A 71  71  . 7.409  47.291 28.569  1.00 79.77  1 . C ? 
ATOM   473  CG  CG  . LEU LEU LEU A A 71  71  . 6.415  48.405 28.889  1.00 71.87  1 . C ? 
ATOM   474  CD1 CD1 . LEU LEU LEU A A 71  71  . 5.341  48.474 27.843  1.00 73.06  1 . C ? 
ATOM   475  CD2 CD2 . LEU LEU LEU A A 71  71  . 5.809  48.213 30.280  1.00 85.15  1 . C ? 
ATOM   476  N   N   . SER SER SER A A 72  72  . 10.737 46.532 29.578  1.00 75.11  1 . N ? 
ATOM   477  CA  CA  . SER SER SER A A 72  72  . 11.912 45.794 29.195  1.00 76.78  1 . C ? 
ATOM   478  C   C   . SER SER SER A A 72  72  . 13.046 46.272 30.074  1.00 82.22  1 . C ? 
ATOM   479  O   O   . SER SER SER A A 72  72  . 13.023 47.390 30.602  1.00 84.74  1 . O ? 
ATOM   480  CB  CB  . SER SER SER A A 72  72  . 12.261 46.003 27.724  1.00 76.75  1 . C ? 
ATOM   481  OG  OG  . SER SER SER A A 72  72  . 13.425 45.274 27.413  1.00 81.76  1 . O ? 
ATOM   482  N   N   . ASP ASP ASP A A 73  73  . 14.036 45.411 30.215  1.00 79.16  1 . N ? 
ATOM   483  CA  CA  . ASP ASP ASP A A 73  73  . 15.233 45.764 30.945  1.00 95.23  1 . C ? 
ATOM   484  C   C   . ASP ASP ASP A A 73  73  . 16.217 46.526 30.073  1.00 91.43  1 . C ? 
ATOM   485  O   O   . ASP ASP ASP A A 73  73  . 17.209 47.051 30.588  1.00 100.32 1 . O ? 
ATOM   486  CB  CB  . ASP ASP ASP A A 73  73  . 15.840 44.483 31.522  1.00 110.64 1 . C ? 
ATOM   487  CG  CG  . ASP ASP ASP A A 73  73  . 14.818 43.667 32.315  1.00 125.04 1 . C ? 
ATOM   488  OD1 OD1 . ASP ASP ASP A A 73  73  . 14.913 43.631 33.566  1.00 131.84 1 . O ? 
ATOM   489  OD2 OD2 . ASP ASP ASP A A 73  73  . 13.893 43.097 31.682  1.00 127.68 1 . O ? 
ATOM   490  N   N   . SER SER SER A A 74  74  . 15.927 46.635 28.782  1.00 78.67  1 . N ? 
ATOM   491  CA  CA  . SER SER SER A A 74  74  . 16.749 47.356 27.824  1.00 65.07  1 . C ? 
ATOM   492  C   C   . SER SER SER A A 74  74  . 16.008 48.583 27.315  1.00 65.13  1 . C ? 
ATOM   493  O   O   . SER SER SER A A 74  74  . 14.839 48.493 26.928  1.00 73.81  1 . O ? 
ATOM   494  CB  CB  . SER SER SER A A 74  74  . 17.124 46.442 26.650  1.00 59.92  1 . C ? 
ATOM   495  OG  OG  . SER SER SER A A 74  74  . 17.470 47.208 25.513  1.00 61.37  1 . O ? 
ATOM   496  N   N   . HIS HIS HIS A A 75  75  . 16.695 49.722 27.285  1.00 60.50  1 . N ? 
ATOM   497  CA  CA  . HIS HIS HIS A A 75  75  . 16.066 50.948 26.816  1.00 56.15  1 . C ? 
ATOM   498  C   C   . HIS HIS HIS A A 75  75  . 15.896 50.964 25.303  1.00 70.52  1 . C ? 
ATOM   499  O   O   . HIS HIS HIS A A 75  75  . 14.904 51.503 24.797  1.00 75.46  1 . O ? 
ATOM   500  CB  CB  . HIS HIS HIS A A 75  75  . 16.884 52.171 27.242  1.00 56.26  1 . C ? 
ATOM   501  CG  CG  . HIS HIS HIS A A 75  75  . 16.386 53.456 26.643  1.00 67.37  1 . C ? 
ATOM   502  ND1 ND1 . HIS HIS HIS A A 75  75  . 15.273 54.121 27.121  1.00 71.63  1 . N ? 
ATOM   503  CD2 CD2 . HIS HIS HIS A A 75  75  . 16.829 54.181 25.585  1.00 69.91  1 . C ? 
ATOM   504  CE1 CE1 . HIS HIS HIS A A 75  75  . 15.065 55.209 26.399  1.00 69.32  1 . C ? 
ATOM   505  NE2 NE2 . HIS HIS HIS A A 75  75  . 15.994 55.271 25.459  1.00 71.75  1 . N ? 
ATOM   506  N   N   . ALA ALA ALA A A 76  76  . 16.873 50.435 24.556  1.00 66.57  1 . N ? 
ATOM   507  CA  CA  . ALA ALA ALA A A 76  76  . 16.710 50.362 23.107  1.00 62.24  1 . C ? 
ATOM   508  C   C   . ALA ALA ALA A A 76  76  . 15.601 49.379 22.734  1.00 53.05  1 . C ? 
ATOM   509  O   O   . ALA ALA ALA A A 76  76  . 14.794 49.654 21.836  1.00 60.10  1 . O ? 
ATOM   510  CB  CB  . ALA ALA ALA A A 76  76  . 18.034 49.971 22.442  1.00 65.94  1 . C ? 
ATOM   511  N   N   . GLU GLU GLU A A 77  77  . 15.549 48.228 23.405  1.00 52.44  1 . N ? 
ATOM   512  CA  CA  . GLU GLU GLU A A 77  77  . 14.426 47.312 23.213  1.00 69.12  1 . C ? 
ATOM   513  C   C   . GLU GLU GLU A A 77  77  . 13.096 47.983 23.547  1.00 62.72  1 . C ? 
ATOM   514  O   O   . GLU GLU GLU A A 77  77  . 12.090 47.757 22.865  1.00 67.24  1 . O ? 
ATOM   515  CB  CB  . GLU GLU GLU A A 77  77  . 14.617 46.050 24.055  1.00 67.39  1 . C ? 
ATOM   516  CG  CG  . GLU GLU GLU A A 77  77  . 13.399 45.135 24.121  1.00 82.40  1 . C ? 
ATOM   517  CD  CD  . GLU GLU GLU A A 77  77  . 13.190 44.295 22.868  1.00 95.57  1 . C ? 
ATOM   518  OE1 OE1 . GLU GLU GLU A A 77  77  . 12.721 43.139 23.001  1.00 104.00 1 . O ? 
ATOM   519  OE2 OE2 . GLU GLU GLU A A 77  77  . 13.489 44.780 21.755  1.00 98.29  1 . O ? 
ATOM   520  N   N   . GLU GLU GLU A A 78  78  . 13.081 48.849 24.565  1.00 57.63  1 . N ? 
ATOM   521  CA  CA  . GLU GLU GLU A A 78  78  . 11.842 49.515 24.952  1.00 59.64  1 . C ? 
ATOM   522  C   C   . GLU GLU GLU A A 78  78  . 11.396 50.486 23.875  1.00 61.86  1 . C ? 
ATOM   523  O   O   . GLU GLU GLU A A 78  78  . 10.212 50.542 23.518  1.00 56.86  1 . O ? 
ATOM   524  CB  CB  . GLU GLU GLU A A 78  78  . 12.026 50.254 26.285  1.00 64.83  1 . C ? 
ATOM   525  CG  CG  . GLU GLU GLU A A 78  78  . 10.788 51.009 26.759  1.00 67.36  1 . C ? 
ATOM   526  CD  CD  . GLU GLU GLU A A 78  78  . 10.234 50.458 28.042  1.00 74.62  1 . C ? 
ATOM   527  OE1 OE1 . GLU GLU GLU A A 78  78  . 10.996 49.772 28.757  1.00 76.09  1 . O ? 
ATOM   528  OE2 OE2 . GLU GLU GLU A A 78  78  . 9.046  50.724 28.344  1.00 78.32  1 . O ? 
ATOM   529  N   N   . VAL VAL VAL A A 79  79  . 12.340 51.284 23.371  1.00 62.38  1 . N ? 
ATOM   530  CA  CA  . VAL VAL VAL A A 79  79  . 12.078 52.168 22.237  1.00 54.48  1 . C ? 
ATOM   531  C   C   . VAL VAL VAL A A 79  79  . 11.539 51.378 21.050  1.00 61.04  1 . C ? 
ATOM   532  O   O   . VAL VAL VAL A A 79  79  . 10.482 51.702 20.493  1.00 58.05  1 . O ? 
ATOM   533  CB  CB  . VAL VAL VAL A A 79  79  . 13.358 52.924 21.862  1.00 63.82  1 . C ? 
ATOM   534  CG1 CG1 . VAL VAL VAL A A 79  79  . 13.172 53.573 20.519  1.00 54.26  1 . C ? 
ATOM   535  CG2 CG2 . VAL VAL VAL A A 79  79  . 13.733 53.946 22.986  1.00 62.90  1 . C ? 
ATOM   536  N   N   . ALA ALA ALA A A 80  80  . 12.262 50.321 20.654  1.00 56.56  1 . N ? 
ATOM   537  CA  CA  . ALA ALA ALA A A 80  80  . 11.853 49.494 19.517  1.00 56.75  1 . C ? 
ATOM   538  C   C   . ALA ALA ALA A A 80  80  . 10.393 49.095 19.612  1.00 54.09  1 . C ? 
ATOM   539  O   O   . ALA ALA ALA A A 80  80  . 9.658  49.182 18.632  1.00 65.41  1 . O ? 
ATOM   540  CB  CB  . ALA ALA ALA A A 80  80  . 12.718 48.230 19.423  1.00 51.67  1 . C ? 
ATOM   541  N   N   . ILE ILE ILE A A 81  81  . 9.943  48.655 20.785  1.00 68.76  1 . N ? 
ATOM   542  CA  CA  . ILE ILE ILE A A 81  81  . 8.582  48.133 20.841  1.00 65.71  1 . C ? 
ATOM   543  C   C   . ILE ILE ILE A A 81  81  . 7.546  49.208 21.130  1.00 64.77  1 . C ? 
ATOM   544  O   O   . ILE ILE ILE A A 81  81  . 6.375  49.016 20.802  1.00 62.06  1 . O ? 
ATOM   545  CB  CB  . ILE ILE ILE A A 81  81  . 8.425  47.002 21.867  1.00 67.95  1 . C ? 
ATOM   546  CG1 CG1 . ILE ILE ILE A A 81  81  . 8.405  47.559 23.287  1.00 72.85  1 . C ? 
ATOM   547  CG2 CG2 . ILE ILE ILE A A 81  81  . 9.505  45.949 21.655  1.00 66.63  1 . C ? 
ATOM   548  CD1 CD1 . ILE ILE ILE A A 81  81  . 7.817  46.599 24.278  1.00 79.29  1 . C ? 
ATOM   549  N   N   . ARG ARG ARG A A 82  82  . 7.931  50.325 21.742  1.00 62.25  1 . N ? 
ATOM   550  CA  CA  . ARG ARG ARG A A 82  82  . 6.949  51.385 21.930  1.00 69.53  1 . C ? 
ATOM   551  C   C   . ARG ARG ARG A A 82  82  . 6.760  52.202 20.653  1.00 68.54  1 . C ? 
ATOM   552  O   O   . ARG ARG ARG A A 82  82  . 5.629  52.550 20.309  1.00 65.64  1 . O ? 
ATOM   553  CB  CB  . ARG ARG ARG A A 82  82  . 7.349  52.286 23.101  1.00 77.18  1 . C ? 
ATOM   554  CG  CG  . ARG ARG ARG A A 82  82  . 7.272  51.576 24.449  1.00 84.51  1 . C ? 
ATOM   555  CD  CD  . ARG ARG ARG A A 82  82  . 7.306  52.559 25.609  1.00 94.36  1 . C ? 
ATOM   556  NE  NE  . ARG ARG ARG A A 82  82  . 6.405  52.114 26.662  1.00 107.52 1 . N ? 
ATOM   557  CZ  CZ  . ARG ARG ARG A A 82  82  . 5.085  52.268 26.613  1.00 115.60 1 . C ? 
ATOM   558  NH1 NH1 . ARG ARG ARG A A 82  82  . 4.522  52.868 25.568  1.00 118.05 1 . N ? 
ATOM   559  NH2 NH2 . ARG ARG ARG A A 82  82  . 4.324  51.824 27.603  1.00 119.73 1 . N ? 
ATOM   560  N   N   . TYR TYR TYR A A 83  83  . 7.840  52.486 19.918  1.00 71.21  1 . N ? 
ATOM   561  CA  CA  . TYR TYR TYR A A 83  83  . 7.770  53.389 18.767  1.00 80.73  1 . C ? 
ATOM   562  C   C   . TYR TYR TYR A A 83  83  . 8.400  52.831 17.497  1.00 78.04  1 . C ? 
ATOM   563  O   O   . TYR TYR TYR A A 83  83  . 7.863  53.055 16.408  1.00 73.44  1 . O ? 
ATOM   564  CB  CB  . TYR TYR TYR A A 83  83  . 8.443  54.718 19.124  1.00 87.38  1 . C ? 
ATOM   565  CG  CG  . TYR TYR TYR A A 83  83  . 7.969  55.310 20.419  1.00 95.99  1 . C ? 
ATOM   566  CD1 CD1 . TYR TYR TYR A A 83  83  . 6.718  55.905 20.509  1.00 103.80 1 . C ? 
ATOM   567  CD2 CD2 . TYR TYR TYR A A 83  83  . 8.766  55.279 21.554  1.00 99.06  1 . C ? 
ATOM   568  CE1 CE1 . TYR TYR TYR A A 83  83  . 6.268  56.453 21.695  1.00 105.20 1 . C ? 
ATOM   569  CE2 CE2 . TYR TYR TYR A A 83  83  . 8.323  55.826 22.754  1.00 103.38 1 . C ? 
ATOM   570  CZ  CZ  . TYR TYR TYR A A 83  83  . 7.071  56.413 22.813  1.00 105.01 1 . C ? 
ATOM   571  OH  OH  . TYR TYR TYR A A 83  83  . 6.610  56.958 23.988  1.00 106.90 1 . O ? 
ATOM   572  N   N   . GLY GLY GLY A A 84  84  . 9.528  52.115 17.611  1.00 69.09  1 . N ? 
ATOM   573  CA  CA  . GLY GLY GLY A A 84  84  . 10.253 51.663 16.438  1.00 58.73  1 . C ? 
ATOM   574  C   C   . GLY GLY GLY A A 84  84  . 9.413  50.794 15.528  1.00 71.76  1 . C ? 
ATOM   575  O   O   . GLY GLY GLY A A 84  84  . 9.569  50.832 14.302  1.00 77.98  1 . O ? 
ATOM   576  N   N   . ARG ARG ARG A A 85  85  . 8.493  50.026 16.105  1.00 71.54  1 . N ? 
ATOM   577  CA  CA  . ARG ARG ARG A A 85  85  . 7.612  49.202 15.295  1.00 70.74  1 . C ? 
ATOM   578  C   C   . ARG ARG ARG A A 85  85  . 6.742  50.071 14.398  1.00 70.17  1 . C ? 
ATOM   579  O   O   . ARG ARG ARG A A 85  85  . 6.662  49.845 13.188  1.00 74.70  1 . O ? 
ATOM   580  CB  CB  . ARG ARG ARG A A 85  85  . 6.763  48.318 16.211  1.00 74.61  1 . C ? 
ATOM   581  CG  CG  . ARG ARG ARG A A 85  85  . 6.101  47.119 15.545  1.00 83.71  1 . C ? 
ATOM   582  CD  CD  . ARG ARG ARG A A 85  85  . 5.390  46.228 16.594  1.00 102.74 1 . C ? 
ATOM   583  NE  NE  . ARG ARG ARG A A 85  85  . 6.315  45.403 17.387  1.00 116.20 1 . N ? 
ATOM   584  CZ  CZ  . ARG ARG ARG A A 85  85  . 6.549  45.545 18.694  1.00 120.11 1 . C ? 
ATOM   585  NH1 NH1 . ARG ARG ARG A A 85  85  . 5.922  46.485 19.390  1.00 122.22 1 . N ? 
ATOM   586  NH2 NH2 . ARG ARG ARG A A 85  85  . 7.404  44.734 19.311  1.00 119.40 1 . N ? 
ATOM   587  N   N   . ASN ASN ASN A A 86  86  . 6.087  51.080 14.971  1.00 78.47  1 . N ? 
ATOM   588  CA  CA  . ASN ASN ASN A A 86  86  . 5.155  51.886 14.184  1.00 82.68  1 . C ? 
ATOM   589  C   C   . ASN ASN ASN A A 86  86  . 5.889  52.781 13.206  1.00 75.46  1 . C ? 
ATOM   590  O   O   . ASN ASN ASN A A 86  86  . 5.355  53.111 12.143  1.00 75.73  1 . O ? 
ATOM   591  CB  CB  . ASN ASN ASN A A 86  86  . 4.282  52.729 15.103  1.00 94.65  1 . C ? 
ATOM   592  CG  CG  . ASN ASN ASN A A 86  86  . 3.845  51.965 16.322  1.00 107.83 1 . C ? 
ATOM   593  OD1 OD1 . ASN ASN ASN A A 86  86  . 4.616  51.785 17.276  1.00 112.44 1 . O ? 
ATOM   594  ND2 ND2 . ASN ASN ASN A A 86  86  . 2.608  51.492 16.299  1.00 110.26 1 . N ? 
ATOM   595  N   N   . LEU LEU LEU A A 87  87  . 7.107  53.189 13.552  1.00 70.16  1 . N ? 
ATOM   596  CA  CA  . LEU LEU LEU A A 87  87  . 7.925  53.915 12.596  1.00 64.81  1 . C ? 
ATOM   597  C   C   . LEU LEU LEU A A 87  87  . 8.290  53.023 11.419  1.00 68.74  1 . C ? 
ATOM   598  O   O   . LEU LEU LEU A A 87  87  . 8.190  53.440 10.260  1.00 64.77  1 . O ? 
ATOM   599  CB  CB  . LEU LEU LEU A A 87  87  . 9.173  54.453 13.281  1.00 53.94  1 . C ? 
ATOM   600  CG  CG  . LEU LEU LEU A A 87  87  . 10.249 54.977 12.327  1.00 60.48  1 . C ? 
ATOM   601  CD1 CD1 . LEU LEU LEU A A 87  87  . 9.700  56.139 11.526  1.00 59.16  1 . C ? 
ATOM   602  CD2 CD2 . LEU LEU LEU A A 87  87  . 11.535 55.388 13.076  1.00 59.89  1 . C ? 
ATOM   603  N   N   . PHE PHE PHE A A 88  88  . 8.704  51.780 11.696  1.00 69.79  1 . N ? 
ATOM   604  CA  CA  . PHE PHE PHE A A 88  88  . 9.032  50.863 10.606  1.00 70.22  1 . C ? 
ATOM   605  C   C   . PHE PHE PHE A A 88  88  . 7.825  50.580 9.727   1.00 66.48  1 . C ? 
ATOM   606  O   O   . PHE PHE PHE A A 88  88  . 7.975  50.391 8.512   1.00 70.36  1 . O ? 
ATOM   607  CB  CB  . PHE PHE PHE A A 88  88  . 9.597  49.550 11.144  1.00 71.00  1 . C ? 
ATOM   608  CG  CG  . PHE PHE PHE A A 88  88  . 11.059 49.608 11.466  1.00 77.75  1 . C ? 
ATOM   609  CD1 CD1 . PHE PHE PHE A A 88  88  . 11.780 50.767 11.262  1.00 82.80  1 . C ? 
ATOM   610  CD2 CD2 . PHE PHE PHE A A 88  88  . 11.714 48.501 11.965  1.00 79.96  1 . C ? 
ATOM   611  CE1 CE1 . PHE PHE PHE A A 88  88  . 13.120 50.818 11.558  1.00 85.61  1 . C ? 
ATOM   612  CE2 CE2 . PHE PHE PHE A A 88  88  . 13.059 48.546 12.262  1.00 79.67  1 . C ? 
ATOM   613  CZ  CZ  . PHE PHE PHE A A 88  88  . 13.762 49.701 12.056  1.00 83.03  1 . C ? 
ATOM   614  N   N   . ILE ILE ILE A A 89  89  . 6.622  50.579 10.300  1.00 63.88  1 . N ? 
ATOM   615  CA  CA  . ILE ILE ILE A A 89  89  . 5.432  50.332 9.485   1.00 75.36  1 . C ? 
ATOM   616  C   C   . ILE ILE ILE A A 89  89  . 5.185  51.490 8.521   1.00 79.62  1 . C ? 
ATOM   617  O   O   . ILE ILE ILE A A 89  89  . 4.938  51.279 7.322   1.00 67.41  1 . O ? 
ATOM   618  CB  CB  . ILE ILE ILE A A 89  89  . 4.209  50.075 10.377  1.00 77.24  1 . C ? 
ATOM   619  CG1 CG1 . ILE ILE ILE A A 89  89  . 4.270  48.648 10.919  1.00 87.41  1 . C ? 
ATOM   620  CG2 CG2 . ILE ILE ILE A A 89  89  . 2.910  50.356 9.600   1.00 69.71  1 . C ? 
ATOM   621  CD1 CD1 . ILE ILE ILE A A 89  89  . 4.652  47.607 9.878   1.00 93.81  1 . C ? 
ATOM   622  N   N   . LYS LYS LYS A A 90  90  . 5.235  52.731 9.033   1.00 80.87  1 . N ? 
ATOM   623  CA  CA  . LYS LYS LYS A A 90  90  . 5.086  53.889 8.158   1.00 75.47  1 . C ? 
ATOM   624  C   C   . LYS LYS LYS A A 90  90  . 6.150  53.878 7.075   1.00 70.90  1 . C ? 
ATOM   625  O   O   . LYS LYS LYS A A 90  90  . 5.876  54.215 5.915   1.00 67.05  1 . O ? 
ATOM   626  CB  CB  . LYS LYS LYS A A 90  90  . 5.161  55.186 8.965   1.00 82.23  1 . C ? 
ATOM   627  CG  CG  . LYS LYS LYS A A 90  90  . 3.973  55.448 9.898   1.00 89.57  1 . C ? 
ATOM   628  CD  CD  . LYS LYS LYS A A 90  90  . 4.155  56.769 10.662  1.00 93.22  1 . C ? 
ATOM   629  CE  CE  . LYS LYS LYS A A 90  90  . 4.410  57.931 9.700   1.00 99.23  1 . C ? 
ATOM   630  NZ  NZ  . LYS LYS LYS A A 90  90  . 4.625  59.242 10.378  1.00 103.14 1 . N ? 
ATOM   631  N   N   . ILE ILE ILE A A 91  91  . 7.370  53.466 7.429   1.00 65.83  1 . N ? 
ATOM   632  CA  CA  . ILE ILE ILE A A 91  91  . 8.454  53.462 6.451   1.00 57.52  1 . C ? 
ATOM   633  C   C   . ILE ILE ILE A A 91  91  . 8.175  52.444 5.349   1.00 56.23  1 . C ? 
ATOM   634  O   O   . ILE ILE ILE A A 91  91  . 8.375  52.727 4.161   1.00 60.18  1 . O ? 
ATOM   635  CB  CB  . ILE ILE ILE A A 91  91  . 9.800  53.192 7.152   1.00 54.90  1 . C ? 
ATOM   636  CG1 CG1 . ILE ILE ILE A A 91  91  . 10.238 54.399 7.966   1.00 55.38  1 . C ? 
ATOM   637  CG2 CG2 . ILE ILE ILE A A 91  91  . 10.862 52.831 6.148   1.00 51.10  1 . C ? 
ATOM   638  CD1 CD1 . ILE ILE ILE A A 91  91  . 11.531 54.155 8.769   1.00 60.31  1 . C ? 
ATOM   639  N   N   . LYS LYS LYS A A 92  92  . 7.699  51.248 5.719   1.00 60.59  1 . N ? 
ATOM   640  CA  CA  . LYS LYS LYS A A 92  92  . 7.396  50.235 4.707   1.00 68.62  1 . C ? 
ATOM   641  C   C   . LYS LYS LYS A A 92  92  . 6.276  50.697 3.779   1.00 62.95  1 . C ? 
ATOM   642  O   O   . LYS LYS LYS A A 92  92  . 6.323  50.456 2.569   1.00 60.50  1 . O ? 
ATOM   643  CB  CB  . LYS LYS LYS A A 92  92  . 7.032  48.899 5.374   1.00 72.45  1 . C ? 
ATOM   644  CG  CG  . LYS LYS LYS A A 92  92  . 8.127  48.275 6.232   1.00 78.02  1 . C ? 
ATOM   645  CD  CD  . LYS LYS LYS A A 92  92  . 7.631  47.038 7.015   1.00 88.10  1 . C ? 
ATOM   646  CE  CE  . LYS LYS LYS A A 92  92  . 8.685  46.554 8.030   1.00 93.36  1 . C ? 
ATOM   647  NZ  NZ  . LYS LYS LYS A A 92  92  . 8.375  45.245 8.696   1.00 93.45  1 . N ? 
ATOM   648  N   N   . GLU GLU GLU A A 93  93  . 5.259  51.367 4.326   1.00 67.70  1 . N ? 
ATOM   649  CA  CA  . GLU GLU GLU A A 93  93  . 4.196  51.908 3.482   1.00 74.72  1 . C ? 
ATOM   650  C   C   . GLU GLU GLU A A 93  93  . 4.755  52.882 2.451   1.00 69.78  1 . C ? 
ATOM   651  O   O   . GLU GLU GLU A A 93  93  . 4.489  52.753 1.248   1.00 70.86  1 . O ? 
ATOM   652  CB  CB  . GLU GLU GLU A A 93  93  . 3.136  52.601 4.337   1.00 85.32  1 . C ? 
ATOM   653  CG  CG  . GLU GLU GLU A A 93  93  . 2.149  51.679 5.029   1.00 99.72  1 . C ? 
ATOM   654  CD  CD  . GLU GLU GLU A A 93  93  . 0.967  52.446 5.604   1.00 113.36 1 . C ? 
ATOM   655  OE1 OE1 . GLU GLU GLU A A 93  93  . 0.625  53.516 5.049   1.00 117.55 1 . O ? 
ATOM   656  OE2 OE2 . GLU GLU GLU A A 93  93  . 0.388  51.991 6.614   1.00 117.12 1 . O ? 
ATOM   657  N   N   . ARG ARG ARG A A 94  94  . 5.539  53.865 2.909   1.00 56.62  1 . N ? 
ATOM   658  CA  CA  . ARG ARG ARG A A 94  94  . 6.106  54.856 1.992   1.00 69.14  1 . C ? 
ATOM   659  C   C   . ARG ARG ARG A A 94  94  . 6.964  54.188 0.932   1.00 68.24  1 . C ? 
ATOM   660  O   O   . ARG ARG ARG A A 94  94  . 6.889  54.541 -0.251  1.00 70.40  1 . O ? 
ATOM   661  CB  CB  . ARG ARG ARG A A 94  94  . 6.935  55.884 2.770   1.00 48.10  1 . C ? 
ATOM   662  CG  CG  . ARG ARG ARG A A 94  94  . 7.737  56.839 1.882   1.00 59.58  1 . C ? 
ATOM   663  CD  CD  . ARG ARG ARG A A 94  94  . 6.867  57.754 1.046   1.00 63.05  1 . C ? 
ATOM   664  NE  NE  . ARG ARG ARG A A 94  94  . 7.691  58.655 0.235   1.00 71.69  1 . N ? 
ATOM   665  CZ  CZ  . ARG ARG ARG A A 94  94  . 7.953  59.921 0.560   1.00 69.00  1 . C ? 
ATOM   666  NH1 NH1 . ARG ARG ARG A A 94  94  . 7.440  60.433 1.671   1.00 57.66  1 . N ? 
ATOM   667  NH2 NH2 . ARG ARG ARG A A 94  94  . 8.721  60.675 -0.220  1.00 69.85  1 . N ? 
ATOM   668  N   N   . VAL VAL VAL A A 95  95  . 7.784  53.214 1.348   1.00 67.62  1 . N ? 
ATOM   669  CA  CA  . VAL VAL VAL A A 95  95  . 8.697  52.522 0.443   1.00 66.78  1 . C ? 
ATOM   670  C   C   . VAL VAL VAL A A 95  95  . 7.922  51.746 -0.612  1.00 63.89  1 . C ? 
ATOM   671  O   O   . VAL VAL VAL A A 95  95  . 8.312  51.703 -1.780  1.00 63.14  1 . O ? 
ATOM   672  CB  CB  . VAL VAL VAL A A 95  95  . 9.633  51.590 1.243   1.00 76.60  1 . C ? 
ATOM   673  CG1 CG1 . VAL VAL VAL A A 95  95  . 10.238 50.507 0.334   1.00 53.14  1 . C ? 
ATOM   674  CG2 CG2 . VAL VAL VAL A A 95  95  . 10.735 52.388 1.921   1.00 67.11  1 . C ? 
ATOM   675  N   N   . SER SER SER A A 96  96  . 6.820  51.113 -0.218  1.00 69.88  1 . N ? 
ATOM   676  CA  CA  . SER SER SER A A 96  96  . 6.041  50.353 -1.184  1.00 74.42  1 . C ? 
ATOM   677  C   C   . SER SER SER A A 96  96  . 5.380  51.246 -2.222  1.00 79.48  1 . C ? 
ATOM   678  O   O   . SER SER SER A A 96  96  . 4.948  50.739 -3.258  1.00 87.31  1 . O ? 
ATOM   679  CB  CB  . SER SER SER A A 96  96  . 4.978  49.525 -0.471  1.00 76.54  1 . C ? 
ATOM   680  OG  OG  . SER SER SER A A 96  96  . 4.107  50.377 0.250   1.00 84.89  1 . O ? 
ATOM   681  N   N   . LEU LEU LEU A A 97  97  . 5.285  52.552 -1.976  1.00 72.51  1 . N ? 
ATOM   682  CA  CA  . LEU LEU LEU A A 97  97  . 4.756  53.475 -2.975  1.00 72.15  1 . C ? 
ATOM   683  C   C   . LEU LEU LEU A A 97  97  . 5.842  54.168 -3.778  1.00 70.03  1 . C ? 
ATOM   684  O   O   . LEU LEU LEU A A 97  97  . 5.598  54.546 -4.921  1.00 80.89  1 . O ? 
ATOM   685  CB  CB  . LEU LEU LEU A A 97  97  . 3.871  54.545 -2.313  1.00 74.48  1 . C ? 
ATOM   686  CG  CG  . LEU LEU LEU A A 97  97  . 2.762  54.050 -1.373  1.00 81.68  1 . C ? 
ATOM   687  CD1 CD1 . LEU LEU LEU A A 97  97  . 1.980  55.204 -0.780  1.00 83.92  1 . C ? 
ATOM   688  CD2 CD2 . LEU LEU LEU A A 97  97  . 1.827  53.110 -2.096  1.00 79.83  1 . C ? 
ATOM   689  N   N   . SER SER SER A A 98  98  . 7.034  54.338 -3.222  1.00 71.77  1 . N ? 
ATOM   690  CA  CA  . SER SER SER A A 98  98  . 8.053  55.160 -3.859  1.00 77.06  1 . C ? 
ATOM   691  C   C   . SER SER SER A A 98  98  . 9.090  54.361 -4.644  1.00 83.41  1 . C ? 
ATOM   692  O   O   . SER SER SER A A 98  98  . 9.824  54.959 -5.439  1.00 86.33  1 . O ? 
ATOM   693  CB  CB  . SER SER SER A A 98  98  . 8.784  56.014 -2.807  1.00 81.05  1 . C ? 
ATOM   694  OG  OG  . SER SER SER A A 98  98  . 7.893  56.776 -2.005  1.00 81.26  1 . O ? 
ATOM   695  N   N   . PHE PHE PHE A A 99  99  . 9.182  53.039 -4.438  1.00 82.12  1 . N ? 
ATOM   696  CA  CA  . PHE PHE PHE A A 99  99  . 10.255 52.218 -4.995  1.00 74.50  1 . C ? 
ATOM   697  C   C   . PHE PHE PHE A A 99  99  . 9.675  50.967 -5.619  1.00 72.71  1 . C ? 
ATOM   698  O   O   . PHE PHE PHE A A 99  99  . 8.646  50.453 -5.175  1.00 80.31  1 . O ? 
ATOM   699  CB  CB  . PHE PHE PHE A A 99  99  . 11.280 51.766 -3.942  1.00 77.23  1 . C ? 
ATOM   700  CG  CG  . PHE PHE PHE A A 99  99  . 11.834 52.880 -3.117  1.00 80.66  1 . C ? 
ATOM   701  CD1 CD1 . PHE PHE PHE A A 99  99  . 12.934 53.590 -3.540  1.00 83.17  1 . C ? 
ATOM   702  CD2 CD2 . PHE PHE PHE A A 99  99  . 11.244 53.226 -1.923  1.00 82.69  1 . C ? 
ATOM   703  CE1 CE1 . PHE PHE PHE A A 99  99  . 13.442 54.622 -2.781  1.00 78.52  1 . C ? 
ATOM   704  CE2 CE2 . PHE PHE PHE A A 99  99  . 11.748 54.259 -1.169  1.00 82.83  1 . C ? 
ATOM   705  CZ  CZ  . PHE PHE PHE A A 99  99  . 12.850 54.956 -1.606  1.00 79.79  1 . C ? 
ATOM   706  N   N   . SER SER SER A A 100 100 . 10.381 50.456 -6.619  1.00 72.89  1 . N ? 
ATOM   707  CA  CA  . SER SER SER A A 100 100 . 9.945  49.285 -7.353  1.00 84.67  1 . C ? 
ATOM   708  C   C   . SER SER SER A A 100 100 . 10.170 48.014 -6.537  1.00 76.50  1 . C ? 
ATOM   709  O   O   . SER SER SER A A 100 100 . 10.862 48.000 -5.521  1.00 76.24  1 . O ? 
ATOM   710  CB  CB  . SER SER SER A A 100 100 . 10.673 49.193 -8.693  1.00 96.28  1 . C ? 
ATOM   711  OG  OG  . SER SER SER A A 100 100 . 12.073 49.082 -8.504  1.00 102.43 1 . O ? 
ATOM   712  N   N   . GLN GLN GLN A A 101 101 . 9.556  46.928 -7.009  1.00 77.72  1 . N ? 
ATOM   713  CA  CA  . GLN GLN GLN A A 101 101 . 9.645  45.652 -6.308  1.00 76.37  1 . C ? 
ATOM   714  C   C   . GLN GLN GLN A A 101 101 . 11.091 45.180 -6.182  1.00 79.61  1 . C ? 
ATOM   715  O   O   . GLN GLN GLN A A 101 101 . 11.482 44.634 -5.144  1.00 80.96  1 . O ? 
ATOM   716  CB  CB  . GLN GLN GLN A A 101 101 . 8.795  44.610 -7.034  1.00 78.30  1 . C ? 
ATOM   717  CG  CG  . GLN GLN GLN A A 101 101 . 8.720  43.274 -6.333  1.00 88.33  1 . C ? 
ATOM   718  CD  CD  . GLN GLN GLN A A 101 101 . 9.517  42.199 -7.043  1.00 105.55 1 . C ? 
ATOM   719  OE1 OE1 . GLN GLN GLN A A 101 101 . 10.708 42.018 -6.772  1.00 112.27 1 . O ? 
ATOM   720  NE2 NE2 . GLN GLN GLN A A 101 101 . 8.864  41.477 -7.964  1.00 105.96 1 . N ? 
ATOM   721  N   N   . ASP ASP ASP A A 102 102 . 11.903 45.388 -7.224  1.00 84.60  1 . N ? 
ATOM   722  CA  CA  . ASP ASP ASP A A 102 102 . 13.292 44.943 -7.180  1.00 99.73  1 . C ? 
ATOM   723  C   C   . ASP ASP ASP A A 102 102 . 14.125 45.780 -6.219  1.00 104.41 1 . C ? 
ATOM   724  O   O   . ASP ASP ASP A A 102 102 . 15.113 45.281 -5.667  1.00 107.09 1 . O ? 
ATOM   725  CB  CB  . ASP ASP ASP A A 102 102 . 13.901 44.971 -8.584  1.00 117.30 1 . C ? 
ATOM   726  CG  CG  . ASP ASP ASP A A 102 102 . 13.583 43.714 -9.382  1.00 137.15 1 . C ? 
ATOM   727  OD1 OD1 . ASP ASP ASP A A 102 102 . 13.329 42.663 -8.752  1.00 143.25 1 . O ? 
ATOM   728  OD2 OD2 . ASP ASP ASP A A 102 102 . 13.593 43.769 -10.636 1.00 145.10 1 . O ? 
ATOM   729  N   N   . GLU GLU GLU A A 103 103 . 13.751 47.047 -6.007  1.00 100.68 1 . N ? 
ATOM   730  CA  CA  . GLU GLU GLU A A 103 103 . 14.444 47.865 -5.020  1.00 89.33  1 . C ? 
ATOM   731  C   C   . GLU GLU GLU A A 103 103 . 14.079 47.439 -3.610  1.00 82.48  1 . C ? 
ATOM   732  O   O   . GLU GLU GLU A A 103 103 . 14.953 47.346 -2.743  1.00 68.95  1 . O ? 
ATOM   733  CB  CB  . GLU GLU GLU A A 103 103 . 14.123 49.343 -5.231  1.00 90.09  1 . C ? 
ATOM   734  CG  CG  . GLU GLU GLU A A 103 103 . 15.239 50.111 -5.909  1.00 103.28 1 . C ? 
ATOM   735  CD  CD  . GLU GLU GLU A A 103 103 . 14.723 51.268 -6.748  1.00 118.62 1 . C ? 
ATOM   736  OE1 OE1 . GLU GLU GLU A A 103 103 . 13.518 51.274 -7.091  1.00 122.79 1 . O ? 
ATOM   737  OE2 OE2 . GLU GLU GLU A A 103 103 . 15.527 52.170 -7.072  1.00 124.49 1 . O ? 
ATOM   738  N   N   . GLN GLN GLN A A 104 104 . 12.796 47.150 -3.375  1.00 82.25  1 . N ? 
ATOM   739  CA  CA  . GLN GLN GLN A A 104 104 . 12.346 46.792 -2.034  1.00 73.50  1 . C ? 
ATOM   740  C   C   . GLN GLN GLN A A 104 104 . 12.971 45.492 -1.546  1.00 77.60  1 . C ? 
ATOM   741  O   O   . GLN GLN GLN A A 104 104 . 13.145 45.311 -0.337  1.00 82.10  1 . O ? 
ATOM   742  CB  CB  . GLN GLN GLN A A 104 104 . 10.825 46.680 -2.008  1.00 67.54  1 . C ? 
ATOM   743  CG  CG  . GLN GLN GLN A A 104 104 . 10.126 47.979 -2.333  1.00 74.49  1 . C ? 
ATOM   744  CD  CD  . GLN GLN GLN A A 104 104 . 8.664  47.776 -2.660  1.00 76.83  1 . C ? 
ATOM   745  OE1 OE1 . GLN GLN GLN A A 104 104 . 7.959  47.032 -1.972  1.00 75.47  1 . O ? 
ATOM   746  NE2 NE2 . GLN GLN GLN A A 104 104 . 8.197  48.434 -3.717  1.00 73.58  1 . N ? 
ATOM   747  N   N   . ALA ALA ALA A A 105 105 . 13.321 44.577 -2.453  1.00 76.63  1 . N ? 
ATOM   748  CA  CA  . ALA ALA ALA A A 105 105 . 13.920 43.339 -1.971  1.00 77.98  1 . C ? 
ATOM   749  C   C   . ALA ALA ALA A A 105 105 . 15.358 43.520 -1.487  1.00 78.77  1 . C ? 
ATOM   750  O   O   . ALA ALA ALA A A 105 105 . 15.959 42.546 -1.018  1.00 82.75  1 . O ? 
ATOM   751  CB  CB  . ALA ALA ALA A A 105 105 . 13.861 42.255 -3.057  1.00 75.22  1 . C ? 
ATOM   752  N   N   . LYS LYS LYS A A 106 106 . 15.923 44.721 -1.587  1.00 80.11  1 . N ? 
ATOM   753  CA  CA  . LYS LYS LYS A A 106 106 . 17.278 44.992 -1.120  1.00 85.72  1 . C ? 
ATOM   754  C   C   . LYS LYS LYS A A 106 106 . 17.298 45.630 0.259   1.00 77.36  1 . C ? 
ATOM   755  O   O   . LYS LYS LYS A A 106 106 . 18.381 45.900 0.795   1.00 76.49  1 . O ? 
ATOM   756  CB  CB  . LYS LYS LYS A A 106 106 . 18.015 45.904 -2.117  1.00 91.39  1 . C ? 
ATOM   757  CG  CG  . LYS LYS LYS A A 106 106 . 17.913 45.482 -3.570  1.00 99.32  1 . C ? 
ATOM   758  CD  CD  . LYS LYS LYS A A 106 106 . 18.264 46.634 -4.501  1.00 110.42 1 . C ? 
ATOM   759  CE  CE  . LYS LYS LYS A A 106 106 . 19.588 47.288 -4.117  1.00 120.36 1 . C ? 
ATOM   760  NZ  NZ  . LYS LYS LYS A A 106 106 . 20.045 48.296 -5.130  1.00 125.32 1 . N ? 
ATOM   761  N   N   . ILE ILE ILE A A 107 107 . 16.131 45.871 0.844   1.00 72.02  1 . N ? 
ATOM   762  CA  CA  . ILE ILE ILE A A 107 107 . 15.992 46.659 2.057   1.00 66.59  1 . C ? 
ATOM   763  C   C   . ILE ILE ILE A A 107 107 . 15.637 45.726 3.203   1.00 67.39  1 . C ? 
ATOM   764  O   O   . ILE ILE ILE A A 107 107 . 14.681 44.945 3.101   1.00 64.81  1 . O ? 
ATOM   765  CB  CB  . ILE ILE ILE A A 107 107 . 14.926 47.754 1.878   1.00 71.95  1 . C ? 
ATOM   766  CG1 CG1 . ILE ILE ILE A A 107 107 . 15.355 48.714 0.763   1.00 79.84  1 . C ? 
ATOM   767  CG2 CG2 . ILE ILE ILE A A 107 107 . 14.695 48.482 3.178   1.00 69.77  1 . C ? 
ATOM   768  CD1 CD1 . ILE ILE ILE A A 107 107 . 14.395 49.854 0.524   1.00 82.51  1 . C ? 
ATOM   769  N   N   . ILE ILE ILE A A 108 108 . 16.395 45.826 4.299   1.00 61.67  1 . N ? 
ATOM   770  CA  CA  . ILE ILE ILE A A 108 108 . 16.241 44.986 5.482   1.00 66.33  1 . C ? 
ATOM   771  C   C   . ILE ILE ILE A A 108 108 . 15.895 45.880 6.662   1.00 66.38  1 . C ? 
ATOM   772  O   O   . ILE ILE ILE A A 108 108 . 16.630 46.828 6.959   1.00 65.06  1 . O ? 
ATOM   773  CB  CB  . ILE ILE ILE A A 108 108 . 17.528 44.187 5.779   1.00 72.22  1 . C ? 
ATOM   774  CG1 CG1 . ILE ILE ILE A A 108 108 . 17.824 43.193 4.640   1.00 82.59  1 . C ? 
ATOM   775  CG2 CG2 . ILE ILE ILE A A 108 108 . 17.428 43.492 7.133   1.00 62.02  1 . C ? 
ATOM   776  CD1 CD1 . ILE ILE ILE A A 108 108 . 19.131 42.430 4.801   1.00 87.07  1 . C ? 
ATOM   777  N   N   . TYR TYR TYR A A 109 109 . 14.794 45.571 7.340   1.00 69.00  1 . N ? 
ATOM   778  CA  CA  . TYR TYR TYR A A 109 109 . 14.374 46.310 8.529   1.00 70.60  1 . C ? 
ATOM   779  C   C   . TYR TYR TYR A A 109 109 . 14.926 45.607 9.759   1.00 73.46  1 . C ? 
ATOM   780  O   O   . TYR TYR TYR A A 109 109 . 14.508 44.487 10.086  1.00 75.42  1 . O ? 
ATOM   781  CB  CB  . TYR TYR TYR A A 109 109 . 12.855 46.417 8.576   1.00 67.74  1 . C ? 
ATOM   782  CG  CG  . TYR TYR TYR A A 109 109 . 12.387 47.180 7.386   1.00 73.06  1 . C ? 
ATOM   783  CD1 CD1 . TYR TYR TYR A A 109 109 . 12.277 46.563 6.150   1.00 69.21  1 . C ? 
ATOM   784  CD2 CD2 . TYR TYR TYR A A 109 109 . 12.112 48.539 7.477   1.00 68.44  1 . C ? 
ATOM   785  CE1 CE1 . TYR TYR TYR A A 109 109 . 11.877 47.266 5.051   1.00 72.18  1 . C ? 
ATOM   786  CE2 CE2 . TYR TYR TYR A A 109 109 . 11.707 49.245 6.381   1.00 69.25  1 . C ? 
ATOM   787  CZ  CZ  . TYR TYR TYR A A 109 109 . 11.590 48.609 5.169   1.00 74.77  1 . C ? 
ATOM   788  OH  OH  . TYR TYR TYR A A 109 109 . 11.190 49.317 4.059   1.00 84.41  1 . O ? 
ATOM   789  N   N   . ALA ALA ALA A A 110 110 . 15.888 46.253 10.422  1.00 66.81  1 . N ? 
ATOM   790  CA  CA  . ALA ALA ALA A A 110 110 . 16.616 45.656 11.542  1.00 68.24  1 . C ? 
ATOM   791  C   C   . ALA ALA ALA A A 110 110 . 16.173 46.322 12.837  1.00 68.24  1 . C ? 
ATOM   792  O   O   . ALA ALA ALA A A 110 110 . 16.435 47.513 13.064  1.00 67.89  1 . O ? 
ATOM   793  CB  CB  . ALA ALA ALA A A 110 110 . 18.127 45.781 11.366  1.00 59.78  1 . C ? 
ATOM   794  N   N   . THR THR THR A A 111 111 . 15.509 45.548 13.677  1.00 62.52  1 . N ? 
ATOM   795  CA  CA  . THR THR THR A A 111 111 . 15.172 45.973 15.021  1.00 61.88  1 . C ? 
ATOM   796  C   C   . THR THR THR A A 111 111 . 16.385 45.865 15.932  1.00 61.12  1 . C ? 
ATOM   797  O   O   . THR THR THR A A 111 111 . 17.456 45.401 15.539  1.00 63.60  1 . O ? 
ATOM   798  CB  CB  . THR THR THR A A 111 111 . 14.061 45.103 15.583  1.00 70.43  1 . C ? 
ATOM   799  OG1 OG1 . THR THR THR A A 111 111 . 14.557 43.762 15.674  1.00 68.43  1 . O ? 
ATOM   800  CG2 CG2 . THR THR THR A A 111 111 . 12.841 45.139 14.659  1.00 71.90  1 . C ? 
ATOM   801  N   N   . TRP TRP TRP A A 112 112 . 16.181 46.265 17.184  1.00 57.36  1 . N ? 
ATOM   802  CA  CA  . TRP TRP TRP A A 112 112 . 17.205 46.117 18.205  1.00 68.21  1 . C ? 
ATOM   803  C   C   . TRP TRP TRP A A 112 112 . 17.600 44.648 18.420  1.00 74.18  1 . C ? 
ATOM   804  O   O   . TRP TRP TRP A A 112 112 . 18.782 44.339 18.605  1.00 75.00  1 . O ? 
ATOM   805  CB  CB  . TRP TRP TRP A A 112 112 . 16.698 46.740 19.503  1.00 70.65  1 . C ? 
ATOM   806  CG  CG  . TRP TRP TRP A A 112 112 . 17.592 46.480 20.638  1.00 65.58  1 . C ? 
ATOM   807  CD1 CD1 . TRP TRP TRP A A 112 112 . 17.365 45.651 21.683  1.00 62.60  1 . C ? 
ATOM   808  CD2 CD2 . TRP TRP TRP A A 112 112 . 18.903 47.024 20.822  1.00 65.58  1 . C ? 
ATOM   809  NE1 NE1 . TRP TRP TRP A A 112 112 . 18.449 45.657 22.535  1.00 69.76  1 . N ? 
ATOM   810  CE2 CE2 . TRP TRP TRP A A 112 112 . 19.410 46.490 22.022  1.00 64.44  1 . C ? 
ATOM   811  CE3 CE3 . TRP TRP TRP A A 112 112 . 19.694 47.915 20.087  1.00 67.40  1 . C ? 
ATOM   812  CZ2 CZ2 . TRP TRP TRP A A 112 112 . 20.668 46.822 22.513  1.00 67.98  1 . C ? 
ATOM   813  CZ3 CZ3 . TRP TRP TRP A A 112 112 . 20.942 48.240 20.568  1.00 66.84  1 . C ? 
ATOM   814  CH2 CH2 . TRP TRP TRP A A 112 112 . 21.419 47.698 21.771  1.00 66.55  1 . C ? 
ATOM   815  N   N   . SER SER SER A A 113 113 . 16.626 43.733 18.418  1.00 81.96  1 . N ? 
ATOM   816  CA  CA  . SER SER SER A A 113 113 . 16.930 42.318 18.669  1.00 83.70  1 . C ? 
ATOM   817  C   C   . SER SER SER A A 113 113 . 17.829 41.734 17.578  1.00 76.96  1 . C ? 
ATOM   818  O   O   . SER SER SER A A 113 113 . 18.776 40.997 17.873  1.00 86.99  1 . O ? 
ATOM   819  CB  CB  . SER SER SER A A 113 113 . 15.637 41.498 18.769  1.00 88.26  1 . C ? 
ATOM   820  OG  OG  . SER SER SER A A 113 113 . 14.521 42.269 19.183  1.00 87.61  1 . O ? 
ATOM   821  N   N   . ASP ASP ASP A A 114 114 . 17.534 42.041 16.311  1.00 65.14  1 . N ? 
ATOM   822  CA  CA  . ASP ASP ASP A A 114 114 . 18.381 41.643 15.189  1.00 70.86  1 . C ? 
ATOM   823  C   C   . ASP ASP ASP A A 114 114 . 19.838 42.028 15.386  1.00 77.64  1 . C ? 
ATOM   824  O   O   . ASP ASP ASP A A 114 114 . 20.734 41.320 14.916  1.00 89.07  1 . O ? 
ATOM   825  CB  CB  . ASP ASP ASP A A 114 114 . 17.888 42.296 13.895  1.00 74.40  1 . C ? 
ATOM   826  CG  CG  . ASP ASP ASP A A 114 114 . 16.466 41.918 13.545  1.00 85.44  1 . C ? 
ATOM   827  OD1 OD1 . ASP ASP ASP A A 114 114 . 15.873 41.097 14.276  1.00 90.51  1 . O ? 
ATOM   828  OD2 OD2 . ASP ASP ASP A A 114 114 . 15.945 42.425 12.520  1.00 88.10  1 . O ? 
ATOM   829  N   N   . ILE ILE ILE A A 115 115 . 20.097 43.163 16.028  1.00 70.51  1 . N ? 
ATOM   830  CA  CA  . ILE ILE ILE A A 115 115 . 21.463 43.659 16.139  1.00 65.40  1 . C ? 
ATOM   831  C   C   . ILE ILE ILE A A 115 115 . 22.124 43.174 17.418  1.00 67.88  1 . C ? 
ATOM   832  O   O   . ILE ILE ILE A A 115 115 . 23.291 42.769 17.407  1.00 72.87  1 . O ? 
ATOM   833  CB  CB  . ILE ILE ILE A A 115 115 . 21.457 45.198 16.040  1.00 64.83  1 . C ? 
ATOM   834  CG1 CG1 . ILE ILE ILE A A 115 115 . 21.031 45.613 14.636  1.00 62.20  1 . C ? 
ATOM   835  CG2 CG2 . ILE ILE ILE A A 115 115 . 22.821 45.763 16.354  1.00 70.88  1 . C ? 
ATOM   836  CD1 CD1 . ILE ILE ILE A A 115 115 . 20.387 47.011 14.570  1.00 61.02  1 . C ? 
ATOM   837  N   N   . ALA ALA ALA A A 116 116 . 21.376 43.166 18.521  1.00 67.61  1 . N ? 
ATOM   838  CA  CA  . ALA ALA ALA A A 116 116 . 21.953 42.879 19.834  1.00 72.73  1 . C ? 
ATOM   839  C   C   . ALA ALA ALA A A 116 116 . 21.885 41.379 20.112  1.00 74.98  1 . C ? 
ATOM   840  O   O   . ALA ALA ALA A A 116 116 . 21.148 40.905 20.973  1.00 76.08  1 . O ? 
ATOM   841  CB  CB  . ALA ALA ALA A A 116 116 . 21.246 43.681 20.917  1.00 73.12  1 . C ? 
ATOM   842  N   N   . ASP ASP ASP A A 117 117 . 22.670 40.629 19.339  1.00 82.03  1 . N ? 
ATOM   843  CA  CA  . ASP ASP ASP A A 117 117 . 22.838 39.199 19.564  1.00 84.72  1 . C ? 
ATOM   844  C   C   . ASP ASP ASP A A 117 117 . 23.804 38.998 20.722  1.00 84.45  1 . C ? 
ATOM   845  O   O   . ASP ASP ASP A A 117 117 . 24.178 39.947 21.420  1.00 81.67  1 . O ? 
ATOM   846  CB  CB  . ASP ASP ASP A A 117 117 . 23.317 38.493 18.293  1.00 90.06  1 . C ? 
ATOM   847  CG  CG  . ASP ASP ASP A A 117 117 . 24.651 39.040 17.756  1.00 91.27  1 . C ? 
ATOM   848  OD1 OD1 . ASP ASP ASP A A 117 117 . 25.386 39.742 18.494  1.00 87.30  1 . O ? 
ATOM   849  OD2 OD2 . ASP ASP ASP A A 117 117 . 24.959 38.757 16.572  1.00 91.54  1 . O ? 
ATOM   850  N   N   . SER SER SER A A 118 118 . 24.250 37.754 20.907  1.00 87.26  1 . N ? 
ATOM   851  CA  CA  . SER SER SER A A 118 118 . 25.118 37.429 22.036  1.00 90.75  1 . C ? 
ATOM   852  C   C   . SER SER SER A A 118 118 . 26.445 38.173 21.960  1.00 86.10  1 . C ? 
ATOM   853  O   O   . SER SER SER A A 118 118 . 26.895 38.758 22.952  1.00 80.76  1 . O ? 
ATOM   854  CB  CB  . SER SER SER A A 118 118 . 25.364 35.922 22.089  1.00 103.15 1 . C ? 
ATOM   855  OG  OG  . SER SER SER A A 118 118 . 25.933 35.475 20.871  1.00 112.12 1 . O ? 
ATOM   856  N   N   . LYS LYS LYS A A 119 119 . 27.106 38.136 20.800  1.00 89.40  1 . N ? 
ATOM   857  CA  CA  . LYS LYS LYS A A 119 119 . 28.395 38.812 20.677  1.00 92.49  1 . C ? 
ATOM   858  C   C   . LYS LYS LYS A A 119 119 . 28.259 40.304 20.977  1.00 79.31  1 . C ? 
ATOM   859  O   O   . LYS LYS LYS A A 119 119 . 29.072 40.877 21.708  1.00 74.35  1 . O ? 
ATOM   860  CB  CB  . LYS LYS LYS A A 119 119 . 28.977 38.577 19.279  1.00 102.34 1 . C ? 
ATOM   861  CG  CG  . LYS LYS LYS A A 119 119 . 30.444 38.976 19.140  1.00 108.69 1 . C ? 
ATOM   862  CD  CD  . LYS LYS LYS A A 119 119 . 31.154 38.218 18.011  1.00 117.34 1 . C ? 
ATOM   863  CE  CE  . LYS LYS LYS A A 119 119 . 31.051 38.947 16.673  1.00 120.25 1 . C ? 
ATOM   864  NZ  NZ  . LYS LYS LYS A A 119 119 . 31.906 38.301 15.633  1.00 124.87 1 . N ? 
ATOM   865  N   N   . TYR TYR TYR A A 120 120 . 27.204 40.932 20.464  1.00 76.40  1 . N ? 
ATOM   866  CA  CA  . TYR TYR TYR A A 120 120 . 26.983 42.355 20.690  1.00 65.16  1 . C ? 
ATOM   867  C   C   . TYR TYR TYR A A 120 120 . 26.811 42.660 22.174  1.00 65.93  1 . C ? 
ATOM   868  O   O   . TYR TYR TYR A A 120 120 . 27.440 43.585 22.703  1.00 70.96  1 . O ? 
ATOM   869  CB  CB  . TYR TYR TYR A A 120 120 . 25.764 42.809 19.889  1.00 70.32  1 . C ? 
ATOM   870  CG  CG  . TYR TYR TYR A A 120 120 . 25.561 44.301 19.883  1.00 70.21  1 . C ? 
ATOM   871  CD1 CD1 . TYR TYR TYR A A 120 120 . 24.886 44.930 20.918  1.00 70.07  1 . C ? 
ATOM   872  CD2 CD2 . TYR TYR TYR A A 120 120 . 26.036 45.081 18.840  1.00 75.48  1 . C ? 
ATOM   873  CE1 CE1 . TYR TYR TYR A A 120 120 . 24.690 46.298 20.922  1.00 67.90  1 . C ? 
ATOM   874  CE2 CE2 . TYR TYR TYR A A 120 120 . 25.846 46.461 18.836  1.00 78.30  1 . C ? 
ATOM   875  CZ  CZ  . TYR TYR TYR A A 120 120 . 25.170 47.061 19.886  1.00 69.47  1 . C ? 
ATOM   876  OH  OH  . TYR TYR TYR A A 120 120 . 24.960 48.427 19.901  1.00 69.55  1 . O ? 
ATOM   877  N   N   . LYS LYS LYS A A 121 121 . 25.976 41.877 22.872  1.00 68.43  1 . N ? 
ATOM   878  CA  CA  . LYS LYS LYS A A 121 121 . 25.726 42.149 24.289  1.00 71.80  1 . C ? 
ATOM   879  C   C   . LYS LYS LYS A A 121 121 . 27.001 42.062 25.110  1.00 74.00  1 . C ? 
ATOM   880  O   O   . LYS LYS LYS A A 121 121 . 27.130 42.748 26.133  1.00 74.72  1 . O ? 
ATOM   881  CB  CB  . LYS LYS LYS A A 121 121 . 24.688 41.184 24.863  1.00 76.70  1 . C ? 
ATOM   882  CG  CG  . LYS LYS LYS A A 121 121 . 23.279 41.347 24.315  1.00 89.12  1 . C ? 
ATOM   883  CD  CD  . LYS LYS LYS A A 121 121 . 22.348 40.256 24.852  1.00 95.82  1 . C ? 
ATOM   884  CE  CE  . LYS LYS LYS A A 121 121 . 20.988 40.296 24.168  1.00 97.42  1 . C ? 
ATOM   885  NZ  NZ  . LYS LYS LYS A A 121 121 . 20.080 39.214 24.663  1.00 105.72 1 . N ? 
ATOM   886  N   N   . GLU GLU GLU A A 122 122 . 27.951 41.225 24.687  1.00 70.20  1 . N ? 
ATOM   887  CA  CA  . GLU GLU GLU A A 122 122 . 29.230 41.165 25.390  1.00 75.73  1 . C ? 
ATOM   888  C   C   . GLU GLU GLU A A 122 122 . 29.926 42.518 25.392  1.00 71.93  1 . C ? 
ATOM   889  O   O   . GLU GLU GLU A A 122 122 . 30.490 42.922 26.412  1.00 65.28  1 . O ? 
ATOM   890  CB  CB  . GLU GLU GLU A A 122 122 . 30.141 40.128 24.750  1.00 86.48  1 . C ? 
ATOM   891  CG  CG  . GLU GLU GLU A A 122 122 . 29.871 38.707 25.149  1.00 101.89 1 . C ? 
ATOM   892  CD  CD  . GLU GLU GLU A A 122 122 . 30.799 37.754 24.429  1.00 120.44 1 . C ? 
ATOM   893  OE1 OE1 . GLU GLU GLU A A 122 122 . 31.169 38.054 23.270  1.00 123.39 1 . O ? 
ATOM   894  OE2 OE2 . GLU GLU GLU A A 122 122 . 31.171 36.718 25.022  1.00 133.99 1 . O ? 
ATOM   895  N   N   . LYS LYS LYS A A 123 123 . 29.912 43.220 24.251  1.00 68.16  1 . N ? 
ATOM   896  CA  CA  . LYS LYS LYS A A 123 123 . 30.563 44.527 24.179  1.00 69.88  1 . C ? 
ATOM   897  C   C   . LYS LYS LYS A A 123 123 . 29.839 45.552 25.039  1.00 65.78  1 . C ? 
ATOM   898  O   O   . LYS LYS LYS A A 123 123 . 30.483 46.379 25.696  1.00 65.84  1 . O ? 
ATOM   899  CB  CB  . LYS LYS LYS A A 123 123 . 30.642 45.013 22.732  1.00 64.14  1 . C ? 
ATOM   900  CG  CG  . LYS LYS LYS A A 123 123 . 31.513 44.143 21.828  1.00 68.67  1 . C ? 
ATOM   901  CD  CD  . LYS LYS LYS A A 123 123 . 31.272 44.469 20.354  1.00 74.88  1 . C ? 
ATOM   902  CE  CE  . LYS LYS LYS A A 123 123 . 32.165 43.645 19.440  1.00 75.05  1 . C ? 
ATOM   903  NZ  NZ  . LYS LYS LYS A A 123 123 . 31.846 42.206 19.548  1.00 81.78  1 . N ? 
ATOM   904  N   N   . VAL VAL VAL A A 124 124 . 28.503 45.512 25.052  1.00 66.72  1 . N ? 
ATOM   905  CA  CA  . VAL VAL VAL A A 124 124 . 27.730 46.400 25.922  1.00 58.76  1 . C ? 
ATOM   906  C   C   . VAL VAL VAL A A 124 124 . 28.093 46.165 27.379  1.00 67.11  1 . C ? 
ATOM   907  O   O   . VAL VAL VAL A A 124 124 . 28.441 47.101 28.113  1.00 68.13  1 . O ? 
ATOM   908  CB  CB  . VAL VAL VAL A A 124 124 . 26.227 46.198 25.691  1.00 62.99  1 . C ? 
ATOM   909  CG1 CG1 . VAL VAL VAL A A 124 124 . 25.433 46.935 26.769  1.00 60.50  1 . C ? 
ATOM   910  CG2 CG2 . VAL VAL VAL A A 124 124 . 25.849 46.655 24.284  1.00 61.29  1 . C ? 
ATOM   911  N   N   . LYS LYS LYS A A 125 125 . 28.042 44.902 27.813  1.00 68.15  1 . N ? 
ATOM   912  CA  CA  . LYS LYS LYS A A 125 125 . 28.359 44.603 29.201  1.00 71.89  1 . C ? 
ATOM   913  C   C   . LYS LYS LYS A A 125 125 . 29.760 45.061 29.561  1.00 71.85  1 . C ? 
ATOM   914  O   O   . LYS LYS LYS A A 125 125 . 30.005 45.459 30.708  1.00 68.65  1 . O ? 
ATOM   915  CB  CB  . LYS LYS LYS A A 125 125 . 28.195 43.110 29.488  1.00 83.85  1 . C ? 
ATOM   916  CG  CG  . LYS LYS LYS A A 125 125 . 26.785 42.729 29.951  1.00 97.26  1 . C ? 
ATOM   917  CD  CD  . LYS LYS LYS A A 125 125 . 25.757 42.976 28.840  1.00 98.58  1 . C ? 
ATOM   918  CE  CE  . LYS LYS LYS A A 125 125 . 24.375 43.329 29.367  1.00 97.15  1 . C ? 
ATOM   919  NZ  NZ  . LYS LYS LYS A A 125 125 . 23.422 43.534 28.234  1.00 88.15  1 . N ? 
ATOM   920  N   N   . TYR TYR TYR A A 126 126 . 30.695 45.026 28.608  1.00 70.20  1 . N ? 
ATOM   921  CA  CA  . TYR TYR TYR A A 126 126 . 32.015 45.566 28.913  1.00 66.87  1 . C ? 
ATOM   922  C   C   . TYR TYR TYR A A 126 126 . 31.922 47.057 29.185  1.00 59.19  1 . C ? 
ATOM   923  O   O   . TYR TYR TYR A A 126 126 . 32.576 47.570 30.096  1.00 60.82  1 . O ? 
ATOM   924  CB  CB  . TYR TYR TYR A A 126 126 . 33.015 45.295 27.783  1.00 64.06  1 . C ? 
ATOM   925  CG  CG  . TYR TYR TYR A A 126 126 . 34.280 46.123 27.953  1.00 64.13  1 . C ? 
ATOM   926  CD1 CD1 . TYR TYR TYR A A 126 126 . 35.289 45.716 28.826  1.00 74.44  1 . C ? 
ATOM   927  CD2 CD2 . TYR TYR TYR A A 126 126 . 34.447 47.322 27.285  1.00 60.95  1 . C ? 
ATOM   928  CE1 CE1 . TYR TYR TYR A A 126 126 . 36.448 46.480 29.014  1.00 73.74  1 . C ? 
ATOM   929  CE2 CE2 . TYR TYR TYR A A 126 126 . 35.593 48.095 27.469  1.00 64.85  1 . C ? 
ATOM   930  CZ  CZ  . TYR TYR TYR A A 126 126 . 36.589 47.674 28.333  1.00 67.07  1 . C ? 
ATOM   931  OH  OH  . TYR TYR TYR A A 126 126 . 37.724 48.443 28.523  1.00 65.80  1 . O ? 
ATOM   932  N   N   . LEU LEU LEU A A 127 127 . 31.118 47.773 28.400  1.00 63.06  1 . N ? 
ATOM   933  CA  CA  . LEU LEU LEU A A 127 127 . 30.953 49.203 28.640  1.00 64.21  1 . C ? 
ATOM   934  C   C   . LEU LEU LEU A A 127 127 . 30.292 49.455 29.993  1.00 62.33  1 . C ? 
ATOM   935  O   O   . LEU LEU LEU A A 127 127 . 30.774 50.276 30.779  1.00 63.16  1 . O ? 
ATOM   936  CB  CB  . LEU LEU LEU A A 127 127 . 30.160 49.842 27.500  1.00 61.83  1 . C ? 
ATOM   937  CG  CG  . LEU LEU LEU A A 127 127 . 30.895 49.746 26.155  1.00 61.44  1 . C ? 
ATOM   938  CD1 CD1 . LEU LEU LEU A A 127 127 . 30.024 50.230 24.997  1.00 55.01  1 . C ? 
ATOM   939  CD2 CD2 . LEU LEU LEU A A 127 127 . 32.211 50.525 26.197  1.00 51.27  1 . C ? 
ATOM   940  N   N   . TYR TYR TYR A A 128 128 . 29.196 48.739 30.289  1.00 59.30  1 . N ? 
ATOM   941  CA  CA  . TYR TYR TYR A A 128 128 . 28.561 48.820 31.609  1.00 67.84  1 . C ? 
ATOM   942  C   C   . TYR TYR TYR A A 128 128 . 29.582 48.659 32.732  1.00 76.10  1 . C ? 
ATOM   943  O   O   . TYR TYR TYR A A 128 128 . 29.603 49.442 33.689  1.00 75.23  1 . O ? 
ATOM   944  CB  CB  . TYR TYR TYR A A 128 128 . 27.475 47.742 31.759  1.00 72.02  1 . C ? 
ATOM   945  CG  CG  . TYR TYR TYR A A 128 128 . 26.187 47.944 30.983  1.00 73.62  1 . C ? 
ATOM   946  CD1 CD1 . TYR TYR TYR A A 128 128 . 25.930 49.122 30.304  1.00 74.41  1 . C ? 
ATOM   947  CD2 CD2 . TYR TYR TYR A A 128 128 . 25.221 46.940 30.949  1.00 82.64  1 . C ? 
ATOM   948  CE1 CE1 . TYR TYR TYR A A 128 128 . 24.744 49.299 29.600  1.00 75.90  1 . C ? 
ATOM   949  CE2 CE2 . TYR TYR TYR A A 128 128 . 24.033 47.102 30.257  1.00 79.16  1 . C ? 
ATOM   950  CZ  CZ  . TYR TYR TYR A A 128 128 . 23.798 48.287 29.586  1.00 81.73  1 . C ? 
ATOM   951  OH  OH  . TYR TYR TYR A A 128 128 . 22.618 48.457 28.886  1.00 85.79  1 . O ? 
ATOM   952  N   N   . ASN ASN ASN A A 129 129 . 30.421 47.622 32.635  1.00 79.91  1 . N ? 
ATOM   953  CA  CA  . ASN ASN ASN A A 129 129 . 31.460 47.371 33.628  1.00 78.10  1 . C ? 
ATOM   954  C   C   . ASN ASN ASN A A 129 129 . 32.396 48.563 33.772  1.00 77.14  1 . C ? 
ATOM   955  O   O   . ASN ASN ASN A A 129 129 . 32.735 48.971 34.888  1.00 80.63  1 . O ? 
ATOM   956  CB  CB  . ASN ASN ASN A A 129 129 . 32.254 46.133 33.228  1.00 89.15  1 . C ? 
ATOM   957  CG  CG  . ASN ASN ASN A A 129 129 . 32.127 45.025 34.218  1.00 103.50 1 . C ? 
ATOM   958  OD1 OD1 . ASN ASN ASN A A 129 129 . 32.865 44.976 35.211  1.00 111.07 1 . O ? 
ATOM   959  ND2 ND2 . ASN ASN ASN A A 129 129 . 31.186 44.116 33.967  1.00 103.72 1 . N ? 
ATOM   960  N   N   . LEU LEU LEU A A 130 130 . 32.859 49.110 32.646  1.00 73.74  1 . N ? 
ATOM   961  CA  CA  . LEU LEU LEU A A 130 130 . 33.735 50.277 32.689  1.00 71.64  1 . C ? 
ATOM   962  C   C   . LEU LEU LEU A A 130 130 . 33.031 51.480 33.303  1.00 68.63  1 . C ? 
ATOM   963  O   O   . LEU LEU LEU A A 130 130 . 33.668 52.294 33.973  1.00 57.83  1 . O ? 
ATOM   964  CB  CB  . LEU LEU LEU A A 130 130 . 34.212 50.612 31.273  1.00 70.63  1 . C ? 
ATOM   965  CG  CG  . LEU LEU LEU A A 130 130 . 35.458 51.475 31.121  1.00 65.90  1 . C ? 
ATOM   966  CD1 CD1 . LEU LEU LEU A A 130 130 . 36.667 50.690 31.561  1.00 65.42  1 . C ? 
ATOM   967  CD2 CD2 . LEU LEU LEU A A 130 130 . 35.622 51.894 29.683  1.00 61.50  1 . C ? 
ATOM   968  N   N   . TYR TYR TYR A A 131 131 . 31.716 51.590 33.096  1.00 57.95  1 . N ? 
ATOM   969  CA  CA  . TYR TYR TYR A A 131 131 . 30.934 52.747 33.534  1.00 64.55  1 . C ? 
ATOM   970  C   C   . TYR TYR TYR A A 131 131 . 30.843 52.839 35.049  1.00 73.02  1 . C ? 
ATOM   971  O   O   . TYR TYR TYR A A 131 131 . 30.733 53.944 35.600  1.00 70.82  1 . O ? 
ATOM   972  CB  CB  . TYR TYR TYR A A 131 131 . 29.535 52.640 32.939  1.00 65.32  1 . C ? 
ATOM   973  CG  CG  . TYR TYR TYR A A 131 131 . 28.620 53.841 33.048  1.00 73.45  1 . C ? 
ATOM   974  CD1 CD1 . TYR TYR TYR A A 131 131 . 28.918 55.026 32.396  1.00 73.34  1 . C ? 
ATOM   975  CD2 CD2 . TYR TYR TYR A A 131 131 . 27.407 53.754 33.738  1.00 82.74  1 . C ? 
ATOM   976  CE1 CE1 . TYR TYR TYR A A 131 131 . 28.056 56.112 32.461  1.00 83.08  1 . C ? 
ATOM   977  CE2 CE2 . TYR TYR TYR A A 131 131 . 26.535 54.829 33.807  1.00 84.31  1 . C ? 
ATOM   978  CZ  CZ  . TYR TYR TYR A A 131 131 . 26.861 56.011 33.163  1.00 84.79  1 . C ? 
ATOM   979  OH  OH  . TYR TYR TYR A A 131 131 . 25.996 57.091 33.208  1.00 83.08  1 . O ? 
ATOM   980  N   N   . ASP ASP ASP A A 132 132 . 30.864 51.693 35.731  1.00 75.74  1 . N ? 
ATOM   981  CA  CA  . ASP ASP ASP A A 132 132 . 30.749 51.640 37.177  1.00 87.70  1 . C ? 
ATOM   982  C   C   . ASP ASP ASP A A 132 132 . 32.111 51.612 37.855  1.00 88.75  1 . C ? 
ATOM   983  O   O   . ASP ASP ASP A A 132 132 . 32.291 52.253 38.897  1.00 98.21  1 . O ? 
ATOM   984  CB  CB  . ASP ASP ASP A A 132 132 . 29.906 50.423 37.569  1.00 97.85  1 . C ? 
ATOM   985  CG  CG  . ASP ASP ASP A A 132 132 . 28.529 50.446 36.922  1.00 105.67 1 . C ? 
ATOM   986  OD1 OD1 . ASP ASP ASP A A 132 132 . 27.855 51.496 37.008  1.00 109.20 1 . O ? 
ATOM   987  OD2 OD2 . ASP ASP ASP A A 132 132 . 28.128 49.435 36.300  1.00 110.89 1 . O ? 
ATOM   988  N   N   . LYS LYS LYS A A 133 133 . 33.092 50.925 37.257  1.00 81.04  1 . N ? 
ATOM   989  CA  CA  . LYS LYS LYS A A 133 133 . 34.404 50.764 37.882  1.00 80.87  1 . C ? 
ATOM   990  C   C   . LYS LYS LYS A A 133 133 . 35.343 51.942 37.637  1.00 76.53  1 . C ? 
ATOM   991  O   O   . LYS LYS LYS A A 133 133 . 36.284 52.138 38.413  1.00 86.42  1 . O ? 
ATOM   992  CB  CB  . LYS LYS LYS A A 133 133 . 35.073 49.473 37.394  1.00 86.14  1 . C ? 
ATOM   993  CG  CG  . LYS LYS LYS A A 133 133 . 34.338 48.172 37.750  1.00 96.35  1 . C ? 
ATOM   994  CD  CD  . LYS LYS LYS A A 133 133 . 35.020 47.439 38.911  1.00 105.78 1 . C ? 
ATOM   995  CE  CE  . LYS LYS LYS A A 133 133 . 34.557 45.990 39.018  1.00 110.07 1 . C ? 
ATOM   996  NZ  NZ  . LYS LYS LYS A A 133 133 . 35.012 45.178 37.852  1.00 108.34 1 . N ? 
ATOM   997  N   N   . ASN ASN ASN A A 134 134 . 35.109 52.734 36.602  1.00 68.50  1 . N ? 
ATOM   998  CA  CA  . ASN ASN ASN A A 134 134 . 36.051 53.760 36.160  1.00 70.81  1 . C ? 
ATOM   999  C   C   . ASN ASN ASN A A 134 134 . 35.341 55.109 36.180  1.00 66.17  1 . C ? 
ATOM   1000 O   O   . ASN ASN ASN A A 134 134 . 34.558 55.421 35.279  1.00 67.15  1 . O ? 
ATOM   1001 CB  CB  . ASN ASN ASN A A 134 134 . 36.584 53.421 34.772  1.00 72.96  1 . C ? 
ATOM   1002 CG  CG  . ASN ASN ASN A A 134 134 . 37.585 54.433 34.267  1.00 71.52  1 . C ? 
ATOM   1003 OD1 OD1 . ASN ASN ASN A A 134 134 . 37.325 55.635 34.241  1.00 71.28  1 . O ? 
ATOM   1004 ND2 ND2 . ASN ASN ASN A A 134 134 . 38.739 53.946 33.845  1.00 78.57  1 . N ? 
ATOM   1005 N   N   . ILE ILE ILE A A 135 135 . 35.631 55.918 37.196  1.00 90.65  1 . N ? 
ATOM   1006 CA  CA  . ILE ILE ILE A A 135 135 . 34.856 57.131 37.406  1.00 91.64  1 . C ? 
ATOM   1007 C   C   . ILE ILE ILE A A 135 135 . 35.085 58.138 36.276  1.00 84.54  1 . C ? 
ATOM   1008 O   O   . ILE ILE ILE A A 135 135 . 34.165 58.870 35.896  1.00 77.70  1 . O ? 
ATOM   1009 CB  CB  . ILE ILE ILE A A 135 135 . 35.177 57.696 38.800  1.00 111.07 1 . C ? 
ATOM   1010 CG1 CG1 . ILE ILE ILE A A 135 135 . 34.197 57.136 39.843  1.00 120.18 1 . C ? 
ATOM   1011 CG2 CG2 . ILE ILE ILE A A 135 135 . 35.130 59.208 38.800  1.00 115.17 1 . C ? 
ATOM   1012 CD1 CD1 . ILE ILE ILE A A 135 135 . 34.167 55.620 39.950  1.00 124.85 1 . C ? 
ATOM   1013 N   N   . ASN ASN ASN A A 136 136 . 36.275 58.162 35.674  1.00 86.60  1 . N ? 
ATOM   1014 CA  CA  . ASN ASN ASN A A 136 136 . 36.500 59.091 34.566  1.00 81.95  1 . C ? 
ATOM   1015 C   C   . ASN ASN ASN A A 136 136 . 35.675 58.720 33.339  1.00 77.33  1 . C ? 
ATOM   1016 O   O   . ASN ASN ASN A A 136 136 . 35.203 59.603 32.614  1.00 78.19  1 . O ? 
ATOM   1017 CB  CB  . ASN ASN ASN A A 136 136 . 37.978 59.147 34.207  1.00 89.63  1 . C ? 
ATOM   1018 CG  CG  . ASN ASN ASN A A 136 136 . 38.784 59.893 35.229  1.00 101.40 1 . C ? 
ATOM   1019 OD1 OD1 . ASN ASN ASN A A 136 136 . 39.244 61.005 34.981  1.00 106.27 1 . O ? 
ATOM   1020 ND2 ND2 . ASN ASN ASN A A 136 136 . 38.939 59.297 36.402  1.00 106.50 1 . N ? 
ATOM   1021 N   N   . PHE PHE PHE A A 137 137 . 35.501 57.431 33.062  1.00 72.20  1 . N ? 
ATOM   1022 CA  CA  . PHE PHE PHE A A 137 137 . 34.608 57.086 31.968  1.00 61.13  1 . C ? 
ATOM   1023 C   C   . PHE PHE PHE A A 137 137 . 33.179 57.486 32.307  1.00 63.24  1 . C ? 
ATOM   1024 O   O   . PHE PHE PHE A A 137 137 . 32.503 58.152 31.512  1.00 60.59  1 . O ? 
ATOM   1025 CB  CB  . PHE PHE PHE A A 137 137 . 34.687 55.598 31.649  1.00 58.36  1 . C ? 
ATOM   1026 CG  CG  . PHE PHE PHE A A 137 137 . 33.818 55.192 30.482  1.00 55.80  1 . C ? 
ATOM   1027 CD1 CD1 . PHE PHE PHE A A 137 137 . 34.050 55.710 29.213  1.00 57.26  1 . C ? 
ATOM   1028 CD2 CD2 . PHE PHE PHE A A 137 137 . 32.784 54.286 30.647  1.00 60.45  1 . C ? 
ATOM   1029 CE1 CE1 . PHE PHE PHE A A 137 137 . 33.253 55.335 28.126  1.00 54.42  1 . C ? 
ATOM   1030 CE2 CE2 . PHE PHE PHE A A 137 137 . 32.012 53.893 29.576  1.00 52.01  1 . C ? 
ATOM   1031 CZ  CZ  . PHE PHE PHE A A 137 137 . 32.246 54.426 28.309  1.00 53.55  1 . C ? 
ATOM   1032 N   N   . LYS LYS LYS A A 138 138 . 32.710 57.100 33.492  1.00 70.08  1 . N ? 
ATOM   1033 CA  CA  . LYS LYS LYS A A 138 138 . 31.383 57.512 33.938  1.00 69.70  1 . C ? 
ATOM   1034 C   C   . LYS LYS LYS A A 138 138 . 31.220 59.028 33.860  1.00 71.65  1 . C ? 
ATOM   1035 O   O   . LYS LYS LYS A A 138 138 . 30.264 59.535 33.262  1.00 68.90  1 . O ? 
ATOM   1036 CB  CB  . LYS LYS LYS A A 138 138 . 31.144 57.019 35.362  1.00 67.85  1 . C ? 
ATOM   1037 CG  CG  . LYS LYS LYS A A 138 138 . 29.691 57.106 35.775  1.00 75.56  1 . C ? 
ATOM   1038 CD  CD  . LYS LYS LYS A A 138 138 . 29.512 57.089 37.285  1.00 85.18  1 . C ? 
ATOM   1039 CE  CE  . LYS LYS LYS A A 138 138 . 29.409 55.674 37.861  1.00 92.29  1 . C ? 
ATOM   1040 NZ  NZ  . LYS LYS LYS A A 138 138 . 29.258 55.660 39.366  1.00 90.84  1 . N ? 
ATOM   1041 N   N   . ASN ASN ASN A A 139 139 . 32.173 59.767 34.437  1.00 74.29  1 . N ? 
ATOM   1042 CA  CA  . ASN ASN ASN A A 139 139 . 32.096 61.226 34.430  1.00 80.03  1 . C ? 
ATOM   1043 C   C   . ASN ASN ASN A A 139 139 . 32.006 61.765 33.014  1.00 75.76  1 . C ? 
ATOM   1044 O   O   . ASN ASN ASN A A 139 139 . 31.171 62.628 32.722  1.00 72.11  1 . O ? 
ATOM   1045 CB  CB  . ASN ASN ASN A A 139 139 . 33.303 61.830 35.143  1.00 94.97  1 . C ? 
ATOM   1046 CG  CG  . ASN ASN ASN A A 139 139 . 33.240 61.657 36.638  1.00 103.39 1 . C ? 
ATOM   1047 OD1 OD1 . ASN ASN ASN A A 139 139 . 32.228 61.216 37.178  1.00 105.65 1 . O ? 
ATOM   1048 ND2 ND2 . ASN ASN ASN A A 139 139 . 34.324 62.010 37.320  1.00 112.24 1 . N ? 
ATOM   1049 N   N   . TYR TYR TYR A A 140 140 . 32.848 61.253 32.110  1.00 68.60  1 . N ? 
ATOM   1050 CA  CA  . TYR TYR TYR A A 140 140 . 32.809 61.747 30.739  1.00 68.38  1 . C ? 
ATOM   1051 C   C   . TYR TYR TYR A A 140 140 . 31.507 61.356 30.045  1.00 70.56  1 . C ? 
ATOM   1052 O   O   . TYR TYR TYR A A 140 140 . 30.922 62.170 29.319  1.00 78.05  1 . O ? 
ATOM   1053 CB  CB  . TYR TYR TYR A A 140 140 . 34.020 61.235 29.957  1.00 71.25  1 . C ? 
ATOM   1054 CG  CG  . TYR TYR TYR A A 140 140 . 34.260 61.919 28.620  1.00 70.18  1 . C ? 
ATOM   1055 CD1 CD1 . TYR TYR TYR A A 140 140 . 35.031 63.084 28.538  1.00 61.96  1 . C ? 
ATOM   1056 CD2 CD2 . TYR TYR TYR A A 140 140 . 33.736 61.389 27.434  1.00 66.51  1 . C ? 
ATOM   1057 CE1 CE1 . TYR TYR TYR A A 140 140 . 35.265 63.711 27.312  1.00 69.51  1 . C ? 
ATOM   1058 CE2 CE2 . TYR TYR TYR A A 140 140 . 33.967 62.009 26.203  1.00 68.42  1 . C ? 
ATOM   1059 CZ  CZ  . TYR TYR TYR A A 140 140 . 34.736 63.168 26.151  1.00 75.37  1 . C ? 
ATOM   1060 OH  OH  . TYR TYR TYR A A 140 140 . 34.975 63.784 24.937  1.00 84.32  1 . O ? 
ATOM   1061 N   N   . ILE ILE ILE A A 141 141 . 31.030 60.120 30.238  1.00 68.79  1 . N ? 
ATOM   1062 CA  CA  . ILE ILE ILE A A 141 141 . 29.752 59.746 29.626  1.00 63.10  1 . C ? 
ATOM   1063 C   C   . ILE ILE ILE A A 141 141 . 28.628 60.609 30.191  1.00 78.94  1 . C ? 
ATOM   1064 O   O   . ILE ILE ILE A A 141 141 . 27.748 61.072 29.451  1.00 76.14  1 . O ? 
ATOM   1065 CB  CB  . ILE ILE ILE A A 141 141 . 29.456 58.249 29.823  1.00 65.37  1 . C ? 
ATOM   1066 CG1 CG1 . ILE ILE ILE A A 141 141 . 30.456 57.393 29.047  1.00 60.89  1 . C ? 
ATOM   1067 CG2 CG2 . ILE ILE ILE A A 141 141 . 28.057 57.916 29.328  1.00 61.35  1 . C ? 
ATOM   1068 CD1 CD1 . ILE ILE ILE A A 141 141 . 30.562 57.821 27.603  1.00 61.32  1 . C ? 
ATOM   1069 N   N   . GLU GLU GLU A A 142 142 . 28.657 60.862 31.507  1.00 83.96  1 . N ? 
ATOM   1070 CA  CA  . GLU GLU GLU A A 142 142 . 27.615 61.667 32.136  1.00 89.73  1 . C ? 
ATOM   1071 C   C   . GLU GLU GLU A A 142 142 . 27.577 63.077 31.558  1.00 90.95  1 . C ? 
ATOM   1072 O   O   . GLU GLU GLU A A 142 142 . 26.497 63.613 31.283  1.00 81.69  1 . O ? 
ATOM   1073 CB  CB  . GLU GLU GLU A A 142 142 . 27.831 61.702 33.645  1.00 97.52  1 . C ? 
ATOM   1074 CG  CG  . GLU GLU GLU A A 142 142 . 26.664 61.126 34.421  1.00 108.20 1 . C ? 
ATOM   1075 CD  CD  . GLU GLU GLU A A 142 142 . 26.994 60.844 35.869  1.00 119.97 1 . C ? 
ATOM   1076 OE1 OE1 . GLU GLU GLU A A 142 142 . 27.794 59.920 36.124  1.00 121.60 1 . O ? 
ATOM   1077 OE2 OE2 . GLU GLU GLU A A 142 142 . 26.451 61.545 36.754  1.00 129.86 1 . O ? 
ATOM   1078 N   N   . ASN ASN ASN A A 143 143 . 28.749 63.684 31.344  1.00 98.53  1 . N ? 
ATOM   1079 CA  CA  . ASN ASN ASN A A 143 143 . 28.806 65.021 30.756  1.00 100.45 1 . C ? 
ATOM   1080 C   C   . ASN ASN ASN A A 143 143 . 28.153 65.058 29.382  1.00 96.41  1 . C ? 
ATOM   1081 O   O   . ASN ASN ASN A A 143 143 . 27.507 66.049 29.022  1.00 96.97  1 . O ? 
ATOM   1082 CB  CB  . ASN ASN ASN A A 143 143 . 30.253 65.492 30.667  1.00 107.05 1 . C ? 
ATOM   1083 CG  CG  . ASN ASN ASN A A 143 143 . 30.809 65.894 32.008  1.00 114.21 1 . C ? 
ATOM   1084 OD1 OD1 . ASN ASN ASN A A 143 143 . 30.105 66.487 32.824  1.00 114.81 1 . O ? 
ATOM   1085 ND2 ND2 . ASN ASN ASN A A 143 143 . 32.074 65.567 32.253  1.00 120.53 1 . N ? 
ATOM   1086 N   N   . PHE PHE PHE A A 144 144 . 28.318 63.993 28.595  1.00 91.93  1 . N ? 
ATOM   1087 CA  CA  . PHE PHE PHE A A 144 144 . 27.624 63.908 27.315  1.00 86.13  1 . C ? 
ATOM   1088 C   C   . PHE PHE PHE A A 144 144 . 26.140 64.189 27.478  1.00 84.93  1 . C ? 
ATOM   1089 O   O   . PHE PHE PHE A A 144 144 . 25.564 65.024 26.773  1.00 89.60  1 . O ? 
ATOM   1090 CB  CB  . PHE PHE PHE A A 144 144 . 27.822 62.521 26.700  1.00 88.64  1 . C ? 
ATOM   1091 CG  CG  . PHE PHE PHE A A 144 144 . 28.748 62.515 25.553  1.00 86.43  1 . C ? 
ATOM   1092 CD1 CD1 . PHE PHE PHE A A 144 144 . 30.078 62.194 25.727  1.00 92.16  1 . C ? 
ATOM   1093 CD2 CD2 . PHE PHE PHE A A 144 144 . 28.302 62.874 24.304  1.00 89.84  1 . C ? 
ATOM   1094 CE1 CE1 . PHE PHE PHE A A 144 144 . 30.945 62.218 24.667  1.00 95.18  1 . C ? 
ATOM   1095 CE2 CE2 . PHE PHE PHE A A 144 144 . 29.162 62.900 23.242  1.00 91.87  1 . C ? 
ATOM   1096 CZ  CZ  . PHE PHE PHE A A 144 144 . 30.486 62.571 23.422  1.00 92.17  1 . C ? 
ATOM   1097 N   N   . VAL VAL VAL A A 145 145 . 25.504 63.483 28.409  1.00 80.44  1 . N ? 
ATOM   1098 CA  CA  . VAL VAL VAL A A 145 145 . 24.077 63.665 28.632  1.00 75.15  1 . C ? 
ATOM   1099 C   C   . VAL VAL VAL A A 145 145 . 23.787 65.093 29.087  1.00 80.00  1 . C ? 
ATOM   1100 O   O   . VAL VAL VAL A A 145 145 . 22.840 65.733 28.607  1.00 80.24  1 . O ? 
ATOM   1101 CB  CB  . VAL VAL VAL A A 145 145 . 23.578 62.620 29.644  1.00 72.72  1 . C ? 
ATOM   1102 CG1 CG1 . VAL VAL VAL A A 145 145 . 22.124 62.866 30.006  1.00 73.35  1 . C ? 
ATOM   1103 CG2 CG2 . VAL VAL VAL A A 145 145 . 23.752 61.211 29.072  1.00 73.06  1 . C ? 
ATOM   1104 N   N   . LYS LYS LYS A A 146 146 . 24.609 65.629 29.997  1.00 78.75  1 . N ? 
ATOM   1105 CA  CA  . LYS LYS LYS A A 146 146 . 24.313 66.957 30.533  1.00 87.98  1 . C ? 
ATOM   1106 C   C   . LYS LYS LYS A A 146 146 . 24.326 68.013 29.437  1.00 90.84  1 . C ? 
ATOM   1107 O   O   . LYS LYS LYS A A 146 146 . 23.528 68.953 29.482  1.00 91.70  1 . O ? 
ATOM   1108 CB  CB  . LYS LYS LYS A A 146 146 . 25.289 67.325 31.655  1.00 85.75  1 . C ? 
ATOM   1109 CG  CG  . LYS LYS LYS A A 146 146 . 25.074 66.538 32.939  1.00 87.92  1 . C ? 
ATOM   1110 CD  CD  . LYS LYS LYS A A 146 146 . 26.092 66.900 34.016  1.00 93.95  1 . C ? 
ATOM   1111 CE  CE  . LYS LYS LYS A A 146 146 . 25.832 66.110 35.298  1.00 102.86 1 . C ? 
ATOM   1112 NZ  NZ  . LYS LYS LYS A A 146 146 . 26.560 66.656 36.493  1.00 109.15 1 . N ? 
ATOM   1113 N   N   . GLU GLU GLU A A 147 147 . 25.192 67.862 28.430  1.00 93.68  1 . N ? 
ATOM   1114 CA  CA  . GLU GLU GLU A A 147 147 . 25.174 68.795 27.308  1.00 96.93  1 . C ? 
ATOM   1115 C   C   . GLU GLU GLU A A 147 147 . 23.864 68.696 26.528  1.00 103.81 1 . C ? 
ATOM   1116 O   O   . GLU GLU GLU A A 147 147 . 23.235 69.716 26.220  1.00 108.70 1 . O ? 
ATOM   1117 CB  CB  . GLU GLU GLU A A 147 147 . 26.376 68.545 26.401  1.00 101.73 1 . C ? 
ATOM   1118 CG  CG  . GLU GLU GLU A A 147 147 . 27.688 69.040 26.990  1.00 110.50 1 . C ? 
ATOM   1119 CD  CD  . GLU GLU GLU A A 147 147 . 28.789 69.153 25.951  1.00 121.48 1 . C ? 
ATOM   1120 OE1 OE1 . GLU GLU GLU A A 147 147 . 28.582 68.678 24.810  1.00 124.71 1 . O ? 
ATOM   1121 OE2 OE2 . GLU GLU GLU A A 147 147 . 29.859 69.722 26.275  1.00 126.31 1 . O ? 
ATOM   1122 N   N   . TRP TRP TRP A A 148 148 . 23.421 67.473 26.219  1.00 106.19 1 . N ? 
ATOM   1123 CA  CA  . TRP TRP TRP A A 148 148 . 22.174 67.304 25.474  1.00 110.50 1 . C ? 
ATOM   1124 C   C   . TRP TRP TRP A A 148 148 . 20.993 67.900 26.221  1.00 112.80 1 . C ? 
ATOM   1125 O   O   . TRP TRP TRP A A 148 148 . 20.082 68.469 25.608  1.00 116.12 1 . O ? 
ATOM   1126 CB  CB  . TRP TRP TRP A A 148 148 . 21.919 65.827 25.198  1.00 115.66 1 . C ? 
ATOM   1127 CG  CG  . TRP TRP TRP A A 148 148 . 22.523 65.361 23.933  1.00 126.43 1 . C ? 
ATOM   1128 CD1 CD1 . TRP TRP TRP A A 148 148 . 22.811 66.117 22.837  1.00 131.69 1 . C ? 
ATOM   1129 CD2 CD2 . TRP TRP TRP A A 148 148 . 22.927 64.026 23.620  1.00 128.09 1 . C ? 
ATOM   1130 NE1 NE1 . TRP TRP TRP A A 148 148 . 23.368 65.335 21.858  1.00 130.87 1 . N ? 
ATOM   1131 CE2 CE2 . TRP TRP TRP A A 148 148 . 23.449 64.045 22.314  1.00 128.00 1 . C ? 
ATOM   1132 CE3 CE3 . TRP TRP TRP A A 148 148 . 22.894 62.815 24.317  1.00 128.61 1 . C ? 
ATOM   1133 CZ2 CZ2 . TRP TRP TRP A A 148 148 . 23.934 62.904 21.691  1.00 127.74 1 . C ? 
ATOM   1134 CZ3 CZ3 . TRP TRP TRP A A 148 148 . 23.380 61.685 23.700  1.00 126.82 1 . C ? 
ATOM   1135 CH2 CH2 . TRP TRP TRP A A 148 148 . 23.889 61.736 22.399  1.00 127.71 1 . C ? 
ATOM   1136 N   N   . VAL VAL VAL A A 149 149 . 20.982 67.761 27.545  1.00 111.75 1 . N ? 
ATOM   1137 CA  CA  . VAL VAL VAL A A 149 149 . 19.905 68.332 28.348  1.00 120.06 1 . C ? 
ATOM   1138 C   C   . VAL VAL VAL A A 149 149 . 19.901 69.852 28.246  1.00 123.15 1 . C ? 
ATOM   1139 O   O   . VAL VAL VAL A A 149 149 . 18.837 70.480 28.178  1.00 128.14 1 . O ? 
ATOM   1140 CB  CB  . VAL VAL VAL A A 149 149 . 20.037 67.869 29.808  1.00 126.13 1 . C ? 
ATOM   1141 CG1 CG1 . VAL VAL VAL A A 149 149 . 19.052 68.625 30.700  1.00 130.30 1 . C ? 
ATOM   1142 CG2 CG2 . VAL VAL VAL A A 149 149 . 19.848 66.366 29.899  1.00 124.77 1 . C ? 
ATOM   1143 N   N   . SER SER SER A A 150 150 . 21.088 70.469 28.243  1.00 122.59 1 . N ? 
ATOM   1144 CA  CA  . SER SER SER A A 150 150 . 21.171 71.926 28.239  1.00 126.04 1 . C ? 
ATOM   1145 C   C   . SER SER SER A A 150 150 . 20.631 72.529 26.955  1.00 127.12 1 . C ? 
ATOM   1146 O   O   . SER SER SER A A 150 150 . 20.208 73.690 26.961  1.00 130.68 1 . O ? 
ATOM   1147 CB  CB  . SER SER SER A A 150 150 . 22.613 72.380 28.453  1.00 127.31 1 . C ? 
ATOM   1148 OG  OG  . SER SER SER A A 150 150 . 23.457 71.837 27.456  1.00 128.15 1 . O ? 
ATOM   1149 N   N   . LYS LYS LYS A A 151 151 . 20.641 71.769 25.858  1.00 126.21 1 . N ? 
ATOM   1150 CA  CA  . LYS LYS LYS A A 151 151 . 19.954 72.208 24.649  1.00 133.88 1 . C ? 
ATOM   1151 C   C   . LYS LYS LYS A A 151 151 . 18.452 72.329 24.874  1.00 136.90 1 . C ? 
ATOM   1152 O   O   . LYS LYS LYS A A 151 151 . 17.800 73.184 24.265  1.00 144.34 1 . O ? 
ATOM   1153 CB  CB  . LYS LYS LYS A A 151 151 . 20.247 71.239 23.502  1.00 135.16 1 . C ? 
ATOM   1154 CG  CG  . LYS LYS LYS A A 151 151 . 21.532 71.537 22.751  1.00 137.45 1 . C ? 
ATOM   1155 CD  CD  . LYS LYS LYS A A 151 151 . 21.976 70.348 21.910  1.00 134.34 1 . C ? 
ATOM   1156 CE  CE  . LYS LYS LYS A A 151 151 . 22.866 70.800 20.769  1.00 138.66 1 . C ? 
ATOM   1157 NZ  NZ  . LYS LYS LYS A A 151 151 . 23.817 71.874 21.181  1.00 142.32 1 . N ? 
ATOM   1158 N   N   . GLU GLU GLU A A 152 152 . 17.891 71.496 25.745  1.00 132.33 1 . N ? 
ATOM   1159 CA  CA  . GLU GLU GLU A A 152 152 . 16.465 71.523 26.016  1.00 130.83 1 . C ? 
ATOM   1160 C   C   . GLU GLU GLU A A 152 152 . 16.112 72.610 27.026  1.00 129.81 1 . C ? 
ATOM   1161 O   O   . GLU GLU GLU A A 152 152 . 16.966 73.132 27.752  1.00 125.57 1 . O ? 
ATOM   1162 CB  CB  . GLU GLU GLU A A 152 152 . 15.993 70.168 26.540  1.00 129.22 1 . C ? 
ATOM   1163 CG  CG  . GLU GLU GLU A A 152 152 . 15.687 69.160 25.457  1.00 133.07 1 . C ? 
ATOM   1164 CD  CD  . GLU GLU GLU A A 152 152 . 14.423 69.499 24.679  1.00 143.35 1 . C ? 
ATOM   1165 OE1 OE1 . GLU GLU GLU A A 152 152 . 13.691 70.437 25.081  1.00 145.14 1 . O ? 
ATOM   1166 OE2 OE2 . GLU GLU GLU A A 152 152 . 14.161 68.820 23.662  1.00 147.38 1 . O ? 
ATOM   1167 N   N   . LYS LYS LYS A A 153 153 . 14.826 72.952 27.055  1.00 131.80 1 . N ? 
ATOM   1168 CA  CA  . LYS LYS LYS A A 153 153 . 14.247 73.760 28.116  1.00 133.39 1 . C ? 
ATOM   1169 C   C   . LYS LYS LYS A A 153 153 . 13.818 72.916 29.310  1.00 128.97 1 . C ? 
ATOM   1170 O   O   . LYS LYS LYS A A 153 153 . 13.174 73.433 30.227  1.00 135.58 1 . O ? 
ATOM   1171 CB  CB  . LYS LYS LYS A A 153 153 . 13.056 74.560 27.578  1.00 142.27 1 . C ? 
ATOM   1172 CG  CG  . LYS LYS LYS A A 153 153 . 13.445 75.712 26.666  1.00 148.11 1 . C ? 
ATOM   1173 CD  CD  . LYS LYS LYS A A 153 153 . 12.753 75.619 25.320  1.00 153.56 1 . C ? 
ATOM   1174 CE  CE  . LYS LYS LYS A A 153 153 . 13.041 76.847 24.477  1.00 162.91 1 . C ? 
ATOM   1175 NZ  NZ  . LYS LYS LYS A A 153 153 . 12.357 76.783 23.158  1.00 169.50 1 . N ? 
ATOM   1176 N   N   . ARG ARG ARG A A 154 154 . 14.150 71.634 29.310  1.00 122.73 1 . N ? 
ATOM   1177 CA  CA  . ARG ARG ARG A A 154 154 . 13.889 70.734 30.420  1.00 119.10 1 . C ? 
ATOM   1178 C   C   . ARG ARG ARG A A 154 154 . 15.131 70.593 31.292  1.00 112.03 1 . C ? 
ATOM   1179 O   O   . ARG ARG ARG A A 154 154 . 16.252 70.891 30.873  1.00 109.59 1 . O ? 
ATOM   1180 CB  CB  . ARG ARG ARG A A 154 154 . 13.466 69.357 29.906  1.00 118.05 1 . C ? 
ATOM   1181 CG  CG  . ARG ARG ARG A A 154 154 . 12.180 69.335 29.102  1.00 121.30 1 . C ? 
ATOM   1182 CD  CD  . ARG ARG ARG A A 154 154 . 11.596 67.945 29.182  1.00 119.88 1 . C ? 
ATOM   1183 NE  NE  . ARG ARG ARG A A 154 154 . 11.776 67.428 30.535  1.00 121.17 1 . N ? 
ATOM   1184 CZ  CZ  . ARG ARG ARG A A 154 154 . 11.303 66.269 30.975  1.00 121.65 1 . C ? 
ATOM   1185 NH1 NH1 . ARG ARG ARG A A 154 154 . 10.607 65.481 30.168  1.00 116.69 1 . N ? 
ATOM   1186 NH2 NH2 . ARG ARG ARG A A 154 154 . 11.522 65.903 32.232  1.00 126.49 1 . N ? 
ATOM   1187 N   N   . THR THR THR A A 155 155 . 14.920 70.114 32.515  1.00 106.15 1 . N ? 
ATOM   1188 CA  CA  . THR THR THR A A 155 155 . 16.023 69.841 33.424  1.00 97.14  1 . C ? 
ATOM   1189 C   C   . THR THR THR A A 155 155 . 15.944 68.405 33.918  1.00 89.60  1 . C ? 
ATOM   1190 O   O   . THR THR THR A A 155 155 . 14.866 67.805 33.958  1.00 93.73  1 . O ? 
ATOM   1191 CB  CB  . THR THR THR A A 155 155 . 16.028 70.818 34.614  1.00 100.22 1 . C ? 
ATOM   1192 OG1 OG1 . THR THR THR A A 155 155 . 14.691 71.003 35.105  1.00 103.55 1 . O ? 
ATOM   1193 CG2 CG2 . THR THR THR A A 155 155 . 16.607 72.159 34.190  1.00 101.40 1 . C ? 
ATOM   1194 N   N   . PHE PHE PHE A A 156 156 . 17.099 67.853 34.294  1.00 84.41  1 . N ? 
ATOM   1195 CA  CA  . PHE PHE PHE A A 156 156 . 17.163 66.480 34.776  1.00 89.69  1 . C ? 
ATOM   1196 C   C   . PHE PHE PHE A A 156 156 . 18.064 66.383 35.997  1.00 94.17  1 . C ? 
ATOM   1197 O   O   . PHE PHE PHE A A 156 156 . 19.038 67.135 36.138  1.00 89.06  1 . O ? 
ATOM   1198 CB  CB  . PHE PHE PHE A A 156 156 . 17.646 65.534 33.679  1.00 91.76  1 . C ? 
ATOM   1199 CG  CG  . PHE PHE PHE A A 156 156 . 16.709 65.470 32.510  1.00 97.57  1 . C ? 
ATOM   1200 CD1 CD1 . PHE PHE PHE A A 156 156 . 16.797 66.398 31.487  1.00 94.26  1 . C ? 
ATOM   1201 CD2 CD2 . PHE PHE PHE A A 156 156 . 15.704 64.518 32.459  1.00 103.43 1 . C ? 
ATOM   1202 CE1 CE1 . PHE PHE PHE A A 156 156 . 15.930 66.370 30.415  1.00 92.65  1 . C ? 
ATOM   1203 CE2 CE2 . PHE PHE PHE A A 156 156 . 14.826 64.477 31.386  1.00 102.88 1 . C ? 
ATOM   1204 CZ  CZ  . PHE PHE PHE A A 156 156 . 14.941 65.409 30.362  1.00 98.09  1 . C ? 
ATOM   1205 N   N   . ASN ASN ASN A A 157 157 . 17.714 65.457 36.891  1.00 95.95  1 . N ? 
ATOM   1206 CA  CA  . ASN ASN ASN A A 157 157 . 18.488 65.242 38.104  1.00 100.16 1 . C ? 
ATOM   1207 C   C   . ASN ASN ASN A A 157 157 . 19.611 64.243 37.842  1.00 100.60 1 . C ? 
ATOM   1208 O   O   . ASN ASN ASN A A 157 157 . 19.636 63.544 36.827  1.00 95.60  1 . O ? 
ATOM   1209 CB  CB  . ASN ASN ASN A A 157 157 . 17.592 64.787 39.273  1.00 100.92 1 . C ? 
ATOM   1210 CG  CG  . ASN ASN ASN A A 157 157 . 16.884 63.462 39.019  1.00 98.69  1 . C ? 
ATOM   1211 OD1 OD1 . ASN ASN ASN A A 157 157 . 17.327 62.629 38.226  1.00 94.52  1 . O ? 
ATOM   1212 ND2 ND2 . ASN ASN ASN A A 157 157 . 15.781 63.255 39.722  1.00 100.61 1 . N ? 
ATOM   1213 N   N   . ASN ASN ASN A A 158 158 . 20.548 64.186 38.790  1.00 108.51 1 . N ? 
ATOM   1214 CA  CA  . ASN ASN ASN A A 158 158 . 21.763 63.403 38.599  1.00 106.28 1 . C ? 
ATOM   1215 C   C   . ASN ASN ASN A A 158 158 . 21.463 61.919 38.459  1.00 100.27 1 . C ? 
ATOM   1216 O   O   . ASN ASN ASN A A 158 158 . 22.208 61.200 37.787  1.00 106.43 1 . O ? 
ATOM   1217 CB  CB  . ASN ASN ASN A A 158 158 . 22.716 63.651 39.765  1.00 119.37 1 . C ? 
ATOM   1218 CG  CG  . ASN ASN ASN A A 158 158 . 22.598 65.062 40.314  1.00 132.56 1 . C ? 
ATOM   1219 OD1 OD1 . ASN ASN ASN A A 158 158 . 23.138 66.002 39.729  1.00 135.25 1 . O ? 
ATOM   1220 ND2 ND2 . ASN ASN ASN A A 158 158 . 21.874 65.223 41.432  1.00 137.07 1 . N ? 
ATOM   1221 N   N   . ASN ASN ASN A A 159 159 . 20.380 61.441 39.075  1.00 95.70  1 . N ? 
ATOM   1222 CA  CA  . ASN ASN ASN A A 159 159 . 20.006 60.042 38.906  1.00 97.24  1 . C ? 
ATOM   1223 C   C   . ASN ASN ASN A A 159 159 . 19.459 59.788 37.509  1.00 90.64  1 . C ? 
ATOM   1224 O   O   . ASN ASN ASN A A 159 159 . 19.685 58.719 36.933  1.00 85.74  1 . O ? 
ATOM   1225 CB  CB  . ASN ASN ASN A A 159 159 . 18.982 59.633 39.962  1.00 114.05 1 . C ? 
ATOM   1226 CG  CG  . ASN ASN ASN A A 159 159 . 18.560 58.183 39.825  1.00 121.48 1 . C ? 
ATOM   1227 OD1 OD1 . ASN ASN ASN A A 159 159 . 17.415 57.884 39.483  1.00 126.23 1 . O ? 
ATOM   1228 ND2 ND2 . ASN ASN ASN A A 159 159 . 19.494 57.271 40.073  1.00 122.43 1 . N ? 
ATOM   1229 N   N   . GLU GLU GLU A A 160 160 . 18.746 60.766 36.946  1.00 94.16  1 . N ? 
ATOM   1230 CA  CA  . GLU GLU GLU A A 160 160 . 18.297 60.665 35.561  1.00 88.93  1 . C ? 
ATOM   1231 C   C   . GLU GLU GLU A A 160 160 . 19.460 60.798 34.595  1.00 80.29  1 . C ? 
ATOM   1232 O   O   . GLU GLU GLU A A 160 160 . 19.605 59.992 33.669  1.00 69.97  1 . O ? 
ATOM   1233 CB  CB  . GLU GLU GLU A A 160 160 . 17.261 61.737 35.270  1.00 96.18  1 . C ? 
ATOM   1234 CG  CG  . GLU GLU GLU A A 160 160 . 15.893 61.400 35.756  1.00 105.01 1 . C ? 
ATOM   1235 CD  CD  . GLU GLU GLU A A 160 160 . 14.921 62.479 35.402  1.00 113.21 1 . C ? 
ATOM   1236 OE1 OE1 . GLU GLU GLU A A 160 160 . 15.043 63.589 35.968  1.00 110.26 1 . O ? 
ATOM   1237 OE2 OE2 . GLU GLU GLU A A 160 160 . 14.060 62.224 34.533  1.00 120.37 1 . O ? 
ATOM   1238 N   N   . ILE ILE ILE A A 161 161 . 20.290 61.826 34.785  1.00 75.15  1 . N ? 
ATOM   1239 CA  CA  . ILE ILE ILE A A 161 161 . 21.485 61.971 33.960  1.00 70.82  1 . C ? 
ATOM   1240 C   C   . ILE ILE ILE A A 161 161 . 22.264 60.661 33.911  1.00 72.56  1 . C ? 
ATOM   1241 O   O   . ILE ILE ILE A A 161 161 . 22.765 60.257 32.856  1.00 75.02  1 . O ? 
ATOM   1242 CB  CB  . ILE ILE ILE A A 161 161 . 22.360 63.121 34.487  1.00 74.26  1 . C ? 
ATOM   1243 CG1 CG1 . ILE ILE ILE A A 161 161 . 21.662 64.463 34.276  1.00 76.44  1 . C ? 
ATOM   1244 CG2 CG2 . ILE ILE ILE A A 161 161 . 23.729 63.091 33.814  1.00 70.97  1 . C ? 
ATOM   1245 CD1 CD1 . ILE ILE ILE A A 161 161 . 21.107 64.626 32.880  1.00 78.80  1 . C ? 
ATOM   1246 N   N   . ASN ASN ASN A A 162 162 . 22.389 59.977 35.053  1.00 75.89  1 . N ? 
ATOM   1247 CA  CA  . ASN ASN ASN A A 162 162 . 23.185 58.754 35.071  1.00 82.56  1 . C ? 
ATOM   1248 C   C   . ASN ASN ASN A A 162 162 . 22.450 57.602 34.403  1.00 78.42  1 . C ? 
ATOM   1249 O   O   . ASN ASN ASN A A 162 162 . 23.090 56.721 33.812  1.00 77.28  1 . O ? 
ATOM   1250 CB  CB  . ASN ASN ASN A A 162 162 . 23.562 58.366 36.505  1.00 93.65  1 . C ? 
ATOM   1251 CG  CG  . ASN ASN ASN A A 162 162 . 24.414 57.098 36.556  1.00 100.24 1 . C ? 
ATOM   1252 OD1 OD1 . ASN ASN ASN A A 162 162 . 25.638 57.149 36.397  1.00 101.88 1 . O ? 
ATOM   1253 ND2 ND2 . ASN ASN ASN A A 162 162 . 23.765 55.955 36.751  1.00 101.05 1 . N ? 
ATOM   1254 N   N   . LYS LYS LYS A A 163 163 . 21.117 57.582 34.522  1.00 69.85  1 . N ? 
ATOM   1255 CA  CA  . LYS LYS LYS A A 163 163 . 20.293 56.607 33.818  1.00 75.92  1 . C ? 
ATOM   1256 C   C   . LYS LYS LYS A A 163 163 . 20.524 56.708 32.317  1.00 80.14  1 . C ? 
ATOM   1257 O   O   . LYS LYS LYS A A 163 163 . 20.844 55.715 31.654  1.00 82.78  1 . O ? 
ATOM   1258 CB  CB  . LYS LYS LYS A A 163 163 . 18.818 56.846 34.172  1.00 87.88  1 . C ? 
ATOM   1259 CG  CG  . LYS LYS LYS A A 163 163 . 17.873 55.637 34.133  1.00 91.21  1 . C ? 
ATOM   1260 CD  CD  . LYS LYS LYS A A 163 163 . 16.503 56.005 34.746  1.00 92.79  1 . C ? 
ATOM   1261 CE  CE  . LYS LYS LYS A A 163 163 . 15.373 55.104 34.254  1.00 98.31  1 . C ? 
ATOM   1262 NZ  NZ  . LYS LYS LYS A A 163 163 . 15.580 53.646 34.527  1.00 104.10 1 . N ? 
ATOM   1263 N   N   . PHE PHE PHE A A 164 164 . 20.422 57.924 31.774  1.00 78.81  1 . N ? 
ATOM   1264 CA  CA  . PHE PHE PHE A A 164 164 . 20.529 58.129 30.336  1.00 76.74  1 . C ? 
ATOM   1265 C   C   . PHE PHE PHE A A 164 164 . 21.942 57.874 29.815  1.00 72.53  1 . C ? 
ATOM   1266 O   O   . PHE PHE PHE A A 164 164 . 22.103 57.525 28.636  1.00 65.87  1 . O ? 
ATOM   1267 CB  CB  . PHE PHE PHE A A 164 164 . 20.073 59.549 29.971  1.00 94.05  1 . C ? 
ATOM   1268 CG  CG  . PHE PHE PHE A A 164 164 . 18.817 59.999 30.694  1.00 121.22 1 . C ? 
ATOM   1269 CD1 CD1 . PHE PHE PHE A A 164 164 . 17.776 59.106 30.956  1.00 133.61 1 . C ? 
ATOM   1270 CD2 CD2 . PHE PHE PHE A A 164 164 . 18.680 61.317 31.120  1.00 130.59 1 . C ? 
ATOM   1271 CE1 CE1 . PHE PHE PHE A A 164 164 . 16.627 59.518 31.634  1.00 140.90 1 . C ? 
ATOM   1272 CE2 CE2 . PHE PHE PHE A A 164 164 . 17.535 61.733 31.795  1.00 138.60 1 . C ? 
ATOM   1273 CZ  CZ  . PHE PHE PHE A A 164 164 . 16.506 60.833 32.049  1.00 142.50 1 . C ? 
ATOM   1274 N   N   . GLY GLY GLY A A 165 165 . 22.972 58.018 30.651  1.00 65.25  1 . N ? 
ATOM   1275 CA  CA  . GLY GLY GLY A A 165 165 . 24.313 57.694 30.189  1.00 60.68  1 . C ? 
ATOM   1276 C   C   . GLY GLY GLY A A 165 165 . 24.480 56.212 29.890  1.00 62.65  1 . C ? 
ATOM   1277 O   O   . GLY GLY GLY A A 165 165 . 25.106 55.836 28.897  1.00 63.86  1 . O ? 
ATOM   1278 N   N   . ARG ARG ARG A A 166 166 . 23.922 55.352 30.743  1.00 61.43  1 . N ? 
ATOM   1279 CA  CA  . ARG ARG ARG A A 166 166 . 23.944 53.917 30.472  1.00 67.61  1 . C ? 
ATOM   1280 C   C   . ARG ARG ARG A A 166 166 . 23.280 53.597 29.136  1.00 68.18  1 . C ? 
ATOM   1281 O   O   . ARG ARG ARG A A 166 166 . 23.733 52.697 28.414  1.00 60.14  1 . O ? 
ATOM   1282 CB  CB  . ARG ARG ARG A A 166 166 . 23.262 53.158 31.620  1.00 66.09  1 . C ? 
ATOM   1283 CG  CG  . ARG ARG ARG A A 166 166 . 24.092 52.009 32.188  1.00 78.25  1 . C ? 
ATOM   1284 CD  CD  . ARG ARG ARG A A 166 166 . 23.462 51.403 33.445  1.00 92.91  1 . C ? 
ATOM   1285 NE  NE  . ARG ARG ARG A A 166 166 . 24.313 50.375 34.052  1.00 107.85 1 . N ? 
ATOM   1286 CZ  CZ  . ARG ARG ARG A A 166 166 . 24.080 49.065 33.984  1.00 119.80 1 . C ? 
ATOM   1287 NH1 NH1 . ARG ARG ARG A A 166 166 . 23.012 48.613 33.335  1.00 122.77 1 . N ? 
ATOM   1288 NH2 NH2 . ARG ARG ARG A A 166 166 . 24.911 48.205 34.571  1.00 125.32 1 . N ? 
ATOM   1289 N   N   . TYR TYR TYR A A 167 167 . 22.241 54.361 28.770  1.00 62.63  1 . N ? 
ATOM   1290 CA  CA  . TYR TYR TYR A A 167 167 . 21.505 54.096 27.539  1.00 63.96  1 . C ? 
ATOM   1291 C   C   . TYR TYR TYR A A 167 167 . 22.375 54.326 26.300  1.00 69.26  1 . C ? 
ATOM   1292 O   O   . TYR TYR TYR A A 167 167 . 22.224 53.619 25.299  1.00 75.81  1 . O ? 
ATOM   1293 CB  CB  . TYR TYR TYR A A 167 167 . 20.238 54.969 27.505  1.00 65.83  1 . C ? 
ATOM   1294 CG  CG  . TYR TYR TYR A A 167 167 . 19.193 54.657 28.586  1.00 62.19  1 . C ? 
ATOM   1295 CD1 CD1 . TYR TYR TYR A A 167 167 . 19.281 53.503 29.371  1.00 68.84  1 . C ? 
ATOM   1296 CD2 CD2 . TYR TYR TYR A A 167 167 . 18.104 55.503 28.797  1.00 69.22  1 . C ? 
ATOM   1297 CE1 CE1 . TYR TYR TYR A A 167 167 . 18.314 53.202 30.349  1.00 76.24  1 . C ? 
ATOM   1298 CE2 CE2 . TYR TYR TYR A A 167 167 . 17.124 55.213 29.775  1.00 77.54  1 . C ? 
ATOM   1299 CZ  CZ  . TYR TYR TYR A A 167 167 . 17.236 54.057 30.544  1.00 82.85  1 . C ? 
ATOM   1300 OH  OH  . TYR TYR TYR A A 167 167 . 16.284 53.754 31.507  1.00 86.12  1 . O ? 
ATOM   1301 N   N   . ILE ILE ILE A A 168 168 . 23.299 55.293 26.355  1.00 58.87  1 . N ? 
ATOM   1302 CA  CA  . ILE ILE ILE A A 168 168 . 24.240 55.520 25.254  1.00 63.19  1 . C ? 
ATOM   1303 C   C   . ILE ILE ILE A A 168 168 . 25.149 54.306 25.046  1.00 54.60  1 . C ? 
ATOM   1304 O   O   . ILE ILE ILE A A 168 168 . 25.451 53.920 23.907  1.00 55.00  1 . O ? 
ATOM   1305 CB  CB  . ILE ILE ILE A A 168 168 . 25.084 56.785 25.526  1.00 66.13  1 . C ? 
ATOM   1306 CG1 CG1 . ILE ILE ILE A A 168 168 . 24.220 58.028 25.731  1.00 71.04  1 . C ? 
ATOM   1307 CG2 CG2 . ILE ILE ILE A A 168 168 . 25.995 57.049 24.396  1.00 63.99  1 . C ? 
ATOM   1308 CD1 CD1 . ILE ILE ILE A A 168 168 . 25.052 59.282 25.917  1.00 73.41  1 . C ? 
ATOM   1309 N   N   . LEU LEU LEU A A 169 169 . 25.635 53.726 26.144  1.00 56.08  1 . N ? 
ATOM   1310 CA  CA  . LEU LEU LEU A A 169 169 . 26.559 52.596 26.085  1.00 62.13  1 . C ? 
ATOM   1311 C   C   . LEU LEU LEU A A 169 169 . 25.960 51.422 25.341  1.00 65.70  1 . C ? 
ATOM   1312 O   O   . LEU LEU LEU A A 169 169 . 26.687 50.632 24.730  1.00 71.49  1 . O ? 
ATOM   1313 CB  CB  . LEU LEU LEU A A 169 169 . 26.934 52.182 27.504  1.00 57.73  1 . C ? 
ATOM   1314 CG  CG  . LEU LEU LEU A A 169 169 . 27.530 53.387 28.224  1.00 56.66  1 . C ? 
ATOM   1315 CD1 CD1 . LEU LEU LEU A A 169 169 . 27.875 53.013 29.638  1.00 60.55  1 . C ? 
ATOM   1316 CD2 CD2 . LEU LEU LEU A A 169 169 . 28.765 53.873 27.455  1.00 54.30  1 . C ? 
ATOM   1317 N   N   . GLU GLU GLU A A 170 170 . 24.635 51.309 25.380  1.00 66.68  1 . N ? 
ATOM   1318 CA  CA  . GLU GLU GLU A A 170 170 . 23.916 50.228 24.719  1.00 70.36  1 . C ? 
ATOM   1319 C   C   . GLU GLU GLU A A 170 170 . 24.005 50.360 23.204  1.00 71.35  1 . C ? 
ATOM   1320 O   O   . GLU GLU GLU A A 170 170 . 24.083 49.354 22.485  1.00 68.37  1 . O ? 
ATOM   1321 CB  CB  . GLU GLU GLU A A 170 170 . 22.469 50.273 25.192  1.00 73.57  1 . C ? 
ATOM   1322 CG  CG  . GLU GLU GLU A A 170 170 . 21.637 49.070 24.963  1.00 88.11  1 . C ? 
ATOM   1323 CD  CD  . GLU GLU GLU A A 170 170 . 20.368 49.137 25.795  1.00 96.47  1 . C ? 
ATOM   1324 OE1 OE1 . GLU GLU GLU A A 170 170 . 20.089 48.159 26.520  1.00 110.67 1 . O ? 
ATOM   1325 OE2 OE2 . GLU GLU GLU A A 170 170 . 19.674 50.180 25.749  1.00 93.64  1 . O ? 
ATOM   1326 N   N   . GLU GLU GLU A A 171 171 . 24.005 51.598 22.701  1.00 60.07  1 . N ? 
ATOM   1327 CA  CA  . GLU GLU GLU A A 171 171 . 24.117 51.816 21.270  1.00 63.83  1 . C ? 
ATOM   1328 C   C   . GLU GLU GLU A A 171 171 . 25.545 52.083 20.824  1.00 57.71  1 . C ? 
ATOM   1329 O   O   . GLU GLU GLU A A 171 171 . 25.827 52.002 19.625  1.00 55.60  1 . O ? 
ATOM   1330 CB  CB  . GLU GLU GLU A A 171 171 . 23.196 52.957 20.856  1.00 73.41  1 . C ? 
ATOM   1331 CG  CG  . GLU GLU GLU A A 171 171 . 21.731 52.537 20.951  1.00 98.27  1 . C ? 
ATOM   1332 CD  CD  . GLU GLU GLU A A 171 171 . 20.791 53.680 21.296  1.00 117.05 1 . C ? 
ATOM   1333 OE1 OE1 . GLU GLU GLU A A 171 171 . 19.569 53.528 21.052  1.00 125.61 1 . O ? 
ATOM   1334 OE2 OE2 . GLU GLU GLU A A 171 171 . 21.264 54.724 21.811  1.00 118.10 1 . O ? 
ATOM   1335 N   N   . LEU LEU LEU A A 172 172 . 26.455 52.328 21.764  1.00 53.72  1 . N ? 
ATOM   1336 CA  CA  . LEU LEU LEU A A 172 172 . 27.837 52.657 21.410  1.00 55.96  1 . C ? 
ATOM   1337 C   C   . LEU LEU LEU A A 172 172 . 28.535 51.591 20.556  1.00 61.09  1 . C ? 
ATOM   1338 O   O   . LEU LEU LEU A A 172 172 . 29.228 51.965 19.593  1.00 64.48  1 . O ? 
ATOM   1339 CB  CB  . LEU LEU LEU A A 172 172 . 28.602 52.960 22.707  1.00 53.22  1 . C ? 
ATOM   1340 CG  CG  . LEU LEU LEU A A 172 172 . 29.788 53.894 22.593  1.00 61.80  1 . C ? 
ATOM   1341 CD1 CD1 . LEU LEU LEU A A 172 172 . 29.404 55.138 21.783  1.00 61.44  1 . C ? 
ATOM   1342 CD2 CD2 . LEU LEU LEU A A 172 172 . 30.312 54.262 23.987  1.00 55.62  1 . C ? 
ATOM   1343 N   N   . PRO PRO PRO A A 173 173 . 28.413 50.281 20.822  1.00 57.54  1 . N ? 
ATOM   1344 CA  CA  . PRO PRO PRO A A 173 173 . 29.108 49.321 19.938  1.00 58.44  1 . C ? 
ATOM   1345 C   C   . PRO PRO PRO A A 173 173 . 28.632 49.364 18.492  1.00 66.76  1 . C ? 
ATOM   1346 O   O   . PRO PRO PRO A A 173 173 . 29.448 49.248 17.562  1.00 64.21  1 . O ? 
ATOM   1347 CB  CB  . PRO PRO PRO A A 173 173 . 28.822 47.963 20.599  1.00 63.19  1 . C ? 
ATOM   1348 CG  CG  . PRO PRO PRO A A 173 173 . 28.606 48.303 22.073  1.00 64.48  1 . C ? 
ATOM   1349 CD  CD  . PRO PRO PRO A A 173 173 . 27.837 49.612 22.005  1.00 60.83  1 . C ? 
ATOM   1350 N   N   . GLU GLU GLU A A 174 174 . 27.332 49.528 18.263  1.00 61.19  1 . N ? 
ATOM   1351 CA  CA  . GLU GLU GLU A A 174 174 . 26.845 49.464 16.895  1.00 67.71  1 . C ? 
ATOM   1352 C   C   . GLU GLU GLU A A 174 174 . 27.403 50.607 16.050  1.00 67.43  1 . C ? 
ATOM   1353 O   O   . GLU GLU GLU A A 174 174 . 27.610 50.440 14.845  1.00 77.58  1 . O ? 
ATOM   1354 CB  CB  . GLU GLU GLU A A 174 174 . 25.314 49.444 16.907  1.00 79.27  1 . C ? 
ATOM   1355 CG  CG  . GLU GLU GLU A A 174 174 . 24.640 50.071 15.729  1.00 89.78  1 . C ? 
ATOM   1356 CD  CD  . GLU GLU GLU A A 174 174 . 23.895 51.325 16.123  1.00 105.50 1 . C ? 
ATOM   1357 OE1 OE1 . GLU GLU GLU A A 174 174 . 24.056 52.340 15.412  1.00 113.31 1 . O ? 
ATOM   1358 OE2 OE2 . GLU GLU GLU A A 174 174 . 23.163 51.298 17.148  1.00 109.30 1 . O ? 
ATOM   1359 N   N   . LEU LEU LEU A A 175 175 . 27.681 51.751 16.673  1.00 63.62  1 . N ? 
ATOM   1360 CA  CA  . LEU LEU LEU A A 175 175 . 28.278 52.907 16.014  1.00 63.68  1 . C ? 
ATOM   1361 C   C   . LEU LEU LEU A A 175 175 . 29.759 52.741 15.741  1.00 63.02  1 . C ? 
ATOM   1362 O   O   . LEU LEU LEU A A 175 175 . 30.294 53.399 14.849  1.00 64.75  1 . O ? 
ATOM   1363 CB  CB  . LEU LEU LEU A A 175 175 . 28.093 54.152 16.878  1.00 66.32  1 . C ? 
ATOM   1364 CG  CG  . LEU LEU LEU A A 175 175 . 26.658 54.668 16.972  1.00 73.25  1 . C ? 
ATOM   1365 CD1 CD1 . LEU LEU LEU A A 175 175 . 26.530 55.815 17.972  1.00 64.73  1 . C ? 
ATOM   1366 CD2 CD2 . LEU LEU LEU A A 175 175 . 26.183 55.087 15.573  1.00 67.75  1 . C ? 
ATOM   1367 N   N   . MET MET MET A A 176 176 . 30.439 51.904 16.501  1.00 67.87  1 . N ? 
ATOM   1368 CA  CA  . MET MET MET A A 176 176 . 31.883 51.796 16.389  1.00 70.25  1 . C ? 
ATOM   1369 C   C   . MET MET MET A A 176 176 . 32.326 50.614 15.555  1.00 65.78  1 . C ? 
ATOM   1370 O   O   . MET MET MET A A 176 176 . 33.307 50.730 14.817  1.00 78.68  1 . O ? 
ATOM   1371 CB  CB  . MET MET MET A A 176 176 . 32.508 51.657 17.769  1.00 69.63  1 . C ? 
ATOM   1372 CG  CG  . MET MET MET A A 176 176 . 32.108 52.712 18.756  1.00 79.87  1 . C ? 
ATOM   1373 SD  SD  . MET MET MET A A 176 176 . 33.125 52.354 20.183  1.00 82.32  1 . S ? 
ATOM   1374 CE  CE  . MET MET MET A A 176 176 . 34.681 52.414 19.321  1.00 81.80  1 . C ? 
ATOM   1375 N   N   . VAL VAL VAL A A 177 177 . 31.636 49.483 15.690  1.00 50.55  1 . N ? 
ATOM   1376 CA  CA  . VAL VAL VAL A A 177 177 . 32.053 48.213 15.132  1.00 63.82  1 . C ? 
ATOM   1377 C   C   . VAL VAL VAL A A 177 177 . 31.096 47.817 14.005  1.00 71.10  1 . C ? 
ATOM   1378 O   O   . VAL VAL VAL A A 177 177 . 29.946 48.264 13.935  1.00 71.31  1 . O ? 
ATOM   1379 CB  CB  . VAL VAL VAL A A 177 177 . 32.116 47.124 16.226  1.00 74.24  1 . C ? 
ATOM   1380 CG1 CG1 . VAL VAL VAL A A 177 177 . 32.766 47.679 17.484  1.00 77.74  1 . C ? 
ATOM   1381 CG2 CG2 . VAL VAL VAL A A 177 177 . 30.733 46.584 16.540  1.00 77.87  1 . C ? 
ATOM   1382 N   N   . GLN GLN GLN A A 178 178 . 31.587 46.966 13.107  1.00 69.45  1 . N ? 
ATOM   1383 CA  CA  . GLN GLN GLN A A 178 178 . 30.751 46.449 12.034  1.00 77.76  1 . C ? 
ATOM   1384 C   C   . GLN GLN GLN A A 178 178 . 29.988 45.232 12.543  1.00 80.51  1 . C ? 
ATOM   1385 O   O   . GLN GLN GLN A A 178 178 . 30.595 44.228 12.934  1.00 83.70  1 . O ? 
ATOM   1386 CB  CB  . GLN GLN GLN A A 178 178 . 31.599 46.110 10.806  1.00 75.91  1 . C ? 
ATOM   1387 CG  CG  . GLN GLN GLN A A 178 178 . 32.138 47.358 10.090  1.00 77.84  1 . C ? 
ATOM   1388 CD  CD  . GLN GLN GLN A A 178 178 . 33.061 47.028 8.924   1.00 88.16  1 . C ? 
ATOM   1389 OE1 OE1 . GLN GLN GLN A A 178 178 . 33.064 45.908 8.427   1.00 91.23  1 . O ? 
ATOM   1390 NE2 NE2 . GLN GLN GLN A A 178 178 . 33.858 48.006 8.496   1.00 89.55  1 . N ? 
ATOM   1391 N   N   . VAL VAL VAL A A 179 179 . 28.659 45.323 12.534  1.00 84.08  1 . N ? 
ATOM   1392 CA  CA  . VAL VAL VAL A A 179 179 . 27.806 44.303 13.126  1.00 90.05  1 . C ? 
ATOM   1393 C   C   . VAL VAL VAL A A 179 179 . 26.891 43.748 12.050  1.00 83.05  1 . C ? 
ATOM   1394 O   O   . VAL VAL VAL A A 179 179 . 26.488 44.453 11.117  1.00 75.79  1 . O ? 
ATOM   1395 CB  CB  . VAL VAL VAL A A 179 179 . 26.981 44.848 14.319  1.00 96.88  1 . C ? 
ATOM   1396 CG1 CG1 . VAL VAL VAL A A 179 179 . 25.984 45.919 13.848  1.00 92.48  1 . C ? 
ATOM   1397 CG2 CG2 . VAL VAL VAL A A 179 179 . 26.273 43.696 15.067  1.00 100.07 1 . C ? 
ATOM   1398 N   N   . LYS LYS LYS A A 180 180 . 26.598 42.457 12.168  1.00 87.82  1 . N ? 
ATOM   1399 CA  CA  . LYS LYS LYS A A 180 180 . 25.575 41.852 11.343  1.00 80.26  1 . C ? 
ATOM   1400 C   C   . LYS LYS LYS A A 180 180 . 24.195 42.312 11.801  1.00 84.83  1 . C ? 
ATOM   1401 O   O   . LYS LYS LYS A A 180 180 . 23.982 42.722 12.947  1.00 89.19  1 . O ? 
ATOM   1402 CB  CB  . LYS LYS LYS A A 180 180 . 25.653 40.326 11.408  1.00 86.82  1 . C ? 
ATOM   1403 CG  CG  . LYS LYS LYS A A 180 180 . 27.050 39.757 11.254  1.00 95.42  1 . C ? 
ATOM   1404 CD  CD  . LYS LYS LYS A A 180 180 . 27.027 38.273 10.876  1.00 102.08 1 . C ? 
ATOM   1405 CE  CE  . LYS LYS LYS A A 180 180 . 26.253 37.432 11.885  1.00 107.71 1 . C ? 
ATOM   1406 NZ  NZ  . LYS LYS LYS A A 180 180 . 26.187 35.994 11.477  1.00 120.41 1 . N ? 
ATOM   1407 N   N   . ALA ALA ALA A A 181 181 . 23.249 42.259 10.874  1.00 82.60  1 . N ? 
ATOM   1408 CA  CA  . ALA ALA ALA A A 181 181 . 21.839 42.327 11.210  1.00 85.06  1 . C ? 
ATOM   1409 C   C   . ALA ALA ALA A A 181 181 . 21.143 41.360 10.277  1.00 84.85  1 . C ? 
ATOM   1410 O   O   . ALA ALA ALA A A 181 181 . 21.389 41.396 9.068   1.00 87.95  1 . O ? 
ATOM   1411 CB  CB  . ALA ALA ALA A A 181 181 . 21.280 43.745 11.055  1.00 85.13  1 . C ? 
ATOM   1412 N   N   . ARG ARG ARG A A 182 182 . 20.316 40.478 10.832  1.00 84.01  1 . N ? 
ATOM   1413 CA  CA  . ARG ARG ARG A A 182 182 . 19.653 39.445 10.037  1.00 92.18  1 . C ? 
ATOM   1414 C   C   . ARG ARG ARG A A 182 182 . 20.643 38.754 9.098   1.00 94.86  1 . C ? 
ATOM   1415 O   O   . ARG ARG ARG A A 182 182 . 20.338 38.465 7.939   1.00 104.94 1 . O ? 
ATOM   1416 CB  CB  . ARG ARG ARG A A 182 182 . 18.465 40.025 9.256   1.00 95.18  1 . C ? 
ATOM   1417 CG  CG  . ARG ARG ARG A A 182 182 . 17.326 40.565 10.127  1.00 91.08  1 . C ? 
ATOM   1418 CD  CD  . ARG ARG ARG A A 182 182 . 17.106 39.665 11.333  1.00 104.42 1 . C ? 
ATOM   1419 NE  NE  . ARG ARG ARG A A 182 182 . 16.747 38.288 10.996  1.00 120.11 1 . N ? 
ATOM   1420 CZ  CZ  . ARG ARG ARG A A 182 182 . 17.035 37.244 11.769  1.00 128.50 1 . C ? 
ATOM   1421 NH1 NH1 . ARG ARG ARG A A 182 182 . 17.697 37.426 12.909  1.00 129.76 1 . N ? 
ATOM   1422 NH2 NH2 . ARG ARG ARG A A 182 182 . 16.676 36.020 11.407  1.00 129.05 1 . N ? 
ATOM   1423 N   N   . GLY GLY GLY A A 183 183 . 21.854 38.515 9.601   1.00 92.14  1 . N ? 
ATOM   1424 CA  CA  . GLY GLY GLY A A 183 183 . 22.898 37.831 8.867   1.00 87.74  1 . C ? 
ATOM   1425 C   C   . GLY GLY GLY A A 183 183 . 23.808 38.699 8.018   1.00 89.85  1 . C ? 
ATOM   1426 O   O   . GLY GLY GLY A A 183 183 . 24.708 38.160 7.364   1.00 92.76  1 . O ? 
ATOM   1427 N   N   . VAL VAL VAL A A 184 184 . 23.642 40.020 8.029   1.00 86.79  1 . N ? 
ATOM   1428 CA  CA  . VAL VAL VAL A A 184 184 . 24.209 40.881 6.996   1.00 87.24  1 . C ? 
ATOM   1429 C   C   . VAL VAL VAL A A 184 184 . 25.121 41.909 7.647   1.00 88.73  1 . C ? 
ATOM   1430 O   O   . VAL VAL VAL A A 184 184 . 24.660 42.804 8.366   1.00 92.33  1 . O ? 
ATOM   1431 CB  CB  . VAL VAL VAL A A 184 184 . 23.112 41.563 6.170   1.00 86.65  1 . C ? 
ATOM   1432 CG1 CG1 . VAL VAL VAL A A 184 184 . 23.683 42.711 5.340   1.00 84.18  1 . C ? 
ATOM   1433 CG2 CG2 . VAL VAL VAL A A 184 184 . 22.442 40.540 5.282   1.00 80.20  1 . C ? 
ATOM   1434 N   N   . LEU LEU LEU A A 185 185 . 26.412 41.792 7.382   1.00 88.37  1 . N ? 
ATOM   1435 CA  CA  . LEU LEU LEU A A 185 185 . 27.382 42.755 7.873   1.00 90.20  1 . C ? 
ATOM   1436 C   C   . LEU LEU LEU A A 185 185 . 27.276 44.033 7.049   1.00 87.28  1 . C ? 
ATOM   1437 O   O   . LEU LEU LEU A A 185 185 . 27.383 43.984 5.818   1.00 92.87  1 . O ? 
ATOM   1438 CB  CB  . LEU LEU LEU A A 185 185 . 28.776 42.145 7.776   1.00 97.79  1 . C ? 
ATOM   1439 CG  CG  . LEU LEU LEU A A 185 185 . 29.966 42.754 8.503   1.00 105.43 1 . C ? 
ATOM   1440 CD1 CD1 . LEU LEU LEU A A 185 185 . 31.014 41.673 8.740   1.00 115.26 1 . C ? 
ATOM   1441 CD2 CD2 . LEU LEU LEU A A 185 185 . 30.558 43.887 7.689   1.00 106.05 1 . C ? 
ATOM   1442 N   N   . PHE PHE PHE A A 186 186 . 27.060 45.179 7.707   1.00 73.80  1 . N ? 
ATOM   1443 CA  CA  . PHE PHE PHE A A 186 186 . 27.020 46.456 6.995   1.00 72.87  1 . C ? 
ATOM   1444 C   C   . PHE PHE PHE A A 186 186 . 28.143 47.341 7.511   1.00 81.92  1 . C ? 
ATOM   1445 O   O   . PHE PHE PHE A A 186 186 . 28.152 47.743 8.681   1.00 84.88  1 . O ? 
ATOM   1446 CB  CB  . PHE PHE PHE A A 186 186 . 25.646 47.144 7.068   1.00 74.02  1 . C ? 
ATOM   1447 CG  CG  . PHE PHE PHE A A 186 186 . 25.183 47.558 8.451   1.00 63.47  1 . C ? 
ATOM   1448 CD1 CD1 . PHE PHE PHE A A 186 186 . 24.510 46.657 9.276   1.00 70.89  1 . C ? 
ATOM   1449 CD2 CD2 . PHE PHE PHE A A 186 186 . 25.331 48.877 8.885   1.00 66.60  1 . C ? 
ATOM   1450 CE1 CE1 . PHE PHE PHE A A 186 186 . 24.038 47.041 10.535  1.00 69.22  1 . C ? 
ATOM   1451 CE2 CE2 . PHE PHE PHE A A 186 186 . 24.871 49.277 10.149  1.00 60.70  1 . C ? 
ATOM   1452 CZ  CZ  . PHE PHE PHE A A 186 186 . 24.231 48.352 10.973  1.00 67.46  1 . C ? 
ATOM   1453 N   N   . GLU GLU GLU A A 187 187 . 29.081 47.638 6.615   1.00 83.97  1 . N ? 
ATOM   1454 CA  CA  . GLU GLU GLU A A 187 187 . 30.325 48.305 6.953   1.00 83.45  1 . C ? 
ATOM   1455 C   C   . GLU GLU GLU A A 187 187 . 30.182 49.815 7.071   1.00 81.13  1 . C ? 
ATOM   1456 O   O   . GLU GLU GLU A A 187 187 . 31.061 50.460 7.653   1.00 76.69  1 . O ? 
ATOM   1457 CB  CB  . GLU GLU GLU A A 187 187 . 31.382 47.985 5.894   1.00 86.83  1 . C ? 
ATOM   1458 CG  CG  . GLU GLU GLU A A 187 187 . 31.481 46.506 5.489   1.00 103.00 1 . C ? 
ATOM   1459 CD  CD  . GLU GLU GLU A A 187 187 . 30.485 46.102 4.393   1.00 109.78 1 . C ? 
ATOM   1460 OE1 OE1 . GLU GLU GLU A A 187 187 . 30.026 46.984 3.635   1.00 109.35 1 . O ? 
ATOM   1461 OE2 OE2 . GLU GLU GLU A A 187 187 . 30.158 44.899 4.296   1.00 113.27 1 . O ? 
ATOM   1462 N   N   . ALA ALA ALA A A 188 188 . 29.109 50.392 6.531   1.00 79.35  1 . N ? 
ATOM   1463 CA  CA  . ALA ALA ALA A A 188 188 . 28.976 51.835 6.428   1.00 73.59  1 . C ? 
ATOM   1464 C   C   . ALA ALA ALA A A 188 188 . 27.560 52.236 6.787   1.00 75.84  1 . C ? 
ATOM   1465 O   O   . ALA ALA ALA A A 188 188 . 26.621 51.465 6.593   1.00 80.35  1 . O ? 
ATOM   1466 CB  CB  . ALA ALA ALA A A 188 188 . 29.311 52.327 5.022   1.00 67.82  1 . C ? 
ATOM   1467 N   N   . PHE PHE PHE A A 189 189 . 27.412 53.446 7.320   1.00 70.46  1 . N ? 
ATOM   1468 CA  CA  . PHE PHE PHE A A 189 189 . 26.091 53.958 7.634   1.00 73.72  1 . C ? 
ATOM   1469 C   C   . PHE PHE PHE A A 189 189 . 26.013 55.426 7.248   1.00 67.71  1 . C ? 
ATOM   1470 O   O   . PHE PHE PHE A A 189 189 . 27.009 56.154 7.283   1.00 68.08  1 . O ? 
ATOM   1471 CB  CB  . PHE PHE PHE A A 189 189 . 25.729 53.754 9.116   1.00 79.58  1 . C ? 
ATOM   1472 CG  CG  . PHE PHE PHE A A 189 189 . 26.319 54.778 10.045  1.00 81.85  1 . C ? 
ATOM   1473 CD1 CD1 . PHE PHE PHE A A 189 189 . 27.579 54.592 10.589  1.00 75.44  1 . C ? 
ATOM   1474 CD2 CD2 . PHE PHE PHE A A 189 189 . 25.596 55.913 10.402  1.00 82.67  1 . C ? 
ATOM   1475 CE1 CE1 . PHE PHE PHE A A 189 189 . 28.118 55.518 11.456  1.00 69.49  1 . C ? 
ATOM   1476 CE2 CE2 . PHE PHE PHE A A 189 189 . 26.129 56.849 11.260  1.00 77.45  1 . C ? 
ATOM   1477 CZ  CZ  . PHE PHE PHE A A 189 189 . 27.398 56.650 11.788  1.00 72.77  1 . C ? 
ATOM   1478 N   N   . VAL VAL VAL A A 190 190 . 24.825 55.846 6.841   1.00 65.31  1 . N ? 
ATOM   1479 CA  CA  . VAL VAL VAL A A 190 190 . 24.608 57.220 6.420   1.00 63.13  1 . C ? 
ATOM   1480 C   C   . VAL VAL VAL A A 190 190 . 23.978 57.970 7.570   1.00 62.80  1 . C ? 
ATOM   1481 O   O   . VAL VAL VAL A A 190 190 . 23.202 57.412 8.360   1.00 65.49  1 . O ? 
ATOM   1482 CB  CB  . VAL VAL VAL A A 190 190 . 23.749 57.332 5.145   1.00 63.19  1 . C ? 
ATOM   1483 CG1 CG1 . VAL VAL VAL A A 190 190 . 24.581 56.973 3.933   1.00 60.96  1 . C ? 
ATOM   1484 CG2 CG2 . VAL VAL VAL A A 190 190 . 22.504 56.463 5.248   1.00 66.79  1 . C ? 
ATOM   1485 N   N   . TYR TYR TYR A A 191 191 . 24.350 59.236 7.687   1.00 61.48  1 . N ? 
ATOM   1486 CA  CA  . TYR TYR TYR A A 191 191 . 23.808 60.087 8.716   1.00 64.44  1 . C ? 
ATOM   1487 C   C   . TYR TYR TYR A A 191 191 . 24.002 61.509 8.221   1.00 71.28  1 . C ? 
ATOM   1488 O   O   . TYR TYR TYR A A 191 191 . 25.038 61.797 7.600   1.00 69.16  1 . O ? 
ATOM   1489 CB  CB  . TYR TYR TYR A A 191 191 . 24.508 59.851 10.058  1.00 64.90  1 . C ? 
ATOM   1490 CG  CG  . TYR TYR TYR A A 191 191 . 23.695 60.372 11.200  1.00 67.41  1 . C ? 
ATOM   1491 CD1 CD1 . TYR TYR TYR A A 191 191 . 22.544 59.704 11.624  1.00 59.24  1 . C ? 
ATOM   1492 CD2 CD2 . TYR TYR TYR A A 191 191 . 24.040 61.564 11.825  1.00 64.78  1 . C ? 
ATOM   1493 CE1 CE1 . TYR TYR TYR A A 191 191 . 21.779 60.197 12.644  1.00 55.08  1 . C ? 
ATOM   1494 CE2 CE2 . TYR TYR TYR A A 191 191 . 23.278 62.067 12.833  1.00 60.16  1 . C ? 
ATOM   1495 CZ  CZ  . TYR TYR TYR A A 191 191 . 22.155 61.379 13.256  1.00 65.48  1 . C ? 
ATOM   1496 OH  OH  . TYR TYR TYR A A 191 191 . 21.406 61.898 14.293  1.00 73.72  1 . O ? 
ATOM   1497 N   N   . PRO PRO PRO A A 192 192 . 23.034 62.410 8.437   1.00 67.89  1 . N ? 
ATOM   1498 CA  CA  . PRO PRO PRO A A 192 192 . 23.047 63.686 7.701   1.00 65.86  1 . C ? 
ATOM   1499 C   C   . PRO PRO PRO A A 192 192 . 24.035 64.712 8.242   1.00 69.49  1 . C ? 
ATOM   1500 O   O   . PRO PRO PRO A A 192 192 . 24.443 65.595 7.475   1.00 74.04  1 . O ? 
ATOM   1501 CB  CB  . PRO PRO PRO A A 192 192 . 21.600 64.180 7.841   1.00 56.54  1 . C ? 
ATOM   1502 CG  CG  . PRO PRO PRO A A 192 192 . 21.179 63.603 9.219   1.00 59.67  1 . C ? 
ATOM   1503 CD  CD  . PRO PRO PRO A A 192 192 . 21.806 62.242 9.243   1.00 55.70  1 . C ? 
ATOM   1504 N   N   . TYR TYR TYR A A 193 193 . 24.448 64.618 9.513   1.00 62.97  1 . N ? 
ATOM   1505 CA  CA  . TYR TYR TYR A A 193 193 . 25.333 65.598 10.134  1.00 66.25  1 . C ? 
ATOM   1506 C   C   . TYR TYR TYR A A 193 193 . 26.297 64.913 11.098  1.00 69.59  1 . C ? 
ATOM   1507 O   O   . TYR TYR TYR A A 193 193 . 26.001 63.845 11.638  1.00 66.85  1 . O ? 
ATOM   1508 CB  CB  . TYR TYR TYR A A 193 193 . 24.546 66.673 10.912  1.00 75.21  1 . C ? 
ATOM   1509 CG  CG  . TYR TYR TYR A A 193 193 . 23.715 67.593 10.040  1.00 94.42  1 . C ? 
ATOM   1510 CD1 CD1 . TYR TYR TYR A A 193 193 . 22.356 67.364 9.848   1.00 100.07 1 . C ? 
ATOM   1511 CD2 CD2 . TYR TYR TYR A A 193 193 . 24.294 68.690 9.401   1.00 102.47 1 . C ? 
ATOM   1512 CE1 CE1 . TYR TYR TYR A A 193 193 . 21.592 68.205 9.035   1.00 107.07 1 . C ? 
ATOM   1513 CE2 CE2 . TYR TYR TYR A A 193 193 . 23.540 69.538 8.594   1.00 108.66 1 . C ? 
ATOM   1514 CZ  CZ  . TYR TYR TYR A A 193 193 . 22.190 69.290 8.414   1.00 110.29 1 . C ? 
ATOM   1515 OH  OH  . TYR TYR TYR A A 193 193 . 21.439 70.122 7.612   1.00 115.02 1 . O ? 
ATOM   1516 N   N   . LYS LYS LYS A A 194 194 . 27.449 65.549 11.322  1.00 70.41  1 . N ? 
ATOM   1517 CA  CA  . LYS LYS LYS A A 194 194 . 28.291 65.182 12.448  1.00 70.53  1 . C ? 
ATOM   1518 C   C   . LYS LYS LYS A A 194 194 . 27.616 65.599 13.749  1.00 68.56  1 . C ? 
ATOM   1519 O   O   . LYS LYS LYS A A 194 194 . 26.948 66.633 13.822  1.00 64.22  1 . O ? 
ATOM   1520 CB  CB  . LYS LYS LYS A A 194 194 . 29.668 65.845 12.353  1.00 81.41  1 . C ? 
ATOM   1521 CG  CG  . LYS LYS LYS A A 194 194 . 30.461 65.586 11.072  1.00 91.57  1 . C ? 
ATOM   1522 CD  CD  . LYS LYS LYS A A 194 194 . 31.817 66.322 11.112  1.00 98.96  1 . C ? 
ATOM   1523 CE  CE  . LYS LYS LYS A A 194 194 . 32.513 66.321 9.750   1.00 102.61 1 . C ? 
ATOM   1524 NZ  NZ  . LYS LYS LYS A A 194 194 . 31.800 67.173 8.758   1.00 107.07 1 . N ? 
ATOM   1525 N   N   . THR THR THR A A 195 195 . 27.787 64.781 14.780  1.00 65.06  1 . N ? 
ATOM   1526 CA  CA  . THR THR THR A A 195 195 . 27.265 65.046 16.107  1.00 65.42  1 . C ? 
ATOM   1527 C   C   . THR THR THR A A 195 195 . 28.387 64.830 17.105  1.00 65.55  1 . C ? 
ATOM   1528 O   O   . THR THR THR A A 195 195 . 29.410 64.217 16.786  1.00 59.91  1 . O ? 
ATOM   1529 CB  CB  . THR THR THR A A 195 195 . 26.095 64.119 16.450  1.00 66.52  1 . C ? 
ATOM   1530 OG1 OG1 . THR THR THR A A 195 195 . 26.594 62.795 16.688  1.00 70.02  1 . O ? 
ATOM   1531 CG2 CG2 . THR THR THR A A 195 195 . 25.102 64.073 15.293  1.00 68.67  1 . C ? 
ATOM   1532 N   N   . ARG ARG ARG A A 196 196 . 28.178 65.321 18.332  1.00 63.30  1 . N ? 
ATOM   1533 CA  CA  . ARG ARG ARG A A 196 196 . 29.103 64.999 19.416  1.00 62.89  1 . C ? 
ATOM   1534 C   C   . ARG ARG ARG A A 196 196 . 29.316 63.494 19.508  1.00 63.37  1 . C ? 
ATOM   1535 O   O   . ARG ARG ARG A A 196 196 . 30.391 63.039 19.914  1.00 60.69  1 . O ? 
ATOM   1536 CB  CB  . ARG ARG ARG A A 196 196 . 28.591 65.537 20.764  1.00 63.74  1 . C ? 
ATOM   1537 CG  CG  . ARG ARG ARG A A 196 196 . 28.519 67.073 20.927  1.00 82.04  1 . C ? 
ATOM   1538 CD  CD  . ARG ARG ARG A A 196 196 . 27.061 67.558 20.843  1.00 97.31  1 . C ? 
ATOM   1539 NE  NE  . ARG ARG ARG A A 196 196 . 26.393 67.086 19.612  1.00 97.29  1 . N ? 
ATOM   1540 CZ  CZ  . ARG ARG ARG A A 196 196 . 25.110 67.274 19.314  1.00 88.93  1 . C ? 
ATOM   1541 NH1 NH1 . ARG ARG ARG A A 196 196 . 24.306 67.924 20.143  1.00 96.49  1 . N ? 
ATOM   1542 NH2 NH2 . ARG ARG ARG A A 196 196 . 24.628 66.814 18.182  1.00 85.29  1 . N ? 
ATOM   1543 N   N   . ILE ILE ILE A A 197 197 . 28.312 62.702 19.117  1.00 66.53  1 . N ? 
ATOM   1544 CA  CA  . ILE ILE ILE A A 197 197 . 28.465 61.253 19.180  1.00 66.26  1 . C ? 
ATOM   1545 C   C   . ILE ILE ILE A A 197 197 . 29.462 60.778 18.134  1.00 58.86  1 . C ? 
ATOM   1546 O   O   . ILE ILE ILE A A 197 197 . 30.408 60.045 18.447  1.00 60.19  1 . O ? 
ATOM   1547 CB  CB  . ILE ILE ILE A A 197 197 . 27.109 60.550 19.019  1.00 66.90  1 . C ? 
ATOM   1548 CG1 CG1 . ILE ILE ILE A A 197 197 . 26.335 60.597 20.328  1.00 66.29  1 . C ? 
ATOM   1549 CG2 CG2 . ILE ILE ILE A A 197 197 . 27.308 59.125 18.564  1.00 67.24  1 . C ? 
ATOM   1550 CD1 CD1 . ILE ILE ILE A A 197 197 . 27.192 60.447 21.567  1.00 74.24  1 . C ? 
ATOM   1551 N   N   . THR THR THR A A 198 198 . 29.281 61.196 16.882  1.00 53.61  1 . N ? 
ATOM   1552 CA  CA  . THR THR THR A A 198 198 . 30.187 60.712 15.836  1.00 63.77  1 . C ? 
ATOM   1553 C   C   . THR THR THR A A 198 198 . 31.621 61.171 16.083  1.00 61.67  1 . C ? 
ATOM   1554 O   O   . THR THR THR A A 198 198 . 32.564 60.430 15.784  1.00 62.52  1 . O ? 
ATOM   1555 CB  CB  . THR THR THR A A 198 198 . 29.712 61.135 14.431  1.00 57.77  1 . C ? 
ATOM   1556 OG1 OG1 . THR THR THR A A 198 198 . 29.726 62.554 14.302  1.00 64.87  1 . O ? 
ATOM   1557 CG2 CG2 . THR THR THR A A 198 198 . 28.299 60.645 14.158  1.00 57.27  1 . C ? 
ATOM   1558 N   N   . GLU GLU GLU A A 199 199 . 31.808 62.357 16.673  1.00 60.40  1 . N ? 
ATOM   1559 CA  CA  . GLU GLU GLU A A 199 199 . 33.153 62.790 17.054  1.00 67.84  1 . C ? 
ATOM   1560 C   C   . GLU GLU GLU A A 199 199 . 33.743 61.872 18.121  1.00 67.83  1 . C ? 
ATOM   1561 O   O   . GLU GLU GLU A A 199 199 . 34.893 61.437 18.017  1.00 65.66  1 . O ? 
ATOM   1562 CB  CB  . GLU GLU GLU A A 199 199 . 33.122 64.235 17.547  1.00 71.17  1 . C ? 
ATOM   1563 CG  CG  . GLU GLU GLU A A 199 199 . 32.864 65.238 16.437  1.00 88.98  1 . C ? 
ATOM   1564 CD  CD  . GLU GLU GLU A A 199 199 . 34.060 65.383 15.506  1.00 108.72 1 . C ? 
ATOM   1565 OE1 OE1 . GLU GLU GLU A A 199 199 . 35.155 65.750 15.996  1.00 118.90 1 . O ? 
ATOM   1566 OE2 OE2 . GLU GLU GLU A A 199 199 . 33.914 65.115 14.292  1.00 109.35 1 . O ? 
ATOM   1567 N   N   . PHE PHE PHE A A 200 200 . 32.963 61.565 19.155  1.00 57.57  1 . N ? 
ATOM   1568 CA  CA  . PHE PHE PHE A A 200 200 . 33.441 60.671 20.199  1.00 56.26  1 . C ? 
ATOM   1569 C   C   . PHE PHE PHE A A 200 200 . 33.822 59.307 19.617  1.00 58.34  1 . C ? 
ATOM   1570 O   O   . PHE PHE PHE A A 200 200 . 34.922 58.793 19.854  1.00 52.73  1 . O ? 
ATOM   1571 CB  CB  . PHE PHE PHE A A 200 200 . 32.350 60.547 21.261  1.00 54.65  1 . C ? 
ATOM   1572 CG  CG  . PHE PHE PHE A A 200 200 . 32.740 59.739 22.442  1.00 51.67  1 . C ? 
ATOM   1573 CD1 CD1 . PHE PHE PHE A A 200 200 . 33.960 59.930 23.057  1.00 51.42  1 . C ? 
ATOM   1574 CD2 CD2 . PHE PHE PHE A A 200 200 . 31.865 58.809 22.969  1.00 53.15  1 . C ? 
ATOM   1575 CE1 CE1 . PHE PHE PHE A A 200 200 . 34.314 59.192 24.146  1.00 56.60  1 . C ? 
ATOM   1576 CE2 CE2 . PHE PHE PHE A A 200 200 . 32.216 58.057 24.075  1.00 56.12  1 . C ? 
ATOM   1577 CZ  CZ  . PHE PHE PHE A A 200 200 . 33.439 58.253 24.667  1.00 57.66  1 . C ? 
ATOM   1578 N   N   . VAL VAL VAL A A 201 201 . 32.935 58.731 18.807  1.00 50.05  1 . N ? 
ATOM   1579 CA  CA  . VAL VAL VAL A A 201 201 . 33.197 57.430 18.199  1.00 56.85  1 . C ? 
ATOM   1580 C   C   . VAL VAL VAL A A 201 201 . 34.487 57.457 17.380  1.00 62.91  1 . C ? 
ATOM   1581 O   O   . VAL VAL VAL A A 201 201 . 35.276 56.504 17.415  1.00 60.40  1 . O ? 
ATOM   1582 CB  CB  . VAL VAL VAL A A 201 201 . 31.975 57.016 17.357  1.00 57.60  1 . C ? 
ATOM   1583 CG1 CG1 . VAL VAL VAL A A 201 201 . 32.266 55.781 16.535  1.00 55.40  1 . C ? 
ATOM   1584 CG2 CG2 . VAL VAL VAL A A 201 201 . 30.758 56.803 18.302  1.00 52.44  1 . C ? 
ATOM   1585 N   N   . GLY GLY GLY A A 202 202 . 34.734 58.552 16.647  1.00 59.79  1 . N ? 
ATOM   1586 CA  CA  . GLY GLY GLY A A 202 202 . 35.978 58.666 15.897  1.00 57.57  1 . C ? 
ATOM   1587 C   C   . GLY GLY GLY A A 202 202 . 37.213 58.644 16.782  1.00 62.29  1 . C ? 
ATOM   1588 O   O   . GLY GLY GLY A A 202 202 . 38.222 58.029 16.439  1.00 68.10  1 . O ? 
ATOM   1589 N   N   . LEU LEU LEU A A 203 203 . 37.145 59.289 17.943  1.00 61.96  1 . N ? 
ATOM   1590 CA  CA  . LEU LEU LEU A A 203 203 . 38.283 59.247 18.859  1.00 70.64  1 . C ? 
ATOM   1591 C   C   . LEU LEU LEU A A 203 203 . 38.448 57.862 19.470  1.00 58.78  1 . C ? 
ATOM   1592 O   O   . LEU LEU LEU A A 203 203 . 39.579 57.395 19.674  1.00 52.43  1 . O ? 
ATOM   1593 CB  CB  . LEU LEU LEU A A 203 203 . 38.115 60.285 19.962  1.00 69.38  1 . C ? 
ATOM   1594 CG  CG  . LEU LEU LEU A A 203 203 . 38.091 61.741 19.514  1.00 68.07  1 . C ? 
ATOM   1595 CD1 CD1 . LEU LEU LEU A A 203 203 . 38.184 62.611 20.768  1.00 68.27  1 . C ? 
ATOM   1596 CD2 CD2 . LEU LEU LEU A A 203 203 . 39.242 62.019 18.572  1.00 68.54  1 . C ? 
ATOM   1597 N   N   . LEU LEU LEU A A 204 204 . 37.331 57.205 19.781  1.00 45.30  1 . N ? 
ATOM   1598 CA  CA  . LEU LEU LEU A A 204 204 . 37.386 55.832 20.276  1.00 54.93  1 . C ? 
ATOM   1599 C   C   . LEU LEU LEU A A 204 204 . 38.062 54.915 19.267  1.00 59.78  1 . C ? 
ATOM   1600 O   O   . LEU LEU LEU A A 204 204 . 39.044 54.238 19.592  1.00 64.29  1 . O ? 
ATOM   1601 CB  CB  . LEU LEU LEU A A 204 204 . 35.976 55.336 20.589  1.00 49.95  1 . C ? 
ATOM   1602 CG  CG  . LEU LEU LEU A A 204 204 . 35.265 56.005 21.767  1.00 57.34  1 . C ? 
ATOM   1603 CD1 CD1 . LEU LEU LEU A A 204 204 . 33.808 55.528 21.787  1.00 58.76  1 . C ? 
ATOM   1604 CD2 CD2 . LEU LEU LEU A A 204 204 . 36.004 55.691 23.114  1.00 50.13  1 . C ? 
ATOM   1605 N   N   . GLN GLN GLN A A 205 205 . 37.561 54.909 18.025  1.00 64.02  1 . N ? 
ATOM   1606 CA  CA  . GLN GLN GLN A A 205 205 . 38.081 54.016 16.985  1.00 62.43  1 . C ? 
ATOM   1607 C   C   . GLN GLN GLN A A 205 205 . 39.577 54.192 16.803  1.00 64.07  1 . C ? 
ATOM   1608 O   O   . GLN GLN GLN A A 205 205 . 40.310 53.215 16.631  1.00 76.34  1 . O ? 
ATOM   1609 CB  CB  . GLN GLN GLN A A 205 205 . 37.358 54.270 15.657  1.00 63.41  1 . C ? 
ATOM   1610 CG  CG  . GLN GLN GLN A A 205 205 . 35.896 53.797 15.610  1.00 66.35  1 . C ? 
ATOM   1611 CD  CD  . GLN GLN GLN A A 205 205 . 35.180 54.281 14.353  1.00 68.05  1 . C ? 
ATOM   1612 OE1 OE1 . GLN GLN GLN A A 205 205 . 35.498 55.355 13.832  1.00 67.22  1 . O ? 
ATOM   1613 NE2 NE2 . GLN GLN GLN A A 205 205 . 34.216 53.487 13.854  1.00 62.75  1 . N ? 
ATOM   1614 N   N   . LYS LYS LYS A A 206 206 . 40.047 55.434 16.851  1.00 60.36  1 . N ? 
ATOM   1615 CA  CA  . LYS LYS LYS A A 206 206 . 41.469 55.736 16.780  1.00 66.86  1 . C ? 
ATOM   1616 C   C   . LYS LYS LYS A A 206 206 . 42.190 55.476 18.093  1.00 67.94  1 . C ? 
ATOM   1617 O   O   . LYS LYS LYS A A 206 206 . 43.413 55.638 18.149  1.00 70.98  1 . O ? 
ATOM   1618 CB  CB  . LYS LYS LYS A A 206 206 . 41.671 57.198 16.357  1.00 70.57  1 . C ? 
ATOM   1619 CG  CG  . LYS LYS LYS A A 206 206 . 40.993 57.610 15.039  1.00 71.32  1 . C ? 
ATOM   1620 CD  CD  . LYS LYS LYS A A 206 206 . 41.962 58.414 14.182  1.00 90.47  1 . C ? 
ATOM   1621 CE  CE  . LYS LYS LYS A A 206 206 . 42.814 59.344 15.074  1.00 107.39 1 . C ? 
ATOM   1622 NZ  NZ  . LYS LYS LYS A A 206 206 . 43.918 60.072 14.374  1.00 116.73 1 . N ? 
ATOM   1623 N   N   . GLY GLY GLY A A 207 207 . 41.472 55.070 19.138  1.00 66.15  1 . N ? 
ATOM   1624 CA  CA  . GLY GLY GLY A A 207 207 . 42.077 54.948 20.446  1.00 69.27  1 . C ? 
ATOM   1625 C   C   . GLY GLY GLY A A 207 207 . 42.622 56.245 21.001  1.00 68.96  1 . C ? 
ATOM   1626 O   O   . GLY GLY GLY A A 207 207 . 43.483 56.212 21.885  1.00 68.84  1 . O ? 
ATOM   1627 N   N   . GLU GLU GLU A A 208 208 . 42.169 57.398 20.489  1.00 63.65  1 . N ? 
ATOM   1628 CA  CA  . GLU GLU GLU A A 208 208 . 42.615 58.660 21.061  1.00 67.78  1 . C ? 
ATOM   1629 C   C   . GLU GLU GLU A A 208 208 . 41.901 58.990 22.358  1.00 60.85  1 . C ? 
ATOM   1630 O   O   . GLU GLU GLU A A 208 208 . 42.381 59.837 23.112  1.00 61.55  1 . O ? 
ATOM   1631 CB  CB  . GLU GLU GLU A A 208 208 . 42.446 59.819 20.075  1.00 72.01  1 . C ? 
ATOM   1632 CG  CG  . GLU GLU GLU A A 208 208 . 43.432 59.819 18.920  1.00 81.50  1 . C ? 
ATOM   1633 CD  CD  . GLU GLU GLU A A 208 208 . 44.877 60.132 19.330  1.00 98.01  1 . C ? 
ATOM   1634 OE1 OE1 . GLU GLU GLU A A 208 208 . 45.283 59.819 20.473  1.00 99.08  1 . O ? 
ATOM   1635 OE2 OE2 . GLU GLU GLU A A 208 208 . 45.621 60.691 18.487  1.00 107.48 1 . O ? 
ATOM   1636 N   N   . ILE ILE ILE A A 209 209 . 40.787 58.335 22.654  1.00 54.33  1 . N ? 
ATOM   1637 CA  CA  . ILE ILE ILE A A 209 209 . 40.177 58.485 23.962  1.00 52.27  1 . C ? 
ATOM   1638 C   C   . ILE ILE ILE A A 209 209 . 39.784 57.106 24.477  1.00 57.17  1 . C ? 
ATOM   1639 O   O   . ILE ILE ILE A A 209 209 . 39.478 56.203 23.693  1.00 53.36  1 . O ? 
ATOM   1640 CB  CB  . ILE ILE ILE A A 209 209 . 38.978 59.434 23.890  1.00 54.81  1 . C ? 
ATOM   1641 CG1 CG1 . ILE ILE ILE A A 209 209 . 38.644 59.994 25.278  1.00 58.35  1 . C ? 
ATOM   1642 CG2 CG2 . ILE ILE ILE A A 209 209 . 37.786 58.731 23.250  1.00 48.52  1 . C ? 
ATOM   1643 CD1 CD1 . ILE ILE ILE A A 209 209 . 37.586 61.108 25.233  1.00 66.21  1 . C ? 
ATOM   1644 N   N   . PHE PHE PHE A A 210 210 . 39.847 56.933 25.826  1.00 57.23  1 . N ? 
ATOM   1645 CA  CA  . PHE PHE PHE A A 210 210 . 39.608 55.676 26.548  1.00 57.46  1 . C ? 
ATOM   1646 C   C   . PHE PHE PHE A A 210 210 . 40.132 54.467 25.776  1.00 59.32  1 . C ? 
ATOM   1647 O   O   . PHE PHE PHE A A 210 210 . 39.343 53.638 25.295  1.00 59.75  1 . O ? 
ATOM   1648 CB  CB  . PHE PHE PHE A A 210 210 . 38.112 55.525 26.857  1.00 56.30  1 . C ? 
ATOM   1649 CG  CG  . PHE PHE PHE A A 210 210 . 37.586 56.627 27.723  1.00 54.85  1 . C ? 
ATOM   1650 CD1 CD1 . PHE PHE PHE A A 210 210 . 38.022 56.755 29.024  1.00 61.74  1 . C ? 
ATOM   1651 CD2 CD2 . PHE PHE PHE A A 210 210 . 36.734 57.578 27.213  1.00 54.19  1 . C ? 
ATOM   1652 CE1 CE1 . PHE PHE PHE A A 210 210 . 37.575 57.799 29.825  1.00 61.60  1 . C ? 
ATOM   1653 CE2 CE2 . PHE PHE PHE A A 210 210 . 36.274 58.608 27.994  1.00 55.82  1 . C ? 
ATOM   1654 CZ  CZ  . PHE PHE PHE A A 210 210 . 36.701 58.729 29.298  1.00 54.93  1 . C ? 
ATOM   1655 N   N   . PRO PRO PRO A A 211 211 . 41.454 54.343 25.633  1.00 55.91  1 . N ? 
ATOM   1656 CA  CA  . PRO PRO PRO A A 211 211 . 42.009 53.326 24.718  1.00 63.57  1 . C ? 
ATOM   1657 C   C   . PRO PRO PRO A A 211 211 . 41.686 51.898 25.121  1.00 64.41  1 . C ? 
ATOM   1658 O   O   . PRO PRO PRO A A 211 211 . 41.754 50.999 24.275  1.00 73.78  1 . O ? 
ATOM   1659 CB  CB  . PRO PRO PRO A A 211 211 . 43.531 53.578 24.754  1.00 56.42  1 . C ? 
ATOM   1660 CG  CG  . PRO PRO PRO A A 211 211 . 43.748 54.807 25.630  1.00 62.70  1 . C ? 
ATOM   1661 CD  CD  . PRO PRO PRO A A 211 211 . 42.486 55.029 26.432  1.00 60.55  1 . C ? 
ATOM   1662 N   N   . GLU GLU GLU A A 212 212 . 41.346 51.653 26.382  1.00 60.02  1 . N ? 
ATOM   1663 CA  CA  . GLU GLU GLU A A 212 212 . 40.930 50.312 26.768  1.00 63.56  1 . C ? 
ATOM   1664 C   C   . GLU GLU GLU A A 212 212 . 39.694 49.872 25.990  1.00 60.86  1 . C ? 
ATOM   1665 O   O   . GLU GLU GLU A A 212 212 . 39.462 48.668 25.833  1.00 59.01  1 . O ? 
ATOM   1666 CB  CB  . GLU GLU GLU A A 212 212 . 40.672 50.266 28.284  1.00 67.80  1 . C ? 
ATOM   1667 CG  CG  . GLU GLU GLU A A 212 212 . 39.518 51.181 28.765  1.00 75.30  1 . C ? 
ATOM   1668 CD  CD  . GLU GLU GLU A A 212 212 . 39.978 52.533 29.351  1.00 84.76  1 . C ? 
ATOM   1669 OE1 OE1 . GLU GLU GLU A A 212 212 . 40.937 53.151 28.824  1.00 69.67  1 . O ? 
ATOM   1670 OE2 OE2 . GLU GLU GLU A A 212 212 . 39.362 52.976 30.356  1.00 93.50  1 . O ? 
ATOM   1671 N   N   . ILE ILE ILE A A 213 213 . 38.895 50.817 25.492  1.00 52.35  1 . N ? 
ATOM   1672 CA  CA  . ILE ILE ILE A A 213 213 . 37.726 50.436 24.707  1.00 53.82  1 . C ? 
ATOM   1673 C   C   . ILE ILE ILE A A 213 213 . 38.163 49.810 23.393  1.00 63.30  1 . C ? 
ATOM   1674 O   O   . ILE ILE ILE A A 213 213 . 37.683 48.735 23.008  1.00 68.24  1 . O ? 
ATOM   1675 CB  CB  . ILE ILE ILE A A 213 213 . 36.799 51.643 24.483  1.00 49.81  1 . C ? 
ATOM   1676 CG1 CG1 . ILE ILE ILE A A 213 213 . 36.313 52.194 25.847  1.00 46.74  1 . C ? 
ATOM   1677 CG2 CG2 . ILE ILE ILE A A 213 213 . 35.614 51.235 23.559  1.00 50.61  1 . C ? 
ATOM   1678 CD1 CD1 . ILE ILE ILE A A 213 213 . 35.075 53.088 25.739  1.00 54.03  1 . C ? 
ATOM   1679 N   N   . LYS LYS LYS A A 214 214 . 39.088 50.468 22.692  1.00 63.75  1 . N ? 
ATOM   1680 CA  CA  . LYS LYS LYS A A 214 214 . 39.617 49.896 21.460  1.00 74.99  1 . C ? 
ATOM   1681 C   C   . LYS LYS LYS A A 214 214 . 40.246 48.540 21.742  1.00 74.30  1 . C ? 
ATOM   1682 O   O   . LYS LYS LYS A A 214 214 . 39.886 47.532 21.127  1.00 79.04  1 . O ? 
ATOM   1683 CB  CB  . LYS LYS LYS A A 214 214 . 40.628 50.854 20.820  1.00 80.25  1 . C ? 
ATOM   1684 CG  CG  . LYS LYS LYS A A 214 214 . 41.177 50.404 19.455  1.00 83.91  1 . C ? 
ATOM   1685 CD  CD  . LYS LYS LYS A A 214 214 . 42.120 51.453 18.839  1.00 85.07  1 . C ? 
ATOM   1686 CE  CE  . LYS LYS LYS A A 214 214 . 42.576 51.072 17.422  1.00 84.94  1 . C ? 
ATOM   1687 NZ  NZ  . LYS LYS LYS A A 214 214 . 43.443 49.871 17.428  1.00 87.32  1 . N ? 
ATOM   1688 N   N   . THR THR THR A A 215 215 . 41.142 48.491 22.721  1.00 77.79  1 . N ? 
ATOM   1689 CA  CA  . THR THR THR A A 215 215 . 41.826 47.253 23.069  1.00 85.27  1 . C ? 
ATOM   1690 C   C   . THR THR THR A A 215 215 . 40.864 46.118 23.376  1.00 87.75  1 . C ? 
ATOM   1691 O   O   . THR THR THR A A 215 215 . 41.241 44.954 23.231  1.00 96.24  1 . O ? 
ATOM   1692 CB  CB  . THR THR THR A A 215 215 . 42.737 47.494 24.267  1.00 85.45  1 . C ? 
ATOM   1693 OG1 OG1 . THR THR THR A A 215 215 . 43.523 48.663 24.023  1.00 90.96  1 . O ? 
ATOM   1694 CG2 CG2 . THR THR THR A A 215 215 . 43.671 46.312 24.494  1.00 92.60  1 . C ? 
ATOM   1695 N   N   . ASN ASN ASN A A 216 216 . 39.627 46.412 23.770  1.00 80.45  1 . N ? 
ATOM   1696 CA  CA  . ASN ASN ASN A A 216 216 . 38.754 45.360 24.268  1.00 79.66  1 . C ? 
ATOM   1697 C   C   . ASN ASN ASN A A 216 216 . 37.674 44.955 23.283  1.00 80.82  1 . C ? 
ATOM   1698 O   O   . ASN ASN ASN A A 216 216 . 37.488 43.760 23.036  1.00 85.96  1 . O ? 
ATOM   1699 CB  CB  . ASN ASN ASN A A 216 216 . 38.111 45.772 25.602  1.00 73.48  1 . C ? 
ATOM   1700 CG  CG  . ASN ASN ASN A A 216 216 . 39.019 45.479 26.796  1.00 79.84  1 . C ? 
ATOM   1701 OD1 OD1 . ASN ASN ASN A A 216 216 . 39.131 44.329 27.238  1.00 83.12  1 . O ? 
ATOM   1702 ND2 ND2 . ASN ASN ASN A A 216 216 . 39.686 46.513 27.305  1.00 67.21  1 . N ? 
ATOM   1703 N   N   . ILE ILE ILE A A 217 217 . 36.957 45.915 22.709  1.00 68.71  1 . N ? 
ATOM   1704 CA  CA  . ILE ILE ILE A A 217 217 . 35.742 45.619 21.969  1.00 75.33  1 . C ? 
ATOM   1705 C   C   . ILE ILE ILE A A 217 217 . 35.840 45.995 20.497  1.00 78.13  1 . C ? 
ATOM   1706 O   O   . ILE ILE ILE A A 217 217 . 34.878 45.765 19.745  1.00 71.77  1 . O ? 
ATOM   1707 CB  CB  . ILE ILE ILE A A 217 217 . 34.516 46.295 22.616  1.00 81.05  1 . C ? 
ATOM   1708 CG1 CG1 . ILE ILE ILE A A 217 217 . 34.564 47.805 22.470  1.00 79.29  1 . C ? 
ATOM   1709 CG2 CG2 . ILE ILE ILE A A 217 217 . 34.436 45.971 24.082  1.00 85.55  1 . C ? 
ATOM   1710 CD1 CD1 . ILE ILE ILE A A 217 217 . 33.200 48.442 22.714  1.00 84.49  1 . C ? 
ATOM   1711 N   N   . LEU LEU LEU A A 218 218 . 36.955 46.568 20.061  1.00 81.73  1 . N ? 
ATOM   1712 CA  CA  . LEU LEU LEU A A 218 218 . 37.180 46.863 18.655  1.00 87.99  1 . C ? 
ATOM   1713 C   C   . LEU LEU LEU A A 218 218 . 38.093 45.819 18.033  1.00 91.04  1 . C ? 
ATOM   1714 O   O   . LEU LEU LEU A A 218 218 . 38.845 45.121 18.715  1.00 99.42  1 . O ? 
ATOM   1715 CB  CB  . LEU LEU LEU A A 218 218 . 37.797 48.245 18.472  1.00 92.29  1 . C ? 
ATOM   1716 CG  CG  . LEU LEU LEU A A 218 218 . 36.819 49.401 18.521  1.00 94.81  1 . C ? 
ATOM   1717 CD1 CD1 . LEU LEU LEU A A 218 218 . 36.320 49.569 19.925  1.00 96.45  1 . C ? 
ATOM   1718 CD2 CD2 . LEU LEU LEU A A 218 218 . 37.516 50.649 18.035  1.00 100.88 1 . C ? 
ATOM   1719 N   N   . ASP ASP ASP A A 219 219 . 38.030 45.734 16.716  1.00 105.82 1 . N ? 
ATOM   1720 CA  CA  . ASP ASP ASP A A 219 219 . 38.788 44.711 16.007  1.00 128.43 1 . C ? 
ATOM   1721 C   C   . ASP ASP ASP A A 219 219 . 39.429 45.266 14.745  1.00 146.07 1 . C ? 
ATOM   1722 O   O   . ASP ASP ASP A A 219 219 . 39.729 44.494 13.825  1.00 156.09 1 . O ? 
ATOM   1723 CB  CB  . ASP ASP ASP A A 219 219 . 37.888 43.528 15.657  1.00 127.23 1 . C ? 
ATOM   1724 CG  CG  . ASP ASP ASP A A 219 219 . 36.466 43.955 15.365  1.00 123.22 1 . C ? 
ATOM   1725 OD1 OD1 . ASP ASP ASP A A 219 219 . 35.834 44.558 16.258  1.00 115.89 1 . O ? 
ATOM   1726 OD2 OD2 . ASP ASP ASP A A 219 219 . 35.986 43.707 14.239  1.00 125.60 1 . O ? 
ATOM   1727 N   N   . ASN ASN ASN A A 220 220 . 39.642 46.583 14.682  1.00 150.62 1 . N ? 
ATOM   1728 CA  CA  . ASN ASN ASN A A 220 220 . 40.136 47.256 13.482  1.00 150.64 1 . C ? 
ATOM   1729 C   C   . ASN ASN ASN A A 220 220 . 39.235 46.972 12.273  1.00 143.81 1 . C ? 
ATOM   1730 O   O   . ASN ASN ASN A A 220 220 . 39.692 46.938 11.125  1.00 147.65 1 . O ? 
ATOM   1731 CB  CB  . ASN ASN ASN A A 220 220 . 41.602 46.888 13.198  1.00 164.89 1 . C ? 
ATOM   1732 CG  CG  . ASN ASN ASN A A 220 220 . 42.558 47.310 14.331  1.00 168.29 1 . C ? 
ATOM   1733 OD1 OD1 . ASN ASN ASN A A 220 220 . 42.971 48.470 14.417  1.00 167.39 1 . O ? 
ATOM   1734 ND2 ND2 . ASN ASN ASN A A 220 220 . 42.918 46.359 15.189  1.00 170.74 1 . N ? 
ATOM   1735 N   N   . HIS HIS HIS A A 221 221 . 37.939 46.762 12.533  1.00 130.67 1 . N ? 
ATOM   1736 CA  CA  . HIS HIS HIS A A 221 221 . 36.891 46.714 11.515  1.00 113.64 1 . C ? 
ATOM   1737 C   C   . HIS HIS HIS A A 221 221 . 35.913 47.850 11.788  1.00 90.96  1 . C ? 
ATOM   1738 O   O   . HIS HIS HIS A A 221 221 . 34.743 47.604 12.112  1.00 78.89  1 . O ? 
ATOM   1739 CB  CB  . HIS HIS HIS A A 221 221 . 36.157 45.377 11.519  1.00 117.53 1 . C ? 
ATOM   1740 CG  CG  . HIS HIS HIS A A 221 221 . 36.655 44.412 10.493  1.00 126.01 1 . C ? 
ATOM   1741 ND1 ND1 . HIS HIS HIS A A 221 221 . 36.335 43.072 10.515  1.00 130.89 1 . N ? 
ATOM   1742 CD2 CD2 . HIS HIS HIS A A 221 221 . 37.453 44.592 9.415   1.00 130.22 1 . C ? 
ATOM   1743 CE1 CE1 . HIS HIS HIS A A 221 221 . 36.915 42.467 9.494   1.00 136.74 1 . C ? 
ATOM   1744 NE2 NE2 . HIS HIS HIS A A 221 221 . 37.598 43.368 8.810   1.00 135.77 1 . N ? 
ATOM   1745 N   N   . PRO PRO PRO A A 222 222 . 36.355 49.104 11.647  1.00 81.78  1 . N ? 
ATOM   1746 CA  CA  . PRO PRO PRO A A 222 222 . 35.531 50.244 12.067  1.00 75.47  1 . C ? 
ATOM   1747 C   C   . PRO PRO PRO A A 222 222 . 34.392 50.544 11.104  1.00 83.68  1 . C ? 
ATOM   1748 O   O   . PRO PRO PRO A A 222 222 . 34.524 50.430 9.880   1.00 83.24  1 . O ? 
ATOM   1749 CB  CB  . PRO PRO PRO A A 222 222 . 36.529 51.411 12.108  1.00 65.52  1 . C ? 
ATOM   1750 CG  CG  . PRO PRO PRO A A 222 222 . 37.856 50.859 11.604  1.00 63.93  1 . C ? 
ATOM   1751 CD  CD  . PRO PRO PRO A A 222 222 . 37.582 49.546 10.969  1.00 80.18  1 . C ? 
ATOM   1752 N   N   . LYS LYS LYS A A 223 223 . 33.258 50.929 11.691  1.00 83.09  1 . N ? 
ATOM   1753 CA  CA  . LYS LYS LYS A A 223 223 . 32.106 51.384 10.931  1.00 75.41  1 . C ? 
ATOM   1754 C   C   . LYS LYS LYS A A 223 223 . 32.450 52.680 10.198  1.00 80.19  1 . C ? 
ATOM   1755 O   O   . LYS LYS LYS A A 223 223 . 32.902 53.656 10.811  1.00 80.36  1 . O ? 
ATOM   1756 CB  CB  . LYS LYS LYS A A 223 223 . 30.911 51.583 11.871  1.00 66.14  1 . C ? 
ATOM   1757 CG  CG  . LYS LYS LYS A A 223 223 . 29.583 51.871 11.182  1.00 69.64  1 . C ? 
ATOM   1758 CD  CD  . LYS LYS LYS A A 223 223 . 29.029 50.656 10.436  1.00 81.09  1 . C ? 
ATOM   1759 CE  CE  . LYS LYS LYS A A 223 223 . 28.529 49.575 11.392  1.00 93.47  1 . C ? 
ATOM   1760 NZ  NZ  . LYS LYS LYS A A 223 223 . 27.392 50.019 12.266  1.00 90.96  1 . N ? 
ATOM   1761 N   N   . ILE ILE ILE A A 224 224 . 32.253 52.676 8.879   1.00 79.59  1 . N ? 
ATOM   1762 CA  CA  . ILE ILE ILE A A 224 224 . 32.448 53.866 8.059   1.00 80.46  1 . C ? 
ATOM   1763 C   C   . ILE ILE ILE A A 224 224 . 31.225 54.765 8.199   1.00 75.31  1 . C ? 
ATOM   1764 O   O   . ILE ILE ILE A A 224 224 . 30.085 54.313 8.045   1.00 73.97  1 . O ? 
ATOM   1765 CB  CB  . ILE ILE ILE A A 224 224 . 32.691 53.479 6.588   1.00 88.64  1 . C ? 
ATOM   1766 CG1 CG1 . ILE ILE ILE A A 224 224 . 34.029 52.751 6.423   1.00 99.18  1 . C ? 
ATOM   1767 CG2 CG2 . ILE ILE ILE A A 224 224 . 32.670 54.703 5.701   1.00 83.16  1 . C ? 
ATOM   1768 CD1 CD1 . ILE ILE ILE A A 224 224 . 35.244 53.628 6.685   1.00 105.28 1 . C ? 
ATOM   1769 N   N   . PHE PHE PHE A A 225 225 . 31.461 56.044 8.494   1.00 68.27  1 . N ? 
ATOM   1770 CA  CA  . PHE PHE PHE A A 225 225 . 30.407 57.039 8.655   1.00 71.26  1 . C ? 
ATOM   1771 C   C   . PHE PHE PHE A A 225 225 . 30.357 57.887 7.389   1.00 68.28  1 . C ? 
ATOM   1772 O   O   . PHE PHE PHE A A 225 225 . 31.352 58.530 7.038   1.00 68.31  1 . O ? 
ATOM   1773 CB  CB  . PHE PHE PHE A A 225 225 . 30.672 57.886 9.908   1.00 74.22  1 . C ? 
ATOM   1774 CG  CG  . PHE PHE PHE A A 225 225 . 29.888 59.185 9.980   1.00 77.87  1 . C ? 
ATOM   1775 CD1 CD1 . PHE PHE PHE A A 225 225 . 28.527 59.233 9.700   1.00 81.97  1 . C ? 
ATOM   1776 CD2 CD2 . PHE PHE PHE A A 225 225 . 30.519 60.355 10.392  1.00 73.94  1 . C ? 
ATOM   1777 CE1 CE1 . PHE PHE PHE A A 225 225 . 27.823 60.439 9.796   1.00 77.91  1 . C ? 
ATOM   1778 CE2 CE2 . PHE PHE PHE A A 225 225 . 29.822 61.557 10.485  1.00 73.37  1 . C ? 
ATOM   1779 CZ  CZ  . PHE PHE PHE A A 225 225 . 28.473 61.596 10.191  1.00 69.39  1 . C ? 
ATOM   1780 N   N   . LEU LEU LEU A A 226 226 . 29.213 57.848 6.690   1.00 67.41  1 . N ? 
ATOM   1781 CA  CA  . LEU LEU LEU A A 226 226 . 28.968 58.598 5.459   1.00 66.83  1 . C ? 
ATOM   1782 C   C   . LEU LEU LEU A A 226 226 . 28.006 59.740 5.757   1.00 70.58  1 . C ? 
ATOM   1783 O   O   . LEU LEU LEU A A 226 226 . 26.859 59.505 6.152   1.00 69.21  1 . O ? 
ATOM   1784 CB  CB  . LEU LEU LEU A A 226 226 . 28.383 57.699 4.371   1.00 68.93  1 . C ? 
ATOM   1785 CG  CG  . LEU LEU LEU A A 226 226 . 29.361 56.624 3.926   1.00 76.12  1 . C ? 
ATOM   1786 CD1 CD1 . LEU LEU LEU A A 226 226 . 28.651 55.497 3.210   1.00 72.75  1 . C ? 
ATOM   1787 CD2 CD2 . LEU LEU LEU A A 226 226 . 30.439 57.258 3.063   1.00 81.82  1 . C ? 
ATOM   1788 N   N   . GLU GLU GLU A A 227 227 . 28.473 60.964 5.558   1.00 69.53  1 . N ? 
ATOM   1789 CA  CA  . GLU GLU GLU A A 227 227 . 27.691 62.152 5.852   1.00 69.48  1 . C ? 
ATOM   1790 C   C   . GLU GLU GLU A A 227 227 . 26.884 62.502 4.612   1.00 69.07  1 . C ? 
ATOM   1791 O   O   . GLU GLU GLU A A 227 227 . 27.429 63.002 3.621   1.00 70.41  1 . O ? 
ATOM   1792 CB  CB  . GLU GLU GLU A A 227 227 . 28.602 63.301 6.267   1.00 73.97  1 . C ? 
ATOM   1793 CG  CG  . GLU GLU GLU A A 227 227 . 28.033 64.112 7.391   1.00 75.89  1 . C ? 
ATOM   1794 CD  CD  . GLU GLU GLU A A 227 227 . 28.656 65.483 7.476   1.00 93.59  1 . C ? 
ATOM   1795 OE1 OE1 . GLU GLU GLU A A 227 227 . 27.926 66.463 7.723   1.00 102.05 1 . O ? 
ATOM   1796 OE2 OE2 . GLU GLU GLU A A 227 227 . 29.881 65.586 7.286   1.00 104.29 1 . O ? 
ATOM   1797 N   N   . VAL VAL VAL A A 228 228 . 25.591 62.222 4.642   1.00 68.89  1 . N ? 
ATOM   1798 CA  CA  . VAL VAL VAL A A 228 228 . 24.770 62.399 3.454   1.00 71.32  1 . C ? 
ATOM   1799 C   C   . VAL VAL VAL A A 228 228 . 23.586 63.274 3.820   1.00 74.26  1 . C ? 
ATOM   1800 O   O   . VAL VAL VAL A A 228 228 . 22.809 62.931 4.718   1.00 74.99  1 . O ? 
ATOM   1801 CB  CB  . VAL VAL VAL A A 228 228 . 24.302 61.055 2.878   1.00 73.60  1 . C ? 
ATOM   1802 CG1 CG1 . VAL VAL VAL A A 228 228 . 23.444 61.279 1.651   1.00 67.93  1 . C ? 
ATOM   1803 CG2 CG2 . VAL VAL VAL A A 228 228 . 25.502 60.187 2.531   1.00 79.14  1 . C ? 
ATOM   1804 N   N   . ARG ARG ARG A A 229 229 . 23.441 64.394 3.124   1.00 80.48  1 . N ? 
ATOM   1805 CA  CA  . ARG ARG ARG A A 229 229 . 22.306 65.279 3.345   1.00 83.26  1 . C ? 
ATOM   1806 C   C   . ARG ARG ARG A A 229 229 . 22.096 66.100 2.085   1.00 80.66  1 . C ? 
ATOM   1807 O   O   . ARG ARG ARG A A 229 229 . 22.912 66.070 1.158   1.00 87.01  1 . O ? 
ATOM   1808 CB  CB  . ARG ARG ARG A A 229 229 . 22.529 66.178 4.564   1.00 87.41  1 . C ? 
ATOM   1809 CG  CG  . ARG ARG ARG A A 229 229 . 23.808 66.994 4.475   1.00 96.29  1 . C ? 
ATOM   1810 CD  CD  . ARG ARG ARG A A 229 229 . 23.848 68.115 5.498   1.00 104.26 1 . C ? 
ATOM   1811 NE  NE  . ARG ARG ARG A A 229 229 . 25.023 68.973 5.333   1.00 113.63 1 . N ? 
ATOM   1812 CZ  CZ  . ARG ARG ARG A A 229 229 . 26.151 68.852 6.030   1.00 112.09 1 . C ? 
ATOM   1813 NH1 NH1 . ARG ARG ARG A A 229 229 . 26.272 67.910 6.952   1.00 99.00  1 . N ? 
ATOM   1814 NH2 NH2 . ARG ARG ARG A A 229 229 . 27.163 69.678 5.804   1.00 122.23 1 . N ? 
ATOM   1815 N   N   . GLU GLU GLU A A 230 230 . 20.991 66.841 2.059   1.00 83.37  1 . N ? 
ATOM   1816 CA  CA  . GLU GLU GLU A A 230 230 . 20.669 67.662 0.883   1.00 92.65  1 . C ? 
ATOM   1817 C   C   . GLU GLU GLU A A 230 230 . 21.582 68.879 0.802   1.00 101.74 1 . C ? 
ATOM   1818 O   O   . GLU GLU GLU A A 230 230 . 22.148 69.306 1.807   1.00 106.34 1 . O ? 
ATOM   1819 CB  CB  . GLU GLU GLU A A 230 230 . 19.205 68.114 0.906   1.00 92.46  1 . C ? 
ATOM   1820 OXT OXT . GLU GLU GLU A A 230 230 . 21.772 69.473 -0.257  1.00 110.00 1 . O ? 
HETATM 1821 O   O   . HOH HOH HOH S . 1   1   . 39.474 53.380 22.550  1.00 60.50  1 . O ? 
HETATM 1822 O   O   . HOH HOH HOH S . 2   2   . 16.745 60.439 19.134  1.00 71.90  1 . O ? 
HETATM 1823 O   O   . HOH HOH HOH S . 3   3   . 31.927 63.086 13.596  1.00 65.30  1 . O ? 
HETATM 1824 O   O   . HOH HOH HOH S . 4   4   . 28.569 68.896 9.744   1.00 71.62  1 . O ? 
HETATM 1825 O   O   . HOH HOH HOH S . 5   5   . 13.955 44.854 19.061  1.00 106.88 1 . O ? 
HETATM 1826 O   O   . HOH HOH HOH S . 6   6   . 15.586 50.244 19.168  1.00 71.11  1 . O ? 
HETATM 1827 O   O   . HOH HOH HOH S . 7   7   . 11.878 43.432 34.570  1.00 69.63  1 . O ? 
HETATM 1828 O   O   . HOH HOH HOH S . 8   8   . 34.746 47.111 31.489  1.00 96.87  1 . O ? 
HETATM 1829 O   O   . HOH HOH HOH S . 9   9   . 16.589 49.262 15.155  1.00 72.62  1 . O ? 
# 
loop_
_atom_site_anisotrop.id 
_atom_site_anisotrop.pdbx_auth_atom_id 
_atom_site_anisotrop.pdbx_label_atom_id 
_atom_site_anisotrop.pdbx_label_alt_id 
_atom_site_anisotrop.pdbx_auth_comp_id 
_atom_site_anisotrop.pdbx_label_comp_id 
_atom_site_anisotrop.pdbx_auth_asym_id 
_atom_site_anisotrop.pdbx_label_asym_id 
_atom_site_anisotrop.pdbx_auth_seq_id 
_atom_site_anisotrop.pdbx_label_seq_id 
_atom_site_anisotrop.pdbx_PDB_ins_code 
_atom_site_anisotrop.U[1][1] 
_atom_site_anisotrop.U[2][2] 
_atom_site_anisotrop.U[3][3] 
_atom_site_anisotrop.U[1][2] 
_atom_site_anisotrop.U[1][3] 
_atom_site_anisotrop.U[2][3] 
_atom_site_anisotrop.pdbx_PDB_model_num 
_atom_site_anisotrop.type_symbol 
1    N   N   . MET MET A A 1   1   . 1.6130 1.5911 1.1396 -0.1262 -0.0857 0.1105  1 . 
2    CA  CA  . MET MET A A 1   1   . 1.4704 1.4965 1.0613 -0.1165 -0.0719 0.0713  1 . 
3    C   C   . MET MET A A 1   1   . 1.4365 1.5410 1.0134 -0.1219 -0.0417 0.0549  1 . 
4    O   O   . MET MET A A 1   1   . 1.4279 1.5610 0.9842 -0.0972 -0.0458 0.0311  1 . 
5    CB  CB  . MET MET A A 1   1   . 1.3940 1.4111 1.0232 -0.0799 -0.0982 0.0429  1 . 
6    CG  CG  . MET MET A A 1   1   . 1.3101 1.3553 1.0013 -0.0696 -0.0875 0.0106  1 . 
7    SD  SD  . MET MET A A 1   1   . 1.3863 1.3804 1.1275 -0.0749 -0.0863 0.0131  1 . 
8    CE  CE  . MET MET A A 1   1   . 1.4218 1.3475 1.1594 -0.0633 -0.1130 0.0374  1 . 
9    N   N   . GLU GLU A A 2   2   . 1.4024 1.5418 0.9959 -0.1537 -0.0121 0.0653  1 . 
10   CA  CA  . GLU GLU A A 2   2   . 1.3773 1.6017 0.9723 -0.1595 0.0224  0.0525  1 . 
11   C   C   . GLU GLU A A 2   2   . 1.2597 1.5297 0.9304 -0.1776 0.0360  0.0419  1 . 
12   O   O   . GLU GLU A A 2   2   . 1.2103 1.4382 0.9097 -0.1961 0.0223  0.0511  1 . 
13   CB  CB  . GLU GLU A A 2   2   . 1.4577 1.6929 0.9815 -0.1868 0.0497  0.0868  1 . 
14   CG  CG  . GLU GLU A A 2   2   . 1.4936 1.8262 1.0191 -0.1924 0.0971  0.0741  1 . 
15   CD  CD  . GLU GLU A A 2   2   . 1.4612 1.8339 0.9767 -0.1463 0.0981  0.0281  1 . 
16   OE1 OE1 . GLU GLU A A 2   2   . 1.4793 1.8083 0.9234 -0.1235 0.0758  0.0224  1 . 
17   OE2 OE2 . GLU GLU A A 2   2   . 1.3665 1.8113 0.9470 -0.1325 0.1175  -0.0032 1 . 
18   N   N   . LEU LEU A A 3   3   . 1.2167 1.5730 0.9189 -0.1696 0.0608  0.0199  1 . 
19   CA  CA  . LEU LEU A A 3   3   . 1.0993 1.5101 0.8818 -0.1749 0.0635  0.0029  1 . 
20   C   C   . LEU LEU A A 3   3   . 1.1982 1.6358 1.0119 -0.2268 0.0802  0.0295  1 . 
21   O   O   . LEU LEU A A 3   3   . 1.2895 1.7716 1.0890 -0.2524 0.1148  0.0499  1 . 
22   CB  CB  . LEU LEU A A 3   3   . 1.0518 1.5472 0.8659 -0.1427 0.0824  -0.0297 1 . 
23   CG  CG  . LEU LEU A A 3   3   . 1.0405 1.6267 0.9423 -0.1511 0.0957  -0.0405 1 . 
24   CD1 CD1 . LEU LEU A A 3   3   . 1.0083 1.5738 0.9596 -0.1365 0.0584  -0.0567 1 . 
25   CD2 CD2 . LEU LEU A A 3   3   . 1.0213 1.6957 0.9430 -0.1215 0.1291  -0.0659 1 . 
26   N   N   . HIS HIS A A 4   4   . 1.2225 1.6327 1.0770 -0.2441 0.0565  0.0281  1 . 
27   CA  CA  . HIS HIS A A 4   4   . 1.2705 1.7097 1.1713 -0.2951 0.0630  0.0445  1 . 
28   C   C   . HIS HIS A A 4   4   . 1.1830 1.7284 1.1694 -0.2893 0.0663  0.0208  1 . 
29   O   O   . HIS HIS A A 4   4   . 1.1802 1.7832 1.2262 -0.3301 0.0743  0.0303  1 . 
30   CB  CB  . HIS HIS A A 4   4   . 1.3778 1.7253 1.2712 -0.3167 0.0309  0.0498  1 . 
31   CG  CG  . HIS HIS A A 4   4   . 1.5691 1.8102 1.3936 -0.3155 0.0233  0.0713  1 . 
32   ND1 ND1 . HIS HIS A A 4   4   . 1.6167 1.8331 1.3911 -0.2789 0.0246  0.0732  1 . 
33   CD2 CD2 . HIS HIS A A 4   4   . 1.6578 1.8087 1.4604 -0.3437 0.0099  0.0901  1 . 
34   CE1 CE1 . HIS HIS A A 4   4   . 1.6634 1.7867 1.3943 -0.2834 0.0110  0.0951  1 . 
35   NE2 NE2 . HIS HIS A A 4   4   . 1.6944 1.7735 1.4408 -0.3206 0.0041  0.1055  1 . 
36   N   N   . HIS HIS A A 10  10  . 1.3414 2.7023 1.9161 0.0168  0.2190  -0.1941 1 . 
37   CA  CA  . HIS HIS A A 10  10  . 1.3289 2.7308 1.8802 -0.0384 0.2745  -0.1680 1 . 
38   C   C   . HIS HIS A A 10  10  . 1.3212 2.5967 1.7177 -0.0584 0.2768  -0.1508 1 . 
39   O   O   . HIS HIS A A 10  10  . 1.2717 2.4466 1.5923 -0.0247 0.2434  -0.1660 1 . 
40   CB  CB  . HIS HIS A A 10  10  . 1.3812 2.8994 1.9810 -0.0151 0.3484  -0.1882 1 . 
41   CG  CG  . HIS HIS A A 10  10  . 1.4012 3.0046 2.1443 0.0210  0.3391  -0.2062 1 . 
42   ND1 ND1 . HIS HIS A A 10  10  . 1.3735 2.9620 2.1587 0.0835  0.2930  -0.2366 1 . 
43   CD2 CD2 . HIS HIS A A 10  10  . 1.4445 3.1445 2.3004 0.0047  0.3698  -0.1953 1 . 
44   CE1 CE1 . HIS HIS A A 10  10  . 1.3938 3.0641 2.3081 0.1050  0.2926  -0.2424 1 . 
45   NE2 NE2 . HIS HIS A A 10  10  . 1.4289 3.1741 2.3943 0.0584  0.3399  -0.2192 1 . 
46   N   N   . LYS LYS A A 11  11  . 1.4035 2.6855 1.7596 -0.1146 0.3148  -0.1166 1 . 
47   CA  CA  . LYS LYS A A 11  11  . 1.4879 2.6606 1.6983 -0.1292 0.3205  -0.0981 1 . 
48   C   C   . LYS LYS A A 11  11  . 1.5101 2.6662 1.6392 -0.0756 0.3471  -0.1321 1 . 
49   O   O   . LYS LYS A A 11  11  . 1.4684 2.5172 1.4938 -0.0591 0.3184  -0.1367 1 . 
50   CB  CB  . LYS LYS A A 11  11  . 1.5842 2.7752 1.7692 -0.1963 0.3627  -0.0523 1 . 
51   CG  CG  . LYS LYS A A 11  11  . 1.6396 2.7252 1.6716 -0.2102 0.3708  -0.0274 1 . 
52   CD  CD  . LYS LYS A A 11  11  . 1.6952 2.8014 1.7020 -0.2759 0.4187  0.0226  1 . 
53   CE  CE  . LYS LYS A A 11  11  . 1.7456 2.9612 1.7947 -0.2715 0.4904  0.0160  1 . 
54   NZ  NZ  . LYS LYS A A 11  11  . 1.8483 3.0409 1.8549 -0.3267 0.5315  0.0682  1 . 
55   N   N   . ASN ASN A A 12  12  . 1.5178 2.7810 1.6978 -0.0467 0.4010  -0.1596 1 . 
56   CA  CA  . ASN ASN A A 12  12  . 1.5402 2.7828 1.6361 0.0034  0.4303  -0.1970 1 . 
57   C   C   . ASN ASN A A 12  12  . 1.5140 2.7071 1.6155 0.0673  0.3849  -0.2438 1 . 
58   O   O   . ASN ASN A A 12  12  . 1.5841 2.7302 1.6070 0.1074  0.3946  -0.2774 1 . 
59   CB  CB  . ASN ASN A A 12  12  . 1.5659 2.8854 1.7123 0.0158  0.4915  -0.2059 1 . 
60   CG  CG  . ASN ASN A A 12  12  . 1.5892 2.9274 1.7034 -0.0442 0.5413  -0.1581 1 . 
61   OD1 OD1 . ASN ASN A A 12  12  . 1.6231 2.8828 1.6151 -0.0768 0.5396  -0.1276 1 . 
62   ND2 ND2 . ASN ASN A A 12  12  . 1.5805 3.0181 1.8079 -0.0585 0.5836  -0.1485 1 . 
63   N   N   . ASP ASP A A 13  13  . 1.4282 2.6038 1.6114 0.0745  0.3283  -0.2419 1 . 
64   CA  CA  . ASP ASP A A 13  13  . 1.3363 2.4532 1.5251 0.1318  0.2854  -0.2791 1 . 
65   C   C   . ASP ASP A A 13  13  . 1.3131 2.2935 1.3890 0.1299  0.2435  -0.2759 1 . 
66   O   O   . ASP ASP A A 13  13  . 1.3298 2.2548 1.3715 0.1746  0.2269  -0.3122 1 . 
67   CB  CB  . ASP ASP A A 13  13  . 1.2483 2.3917 1.5539 0.1412  0.2399  -0.2744 1 . 
68   CG  CG  . ASP ASP A A 13  13  . 1.2531 2.5060 1.6761 0.1889  0.2616  -0.3063 1 . 
69   OD1 OD1 . ASP ASP A A 13  13  . 1.2279 2.5950 1.7546 0.1668  0.2824  -0.2918 1 . 
70   OD2 OD2 . ASP ASP A A 13  13  . 1.2746 2.4993 1.6916 0.2488  0.2575  -0.3469 1 . 
71   N   N   . ILE ILE A A 14  14  . 1.2997 2.2247 1.3261 0.0795  0.2246  -0.2343 1 . 
72   CA  CA  . ILE ILE A A 14  14  . 1.2868 2.0943 1.2188 0.0781  0.1874  -0.2302 1 . 
73   C   C   . ILE ILE A A 14  14  . 1.3187 2.1028 1.1396 0.0837  0.2142  -0.2422 1 . 
74   O   O   . ILE ILE A A 14  14  . 1.2646 1.9704 1.0206 0.1061  0.1850  -0.2631 1 . 
75   CB  CB  . ILE ILE A A 14  14  . 1.2754 2.0295 1.1961 0.0291  0.1585  -0.1849 1 . 
76   CG1 CG1 . ILE ILE A A 14  14  . 1.3805 2.1762 1.2831 -0.0216 0.1956  -0.1478 1 . 
77   CG2 CG2 . ILE ILE A A 14  14  . 1.1500 1.9064 1.1560 0.0287  0.1236  -0.1799 1 . 
78   CD1 CD1 . ILE ILE A A 14  14  . 1.4815 2.2084 1.2659 -0.0424 0.1997  -0.1247 1 . 
79   N   N   . GLU GLU A A 15  15  . 1.4202 2.2697 1.2146 0.0612  0.2685  -0.2282 1 . 
80   CA  CA  . GLU GLU A A 15  15  . 1.5873 2.4190 1.2608 0.0673  0.2991  -0.2392 1 . 
81   C   C   . GLU GLU A A 15  15  . 1.5619 2.4263 1.2368 0.1210  0.3276  -0.2952 1 . 
82   O   O   . GLU GLU A A 15  15  . 1.6850 2.5037 1.2604 0.1294  0.3436  -0.3057 1 . 
83   CB  CB  . GLU GLU A A 15  15  . 1.8082 2.6862 1.4431 0.0175  0.3500  -0.1946 1 . 
84   CG  CG  . GLU GLU A A 15  15  . 2.0660 2.8626 1.5493 0.0021  0.3483  -0.1735 1 . 
85   CD  CD  . GLU GLU A A 15  15  . 2.1385 2.8362 1.5747 -0.0183 0.2858  -0.1437 1 . 
86   OE1 OE1 . GLU GLU A A 15  15  . 2.0678 2.7453 1.5910 -0.0253 0.2470  -0.1344 1 . 
87   OE2 OE2 . GLU GLU A A 15  15  . 2.2561 2.8888 1.5698 -0.0256 0.2729  -0.1281 1 . 
88   N   N   . LEU LEU A A 16  16  . 1.4424 2.3619 1.2325 0.1559  0.3266  -0.3244 1 . 
89   CA  CA  . LEU LEU A A 16  16  . 1.3624 2.2679 1.1688 0.2122  0.3299  -0.3755 1 . 
90   C   C   . LEU LEU A A 16  16  . 1.2362 2.0614 1.0485 0.2463  0.2693  -0.4054 1 . 
91   O   O   . LEU LEU A A 16  16  . 1.2181 2.0106 1.0405 0.2911  0.2626  -0.4469 1 . 
92   CB  CB  . LEU LEU A A 16  16  . 1.2978 2.3096 1.2343 0.2324  0.3660  -0.3847 1 . 
93   CG  CG  . LEU LEU A A 16  16  . 1.4804 2.5615 1.4166 0.2225  0.4373  -0.3781 1 . 
94   CD1 CD1 . LEU LEU A A 16  16  . 1.5358 2.5921 1.3554 0.1712  0.4657  -0.3390 1 . 
95   CD2 CD2 . LEU LEU A A 16  16  . 1.4668 2.6691 1.5577 0.2154  0.4605  -0.3628 1 . 
96   N   N   . LYS LYS A A 17  17  . 1.2455 2.0177 1.0575 0.2190  0.2219  -0.3756 1 . 
97   CA  CA  . LYS LYS A A 17  17  . 1.2108 1.8844 1.0212 0.2368  0.1623  -0.3889 1 . 
98   C   C   . LYS LYS A A 17  17  . 1.1576 1.8396 1.0541 0.2879  0.1516  -0.4254 1 . 
99   O   O   . LYS LYS A A 17  17  . 1.2364 1.8536 1.1093 0.3235  0.1305  -0.4657 1 . 
100  CB  CB  . LYS LYS A A 17  17  . 1.3051 1.8966 0.9990 0.2402  0.1439  -0.4104 1 . 
101  CG  CG  . LYS LYS A A 17  17  . 1.2556 1.8250 0.8665 0.1921  0.1414  -0.3668 1 . 
102  CD  CD  . LYS LYS A A 17  17  . 1.2133 1.7181 0.7041 0.1971  0.1274  -0.3874 1 . 
103  CE  CE  . LYS LYS A A 17  17  . 1.1805 1.5974 0.6742 0.2137  0.0670  -0.4126 1 . 
104  NZ  NZ  . LYS LYS A A 17  17  . 1.2623 1.6134 0.6715 0.2244  0.0513  -0.4411 1 . 
105  N   N   . LYS LYS A A 18  18  . 1.0541 1.8140 1.0540 0.2903  0.1621  -0.4098 1 . 
106  CA  CA  . LYS LYS A A 18  18  . 1.0586 1.8355 1.1517 0.3395  0.1485  -0.4353 1 . 
107  C   C   . LYS LYS A A 18  18  . 1.0648 1.7638 1.1893 0.3370  0.0892  -0.4133 1 . 
108  O   O   . LYS LYS A A 18  18  . 1.1427 1.8175 1.3195 0.3805  0.0670  -0.4337 1 . 
109  CB  CB  . LYS LYS A A 18  18  . 1.0442 1.9526 1.2406 0.3437  0.1841  -0.4277 1 . 
110  CG  CG  . LYS LYS A A 18  18  . 0.9831 1.9247 1.2894 0.3974  0.1698  -0.4491 1 . 
111  CD  CD  . LYS LYS A A 18  18  . 1.0924 1.9905 1.3752 0.4413  0.1863  -0.4902 1 . 
112  CE  CE  . LYS LYS A A 18  18  . 1.1073 2.0480 1.5057 0.4855  0.1811  -0.4991 1 . 
113  NZ  NZ  . LYS LYS A A 18  18  . 1.2050 2.1190 1.5881 0.5280  0.2099  -0.5405 1 . 
114  N   N   . TYR TYR A A 19  19  . 0.9486 1.6018 1.0379 0.2893  0.0651  -0.3723 1 . 
115  CA  CA  . TYR TYR A A 19  19  . 0.9159 1.5059 1.0313 0.2820  0.0190  -0.3468 1 . 
116  C   C   . TYR TYR A A 19  19  . 0.9751 1.4583 1.0236 0.2674  -0.0078 -0.3436 1 . 
117  O   O   . TYR TYR A A 19  19  . 1.0323 1.4986 1.0151 0.2416  0.0010  -0.3398 1 . 
118  CB  CB  . TYR TYR A A 19  19  . 0.8459 1.4751 0.9908 0.2393  0.0129  -0.3025 1 . 
119  CG  CG  . TYR TYR A A 19  19  . 0.7983 1.5443 1.0223 0.2400  0.0350  -0.2992 1 . 
120  CD1 CD1 . TYR TYR A A 19  19  . 0.8063 1.6056 1.1120 0.2881  0.0334  -0.3224 1 . 
121  CD2 CD2 . TYR TYR A A 19  19  . 0.8189 1.6217 1.0449 0.1914  0.0554  -0.2715 1 . 
122  CE1 CE1 . TYR TYR A A 19  19  . 0.8710 1.7909 1.2678 0.2882  0.0523  -0.3194 1 . 
123  CE2 CE2 . TYR TYR A A 19  19  . 0.7909 1.7071 1.1032 0.1852  0.0748  -0.2672 1 . 
124  CZ  CZ  . TYR TYR A A 19  19  . 0.8740 1.8549 1.2760 0.2339  0.0733  -0.2917 1 . 
125  OH  OH  . TYR TYR A A 19  19  . 0.9178 2.0242 1.4232 0.2280  0.0913  -0.2880 1 . 
126  N   N   . ASN ASN A A 20  20  . 0.9248 1.3378 0.9948 0.2837  -0.0415 -0.3426 1 . 
127  CA  CA  . ASN ASN A A 20  20  . 0.8751 1.2001 0.9097 0.2595  -0.0673 -0.3253 1 . 
128  C   C   . ASN ASN A A 20  20  . 0.8520 1.1823 0.8847 0.2183  -0.0711 -0.2804 1 . 
129  O   O   . ASN ASN A A 20  20  . 0.8179 1.1937 0.8870 0.2147  -0.0707 -0.2624 1 . 
130  CB  CB  . ASN ASN A A 20  20  . 0.8161 1.0661 0.8779 0.2856  -0.0957 -0.3329 1 . 
131  CG  CG  . ASN ASN A A 20  20  . 1.0847 1.3045 1.1405 0.3236  -0.0972 -0.3821 1 . 
132  OD1 OD1 . ASN ASN A A 20  20  . 1.2078 1.4316 1.2154 0.3209  -0.0859 -0.4098 1 . 
133  ND2 ND2 . ASN ASN A A 20  20  . 1.1259 1.3083 1.2240 0.3601  -0.1138 -0.3939 1 . 
134  N   N   . ILE ILE A A 21  21  . 0.7578 1.0408 0.7509 0.1885  -0.0776 -0.2649 1 . 
135  CA  CA  . ILE ILE A A 21  21  . 0.8460 1.1291 0.8287 0.1511  -0.0763 -0.2286 1 . 
136  C   C   . ILE ILE A A 21  21  . 0.7960 1.0053 0.7803 0.1414  -0.0944 -0.2105 1 . 
137  O   O   . ILE ILE A A 21  21  . 0.8976 1.0571 0.8764 0.1445  -0.1048 -0.2200 1 . 
138  CB  CB  . ILE ILE A A 21  21  . 0.8416 1.1405 0.7795 0.1249  -0.0622 -0.2214 1 . 
139  CG1 CG1 . ILE ILE A A 21  21  . 0.9482 1.3218 0.8790 0.1317  -0.0352 -0.2362 1 . 
140  CG2 CG2 . ILE ILE A A 21  21  . 0.7188 1.0093 0.6497 0.0889  -0.0612 -0.1864 1 . 
141  CD1 CD1 . ILE ILE A A 21  21  . 1.0721 1.4540 0.9436 0.1072  -0.0202 -0.2258 1 . 
142  N   N   . GLY GLY A A 22  22  . 0.8480 1.0520 0.8393 0.1279  -0.0973 -0.1852 1 . 
143  CA  CA  . GLY GLY A A 22  22  . 0.8772 1.0165 0.8605 0.1154  -0.1037 -0.1650 1 . 
144  C   C   . GLY GLY A A 22  22  . 0.8373 0.9702 0.7964 0.0838  -0.0935 -0.1463 1 . 
145  O   O   . GLY GLY A A 22  22  . 0.8918 1.0635 0.8411 0.0679  -0.0872 -0.1396 1 . 
146  N   N   . VAL VAL A A 23  23  . 0.8189 0.9030 0.7761 0.0747  -0.0915 -0.1385 1 . 
147  CA  CA  . VAL VAL A A 23  23  . 0.7894 0.8584 0.7306 0.0514  -0.0816 -0.1227 1 . 
148  C   C   . VAL VAL A A 23  23  . 0.7821 0.8103 0.7130 0.0446  -0.0733 -0.1068 1 . 
149  O   O   . VAL VAL A A 23  23  . 0.7538 0.7431 0.6993 0.0489  -0.0682 -0.1022 1 . 
150  CB  CB  . VAL VAL A A 23  23  . 0.7804 0.8307 0.7351 0.0489  -0.0847 -0.1256 1 . 
151  CG1 CG1 . VAL VAL A A 23  23  . 0.7694 0.7992 0.7164 0.0312  -0.0743 -0.1083 1 . 
152  CG2 CG2 . VAL VAL A A 23  23  . 0.7423 0.8251 0.6857 0.0552  -0.0946 -0.1413 1 . 
153  N   N   . ALA ALA A A 24  24  . 0.7488 0.7849 0.6520 0.0318  -0.0716 -0.0988 1 . 
154  CA  CA  . ALA ALA A A 24  24  . 0.7721 0.7668 0.6443 0.0260  -0.0658 -0.0868 1 . 
155  C   C   . ALA ALA A A 24  24  . 0.9007 0.8583 0.7581 0.0111  -0.0458 -0.0813 1 . 
156  O   O   . ALA ALA A A 24  24  . 1.0540 1.0195 0.9011 -0.0036 -0.0453 -0.0824 1 . 
157  CB  CB  . ALA ALA A A 24  24  . 0.6847 0.7043 0.5332 0.0199  -0.0820 -0.0856 1 . 
158  N   N   . ILE ILE A A 25  25  . 0.8286 0.7450 0.6902 0.0153  -0.0272 -0.0748 1 . 
159  CA  CA  . ILE ILE A A 25  25  . 0.8582 0.7443 0.7232 0.0087  -0.0027 -0.0724 1 . 
160  C   C   . ILE ILE A A 25  25  . 0.9606 0.8028 0.7652 0.0021  0.0160  -0.0683 1 . 
161  O   O   . ILE ILE A A 25  25  . 1.0403 0.8613 0.8137 0.0059  0.0196  -0.0597 1 . 
162  CB  CB  . ILE ILE A A 25  25  . 0.8298 0.7093 0.7527 0.0166  0.0104  -0.0695 1 . 
163  CG1 CG1 . ILE ILE A A 25  25  . 0.7855 0.7004 0.7555 0.0212  -0.0126 -0.0780 1 . 
164  CG2 CG2 . ILE ILE A A 25  25  . 0.8346 0.6851 0.7687 0.0144  0.0438  -0.0658 1 . 
165  CD1 CD1 . ILE ILE A A 25  25  . 0.8228 0.7371 0.8544 0.0267  -0.0141 -0.0794 1 . 
166  N   N   . SER SER A A 26  26  . 0.9598 0.7804 0.7396 -0.0073 0.0264  -0.0746 1 . 
167  CA  CA  . SER SER A A 26  26  . 1.0277 0.7967 0.7401 -0.0125 0.0474  -0.0779 1 . 
168  C   C   . SER SER A A 26  26  . 1.1132 0.8535 0.8510 -0.0036 0.0898  -0.0787 1 . 
169  O   O   . SER SER A A 26  26  . 1.0791 0.8121 0.8440 -0.0017 0.0980  -0.0866 1 . 
170  CB  CB  . SER SER A A 26  26  . 1.0261 0.7820 0.6938 -0.0291 0.0306  -0.0898 1 . 
171  OG  OG  . SER SER A A 26  26  . 1.0832 0.8805 0.7474 -0.0381 -0.0060 -0.0882 1 . 
172  N   N   . LEU LEU A A 27  27  . 1.1951 0.9196 0.9292 0.0022  0.1179  -0.0683 1 . 
173  CA  CA  . LEU LEU A A 27  27  . 1.1725 0.8846 0.9499 0.0102  0.1646  -0.0672 1 . 
174  C   C   . LEU LEU A A 27  27  . 1.1245 0.7928 0.8525 0.0127  0.1945  -0.0838 1 . 
175  O   O   . LEU LEU A A 27  27  . 1.2660 0.8931 0.8950 0.0057  0.1943  -0.0916 1 . 
176  CB  CB  . LEU LEU A A 27  27  . 1.2602 0.9584 1.0302 0.0095  0.1944  -0.0490 1 . 
177  CG  CG  . LEU LEU A A 27  27  . 1.2624 0.9992 1.1417 0.0112  0.1941  -0.0387 1 . 
178  CD1 CD1 . LEU LEU A A 27  27  . 1.4317 1.1531 1.2970 0.0051  0.1974  -0.0171 1 . 
179  CD2 CD2 . LEU LEU A A 27  27  . 1.1383 0.8881 1.0990 0.0170  0.2366  -0.0418 1 . 
180  N   N   . GLY GLY A A 28  28  . 1.1733 0.8480 0.9702 0.0245  0.2154  -0.0916 1 . 
181  CA  CA  . GLY GLY A A 28  28  . 1.2344 0.8619 0.9940 0.0326  0.2456  -0.1118 1 . 
182  C   C   . GLY GLY A A 28  28  . 1.2584 0.8616 0.9828 0.0255  0.2095  -0.1260 1 . 
183  O   O   . GLY GLY A A 28  28  . 1.4161 0.9729 1.1208 0.0341  0.2295  -0.1452 1 . 
184  N   N   . ASN ASN A A 29  29  . 1.2319 0.8626 0.9504 0.0097  0.1600  -0.1176 1 . 
185  CA  CA  . ASN ASN A A 29  29  . 1.2222 0.8372 0.9239 -0.0028 0.1278  -0.1249 1 . 
186  C   C   . ASN ASN A A 29  29  . 1.1473 0.7755 0.9316 0.0100  0.1221  -0.1183 1 . 
187  O   O   . ASN ASN A A 29  29  . 1.0606 0.7395 0.9136 0.0172  0.1102  -0.1034 1 . 
188  CB  CB  . ASN ASN A A 29  29  . 1.2300 0.8838 0.9124 -0.0235 0.0839  -0.1157 1 . 
189  CG  CG  . ASN ASN A A 29  29  . 1.3473 0.9830 1.0025 -0.0453 0.0560  -0.1220 1 . 
190  OD1 OD1 . ASN ASN A A 29  29  . 1.3695 1.0035 1.0637 -0.0464 0.0473  -0.1159 1 . 
191  ND2 ND2 . ASN ASN A A 29  29  . 1.4689 1.0900 1.0578 -0.0649 0.0381  -0.1318 1 . 
192  N   N   . LYS LYS A A 30  30  . 1.1548 0.7312 0.9283 0.0130  0.1254  -0.1298 1 . 
193  CA  CA  . LYS LYS A A 30  30  . 1.1247 0.7010 0.9742 0.0318  0.1210  -0.1217 1 . 
194  C   C   . LYS LYS A A 30  30  . 1.0514 0.6722 0.9334 0.0209  0.0769  -0.0982 1 . 
195  O   O   . LYS LYS A A 30  30  . 1.0449 0.6871 0.9957 0.0383  0.0656  -0.0852 1 . 
196  CB  CB  . LYS LYS A A 30  30  . 1.2593 0.7565 1.0805 0.0374  0.1296  -0.1387 1 . 
197  CG  CG  . LYS LYS A A 30  30  . 1.4124 0.8589 1.1933 0.0535  0.1797  -0.1684 1 . 
198  CD  CD  . LYS LYS A A 30  30  . 1.5556 0.9130 1.3084 0.0626  0.1868  -0.1916 1 . 
199  CE  CE  . LYS LYS A A 30  30  . 1.6237 0.9265 1.3215 0.0810  0.2416  -0.2278 1 . 
200  NZ  NZ  . LYS LYS A A 30  30  . 1.7420 0.9437 1.3884 0.0855  0.2443  -0.2590 1 . 
201  N   N   . TRP TRP A A 31  31  . 1.0235 0.6622 0.8576 -0.0066 0.0514  -0.0927 1 . 
202  CA  CA  . TRP TRP A A 31  31  . 0.8888 0.5708 0.7439 -0.0164 0.0182  -0.0719 1 . 
203  C   C   . TRP TRP A A 31  31  . 0.8213 0.5642 0.7262 -0.0023 0.0127  -0.0654 1 . 
204  O   O   . TRP TRP A A 31  31  . 0.8899 0.6585 0.8246 0.0023  -0.0108 -0.0516 1 . 
205  CB  CB  . TRP TRP A A 31  31  . 0.9227 0.6209 0.7271 -0.0486 -0.0001 -0.0697 1 . 
206  CG  CG  . TRP TRP A A 31  31  . 0.9355 0.6722 0.7496 -0.0611 -0.0245 -0.0487 1 . 
207  CD1 CD1 . TRP TRP A A 31  31  . 1.0387 0.7465 0.8388 -0.0785 -0.0371 -0.0319 1 . 
208  CD2 CD2 . TRP TRP A A 31  31  . 0.8774 0.6812 0.7082 -0.0575 -0.0357 -0.0424 1 . 
209  NE1 NE1 . TRP TRP A A 31  31  . 0.9751 0.7319 0.7763 -0.0867 -0.0519 -0.0132 1 . 
210  CE2 CE2 . TRP TRP A A 31  31  . 0.9021 0.7184 0.7213 -0.0722 -0.0513 -0.0227 1 . 
211  CE3 CE3 . TRP TRP A A 31  31  . 0.8208 0.6681 0.6718 -0.0428 -0.0332 -0.0517 1 . 
212  CZ2 CZ2 . TRP TRP A A 31  31  . 0.8572 0.7308 0.6777 -0.0704 -0.0614 -0.0168 1 . 
213  CZ3 CZ3 . TRP TRP A A 31  31  . 0.7429 0.6425 0.6027 -0.0405 -0.0476 -0.0477 1 . 
214  CH2 CH2 . TRP TRP A A 31  31  . 0.7908 0.7049 0.6324 -0.0530 -0.0601 -0.0327 1 . 
215  N   N   . PHE PHE A A 32  32  . 0.7844 0.5445 0.6921 0.0031  0.0315  -0.0746 1 . 
216  CA  CA  . PHE PHE A A 32  32  . 0.8082 0.6174 0.7610 0.0116  0.0238  -0.0705 1 . 
217  C   C   . PHE PHE A A 32  32  . 0.8637 0.6791 0.8963 0.0322  0.0336  -0.0687 1 . 
218  O   O   . PHE PHE A A 32  32  . 0.7783 0.6058 0.8489 0.0389  0.0556  -0.0716 1 . 
219  CB  CB  . PHE PHE A A 32  32  . 0.7564 0.5738 0.6804 0.0070  0.0366  -0.0758 1 . 
220  CG  CG  . PHE PHE A A 32  32  . 0.7415 0.5794 0.6176 -0.0083 0.0147  -0.0760 1 . 
221  CD1 CD1 . PHE PHE A A 32  32  . 0.6781 0.5621 0.5729 -0.0064 -0.0067 -0.0741 1 . 
222  CD2 CD2 . PHE PHE A A 32  32  . 0.7761 0.5891 0.5940 -0.0241 0.0146  -0.0812 1 . 
223  CE1 CE1 . PHE PHE A A 32  32  . 0.7911 0.7040 0.6565 -0.0163 -0.0224 -0.0758 1 . 
224  CE2 CE2 . PHE PHE A A 32  32  . 0.7740 0.6188 0.5671 -0.0385 -0.0075 -0.0810 1 . 
225  CZ  CZ  . PHE PHE A A 32  32  . 0.7357 0.6343 0.5572 -0.0328 -0.0232 -0.0776 1 . 
226  N   N   . SER SER A A 33  33  . 0.8440 0.6528 0.9071 0.0412  0.0146  -0.0609 1 . 
227  CA  CA  . SER SER A A 33  33  . 0.8517 0.6830 1.0050 0.0611  0.0075  -0.0571 1 . 
228  C   C   . SER SER A A 33  33  . 0.7630 0.6426 0.9434 0.0574  -0.0240 -0.0551 1 . 
229  O   O   . SER SER A A 33  33  . 0.6970 0.5895 0.8228 0.0437  -0.0389 -0.0565 1 . 
230  CB  CB  . SER SER A A 33  33  . 0.8395 0.6461 1.0119 0.0744  -0.0143 -0.0460 1 . 
231  OG  OG  . SER SER A A 33  33  . 0.9100 0.7162 1.0252 0.0598  -0.0504 -0.0325 1 . 
232  N   N   . ILE ILE A A 34  34  . 0.6794 0.5870 0.9501 0.0705  -0.0355 -0.0545 1 . 
233  CA  CA  . ILE ILE A A 34  34  . 0.7473 0.6922 1.0428 0.0663  -0.0726 -0.0576 1 . 
234  C   C   . ILE ILE A A 34  34  . 0.7479 0.6923 0.9839 0.0638  -0.1166 -0.0506 1 . 
235  O   O   . ILE ILE A A 34  34  . 0.6884 0.6496 0.8839 0.0553  -0.1365 -0.0581 1 . 
236  CB  CB  . ILE ILE A A 34  34  . 0.7736 0.7510 1.1877 0.0771  -0.0836 -0.0590 1 . 
237  CG1 CG1 . ILE ILE A A 34  34  . 0.8568 0.8387 1.3259 0.0749  -0.0301 -0.0630 1 . 
238  CG2 CG2 . ILE ILE A A 34  34  . 0.6436 0.6506 1.0746 0.0692  -0.1296 -0.0677 1 . 
239  CD1 CD1 . ILE ILE A A 34  34  . 0.8585 0.8380 1.2888 0.0564  -0.0166 -0.0685 1 . 
240  N   N   . ASP ASP A A 35  35  . 0.7055 0.6255 0.9298 0.0720  -0.1292 -0.0355 1 . 
241  CA  CA  . ASP ASP A A 35  35  . 0.7575 0.6718 0.9155 0.0670  -0.1670 -0.0223 1 . 
242  C   C   . ASP ASP A A 35  35  . 0.7964 0.7072 0.8622 0.0460  -0.1508 -0.0238 1 . 
243  O   O   . ASP ASP A A 35  35  . 0.8339 0.7663 0.8525 0.0391  -0.1701 -0.0264 1 . 
244  CB  CB  . ASP ASP A A 35  35  . 0.7508 0.6287 0.9149 0.0797  -0.1834 -0.0002 1 . 
245  CG  CG  . ASP ASP A A 35  35  . 0.9265 0.8226 1.1843 0.1034  -0.2174 0.0035  1 . 
246  OD1 OD1 . ASP ASP A A 35  35  . 0.9518 0.8839 1.2300 0.1034  -0.2533 -0.0037 1 . 
247  OD2 OD2 . ASP ASP A A 35  35  . 1.0899 0.9650 1.4065 0.1231  -0.2095 0.0109  1 . 
248  N   N   . ASN ASN A A 36  36  . 0.8144 0.7020 0.8569 0.0363  -0.1153 -0.0253 1 . 
249  CA  CA  . ASN ASN A A 36  36  . 0.8049 0.6996 0.7775 0.0153  -0.1039 -0.0268 1 . 
250  C   C   . ASN ASN A A 36  36  . 0.8091 0.7433 0.7823 0.0145  -0.0996 -0.0453 1 . 
251  O   O   . ASN ASN A A 36  36  . 0.7991 0.7604 0.7306 0.0066  -0.1063 -0.0483 1 . 
252  CB  CB  . ASN ASN A A 36  36  . 0.7782 0.6362 0.7275 0.0034  -0.0764 -0.0266 1 . 
253  CG  CG  . ASN ASN A A 36  36  . 0.8958 0.7103 0.8167 -0.0052 -0.0854 -0.0064 1 . 
254  OD1 OD1 . ASN ASN A A 36  36  . 0.9287 0.7483 0.8287 -0.0076 -0.1096 0.0118  1 . 
255  ND2 ND2 . ASN ASN A A 36  36  . 0.8027 0.5671 0.7149 -0.0103 -0.0669 -0.0092 1 . 
256  N   N   . ILE ILE A A 37  37  . 0.7340 0.6704 0.7561 0.0236  -0.0862 -0.0570 1 . 
257  CA  CA  . ILE ILE A A 37  37  . 0.7231 0.6856 0.7515 0.0253  -0.0883 -0.0720 1 . 
258  C   C   . ILE ILE A A 37  37  . 0.7410 0.7274 0.7658 0.0306  -0.1220 -0.0793 1 . 
259  O   O   . ILE ILE A A 37  37  . 0.7624 0.7696 0.7537 0.0302  -0.1267 -0.0918 1 . 
260  CB  CB  . ILE ILE A A 37  37  . 0.7813 0.7356 0.8687 0.0313  -0.0701 -0.0769 1 . 
261  CG1 CG1 . ILE ILE A A 37  37  . 0.6807 0.6084 0.7443 0.0262  -0.0338 -0.0735 1 . 
262  CG2 CG2 . ILE ILE A A 37  37  . 0.5389 0.5098 0.6435 0.0335  -0.0822 -0.0901 1 . 
263  CD1 CD1 . ILE ILE A A 37  37  . 0.7565 0.6731 0.8736 0.0308  -0.0060 -0.0730 1 . 
264  N   N   . GLU GLU A A 38  38  . 0.7495 0.7328 0.8072 0.0379  -0.1479 -0.0736 1 . 
265  CA  CA  . GLU GLU A A 38  38  . 0.7636 0.7634 0.8055 0.0426  -0.1862 -0.0834 1 . 
266  C   C   . GLU GLU A A 38  38  . 0.8346 0.8412 0.7866 0.0360  -0.1895 -0.0779 1 . 
267  O   O   . GLU GLU A A 38  38  . 0.7667 0.7909 0.6793 0.0389  -0.2022 -0.0954 1 . 
268  CB  CB  . GLU GLU A A 38  38  . 0.7960 0.7924 0.8895 0.0518  -0.2219 -0.0755 1 . 
269  CG  CG  . GLU GLU A A 38  38  . 0.8565 0.8650 0.9293 0.0560  -0.2708 -0.0896 1 . 
270  CD  CD  . GLU GLU A A 38  38  . 1.0583 1.0559 1.0519 0.0576  -0.2996 -0.0713 1 . 
271  OE1 OE1 . GLU GLU A A 38  38  . 1.1357 1.1173 1.0817 0.0512  -0.2770 -0.0480 1 . 
272  OE2 OE2 . GLU GLU A A 38  38  . 1.2573 1.2577 1.2321 0.0633  -0.3474 -0.0791 1 . 
273  N   N   . LYS LYS A A 39  39  . 0.9217 0.9126 0.8406 0.0262  -0.1749 -0.0549 1 . 
274  CA  CA  . LYS LYS A A 39  39  . 0.9697 0.9705 0.8097 0.0141  -0.1712 -0.0446 1 . 
275  C   C   . LYS LYS A A 39  39  . 0.9332 0.9677 0.7552 0.0075  -0.1430 -0.0610 1 . 
276  O   O   . LYS LYS A A 39  39  . 1.0430 1.1061 0.8164 0.0061  -0.1399 -0.0684 1 . 
277  CB  CB  . LYS LYS A A 39  39  . 0.9683 0.9352 0.7863 0.0012  -0.1656 -0.0128 1 . 
278  CG  CG  . LYS LYS A A 39  39  . 1.1565 1.0924 0.9803 0.0134  -0.2031 0.0070  1 . 
279  CD  CD  . LYS LYS A A 39  39  . 1.2472 1.1331 1.0705 0.0080  -0.2002 0.0372  1 . 
280  CE  CE  . LYS LYS A A 39  39  . 1.3314 1.1881 1.1721 0.0273  -0.2436 0.0577  1 . 
281  NZ  NZ  . LYS LYS A A 39  39  . 1.3295 1.2063 1.2622 0.0515  -0.2651 0.0384  1 . 
282  N   N   . LEU LEU A A 40  40  . 0.9054 0.9384 0.7663 0.0066  -0.1229 -0.0681 1 . 
283  CA  CA  . LEU LEU A A 40  40  . 0.8735 0.9394 0.7289 0.0058  -0.1049 -0.0833 1 . 
284  C   C   . LEU LEU A A 40  40  . 0.7841 0.8691 0.6460 0.0244  -0.1162 -0.1100 1 . 
285  O   O   . LEU LEU A A 40  40  . 0.7536 0.8735 0.5952 0.0295  -0.1067 -0.1244 1 . 
286  CB  CB  . LEU LEU A A 40  40  . 0.8769 0.9266 0.7622 0.0029  -0.0890 -0.0829 1 . 
287  CG  CG  . LEU LEU A A 40  40  . 0.8809 0.9205 0.7446 -0.0185 -0.0757 -0.0667 1 . 
288  CD1 CD1 . LEU LEU A A 40  40  . 0.8182 0.8419 0.6935 -0.0201 -0.0640 -0.0715 1 . 
289  CD2 CD2 . LEU LEU A A 40  40  . 1.0012 1.0856 0.8359 -0.0322 -0.0698 -0.0640 1 . 
290  N   N   . VAL VAL A A 41  41  . 0.7803 0.8433 0.6766 0.0350  -0.1366 -0.1190 1 . 
291  CA  CA  . VAL VAL A A 41  41  . 0.8201 0.8892 0.7216 0.0501  -0.1529 -0.1477 1 . 
292  C   C   . VAL VAL A A 41  41  . 0.9040 0.9871 0.7441 0.0542  -0.1696 -0.1587 1 . 
293  O   O   . VAL VAL A A 41  41  . 0.8914 0.9897 0.7059 0.0670  -0.1689 -0.1865 1 . 
294  CB  CB  . VAL VAL A A 41  41  . 0.7307 0.7729 0.6967 0.0534  -0.1710 -0.1530 1 . 
295  CG1 CG1 . VAL VAL A A 41  41  . 0.7277 0.7650 0.7009 0.0649  -0.1927 -0.1848 1 . 
296  CG2 CG2 . VAL VAL A A 41  41  . 0.6445 0.6719 0.6533 0.0489  -0.1443 -0.1405 1 . 
297  N   N   . LYS LYS A A 42  42  . 0.9790 1.0520 0.7883 0.0458  -0.1847 -0.1375 1 . 
298  CA  CA  . LYS LYS A A 42  42  . 1.0204 1.1024 0.7485 0.0472  -0.1966 -0.1413 1 . 
299  C   C   . LYS LYS A A 42  42  . 1.0604 1.1808 0.7420 0.0436  -0.1581 -0.1447 1 . 
300  O   O   . LYS LYS A A 42  42  . 1.1310 1.2714 0.7738 0.0569  -0.1529 -0.1739 1 . 
301  CB  CB  . LYS LYS A A 42  42  . 0.9491 1.0080 0.6462 0.0374  -0.2171 -0.1071 1 . 
302  CG  CG  . LYS LYS A A 42  42  . 1.1329 1.1742 0.7896 0.0461  -0.2653 -0.1136 1 . 
303  CD  CD  . LYS LYS A A 42  42  . 1.2362 1.2478 0.9087 0.0433  -0.2960 -0.0774 1 . 
304  CE  CE  . LYS LYS A A 42  42  . 1.2872 1.2844 0.9538 0.0550  -0.3584 -0.0869 1 . 
305  NZ  NZ  . LYS LYS A A 42  42  . 1.2961 1.2718 1.0192 0.0599  -0.3936 -0.0561 1 . 
306  N   N   . TRP TRP A A 43  43  . 1.0138 1.1467 0.7069 0.0259  -0.1301 -0.1183 1 . 
307  CA  CA  . TRP TRP A A 43  43  . 1.0223 1.2032 0.6898 0.0178  -0.0936 -0.1180 1 . 
308  C   C   . TRP TRP A A 43  43  . 0.9430 1.1580 0.6395 0.0400  -0.0814 -0.1549 1 . 
309  O   O   . TRP TRP A A 43  43  . 0.9481 1.2034 0.6109 0.0490  -0.0605 -0.1727 1 . 
310  CB  CB  . TRP TRP A A 43  43  . 0.9639 1.1496 0.6589 -0.0072 -0.0737 -0.0891 1 . 
311  CG  CG  . TRP TRP A A 43  43  . 0.9868 1.2278 0.6629 -0.0236 -0.0390 -0.0821 1 . 
312  CD1 CD1 . TRP TRP A A 43  43  . 1.0292 1.2768 0.6525 -0.0483 -0.0227 -0.0538 1 . 
313  CD2 CD2 . TRP TRP A A 43  43  . 1.0001 1.3016 0.7178 -0.0171 -0.0158 -0.1015 1 . 
314  NE1 NE1 . TRP TRP A A 43  43  . 1.0472 1.3620 0.6829 -0.0612 0.0142  -0.0551 1 . 
315  CE2 CE2 . TRP TRP A A 43  43  . 1.0059 1.3586 0.7043 -0.0401 0.0169  -0.0857 1 . 
316  CE3 CE3 . TRP TRP A A 43  43  . 0.9439 1.2604 0.7167 0.0062  -0.0208 -0.1277 1 . 
317  CZ2 CZ2 . TRP TRP A A 43  43  . 0.8989 1.3284 0.6446 -0.0389 0.0445  -0.0987 1 . 
318  CZ3 CZ3 . TRP TRP A A 43  43  . 0.9140 1.2982 0.7247 0.0109  0.0013  -0.1392 1 . 
319  CH2 CH2 . TRP TRP A A 43  43  . 0.8524 1.2978 0.6557 -0.0107 0.0335  -0.1265 1 . 
320  N   N   . SER SER A A 44  44  . 0.9471 1.1435 0.7049 0.0509  -0.0922 -0.1657 1 . 
321  CA  CA  . SER SER A A 44  44  . 0.9150 1.1343 0.7042 0.0738  -0.0838 -0.1951 1 . 
322  C   C   . SER SER A A 44  44  . 0.9173 1.1278 0.6775 0.0980  -0.0965 -0.2330 1 . 
323  O   O   . SER SER A A 44  44  . 0.9493 1.1923 0.7076 0.1192  -0.0794 -0.2603 1 . 
324  CB  CB  . SER SER A A 44  44  . 0.8414 1.0304 0.6902 0.0774  -0.0936 -0.1912 1 . 
325  OG  OG  . SER SER A A 44  44  . 0.8308 1.0232 0.6932 0.0563  -0.0825 -0.1627 1 . 
326  N   N   . LEU LEU A A 45  45  . 0.8402 1.0072 0.5816 0.0969  -0.1287 -0.2381 1 . 
327  CA  CA  . LEU LEU A A 45  45  . 0.9515 1.1014 0.6575 0.1170  -0.1482 -0.2791 1 . 
328  C   C   . LEU LEU A A 45  45  . 1.0757 1.2600 0.6966 0.1230  -0.1260 -0.2923 1 . 
329  O   O   . LEU LEU A A 45  45  . 1.2048 1.3899 0.7936 0.1471  -0.1232 -0.3349 1 . 
330  CB  CB  . LEU LEU A A 45  45  . 0.9495 1.0526 0.6563 0.1098  -0.1941 -0.2800 1 . 
331  CG  CG  . LEU LEU A A 45  45  . 0.9689 1.0347 0.7604 0.1080  -0.2183 -0.2827 1 . 
332  CD1 CD1 . LEU LEU A A 45  45  . 0.9721 1.0122 0.7743 0.0966  -0.2618 -0.2769 1 . 
333  CD2 CD2 . LEU LEU A A 45  45  . 0.9226 0.9661 0.7340 0.1281  -0.2250 -0.3241 1 . 
334  N   N   . LEU LEU A A 46  46  . 1.1557 1.3647 0.7365 0.1012  -0.1067 -0.2566 1 . 
335  CA  CA  . LEU LEU A A 46  46  . 1.2430 1.4867 0.7375 0.1023  -0.0770 -0.2626 1 . 
336  C   C   . LEU LEU A A 46  46  . 1.2143 1.5237 0.7412 0.1146  -0.0280 -0.2776 1 . 
337  O   O   . LEU LEU A A 46  46  . 1.2501 1.5843 0.7348 0.1376  -0.0052 -0.3140 1 . 
338  CB  CB  . LEU LEU A A 46  46  . 1.2104 1.4518 0.6524 0.0713  -0.0721 -0.2134 1 . 
339  CG  CG  . LEU LEU A A 46  46  . 1.2729 1.4578 0.6555 0.0677  -0.1213 -0.2039 1 . 
340  CD1 CD1 . LEU LEU A A 46  46  . 1.3154 1.4803 0.6883 0.0401  -0.1281 -0.1481 1 . 
341  CD2 CD2 . LEU LEU A A 46  46  . 1.3994 1.5816 0.6643 0.0801  -0.1214 -0.2302 1 . 
342  N   N   . HIS HIS A A 47  47  . 1.1368 1.4756 0.7418 0.1021  -0.0134 -0.2532 1 . 
343  CA  CA  . HIS HIS A A 47  47  . 1.0406 1.4550 0.6877 0.1080  0.0294  -0.2585 1 . 
344  C   C   . HIS HIS A A 47  47  . 1.0301 1.4551 0.7505 0.1432  0.0250  -0.2924 1 . 
345  O   O   . HIS HIS A A 47  47  . 1.0145 1.5070 0.7878 0.1528  0.0538  -0.2970 1 . 
346  CB  CB  . HIS HIS A A 47  47  . 0.9981 1.4406 0.6862 0.0717  0.0422  -0.2135 1 . 
347  CG  CG  . HIS HIS A A 47  47  . 1.2549 1.7008 0.8772 0.0370  0.0599  -0.1777 1 . 
348  ND1 ND1 . HIS HIS A A 47  47  . 1.3287 1.7084 0.9049 0.0179  0.0304  -0.1492 1 . 
349  CD2 CD2 . HIS HIS A A 47  47  . 1.3644 1.8703 0.9633 0.0174  0.1050  -0.1623 1 . 
350  CE1 CE1 . HIS HIS A A 47  47  . 1.4092 1.7984 0.9279 -0.0109 0.0528  -0.1161 1 . 
351  NE2 NE2 . HIS HIS A A 47  47  . 1.4180 1.8835 0.9476 -0.0147 0.1006  -0.1222 1 . 
352  N   N   . THR THR A A 48  48  . 0.9622 1.5400 0.8922 0.0783  -0.0969 -0.4702 1 . 
353  CA  CA  . THR THR A A 48  48  . 0.9046 1.4334 0.8255 0.1344  -0.1236 -0.4961 1 . 
354  C   C   . THR THR A A 48  48  . 0.9100 1.4656 0.8211 0.1808  -0.1312 -0.5409 1 . 
355  O   O   . THR THR A A 48  48  . 0.8923 1.4646 0.7862 0.1673  -0.1203 -0.5476 1 . 
356  CB  CB  . THR THR A A 48  48  . 0.8954 1.2878 0.7903 0.1388  -0.1440 -0.4662 1 . 
357  OG1 OG1 . THR THR A A 48  48  . 0.8978 1.2490 0.7860 0.1938  -0.1713 -0.4921 1 . 
358  CG2 CG2 . THR THR A A 48  48  . 0.8302 1.1706 0.6933 0.1250  -0.1505 -0.4567 1 . 
359  N   N   . LYS LYS A A 49  49  . 1.0131 1.5627 0.9368 0.2343  -0.1483 -0.5636 1 . 
360  CA  CA  . LYS LYS A A 49  49  . 1.1676 1.7136 1.0841 0.2839  -0.1531 -0.5967 1 . 
361  C   C   . LYS LYS A A 49  49  . 1.1882 1.6101 1.0533 0.2830  -0.1677 -0.5878 1 . 
362  O   O   . LYS LYS A A 49  49  . 1.2691 1.6833 1.1057 0.2872  -0.1591 -0.6061 1 . 
363  CB  CB  . LYS LYS A A 49  49  . 1.2324 1.7964 1.1773 0.3432  -0.1709 -0.6192 1 . 
364  CG  CG  . LYS LYS A A 49  49  . 1.3835 1.8873 1.3124 0.3979  -0.1829 -0.6420 1 . 
365  CD  CD  . LYS LYS A A 49  49  . 1.4166 1.9290 1.3779 0.4550  -0.2049 -0.6551 1 . 
366  CE  CE  . LYS LYS A A 49  49  . 1.4863 1.8965 1.4240 0.4992  -0.2231 -0.6617 1 . 
367  NZ  NZ  . LYS LYS A A 49  49  . 1.6077 2.0433 1.5377 0.5270  -0.2001 -0.6914 1 . 
368  N   N   . GLU GLU A A 50  50  . 1.1713 1.4935 1.0189 0.2736  -0.1893 -0.5587 1 . 
369  CA  CA  . GLU GLU A A 50  50  . 1.2589 1.4625 1.0599 0.2761  -0.2098 -0.5482 1 . 
370  C   C   . GLU GLU A A 50  50  . 1.2715 1.3856 1.0612 0.2525  -0.2287 -0.5072 1 . 
371  O   O   . GLU GLU A A 50  50  . 1.3676 1.4269 1.1252 0.2162  -0.2358 -0.4838 1 . 
372  CB  CB  . GLU GLU A A 50  50  . 1.4085 1.5707 1.2051 0.3351  -0.2257 -0.5735 1 . 
373  CG  CG  . GLU GLU A A 50  50  . 1.6205 1.6603 1.3651 0.3349  -0.2466 -0.5631 1 . 
374  CD  CD  . GLU GLU A A 50  50  . 1.7663 1.7657 1.5064 0.3911  -0.2591 -0.5869 1 . 
375  OE1 OE1 . GLU GLU A A 50  50  . 1.8589 1.7713 1.5493 0.3904  -0.2687 -0.5890 1 . 
376  OE2 OE2 . GLU GLU A A 50  50  . 1.7716 1.8262 1.5561 0.4336  -0.2605 -0.6026 1 . 
377  N   N   . TYR TYR A A 51  51  . 1.1944 1.2926 1.0075 0.2710  -0.2389 -0.4972 1 . 
378  CA  CA  . TYR TYR A A 51  51  . 1.0968 1.1014 0.8967 0.2534  -0.2540 -0.4586 1 . 
379  C   C   . TYR TYR A A 51  51  . 1.0489 1.0946 0.8791 0.2147  -0.2274 -0.4255 1 . 
380  O   O   . TYR TYR A A 51  51  . 1.1037 1.2429 0.9593 0.2129  -0.2108 -0.4446 1 . 
381  CB  CB  . TYR TYR A A 51  51  . 1.2419 1.1717 1.0416 0.2949  -0.2816 -0.4524 1 . 
382  CG  CG  . TYR TYR A A 51  51  . 1.4387 1.3059 1.2142 0.3230  -0.3026 -0.4595 1 . 
383  CD1 CD1 . TYR TYR A A 51  51  . 1.5438 1.4530 1.3279 0.3649  -0.3029 -0.4976 1 . 
384  CD2 CD2 . TYR TYR A A 51  51  . 1.4993 1.2626 1.2419 0.3075  -0.3225 -0.4272 1 . 
385  CE1 CE1 . TYR TYR A A 51  51  . 1.6849 1.5282 1.4394 0.3878  -0.3186 -0.5055 1 . 
386  CE2 CE2 . TYR TYR A A 51  51  . 1.6036 1.3074 1.3176 0.3277  -0.3421 -0.4334 1 . 
387  CZ  CZ  . TYR TYR A A 51  51  . 1.7013 1.4424 1.4187 0.3668  -0.3383 -0.4740 1 . 
388  OH  OH  . TYR TYR A A 51  51  . 1.8507 1.5261 1.5333 0.3850  -0.3536 -0.4829 1 . 
389  N   N   . VAL VAL A A 52  52  . 1.0736 1.0456 0.8995 0.1818  -0.2213 -0.3730 1 . 
390  CA  CA  . VAL VAL A A 52  52  . 1.0274 0.9988 0.8707 0.1480  -0.1933 -0.3366 1 . 
391  C   C   . VAL VAL A A 52  52  . 0.9955 0.8609 0.8236 0.1617  -0.2084 -0.3099 1 . 
392  O   O   . VAL VAL A A 52  52  . 1.0212 0.8053 0.8345 0.1679  -0.2270 -0.2859 1 . 
393  CB  CB  . VAL VAL A A 52  52  . 0.9989 0.9782 0.8566 0.0953  -0.1613 -0.2902 1 . 
394  CG1 CG1 . VAL VAL A A 52  52  . 0.9847 0.9447 0.8547 0.0653  -0.1271 -0.2545 1 . 
395  CG2 CG2 . VAL VAL A A 52  52  . 1.0433 1.1280 0.9132 0.0771  -0.1479 -0.3136 1 . 
396  N   N   . ILE ILE A A 53  53  . 0.9857 0.8513 0.8132 0.1639  -0.2029 -0.3132 1 . 
397  CA  CA  . ILE ILE A A 53  53  . 1.0037 0.7715 0.8110 0.1755  -0.2163 -0.2904 1 . 
398  C   C   . ILE ILE A A 53  53  . 1.0496 0.7781 0.8520 0.1325  -0.1747 -0.2474 1 . 
399  O   O   . ILE ILE A A 53  53  . 1.0451 0.8304 0.8520 0.1053  -0.1473 -0.2550 1 . 
400  CB  CB  . ILE ILE A A 53  53  . 0.9757 0.7616 0.7773 0.2116  -0.2463 -0.3256 1 . 
401  CG1 CG1 . ILE ILE A A 53  53  . 1.0811 0.8808 0.8876 0.2626  -0.2841 -0.3629 1 . 
402  CG2 CG2 . ILE ILE A A 53  53  . 1.0300 0.7190 0.8062 0.2136  -0.2560 -0.2986 1 . 
403  CD1 CD1 . ILE ILE A A 53  53  . 1.0314 0.9349 0.8581 0.2720  -0.2768 -0.4022 1 . 
404  N   N   . ILE ILE A A 54  54  . 1.0814 0.7116 0.8747 0.1255  -0.1672 -0.2005 1 . 
405  CA  CA  . ILE ILE A A 54  54  . 1.0674 0.6395 0.8539 0.0912  -0.1212 -0.1550 1 . 
406  C   C   . ILE ILE A A 54  54  . 1.1269 0.6128 0.8777 0.1047  -0.1308 -0.1482 1 . 
407  O   O   . ILE ILE A A 54  54  . 1.2180 0.6446 0.9623 0.1319  -0.1627 -0.1376 1 . 
408  CB  CB  . ILE ILE A A 54  54  . 1.0269 0.5569 0.8381 0.0721  -0.0982 -0.0963 1 . 
409  CG1 CG1 . ILE ILE A A 54  54  . 1.1039 0.7200 0.9467 0.0540  -0.0931 -0.0999 1 . 
410  CG2 CG2 . ILE ILE A A 54  54  . 0.9555 0.4180 0.7639 0.0433  -0.0422 -0.0463 1 . 
411  CD1 CD1 . ILE ILE A A 54  54  . 1.1048 0.6940 0.9800 0.0253  -0.0661 -0.0322 1 . 
412  N   N   . TYR TYR A A 55  55  . 1.0498 0.5243 0.7723 0.0814  -0.1037 -0.1526 1 . 
413  CA  CA  . TYR TYR A A 55  55  . 1.1057 0.5030 0.7843 0.0877  -0.1131 -0.1497 1 . 
414  C   C   . TYR TYR A A 55  55  . 1.2421 0.5898 0.8817 0.0454  -0.0593 -0.1322 1 . 
415  O   O   . TYR TYR A A 55  55  . 1.1150 0.5028 0.7623 0.0136  -0.0212 -0.1323 1 . 
416  CB  CB  . TYR TYR A A 55  55  . 1.1805 0.6305 0.8493 0.1140  -0.1649 -0.1967 1 . 
417  CG  CG  . TYR TYR A A 55  55  . 1.1297 0.6767 0.7981 0.0936  -0.1615 -0.2318 1 . 
418  CD1 CD1 . TYR TYR A A 55  55  . 1.2175 0.8718 0.9272 0.0976  -0.1636 -0.2566 1 . 
419  CD2 CD2 . TYR TYR A A 55  55  . 1.1492 0.6832 0.7735 0.0680  -0.1592 -0.2386 1 . 
420  CE1 CE1 . TYR TYR A A 55  55  . 1.1416 0.8921 0.8564 0.0787  -0.1616 -0.2842 1 . 
421  CE2 CE2 . TYR TYR A A 55  55  . 1.1872 0.8156 0.8126 0.0448  -0.1609 -0.2657 1 . 
422  CZ  CZ  . TYR TYR A A 55  55  . 1.1897 0.9287 0.8646 0.0521  -0.1619 -0.2872 1 . 
423  OH  OH  . TYR TYR A A 55  55  . 1.2716 1.1111 0.9533 0.0294  -0.1641 -0.3096 1 . 
424  N   N   . ILE ILE A A 56  56  . 1.3604 0.6149 0.9523 0.0443  -0.0562 -0.1181 1 . 
425  CA  CA  . ILE ILE A A 56  56  . 1.3897 0.5994 0.9398 0.0041  -0.0041 -0.1007 1 . 
426  C   C   . ILE ILE A A 56  56  . 1.4373 0.6588 0.9257 -0.0150 -0.0290 -0.1461 1 . 
427  O   O   . ILE ILE A A 56  56  . 1.4480 0.6821 0.9259 0.0075  -0.0816 -0.1648 1 . 
428  CB  CB  . ILE ILE A A 56  56  . 1.4166 0.6159 0.9918 0.0085  0.0142  -0.0542 1 . 
429  CG1 CG1 . ILE ILE A A 56  56  . 1.3094 0.5582 0.9747 0.0196  0.0303  -0.0113 1 . 
430  CG2 CG2 . ILE ILE A A 56  56  . 1.5108 0.6758 1.0379 -0.0263 0.0640  -0.0431 1 . 
431  CD1 CD1 . ILE ILE A A 56  56  . 1.2402 0.5060 0.9254 0.0003  0.0689  0.0007  1 . 
432  N   N   . ALA ALA A A 57  57  . 1.3616 0.6019 0.8228 -0.0592 0.0079  -0.1562 1 . 
433  CA  CA  . ALA ALA A A 57  57  . 1.4801 0.7861 0.9091 -0.0841 -0.0199 -0.1929 1 . 
434  C   C   . ALA ALA A A 57  57  . 1.6845 0.8965 1.0180 -0.1267 -0.0016 -0.1905 1 . 
435  O   O   . ALA ALA A A 57  57  . 1.8700 1.1024 1.1729 -0.1296 -0.0484 -0.2080 1 . 
436  CB  CB  . ALA ALA A A 57  57  . 1.4289 0.8290 0.8854 -0.1114 -0.0003 -0.2085 1 . 
437  N   N   . ASP ASP A A 58  58  . 1.6822 0.8167 0.9833 -0.1577 0.0659  -0.1612 1 . 
438  CA  CA  . ASP ASP A A 58  58  . 1.9414 1.0141 1.1713 -0.1885 0.0879  -0.1453 1 . 
439  C   C   . ASP ASP A A 58  58  . 2.0286 1.0593 1.2754 -0.1731 0.1481  -0.0969 1 . 
440  O   O   . ASP ASP A A 58  58  . 1.9050 0.9684 1.2311 -0.1370 0.1572  -0.0737 1 . 
441  CB  CB  . ASP ASP A A 58  58  . 2.0465 1.1313 1.2146 -0.2487 0.1026  -0.1658 1 . 
442  CG  CG  . ASP ASP A A 58  58  . 2.0568 1.1614 1.2481 -0.2692 0.1529  -0.1625 1 . 
443  OD1 OD1 . ASP ASP A A 58  58  . 1.9920 1.1743 1.2345 -0.2602 0.1303  -0.1875 1 . 
444  OD2 OD2 . ASP ASP A A 58  58  . 2.1027 1.1530 1.2581 -0.2911 0.2160  -0.1360 1 . 
445  N   N   . SER SER A A 59  59  . 1.6055 1.4298 1.6189 -0.1468 -0.1436 0.0803  1 . 
446  CA  CA  . SER SER A A 59  59  . 1.6870 1.4832 1.7141 -0.1126 -0.1593 0.0674  1 . 
447  C   C   . SER SER A A 59  59  . 1.7728 1.5357 1.7806 -0.1113 -0.1818 0.0508  1 . 
448  O   O   . SER SER A A 59  59  . 1.9073 1.6865 1.9375 -0.0799 -0.1817 0.0338  1 . 
449  CB  CB  . SER SER A A 59  59  . 1.7026 1.5600 1.7735 -0.0810 -0.1345 0.0644  1 . 
450  OG  OG  . SER SER A A 59  59  . 1.7105 1.5942 1.7895 -0.0832 -0.1143 0.0796  1 . 
451  N   N   . ILE ILE A A 60  60  . 1.6980 1.4093 1.6574 -0.1482 -0.2006 0.0540  1 . 
452  CA  CA  . ILE ILE A A 60  60  . 1.5379 1.2051 1.4663 -0.1522 -0.2252 0.0388  1 . 
453  C   C   . ILE ILE A A 60  60  . 1.5711 1.1363 1.4603 -0.1334 -0.2661 0.0263  1 . 
454  O   O   . ILE ILE A A 60  60  . 1.5892 1.0988 1.4552 -0.1353 -0.2827 0.0344  1 . 
455  CB  CB  . ILE ILE A A 60  60  . 1.4543 1.1164 1.3459 -0.2080 -0.2261 0.0466  1 . 
456  CG1 CG1 . ILE ILE A A 60  60  . 1.3462 1.1215 1.2873 -0.2142 -0.1918 0.0507  1 . 
457  CG2 CG2 . ILE ILE A A 60  60  . 1.5176 1.1186 1.3660 -0.2167 -0.2560 0.0312  1 . 
458  CD1 CD1 . ILE ILE A A 60  60  . 1.2381 1.0667 1.2148 -0.1751 -0.1841 0.0373  1 . 
459  N   N   . LYS LYS A A 70  70  . 1.0242 1.1940 1.1066 -0.0656 0.1651  -0.0518 1 . 
460  CA  CA  . LYS LYS A A 70  70  . 1.0485 1.1552 1.0941 -0.0627 0.1365  -0.0138 1 . 
461  C   C   . LYS LYS A A 70  70  . 1.0356 1.1183 1.0506 -0.0954 0.1539  0.0098  1 . 
462  O   O   . LYS LYS A A 70  70  . 1.0133 1.0607 0.9508 -0.1205 0.1790  0.0219  1 . 
463  CB  CB  . LYS LYS A A 70  70  . 1.1495 1.2058 1.1206 -0.0501 0.1237  0.0001  1 . 
464  CG  CG  . LYS LYS A A 70  70  . 1.1428 1.1731 1.1225 -0.0285 0.0823  0.0170  1 . 
465  CD  CD  . LYS LYS A A 70  70  . 1.0921 1.1489 1.1414 -0.0113 0.0579  -0.0017 1 . 
466  CE  CE  . LYS LYS A A 70  70  . 0.9929 1.0249 1.0346 0.0000  0.0232  0.0111  1 . 
467  NZ  NZ  . LYS LYS A A 70  70  . 0.9840 0.9951 1.0014 -0.0048 0.0178  0.0396  1 . 
468  N   N   . LEU LEU A A 71  71  . 0.9459 1.0379 1.0132 -0.0965 0.1379  0.0159  1 . 
469  CA  CA  . LEU LEU A A 71  71  . 0.9974 1.0703 1.0485 -0.1287 0.1504  0.0330  1 . 
470  C   C   . LEU LEU A A 71  71  . 1.0374 1.0310 1.0221 -0.1223 0.1294  0.0684  1 . 
471  O   O   . LEU LEU A A 71  71  . 0.9627 0.9226 0.9266 -0.1422 0.1300  0.0850  1 . 
472  CB  CB  . LEU LEU A A 71  71  . 0.9213 1.0463 1.0633 -0.1310 0.1402  0.0169  1 . 
473  CG  CG  . LEU LEU A A 71  71  . 0.7657 0.9765 0.9885 -0.1185 0.1479  -0.0258 1 . 
474  CD1 CD1 . LEU LEU A A 71  71  . 0.7344 0.9986 1.0430 -0.1221 0.1360  -0.0444 1 . 
475  CD2 CD2 . LEU LEU A A 71  71  . 0.9294 1.1784 1.1275 -0.1434 0.1948  -0.0449 1 . 
476  N   N   . SER SER A A 72  72  . 0.9779 0.9446 0.9312 -0.0936 0.1092  0.0765  1 . 
477  CA  CA  . SER SER A A 72  72  . 1.0361 0.9442 0.9369 -0.0781 0.0871  0.1019  1 . 
478  C   C   . SER SER A A 72  72  . 1.1202 1.0180 0.9858 -0.0529 0.0728  0.1014  1 . 
479  O   O   . SER SER A A 72  72  . 1.1293 1.0649 1.0254 -0.0449 0.0726  0.0827  1 . 
480  CB  CB  . SER SER A A 72  72  . 1.0159 0.9325 0.9678 -0.0641 0.0629  0.1069  1 . 
481  OG  OG  . SER SER A A 72  72  . 1.1101 0.9820 1.0145 -0.0456 0.0453  0.1253  1 . 
482  N   N   . ASP ASP A A 73  73  . 1.1211 0.9655 0.9211 -0.0379 0.0570  0.1195  1 . 
483  CA  CA  . ASP ASP A A 73  73  . 1.3358 1.1752 1.1071 -0.0106 0.0356  0.1178  1 . 
484  C   C   . ASP ASP A A 73  73  . 1.2519 1.1355 1.0865 0.0116  0.0100  0.1126  1 . 
485  O   O   . ASP ASP A A 73  73  . 1.3599 1.2600 1.1919 0.0298  -0.0091 0.1060  1 . 
486  CB  CB  . ASP ASP A A 73  73  . 1.5907 1.3524 1.2608 0.0008  0.0243  0.1353  1 . 
487  CG  CG  . ASP ASP A A 73  73  . 1.8193 1.5223 1.4094 -0.0340 0.0528  0.1436  1 . 
488  OD1 OD1 . ASP ASP A A 73  73  . 1.9417 1.6090 1.4584 -0.0374 0.0569  0.1430  1 . 
489  OD2 OD2 . ASP ASP A A 73  73  . 1.8530 1.5466 1.4517 -0.0630 0.0721  0.1496  1 . 
490  N   N   . SER SER A A 74  74  . 1.0658 0.9691 0.9541 0.0053  0.0100  0.1143  1 . 
491  CA  CA  . SER SER A A 74  74  . 0.8641 0.8041 0.8041 0.0153  -0.0082 0.1102  1 . 
492  C   C   . SER SER A A 74  74  . 0.8355 0.8048 0.8343 0.0001  -0.0062 0.0979  1 . 
493  O   O   . SER SER A A 74  74  . 0.9399 0.9059 0.9585 -0.0134 0.0056  0.0959  1 . 
494  CB  CB  . SER SER A A 74  74  . 0.8057 0.7292 0.7417 0.0226  -0.0134 0.1222  1 . 
495  OG  OG  . SER SER A A 74  74  . 0.7961 0.7527 0.7829 0.0179  -0.0209 0.1178  1 . 
496  N   N   . HIS HIS A A 75  75  . 0.7599 0.7547 0.7842 0.0022  -0.0217 0.0881  1 . 
497  CA  CA  . HIS HIS A A 75  75  . 0.6890 0.6915 0.7529 -0.0081 -0.0282 0.0759  1 . 
498  C   C   . HIS HIS A A 75  75  . 0.8664 0.8596 0.9537 -0.0173 -0.0352 0.0834  1 . 
499  O   O   . HIS HIS A A 75  75  . 0.9236 0.9080 1.0357 -0.0222 -0.0399 0.0758  1 . 
500  CB  CB  . HIS HIS A A 75  75  . 0.6854 0.6997 0.7526 -0.0091 -0.0458 0.0647  1 . 
501  CG  CG  . HIS HIS A A 75  75  . 0.8228 0.8232 0.9137 -0.0183 -0.0606 0.0535  1 . 
502  ND1 ND1 . HIS HIS A A 75  75  . 0.8756 0.8683 0.9779 -0.0104 -0.0605 0.0352  1 . 
503  CD2 CD2 . HIS HIS A A 75  75  . 0.8578 0.8435 0.9552 -0.0338 -0.0779 0.0567  1 . 
504  CE1 CE1 . HIS HIS A A 75  75  . 0.8516 0.8180 0.9644 -0.0145 -0.0833 0.0273  1 . 
505  NE2 NE2 . HIS HIS A A 75  75  . 0.8891 0.8442 0.9927 -0.0326 -0.0938 0.0425  1 . 
506  N   N   . ALA ALA A A 76  76  . 0.8183 0.8143 0.8966 -0.0173 -0.0383 0.0949  1 . 
507  CA  CA  . ALA ALA A A 76  76  . 0.7659 0.7458 0.8534 -0.0278 -0.0422 0.1023  1 . 
508  C   C   . ALA ALA A A 76  76  . 0.6582 0.6146 0.7428 -0.0271 -0.0329 0.1090  1 . 
509  O   O   . ALA ALA A A 76  76  . 0.7479 0.6869 0.8488 -0.0362 -0.0407 0.1081  1 . 
510  CB  CB  . ALA ALA A A 76  76  . 0.8097 0.8077 0.8879 -0.0273 -0.0420 0.1082  1 . 
511  N   N   . GLU GLU A A 77  77  . 0.6621 0.6110 0.7195 -0.0187 -0.0197 0.1154  1 . 
512  CA  CA  . GLU GLU A A 77  77  . 0.8840 0.8086 0.9336 -0.0277 -0.0094 0.1208  1 . 
513  C   C   . GLU GLU A A 77  77  . 0.7834 0.7279 0.8717 -0.0390 -0.0053 0.1057  1 . 
514  O   O   . GLU GLU A A 77  77  . 0.8343 0.7755 0.9450 -0.0503 -0.0065 0.1034  1 . 
515  CB  CB  . GLU GLU A A 77  77  . 0.8892 0.7866 0.8847 -0.0222 0.0025  0.1305  1 . 
516  CG  CG  . GLU GLU A A 77  77  . 1.0944 0.9641 1.0723 -0.0434 0.0171  0.1352  1 . 
517  CD  CD  . GLU GLU A A 77  77  . 1.2770 1.1107 1.2433 -0.0494 0.0107  0.1458  1 . 
518  OE1 OE1 . GLU GLU A A 77  77  . 1.4143 1.2028 1.3343 -0.0634 0.0189  0.1555  1 . 
519  OE2 OE2 . GLU GLU A A 77  77  . 1.2997 1.1417 1.2931 -0.0436 -0.0026 0.1447  1 . 
520  N   N   . GLU GLU A A 78  78  . 0.7069 0.6762 0.8066 -0.0336 -0.0029 0.0915  1 . 
521  CA  CA  . GLU GLU A A 78  78  . 0.7093 0.7071 0.8496 -0.0369 0.0018  0.0699  1 . 
522  C   C   . GLU GLU A A 78  78  . 0.7240 0.7206 0.9058 -0.0321 -0.0240 0.0596  1 . 
523  O   O   . GLU GLU A A 78  78  . 0.6413 0.6560 0.8629 -0.0339 -0.0272 0.0455  1 . 
524  CB  CB  . GLU GLU A A 78  78  . 0.7711 0.7880 0.9039 -0.0279 0.0088  0.0547  1 . 
525  CG  CG  . GLU GLU A A 78  78  . 0.7762 0.8306 0.9526 -0.0241 0.0153  0.0251  1 . 
526  CD  CD  . GLU GLU A A 78  78  . 0.8670 0.9448 1.0234 -0.0350 0.0498  0.0160  1 . 
527  OE1 OE1 . GLU GLU A A 78  78  . 0.9154 0.9651 1.0108 -0.0405 0.0608  0.0332  1 . 
528  OE2 OE2 . GLU GLU A A 78  78  . 0.8840 1.0088 1.0828 -0.0376 0.0651  -0.0106 1 . 
529  N   N   . VAL VAL A A 79  79  . 0.7421 0.7164 0.9116 -0.0277 -0.0447 0.0648  1 . 
530  CA  CA  . VAL VAL A A 79  79  . 0.6467 0.5939 0.8296 -0.0273 -0.0737 0.0605  1 . 
531  C   C   . VAL VAL A A 79  79  . 0.7342 0.6640 0.9213 -0.0353 -0.0785 0.0707  1 . 
532  O   O   . VAL VAL A A 79  79  . 0.6872 0.6141 0.9043 -0.0307 -0.0971 0.0577  1 . 
533  CB  CB  . VAL VAL A A 79  79  . 0.7845 0.7044 0.9358 -0.0350 -0.0879 0.0697  1 . 
534  CG1 CG1 . VAL VAL A A 79  79  . 0.6832 0.5547 0.8235 -0.0429 -0.1157 0.0726  1 . 
535  CG2 CG2 . VAL VAL A A 79  79  . 0.7713 0.6998 0.9187 -0.0286 -0.0924 0.0552  1 . 
536  N   N   . ALA ALA A A 80  80  . 0.6920 0.6093 0.8478 -0.0441 -0.0651 0.0912  1 . 
537  CA  CA  . ALA ALA A A 80  80  . 0.7057 0.5970 0.8535 -0.0524 -0.0698 0.1015  1 . 
538  C   C   . ALA ALA A A 80  80  . 0.6527 0.5640 0.8385 -0.0562 -0.0692 0.0892  1 . 
539  O   O   . ALA ALA A A 80  80  . 0.7960 0.6915 0.9977 -0.0588 -0.0907 0.0850  1 . 
540  CB  CB  . ALA ALA A A 80  80  . 0.6593 0.5377 0.7662 -0.0542 -0.0516 0.1196  1 . 
541  N   N   . ILE ILE A A 81  81  . 0.8216 0.7701 1.0208 -0.0596 -0.0449 0.0814  1 . 
542  CA  CA  . ILE ILE A A 81  81  . 0.7600 0.7395 0.9973 -0.0732 -0.0379 0.0682  1 . 
543  C   C   . ILE ILE A A 81  81  . 0.7088 0.7399 1.0123 -0.0602 -0.0498 0.0357  1 . 
544  O   O   . ILE ILE A A 81  81  . 0.6462 0.7130 0.9987 -0.0671 -0.0556 0.0183  1 . 
545  CB  CB  . ILE ILE A A 81  81  . 0.7936 0.7837 1.0045 -0.0935 -0.0025 0.0744  1 . 
546  CG1 CG1 . ILE ILE A A 81  81  . 0.8398 0.8697 1.0586 -0.0877 0.0181  0.0591  1 . 
547  CG2 CG2 . ILE ILE A A 81  81  . 0.8211 0.7511 0.9595 -0.0956 0.0025  0.1029  1 . 
548  CD1 CD1 . ILE ILE A A 81  81  . 0.9235 0.9687 1.1206 -0.1161 0.0536  0.0583  1 . 
549  N   N   . ARG ARG A A 82  82  . 0.6731 0.7115 0.9807 -0.0399 -0.0559 0.0236  1 . 
550  CA  CA  . ARG ARG A A 82  82  . 0.7323 0.8110 1.0984 -0.0183 -0.0736 -0.0117 1 . 
551  C   C   . ARG ARG A A 82  82  . 0.7321 0.7671 1.1051 -0.0011 -0.1225 -0.0160 1 . 
552  O   O   . ARG ARG A A 82  82  . 0.6667 0.7327 1.0948 0.0144  -0.1457 -0.0434 1 . 
553  CB  CB  . ARG ARG A A 82  82  . 0.8275 0.9189 1.1859 -0.0014 -0.0649 -0.0262 1 . 
554  CG  CG  . ARG ARG A A 82  82  . 0.9088 1.0438 1.2584 -0.0168 -0.0190 -0.0288 1 . 
555  CD  CD  . ARG ARG A A 82  82  . 1.0252 1.1826 1.3775 0.0034  -0.0126 -0.0537 1 . 
556  NE  NE  . ARG ARG A A 82  82  . 1.1610 1.3866 1.5378 -0.0080 0.0275  -0.0765 1 . 
557  CZ  CZ  . ARG ARG A A 82  82  . 1.2149 1.5130 1.6644 -0.0026 0.0321  -0.1122 1 . 
558  NH1 NH1 . ARG ARG A A 82  82  . 1.2270 1.5295 1.7287 0.0209  -0.0084 -0.1285 1 . 
559  NH2 NH2 . ARG ARG A A 82  82  . 1.2379 1.6055 1.7059 -0.0215 0.0763  -0.1339 1 . 
560  N   N   . TYR TYR A A 83  83  . 0.8089 0.7726 1.1240 -0.0051 -0.1395 0.0092  1 . 
561  CA  CA  . TYR TYR A A 83  83  . 0.9563 0.8576 1.2535 0.0064  -0.1866 0.0076  1 . 
562  C   C   . TYR TYR A A 83  83  . 0.9598 0.8008 1.2045 -0.0145 -0.1944 0.0372  1 . 
563  O   O   . TYR TYR A A 83  83  . 0.9179 0.7170 1.1557 -0.0102 -0.2303 0.0348  1 . 
564  CB  CB  . TYR TYR A A 83  83  . 1.0653 0.9255 1.3294 0.0185  -0.2045 0.0025  1 . 
565  CG  CG  . TYR TYR A A 83  83  . 1.1444 1.0553 1.4476 0.0415  -0.1957 -0.0277 1 . 
566  CD1 CD1 . TYR TYR A A 83  83  . 1.2153 1.1558 1.5730 0.0740  -0.2207 -0.0652 1 . 
567  CD2 CD2 . TYR TYR A A 83  83  . 1.1822 1.1141 1.4675 0.0339  -0.1642 -0.0223 1 . 
568  CE1 CE1 . TYR TYR A A 83  83  . 1.2042 1.1962 1.5970 0.0980  -0.2093 -0.0980 1 . 
569  CE2 CE2 . TYR TYR A A 83  83  . 1.2141 1.1875 1.5262 0.0546  -0.1546 -0.0515 1 . 
570  CZ  CZ  . TYR TYR A A 83  83  . 1.2068 1.2111 1.5722 0.0864  -0.1748 -0.0899 1 . 
571  OH  OH  . TYR TYR A A 83  83  . 1.2067 1.2570 1.5983 0.1099  -0.1624 -0.1238 1 . 
572  N   N   . GLY GLY A A 84  84  . 0.7618 1.0255 0.8379 -0.1187 0.0203  -0.0088 1 . 
573  CA  CA  . GLY GLY A A 84  84  . 0.6632 0.8430 0.7251 -0.1066 0.0134  -0.0045 1 . 
574  C   C   . GLY GLY A A 84  84  . 0.8456 0.9899 0.8912 -0.1203 -0.0019 0.0134  1 . 
575  O   O   . GLY GLY A A 84  84  . 0.9426 1.0372 0.9832 -0.1066 -0.0029 0.0070  1 . 
576  N   N   . ARG ARG A A 85  85  . 0.8350 1.0101 0.8730 -0.1489 -0.0152 0.0369  1 . 
577  CA  CA  . ARG ARG A A 85  85  . 0.8399 0.9826 0.8655 -0.1640 -0.0336 0.0555  1 . 
578  C   C   . ARG ARG A A 85  85  . 0.8249 0.9768 0.8643 -0.1536 -0.0215 0.0396  1 . 
579  O   O   . ARG ARG A A 85  85  . 0.9037 1.0010 0.9334 -0.1459 -0.0286 0.0384  1 . 
580  CB  CB  . ARG ARG A A 85  85  . 0.8760 1.0629 0.8959 -0.2015 -0.0518 0.0888  1 . 
581  CG  CG  . ARG ARG A A 85  85  . 1.0119 1.1509 1.0180 -0.2223 -0.0826 0.1166  1 . 
582  CD  CD  . ARG ARG A A 85  85  . 1.2371 1.4261 1.2404 -0.2656 -0.1052 0.1582  1 . 
583  NE  NE  . ARG ARG A A 85  85  . 1.4168 1.5863 1.4121 -0.2786 -0.1268 0.1792  1 . 
584  CZ  CZ  . ARG ARG A A 85  85  . 1.4425 1.6815 1.4398 -0.2954 -0.1206 0.1908  1 . 
585  NH1 NH1 . ARG ARG A A 85  85  . 1.4324 1.7715 1.4398 -0.2989 -0.0922 0.1787  1 . 
586  NH2 NH2 . ARG ARG A A 85  85  . 1.4448 1.6560 1.4358 -0.3084 -0.1453 0.2128  1 . 
587  N   N   . ASN ASN A A 86  86  . 0.8981 1.1214 0.9622 -0.1522 -0.0055 0.0250  1 . 
588  CA  CA  . ASN ASN A A 86  86  . 0.9413 1.1754 1.0250 -0.1443 0.0003  0.0113  1 . 
589  C   C   . ASN ASN A A 86  86  . 0.8617 1.0504 0.9551 -0.1169 0.0083  -0.0092 1 . 
590  O   O   . ASN ASN A A 86  86  . 0.8711 1.0366 0.9698 -0.1127 0.0055  -0.0113 1 . 
591  CB  CB  . ASN ASN A A 86  86  . 1.0513 1.3790 1.1658 -0.1467 0.0113  -0.0050 1 . 
592  CG  CG  . ASN ASN A A 86  86  . 1.1993 1.5938 1.3039 -0.1750 0.0072  0.0153  1 . 
593  OD1 OD1 . ASN ASN A A 86  86  . 1.2533 1.6689 1.3500 -0.1782 0.0099  0.0176  1 . 
594  ND2 ND2 . ASN ASN A A 86  86  . 1.2176 1.6494 1.3224 -0.1988 -0.0010 0.0338  1 . 
595  N   N   . LEU LEU A A 87  87  . 0.7965 0.9760 0.8933 -0.1006 0.0166  -0.0211 1 . 
596  CA  CA  . LEU LEU A A 87  87  . 0.7400 0.8787 0.8437 -0.0797 0.0214  -0.0327 1 . 
597  C   C   . LEU LEU A A 87  87  . 0.8215 0.8968 0.8935 -0.0800 0.0128  -0.0201 1 . 
598  O   O   . LEU LEU A A 87  87  . 0.7785 0.8310 0.8515 -0.0734 0.0124  -0.0223 1 . 
599  CB  CB  . LEU LEU A A 87  87  . 0.5965 0.7422 0.7109 -0.0647 0.0302  -0.0451 1 . 
600  CG  CG  . LEU LEU A A 87  87  . 0.6921 0.7972 0.8086 -0.0476 0.0334  -0.0492 1 . 
601  CD1 CD1 . LEU LEU A A 87  87  . 0.6638 0.7745 0.8097 -0.0419 0.0314  -0.0561 1 . 
602  CD2 CD2 . LEU LEU A A 87  87  . 0.6791 0.7907 0.8058 -0.0350 0.0404  -0.0583 1 . 
603  N   N   . PHE PHE A A 88  88  . 0.8523 0.9014 0.8980 -0.0880 0.0025  -0.0079 1 . 
604  CA  CA  . PHE PHE A A 88  88  . 0.8857 0.8775 0.9048 -0.0844 -0.0101 -0.0037 1 . 
605  C   C   . PHE PHE A A 88  88  . 0.8450 0.8244 0.8566 -0.0956 -0.0209 0.0044  1 . 
606  O   O   . PHE PHE A A 88  88  . 0.9109 0.8550 0.9073 -0.0871 -0.0255 -0.0005 1 . 
607  CB  CB  . PHE PHE A A 88  88  . 0.9111 0.8745 0.9122 -0.0907 -0.0278 0.0062  1 . 
608  CG  CG  . PHE PHE A A 88  88  . 0.9998 0.9526 1.0017 -0.0733 -0.0211 -0.0050 1 . 
609  CD1 CD1 . PHE PHE A A 88  88  . 1.0532 1.0232 1.0697 -0.0555 -0.0001 -0.0201 1 . 
610  CD2 CD2 . PHE PHE A A 88  88  . 1.0406 0.9652 1.0325 -0.0760 -0.0399 0.0015  1 . 
611  CE1 CE1 . PHE PHE A A 88  88  . 1.0901 1.0536 1.1090 -0.0407 0.0057  -0.0287 1 . 
612  CE2 CE2 . PHE PHE A A 88  88  . 1.0386 0.9546 1.0339 -0.0593 -0.0346 -0.0096 1 . 
613  CZ  CZ  . PHE PHE A A 88  88  . 1.0700 1.0073 1.0776 -0.0416 -0.0101 -0.0249 1 . 
614  N   N   . ILE ILE A A 89  89  . 0.7967 0.8115 0.8191 -0.1146 -0.0246 0.0158  1 . 
615  CA  CA  . ILE ILE A A 89  89  . 0.9471 0.9514 0.9649 -0.1263 -0.0358 0.0248  1 . 
616  C   C   . ILE ILE A A 89  89  . 0.9949 1.0027 1.0278 -0.1140 -0.0249 0.0122  1 . 
617  O   O   . ILE ILE A A 89  89  . 0.8566 0.8302 0.8744 -0.1128 -0.0330 0.0139  1 . 
618  CB  CB  . ILE ILE A A 89  89  . 0.9509 1.0039 0.9800 -0.1512 -0.0420 0.0414  1 . 
619  CG1 CG1 . ILE ILE A A 89  89  . 1.0929 1.1261 1.1022 -0.1717 -0.0653 0.0654  1 . 
620  CG2 CG2 . ILE ILE A A 89  89  . 0.8501 0.9103 0.8881 -0.1591 -0.0463 0.0448  1 . 
621  CD1 CD1 . ILE ILE A A 89  89  . 1.2081 1.1637 1.1926 -0.1667 -0.0887 0.0680  1 . 
622  N   N   . LYS LYS A A 90  90  . 0.9859 1.0357 1.0510 -0.1054 -0.0104 -0.0005 1 . 
623  CA  CA  . LYS LYS A A 90  90  . 0.9104 0.9601 0.9969 -0.0955 -0.0070 -0.0090 1 . 
624  C   C   . LYS LYS A A 90  90  . 0.8729 0.8822 0.9389 -0.0843 -0.0057 -0.0091 1 . 
625  O   O   . LYS LYS A A 90  90  . 0.8300 0.8244 0.8932 -0.0851 -0.0105 -0.0051 1 . 
626  CB  CB  . LYS LYS A A 90  90  . 0.9663 1.0616 1.0964 -0.0851 0.0013  -0.0258 1 . 
627  CG  CG  . LYS LYS A A 90  90  . 1.0303 1.1843 1.1886 -0.0925 0.0008  -0.0338 1 . 
628  CD  CD  . LYS LYS A A 90  90  . 1.0459 1.2446 1.2513 -0.0761 0.0051  -0.0597 1 . 
629  CE  CE  . LYS LYS A A 90  90  . 1.1212 1.2934 1.3557 -0.0638 -0.0035 -0.0651 1 . 
630  NZ  NZ  . LYS LYS A A 90  90  . 1.1419 1.3477 1.4292 -0.0463 -0.0078 -0.0913 1 . 
631  N   N   . ILE ILE A A 91  91  . 0.8176 0.8148 0.8687 -0.0749 0.0001  -0.0133 1 . 
632  CA  CA  . ILE ILE A A 91  91  . 0.7261 0.7000 0.7596 -0.0631 0.0034  -0.0163 1 . 
633  C   C   . ILE ILE A A 91  91  . 0.7324 0.6728 0.7311 -0.0660 -0.0083 -0.0139 1 . 
634  O   O   . ILE ILE A A 91  91  . 0.7873 0.7237 0.7753 -0.0625 -0.0079 -0.0144 1 . 
635  CB  CB  . ILE ILE A A 91  91  . 0.6948 0.6672 0.7238 -0.0511 0.0111  -0.0238 1 . 
636  CG1 CG1 . ILE ILE A A 91  91  . 0.6786 0.6828 0.7428 -0.0452 0.0215  -0.0286 1 . 
637  CG2 CG2 . ILE ILE A A 91  91  . 0.6603 0.6149 0.6662 -0.0388 0.0129  -0.0296 1 . 
638  CD1 CD1 . ILE ILE A A 91  91  . 0.7418 0.7460 0.8035 -0.0347 0.0285  -0.0349 1 . 
639  N   N   . LYS LYS A A 92  92  . 0.8004 0.7195 0.7823 -0.0739 -0.0221 -0.0104 1 . 
640  CA  CA  . LYS LYS A A 92  92  . 0.9239 0.8069 0.8765 -0.0749 -0.0393 -0.0118 1 . 
641  C   C   . LYS LYS A A 92  92  . 0.8506 0.7368 0.8044 -0.0852 -0.0432 -0.0041 1 . 
642  O   O   . LYS LYS A A 92  92  . 0.8323 0.7023 0.7640 -0.0808 -0.0493 -0.0096 1 . 
643  CB  CB  . LYS LYS A A 92  92  . 0.9846 0.8409 0.9272 -0.0851 -0.0612 -0.0046 1 . 
644  CG  CG  . LYS LYS A A 92  92  . 1.0592 0.9048 1.0004 -0.0768 -0.0647 -0.0099 1 . 
645  CD  CD  . LYS LYS A A 92  92  . 1.1953 1.0181 1.1339 -0.0947 -0.0929 0.0066  1 . 
646  CE  CE  . LYS LYS A A 92  92  . 1.2624 1.0794 1.2055 -0.0903 -0.0979 0.0061  1 . 
647  NZ  NZ  . LYS LYS A A 92  92  . 1.2734 1.0619 1.2153 -0.1096 -0.1338 0.0259  1 . 
648  N   N   . GLU GLU A A 93  93  . 0.8932 0.8051 0.8739 -0.0981 -0.0407 0.0062  1 . 
649  CA  CA  . GLU GLU A A 93  93  . 0.9782 0.8942 0.9667 -0.1074 -0.0461 0.0135  1 . 
650  C   C   . GLU GLU A A 93  93  . 0.9126 0.8351 0.9036 -0.0998 -0.0388 0.0113  1 . 
651  O   O   . GLU GLU A A 93  93  . 0.9374 0.8464 0.9086 -0.1032 -0.0468 0.0146  1 . 
652  CB  CB  . GLU GLU A A 93  93  . 1.0877 1.0406 1.1136 -0.1178 -0.0440 0.0188  1 . 
653  CG  CG  . GLU GLU A A 93  93  . 1.2690 1.2277 1.2921 -0.1346 -0.0551 0.0295  1 . 
654  CD  CD  . GLU GLU A A 93  93  . 1.4125 1.4208 1.4739 -0.1438 -0.0527 0.0309  1 . 
655  OE1 OE1 . GLU GLU A A 93  93  . 1.4537 1.4722 1.5404 -0.1385 -0.0512 0.0250  1 . 
656  OE2 OE2 . GLU GLU A A 93  93  . 1.4464 1.4884 1.5153 -0.1568 -0.0543 0.0378  1 . 
657  N   N   . ARG ARG A A 94  94  . 0.7297 0.6760 0.7456 -0.0916 -0.0263 0.0080  1 . 
658  CA  CA  . ARG ARG A A 94  94  . 0.8818 0.8397 0.9054 -0.0896 -0.0235 0.0134  1 . 
659  C   C   . ARG ARG A A 94  94  . 0.8874 0.8360 0.8694 -0.0837 -0.0216 0.0096  1 . 
660  O   O   . ARG ARG A A 94  94  . 0.9156 0.8724 0.8870 -0.0903 -0.0260 0.0184  1 . 
661  CB  CB  . ARG ARG A A 94  94  . 0.5959 0.5772 0.6542 -0.0817 -0.0145 0.0108  1 . 
662  CG  CG  . ARG ARG A A 94  94  . 0.7337 0.7295 0.8008 -0.0830 -0.0148 0.0223  1 . 
663  CD  CD  . ARG ARG A A 94  94  . 0.7682 0.7685 0.8588 -0.0974 -0.0310 0.0389  1 . 
664  NE  NE  . ARG ARG A A 94  94  . 0.8680 0.8872 0.9685 -0.1042 -0.0353 0.0573  1 . 
665  CZ  CZ  . ARG ARG A A 94  94  . 0.8134 0.8449 0.9636 -0.1067 -0.0461 0.0667  1 . 
666  NH1 NH1 . ARG ARG A A 94  94  . 0.6559 0.6849 0.8498 -0.0985 -0.0521 0.0523  1 . 
667  NH2 NH2 . ARG ARG A A 94  94  . 0.8148 0.8658 0.9733 -0.1180 -0.0538 0.0902  1 . 
668  N   N   . VAL VAL A A 95  95  . 0.8909 0.8274 0.8509 -0.0710 -0.0171 -0.0048 1 . 
669  CA  CA  . VAL VAL A A 95  95  . 0.8923 0.8278 0.8172 -0.0593 -0.0159 -0.0178 1 . 
670  C   C   . VAL VAL A A 95  95  . 0.8722 0.7885 0.7669 -0.0636 -0.0310 -0.0219 1 . 
671  O   O   . VAL VAL A A 95  95  . 0.8648 0.7987 0.7354 -0.0600 -0.0305 -0.0280 1 . 
672  CB  CB  . VAL VAL A A 95  95  . 1.0243 0.9454 0.9407 -0.0431 -0.0139 -0.0355 1 . 
673  CG1 CG1 . VAL VAL A A 95  95  . 0.7420 0.6538 0.6234 -0.0275 -0.0217 -0.0585 1 . 
674  CG2 CG2 . VAL VAL A A 95  95  . 0.8879 0.8352 0.8267 -0.0358 0.0026  -0.0343 1 . 
675  N   N   . SER SER A A 96  96  . 0.9580 0.8438 0.8534 -0.0723 -0.0456 -0.0182 1 . 
676  CA  CA  . SER SER A A 96  96  . 1.0319 0.8948 0.9008 -0.0769 -0.0637 -0.0218 1 . 
677  C   C   . SER SER A A 96  96  . 1.0892 0.9714 0.9593 -0.0904 -0.0637 -0.0068 1 . 
678  O   O   . SER SER A A 96  96  . 1.2008 1.0727 1.0438 -0.0927 -0.0765 -0.0116 1 . 
679  CB  CB  . SER SER A A 96  96  . 1.0682 0.8974 0.9426 -0.0876 -0.0819 -0.0149 1 . 
680  OG  OG  . SER SER A A 96  96  . 1.1568 1.0042 1.0643 -0.1030 -0.0757 0.0043  1 . 
681  N   N   . LEU LEU A A 97  97  . 0.9812 0.8895 0.8842 -0.0996 -0.0540 0.0107  1 . 
682  CA  CA  . LEU LEU A A 97  97  . 0.9686 0.8946 0.8783 -0.1144 -0.0592 0.0287  1 . 
683  C   C   . LEU LEU A A 97  97  . 0.9314 0.8961 0.8333 -0.1140 -0.0501 0.0345  1 . 
684  O   O   . LEU LEU A A 97  97  . 1.0670 1.0498 0.9565 -0.1270 -0.0573 0.0480  1 . 
685  CB  CB  . LEU LEU A A 97  97  . 0.9799 0.9108 0.9393 -0.1261 -0.0631 0.0448  1 . 
686  CG  CG  . LEU LEU A A 97  97  . 1.0718 0.9847 1.0469 -0.1293 -0.0693 0.0418  1 . 
687  CD1 CD1 . LEU LEU A A 97  97  . 1.0761 1.0081 1.1045 -0.1361 -0.0727 0.0498  1 . 
688  CD2 CD2 . LEU LEU A A 97  97  . 1.0667 0.9533 1.0132 -0.1378 -0.0849 0.0434  1 . 
689  N   N   . SER SER A A 98  98  . 0.9452 0.9278 0.8538 -0.1020 -0.0356 0.0275  1 . 
690  CA  CA  . SER SER A A 98  98  . 0.9965 1.0248 0.9066 -0.1061 -0.0277 0.0399  1 . 
691  C   C   . SER SER A A 98  98  . 1.0817 1.1393 0.9483 -0.0928 -0.0185 0.0200  1 . 
692  O   O   . SER SER A A 98  98  . 1.1035 1.2132 0.9637 -0.1008 -0.0129 0.0330  1 . 
693  CB  CB  . SER SER A A 98  98  . 1.0303 1.0685 0.9808 -0.1022 -0.0190 0.0463  1 . 
694  OG  OG  . SER SER A A 98  98  . 1.0242 1.0437 1.0195 -0.1094 -0.0284 0.0561  1 . 
695  N   N   . PHE PHE A A 99  99  . 1.0832 1.1136 0.9233 -0.0733 -0.0198 -0.0112 1 . 
696  CA  CA  . PHE PHE A A 99  99  . 0.9883 1.0467 0.7958 -0.0530 -0.0133 -0.0407 1 . 
697  C   C   . PHE PHE A A 99  99  . 0.9861 1.0170 0.7596 -0.0426 -0.0301 -0.0679 1 . 
698  O   O   . PHE PHE A A 99  99  . 1.0989 1.0755 0.8772 -0.0467 -0.0458 -0.0666 1 . 
699  CB  CB  . PHE PHE A A 99  99  . 1.0222 1.0710 0.8412 -0.0318 -0.0041 -0.0603 1 . 
700  CG  CG  . PHE PHE A A 99  99  . 1.0479 1.1134 0.9033 -0.0391 0.0092  -0.0377 1 . 
701  CD1 CD1 . PHE PHE A A 99  99  . 1.0591 1.1830 0.9181 -0.0406 0.0227  -0.0289 1 . 
702  CD2 CD2 . PHE PHE A A 99  99  . 1.0752 1.1039 0.9626 -0.0452 0.0065  -0.0256 1 . 
703  CE1 CE1 . PHE PHE A A 99  99  . 0.9842 1.1189 0.8802 -0.0476 0.0300  -0.0077 1 . 
704  CE2 CE2 . PHE PHE A A 99  99  . 1.0602 1.1041 0.9829 -0.0493 0.0153  -0.0098 1 . 
705  CZ  CZ  . PHE PHE A A 99  99  . 1.0039 1.0959 0.9318 -0.0504 0.0254  -0.0004 1 . 
706  N   N   . SER SER A A 100 100 . 0.9850 1.0583 0.7261 -0.0283 -0.0283 -0.0946 1 . 
707  CA  CA  . SER SER A A 100 100 . 1.1513 1.2052 0.8604 -0.0146 -0.0478 -0.1274 1 . 
708  C   C   . SER SER A A 100 100 . 1.0648 1.0629 0.7789 0.0107  -0.0637 -0.1607 1 . 
709  O   O   . SER SER A A 100 100 . 1.0578 1.0448 0.7941 0.0197  -0.0559 -0.1618 1 . 
710  CB  CB  . SER SER A A 100 100 . 1.2841 1.4154 0.9586 -0.0051 -0.0412 -0.1508 1 . 
711  OG  OG  . SER SER A A 100 100 . 1.3454 1.5237 1.0226 0.0162  -0.0253 -0.1740 1 . 
712  N   N   . GLN GLN A A 101 101 . 1.0992 1.0597 0.7940 0.0206  -0.0907 -0.1864 1 . 
713  CA  CA  . GLN GLN A A 101 101 . 1.0995 0.9990 0.8031 0.0409  -0.1168 -0.2142 1 . 
714  C   C   . GLN GLN A A 101 101 . 1.1304 1.0581 0.8363 0.0727  -0.1119 -0.2533 1 . 
715  O   O   . GLN GLN A A 101 101 . 1.1536 1.0401 0.8822 0.0828  -0.1224 -0.2590 1 . 
716  CB  CB  . GLN GLN A A 101 101 . 1.1439 1.0032 0.8278 0.0467  -0.1520 -0.2372 1 . 
717  CG  CG  . GLN GLN A A 101 101 . 1.2902 1.0768 0.9890 0.0620  -0.1898 -0.2587 1 . 
718  CD  CD  . GLN GLN A A 101 101 . 1.5103 1.3036 1.1964 0.1004  -0.2135 -0.3207 1 . 
719  OE1 OE1 . GLN GLN A A 101 101 . 1.5840 1.4020 1.2798 0.1250  -0.2061 -0.3484 1 . 
720  NE2 NE2 . GLN GLN A A 101 101 . 1.5286 1.3020 1.1953 0.1078  -0.2443 -0.3464 1 . 
721  N   N   . ASP ASP A A 102 102 . 1.1754 1.1795 0.8595 0.0873  -0.0966 -0.2794 1 . 
722  CA  CA  . ASP ASP A A 102 102 . 1.3527 1.3955 1.0411 0.1198  -0.0914 -0.3211 1 . 
723  C   C   . ASP ASP A A 102 102 . 1.3966 1.4595 1.1110 0.1127  -0.0635 -0.2938 1 . 
724  O   O   . ASP ASP A A 102 102 . 1.4255 1.4875 1.1560 0.1369  -0.0656 -0.3203 1 . 
725  CB  CB  . ASP ASP A A 102 102 . 1.5541 1.6912 1.2114 0.1357  -0.0807 -0.3566 1 . 
726  CG  CG  . ASP ASP A A 102 102 . 1.8183 1.9368 1.4560 0.1631  -0.1157 -0.4124 1 . 
727  OD1 OD1 . ASP ASP A A 102 102 . 1.9174 1.9521 1.5735 0.1791  -0.1509 -0.4332 1 . 
728  OD2 OD2 . ASP ASP A A 102 102 . 1.9062 2.0953 1.5116 0.1678  -0.1113 -0.4350 1 . 
729  N   N   . GLU GLU A A 103 103 . 1.3411 1.4207 1.0635 0.0809  -0.0411 -0.2428 1 . 
730  CA  CA  . GLU GLU A A 103 103 . 1.1844 1.2748 0.9352 0.0735  -0.0196 -0.2166 1 . 
731  C   C   . GLU GLU A A 103 103 . 1.1151 1.1271 0.8917 0.0720  -0.0333 -0.2067 1 . 
732  O   O   . GLU GLU A A 103 103 . 0.9386 0.9465 0.7347 0.0837  -0.0279 -0.2124 1 . 
733  CB  CB  . GLU GLU A A 103 103 . 1.1790 1.3071 0.9369 0.0414  0.0004  -0.1683 1 . 
734  CG  CG  . GLU GLU A A 103 103 . 1.3166 1.5376 1.0701 0.0400  0.0231  -0.1636 1 . 
735  CD  CD  . GLU GLU A A 103 103 . 1.4978 1.7634 1.2460 0.0072  0.0294  -0.1223 1 . 
736  OE1 OE1 . GLU GLU A A 103 103 . 1.5652 1.7956 1.3046 -0.0080 0.0155  -0.1093 1 . 
737  OE2 OE2 . GLU GLU A A 103 103 . 1.5461 1.8825 1.3014 -0.0051 0.0452  -0.1003 1 . 
738  N   N   . GLN GLN A A 104 104 . 1.1312 1.0860 0.9078 0.0562  -0.0522 -0.1907 1 . 
739  CA  CA  . GLN GLN A A 104 104 . 1.0330 0.9269 0.8328 0.0482  -0.0652 -0.1748 1 . 
740  C   C   . GLN GLN A A 104 104 . 1.0960 0.9512 0.9013 0.0722  -0.0901 -0.2069 1 . 
741  O   O   . GLN GLN A A 104 104 . 1.1558 0.9808 0.9828 0.0683  -0.0950 -0.1943 1 . 
742  CB  CB  . GLN GLN A A 104 104 . 0.9718 0.8245 0.7698 0.0254  -0.0820 -0.1520 1 . 
743  CG  CG  . GLN GLN A A 104 104 . 1.0484 0.9315 0.8505 0.0014  -0.0629 -0.1192 1 . 
744  CD  CD  . GLN GLN A A 104 104 . 1.0905 0.9421 0.8865 -0.0168 -0.0809 -0.1046 1 . 
745  OE1 OE1 . GLN GLN A A 104 104 . 1.0861 0.8913 0.8900 -0.0233 -0.1015 -0.0992 1 . 
746  NE2 NE2 . GLN GLN A A 104 104 . 1.0442 0.9240 0.8273 -0.0278 -0.0754 -0.0950 1 . 
747  N   N   . ALA ALA A A 105 105 . 1.0885 0.9459 0.8770 0.0974  -0.1092 -0.2497 1 . 
748  CA  CA  . ALA ALA A A 105 105 . 1.1151 0.9303 0.9175 0.1220  -0.1405 -0.2822 1 . 
749  C   C   . ALA ALA A A 105 105 . 1.1083 0.9577 0.9270 0.1417  -0.1231 -0.2978 1 . 
750  O   O   . ALA ALA A A 105 105 . 1.1644 0.9794 1.0002 0.1629  -0.1501 -0.3245 1 . 
751  CB  CB  . ALA ALA A A 105 105 . 1.0890 0.8938 0.8753 0.1480  -0.1729 -0.3315 1 . 
752  N   N   . LYS LYS A A 106 106 . 1.1043 1.0179 0.9216 0.1346  -0.0830 -0.2807 1 . 
753  CA  CA  . LYS LYS A A 106 106 . 1.1575 1.1077 0.9917 0.1504  -0.0650 -0.2908 1 . 
754  C   C   . LYS LYS A A 106 106 . 1.0513 0.9785 0.9093 0.1302  -0.0530 -0.2511 1 . 
755  O   O   . LYS LYS A A 106 106 . 1.0269 0.9778 0.9014 0.1403  -0.0392 -0.2544 1 . 
756  CB  CB  . LYS LYS A A 106 106 . 1.2025 1.2469 1.0231 0.1541  -0.0317 -0.2958 1 . 
757  CG  CG  . LYS LYS A A 106 106 . 1.2979 1.3863 1.0895 0.1691  -0.0377 -0.3315 1 . 
758  CD  CD  . LYS LYS A A 106 106 . 1.4118 1.5962 1.1874 0.1552  -0.0043 -0.3140 1 . 
759  CE  CE  . LYS LYS A A 106 106 . 1.5116 1.7553 1.3063 0.1601  0.0215  -0.3080 1 . 
760  NZ  NZ  . LYS LYS A A 106 106 . 1.5442 1.8930 1.3245 0.1455  0.0485  -0.2909 1 . 
761  N   N   . ILE ILE A A 107 107 . 0.9961 0.8834 0.8568 0.1028  -0.0584 -0.2160 1 . 
762  CA  CA  . ILE ILE A A 107 107 . 0.9226 0.8039 0.8037 0.0822  -0.0438 -0.1798 1 . 
763  C   C   . ILE ILE A A 107 107 . 0.9483 0.7701 0.8422 0.0760  -0.0721 -0.1725 1 . 
764  O   O   . ILE ILE A A 107 107 . 0.9319 0.7120 0.8189 0.0672  -0.0996 -0.1697 1 . 
765  CB  CB  . ILE ILE A A 107 107 . 0.9860 0.8825 0.8652 0.0555  -0.0282 -0.1469 1 . 
766  CG1 CG1 . ILE ILE A A 107 107 . 1.0686 1.0263 0.9386 0.0566  -0.0051 -0.1468 1 . 
767  CG2 CG2 . ILE ILE A A 107 107 . 0.9518 0.8439 0.8551 0.0380  -0.0180 -0.1181 1 . 
768  CD1 CD1 . ILE ILE A A 107 107 . 1.0962 1.0678 0.9712 0.0311  0.0049  -0.1144 1 . 
769  N   N   . ILE ILE A A 108 108 . 0.8698 0.6904 0.7830 0.0774  -0.0673 -0.1657 1 . 
770  CA  CA  . ILE ILE A A 108 108 . 0.9398 0.7138 0.8668 0.0683  -0.0946 -0.1539 1 . 
771  C   C   . ILE ILE A A 108 108 . 0.9306 0.7215 0.8701 0.0442  -0.0755 -0.1194 1 . 
772  O   O   . ILE ILE A A 108 108 . 0.8985 0.7254 0.8479 0.0487  -0.0484 -0.1174 1 . 
773  CB  CB  . ILE ILE A A 108 108 . 1.0147 0.7739 0.9554 0.0933  -0.1114 -0.1804 1 . 
774  CG1 CG1 . ILE ILE A A 108 108 . 1.1534 0.8979 1.0866 0.1218  -0.1367 -0.2237 1 . 
775  CG2 CG2 . ILE ILE A A 108 108 . 0.8940 0.6107 0.8517 0.0774  -0.1394 -0.1586 1 . 
776  CD1 CD1 . ILE ILE A A 108 108 . 1.2065 0.9428 1.1589 0.1525  -0.1551 -0.2587 1 . 
777  N   N   . TYR TYR A A 109 109 . 0.9703 0.7404 0.9111 0.0188  -0.0914 -0.0938 1 . 
778  CA  CA  . TYR TYR A A 109 109 . 0.9779 0.7734 0.9312 -0.0033 -0.0764 -0.0662 1 . 
779  C   C   . TYR TYR A A 109 109 . 1.0160 0.7944 0.9806 -0.0091 -0.0953 -0.0566 1 . 
780  O   O   . TYR TYR A A 109 109 . 1.0531 0.7951 1.0175 -0.0221 -0.1308 -0.0448 1 . 
781  CB  CB  . TYR TYR A A 109 109 . 0.9415 0.7411 0.8911 -0.0287 -0.0810 -0.0440 1 . 
782  CG  CG  . TYR TYR A A 109 109 . 1.0063 0.8222 0.9474 -0.0234 -0.0638 -0.0520 1 . 
783  CD1 CD1 . TYR TYR A A 109 109 . 0.9717 0.7631 0.8950 -0.0124 -0.0780 -0.0686 1 . 
784  CD2 CD2 . TYR TYR A A 109 109 . 0.9299 0.7872 0.8833 -0.0286 -0.0366 -0.0447 1 . 
785  CE1 CE1 . TYR TYR A A 109 109 . 1.0059 0.8169 0.9198 -0.0104 -0.0634 -0.0729 1 . 
786  CE2 CE2 . TYR TYR A A 109 109 . 0.9372 0.8079 0.8862 -0.0267 -0.0259 -0.0476 1 . 
787  CZ  CZ  . TYR TYR A A 109 109 . 1.0215 0.8709 0.9486 -0.0192 -0.0380 -0.0595 1 . 
788  OH  OH  . TYR TYR A A 109 109 . 1.1398 1.0070 1.0605 -0.0205 -0.0286 -0.0592 1 . 
789  N   N   . ALA ALA A A 110 110 . 0.9195 0.7230 0.8959 -0.0010 -0.0754 -0.0594 1 . 
790  CA  CA  . ALA ALA A A 110 110 . 0.9385 0.7283 0.9260 -0.0042 -0.0921 -0.0520 1 . 
791  C   C   . ALA ALA A A 110 110 . 0.9233 0.7514 0.9180 -0.0280 -0.0789 -0.0269 1 . 
792  O   O   . ALA ALA A A 110 110 . 0.9032 0.7706 0.9058 -0.0226 -0.0486 -0.0315 1 . 
793  CB  CB  . ALA ALA A A 110 110 . 0.8278 0.6192 0.8242 0.0242  -0.0828 -0.0764 1 . 
794  N   N   . THR THR A A 111 111 . 0.8536 0.6743 0.8475 -0.0549 -0.1045 -0.0009 1 . 
795  CA  CA  . THR THR A A 111 111 . 0.8284 0.6953 0.8277 -0.0788 -0.0964 0.0217  1 . 
796  C   C   . THR THR A A 111 111 . 0.8159 0.6821 0.8244 -0.0734 -0.0997 0.0215  1 . 
797  O   O   . THR THR A A 111 111 . 0.8585 0.6862 0.8719 -0.0515 -0.1104 0.0049  1 . 
798  CB  CB  . THR THR A A 111 111 . 0.9374 0.8067 0.9319 -0.1144 -0.1254 0.0551  1 . 
799  OG1 OG1 . THR THR A A 111 111 . 0.9298 0.7433 0.9270 -0.1189 -0.1685 0.0656  1 . 
800  CG2 CG2 . THR THR A A 111 111 . 0.9595 0.8263 0.9462 -0.1203 -0.1249 0.0561  1 . 
801  N   N   . TRP TRP A A 112 112 . 0.7511 0.6657 0.7628 -0.0938 -0.0920 0.0391  1 . 
802  CA  CA  . TRP TRP A A 112 112 . 0.8848 0.8033 0.9036 -0.0950 -0.0983 0.0446  1 . 
803  C   C   . TRP TRP A A 112 112 . 0.9775 0.8425 0.9984 -0.1062 -0.1443 0.0629  1 . 
804  O   O   . TRP TRP A A 112 112 . 0.9939 0.8306 1.0251 -0.0908 -0.1550 0.0539  1 . 
805  CB  CB  . TRP TRP A A 112 112 . 0.8919 0.8821 0.9105 -0.1188 -0.0847 0.0604  1 . 
806  CG  CG  . TRP TRP A A 112 112 . 0.8235 0.8221 0.8461 -0.1269 -0.0956 0.0720  1 . 
807  CD1 CD1 . TRP TRP A A 112 112 . 0.7820 0.7970 0.7996 -0.1616 -0.1237 0.1071  1 . 
808  CD2 CD2 . TRP TRP A A 112 112 . 0.8226 0.8133 0.8558 -0.1021 -0.0817 0.0517  1 . 
809  NE1 NE1 . TRP TRP A A 112 112 . 0.8699 0.8872 0.8933 -0.1594 -0.1278 0.1089  1 . 
810  CE2 CE2 . TRP TRP A A 112 112 . 0.8047 0.8055 0.8382 -0.1218 -0.1018 0.0738  1 . 
811  CE3 CE3 . TRP TRP A A 112 112 . 0.8459 0.8256 0.8893 -0.0679 -0.0562 0.0206  1 . 
812  CZ2 CZ2 . TRP TRP A A 112 112 . 0.8474 0.8442 0.8912 -0.1059 -0.0958 0.0626  1 . 
813  CZ3 CZ3 . TRP TRP A A 112 112 . 0.8356 0.8138 0.8904 -0.0533 -0.0505 0.0112  1 . 
814  CH2 CH2 . TRP TRP A A 112 112 . 0.8296 0.8144 0.8845 -0.0708 -0.0696 0.0303  1 . 
815  N   N   . SER SER A A 113 113 . 1.0827 0.9331 1.0983 -0.1336 -0.1760 0.0897  1 . 
816  CA  CA  . SER SER A A 113 113 . 1.1200 0.9156 1.1444 -0.1479 -0.2296 0.1112  1 . 
817  C   C   . SER SER A A 113 113 . 1.0546 0.7794 1.0899 -0.1103 -0.2477 0.0768  1 . 
818  O   O   . SER SER A A 113 113 . 1.1894 0.8745 1.2413 -0.1029 -0.2792 0.0750  1 . 
819  CB  CB  . SER SER A A 113 113 . 1.1800 0.9738 1.1999 -0.1864 -0.2634 0.1490  1 . 
820  OG  OG  . SER SER A A 113 113 . 1.1506 1.0199 1.1583 -0.2094 -0.2337 0.1643  1 . 
821  N   N   . ASP ASP A A 114 114 . 0.9111 0.6249 0.9389 -0.0862 -0.2300 0.0477  1 . 
822  CA  CA  . ASP ASP A A 114 114 . 0.9965 0.6640 1.0319 -0.0469 -0.2393 0.0073  1 . 
823  C   C   . ASP ASP A A 114 114 . 1.0759 0.7502 1.1238 -0.0192 -0.2225 -0.0166 1 . 
824  O   O   . ASP ASP A A 114 114 . 1.2286 0.8637 1.2919 0.0076  -0.2466 -0.0435 1 . 
825  CB  CB  . ASP ASP A A 114 114 . 1.0418 0.7229 1.0621 -0.0279 -0.2087 -0.0184 1 . 
826  CG  CG  . ASP ASP A A 114 114 . 1.1884 0.8601 1.1977 -0.0515 -0.2252 0.0011  1 . 
827  OD1 OD1 . ASP ASP A A 114 114 . 1.2565 0.9115 1.2709 -0.0833 -0.2623 0.0356  1 . 
828  OD2 OD2 . ASP ASP A A 114 114 . 1.2229 0.9051 1.2193 -0.0403 -0.2034 -0.0155 1 . 
829  N   N   . ILE ILE A A 115 115 . 0.9696 0.6954 1.0139 -0.0227 -0.1827 -0.0110 1 . 
830  CA  CA  . ILE ILE A A 115 115 . 0.8973 0.6338 0.9539 0.0034  -0.1637 -0.0329 1 . 
831  C   C   . ILE ILE A A 115 115 . 0.9273 0.6542 0.9977 -0.0108 -0.1879 -0.0126 1 . 
832  O   O   . ILE ILE A A 115 115 . 0.9926 0.6949 1.0811 0.0111  -0.2019 -0.0304 1 . 
833  CB  CB  . ILE ILE A A 115 115 . 0.8736 0.6658 0.9237 0.0097  -0.1124 -0.0400 1 . 
834  CG1 CG1 . ILE ILE A A 115 115 . 0.8418 0.6395 0.8818 0.0260  -0.0934 -0.0608 1 . 
835  CG2 CG2 . ILE ILE A A 115 115 . 0.9401 0.7479 1.0050 0.0296  -0.0951 -0.0543 1 . 
836  CD1 CD1 . ILE ILE A A 115 115 . 0.8126 0.6585 0.8473 0.0186  -0.0561 -0.0554 1 . 
837  N   N   . ALA ALA A A 116 116 . 0.9184 0.6693 0.9812 -0.0484 -0.1952 0.0250  1 . 
838  CA  CA  . ALA ALA A A 116 116 . 0.9783 0.7348 1.0502 -0.0673 -0.2138 0.0492  1 . 
839  C   C   . ALA ALA A A 116 116 . 1.0209 0.7224 1.1057 -0.0868 -0.2759 0.0736  1 . 
840  O   O   . ALA ALA A A 116 116 . 1.0322 0.7468 1.1119 -0.1284 -0.3013 0.1163  1 . 
841  CB  CB  . ALA ALA A A 116 116 . 0.9651 0.7904 1.0226 -0.0981 -0.1899 0.0751  1 . 
842  N   N   . ASP ASP A A 117 117 . 1.1229 0.7660 1.2278 -0.0561 -0.3032 0.0449  1 . 
843  CA  CA  . ASP ASP A A 117 117 . 1.1702 0.7500 1.2987 -0.0671 -0.3707 0.0606  1 . 
844  C   C   . ASP ASP A A 117 117 . 1.1616 0.7396 1.3075 -0.0775 -0.3899 0.0791  1 . 
845  O   O   . ASP ASP A A 117 117 . 1.1129 0.7424 1.2479 -0.0810 -0.3505 0.0836  1 . 
846  CB  CB  . ASP ASP A A 117 117 . 1.2502 0.7735 1.3983 -0.0251 -0.3953 0.0139  1 . 
847  CG  CG  . ASP ASP A A 117 117 . 1.2575 0.7934 1.4170 0.0225  -0.3636 -0.0354 1 . 
848  OD1 OD1 . ASP ASP A A 117 117 . 1.1957 0.7652 1.3559 0.0222  -0.3364 -0.0296 1 . 
849  OD2 OD2 . ASP ASP A A 117 117 . 1.2644 0.7815 1.4323 0.0601  -0.3670 -0.0808 1 . 
850  N   N   . SER SER A A 118 118 . 1.2080 0.7230 1.3846 -0.0807 -0.4547 0.0876  1 . 
851  CA  CA  . SER SER A A 118 118 . 1.2484 0.7552 1.4446 -0.0954 -0.4827 0.1111  1 . 
852  C   C   . SER SER A A 118 118 . 1.1808 0.7048 1.3859 -0.0552 -0.4447 0.0714  1 . 
853  O   O   . SER SER A A 118 118 . 1.1025 0.6646 1.3013 -0.0696 -0.4250 0.0900  1 . 
854  CB  CB  . SER SER A A 118 118 . 1.4189 0.8454 1.6550 -0.1020 -0.5672 0.1233  1 . 
855  OG  OG  . SER SER A A 118 118 . 1.5406 0.9173 1.8022 -0.0500 -0.5819 0.0645  1 . 
856  N   N   . LYS LYS A A 119 119 . 1.2250 0.7261 1.4459 -0.0054 -0.4362 0.0165  1 . 
857  CA  CA  . LYS LYS A A 119 119 . 1.2527 0.7766 1.4851 0.0314  -0.4019 -0.0191 1 . 
858  C   C   . LYS LYS A A 119 119 . 1.0723 0.6676 1.2737 0.0246  -0.3339 -0.0125 1 . 
859  O   O   . LYS LYS A A 119 119 . 0.9994 0.6199 1.2057 0.0256  -0.3160 -0.0085 1 . 
860  CB  CB  . LYS LYS A A 119 119 . 1.3769 0.8841 1.6273 0.0836  -0.3995 -0.0794 1 . 
861  CG  CG  . LYS LYS A A 119 119 . 1.4429 0.9708 1.7161 0.1220  -0.3785 -0.1162 1 . 
862  CD  CD  . LYS LYS A A 119 119 . 1.5498 1.0534 1.8553 0.1711  -0.4033 -0.1748 1 . 
863  CE  CE  . LYS LYS A A 119 119 . 1.5768 1.1308 1.8615 0.2007  -0.3523 -0.2144 1 . 
864  NZ  NZ  . LYS LYS A A 119 119 . 1.6254 1.1773 1.9418 0.2516  -0.3709 -0.2773 1 . 
865  N   N   . TYR TYR A A 120 120 . 1.0347 0.6610 1.2072 0.0166  -0.3003 -0.0106 1 . 
866  CA  CA  . TYR TYR A A 120 120 . 0.8788 0.5688 1.0284 0.0118  -0.2426 -0.0077 1 . 
867  C   C   . TYR TYR A A 120 120 . 0.8806 0.6032 1.0211 -0.0248 -0.2428 0.0314  1 . 
868  O   O   . TYR TYR A A 120 120 . 0.9321 0.6915 1.0726 -0.0188 -0.2125 0.0266  1 . 
869  CB  CB  . TYR TYR A A 120 120 . 0.9453 0.6556 1.0709 0.0072  -0.2178 -0.0105 1 . 
870  CG  CG  . TYR TYR A A 120 120 . 0.9292 0.6989 1.0397 0.0097  -0.1632 -0.0159 1 . 
871  CD1 CD1 . TYR TYR A A 120 120 . 0.9173 0.7312 1.0139 -0.0202 -0.1490 0.0106  1 . 
872  CD2 CD2 . TYR TYR A A 120 120 . 0.9897 0.7756 1.1027 0.0411  -0.1296 -0.0479 1 . 
873  CE1 CE1 . TYR TYR A A 120 120 . 0.8751 0.7394 0.9652 -0.0150 -0.1062 0.0009  1 . 
874  CE2 CE2 . TYR TYR A A 120 120 . 1.0116 0.8461 1.1174 0.0414  -0.0879 -0.0498 1 . 
875  CZ  CZ  . TYR TYR A A 120 120 . 0.8913 0.7603 0.9879 0.0151  -0.0782 -0.0275 1 . 
876  OH  OH  . TYR TYR A A 120 120 . 0.8776 0.7910 0.9741 0.0181  -0.0438 -0.0340 1 . 
877  N   N   . LYS LYS A A 121 121 . 0.9174 0.6317 1.0511 -0.0645 -0.2792 0.0712  1 . 
878  CA  CA  . LYS LYS A A 121 121 . 0.9485 0.7100 1.0696 -0.1031 -0.2788 0.1095  1 . 
879  C   C   . LYS LYS A A 121 121 . 0.9733 0.7257 1.1126 -0.0986 -0.2923 0.1122  1 . 
880  O   O   . LYS LYS A A 121 121 . 0.9689 0.7731 1.0971 -0.1152 -0.2730 0.1263  1 . 
881  CB  CB  . LYS LYS A A 121 121 . 1.0140 0.7727 1.1276 -0.1508 -0.3223 0.1576  1 . 
882  CG  CG  . LYS LYS A A 121 121 . 1.1700 0.9530 1.2632 -0.1644 -0.3077 0.1635  1 . 
883  CD  CD  . LYS LYS A A 121 121 . 1.2574 1.0348 1.3486 -0.2140 -0.3585 0.2159  1 . 
884  CE  CE  . LYS LYS A A 121 121 . 1.2778 1.0704 1.3534 -0.2247 -0.3489 0.2199  1 . 
885  NZ  NZ  . LYS LYS A A 121 121 . 1.3836 1.1730 1.4601 -0.2761 -0.4016 0.2754  1 . 
886  N   N   . GLU GLU A A 122 122 . 0.9360 0.6261 1.1053 -0.0750 -0.3269 0.0960  1 . 
887  CA  CA  . GLU GLU A A 122 122 . 1.0022 0.6820 1.1931 -0.0669 -0.3395 0.0952  1 . 
888  C   C   . GLU GLU A A 122 122 . 0.9405 0.6663 1.1261 -0.0415 -0.2836 0.0681  1 . 
889  O   O   . GLU GLU A A 122 122 . 0.8477 0.5992 1.0336 -0.0529 -0.2788 0.0817  1 . 
890  CB  CB  . GLU GLU A A 122 122 . 1.1488 0.7584 1.3787 -0.0366 -0.3829 0.0706  1 . 
891  CG  CG  . GLU GLU A A 122 122 . 1.3559 0.9093 1.6061 -0.0645 -0.4562 0.1037  1 . 
892  CD  CD  . GLU GLU A A 122 122 . 1.5984 1.0833 1.8943 -0.0257 -0.5003 0.0672  1 . 
893  OE1 OE1 . GLU GLU A A 122 122 . 1.6334 1.1192 1.9357 0.0205  -0.4720 0.0147  1 . 
894  OE2 OE2 . GLU GLU A A 122 122 . 1.7760 1.2113 2.1038 -0.0414 -0.5651 0.0901  1 . 
895  N   N   . LYS LYS A A 123 123 . 0.8902 0.6269 1.0728 -0.0088 -0.2446 0.0315  1 . 
896  CA  CA  . LYS LYS A A 123 123 . 0.8981 0.6764 1.0807 0.0129  -0.1970 0.0097  1 . 
897  C   C   . LYS LYS A A 123 123 . 0.8348 0.6714 0.9931 -0.0124 -0.1684 0.0277  1 . 
898  O   O   . LYS LYS A A 123 123 . 0.8242 0.6908 0.9867 -0.0089 -0.1497 0.0246  1 . 
899  CB  CB  . LYS LYS A A 123 123 . 0.8233 0.6053 1.0086 0.0474  -0.1669 -0.0266 1 . 
900  CG  CG  . LYS LYS A A 123 123 . 0.8851 0.6272 1.0970 0.0804  -0.1893 -0.0561 1 . 
901  CD  CD  . LYS LYS A A 123 123 . 0.9612 0.7167 1.1674 0.1066  -0.1632 -0.0873 1 . 
902  CE  CE  . LYS LYS A A 123 123 . 0.9621 0.6940 1.1952 0.1432  -0.1833 -0.1247 1 . 
903  NZ  NZ  . LYS LYS A A 123 123 . 1.0633 0.7356 1.3085 0.1377  -0.2395 -0.1219 1 . 
904  N   N   . VAL VAL A A 124 124 . 0.8476 0.7040 0.9833 -0.0366 -0.1666 0.0436  1 . 
905  CA  CA  . VAL VAL A A 124 124 . 0.7319 0.6532 0.8475 -0.0598 -0.1434 0.0562  1 . 
906  C   C   . VAL VAL A A 124 124 . 0.8310 0.7753 0.9438 -0.0872 -0.1632 0.0832  1 . 
907  O   O   . VAL VAL A A 124 124 . 0.8296 0.8184 0.9407 -0.0855 -0.1416 0.0759  1 . 
908  CB  CB  . VAL VAL A A 124 124 . 0.7857 0.7267 0.8809 -0.0827 -0.1438 0.0704  1 . 
909  CG1 CG1 . VAL VAL A A 124 124 . 0.7341 0.7532 0.8115 -0.1090 -0.1265 0.0829  1 . 
910  CG2 CG2 . VAL VAL A A 124 124 . 0.7686 0.6957 0.8645 -0.0558 -0.1193 0.0423  1 . 
911  N   N   . LYS LYS A A 125 125 . 0.8537 0.7674 0.9683 -0.1135 -0.2087 0.1156  1 . 
912  CA  CA  . LYS LYS A A 125 125 . 0.8940 0.8328 1.0048 -0.1454 -0.2322 0.1479  1 . 
913  C   C   . LYS LYS A A 125 125 . 0.8907 0.8195 1.0197 -0.1221 -0.2250 0.1306  1 . 
914  O   O   . LYS LYS A A 125 125 . 0.8380 0.8121 0.9582 -0.1402 -0.2225 0.1438  1 . 
915  CB  CB  . LYS LYS A A 125 125 . 1.0574 0.9531 1.1753 -0.1775 -0.2912 0.1890  1 . 
916  CG  CG  . LYS LYS A A 125 125 . 1.2200 1.1620 1.3134 -0.2247 -0.3044 0.2287  1 . 
917  CD  CD  . LYS LYS A A 125 125 . 1.2401 1.1812 1.3244 -0.2110 -0.2808 0.2089  1 . 
918  CE  CE  . LYS LYS A A 125 125 . 1.2033 1.2281 1.2598 -0.2467 -0.2647 0.2310  1 . 
919  NZ  NZ  . LYS LYS A A 125 125 . 1.0939 1.1102 1.1453 -0.2320 -0.2450 0.2116  1 . 
920  N   N   . TYR TYR A A 126 126 . 0.8786 0.7559 1.0329 -0.0825 -0.2215 0.1004  1 . 
921  CA  CA  . TYR TYR A A 126 126 . 0.8305 0.7062 1.0039 -0.0602 -0.2111 0.0839  1 . 
922  C   C   . TYR TYR A A 126 126 . 0.7172 0.6522 0.8794 -0.0520 -0.1659 0.0660  1 . 
923  O   O   . TYR TYR A A 126 126 . 0.7286 0.6884 0.8938 -0.0552 -0.1623 0.0680  1 . 
924  CB  CB  . TYR TYR A A 126 126 . 0.8017 0.6266 1.0058 -0.0186 -0.2129 0.0526  1 . 
925  CG  CG  . TYR TYR A A 126 126 . 0.7919 0.6295 1.0152 0.0060  -0.1918 0.0333  1 . 
926  CD1 CD1 . TYR TYR A A 126 126 . 0.9219 0.7433 1.1634 0.0010  -0.2186 0.0457  1 . 
927  CD2 CD2 . TYR TYR A A 126 126 . 0.7412 0.6080 0.9665 0.0306  -0.1490 0.0070  1 . 
928  CE1 CE1 . TYR TYR A A 126 126 . 0.9024 0.7366 1.1629 0.0220  -0.2007 0.0300  1 . 
929  CE2 CE2 . TYR TYR A A 126 126 . 0.7794 0.6595 1.0249 0.0493  -0.1334 -0.0058 1 . 
930  CZ  CZ  . TYR TYR A A 126 126 . 0.8072 0.6716 1.0697 0.0457  -0.1580 0.0048  1 . 
931  OH  OH  . TYR TYR A A 126 126 . 0.7794 0.6576 1.0632 0.0633  -0.1436 -0.0065 1 . 
932  N   N   . LEU LEU A A 127 127 . 0.7625 0.7185 0.9150 -0.0409 -0.1349 0.0475  1 . 
933  CA  CA  . LEU LEU A A 127 127 . 0.7609 0.7693 0.9097 -0.0325 -0.0994 0.0289  1 . 
934  C   C   . LEU LEU A A 127 127 . 0.7235 0.7938 0.8509 -0.0640 -0.1017 0.0450  1 . 
935  O   O   . LEU LEU A A 127 127 . 0.7212 0.8263 0.8524 -0.0605 -0.0915 0.0351  1 . 
936  CB  CB  . LEU LEU A A 127 127 . 0.7292 0.7444 0.8757 -0.0168 -0.0727 0.0088  1 . 
937  CG  CG  . LEU LEU A A 127 127 . 0.7323 0.7038 0.8984 0.0147  -0.0664 -0.0098 1 . 
938  CD1 CD1 . LEU LEU A A 127 127 . 0.6506 0.6286 0.8110 0.0245  -0.0449 -0.0236 1 . 
939  CD2 CD2 . LEU LEU A A 127 127 . 0.5943 0.5685 0.7852 0.0373  -0.0543 -0.0243 1 . 
940  N   N   . TYR TYR A A 128 128 . 0.6857 0.7762 0.7913 -0.0957 -0.1166 0.0699  1 . 
941  CA  CA  . TYR TYR A A 128 128 . 0.7768 0.9409 0.8601 -0.1305 -0.1213 0.0892  1 . 
942  C   C   . TYR TYR A A 128 128 . 0.8782 1.0489 0.9644 -0.1417 -0.1396 0.1035  1 . 
943  O   O   . TYR TYR A A 128 128 . 0.8487 1.0836 0.9262 -0.1472 -0.1271 0.0941  1 . 
944  CB  CB  . TYR TYR A A 128 128 . 0.8321 1.0084 0.8958 -0.1695 -0.1460 0.1266  1 . 
945  CG  CG  . TYR TYR A A 128 128 . 0.8493 1.0443 0.9035 -0.1691 -0.1283 0.1178  1 . 
946  CD1 CD1 . TYR TYR A A 128 128 . 0.8521 1.0614 0.9139 -0.1376 -0.0920 0.0781  1 . 
947  CD2 CD2 . TYR TYR A A 128 128 . 0.9671 1.1650 1.0078 -0.2029 -0.1526 0.1526  1 . 
948  CE1 CE1 . TYR TYR A A 128 128 . 0.8677 1.0933 0.9229 -0.1380 -0.0783 0.0710  1 . 
949  CE2 CE2 . TYR TYR A A 128 128 . 0.9196 1.1355 0.9525 -0.2037 -0.1377 0.1459  1 . 
950  CZ  CZ  . TYR TYR A A 128 128 . 0.9452 1.1752 0.9849 -0.1704 -0.0995 0.1039  1 . 
951  OH  OH  . TYR TYR A A 128 128 . 0.9930 1.2393 1.0273 -0.1710 -0.0865 0.0975  1 . 
952  N   N   . ASN ASN A A 129 129 . 0.9435 1.0491 1.0438 -0.1445 -0.1725 0.1243  1 . 
953  CA  CA  . ASN ASN A A 129 129 . 0.9196 1.0214 1.0266 -0.1551 -0.1948 0.1405  1 . 
954  C   C   . ASN ASN A A 129 129 . 0.8988 1.0119 1.0202 -0.1236 -0.1677 0.1066  1 . 
955  O   O   . ASN ASN A A 129 129 . 0.9307 1.0885 1.0443 -0.1361 -0.1692 0.1105  1 . 
956  CB  CB  . ASN ASN A A 129 129 . 1.0791 1.0977 1.2102 -0.1526 -0.2353 0.1584  1 . 
957  CG  CG  . ASN ASN A A 129 129 . 1.2627 1.2840 1.3859 -0.1991 -0.2831 0.2085  1 . 
958  OD1 OD1 . ASN ASN A A 129 129 . 1.3536 1.3876 1.4790 -0.2135 -0.2999 0.2249  1 . 
959  ND2 ND2 . ASN ASN A A 129 129 . 1.2717 1.2819 1.3872 -0.2260 -0.3091 0.2370  1 . 
960  N   N   . LEU LEU A A 130 130 . 0.8612 0.9358 1.0048 -0.0842 -0.1458 0.0751  1 . 
961  CA  CA  . LEU LEU A A 130 130 . 0.8255 0.9091 0.9875 -0.0561 -0.1234 0.0467  1 . 
962  C   C   . LEU LEU A A 130 130 . 0.7677 0.9235 0.9163 -0.0590 -0.0999 0.0278  1 . 
963  O   O   . LEU LEU A A 130 130 . 0.6201 0.7994 0.7777 -0.0504 -0.0946 0.0136  1 . 
964  CB  CB  . LEU LEU A A 130 130 . 0.8187 0.8591 1.0059 -0.0194 -0.1055 0.0225  1 . 
965  CG  CG  . LEU LEU A A 130 130 . 0.7519 0.7836 0.9682 0.0084  -0.0932 0.0032  1 . 
966  CD1 CD1 . LEU LEU A A 130 130 . 0.7519 0.7488 0.9849 0.0084  -0.1192 0.0168  1 . 
967  CD2 CD2 . LEU LEU A A 130 130 . 0.6966 0.7082 0.9317 0.0371  -0.0726 -0.0165 1 . 
968  N   N   . TYR TYR A A 131 131 . 0.6265 0.8190 0.7565 -0.0698 -0.0884 0.0250  1 . 
969  CA  CA  . TYR TYR A A 131 131 . 0.6884 0.9520 0.8120 -0.0668 -0.0671 -0.0014 1 . 
970  C   C   . TYR TYR A A 131 131 . 0.7780 1.1141 0.8823 -0.0913 -0.0761 0.0046  1 . 
971  O   O   . TYR TYR A A 131 131 . 0.7305 1.1210 0.8395 -0.0793 -0.0632 -0.0270 1 . 
972  CB  CB  . TYR TYR A A 131 131 . 0.6954 0.9813 0.8051 -0.0748 -0.0565 -0.0024 1 . 
973  CG  CG  . TYR TYR A A 131 131 . 0.7759 1.1265 0.8883 -0.0640 -0.0348 -0.0368 1 . 
974  CD1 CD1 . TYR TYR A A 131 131 . 0.7706 1.1038 0.9123 -0.0303 -0.0196 -0.0703 1 . 
975  CD2 CD2 . TYR TYR A A 131 131 . 0.8744 1.3058 0.9635 -0.0885 -0.0328 -0.0346 1 . 
976  CE1 CE1 . TYR TYR A A 131 131 . 0.8728 1.2592 1.0246 -0.0185 -0.0068 -0.1040 1 . 
977  CE2 CE2 . TYR TYR A A 131 131 . 0.8708 1.3646 0.9678 -0.0748 -0.0155 -0.0720 1 . 
978  CZ  CZ  . TYR TYR A A 131 131 . 0.8749 1.3414 1.0053 -0.0384 -0.0043 -0.1082 1 . 
979  OH  OH  . TYR TYR A A 131 131 . 0.8294 1.3516 0.9755 -0.0225 0.0063  -0.1480 1 . 
980  N   N   . ASP ASP A A 132 132 . 0.8175 1.1586 0.9017 -0.1264 -0.1015 0.0445  1 . 
981  CA  CA  . ASP ASP A A 132 132 . 0.9508 1.3698 1.0117 -0.1570 -0.1126 0.0578  1 . 
982  C   C   . ASP ASP A A 132 132 . 0.9691 1.3623 1.0408 -0.1544 -0.1290 0.0645  1 . 
983  O   O   . ASP ASP A A 132 132 . 1.0706 1.5273 1.1337 -0.1584 -0.1264 0.0504  1 . 
984  CB  CB  . ASP ASP A A 132 132 . 1.0786 1.5273 1.1119 -0.2044 -0.1352 0.1053  1 . 
985  CG  CG  . ASP ASP A A 132 132 . 1.1711 1.6493 1.1946 -0.2084 -0.1195 0.0999  1 . 
986  OD1 OD1 . ASP ASP A A 132 132 . 1.1943 1.7382 1.2165 -0.1930 -0.0925 0.0618  1 . 
987  OD2 OD2 . ASP ASP A A 132 132 . 1.2531 1.6862 1.2741 -0.2248 -0.1366 0.1310  1 . 
988  N   N   . LYS LYS A A 133 133 . 0.8942 1.1979 0.9871 -0.1444 -0.1459 0.0811  1 . 
989  CA  CA  . LYS LYS A A 133 133 . 0.8971 1.1725 1.0032 -0.1437 -0.1653 0.0913  1 . 
990  C   C   . LYS LYS A A 133 133 . 0.8387 1.0960 0.9730 -0.1037 -0.1458 0.0529  1 . 
991  O   O   . LYS LYS A A 133 133 . 0.9609 1.2204 1.1023 -0.1039 -0.1570 0.0543  1 . 
992  CB  CB  . LYS LYS A A 133 133 . 0.9860 1.1778 1.1090 -0.1490 -0.1969 0.1228  1 . 
993  CG  CG  . LYS LYS A A 133 133 . 1.1201 1.3176 1.2230 -0.1938 -0.2305 0.1700  1 . 
994  CD  CD  . LYS LYS A A 133 133 . 1.2396 1.4402 1.3393 -0.2276 -0.2704 0.2097  1 . 
995  CE  CE  . LYS LYS A A 133 133 . 1.3036 1.4801 1.3986 -0.2693 -0.3163 0.2622  1 . 
996  NZ  NZ  . LYS LYS A A 133 133 . 1.3040 1.3778 1.4344 -0.2446 -0.3368 0.2590  1 . 
997  N   N   . ASN ASN A A 134 134 . 0.7367 0.9779 0.8883 -0.0724 -0.1202 0.0221  1 . 
998  CA  CA  . ASN ASN A A 134 134 . 0.7638 0.9779 0.9487 -0.0371 -0.1071 -0.0061 1 . 
999  C   C   . ASN ASN A A 134 134 . 0.6869 0.9519 0.8753 -0.0217 -0.0859 -0.0432 1 . 
1000 O   O   . ASN ASN A A 134 134 . 0.6989 0.9615 0.8910 -0.0109 -0.0700 -0.0562 1 . 
1001 CB  CB  . ASN ASN A A 134 134 . 0.8058 0.9501 1.0163 -0.0143 -0.1024 -0.0049 1 . 
1002 CG  CG  . ASN ASN A A 134 134 . 0.7823 0.9063 1.0288 0.0169  -0.0907 -0.0262 1 . 
1003 OD1 OD1 . ASN ASN A A 134 134 . 0.7666 0.9184 1.0234 0.0299  -0.0767 -0.0507 1 . 
1004 ND2 ND2 . ASN ASN A A 134 134 . 0.8793 0.9567 1.1493 0.0288  -0.0995 -0.0169 1 . 
1005 N   N   . ILE ILE A A 135 135 . 1.1539 1.5201 0.7704 0.1645  -0.1751 -0.2074 1 . 
1006 CA  CA  . ILE ILE A A 135 135 . 1.1564 1.5304 0.7950 0.1445  -0.1521 -0.2457 1 . 
1007 C   C   . ILE ILE A A 135 135 . 1.0277 1.3867 0.7978 0.0930  -0.1417 -0.2853 1 . 
1008 O   O   . ILE ILE A A 135 135 . 0.9400 1.2691 0.7430 0.0645  -0.1072 -0.2817 1 . 
1009 CB  CB  . ILE ILE A A 135 135 . 1.3991 1.8450 0.9761 0.1904  -0.1845 -0.3104 1 . 
1010 CG1 CG1 . ILE ILE A A 135 135 . 1.5659 1.9993 1.0011 0.2291  -0.1579 -0.2584 1 . 
1011 CG2 CG2 . ILE ILE A A 135 135 . 1.4103 1.8879 1.0778 0.1635  -0.1818 -0.3935 1 . 
1012 CD1 CD1 . ILE ILE A A 135 135 . 1.6689 2.0607 1.0142 0.2598  -0.1483 -0.1699 1 . 
1013 N   N   . ASN ASN A A 136 136 . 1.0234 1.3957 0.8712 0.0820  -0.1657 -0.3182 1 . 
1014 CA  CA  . ASN ASN A A 136 136 . 0.9351 1.2792 0.8995 0.0356  -0.1424 -0.3459 1 . 
1015 C   C   . ASN ASN A A 136 136 . 0.9009 1.1697 0.8677 0.0045  -0.1036 -0.2737 1 . 
1016 O   O   . ASN ASN A A 136 136 . 0.9066 1.1386 0.9258 -0.0239 -0.0732 -0.2765 1 . 
1017 CB  CB  . ASN ASN A A 136 136 . 0.9933 1.3662 1.0461 0.0303  -0.1673 -0.3986 1 . 
1018 CG  CG  . ASN ASN A A 136 136 . 1.1013 1.5551 1.1962 0.0537  -0.2046 -0.4962 1 . 
1019 OD1 OD1 . ASN ASN A A 136 136 . 1.1206 1.5863 1.3309 0.0284  -0.1915 -0.5647 1 . 
1020 ND2 ND2 . ASN ASN A A 136 136 . 1.1783 1.6878 1.1805 0.1060  -0.2495 -0.5054 1 . 
1021 N   N   . PHE PHE A A 137 137 . 0.8608 1.1063 0.7761 0.0128  -0.1048 -0.2117 1 . 
1022 CA  CA  . PHE PHE A A 137 137 . 0.7387 0.9250 0.6589 -0.0119 -0.0732 -0.1556 1 . 
1023 C   C   . PHE PHE A A 137 137 . 0.7807 0.9521 0.6701 -0.0124 -0.0481 -0.1376 1 . 
1024 O   O   . PHE PHE A A 137 137 . 0.7459 0.8833 0.6732 -0.0337 -0.0265 -0.1325 1 . 
1025 CB  CB  . PHE PHE A A 137 137 . 0.7197 0.8891 0.6085 -0.0038 -0.0774 -0.1024 1 . 
1026 CG  CG  . PHE PHE A A 137 137 . 0.6983 0.8183 0.6034 -0.0266 -0.0513 -0.0585 1 . 
1027 CD1 CD1 . PHE PHE A A 137 137 . 0.7095 0.8004 0.6658 -0.0519 -0.0413 -0.0667 1 . 
1028 CD2 CD2 . PHE PHE A A 137 137 . 0.7740 0.8775 0.6452 -0.0193 -0.0347 -0.0127 1 . 
1029 CE1 CE1 . PHE PHE A A 137 137 . 0.6842 0.7379 0.6456 -0.0639 -0.0256 -0.0332 1 . 
1030 CE2 CE2 . PHE PHE A A 137 137 . 0.6684 0.7391 0.5685 -0.0369 -0.0180 0.0131  1 . 
1031 CZ  CZ  . PHE PHE A A 137 137 . 0.6818 0.7315 0.6214 -0.0565 -0.0188 0.0008  1 . 
1032 N   N   . LYS LYS A A 138 138 . 0.8829 1.0781 0.7016 0.0150  -0.0490 -0.1281 1 . 
1033 CA  CA  . LYS LYS A A 138 138 . 0.8884 1.0747 0.6853 0.0146  -0.0201 -0.1193 1 . 
1034 C   C   . LYS LYS A A 138 138 . 0.8914 1.0852 0.7458 -0.0015 -0.0148 -0.1715 1 . 
1035 O   O   . LYS LYS A A 138 138 . 0.8552 1.0172 0.7454 -0.0191 0.0082  -0.1604 1 . 
1036 CB  CB  . LYS LYS A A 138 138 . 0.8869 1.1007 0.5905 0.0512  -0.0173 -0.1103 1 . 
1037 CG  CG  . LYS LYS A A 138 138 . 0.9979 1.1942 0.6789 0.0494  0.0247  -0.0890 1 . 
1038 CD  CD  . LYS LYS A A 138 138 . 1.1416 1.3691 0.7256 0.0870  0.0336  -0.0976 1 . 
1039 CE  CE  . LYS LYS A A 138 138 . 1.2689 1.4748 0.7631 0.1182  0.0535  -0.0329 1 . 
1040 NZ  NZ  . LYS LYS A A 138 138 . 1.2826 1.5129 0.6560 0.1645  0.0666  -0.0350 1 . 
1041 N   N   . ASN ASN A A 139 139 . 0.9037 1.1406 0.7783 0.0066  -0.0372 -0.2334 1 . 
1042 CA  CA  . ASN ASN A A 139 139 . 0.9504 1.1940 0.8962 -0.0089 -0.0271 -0.2894 1 . 
1043 C   C   . ASN ASN A A 139 139 . 0.8904 1.0763 0.9118 -0.0397 -0.0057 -0.2723 1 . 
1044 O   O   . ASN ASN A A 139 139 . 0.8416 1.0001 0.8982 -0.0505 0.0179  -0.2737 1 . 
1045 CB  CB  . ASN ASN A A 139 139 . 1.1079 1.4115 1.0891 0.0027  -0.0562 -0.3688 1 . 
1046 CG  CG  . ASN ASN A A 139 139 . 1.2215 1.5875 1.1194 0.0419  -0.0781 -0.3993 1 . 
1047 OD1 OD1 . ASN ASN A A 139 139 . 1.2807 1.6374 1.0962 0.0566  -0.0599 -0.3591 1 . 
1048 ND2 ND2 . ASN ASN A A 139 139 . 1.3042 1.7359 1.2246 0.0619  -0.1155 -0.4746 1 . 
1049 N   N   . TYR TYR A A 140 140 . 0.8001 0.9645 0.8418 -0.0499 -0.0122 -0.2538 1 . 
1050 CA  CA  . TYR TYR A A 140 140 . 0.8002 0.9045 0.8934 -0.0722 0.0124  -0.2330 1 . 
1051 C   C   . TYR TYR A A 140 140 . 0.8534 0.9160 0.9114 -0.0716 0.0249  -0.1751 1 . 
1052 O   O   . TYR TYR A A 140 140 . 0.9526 0.9731 1.0399 -0.0774 0.0446  -0.1659 1 . 
1053 CB  CB  . TYR TYR A A 140 140 . 0.8323 0.9253 0.9498 -0.0820 0.0074  -0.2293 1 . 
1054 CG  CG  . TYR TYR A A 140 140 . 0.8230 0.8530 0.9905 -0.1014 0.0409  -0.2169 1 . 
1055 CD1 CD1 . TYR TYR A A 140 140 . 0.6936 0.7133 0.9472 -0.1156 0.0659  -0.2651 1 . 
1056 CD2 CD2 . TYR TYR A A 140 140 . 0.8062 0.7855 0.9352 -0.1024 0.0511  -0.1590 1 . 
1057 CE1 CE1 . TYR TYR A A 140 140 . 0.8008 0.7496 1.0908 -0.1295 0.1089  -0.2445 1 . 
1058 CE2 CE2 . TYR TYR A A 140 140 . 0.8439 0.7603 0.9955 -0.1112 0.0844  -0.1418 1 . 
1059 CZ  CZ  . TYR TYR A A 140 140 . 0.9137 0.8093 1.1407 -0.1244 0.1175  -0.1791 1 . 
1060 OH  OH  . TYR TYR A A 140 140 . 1.0474 0.8681 1.2882 -0.1296 0.1623  -0.1535 1 . 
1061 N   N   . ILE ILE A A 141 141 . 0.8460 0.9189 0.8489 -0.0617 0.0144  -0.1378 1 . 
1062 CA  CA  . ILE ILE A A 141 141 . 0.7871 0.8313 0.7792 -0.0611 0.0247  -0.0977 1 . 
1063 C   C   . ILE ILE A A 141 141 . 0.9816 1.0302 0.9875 -0.0570 0.0391  -0.1137 1 . 
1064 O   O   . ILE ILE A A 141 141 . 0.9476 0.9661 0.9794 -0.0572 0.0470  -0.1018 1 . 
1065 CB  CB  . ILE ILE A A 141 141 . 0.8253 0.8802 0.7782 -0.0538 0.0198  -0.0622 1 . 
1066 CG1 CG1 . ILE ILE A A 141 141 . 0.7719 0.8172 0.7244 -0.0588 0.0067  -0.0459 1 . 
1067 CG2 CG2 . ILE ILE A A 141 141 . 0.7757 0.8130 0.7421 -0.0536 0.0315  -0.0377 1 . 
1068 CD1 CD1 . ILE ILE A A 141 141 . 0.7813 0.7875 0.7612 -0.0695 0.0102  -0.0396 1 . 
1069 N   N   . GLU GLU A A 142 142 . 1.0381 1.1266 1.0255 -0.0490 0.0407  -0.1446 1 . 
1070 CA  CA  . GLU GLU A A 142 142 . 1.1028 1.2003 1.1060 -0.0459 0.0581  -0.1660 1 . 
1071 C   C   . GLU GLU A A 142 142 . 1.1047 1.1755 1.1754 -0.0546 0.0664  -0.1918 1 . 
1072 O   O   . GLU GLU A A 142 142 . 0.9841 1.0348 1.0851 -0.0528 0.0788  -0.1868 1 . 
1073 CB  CB  . GLU GLU A A 142 142 . 1.1994 1.3476 1.1584 -0.0316 0.0579  -0.2002 1 . 
1074 CG  CG  . GLU GLU A A 142 142 . 1.3461 1.5033 1.2616 -0.0209 0.0818  -0.1797 1 . 
1075 CD  CD  . GLU GLU A A 142 142 . 1.5074 1.7082 1.3427 0.0032  0.0827  -0.1979 1 . 
1076 OE1 OE1 . GLU GLU A A 142 142 . 1.5445 1.7551 1.3207 0.0191  0.0660  -0.1769 1 . 
1077 OE2 OE2 . GLU GLU A A 142 142 . 1.6271 1.8529 1.4542 0.0104  0.0995  -0.2337 1 . 
1078 N   N   . ASN ASN A A 143 143 . 1.1909 1.2579 1.2950 -0.0626 0.0630  -0.2197 1 . 
1079 CA  CA  . ASN ASN A A 143 143 . 1.2041 1.2328 1.3797 -0.0706 0.0825  -0.2386 1 . 
1080 C   C   . ASN ASN A A 143 143 . 1.1740 1.1394 1.3498 -0.0664 0.0903  -0.1867 1 . 
1081 O   O   . ASN ASN A A 143 143 . 1.1795 1.1097 1.3952 -0.0607 0.1064  -0.1865 1 . 
1082 CB  CB  . ASN ASN A A 143 143 . 1.2708 1.3018 1.4947 -0.0825 0.0862  -0.2759 1 . 
1083 CG  CG  . ASN ASN A A 143 143 . 1.3309 1.4293 1.5793 -0.0805 0.0755  -0.3484 1 . 
1084 OD1 OD1 . ASN ASN A A 143 143 . 1.3267 1.4505 1.5851 -0.0746 0.0809  -0.3801 1 . 
1085 ND2 ND2 . ASN ASN A A 143 143 . 1.3955 1.5285 1.6556 -0.0822 0.0575  -0.3811 1 . 
1086 N   N   . PHE PHE A A 144 144 . 1.1368 1.0884 1.2678 -0.0645 0.0770  -0.1449 1 . 
1087 CA  CA  . PHE PHE A A 144 144 . 1.0838 0.9872 1.2015 -0.0522 0.0757  -0.1016 1 . 
1088 C   C   . PHE PHE A A 144 144 . 1.0623 0.9698 1.1950 -0.0378 0.0725  -0.1000 1 . 
1089 O   O   . PHE PHE A A 144 144 . 1.1282 0.9943 1.2818 -0.0221 0.0777  -0.0888 1 . 
1090 CB  CB  . PHE PHE A A 144 144 . 1.1292 1.0381 1.2005 -0.0515 0.0572  -0.0698 1 . 
1091 CG  CG  . PHE PHE A A 144 144 . 1.1200 0.9864 1.1775 -0.0532 0.0641  -0.0500 1 . 
1092 CD1 CD1 . PHE PHE A A 144 144 . 1.1870 1.0651 1.2495 -0.0696 0.0684  -0.0639 1 . 
1093 CD2 CD2 . PHE PHE A A 144 144 . 1.1869 1.0015 1.2252 -0.0344 0.0676  -0.0196 1 . 
1094 CE1 CE1 . PHE PHE A A 144 144 . 1.2412 1.0775 1.2977 -0.0734 0.0840  -0.0483 1 . 
1095 CE2 CE2 . PHE PHE A A 144 144 . 1.2360 1.0054 1.2494 -0.0332 0.0830  0.0015  1 . 
1096 CZ  CZ  . PHE PHE A A 144 144 . 1.2322 1.0111 1.2588 -0.0559 0.0953  -0.0132 1 . 
1097 N   N   . VAL VAL A A 145 145 . 0.9928 0.9473 1.1163 -0.0401 0.0671  -0.1101 1 . 
1098 CA  CA  . VAL VAL A A 145 145 . 0.9128 0.8772 1.0654 -0.0296 0.0693  -0.1157 1 . 
1099 C   C   . VAL VAL A A 145 145 . 0.9604 0.9166 1.1626 -0.0274 0.0858  -0.1476 1 . 
1100 O   O   . VAL VAL A A 145 145 . 0.9581 0.8919 1.1986 -0.0115 0.0847  -0.1449 1 . 
1101 CB  CB  . VAL VAL A A 145 145 . 0.8727 0.8827 1.0075 -0.0353 0.0759  -0.1196 1 . 
1102 CG1 CG1 . VAL VAL A A 145 145 . 0.8607 0.8843 1.0421 -0.0286 0.0880  -0.1347 1 . 
1103 CG2 CG2 . VAL VAL A A 145 145 . 0.8864 0.8972 0.9924 -0.0365 0.0634  -0.0874 1 . 
1104 N   N   . LYS LYS A A 146 146 . 0.9352 0.9120 1.1450 -0.0401 0.0987  -0.1836 1 . 
1105 CA  CA  . LYS LYS A A 146 146 . 1.0320 1.0081 1.3027 -0.0401 0.1173  -0.2242 1 . 
1106 C   C   . LYS LYS A A 146 146 . 1.0751 0.9851 1.3911 -0.0302 0.1267  -0.2075 1 . 
1107 O   O   . LYS LYS A A 146 146 . 1.0734 0.9670 1.4438 -0.0198 0.1379  -0.2208 1 . 
1108 CB  CB  . LYS LYS A A 146 146 . 0.9873 1.0055 1.2652 -0.0528 0.1246  -0.2775 1 . 
1109 CG  CG  . LYS LYS A A 146 146 . 1.0125 1.0932 1.2351 -0.0509 0.1208  -0.2964 1 . 
1110 CD  CD  . LYS LYS A A 146 146 . 1.0734 1.2041 1.2924 -0.0530 0.1171  -0.3558 1 . 
1111 CE  CE  . LYS LYS A A 146 146 . 1.1948 1.3810 1.3327 -0.0398 0.1152  -0.3662 1 . 
1112 NZ  NZ  . LYS LYS A A 146 146 . 1.2564 1.5030 1.3877 -0.0313 0.1075  -0.4385 1 . 
1113 N   N   . GLU GLU A A 147 147 . 1.1337 1.0001 1.4255 -0.0298 0.1263  -0.1749 1 . 
1114 CA  CA  . GLU GLU A A 147 147 . 1.1928 0.9830 1.5069 -0.0127 0.1429  -0.1455 1 . 
1115 C   C   . GLU GLU A A 147 147 . 1.2933 1.0613 1.5897 0.0198  0.1216  -0.1104 1 . 
1116 O   O   . GLU GLU A A 147 147 . 1.3553 1.0828 1.6920 0.0417  0.1316  -0.1054 1 . 
1117 CB  CB  . GLU GLU A A 147 147 . 1.2790 1.0268 1.5597 -0.0181 0.1540  -0.1164 1 . 
1118 CG  CG  . GLU GLU A A 147 147 . 1.3689 1.1262 1.7035 -0.0456 0.1814  -0.1601 1 . 
1119 CD  CD  . GLU GLU A A 147 147 . 1.5303 1.2259 1.8594 -0.0499 0.2100  -0.1323 1 . 
1120 OE1 OE1 . GLU GLU A A 147 147 . 1.6091 1.2604 1.8689 -0.0302 0.2040  -0.0758 1 . 
1121 OE2 OE2 . GLU GLU A A 147 147 . 1.5688 1.2627 1.9678 -0.0719 0.2405  -0.1722 1 . 
1122 N   N   . TRP TRP A A 148 148 . 1.3302 1.1275 1.5771 0.0260  0.0908  -0.0910 1 . 
1123 CA  CA  . TRP TRP A A 148 148 . 1.3880 1.1784 1.6319 0.0595  0.0630  -0.0717 1 . 
1124 C   C   . TRP TRP A A 148 148 . 1.3852 1.2019 1.6989 0.0658  0.0645  -0.1047 1 . 
1125 O   O   . TRP TRP A A 148 148 . 1.4269 1.2187 1.7664 0.1002  0.0498  -0.0958 1 . 
1126 CB  CB  . TRP TRP A A 148 148 . 1.4527 1.2833 1.6586 0.0582  0.0341  -0.0624 1 . 
1127 CG  CG  . TRP TRP A A 148 148 . 1.6223 1.4176 1.7639 0.0736  0.0200  -0.0253 1 . 
1128 CD1 CD1 . TRP TRP A A 148 148 . 1.7236 1.4513 1.8289 0.1029  0.0248  0.0080  1 . 
1129 CD2 CD2 . TRP TRP A A 148 148 . 1.6477 1.4694 1.7497 0.0628  0.0041  -0.0166 1 . 
1130 NE1 NE1 . TRP TRP A A 148 148 . 1.7404 1.4542 1.7781 0.1113  0.0125  0.0346  1 . 
1131 CE2 CE2 . TRP TRP A A 148 148 . 1.6826 1.4564 1.7243 0.0854  -0.0025 0.0166  1 . 
1132 CE3 CE3 . TRP TRP A A 148 148 . 1.6330 1.5092 1.7444 0.0386  -0.0003 -0.0315 1 . 
1133 CZ2 CZ2 . TRP TRP A A 148 148 . 1.6894 1.4764 1.6878 0.0815  -0.0171 0.0271  1 . 
1134 CZ3 CZ3 . TRP TRP A A 148 148 . 1.6196 1.5038 1.6953 0.0350  -0.0140 -0.0173 1 . 
1135 CH2 CH2 . TRP TRP A A 148 148 . 1.6616 1.5055 1.6852 0.0549  -0.0243 0.0078  1 . 
1136 N   N   . VAL VAL A A 149 149 . 1.3456 1.2139 1.6867 0.0372  0.0815  -0.1441 1 . 
1137 CA  CA  . VAL VAL A A 149 149 . 1.4189 1.3148 1.8279 0.0395  0.0913  -0.1812 1 . 
1138 C   C   . VAL VAL A A 149 149 . 1.4541 1.3051 1.9199 0.0518  0.1093  -0.1920 1 . 
1139 O   O   . VAL VAL A A 149 149 . 1.4994 1.3448 2.0245 0.0734  0.1053  -0.2033 1 . 
1140 CB  CB  . VAL VAL A A 149 149 . 1.4775 1.4333 1.8817 0.0101  0.1123  -0.2185 1 . 
1141 CG1 CG1 . VAL VAL A A 149 149 . 1.4983 1.4799 1.9726 0.0103  0.1324  -0.2629 1 . 
1142 CG2 CG2 . VAL VAL A A 149 149 . 1.4639 1.4533 1.8233 0.0030  0.1028  -0.2012 1 . 
1143 N   N   . SER SER A A 150 150 . 1.4591 1.2773 1.9215 0.0384  0.1324  -0.1923 1 . 
1144 CA  CA  . SER SER A A 150 150 . 1.4942 1.2662 2.0284 0.0454  0.1609  -0.2070 1 . 
1145 C   C   . SER SER A A 150 150 . 1.5331 1.2292 2.0677 0.0891  0.1534  -0.1572 1 . 
1146 O   O   . SER SER A A 150 150 . 1.5673 1.2259 2.1719 0.1057  0.1724  -0.1656 1 . 
1147 CB  CB  . SER SER A A 150 150 . 1.5119 1.2659 2.0594 0.0199  0.1919  -0.2238 1 . 
1148 OG  OG  . SER SER A A 150 150 . 1.5582 1.2713 2.0396 0.0230  0.1885  -0.1755 1 . 
1149 N   N   . LYS LYS A A 151 151 . 1.5558 1.2286 2.0110 0.1124  0.1256  -0.1068 1 . 
1150 CA  CA  . LYS LYS A A 151 151 . 1.6800 1.2919 2.1149 0.1669  0.1065  -0.0609 1 . 
1151 C   C   . LYS LYS A A 151 151 . 1.6863 1.3356 2.1797 0.1929  0.0756  -0.0859 1 . 
1152 O   O   . LYS LYS A A 151 151 . 1.7889 1.3892 2.3063 0.2393  0.0675  -0.0659 1 . 
1153 CB  CB  . LYS LYS A A 151 151 . 1.7357 1.3324 2.0673 0.1880  0.0771  -0.0144 1 . 
1154 CG  CG  . LYS LYS A A 151 151 . 1.8094 1.3302 2.0829 0.1872  0.1131  0.0291  1 . 
1155 CD  CD  . LYS LYS A A 151 151 . 1.7999 1.3289 1.9755 0.1925  0.0878  0.0583  1 . 
1156 CE  CE  . LYS LYS A A 151 151 . 1.9101 1.3442 2.0142 0.2159  0.1216  0.1152  1 . 
1157 NZ  NZ  . LYS LYS A A 151 151 . 1.9547 1.3330 2.1199 0.1881  0.1893  0.1115  1 . 
1158 N   N   . GLU GLU A A 152 152 . 1.5917 1.3237 2.1125 0.1663  0.0620  -0.1287 1 . 
1159 CA  CA  . GLU GLU A A 152 152 . 1.5345 1.3088 2.1276 0.1852  0.0395  -0.1610 1 . 
1160 C   C   . GLU GLU A A 152 152 . 1.4877 1.2685 2.1759 0.1714  0.0734  -0.2050 1 . 
1161 O   O   . GLU GLU A A 152 152 . 1.4325 1.2062 2.1325 0.1388  0.1127  -0.2235 1 . 
1162 CB  CB  . GLU GLU A A 152 152 . 1.4880 1.3406 2.0811 0.1605  0.0255  -0.1880 1 . 
1163 CG  CG  . GLU GLU A A 152 152 . 1.5487 1.4106 2.0968 0.1881  -0.0207 -0.1643 1 . 
1164 CD  CD  . GLU GLU A A 152 152 . 1.6609 1.5244 2.2614 0.2436  -0.0651 -0.1725 1 . 
1165 OE1 OE1 . GLU GLU A A 152 152 . 1.6573 1.5185 2.3389 0.2568  -0.0575 -0.1974 1 . 
1166 OE2 OE2 . GLU GLU A A 152 152 . 1.7213 1.5930 2.2855 0.2772  -0.1110 -0.1594 1 . 
1167 N   N   . LYS LYS A A 153 153 . 1.4806 1.2803 2.2470 0.1985  0.0557  -0.2294 1 . 
1168 CA  CA  . LYS LYS A A 153 153 . 1.4582 1.2836 2.3265 0.1830  0.0856  -0.2835 1 . 
1169 C   C   . LYS LYS A A 153 153 . 1.3671 1.2760 2.2572 0.1425  0.1028  -0.3337 1 . 
1170 O   O   . LYS LYS A A 153 153 . 1.4129 1.3539 2.3846 0.1306  0.1285  -0.3843 1 . 
1171 CB  CB  . LYS LYS A A 153 153 . 1.5499 1.3545 2.5011 0.2345  0.0606  -0.2877 1 . 
1172 CG  CG  . LYS LYS A A 153 153 . 1.6592 1.3678 2.6004 0.2776  0.0625  -0.2391 1 . 
1173 CD  CD  . LYS LYS A A 153 153 . 1.7503 1.4269 2.6573 0.3486  0.0050  -0.1958 1 . 
1174 CE  CE  . LYS LYS A A 153 153 . 1.9093 1.4789 2.8015 0.4001  0.0161  -0.1404 1 . 
1175 NZ  NZ  . LYS LYS A A 153 153 . 2.0211 1.5592 2.8597 0.4823  -0.0454 -0.0963 1 . 
1176 N   N   . ARG ARG A A 154 154 . 1.3016 1.2415 2.1201 0.1234  0.0942  -0.3188 1 . 
1177 CA  CA  . ARG ARG A A 154 154 . 1.2342 1.2387 2.0525 0.0877  0.1204  -0.3520 1 . 
1178 C   C   . ARG ARG A A 154 154 . 1.1663 1.1791 1.9112 0.0523  0.1511  -0.3550 1 . 
1179 O   O   . ARG ARG A A 154 154 . 1.1647 1.1393 1.8600 0.0510  0.1459  -0.3294 1 . 
1180 CB  CB  . ARG ARG A A 154 154 . 1.2193 1.2505 2.0157 0.0914  0.0961  -0.3348 1 . 
1181 CG  CG  . ARG ARG A A 154 154 . 1.2286 1.2713 2.1091 0.1288  0.0584  -0.3479 1 . 
1182 CD  CD  . ARG ARG A A 154 154 . 1.1867 1.2794 2.0888 0.1153  0.0586  -0.3615 1 . 
1183 NE  NE  . ARG ARG A A 154 154 . 1.1987 1.3206 2.0846 0.0709  0.1181  -0.3779 1 . 
1184 CZ  CZ  . ARG ARG A A 154 154 . 1.1851 1.3433 2.0937 0.0505  0.1453  -0.3893 1 . 
1185 NH1 NH1 . ARG ARG A A 154 154 . 1.0952 1.2737 2.0647 0.0654  0.1160  -0.3970 1 . 
1186 NH2 NH2 . ARG ARG A A 154 154 . 1.2536 1.4269 2.1255 0.0185  0.2043  -0.3952 1 . 
1187 N   N   . THR THR A A 155 155 . 1.0770 1.1409 1.8153 0.0268  0.1846  -0.3884 1 . 
1188 CA  CA  . THR THR A A 155 155 . 0.9830 1.0666 1.6412 0.0023  0.2059  -0.3958 1 . 
1189 C   C   . THR THR A A 155 155 . 0.8986 1.0148 1.4910 -0.0105 0.2190  -0.3794 1 . 
1190 O   O   . THR THR A A 155 155 . 0.9311 1.0649 1.5653 -0.0091 0.2311  -0.3825 1 . 
1191 CB  CB  . THR THR A A 155 155 . 1.0011 1.1123 1.6945 -0.0086 0.2396  -0.4557 1 . 
1192 OG1 OG1 . THR THR A A 155 155 . 1.0094 1.1467 1.7784 -0.0061 0.2634  -0.4902 1 . 
1193 CG2 CG2 . THR THR A A 155 155 . 1.0112 1.0832 1.7585 -0.0021 0.2331  -0.4687 1 . 
1194 N   N   . PHE PHE A A 156 156 . 0.8619 0.9844 1.3607 -0.0214 0.2191  -0.3637 1 . 
1195 CA  CA  . PHE PHE A A 156 156 . 0.9457 1.0890 1.3731 -0.0290 0.2347  -0.3396 1 . 
1196 C   C   . PHE PHE A A 156 156 . 1.0225 1.1947 1.3609 -0.0341 0.2531  -0.3566 1 . 
1197 O   O   . PHE PHE A A 156 156 . 0.9614 1.1366 1.2859 -0.0344 0.2374  -0.3799 1 . 
1198 CB  CB  . PHE PHE A A 156 156 . 0.9913 1.1093 1.3858 -0.0263 0.2025  -0.2889 1 . 
1199 CG  CG  . PHE PHE A A 156 156 . 1.0457 1.1463 1.5152 -0.0132 0.1787  -0.2778 1 . 
1200 CD1 CD1 . PHE PHE A A 156 156 . 1.0042 1.0705 1.5067 0.0045  0.1459  -0.2728 1 . 
1201 CD2 CD2 . PHE PHE A A 156 156 . 1.0997 1.2184 1.6119 -0.0143 0.1913  -0.2764 1 . 
1202 CE1 CE1 . PHE PHE A A 156 156 . 0.9690 1.0237 1.5277 0.0278  0.1159  -0.2653 1 . 
1203 CE2 CE2 . PHE PHE A A 156 156 . 1.0677 1.1829 1.6585 0.0034  0.1604  -0.2797 1 . 
1204 CZ  CZ  . PHE PHE A A 156 156 . 1.0119 1.0974 1.6176 0.0281  0.1177  -0.2740 1 . 
1205 N   N   . ASN ASN A A 157 157 . 1.0568 1.2501 1.3388 -0.0347 0.2890  -0.3476 1 . 
1206 CA  CA  . ASN ASN A A 157 157 . 1.1359 1.3584 1.3115 -0.0278 0.3043  -0.3597 1 . 
1207 C   C   . ASN ASN A A 157 157 . 1.1734 1.3859 1.2631 -0.0228 0.2782  -0.3148 1 . 
1208 O   O   . ASN ASN A A 157 157 . 1.1129 1.2966 1.2230 -0.0282 0.2601  -0.2723 1 . 
1209 CB  CB  . ASN ASN A A 157 157 . 1.1515 1.3931 1.2899 -0.0234 0.3648  -0.3665 1 . 
1210 CG  CG  . ASN ASN A A 157 157 . 1.1304 1.3479 1.2714 -0.0277 0.3971  -0.3150 1 . 
1211 OD1 OD1 . ASN ASN A A 157 157 . 1.0885 1.2834 1.2194 -0.0297 0.3717  -0.2711 1 . 
1212 ND2 ND2 . ASN ASN A A 157 157 . 1.1455 1.3682 1.3089 -0.0302 0.4593  -0.3251 1 . 
1213 N   N   . ASN ASN A A 158 158 . 1.2954 1.5373 1.2902 -0.0086 0.2735  -0.3305 1 . 
1214 CA  CA  . ASN ASN A A 158 158 . 1.2924 1.5314 1.2144 0.0001  0.2413  -0.2989 1 . 
1215 C   C   . ASN ASN A A 158 158 . 1.2405 1.4529 1.1162 0.0034  0.2626  -0.2333 1 . 
1216 O   O   . ASN ASN A A 158 158 . 1.3298 1.5248 1.1892 0.0027  0.2348  -0.1977 1 . 
1217 CB  CB  . ASN ASN A A 158 158 . 1.4724 1.7585 1.3046 0.0233  0.2284  -0.3388 1 . 
1218 CG  CG  . ASN ASN A A 158 158 . 1.6106 1.9328 1.4934 0.0215  0.2298  -0.4168 1 . 
1219 OD1 OD1 . ASN ASN A A 158 158 . 1.6168 1.9391 1.5830 0.0082  0.2024  -0.4532 1 . 
1220 ND2 ND2 . ASN ASN A A 158 158 . 1.6736 2.0229 1.5115 0.0348  0.2687  -0.4433 1 . 
1221 N   N   . ASN ASN A A 159 159 . 1.1882 1.3949 1.0533 0.0058  0.3175  -0.2190 1 . 
1222 CA  CA  . ASN ASN A A 159 159 . 1.2238 1.3990 1.0719 0.0056  0.3490  -0.1595 1 . 
1223 C   C   . ASN ASN A A 159 159 . 1.1096 1.2603 1.0739 -0.0168 0.3326  -0.1454 1 . 
1224 O   O   . ASN ASN A A 159 159 . 1.0548 1.1836 1.0192 -0.0194 0.3281  -0.1039 1 . 
1225 CB  CB  . ASN ASN A A 159 159 . 1.4488 1.6191 1.2654 0.0131  0.4252  -0.1504 1 . 
1226 CG  CG  . ASN ASN A A 159 159 . 1.5557 1.6866 1.3735 0.0111  0.4711  -0.0902 1 . 
1227 OD1 OD1 . ASN ASN A A 159 159 . 1.5865 1.7022 1.5073 -0.0080 0.5127  -0.0899 1 . 
1228 ND2 ND2 . ASN ASN A A 159 159 . 1.6065 1.7218 1.3234 0.0319  0.4635  -0.0435 1 . 
1229 N   N   . GLU GLU A A 160 160 . 1.1193 1.2754 1.1829 -0.0286 0.3210  -0.1825 1 . 
1230 CA  CA  . GLU GLU A A 160 160 . 1.0263 1.1652 1.1875 -0.0390 0.2920  -0.1757 1 . 
1231 C   C   . GLU GLU A A 160 160 . 0.9285 1.0545 1.0677 -0.0378 0.2355  -0.1619 1 . 
1232 O   O   . GLU GLU A A 160 160 . 0.7979 0.9077 0.9528 -0.0406 0.2163  -0.1335 1 . 
1233 CB  CB  . GLU GLU A A 160 160 . 1.0817 1.2285 1.3443 -0.0418 0.2910  -0.2175 1 . 
1234 CG  CG  . GLU GLU A A 160 160 . 1.1677 1.3240 1.4983 -0.0473 0.3446  -0.2319 1 . 
1235 CD  CD  . GLU GLU A A 160 160 . 1.2315 1.3985 1.6714 -0.0462 0.3349  -0.2767 1 . 
1236 OE1 OE1 . GLU GLU A A 160 160 . 1.1936 1.3715 1.6242 -0.0433 0.3370  -0.3089 1 . 
1237 OE2 OE2 . GLU GLU A A 160 160 . 1.2886 1.4559 1.8292 -0.0450 0.3211  -0.2838 1 . 
1238 N   N   . ILE ILE A A 161 161 . 0.8697 1.0034 0.9825 -0.0347 0.2125  -0.1871 1 . 
1239 CA  CA  . ILE ILE A A 161 161 . 0.8257 0.9442 0.9210 -0.0355 0.1707  -0.1763 1 . 
1240 C   C   . ILE ILE A A 161 161 . 0.8702 0.9848 0.9020 -0.0337 0.1640  -0.1367 1 . 
1241 O   O   . ILE ILE A A 161 161 . 0.9047 0.9993 0.9464 -0.0375 0.1377  -0.1143 1 . 
1242 CB  CB  . ILE ILE A A 161 161 . 0.8682 1.0026 0.9507 -0.0340 0.1597  -0.2174 1 . 
1243 CG1 CG1 . ILE ILE A A 161 161 . 0.8712 0.9980 1.0350 -0.0362 0.1648  -0.2526 1 . 
1244 CG2 CG2 . ILE ILE A A 161 161 . 0.8366 0.9581 0.9017 -0.0368 0.1277  -0.2081 1 . 
1245 CD1 CD1 . ILE ILE A A 161 161 . 0.8940 0.9813 1.1187 -0.0343 0.1478  -0.2284 1 . 
1246 N   N   . ASN ASN A A 162 162 . 0.9305 1.0616 0.8914 -0.0240 0.1897  -0.1263 1 . 
1247 CA  CA  . ASN ASN A A 162 162 . 1.0377 1.1613 0.9380 -0.0167 0.1834  -0.0862 1 . 
1248 C   C   . ASN ASN A A 162 162 . 0.9787 1.0778 0.9232 -0.0252 0.2024  -0.0489 1 . 
1249 O   O   . ASN ASN A A 162 162 . 0.9717 1.0575 0.9072 -0.0262 0.1854  -0.0202 1 . 
1250 CB  CB  . ASN ASN A A 162 162 . 1.2061 1.3491 1.0032 0.0069  0.2045  -0.0804 1 . 
1251 CG  CG  . ASN ASN A A 162 162 . 1.3147 1.4457 1.0481 0.0214  0.1963  -0.0349 1 . 
1252 OD1 OD1 . ASN ASN A A 162 162 . 1.3401 1.4845 1.0466 0.0290  0.1540  -0.0433 1 . 
1253 ND2 ND2 . ASN ASN A A 162 162 . 1.3373 1.4414 1.0606 0.0249  0.2403  0.0110  1 . 
1254 N   N   . LYS LYS A A 163 163 . 0.8510 0.9480 0.8551 -0.0316 0.2393  -0.0559 1 . 
1255 CA  CA  . LYS LYS A A 163 163 . 0.9072 0.9897 0.9877 -0.0415 0.2565  -0.0385 1 . 
1256 C   C   . LYS LYS A A 163 163 . 0.9444 1.0219 1.0786 -0.0472 0.2047  -0.0445 1 . 
1257 O   O   . LYS LYS A A 163 163 . 0.9773 1.0450 1.1229 -0.0503 0.1945  -0.0228 1 . 
1258 CB  CB  . LYS LYS A A 163 163 . 1.0302 1.1202 1.1888 -0.0476 0.3005  -0.0628 1 . 
1259 CG  CG  . LYS LYS A A 163 163 . 1.0509 1.1298 1.2847 -0.0566 0.3505  -0.0486 1 . 
1260 CD  CD  . LYS LYS A A 163 163 . 1.0426 1.1320 1.3509 -0.0627 0.4043  -0.0794 1 . 
1261 CE  CE  . LYS LYS A A 163 163 . 1.0662 1.1556 1.5135 -0.0763 0.4388  -0.0916 1 . 
1262 NZ  NZ  . LYS LYS A A 163 163 . 1.1528 1.2123 1.5902 -0.0804 0.4894  -0.0473 1 . 
1263 N   N   . PHE PHE A A 164 164 . 0.9176 0.9985 1.0783 -0.0453 0.1736  -0.0728 1 . 
1264 CA  CA  . PHE PHE A A 164 164 . 0.8831 0.9530 1.0797 -0.0421 0.1294  -0.0752 1 . 
1265 C   C   . PHE PHE A A 164 164 . 0.8547 0.9101 0.9907 -0.0430 0.1019  -0.0533 1 . 
1266 O   O   . PHE PHE A A 164 164 . 0.7688 0.8135 0.9205 -0.0403 0.0749  -0.0455 1 . 
1267 CB  CB  . PHE PHE A A 164 164 . 1.0921 1.1580 1.3232 -0.0332 0.1114  -0.1025 1 . 
1268 CG  CG  . PHE PHE A A 164 164 . 1.4103 1.4943 1.7014 -0.0329 0.1408  -0.1313 1 . 
1269 CD1 CD1 . PHE PHE A A 164 164 . 1.5416 1.6416 1.8935 -0.0383 0.1716  -0.1370 1 . 
1270 CD2 CD2 . PHE PHE A A 164 164 . 1.5258 1.6102 1.8257 -0.0288 0.1436  -0.1570 1 . 
1271 CE1 CE1 . PHE PHE A A 164 164 . 1.6068 1.7236 2.0232 -0.0400 0.2059  -0.1674 1 . 
1272 CE2 CE2 . PHE PHE A A 164 164 . 1.6010 1.7039 1.9613 -0.0292 0.1732  -0.1876 1 . 
1273 CZ  CZ  . PHE PHE A A 164 164 . 1.6260 1.7455 2.0429 -0.0349 0.2047  -0.1926 1 . 
1274 N   N   . GLY GLY A A 165 165 . 0.7832 0.8424 0.8535 -0.0440 0.1067  -0.0488 1 . 
1275 CA  CA  . GLY GLY A A 165 165 . 0.7419 0.7920 0.7716 -0.0456 0.0829  -0.0341 1 . 
1276 C   C   . GLY GLY A A 165 165 . 0.7688 0.8155 0.7963 -0.0478 0.0855  -0.0048 1 . 
1277 O   O   . GLY GLY A A 165 165 . 0.7867 0.8222 0.8176 -0.0507 0.0630  0.0041  1 . 
1278 N   N   . ARG ARG A A 166 166 . 0.7524 0.8047 0.7769 -0.0458 0.1194  0.0108  1 . 
1279 CA  CA  . ARG ARG A A 166 166 . 0.8277 0.8708 0.8705 -0.0483 0.1314  0.0384  1 . 
1280 C   C   . ARG ARG A A 166 166 . 0.8080 0.8505 0.9321 -0.0558 0.1151  0.0251  1 . 
1281 O   O   . ARG ARG A A 166 166 . 0.7024 0.7402 0.8424 -0.0591 0.1030  0.0355  1 . 
1282 CB  CB  . ARG ARG A A 166 166 . 0.8123 0.8504 0.8484 -0.0435 0.1856  0.0598  1 . 
1283 CG  CG  . ARG ARG A A 166 166 . 0.9901 1.0129 0.9703 -0.0319 0.2009  0.1014  1 . 
1284 CD  CD  . ARG ARG A A 166 166 . 1.1920 1.1977 1.1406 -0.0194 0.2648  0.1317  1 . 
1285 NE  NE  . ARG ARG A A 166 166 . 1.4120 1.3962 1.2895 0.0023  0.2780  0.1790  1 . 
1286 CZ  CZ  . ARG ARG A A 166 166 . 1.5608 1.5127 1.4783 0.0019  0.3188  0.2164  1 . 
1287 NH1 NH1 . ARG ARG A A 166 166 . 1.5603 1.5052 1.5991 -0.0223 0.3499  0.2029  1 . 
1288 NH2 NH2 . ARG ARG A A 166 166 . 1.6630 1.5908 1.5079 0.0284  0.3283  0.2635  1 . 
1289 N   N   . TYR TYR A A 167 167 . 0.7175 0.7688 0.8935 -0.0543 0.1096  -0.0029 1 . 
1290 CA  CA  . TYR TYR A A 167 167 . 0.7062 0.7664 0.9574 -0.0516 0.0863  -0.0243 1 . 
1291 C   C   . TYR TYR A A 167 167 . 0.7888 0.8387 1.0042 -0.0445 0.0418  -0.0225 1 . 
1292 O   O   . TYR TYR A A 167 167 . 0.8567 0.9149 1.1090 -0.0408 0.0222  -0.0326 1 . 
1293 CB  CB  . TYR TYR A A 167 167 . 0.7055 0.7798 1.0160 -0.0436 0.0849  -0.0567 1 . 
1294 CG  CG  . TYR TYR A A 167 167 . 0.6366 0.7223 1.0040 -0.0523 0.1373  -0.0658 1 . 
1295 CD1 CD1 . TYR TYR A A 167 167 . 0.7235 0.8007 1.0916 -0.0635 0.1862  -0.0408 1 . 
1296 CD2 CD2 . TYR TYR A A 167 167 . 0.7020 0.8022 1.1257 -0.0472 0.1434  -0.0976 1 . 
1297 CE1 CE1 . TYR TYR A A 167 167 . 0.8006 0.8786 1.2174 -0.0705 0.2477  -0.0443 1 . 
1298 CE2 CE2 . TYR TYR A A 167 167 . 0.7846 0.8939 1.2675 -0.0570 0.2007  -0.1090 1 . 
1299 CZ  CZ  . TYR TYR A A 167 167 . 0.8586 0.9544 1.3348 -0.0692 0.2564  -0.0807 1 . 
1300 OH  OH  . TYR TYR A A 167 167 . 0.8826 0.9776 1.4118 -0.0779 0.3259  -0.0864 1 . 
1301 N   N   . ILE ILE A A 168 168 . 0.6854 0.7175 0.8339 -0.0423 0.0301  -0.0138 1 . 
1302 CA  CA  . ILE ILE A A 168 168 . 0.7593 0.7723 0.8693 -0.0374 0.0027  -0.0072 1 . 
1303 C   C   . ILE ILE A A 168 168 . 0.6538 0.6683 0.7524 -0.0474 0.0028  0.0078  1 . 
1304 O   O   . ILE ILE A A 168 168 . 0.6609 0.6706 0.7584 -0.0430 -0.0168 0.0056  1 . 
1305 CB  CB  . ILE ILE A A 168 168 . 0.8195 0.8108 0.8824 -0.0380 0.0044  -0.0050 1 . 
1306 CG1 CG1 . ILE ILE A A 168 168 . 0.8769 0.8628 0.9595 -0.0275 0.0070  -0.0204 1 . 
1307 CG2 CG2 . ILE ILE A A 168 168 . 0.8127 0.7760 0.8426 -0.0338 -0.0096 0.0037  1 . 
1308 CD1 CD1 . ILE ILE A A 168 168 . 0.9236 0.8852 0.9805 -0.0295 0.0141  -0.0238 1 . 
1309 N   N   . LEU LEU A A 169 169 . 0.6757 0.6958 0.7593 -0.0564 0.0243  0.0231  1 . 
1310 CA  CA  . LEU LEU A A 169 169 . 0.7554 0.7745 0.8308 -0.0622 0.0250  0.0400  1 . 
1311 C   C   . LEU LEU A A 169 169 . 0.7770 0.8039 0.9155 -0.0647 0.0258  0.0352  1 . 
1312 O   O   . LEU LEU A A 169 169 . 0.8492 0.8742 0.9930 -0.0686 0.0168  0.0390  1 . 
1313 CB  CB  . LEU LEU A A 169 169 . 0.7092 0.7318 0.7526 -0.0600 0.0479  0.0604  1 . 
1314 CG  CG  . LEU LEU A A 169 169 . 0.7115 0.7385 0.7027 -0.0553 0.0408  0.0494  1 . 
1315 CD1 CD1 . LEU LEU A A 169 169 . 0.7735 0.8106 0.7165 -0.0428 0.0563  0.0646  1 . 
1316 CD2 CD2 . LEU LEU A A 169 169 . 0.6882 0.7083 0.6665 -0.0601 0.0162  0.0382  1 . 
1317 N   N   . GLU GLU A A 170 170 . 0.7647 0.8045 0.9643 -0.0629 0.0372  0.0190  1 . 
1318 CA  CA  . GLU GLU A A 170 170 . 0.7767 0.8330 1.0637 -0.0656 0.0393  -0.0006 1 . 
1319 C   C   . GLU GLU A A 170 170 . 0.7846 0.8520 1.0744 -0.0549 -0.0040 -0.0280 1 . 
1320 O   O   . GLU GLU A A 170 170 . 0.7264 0.8077 1.0636 -0.0572 -0.0114 -0.0442 1 . 
1321 CB  CB  . GLU GLU A A 170 170 . 0.7867 0.8584 1.1502 -0.0658 0.0634  -0.0211 1 . 
1322 CG  CG  . GLU GLU A A 170 170 . 0.9255 1.0153 1.4071 -0.0734 0.0851  -0.0448 1 . 
1323 CD  CD  . GLU GLU A A 170 170 . 1.0042 1.1010 1.5602 -0.0783 0.1280  -0.0578 1 . 
1324 OE1 OE1 . GLU GLU A A 170 170 . 1.1699 1.2531 1.7820 -0.0906 0.1848  -0.0421 1 . 
1325 OE2 OE2 . GLU GLU A A 170 170 . 0.9627 1.0737 1.5214 -0.0687 0.1104  -0.0811 1 . 
1326 N   N   . GLU GLU A A 171 171 . 0.6626 0.7213 0.8985 -0.0397 -0.0301 -0.0329 1 . 
1327 CA  CA  . GLU GLU A A 171 171 . 0.7180 0.7783 0.9290 -0.0202 -0.0674 -0.0505 1 . 
1328 C   C   . GLU GLU A A 171 171 . 0.6779 0.7078 0.8070 -0.0235 -0.0693 -0.0269 1 . 
1329 O   O   . GLU GLU A A 171 171 . 0.6621 0.6890 0.7613 -0.0088 -0.0904 -0.0368 1 . 
1330 CB  CB  . GLU GLU A A 171 171 . 0.8423 0.9031 1.0440 0.0066  -0.0912 -0.0661 1 . 
1331 CG  CG  . GLU GLU A A 171 171 . 1.1083 1.2107 1.4147 0.0136  -0.0977 -0.1064 1 . 
1332 CD  CD  . GLU GLU A A 171 171 . 1.3422 1.4447 1.6605 0.0298  -0.1033 -0.1152 1 . 
1333 OE1 OE1 . GLU GLU A A 171 171 . 1.4091 1.5492 1.8144 0.0451  -0.1209 -0.1579 1 . 
1334 OE2 OE2 . GLU GLU A A 171 171 . 1.3882 1.4568 1.6423 0.0274  -0.0902 -0.0862 1 . 
1335 N   N   . LEU LEU A A 172 172 . 0.6442 0.6557 0.7413 -0.0405 -0.0468 -0.0013 1 . 
1336 CA  CA  . LEU LEU A A 172 172 . 0.6999 0.6859 0.7405 -0.0460 -0.0445 0.0127  1 . 
1337 C   C   . LEU LEU A A 172 172 . 0.7606 0.7522 0.8084 -0.0506 -0.0504 0.0071  1 . 
1338 O   O   . LEU LEU A A 172 172 . 0.8261 0.7964 0.8275 -0.0445 -0.0537 0.0076  1 . 
1339 CB  CB  . LEU LEU A A 172 172 . 0.6710 0.6529 0.6981 -0.0604 -0.0259 0.0269  1 . 
1340 CG  CG  . LEU LEU A A 172 172 . 0.8009 0.7583 0.7888 -0.0650 -0.0201 0.0293  1 . 
1341 CD1 CD1 . LEU LEU A A 172 172 . 0.8163 0.7424 0.7758 -0.0507 -0.0201 0.0287  1 . 
1342 CD2 CD2 . LEU LEU A A 172 172 . 0.7193 0.6884 0.7054 -0.0724 -0.0109 0.0277  1 . 
1343 N   N   . PRO PRO A A 173 173 . 0.6886 0.7034 0.7945 -0.0605 -0.0460 0.0019  1 . 
1344 CA  CA  . PRO PRO A A 173 173 . 0.6932 0.7141 0.8132 -0.0648 -0.0514 -0.0093 1 . 
1345 C   C   . PRO PRO A A 173 173 . 0.7998 0.8303 0.9066 -0.0453 -0.0754 -0.0380 1 . 
1346 O   O   . PRO PRO A A 173 173 . 0.7833 0.8040 0.8525 -0.0426 -0.0780 -0.0432 1 . 
1347 CB  CB  . PRO PRO A A 173 173 . 0.7202 0.7602 0.9208 -0.0764 -0.0368 -0.0090 1 . 
1348 CG  CG  . PRO PRO A A 173 173 . 0.7424 0.7733 0.9341 -0.0796 -0.0162 0.0188  1 . 
1349 CD  CD  . PRO PRO A A 173 173 . 0.7084 0.7365 0.8666 -0.0689 -0.0264 0.0109  1 . 
1350 N   N   . GLU GLU A A 174 174 . 0.7125 0.7646 0.8479 -0.0276 -0.0937 -0.0605 1 . 
1351 CA  CA  . GLU GLU A A 174 174 . 0.7936 0.8650 0.9141 0.0007  -0.1260 -0.0952 1 . 
1352 C   C   . GLU GLU A A 174 174 . 0.8423 0.8734 0.8461 0.0240  -0.1313 -0.0753 1 . 
1353 O   O   . GLU GLU A A 174 174 . 0.9863 1.0195 0.9418 0.0464  -0.1471 -0.0919 1 . 
1354 CB  CB  . GLU GLU A A 174 174 . 0.9043 1.0140 1.0937 0.0187  -0.1493 -0.1309 1 . 
1355 CG  CG  . GLU GLU A A 174 174 . 1.0494 1.1719 1.1897 0.0641  -0.1924 -0.1582 1 . 
1356 CD  CD  . GLU GLU A A 174 174 . 1.2632 1.3684 1.3771 0.0834  -0.1996 -0.1424 1 . 
1357 OE1 OE1 . GLU GLU A A 174 174 . 1.4071 1.4787 1.4196 0.1167  -0.2139 -0.1230 1 . 
1358 OE2 OE2 . GLU GLU A A 174 174 . 1.2795 1.3998 1.4736 0.0664  -0.1854 -0.1471 1 . 
1359 N   N   . LEU LEU A A 175 175 . 0.8223 0.8140 0.7811 0.0201  -0.1126 -0.0406 1 . 
1360 CA  CA  . LEU LEU A A 175 175 . 0.8729 0.8125 0.7341 0.0382  -0.1013 -0.0145 1 . 
1361 C   C   . LEU LEU A A 175 175 . 0.8848 0.7959 0.7139 0.0178  -0.0708 -0.0003 1 . 
1362 O   O   . LEU LEU A A 175 175 . 0.9476 0.8150 0.6977 0.0350  -0.0546 0.0156  1 . 
1363 CB  CB  . LEU LEU A A 175 175 . 0.9190 0.8288 0.7719 0.0355  -0.0855 0.0096  1 . 
1364 CG  CG  . LEU LEU A A 175 175 . 0.9952 0.9209 0.8670 0.0629  -0.1121 -0.0019 1 . 
1365 CD1 CD1 . LEU LEU A A 175 175 . 0.8932 0.7939 0.7722 0.0542  -0.0920 0.0165  1 . 
1366 CD2 CD2 . LEU LEU A A 175 175 . 0.9549 0.8659 0.7533 0.1140  -0.1401 -0.0048 1 . 
1367 N   N   . MET MET A A 176 176 . 0.9195 0.8505 0.8086 -0.0156 -0.0590 -0.0041 1 . 
1368 CA  CA  . MET MET A A 176 176 . 0.9606 0.8699 0.8386 -0.0362 -0.0313 0.0035  1 . 
1369 C   C   . MET MET A A 176 176 . 0.8923 0.8224 0.7847 -0.0392 -0.0357 -0.0183 1 . 
1370 O   O   . MET MET A A 176 176 . 1.0774 0.9814 0.9309 -0.0417 -0.0128 -0.0167 1 . 
1371 CB  CB  . MET MET A A 176 176 . 0.9313 0.8512 0.8632 -0.0642 -0.0201 0.0103  1 . 
1372 CG  CG  . MET MET A A 176 176 . 1.0652 0.9753 0.9940 -0.0640 -0.0160 0.0223  1 . 
1373 SD  SD  . MET MET A A 176 176 . 1.0739 1.0044 1.0494 -0.0877 -0.0089 0.0213  1 . 
1374 CE  CE  . MET MET A A 176 176 . 1.0768 0.9839 1.0474 -0.0999 0.0133  0.0124  1 . 
1375 N   N   . VAL VAL A A 177 177 . 0.5958 0.5336 0.7912 0.0517  -0.0884 -0.1638 1 . 
1376 CA  CA  . VAL VAL A A 177 177 . 0.7545 0.6844 0.9859 0.0823  -0.1117 -0.2026 1 . 
1377 C   C   . VAL VAL A A 177 177 . 0.8455 0.7790 1.0768 0.0833  -0.1080 -0.2293 1 . 
1378 O   O   . VAL VAL A A 177 177 . 0.8614 0.7833 1.0646 0.0584  -0.0937 -0.2108 1 . 
1379 CB  CB  . VAL VAL A A 177 177 . 0.9085 0.7581 1.1544 0.0878  -0.1471 -0.1881 1 . 
1380 CG1 CG1 . VAL VAL A A 177 177 . 0.9560 0.8049 1.1927 0.0790  -0.1468 -0.1528 1 . 
1381 CG2 CG2 . VAL VAL A A 177 177 . 0.9824 0.7638 1.2125 0.0615  -0.1576 -0.1671 1 . 
1382 N   N   . GLN GLN A A 178 178 . 0.8054 0.7633 1.0700 0.1155  -0.1225 -0.2782 1 . 
1383 CA  CA  . GLN GLN A A 178 178 . 0.9066 0.8710 1.1771 0.1202  -0.1233 -0.3114 1 . 
1384 C   C   . GLN GLN A A 178 178 . 0.9712 0.8354 1.2524 0.1146  -0.1567 -0.3099 1 . 
1385 O   O   . GLN GLN A A 178 178 . 1.0192 0.8318 1.3293 0.1376  -0.1921 -0.3247 1 . 
1386 CB  CB  . GLN GLN A A 178 178 . 0.8445 0.8928 1.1470 0.1582  -0.1250 -0.3705 1 . 
1387 CG  CG  . GLN GLN A A 178 178 . 0.8374 0.9972 1.1231 0.1513  -0.0892 -0.3667 1 . 
1388 CD  CD  . GLN GLN A A 178 178 . 0.9215 1.1892 1.2391 0.1865  -0.0903 -0.4248 1 . 
1389 OE1 OE1 . GLN GLN A A 178 178 . 0.9509 1.2134 1.3022 0.2197  -0.1156 -0.4767 1 . 
1390 NE2 NE2 . GLN GLN A A 178 178 . 0.9082 1.2783 1.2159 0.1781  -0.0652 -0.4173 1 . 
1391 N   N   . VAL VAL A A 179 179 . 1.0332 0.8709 1.2904 0.0831  -0.1481 -0.2912 1 . 
1392 CA  CA  . VAL VAL A A 179 179 . 1.1383 0.8851 1.3983 0.0622  -0.1773 -0.2776 1 . 
1393 C   C   . VAL VAL A A 179 179 . 1.0447 0.7976 1.3132 0.0603  -0.1799 -0.3156 1 . 
1394 O   O   . VAL VAL A A 179 179 . 0.9324 0.7598 1.1875 0.0612  -0.1503 -0.3320 1 . 
1395 CB  CB  . VAL VAL A A 179 179 . 1.2466 0.9648 1.4697 0.0188  -0.1676 -0.2173 1 . 
1396 CG1 CG1 . VAL VAL A A 179 179 . 1.1820 0.9603 1.3716 -0.0008 -0.1315 -0.2099 1 . 
1397 CG2 CG2 . VAL VAL A A 179 179 . 1.3159 0.9439 1.5426 -0.0093 -0.2024 -0.1952 1 . 
1398 N   N   . LYS LYS A A 180 180 . 1.1246 0.7963 1.4158 0.0578  -0.2190 -0.3298 1 . 
1399 CA  CA  . LYS LYS A A 180 180 . 1.0290 0.6932 1.3272 0.0460  -0.2258 -0.3610 1 . 
1400 C   C   . LYS LYS A A 180 180 . 1.0993 0.7642 1.3597 -0.0057 -0.2064 -0.3177 1 . 
1401 O   O   . LYS LYS A A 180 180 . 1.1703 0.8139 1.4048 -0.0347 -0.2015 -0.2635 1 . 
1402 CB  CB  . LYS LYS A A 180 180 . 1.1292 0.7194 1.4502 0.0524  -0.2672 -0.3664 1 . 
1403 CG  CG  . LYS LYS A A 180 180 . 1.2266 0.8190 1.5800 0.1034  -0.2908 -0.3938 1 . 
1404 CD  CD  . LYS LYS A A 180 180 . 1.3196 0.8597 1.6995 0.1178  -0.3312 -0.4178 1 . 
1405 CE  CE  . LYS LYS A A 180 180 . 1.4332 0.8630 1.7963 0.0735  -0.3588 -0.3676 1 . 
1406 NZ  NZ  . LYS LYS A A 180 180 . 1.6051 0.9769 1.9929 0.0856  -0.4004 -0.3924 1 . 
1407 N   N   . ALA ALA A A 181 181 . 1.0593 0.7621 1.3170 -0.0149 -0.1952 -0.3464 1 . 
1408 CA  CA  . ALA ALA A A 181 181 . 1.1003 0.8005 1.3309 -0.0630 -0.1875 -0.3182 1 . 
1409 C   C   . ALA ALA A A 181 181 . 1.0942 0.7818 1.3478 -0.0685 -0.2060 -0.3654 1 . 
1410 O   O   . ALA ALA A A 181 181 . 1.1085 0.8571 1.3759 -0.0331 -0.1942 -0.4122 1 . 
1411 CB  CB  . ALA ALA A A 181 181 . 1.0842 0.8745 1.2759 -0.0680 -0.1432 -0.2998 1 . 
1412 N   N   . ARG ARG A A 182 182 . 1.1063 0.7315 1.3541 -0.1120 -0.2282 -0.3391 1 . 
1413 CA  CA  . ARG ARG A A 182 182 . 1.2104 0.8222 1.4700 -0.1200 -0.2423 -0.3688 1 . 
1414 C   C   . ARG ARG A A 182 182 . 1.2333 0.8433 1.5278 -0.0644 -0.2573 -0.4165 1 . 
1415 O   O   . ARG ARG A A 182 182 . 1.3405 0.9971 1.6498 -0.0472 -0.2531 -0.4623 1 . 
1416 CB  CB  . ARG ARG A A 182 182 . 1.2245 0.9219 1.4699 -0.1377 -0.2151 -0.3923 1 . 
1417 CG  CG  . ARG ARG A A 182 182 . 1.1757 0.8923 1.3928 -0.1948 -0.2051 -0.3528 1 . 
1418 CD  CD  . ARG ARG A A 182 182 . 1.3771 1.0033 1.5870 -0.2439 -0.2352 -0.3001 1 . 
1419 NE  NE  . ARG ARG A A 182 182 . 1.5921 1.1583 1.8131 -0.2619 -0.2607 -0.3117 1 . 
1420 CZ  CZ  . ARG ARG A A 182 182 . 1.7279 1.2012 1.9533 -0.2800 -0.2906 -0.2783 1 . 
1421 NH1 NH1 . ARG ARG A A 182 182 . 1.7586 1.1954 1.9761 -0.2805 -0.2976 -0.2299 1 . 
1422 NH2 NH2 . ARG ARG A A 182 182 . 1.7489 1.1675 1.9868 -0.2956 -0.3150 -0.2930 1 . 
1423 N   N   . GLY GLY A A 183 183 . 1.2074 0.7760 1.5174 -0.0342 -0.2755 -0.4073 1 . 
1424 CA  CA  . GLY GLY A A 183 183 . 1.1373 0.7120 1.4846 0.0198  -0.2956 -0.4518 1 . 
1425 C   C   . GLY GLY A A 183 183 . 1.1240 0.8049 1.4851 0.0680  -0.2699 -0.4894 1 . 
1426 O   O   . GLY GLY A A 183 183 . 1.1404 0.8486 1.5357 0.1129  -0.2869 -0.5298 1 . 
1427 N   N   . VAL VAL A A 184 184 . 1.0719 0.8183 1.4072 0.0590  -0.2319 -0.4768 1 . 
1428 CA  CA  . VAL VAL A A 184 184 . 1.0371 0.9002 1.3772 0.0935  -0.2021 -0.5107 1 . 
1429 C   C   . VAL VAL A A 184 184 . 1.0545 0.9359 1.3809 0.1022  -0.1855 -0.4877 1 . 
1430 O   O   . VAL VAL A A 184 184 . 1.1150 0.9840 1.4093 0.0730  -0.1669 -0.4516 1 . 
1431 CB  CB  . VAL VAL A A 184 184 . 1.0121 0.9506 1.3297 0.0767  -0.1700 -0.5204 1 . 
1432 CG1 CG1 . VAL VAL A A 184 184 . 0.9449 1.0011 1.2525 0.1016  -0.1354 -0.5334 1 . 
1433 CG2 CG2 . VAL VAL A A 184 184 . 0.9214 0.8648 1.2612 0.0785  -0.1855 -0.5553 1 . 
1434 N   N   . LEU LEU A A 185 185 . 1.0289 0.9483 1.3805 0.1418  -0.1931 -0.5106 1 . 
1435 CA  CA  . LEU LEU A A 185 185 . 1.0450 0.9956 1.3865 0.1522  -0.1763 -0.4953 1 . 
1436 C   C   . LEU LEU A A 185 185 . 0.9795 1.0407 1.2958 0.1504  -0.1330 -0.5002 1 . 
1437 O   O   . LEU LEU A A 185 185 . 1.0157 1.1691 1.3439 0.1685  -0.1237 -0.5333 1 . 
1438 CB  CB  . LEU LEU A A 185 185 . 1.1222 1.0937 1.4998 0.1942  -0.2000 -0.5221 1 . 
1439 CG  CG  . LEU LEU A A 185 185 . 1.2143 1.1998 1.5916 0.2086  -0.1954 -0.5083 1 . 
1440 CD1 CD1 . LEU LEU A A 185 185 . 1.3353 1.2956 1.7485 0.2442  -0.2362 -0.5287 1 . 
1441 CD2 CD2 . LEU LEU A A 185 185 . 1.1813 1.2987 1.5494 0.2186  -0.1574 -0.5240 1 . 
1442 N   N   . PHE PHE A A 186 186 . 0.8218 0.8846 1.0978 0.1214  -0.1059 -0.4411 1 . 
1443 CA  CA  . PHE PHE A A 186 186 . 0.7887 0.9458 1.0343 0.1156  -0.0685 -0.4272 1 . 
1444 C   C   . PHE PHE A A 186 186 . 0.8980 1.0805 1.1339 0.1158  -0.0560 -0.3963 1 . 
1445 O   O   . PHE PHE A A 186 186 . 0.9615 1.0837 1.1800 0.0964  -0.0567 -0.3511 1 . 
1446 CB  CB  . PHE PHE A A 186 186 . 0.8206 0.9668 1.0250 0.0844  -0.0494 -0.3932 1 . 
1447 CG  CG  . PHE PHE A A 186 186 . 0.7206 0.7924 0.8986 0.0552  -0.0502 -0.3387 1 . 
1448 CD1 CD1 . PHE PHE A A 186 186 . 0.8388 0.8301 1.0244 0.0368  -0.0732 -0.3303 1 . 
1449 CD2 CD2 . PHE PHE A A 186 186 . 0.7663 0.8543 0.9100 0.0435  -0.0292 -0.2963 1 . 
1450 CE1 CE1 . PHE PHE A A 186 186 . 0.8419 0.7858 1.0023 0.0085  -0.0730 -0.2815 1 . 
1451 CE2 CE2 . PHE PHE A A 186 186 . 0.7177 0.7504 0.8385 0.0205  -0.0309 -0.2536 1 . 
1452 CZ  CZ  . PHE PHE A A 186 186 . 0.8216 0.7907 0.9510 0.0037  -0.0514 -0.2468 1 . 
1453 N   N   . GLU GLU A A 187 187 . 0.8868 1.1691 1.1346 0.1357  -0.0449 -0.4226 1 . 
1454 CA  CA  . GLU GLU A A 187 187 . 0.8667 1.1902 1.1141 0.1367  -0.0365 -0.4045 1 . 
1455 C   C   . GLU GLU A A 187 187 . 0.8457 1.1894 1.0474 0.1039  -0.0080 -0.3500 1 . 
1456 O   O   . GLU GLU A A 187 187 . 0.7887 1.1401 0.9849 0.0941  -0.0030 -0.3237 1 . 
1457 CB  CB  . GLU GLU A A 187 187 . 0.8597 1.3005 1.1390 0.1681  -0.0371 -0.4575 1 . 
1458 CG  CG  . GLU GLU A A 187 187 . 1.0508 1.4848 1.3779 0.2094  -0.0691 -0.5262 1 . 
1459 CD  CD  . GLU GLU A A 187 187 . 1.1288 1.5878 1.4545 0.2066  -0.0699 -0.5466 1 . 
1460 OE1 OE1 . GLU GLU A A 187 187 . 1.1107 1.6384 1.4059 0.1878  -0.0417 -0.5291 1 . 
1461 OE2 OE2 . GLU GLU A A 187 187 . 1.1803 1.5883 1.5351 0.2212  -0.1011 -0.5749 1 . 
1462 N   N   . ALA ALA A A 188 188 . 0.8315 1.1824 1.0010 0.0883  0.0076  -0.3345 1 . 
1463 CA  CA  . ALA ALA A A 188 188 . 0.7664 1.1375 0.8922 0.0629  0.0291  -0.2880 1 . 
1464 C   C   . ALA ALA A A 188 188 . 0.8275 1.1345 0.9194 0.0483  0.0317  -0.2616 1 . 
1465 O   O   . ALA ALA A A 188 188 . 0.8884 1.1764 0.9882 0.0553  0.0247  -0.2849 1 . 
1466 CB  CB  . ALA ALA A A 188 188 . 0.6578 1.1440 0.7751 0.0637  0.0460  -0.2987 1 . 
1467 N   N   . PHE PHE A A 189 189 . 0.7817 1.0584 0.8369 0.0284  0.0395  -0.2159 1 . 
1468 CA  CA  . PHE PHE A A 189 189 . 0.8498 1.0802 0.8711 0.0201  0.0407  -0.1948 1 . 
1469 C   C   . PHE PHE A A 189 189 . 0.7833 1.0276 0.7617 0.0083  0.0509  -0.1590 1 . 
1470 O   O   . PHE PHE A A 189 189 . 0.7856 1.0430 0.7582 -0.0041 0.0541  -0.1371 1 . 
1471 CB  CB  . PHE PHE A A 189 189 . 0.9506 1.1005 0.9726 0.0121  0.0282  -0.1788 1 . 
1472 CG  CG  . PHE PHE A A 189 189 . 0.9959 1.1134 1.0007 -0.0005 0.0278  -0.1435 1 . 
1473 CD1 CD1 . PHE PHE A A 189 189 . 0.9073 1.0230 0.9361 -0.0022 0.0232  -0.1416 1 . 
1474 CD2 CD2 . PHE PHE A A 189 189 . 1.0284 1.1180 0.9946 -0.0080 0.0290  -0.1166 1 . 
1475 CE1 CE1 . PHE PHE A A 189 189 . 0.8454 0.9343 0.8604 -0.0156 0.0220  -0.1126 1 . 
1476 CE2 CE2 . PHE PHE A A 189 189 . 0.9779 1.0342 0.9307 -0.0186 0.0249  -0.0900 1 . 
1477 CZ  CZ  . PHE PHE A A 189 189 . 0.9102 0.9669 0.8877 -0.0248 0.0224  -0.0874 1 . 
1478 N   N   . VAL VAL A A 190 190 . 0.7637 1.0060 0.7120 0.0116  0.0535  -0.1535 1 . 
1479 CA  CA  . VAL VAL A A 190 190 . 0.7503 0.9937 0.6545 0.0048  0.0566  -0.1191 1 . 
1480 C   C   . VAL VAL A A 190 190 . 0.7801 0.9466 0.6594 0.0026  0.0456  -0.0961 1 . 
1481 O   O   . VAL VAL A A 190 190 . 0.8213 0.9586 0.7086 0.0084  0.0399  -0.1098 1 . 
1482 CB  CB  . VAL VAL A A 190 190 . 0.7396 1.0385 0.6228 0.0156  0.0634  -0.1276 1 . 
1483 CG1 CG1 . VAL VAL A A 190 190 . 0.6748 1.0664 0.5751 0.0148  0.0743  -0.1432 1 . 
1484 CG2 CG2 . VAL VAL A A 190 190 . 0.7834 1.0783 0.6760 0.0296  0.0612  -0.1593 1 . 
1485 N   N   . TYR TYR A A 191 191 . 0.7831 0.9202 0.6327 -0.0078 0.0404  -0.0616 1 . 
1486 CA  CA  . TYR TYR A A 191 191 . 0.8516 0.9197 0.6770 -0.0050 0.0260  -0.0450 1 . 
1487 C   C   . TYR TYR A A 191 191 . 0.9597 1.0034 0.7453 -0.0128 0.0171  -0.0097 1 . 
1488 O   O   . TYR TYR A A 191 191 . 0.9238 0.9938 0.7101 -0.0340 0.0226  0.0096  1 . 
1489 CB  CB  . TYR TYR A A 191 191 . 0.8620 0.8925 0.7116 -0.0146 0.0208  -0.0446 1 . 
1490 CG  CG  . TYR TYR A A 191 191 . 0.9161 0.8965 0.7486 -0.0056 0.0067  -0.0424 1 . 
1491 CD1 CD1 . TYR TYR A A 191 191 . 0.8081 0.7988 0.6438 0.0069  0.0056  -0.0632 1 . 
1492 CD2 CD2 . TYR TYR A A 191 191 . 0.9063 0.8364 0.7188 -0.0106 -0.0075 -0.0219 1 . 
1493 CE1 CE1 . TYR TYR A A 191 191 . 0.7689 0.7354 0.5887 0.0163  -0.0072 -0.0649 1 . 
1494 CE2 CE2 . TYR TYR A A 191 191 . 0.8639 0.7599 0.6620 0.0032  -0.0227 -0.0276 1 . 
1495 CZ  CZ  . TYR TYR A A 191 191 . 0.9216 0.8429 0.7236 0.0177  -0.0216 -0.0498 1 . 
1496 OH  OH  . TYR TYR A A 191 191 . 1.0354 0.9422 0.8236 0.0322  -0.0369 -0.0591 1 . 
1497 N   N   . PRO PRO A A 192 192 . 0.9440 0.9414 0.6939 0.0031  0.0009  -0.0005 1 . 
1498 CA  CA  . PRO PRO A A 192 192 . 0.9417 0.9114 0.6492 -0.0010 -0.0127 0.0343  1 . 
1499 C   C   . PRO PRO A A 192 192 . 1.0120 0.9187 0.7095 -0.0257 -0.0279 0.0660  1 . 
1500 O   O   . PRO PRO A A 192 192 . 1.0839 0.9767 0.7527 -0.0446 -0.0368 0.1025  1 . 
1501 CB  CB  . PRO PRO A A 192 192 . 0.8436 0.7843 0.5203 0.0333  -0.0295 0.0241  1 . 
1502 CG  CG  . PRO PRO A A 192 192 . 0.8790 0.8078 0.5805 0.0445  -0.0305 -0.0066 1 . 
1503 CD  CD  . PRO PRO A A 192 192 . 0.7971 0.7766 0.5427 0.0273  -0.0075 -0.0234 1 . 
1504 N   N   . TYR TYR A A 193 193 . 0.9337 0.8055 0.6533 -0.0299 -0.0323 0.0551  1 . 
1505 CA  CA  . TYR TYR A A 193 193 . 0.9980 0.8088 0.7104 -0.0531 -0.0489 0.0793  1 . 
1506 C   C   . TYR TYR A A 193 193 . 1.0206 0.8490 0.7744 -0.0682 -0.0379 0.0653  1 . 
1507 O   O   . TYR TYR A A 193 193 . 0.9663 0.8255 0.7483 -0.0530 -0.0264 0.0367  1 . 
1508 CB  CB  . TYR TYR A A 193 193 . 1.1492 0.8753 0.8330 -0.0306 -0.0803 0.0778  1 . 
1509 CG  CG  . TYR TYR A A 193 193 . 1.4201 1.1095 1.0580 -0.0134 -0.1010 0.0964  1 . 
1510 CD1 CD1 . TYR TYR A A 193 193 . 1.4897 1.1986 1.1141 0.0270  -0.1036 0.0722  1 . 
1511 CD2 CD2 . TYR TYR A A 193 193 . 1.5498 1.1870 1.1567 -0.0397 -0.1201 0.1404  1 . 
1512 CE1 CE1 . TYR TYR A A 193 193 . 1.6031 1.2808 1.1843 0.0479  -0.1252 0.0887  1 . 
1513 CE2 CE2 . TYR TYR A A 193 193 . 1.6571 1.2529 1.2187 -0.0229 -0.1438 0.1625  1 . 
1514 CZ  CZ  . TYR TYR A A 193 193 . 1.6749 1.2914 1.2241 0.0244  -0.1465 0.1350  1 . 
1515 OH  OH  . TYR TYR A A 193 193 . 1.7628 1.3411 1.2664 0.0461  -0.1723 0.1559  1 . 
1516 N   N   . LYS LYS A A 194 194 . 1.0373 0.8447 0.7933 -0.1001 -0.0438 0.0877  1 . 
1517 CA  CA  . LYS LYS A A 194 194 . 1.0269 0.8369 0.8162 -0.1102 -0.0408 0.0751  1 . 
1518 C   C   . LYS LYS A A 194 194 . 1.0235 0.7737 0.8077 -0.0885 -0.0605 0.0589  1 . 
1519 O   O   . LYS LYS A A 194 194 . 0.9998 0.6883 0.7520 -0.0766 -0.0840 0.0647  1 . 
1520 CB  CB  . LYS LYS A A 194 194 . 1.1639 0.9738 0.9554 -0.1526 -0.0435 0.1018  1 . 
1521 CG  CG  . LYS LYS A A 194 194 . 1.2656 1.1533 1.0604 -0.1797 -0.0254 0.1196  1 . 
1522 CD  CD  . LYS LYS A A 194 194 . 1.3564 1.2511 1.1524 -0.2284 -0.0298 0.1473  1 . 
1523 CE  CE  . LYS LYS A A 194 194 . 1.3762 1.3571 1.1655 -0.2613 -0.0154 0.1717  1 . 
1524 NZ  NZ  . LYS LYS A A 194 194 . 1.4600 1.4060 1.2020 -0.2696 -0.0280 0.2073  1 . 
1525 N   N   . THR THR A A 195 195 . 0.9612 0.7342 0.7766 -0.0813 -0.0534 0.0371  1 . 
1526 CA  CA  . THR THR A A 195 195 . 0.9760 0.7178 0.7916 -0.0635 -0.0693 0.0194  1 . 
1527 C   C   . THR THR A A 195 195 . 0.9643 0.7169 0.8094 -0.0812 -0.0675 0.0174  1 . 
1528 O   O   . THR THR A A 195 195 . 0.8717 0.6640 0.7405 -0.1001 -0.0519 0.0242  1 . 
1529 CB  CB  . THR THR A A 195 195 . 0.9771 0.7519 0.7985 -0.0363 -0.0628 -0.0040 1 . 
1530 OG1 OG1 . THR THR A A 195 195 . 0.9942 0.8157 0.8505 -0.0441 -0.0449 -0.0099 1 . 
1531 CG2 CG2 . THR THR A A 195 195 . 1.0084 0.7936 0.8071 -0.0209 -0.0586 -0.0044 1 . 
1532 N   N   . ARG ARG A A 196 196 . 0.9446 0.6714 0.7890 -0.0714 -0.0848 0.0040  1 . 
1533 CA  CA  . ARG ARG A A 196 196 . 0.9228 0.6707 0.7959 -0.0831 -0.0831 -0.0014 1 . 
1534 C   C   . ARG ARG A A 196 196 . 0.8998 0.7050 0.8027 -0.0805 -0.0630 -0.0052 1 . 
1535 O   O   . ARG ARG A A 196 196 . 0.8485 0.6797 0.7777 -0.0935 -0.0572 -0.0028 1 . 
1536 CB  CB  . ARG ARG A A 196 196 . 0.9402 0.6724 0.8093 -0.0657 -0.1034 -0.0220 1 . 
1537 CG  CG  . ARG ARG A A 196 196 . 1.2024 0.8670 1.0477 -0.0644 -0.1325 -0.0265 1 . 
1538 CD  CD  . ARG ARG A A 196 196 . 1.4129 1.0547 1.2296 -0.0282 -0.1498 -0.0446 1 . 
1539 NE  NE  . ARG ARG A A 196 196 . 1.4141 1.0665 1.2160 -0.0215 -0.1353 -0.0323 1 . 
1540 CZ  CZ  . ARG ARG A A 196 196 . 1.3168 0.9668 1.0953 0.0099  -0.1445 -0.0462 1 . 
1541 NH1 NH1 . ARG ARG A A 196 196 . 1.4196 1.0602 1.1864 0.0409  -0.1692 -0.0755 1 . 
1542 NH2 NH2 . ARG ARG A A 196 196 . 1.2689 0.9351 1.0367 0.0126  -0.1299 -0.0349 1 . 
1543 N   N   . ILE ILE A A 197 197 . 0.9351 0.7584 0.8344 -0.0637 -0.0550 -0.0120 1 . 
1544 CA  CA  . ILE ILE A A 197 197 . 0.9095 0.7718 0.8364 -0.0621 -0.0422 -0.0155 1 . 
1545 C   C   . ILE ILE A A 197 197 . 0.8020 0.6878 0.7465 -0.0730 -0.0289 -0.0106 1 . 
1546 O   O   . ILE ILE A A 197 197 . 0.8009 0.7116 0.7743 -0.0768 -0.0256 -0.0128 1 . 
1547 CB  CB  . ILE ILE A A 197 197 . 0.9162 0.7908 0.8349 -0.0471 -0.0396 -0.0248 1 . 
1548 CG1 CG1 . ILE ILE A A 197 197 . 0.9076 0.7906 0.8203 -0.0396 -0.0509 -0.0317 1 . 
1549 CG2 CG2 . ILE ILE A A 197 197 . 0.9040 0.8027 0.8483 -0.0486 -0.0291 -0.0274 1 . 
1550 CD1 CD1 . ILE ILE A A 197 197 . 0.9987 0.8911 0.9310 -0.0479 -0.0570 -0.0273 1 . 
1551 N   N   . THR THR A A 198 198 . 0.7411 0.6275 0.6683 -0.0762 -0.0228 -0.0053 1 . 
1552 CA  CA  . THR THR A A 198 198 . 0.8492 0.7798 0.7938 -0.0854 -0.0095 -0.0050 1 . 
1553 C   C   . THR THR A A 198 198 . 0.8123 0.7603 0.7705 -0.1078 -0.0098 0.0042  1 . 
1554 O   O   . THR THR A A 198 198 . 0.7962 0.7964 0.7827 -0.1093 -0.0015 -0.0048 1 . 
1555 CB  CB  . THR THR A A 198 198 . 0.7780 0.7188 0.6982 -0.0873 -0.0030 0.0021  1 . 
1556 OG1 OG1 . THR THR A A 198 198 . 0.8920 0.7929 0.7800 -0.1032 -0.0135 0.0247  1 . 
1557 CG2 CG2 . THR THR A A 198 198 . 0.7777 0.7121 0.6862 -0.0650 -0.0021 -0.0107 1 . 
1558 N   N   . GLU GLU A A 199 199 . 0.8154 0.7235 0.7561 -0.1237 -0.0218 0.0178  1 . 
1559 CA  CA  . GLU GLU A A 199 199 . 0.8986 0.8252 0.8539 -0.1491 -0.0235 0.0249  1 . 
1560 C   C   . GLU GLU A A 199 199 . 0.8779 0.8320 0.8674 -0.1372 -0.0233 0.0094  1 . 
1561 O   O   . GLU GLU A A 199 199 . 0.8239 0.8315 0.8392 -0.1450 -0.0168 0.0047  1 . 
1562 CB  CB  . GLU GLU A A 199 199 . 0.9693 0.8353 0.8994 -0.1678 -0.0417 0.0388  1 . 
1563 CG  CG  . GLU GLU A A 199 199 . 1.2169 1.0515 1.1126 -0.1869 -0.0471 0.0624  1 . 
1564 CD  CD  . GLU GLU A A 199 199 . 1.4462 1.3369 1.3476 -0.2248 -0.0359 0.0816  1 . 
1565 OE1 OE1 . GLU GLU A A 199 199 . 1.5651 1.4720 1.4806 -0.2532 -0.0391 0.0861  1 . 
1566 OE2 OE2 . GLU GLU A A 199 199 . 1.4439 1.3743 1.3367 -0.2273 -0.0238 0.0903  1 . 
1567 N   N   . PHE PHE A A 200 200 . 0.7576 0.6832 0.7465 -0.1179 -0.0319 0.0018  1 . 
1568 CA  CA  . PHE PHE A A 200 200 . 0.7241 0.6726 0.7411 -0.1073 -0.0348 -0.0064 1 . 
1569 C   C   . PHE PHE A A 200 200 . 0.7286 0.7155 0.7725 -0.0930 -0.0269 -0.0163 1 . 
1570 O   O   . PHE PHE A A 200 200 . 0.6358 0.6607 0.7070 -0.0909 -0.0275 -0.0228 1 . 
1571 CB  CB  . PHE PHE A A 200 200 . 0.7160 0.6378 0.7225 -0.0928 -0.0450 -0.0087 1 . 
1572 CG  CG  . PHE PHE A A 200 200 . 0.6640 0.6066 0.6927 -0.0856 -0.0514 -0.0095 1 . 
1573 CD1 CD1 . PHE PHE A A 200 200 . 0.6465 0.6135 0.6937 -0.0940 -0.0547 -0.0099 1 . 
1574 CD2 CD2 . PHE PHE A A 200 200 . 0.6831 0.6239 0.7123 -0.0735 -0.0558 -0.0073 1 . 
1575 CE1 CE1 . PHE PHE A A 200 200 . 0.6991 0.6871 0.7645 -0.0853 -0.0627 -0.0081 1 . 
1576 CE2 CE2 . PHE PHE A A 200 200 . 0.7094 0.6674 0.7555 -0.0698 -0.0650 -0.0008 1 . 
1577 CZ  CZ  . PHE PHE A A 200 200 . 0.7155 0.6962 0.7791 -0.0732 -0.0687 -0.0012 1 . 
1578 N   N   . VAL VAL A A 201 201 . 0.6281 0.6079 0.6655 -0.0808 -0.0218 -0.0215 1 . 
1579 CA  CA  . VAL VAL A A 201 201 . 0.6960 0.7045 0.7597 -0.0639 -0.0192 -0.0374 1 . 
1580 C   C   . VAL VAL A A 201 201 . 0.7459 0.8156 0.8287 -0.0687 -0.0113 -0.0474 1 . 
1581 O   O   . VAL VAL A A 201 201 . 0.6922 0.7962 0.8065 -0.0518 -0.0159 -0.0649 1 . 
1582 CB  CB  . VAL VAL A A 201 201 . 0.7148 0.7085 0.7655 -0.0546 -0.0148 -0.0438 1 . 
1583 CG1 CG1 . VAL VAL A A 201 201 . 0.6678 0.6911 0.7462 -0.0369 -0.0143 -0.0668 1 . 
1584 CG2 CG2 . VAL VAL A A 201 201 . 0.6680 0.6198 0.7046 -0.0514 -0.0238 -0.0362 1 . 
1585 N   N   . GLY GLY A A 202 202 . 0.7068 0.7950 0.7701 -0.0922 -0.0019 -0.0361 1 . 
1586 CA  CA  . GLY GLY A A 202 202 . 0.6479 0.8125 0.7269 -0.1050 0.0065  -0.0423 1 . 
1587 C   C   . GLY GLY A A 202 202 . 0.6890 0.8856 0.7920 -0.1099 0.0011  -0.0463 1 . 
1588 O   O   . GLY GLY A A 202 202 . 0.7284 0.9990 0.8602 -0.1002 0.0033  -0.0665 1 . 
1589 N   N   . LEU LEU A A 203 203 . 0.7038 0.8536 0.7969 -0.1212 -0.0075 -0.0319 1 . 
1590 CA  CA  . LEU LEU A A 203 203 . 0.7945 0.9784 0.9109 -0.1244 -0.0134 -0.0371 1 . 
1591 C   C   . LEU LEU A A 203 203 . 0.6321 0.8236 0.7779 -0.0871 -0.0234 -0.0548 1 . 
1592 O   O   . LEU LEU A A 203 203 . 0.5227 0.7727 0.6968 -0.0769 -0.0270 -0.0698 1 . 
1593 CB  CB  . LEU LEU A A 203 203 . 0.8008 0.9356 0.8998 -0.1440 -0.0222 -0.0214 1 . 
1594 CG  CG  . LEU LEU A A 203 203 . 0.8014 0.9128 0.8720 -0.1825 -0.0211 -0.0030 1 . 
1595 CD1 CD1 . LEU LEU A A 203 203 . 0.8191 0.8915 0.8835 -0.1957 -0.0351 0.0008  1 . 
1596 CD2 CD2 . LEU LEU A A 203 203 . 0.7793 0.9664 0.8585 -0.2119 -0.0108 -0.0001 1 . 
1597 N   N   . LEU LEU A A 204 204 . 0.4832 0.6164 0.6217 -0.0677 -0.0305 -0.0520 1 . 
1598 CA  CA  . LEU LEU A A 204 204 . 0.5998 0.7247 0.7626 -0.0362 -0.0451 -0.0627 1 . 
1599 C   C   . LEU LEU A A 204 204 . 0.6346 0.8109 0.8258 -0.0123 -0.0458 -0.0915 1 . 
1600 O   O   . LEU LEU A A 204 204 . 0.6702 0.8826 0.8901 0.0095  -0.0577 -0.1077 1 . 
1601 CB  CB  . LEU LEU A A 204 204 . 0.5642 0.6228 0.7109 -0.0297 -0.0518 -0.0515 1 . 
1602 CG  CG  . LEU LEU A A 204 204 . 0.6776 0.7001 0.8009 -0.0445 -0.0558 -0.0298 1 . 
1603 CD1 CD1 . LEU LEU A A 204 204 . 0.7159 0.6946 0.8221 -0.0419 -0.0591 -0.0221 1 . 
1604 CD2 CD2 . LEU LEU A A 204 204 . 0.5770 0.6116 0.7160 -0.0386 -0.0700 -0.0225 1 . 
1605 N   N   . GLN GLN A A 205 205 . 0.6871 0.8747 0.8708 -0.0132 -0.0348 -0.1016 1 . 
1606 CA  CA  . GLN GLN A A 205 205 . 0.6388 0.8835 0.8499 0.0132  -0.0367 -0.1365 1 . 
1607 C   C   . GLN GLN A A 205 205 . 0.6193 0.9611 0.8538 0.0146  -0.0338 -0.1546 1 . 
1608 O   O   . GLN GLN A A 205 205 . 0.7487 1.1353 1.0166 0.0501  -0.0472 -0.1883 1 . 
1609 CB  CB  . GLN GLN A A 205 205 . 0.6513 0.9118 0.8461 0.0048  -0.0215 -0.1420 1 . 
1610 CG  CG  . GLN GLN A A 205 205 . 0.7193 0.9030 0.8988 0.0114  -0.0261 -0.1367 1 . 
1611 CD  CD  . GLN GLN A A 205 205 . 0.7407 0.9461 0.8988 0.0000  -0.0094 -0.1379 1 . 
1612 OE1 OE1 . GLN GLN A A 205 205 . 0.7228 0.9693 0.8620 -0.0250 0.0056  -0.1233 1 . 
1613 NE2 NE2 . GLN GLN A A 205 205 . 0.6822 0.8600 0.8421 0.0160  -0.0139 -0.1536 1 . 
1614 N   N   . LYS LYS A A 206 206 . 0.5664 0.9427 0.7842 -0.0238 -0.0191 -0.1344 1 . 
1615 CA  CA  . LYS LYS A A 206 206 . 0.6087 1.0856 0.8461 -0.0331 -0.0150 -0.1471 1 . 
1616 C   C   . LYS LYS A A 206 206 . 0.6178 1.0899 0.8736 -0.0199 -0.0301 -0.1483 1 . 
1617 O   O   . LYS LYS A A 206 206 . 0.6198 1.1819 0.8952 -0.0240 -0.0287 -0.1625 1 . 
1618 CB  CB  . LYS LYS A A 206 206 . 0.6549 1.1615 0.8650 -0.0880 0.0028  -0.1196 1 . 
1619 CG  CG  . LYS LYS A A 206 206 . 0.6693 1.1853 0.8552 -0.1060 0.0170  -0.1104 1 . 
1620 CD  CD  . LYS LYS A A 206 206 . 0.8768 1.5018 1.0590 -0.1471 0.0310  -0.1037 1 . 
1621 CE  CE  . LYS LYS A A 206 206 . 1.0897 1.7211 1.2694 -0.1857 0.0289  -0.0836 1 . 
1622 NZ  NZ  . LYS LYS A A 206 206 . 1.1691 1.9176 1.3486 -0.2333 0.0403  -0.0757 1 . 
1623 N   N   . GLY GLY A A 207 207 . 0.6277 1.0083 0.8773 -0.0055 -0.0445 -0.1333 1 . 
1624 CA  CA  . GLY GLY A A 207 207 . 0.6645 1.0415 0.9259 0.0027  -0.0585 -0.1278 1 . 
1625 C   C   . GLY GLY A A 207 207 . 0.6555 1.0599 0.9049 -0.0382 -0.0482 -0.1108 1 . 
1626 O   O   . GLY GLY A A 207 207 . 0.6367 1.0765 0.9024 -0.0329 -0.0569 -0.1150 1 . 
1627 N   N   . GLU GLU A A 208 208 . 0.6031 0.9909 0.8246 -0.0790 -0.0328 -0.0926 1 . 
1628 CA  CA  . GLU GLU A A 208 208 . 0.6571 1.0519 0.8662 -0.1201 -0.0290 -0.0767 1 . 
1629 C   C   . GLU GLU A A 208 208 . 0.6002 0.9177 0.7941 -0.1203 -0.0399 -0.0605 1 . 
1630 O   O   . GLU GLU A A 208 208 . 0.6071 0.9329 0.7987 -0.1446 -0.0428 -0.0555 1 . 
1631 CB  CB  . GLU GLU A A 208 208 . 0.7189 1.1148 0.9022 -0.1651 -0.0154 -0.0602 1 . 
1632 CG  CG  . GLU GLU A A 208 208 . 0.7984 1.3029 0.9952 -0.1813 -0.0031 -0.0719 1 . 
1633 CD  CD  . GLU GLU A A 208 208 . 0.9686 1.5677 1.1877 -0.2026 -0.0029 -0.0818 1 . 
1634 OE1 OE1 . GLU GLU A A 208 208 . 0.9766 1.5746 1.2133 -0.1834 -0.0140 -0.0917 1 . 
1635 OE2 OE2 . GLU GLU A A 208 208 . 1.0603 1.7448 1.2787 -0.2412 0.0082  -0.0787 1 . 
1636 N   N   . ILE ILE A A 209 209 . 0.5426 0.7946 0.7270 -0.0956 -0.0468 -0.0543 1 . 
1637 CA  CA  . ILE ILE A A 209 209 . 0.5362 0.7404 0.7096 -0.0925 -0.0581 -0.0419 1 . 
1638 C   C   . ILE ILE A A 209 209 . 0.6012 0.7849 0.7861 -0.0571 -0.0715 -0.0403 1 . 
1639 O   O   . ILE ILE A A 209 209 . 0.5546 0.7264 0.7463 -0.0377 -0.0722 -0.0470 1 . 
1640 CB  CB  . ILE ILE A A 209 209 . 0.6008 0.7415 0.7402 -0.1109 -0.0552 -0.0291 1 . 
1641 CG1 CG1 . ILE ILE A A 209 209 . 0.6557 0.7756 0.7856 -0.1148 -0.0666 -0.0244 1 . 
1642 CG2 CG2 . ILE ILE A A 209 209 . 0.5390 0.6381 0.6664 -0.0934 -0.0528 -0.0257 1 . 
1643 CD1 CD1 . ILE ILE A A 209 209 . 0.7841 0.8491 0.8825 -0.1287 -0.0684 -0.0205 1 . 
1644 N   N   . PHE PHE A A 210 210 . 0.6017 0.7836 0.7893 -0.0503 -0.0848 -0.0309 1 . 
1645 CA  CA  . PHE PHE A A 210 210 . 0.6080 0.7709 0.8043 -0.0233 -0.1030 -0.0202 1 . 
1646 C   C   . PHE PHE A A 210 210 . 0.6209 0.7912 0.8418 0.0068  -0.1116 -0.0348 1 . 
1647 O   O   . PHE PHE A A 210 210 . 0.6433 0.7659 0.8612 0.0191  -0.1178 -0.0317 1 . 
1648 CB  CB  . PHE PHE A A 210 210 . 0.6209 0.7267 0.7917 -0.0289 -0.1057 -0.0007 1 . 
1649 CG  CG  . PHE PHE A A 210 210 . 0.6089 0.7169 0.7582 -0.0492 -0.1027 0.0061  1 . 
1650 CD1 CD1 . PHE PHE A A 210 210 . 0.6835 0.8250 0.8373 -0.0490 -0.1132 0.0122  1 . 
1651 CD2 CD2 . PHE PHE A A 210 210 . 0.6170 0.6990 0.7431 -0.0651 -0.0917 0.0019  1 . 
1652 CE1 CE1 . PHE PHE A A 210 210 . 0.6838 0.8358 0.8210 -0.0639 -0.1129 0.0098  1 . 
1653 CE2 CE2 . PHE PHE A A 210 210 . 0.6429 0.7264 0.7517 -0.0770 -0.0940 0.0000  1 . 
1654 CZ  CZ  . PHE PHE A A 210 210 . 0.6171 0.7376 0.7326 -0.0763 -0.1045 0.0014  1 . 
1655 N   N   . PRO PRO A A 211 211 . 0.5477 0.7820 0.7947 0.0205  -0.1141 -0.0551 1 . 
1656 CA  CA  . PRO PRO A A 211 211 . 0.6290 0.8846 0.9018 0.0539  -0.1226 -0.0808 1 . 
1657 C   C   . PRO PRO A A 211 211 . 0.6555 0.8540 0.9378 0.0893  -0.1520 -0.0740 1 . 
1658 O   O   . PRO PRO A A 211 211 . 0.7717 0.9604 1.0713 0.1179  -0.1631 -0.0966 1 . 
1659 CB  CB  . PRO PRO A A 211 211 . 0.4977 0.8501 0.7958 0.0611  -0.1216 -0.1044 1 . 
1660 CG  CG  . PRO PRO A A 211 211 . 0.5745 0.9488 0.8588 0.0244  -0.1106 -0.0889 1 . 
1661 CD  CD  . PRO PRO A A 211 211 . 0.5830 0.8785 0.8390 0.0101  -0.1133 -0.0585 1 . 
1662 N   N   . GLU GLU A A 212 212 . 0.6158 0.7777 0.8872 0.0873  -0.1678 -0.0434 1 . 
1663 CA  CA  . GLU GLU A A 212 212 . 0.6816 0.7767 0.9565 0.1117  -0.1992 -0.0270 1 . 
1664 C   C   . GLU GLU A A 212 212 . 0.6744 0.7013 0.9368 0.1030  -0.1975 -0.0229 1 . 
1665 O   O   . GLU GLU A A 212 212 . 0.6669 0.6361 0.9391 0.1253  -0.2247 -0.0219 1 . 
1666 CB  CB  . GLU GLU A A 212 212 . 0.7459 0.8253 1.0048 0.1004  -0.2135 0.0132  1 . 
1667 CG  CG  . GLU GLU A A 212 212 . 0.8552 0.9242 1.0816 0.0588  -0.1936 0.0377  1 . 
1668 CD  CD  . GLU GLU A A 212 212 . 0.9554 1.0891 1.1758 0.0386  -0.1743 0.0316  1 . 
1669 OE1 OE1 . GLU GLU A A 212 212 . 0.7422 0.9266 0.9783 0.0404  -0.1613 0.0037  1 . 
1670 OE2 OE2 . GLU GLU A A 212 212 . 1.0713 1.2097 1.2717 0.0191  -0.1740 0.0536  1 . 
1671 N   N   . ILE ILE A A 213 213 . 0.5729 0.6024 0.8138 0.0718  -0.1691 -0.0216 1 . 
1672 CA  CA  . ILE ILE A A 213 213 . 0.6130 0.5895 0.8424 0.0642  -0.1660 -0.0211 1 . 
1673 C   C   . ILE ILE A A 213 213 . 0.7216 0.7077 0.9759 0.0922  -0.1694 -0.0600 1 . 
1674 O   O   . ILE ILE A A 213 213 . 0.7995 0.7311 1.0621 0.1080  -0.1895 -0.0660 1 . 
1675 CB  CB  . ILE ILE A A 213 213 . 0.5700 0.5526 0.7700 0.0301  -0.1376 -0.0131 1 . 
1676 CG1 CG1 . ILE ILE A A 213 213 . 0.5390 0.5204 0.7167 0.0081  -0.1386 0.0179  1 . 
1677 CG2 CG2 . ILE ILE A A 213 213 . 0.5980 0.5374 0.7875 0.0249  -0.1335 -0.0171 1 . 
1678 CD1 CD1 . ILE ILE A A 213 213 . 0.6446 0.6165 0.7920 -0.0176 -0.1209 0.0250  1 . 
1679 N   N   . LYS LYS A A 214 214 . 0.6980 0.7593 0.9650 0.0970  -0.1516 -0.0884 1 . 
1680 CA  CA  . LYS LYS A A 214 214 . 0.8198 0.9167 1.1128 0.1264  -0.1547 -0.1308 1 . 
1681 C   C   . LYS LYS A A 214 214 . 0.8087 0.8827 1.1317 0.1728  -0.1931 -0.1486 1 . 
1682 O   O   . LYS LYS A A 214 214 . 0.8789 0.9086 1.2155 0.1974  -0.2132 -0.1691 1 . 
1683 CB  CB  . LYS LYS A A 214 214 . 0.8493 1.0500 1.1500 0.1179  -0.1305 -0.1530 1 . 
1684 CG  CG  . LYS LYS A A 214 214 . 0.8646 1.1327 1.1907 0.1447  -0.1292 -0.2001 1 . 
1685 CD  CD  . LYS LYS A A 214 214 . 0.8402 1.2235 1.1685 0.1233  -0.1030 -0.2131 1 . 
1686 CE  CE  . LYS LYS A A 214 214 . 0.8018 1.2735 1.1523 0.1455  -0.0987 -0.2596 1 . 
1687 NZ  NZ  . LYS LYS A A 214 214 . 0.8067 1.3137 1.1974 0.2035  -0.1288 -0.3047 1 . 
1688 N   N   . THR THR A A 215 215 . 0.8421 0.9389 1.1748 0.1861  -0.2073 -0.1403 1 . 
1689 CA  CA  . THR THR A A 215 215 . 0.9357 1.0089 1.2954 0.2351  -0.2489 -0.1554 1 . 
1690 C   C   . THR THR A A 215 215 . 1.0091 0.9628 1.3623 0.2410  -0.2821 -0.1322 1 . 
1691 O   O   . THR THR A A 215 215 . 1.1219 1.0355 1.4993 0.2852  -0.3215 -0.1543 1 . 
1692 CB  CB  . THR THR A A 215 215 . 0.9245 1.0350 1.2873 0.2409  -0.2577 -0.1384 1 . 
1693 OG1 OG1 . THR THR A A 215 215 . 0.9574 1.1756 1.3229 0.2225  -0.2251 -0.1550 1 . 
1694 CG2 CG2 . THR THR A A 215 215 . 1.0066 1.1117 1.4001 0.3003  -0.3019 -0.1621 1 . 
1695 N   N   . ASN ASN A A 216 216 . 0.9460 0.8431 1.2676 0.1974  -0.2700 -0.0904 1 . 
1696 CA  CA  . ASN ASN A A 216 216 . 0.9743 0.7656 1.2867 0.1924  -0.3031 -0.0585 1 . 
1697 C   C   . ASN ASN A A 216 216 . 1.0071 0.7476 1.3160 0.1807  -0.3007 -0.0712 1 . 
1698 O   O   . ASN ASN A A 216 216 . 1.0924 0.7575 1.4161 0.2018  -0.3379 -0.0805 1 . 
1699 CB  CB  . ASN ASN A A 216 216 . 0.9130 0.6856 1.1931 0.1511  -0.2986 0.0007  1 . 
1700 CG  CG  . ASN ASN A A 216 216 . 0.9888 0.7701 1.2745 0.1698  -0.3246 0.0229  1 . 
1701 OD1 OD1 . ASN ASN A A 216 216 . 1.0513 0.7630 1.3440 0.1902  -0.3685 0.0405  1 . 
1702 ND2 ND2 . ASN ASN A A 216 216 . 0.8022 0.6666 1.0850 0.1632  -0.3006 0.0218  1 . 
1703 N   N   . ILE ILE A A 217 217 . 0.8480 0.6250 1.1376 0.1488  -0.2609 -0.0729 1 . 
1704 CA  CA  . ILE ILE A A 217 217 . 0.9501 0.6823 1.2298 0.1300  -0.2565 -0.0761 1 . 
1705 C   C   . ILE ILE A A 217 217 . 0.9626 0.7515 1.2542 0.1431  -0.2325 -0.1247 1 . 
1706 O   O   . ILE ILE A A 217 217 . 0.8928 0.6558 1.1784 0.1315  -0.2276 -0.1344 1 . 
1707 CB  CB  . ILE ILE A A 217 217 . 1.0391 0.7597 1.2808 0.0800  -0.2359 -0.0313 1 . 
1708 CG1 CG1 . ILE ILE A A 217 217 . 0.9977 0.7934 1.2217 0.0628  -0.1945 -0.0340 1 . 
1709 CG2 CG2 . ILE ILE A A 217 217 . 1.1119 0.7982 1.3404 0.0640  -0.2578 0.0178  1 . 
1710 CD1 CD1 . ILE ILE A A 217 217 . 1.0773 0.8658 1.2671 0.0238  -0.1754 -0.0077 1 . 
1711 N   N   . LEU LEU A A 218 218 . 0.9748 0.8487 1.2820 0.1636  -0.2174 -0.1543 1 . 
1712 CA  CA  . LEU LEU A A 218 218 . 1.0266 0.9706 1.3461 0.1758  -0.1971 -0.1991 1 . 
1713 C   C   . LEU LEU A A 218 218 . 1.0445 1.0097 1.4051 0.2295  -0.2265 -0.2527 1 . 
1714 O   O   . LEU LEU A A 218 218 . 1.1518 1.0939 1.5319 0.2605  -0.2590 -0.2563 1 . 
1715 CB  CB  . LEU LEU A A 218 218 . 1.0536 1.0916 1.3615 0.1562  -0.1609 -0.1963 1 . 
1716 CG  CG  . LEU LEU A A 218 218 . 1.1011 1.1308 1.3704 0.1107  -0.1302 -0.1623 1 . 
1717 CD1 CD1 . LEU LEU A A 218 218 . 1.1480 1.1200 1.3965 0.0890  -0.1373 -0.1178 1 . 
1718 CD2 CD2 . LEU LEU A A 218 218 . 1.1514 1.2680 1.4134 0.0938  -0.1011 -0.1665 1 . 
1719 N   N   . ASP ASP A A 219 219 . 1.2100 1.2266 1.5839 0.2436  -0.2166 -0.2971 1 . 
1720 CA  CA  . ASP ASP A A 219 219 . 1.4731 1.5182 1.8884 0.2996  -0.2467 -0.3591 1 . 
1721 C   C   . ASP ASP A A 219 219 . 1.6454 1.8307 2.0741 0.3109  -0.2196 -0.4056 1 . 
1722 O   O   . ASP ASP A A 219 219 . 1.7485 1.9733 2.2089 0.3538  -0.2382 -0.4659 1 . 
1723 CB  CB  . ASP ASP A A 219 219 . 1.4874 1.4335 1.9134 0.3139  -0.2793 -0.3768 1 . 
1724 CG  CG  . ASP ASP A A 219 219 . 1.4597 1.3683 1.8539 0.2660  -0.2537 -0.3473 1 . 
1725 OD1 OD1 . ASP ASP A A 219 219 . 1.3919 1.2586 1.7527 0.2230  -0.2385 -0.2897 1 . 
1726 OD2 OD2 . ASP ASP A A 219 219 . 1.4794 1.4105 1.8824 0.2735  -0.2491 -0.3853 1 . 
1727 N   N   . ASN ASN A A 220 220 . 1.6851 1.9478 2.0901 0.2722  -0.1790 -0.3792 1 . 
1728 CA  CA  . ASN ASN A A 220 220 . 1.6388 2.0374 2.0474 0.2674  -0.1499 -0.4089 1 . 
1729 C   C   . ASN ASN A A 220 220 . 1.5510 1.9549 1.9582 0.2695  -0.1433 -0.4352 1 . 
1730 O   O   . ASN ASN A A 220 220 . 1.5555 2.0739 1.9804 0.2877  -0.1351 -0.4815 1 . 
1731 CB  CB  . ASN ASN A A 220 220 . 1.7673 2.2829 2.2147 0.3116  -0.1634 -0.4616 1 . 
1732 CG  CG  . ASN ASN A A 220 220 . 1.8047 2.3371 2.2524 0.3058  -0.1655 -0.4366 1 . 
1733 OD1 OD1 . ASN ASN A A 220 220 . 1.7762 2.3784 2.2053 0.2646  -0.1347 -0.4095 1 . 
1734 ND2 ND2 . ASN ASN A A 220 220 . 1.8505 2.3176 2.3192 0.3469  -0.2046 -0.4457 1 . 
1735 N   N   . HIS HIS A A 221 221 . 1.4293 1.7203 1.8154 0.2496  -0.1469 -0.4067 1 . 
1736 CA  CA  . HIS HIS A A 221 221 . 1.2172 1.5076 1.5929 0.2397  -0.1350 -0.4196 1 . 
1737 C   C   . HIS HIS A A 221 221 . 0.9573 1.2129 1.2858 0.1865  -0.1040 -0.3609 1 . 
1738 O   O   . HIS HIS A A 221 221 . 0.8401 1.0056 1.1517 0.1704  -0.1092 -0.3392 1 . 
1739 CB  CB  . HIS HIS A A 221 221 . 1.2933 1.4842 1.6882 0.2644  -0.1711 -0.4446 1 . 
1740 CG  CG  . HIS HIS A A 221 221 . 1.3675 1.6156 1.8047 0.3164  -0.1945 -0.5207 1 . 
1741 ND1 ND1 . HIS HIS A A 221 221 . 1.4526 1.6125 1.9081 0.3381  -0.2376 -0.5423 1 . 
1742 CD2 CD2 . HIS HIS A A 221 221 . 1.3694 1.7577 1.8206 0.3348  -0.1826 -0.5642 1 . 
1743 CE1 CE1 . HIS HIS A A 221 221 . 1.4930 1.7337 1.9687 0.3654  -0.2522 -0.5927 1 . 
1744 NE2 NE2 . HIS HIS A A 221 221 . 1.4356 1.8162 1.9068 0.3632  -0.2197 -0.6071 1 . 
1745 N   N   . PRO PRO A A 222 222 . 0.8243 1.1520 1.1310 0.1582  -0.0741 -0.3363 1 . 
1746 CA  CA  . PRO PRO A A 222 222 . 0.7737 1.0575 1.0363 0.1134  -0.0519 -0.2818 1 . 
1747 C   C   . PRO PRO A A 222 222 . 0.8842 1.1717 1.1233 0.0994  -0.0357 -0.2805 1 . 
1748 O   O   . PRO PRO A A 222 222 . 0.8485 1.2172 1.0970 0.1109  -0.0275 -0.3130 1 . 
1749 CB  CB  . PRO PRO A A 222 222 . 0.6259 0.9859 0.8776 0.0900  -0.0322 -0.2624 1 . 
1750 CG  CG  . PRO PRO A A 222 222 . 0.5582 1.0221 0.8486 0.1210  -0.0400 -0.3085 1 . 
1751 CD  CD  . PRO PRO A A 222 222 . 0.7553 1.2151 1.0762 0.1643  -0.0611 -0.3599 1 . 
1752 N   N   . LYS LYS A A 223 223 . 0.9136 1.1214 1.1219 0.0759  -0.0319 -0.2441 1 . 
1753 CA  CA  . LYS LYS A A 223 223 . 0.8255 1.0341 1.0056 0.0612  -0.0165 -0.2367 1 . 
1754 C   C   . LYS LYS A A 223 223 . 0.8709 1.1506 1.0253 0.0403  0.0075  -0.2184 1 . 
1755 O   O   . LYS LYS A A 223 223 . 0.8817 1.1534 1.0181 0.0180  0.0139  -0.1851 1 . 
1756 CB  CB  . LYS LYS A A 223 223 . 0.7465 0.8667 0.8997 0.0423  -0.0197 -0.2029 1 . 
1757 CG  CG  . LYS LYS A A 223 223 . 0.8007 0.9182 0.9273 0.0330  -0.0085 -0.2005 1 . 
1758 CD  CD  . LYS LYS A A 223 223 . 0.9371 1.0569 1.0870 0.0508  -0.0193 -0.2402 1 . 
1759 CE  CE  . LYS LYS A A 223 223 . 1.1164 1.1540 1.2810 0.0498  -0.0438 -0.2389 1 . 
1760 NZ  NZ  . LYS LYS A A 223 223 . 1.1114 1.1008 1.2439 0.0232  -0.0407 -0.2019 1 . 
1761 N   N   . ILE ILE A A 224 224 . 0.8405 1.1906 0.9931 0.0456  0.0184  -0.2396 1 . 
1762 CA  CA  . ILE ILE A A 224 224 . 0.8391 1.2559 0.9621 0.0214  0.0386  -0.2161 1 . 
1763 C   C   . ILE ILE A A 224 224 . 0.8103 1.1623 0.8886 0.0015  0.0448  -0.1779 1 . 
1764 O   O   . ILE ILE A A 224 224 . 0.8068 1.1244 0.8794 0.0121  0.0419  -0.1887 1 . 
1765 CB  CB  . ILE ILE A A 224 224 . 0.9001 1.4304 1.0375 0.0357  0.0467  -0.2533 1 . 
1766 CG1 CG1 . ILE ILE A A 224 224 . 0.9908 1.6058 1.1719 0.0585  0.0393  -0.2953 1 . 
1767 CG2 CG2 . ILE ILE A A 224 224 . 0.8226 1.4152 0.9218 0.0054  0.0657  -0.2194 1 . 
1768 CD1 CD1 . ILE ILE A A 224 224 . 1.0509 1.7226 1.2266 0.0324  0.0483  -0.2692 1 . 
1769 N   N   . PHE PHE A A 225 225 . 0.7368 1.0733 0.7840 -0.0267 0.0507  -0.1358 1 . 
1770 CA  CA  . PHE PHE A A 225 225 . 0.8098 1.0841 0.8135 -0.0407 0.0514  -0.1017 1 . 
1771 C   C   . PHE PHE A A 225 225 . 0.7629 1.0946 0.7367 -0.0563 0.0621  -0.0830 1 . 
1772 O   O   . PHE PHE A A 225 225 . 0.7482 1.1304 0.7169 -0.0804 0.0673  -0.0639 1 . 
1773 CB  CB  . PHE PHE A A 225 225 . 0.8748 1.0804 0.8646 -0.0583 0.0434  -0.0706 1 . 
1774 CG  CG  . PHE PHE A A 225 225 . 0.9547 1.1055 0.8987 -0.0725 0.0398  -0.0363 1 . 
1775 CD1 CD1 . PHE PHE A A 225 225 . 1.0234 1.1467 0.9443 -0.0581 0.0380  -0.0384 1 . 
1776 CD2 CD2 . PHE PHE A A 225 225 . 0.9202 1.0438 0.8455 -0.0986 0.0342  -0.0049 1 . 
1777 CE1 CE1 . PHE PHE A A 225 225 . 1.0031 1.0745 0.8825 -0.0635 0.0293  -0.0114 1 . 
1778 CE2 CE2 . PHE PHE A A 225 225 . 0.9475 1.0084 0.8317 -0.1070 0.0236  0.0229  1 . 
1779 CZ  CZ  . PHE PHE A A 225 225 . 0.9135 0.9482 0.7747 -0.0861 0.0203  0.0186  1 . 
1780 N   N   . LEU LEU A A 226 226 . 0.7585 1.0902 0.7127 -0.0447 0.0647  -0.0877 1 . 
1781 CA  CA  . LEU LEU A A 226 226 . 0.7446 1.1284 0.6661 -0.0560 0.0725  -0.0675 1 . 
1782 C   C   . LEU LEU A A 226 226 . 0.8352 1.1369 0.7096 -0.0626 0.0632  -0.0299 1 . 
1783 O   O   . LEU LEU A A 226 226 . 0.8366 1.0890 0.7041 -0.0425 0.0576  -0.0419 1 . 
1784 CB  CB  . LEU LEU A A 226 226 . 0.7430 1.1983 0.6776 -0.0330 0.0801  -0.1055 1 . 
1785 CG  CG  . LEU LEU A A 226 226 . 0.7884 1.3341 0.7699 -0.0205 0.0847  -0.1497 1 . 
1786 CD1 CD1 . LEU LEU A A 226 226 . 0.7245 1.3108 0.7288 0.0091  0.0850  -0.2001 1 . 
1787 CD2 CD2 . LEU LEU A A 226 226 . 0.8285 1.4785 0.8018 -0.0444 0.0951  -0.1316 1 . 
1788 N   N   . GLU GLU A A 227 227 . 0.8366 1.1265 0.6789 -0.0908 0.0589  0.0138  1 . 
1789 CA  CA  . GLU GLU A A 227 227 . 0.8801 1.0825 0.6774 -0.0943 0.0428  0.0486  1 . 
1790 C   C   . GLU GLU A A 227 227 . 0.8750 1.1112 0.6380 -0.0873 0.0439  0.0616  1 . 
1791 O   O   . GLU GLU A A 227 227 . 0.8792 1.1722 0.6236 -0.1118 0.0477  0.0904  1 . 
1792 CB  CB  . GLU GLU A A 227 227 . 0.9574 1.1161 0.7369 -0.1302 0.0314  0.0900  1 . 
1793 CG  CG  . GLU GLU A A 227 227 . 1.0266 1.0710 0.7859 -0.1231 0.0096  0.1016  1 . 
1794 CD  CD  . GLU GLU A A 227 227 . 1.2796 1.2679 1.0087 -0.1590 -0.0088 0.1473  1 . 
1795 OE1 OE1 . GLU GLU A A 227 227 . 1.4280 1.3279 1.1216 -0.1505 -0.0330 0.1655  1 . 
1796 OE2 OE2 . GLU GLU A A 227 227 . 1.3957 1.4300 1.1368 -0.1959 -0.0016 0.1636  1 . 
1797 N   N   . VAL VAL A A 228 228 . 0.8834 1.0963 0.6376 -0.0560 0.0406  0.0414  1 . 
1798 CA  CA  . VAL VAL A A 228 228 . 0.9089 1.1662 0.6346 -0.0438 0.0425  0.0466  1 . 
1799 C   C   . VAL VAL A A 228 228 . 0.9872 1.1614 0.6728 -0.0235 0.0218  0.0616  1 . 
1800 O   O   . VAL VAL A A 228 228 . 1.0068 1.1398 0.7026 -0.0009 0.0169  0.0347  1 . 
1801 CB  CB  . VAL VAL A A 228 228 . 0.9001 1.2387 0.6579 -0.0213 0.0591  -0.0034 1 . 
1802 CG1 CG1 . VAL VAL A A 228 228 . 0.8203 1.2131 0.5478 -0.0082 0.0610  0.0008  1 . 
1803 CG2 CG2 . VAL VAL A A 228 228 . 0.9284 1.3501 0.7285 -0.0332 0.0740  -0.0263 1 . 
1804 N   N   . ARG ARG A A 229 229 . 1.0881 1.2424 0.7273 -0.0312 0.0074  0.1043  1 . 
1805 CA  CA  . ARG ARG A A 229 229 . 1.1623 1.2404 0.7609 -0.0043 -0.0177 0.1158  1 . 
1806 C   C   . ARG ARG A A 229 229 . 1.1391 1.2349 0.6907 -0.0091 -0.0284 0.1579  1 . 
1807 O   O   . ARG ARG A A 229 229 . 1.1969 1.3625 0.7466 -0.0403 -0.0161 0.1829  1 . 
1808 CB  CB  . ARG ARG A A 229 229 . 1.2555 1.2213 0.8444 -0.0087 -0.0425 0.1312  1 . 
1809 CG  CG  . ARG ARG A A 229 229 . 1.3823 1.3160 0.9602 -0.0542 -0.0511 0.1782  1 . 
1810 CD  CD  . ARG ARG A A 229 229 . 1.5304 1.3418 1.0891 -0.0552 -0.0842 0.1952  1 . 
1811 NE  NE  . ARG ARG A A 229 229 . 1.6656 1.4418 1.2099 -0.1052 -0.0959 0.2443  1 . 
1812 CZ  CZ  . ARG ARG A A 229 229 . 1.6363 1.4124 1.2102 -0.1379 -0.0882 0.2439  1 . 
1813 NH1 NH1 . ARG ARG A A 229 229 . 1.4468 1.2497 1.0649 -0.1229 -0.0703 0.1995  1 . 
1814 NH2 NH2 . ARG ARG A A 229 229 . 1.7784 1.5294 1.3363 -0.1882 -0.1001 0.2904  1 . 
1815 N   N   . GLU GLU A A 230 230 . 1.2053 1.2445 0.7179 0.0230  -0.0532 0.1655  1 . 
1816 CA  CA  . GLU GLU A A 230 230 . 1.3373 1.3835 0.7996 0.0236  -0.0692 0.2091  1 . 
1817 C   C   . GLU GLU A A 230 230 . 1.4891 1.4586 0.9182 -0.0170 -0.0941 0.2741  1 . 
1818 O   O   . GLU GLU A A 230 230 . 1.5721 1.4579 1.0105 -0.0327 -0.1074 0.2795  1 . 
1819 CB  CB  . GLU GLU A A 230 230 . 1.3591 1.3651 0.7889 0.0759  -0.0933 0.1956  1 . 
1820 OXT OXT . GLU GLU A A 230 230 . 1.5995 1.5894 0.9908 -0.0382 -0.1032 0.3243  1 . 
# 
_atom_sites.entry_id                    UNNAMED 
_atom_sites.fract_transf_matrix[1][1]   0.009881 
_atom_sites.fract_transf_matrix[1][2]   0.000000 
_atom_sites.fract_transf_matrix[1][3]   0.000000 
_atom_sites.fract_transf_matrix[2][1]   0.000000 
_atom_sites.fract_transf_matrix[2][2]   0.009881 
_atom_sites.fract_transf_matrix[2][3]   0.000000 
_atom_sites.fract_transf_matrix[3][1]   0.000000 
_atom_sites.fract_transf_matrix[3][2]   0.000000 
_atom_sites.fract_transf_matrix[3][3]   0.019874 
_atom_sites.fract_transf_vector[1]      0.000000 
_atom_sites.fract_transf_vector[2]      0.000000 
_atom_sites.fract_transf_vector[3]      0.000000 
# 
_cell.length_a      101.204 
_cell.length_b      101.204 
_cell.length_c      50.317 
_cell.angle_alpha   90.000 
_cell.angle_beta    90.000 
_cell.angle_gamma   90.000 
_cell.entry_id      UNNAMED 
# 
_data_extraction.extraction_date   'Sun Jun 12 08:43:00 2022' 
# 
loop_
_database_2.database_id 
_database_2.database_code 
PDB   UNNAMED 
WWPDB UNNAMED 
# 
_database_PDB_remark.id     1 
_database_PDB_remark.text   
;
REMARK Date 2022-06-09 Time 14:48:20 BST +0100 (1654782500.98 s)
REMARK PHENIX refinement
REMARK 
REMARK ****************** INPUT FILES AND LABELS ******************************
REMARK Reflections:
REMARK   file name      : /Users/cjh30/Documents/Crystallography/Czekster_lab_work/Emmajay/CDPS24_final_refinements/CDPS24_Y189F/CDPS24_Y189F_H11_autoPROC.mtz
REMARK   labels         : ['IMEAN,SIGIMEAN']
REMARK R-free flags:
REMARK   file name      : /Users/cjh30/Documents/Crystallography/Czekster_lab_work/Emmajay/CDPS24_final_refinements/CDPS24_Y189F/CDPS24_Y189F_H11_autoPROC.mtz
REMARK   label          : FreeR_flag
REMARK   test_flag_value: 0
REMARK Model file name(s): 
REMARK   /Users/cjh30/Documents/Crystallography/Czekster_lab_work/Emmajay/CDPS24_final_refinements/CDPS24_Y189F/redo_refinement/Refine_1/cdps24_Y189F_refine_1edit.pdb
REMARK 
REMARK ******************** REFINEMENT SUMMARY: QUICK FACTS *******************
REMARK Start: r_work = 0.2314 r_free = 0.2616 bonds = 0.008 angles = 0.871
REMARK Final: r_work = 0.2186 r_free = 0.2475 bonds = 0.008 angles = 0.879
REMARK ************************************************************************
REMARK 
REMARK ****************** REFINEMENT STATISTICS STEP BY STEP ******************
REMARK leading digit, like 1_, means number of macro-cycle                     
REMARK 0    : statistics at the very beginning when nothing is done yet        
REMARK 1_bss: bulk solvent correction and/or (anisotropic) scaling             
REMARK 1_xyz: refinement of coordinates                                        
REMARK 1_adp: refinement of ADPs (Atomic Displacement Parameters)              
REMARK ------------------------------------------------------------------------
REMARK  stage       r-work r-free bonds angles b_min b_max b_ave n_water shift
REMARK       0    : 0.6424 0.7938 0.008  0.87  30.0 174.7  85.3   9      0.000
REMARK       1_bss: 0.2314 0.2616 0.008  0.87  30.0 174.7  85.3   9      0.000
REMARK 1_settarget: 0.2314 0.2616 0.008  0.87  30.0 174.7  85.3   9      0.000
REMARK       1_nqh: 0.2314 0.2612 0.008  0.87  30.0 174.7  85.3   9      0.004
REMARK    1_weight: 0.2314 0.2612 0.008  0.87  30.0 174.7  85.3   9      0.004
REMARK    1_xyzrec: 0.2282 0.2715 0.009  0.94  30.0 174.7  85.3   9      0.094
REMARK       1_adp: 0.2143 0.2594 0.009  0.94  46.6 182.3  86.7   9      0.094
REMARK       2_bss: 0.2143 0.2589 0.009  0.94  46.6 182.3  86.7   9      0.094
REMARK 2_settarget: 0.2143 0.2589 0.009  0.94  46.6 182.3  86.7   9      0.094
REMARK 2_updatecdl: 0.2143 0.2589 0.009  0.95  46.6 182.3  86.7   9      0.094
REMARK       2_nqh: 0.2143 0.2588 0.009  0.95  46.6 182.3  86.7   9      0.096
REMARK    2_weight: 0.2143 0.2588 0.009  0.95  46.6 182.3  86.7   9      0.096
REMARK    2_xyzrec: 0.2148 0.2685 0.008  0.92  46.6 182.3  86.7   9      0.140
REMARK       2_adp: 0.2132 0.2698 0.008  0.92  43.5 185.4  87.9   9      0.140
REMARK       3_bss: 0.2131 0.2711 0.008  0.92  43.5 185.4  87.9   9      0.140
REMARK 3_settarget: 0.2131 0.2711 0.008  0.92  43.5 185.4  87.9   9      0.140
REMARK 3_updatecdl: 0.2131 0.2711 0.008  0.93  43.5 185.4  87.9   9      0.140
REMARK       3_nqh: 0.2131 0.2711 0.008  0.93  43.5 185.4  87.9   9      0.140
REMARK    3_weight: 0.2131 0.2711 0.008  0.93  43.5 185.4  87.9   9      0.140
REMARK    3_xyzrec: 0.2163 0.2608 0.008  0.88  43.5 185.4  87.9   9      0.091
REMARK       3_adp: 0.2208 0.2554 0.008  0.88  46.0 188.1  88.0   9      0.091
REMARK       4_bss: 0.2208 0.2541 0.008  0.88  44.3 186.4  86.3   9      0.091
REMARK 4_settarget: 0.2208 0.2541 0.008  0.88  44.3 186.4  86.3   9      0.091
REMARK 4_updatecdl: 0.2208 0.2541 0.008  0.90  44.3 186.4  86.3   9      0.091
REMARK       4_nqh: 0.2208 0.2541 0.008  0.90  44.3 186.4  86.3   9      0.091
REMARK    4_weight: 0.2208 0.2541 0.008  0.90  44.3 186.4  86.3   9      0.091
REMARK    4_xyzrec: 0.2166 0.2490 0.008  0.89  44.3 186.4  86.3   9      0.075
REMARK       4_adp: 0.2185 0.2479 0.008  0.89  44.4 181.0  85.6   9      0.075
REMARK       5_bss: 0.2186 0.2467 0.008  0.89  44.4 181.0  85.6   9      0.075
REMARK 5_settarget: 0.2186 0.2467 0.008  0.89  44.4 181.0  85.6   9      0.075
REMARK 5_updatecdl: 0.2186 0.2467 0.008  0.89  44.4 181.0  85.6   9      0.075
REMARK     5_setrh: 0.2186 0.2467 0.008  0.89  44.4 181.0  85.6   9      0.075
REMARK       5_nqh: 0.2186 0.2467 0.008  0.89  44.4 181.0  85.6   9      0.075
REMARK    5_weight: 0.2186 0.2467 0.008  0.89  44.4 181.0  85.6   9      0.075
REMARK    5_xyzrec: 0.2179 0.2465 0.008  0.88  44.4 181.0  85.6   9      0.075
REMARK       5_adp: 0.2187 0.2471 0.008  0.88  44.5 184.2  85.1   9      0.075
REMARK         end: 0.2186 0.2475 0.008  0.88  44.5 184.2  85.1   9      0.075
REMARK ------------------------------------------------------------------------
REMARK MODEL CONTENT.
REMARK  ELEMENT        ATOM RECORD COUNT   OCCUPANCY SUM
REMARK        C                     1190         1190.00
REMARK        S                        2            2.00
REMARK        O                      337          337.00
REMARK        N                      300          300.00
REMARK    TOTAL                     1829         1829.00
REMARK -----------------------------------------------------------------------
REMARK r_free_flags.md5.hexdigest bca076de5401bbeb8538d03f4275bf9c
REMARK 
REMARK IF THIS FILE IS FOR PDB DEPOSITION: REMOVE ALL FROM THIS LINE UP.
REMARK   3
REMARK   3 REFINEMENT.
REMARK   3   PROGRAM     : PHENIX (1.14_3260: ???)
REMARK   3   AUTHORS     : Adams,Afonine,Bunkoczi,Burnley,Chen,Dar,Davis,
REMARK   3               : Draizen,Echols,Gildea,Gros,Grosse-Kunstleve,Headd,
REMARK   3               : Hintze,Hung,Ioerger,Liebschner,McCoy,McKee,Moriarty,
REMARK   3               : Oeffner,Poon,Read,Richardson,Richardson,Sacchettini,
REMARK   3               : Sauter,Sobolev,Storoni,Terwilliger,Williams,Zwart
REMARK   3
REMARK   3  X-RAY DATA.
REMARK   3  
REMARK   3  REFINEMENT TARGET : ML
REMARK   3  
REMARK   3  DATA USED IN REFINEMENT.
REMARK   3   RESOLUTION RANGE HIGH (ANGSTROMS) : 2.285   
REMARK   3   RESOLUTION RANGE LOW  (ANGSTROMS) : 45.260  
REMARK   3   MIN(FOBS/SIGMA_FOBS)              : 1.33  
REMARK   3   COMPLETENESS FOR RANGE        (%) : 99.13 
REMARK   3   NUMBER OF REFLECTIONS             : 12238     
REMARK   3   NUMBER OF REFLECTIONS (NON-ANOMALOUS) : 12238     
REMARK   3  
REMARK   3  FIT TO DATA USED IN REFINEMENT.
REMARK   3   R VALUE     (WORKING + TEST SET) : 0.2200
REMARK   3   R VALUE            (WORKING SET) : 0.2186
REMARK   3   FREE R VALUE                     : 0.2475
REMARK   3   FREE R VALUE TEST SET SIZE   (%) : 4.89  
REMARK   3   FREE R VALUE TEST SET COUNT      : 599       
REMARK   3  
REMARK   3  FIT TO DATA USED IN REFINEMENT (IN BINS).
REMARK   3   BIN  RESOLUTION RANGE  COMPL.    NWORK NFREE   RWORK  RFREE  CCWORK CCFREE
REMARK   3     1 45.2687 -  3.6264    0.97     2998   138  0.1917 0.2135   0.934  0.927
REMARK   3     2  3.6264 -  2.8785    1.00     2920   157  0.2574 0.2836   0.882  0.881
REMARK   3     3  2.8785 -  2.5147    1.00     2877   131  0.2680 0.3212   0.854  0.743
REMARK   3     4  2.5147 -  2.2848    1.00     2844   173  0.3017 0.3545   0.751  0.744
REMARK   3  
REMARK   3  BULK SOLVENT MODELLING.
REMARK   3   METHOD USED        : FLAT BULK SOLVENT MODEL
REMARK   3   SOLVENT RADIUS     : 1.11    
REMARK   3   SHRINKAGE RADIUS   : 0.90    
REMARK   3   GRID STEP FACTOR   : 4.00    
REMARK   3  
REMARK   3  ERROR ESTIMATES.
REMARK   3   COORDINATE ERROR (MAXIMUM-LIKELIHOOD BASED)     : 0.36    
REMARK   3   PHASE ERROR (DEGREES, MAXIMUM-LIKELIHOOD BASED) : 33.16   
REMARK   3  
REMARK   3  STRUCTURE FACTORS CALCULATION ALGORITHM : FFT
REMARK   3  
REMARK   3  
REMARK   3  GEOMETRY RESTRAINTS LIBRARY: CDL v1.2
REMARK   3  DEVIATIONS FROM IDEAL VALUES.
REMARK   3    BOND      :  0.008   0.060   1859
REMARK   3    ANGLE     :  0.879   9.224   2501
REMARK   3    CHIRALITY :  0.050   0.187    272
REMARK   3    PLANARITY :  0.005   0.029    310
REMARK   3    DIHEDRAL  : 16.553 161.434   1118
REMARK   3    MIN NONBONDED DISTANCE : 2.329 
REMARK   3  REMARK   3  
REMARK   3  MOLPROBITY STATISTICS.
REMARK   3    ALL-ATOM CLASHSCORE : 7.36
REMARK   3    RAMACHANDRAN PLOT:
REMARK   3      OUTLIERS : 0.48  %
REMARK   3      ALLOWED  : 1.90  %
REMARK   3      FAVORED  : 97.62 %
REMARK   3    ROTAMER OUTLIERS : 7.04 %
REMARK   3    CBETA DEVIATIONS : 0
REMARK   3    PEPTIDE PLANE:
REMARK   3      CIS-PROLINE     : 0.0
REMARK   3      CIS-GENERAL     : 0.0
REMARK   3      TWISTED PROLINE : 0.0
REMARK   3      TWISTED GENERAL : 0.0
REMARK   3  
REMARK   3                  min    max   mean <Bi,j>   iso aniso
REMARK   3     Overall:   44.54 184.16  85.06   6.32  1829  1820
REMARK   3     Protein:   44.54 184.16  85.10   6.32  1820  1820
REMARK   3     Water:     60.50 106.88  76.27    N/A     9     0
REMARK   3     Chain  A:  44.54 184.16  85.10    N/A  1820  1820
REMARK   3     Chain  S:  60.50 106.88  76.27    N/A     9     0
REMARK   3     Histogram:
REMARK   3         Values      Number of atoms
REMARK   3      44.54 - 58.50       132
REMARK   3      58.50 - 72.46       566
REMARK   3      72.46 - 86.42       453
REMARK   3      86.42 - 100.39      258
REMARK   3     100.39 - 114.35      181
REMARK   3     114.35 - 128.31      114
REMARK   3     128.31 - 142.27       63
REMARK   3     142.27 - 156.24       32
REMARK   3     156.24 - 170.20       19
REMARK   3     170.20 - 184.16       11
REMARK   3  
REMARK   3  
REMARK   3  TLS DETAILS.
REMARK   3   NUMBER OF TLS GROUPS: 6     
REMARK   3   ORIGIN: CENTER OF MASS
REMARK   3   TLS GROUP : 1     
REMARK   3    SELECTION: chain 'A' and (resid 1 through 47 )
REMARK   3    ORIGIN FOR THE GROUP (A):  22.3774  57.7562   2.4948
REMARK   3    T TENSOR                                            
REMARK   3      T11:   0.6036 T22:   0.8147                       
REMARK   3      T33:   0.4312 T12:  -0.0044                       
REMARK   3      T13:  -0.0565 T23:  -0.1052                       
REMARK   3    L TENSOR                                            
REMARK   3      L11:   6.7031 L22:   9.7237                       
REMARK   3      L33:   6.4386 L12:  -0.0458                       
REMARK   3      L13:   1.0062 L23:   0.0697                       
REMARK   3    S TENSOR                                            
REMARK   3      S11:   0.1136 S12:   1.1059 S13:  -0.1238         
REMARK   3      S21:  -0.7464 S22:  -0.0028 S23:  -0.1142         
REMARK   3      S31:  -0.2844 S32:   1.1651 S33:  -0.2984         
REMARK   3   TLS GROUP : 2     
REMARK   3    SELECTION: chain 'A' and (resid 48 through 58 )
REMARK   3    ORIGIN FOR THE GROUP (A):  21.1675  49.1223   6.3876
REMARK   3    T TENSOR                                            
REMARK   3      T11:   0.8558 T22:   0.7290                       
REMARK   3      T33:   0.6763 T12:   0.1613                       
REMARK   3      T13:  -0.1987 T23:  -0.3200                       
REMARK   3    L TENSOR                                            
REMARK   3      L11:   3.2842 L22:   4.6274                       
REMARK   3      L33:   4.6685 L12:   2.6312                       
REMARK   3      L13:  -0.9936 L23:  -4.1115                       
REMARK   3    S TENSOR                                            
REMARK   3      S11:   0.5342 S12:   0.8193 S13:  -0.4984         
REMARK   3      S21:   0.4099 S22:   0.6069 S23:  -0.2364         
REMARK   3      S31:   0.5993 S32:   1.9297 S33:  -0.7697         
REMARK   3   TLS GROUP : 3     
REMARK   3    SELECTION: chain 'A' and (resid 59 through 83 )
REMARK   3    ORIGIN FOR THE GROUP (A):  12.1130  50.7759  25.0132
REMARK   3    T TENSOR                                            
REMARK   3      T11:   0.6517 T22:   0.6557                       
REMARK   3      T33:   0.8093 T12:  -0.0258                       
REMARK   3      T13:  -0.0154 T23:   0.0572                       
REMARK   3    L TENSOR                                            
REMARK   3      L11:   2.0939 L22:   6.6081                       
REMARK   3      L33:   9.8766 L12:   0.9368                       
REMARK   3      L13:   2.5391 L23:   3.1761                       
REMARK   3    S TENSOR                                            
REMARK   3      S11:  -0.3137 S12:  -0.6931 S13:   0.3718         
REMARK   3      S21:   0.2935 S22:  -0.1710 S23:   0.7477         
REMARK   3      S31:   0.1125 S32:  -0.4301 S33:   0.2486         
REMARK   3   TLS GROUP : 4     
REMARK   3    SELECTION: chain 'A' and (resid 84 through 134 )
REMARK   3    ORIGIN FOR THE GROUP (A):  18.2375  47.8604  14.2391
REMARK   3    T TENSOR                                            
REMARK   3      T11:   0.6642 T22:   0.5449                       
REMARK   3      T33:   0.6849 T12:  -0.0083                       
REMARK   3      T13:  -0.0390 T23:  -0.0380                       
REMARK   3    L TENSOR                                            
REMARK   3      L11:   6.7878 L22:   1.4335                       
REMARK   3      L33:   3.0282 L12:   0.9106                       
REMARK   3      L13:   4.3970 L23:   0.0895                       
REMARK   3    S TENSOR                                            
REMARK   3      S11:   0.6814 S12:  -0.2213 S13:  -0.7118         
REMARK   3      S21:  -0.1346 S22:  -0.0341 S23:  -0.1788         
REMARK   3      S31:   0.8713 S32:  -0.1986 S33:  -0.7779         
REMARK   3   TLS GROUP : 5     
REMARK   3    SELECTION: chain 'A' and (resid 135 through 176 )
REMARK   3    ORIGIN FOR THE GROUP (A):  24.1806  60.6516  29.2162
REMARK   3    T TENSOR                                            
REMARK   3      T11:   0.6650 T22:   0.6827                       
REMARK   3      T33:   0.7486 T12:  -0.0405                       
REMARK   3      T13:   0.0626 T23:  -0.0793                       
REMARK   3    L TENSOR                                            
REMARK   3      L11:   9.9568 L22:   9.7826                       
REMARK   3      L33:   2.9493 L12:  -4.0638                       
REMARK   3      L13:  -3.2462 L23:   4.6810                       
REMARK   3    S TENSOR                                            
REMARK   3      S11:   0.0904 S12:  -0.9320 S13:   0.7160         
REMARK   3      S21:   0.3047 S22:  -0.1115 S23:   0.7873         
REMARK   3      S31:  -0.2652 S32:  -0.1105 S33:   0.1081         
REMARK   3   TLS GROUP : 6     
REMARK   3    SELECTION: chain 'A' and (resid 177 through 230 )
REMARK   3    ORIGIN FOR THE GROUP (A):  31.7281  54.2571  14.2061
REMARK   3    T TENSOR                                            
REMARK   3      T11:   0.4671 T22:   0.5427                       
REMARK   3      T33:   0.5687 T12:  -0.0082                       
REMARK   3      T13:  -0.0075 T23:  -0.1153                       
REMARK   3    L TENSOR                                            
REMARK   3      L11:   7.6196 L22:   0.3906                       
REMARK   3      L33:   7.7672 L12:   0.1931                       
REMARK   3      L13:   3.5472 L23:   1.6352                       
REMARK   3    S TENSOR                                            
REMARK   3      S11:   0.2472 S12:   1.0316 S13:  -0.7761         
REMARK   3      S21:   0.0153 S22:   0.0358 S23:  -0.4616         
REMARK   3      S31:   0.1498 S32:   0.8941 S33:  -0.2945         
REMARK   3
;
# 
_diffrn_radiation.diffrn_id                        1 
_diffrn_radiation.wavelength_id                    ? 
_diffrn_radiation.pdbx_monochromatic_or_laue_m_l   ? 
_diffrn_radiation.monochromator                    ? 
_diffrn_radiation.pdbx_diffrn_protocol             ? 
_diffrn_radiation.pdbx_scattering_type             ? 
# 
_entity_poly.entity_id                  1 
_entity_poly.pdbx_seq_one_letter_code   
;MELHQIRGCHKNDIELKKYNIGVAISLGNKWFSIDNIEKLVKWSLLHTKEYVIIYIADSI
HGINLSVRNKLSDSHAEEVAIRYGRNLFIKIKERVSLSFSQDEQAKIIYATWSDIADSKY
KEKVKYLYNLYDKNINFKNYIENFVKEWVSKEKRTFNNNEINKFGRYILEELPELMVQVK
ARGVLFEAFVYPYKTRITEFVGLLQKGEIFPEIKTNILDNHPKIFLEVR
;
_entity_poly.pdbx_strand_id             A 
_entity_poly.type                       'polypeptide(L)' 
_entity_poly.pdbx_target_identifier     ? 
# 
_entry.id   UNNAMED 
# 
_exptl.crystals_number   1 
_exptl.entry_id          UNNAMED 
_exptl.method            'X-RAY DIFFRACTION' 
# 
loop_
_pdbx_refine_tls.pdbx_refine_id 
_pdbx_refine_tls.id 
_pdbx_refine_tls.details 
_pdbx_refine_tls.method 
_pdbx_refine_tls.origin_x 
_pdbx_refine_tls.origin_y 
_pdbx_refine_tls.origin_z 
_pdbx_refine_tls.T[1][1] 
_pdbx_refine_tls.T[2][2] 
_pdbx_refine_tls.T[3][3] 
_pdbx_refine_tls.T[1][2] 
_pdbx_refine_tls.T[1][3] 
_pdbx_refine_tls.T[2][3] 
_pdbx_refine_tls.L[1][1] 
_pdbx_refine_tls.L[2][2] 
_pdbx_refine_tls.L[3][3] 
_pdbx_refine_tls.L[1][2] 
_pdbx_refine_tls.L[1][3] 
_pdbx_refine_tls.L[2][3] 
_pdbx_refine_tls.S[1][1] 
_pdbx_refine_tls.S[2][2] 
_pdbx_refine_tls.S[3][3] 
_pdbx_refine_tls.S[1][2] 
_pdbx_refine_tls.S[1][3] 
_pdbx_refine_tls.S[2][3] 
_pdbx_refine_tls.S[2][1] 
_pdbx_refine_tls.S[3][1] 
_pdbx_refine_tls.S[3][2] 
'X-RAY DIFFRACTION' 1 ? refined 22.3774 57.7562 2.4948  0.6036 0.8147 0.4312 -0.0044 -0.0565 
-0.1052 6.7031 9.7237 6.4386 -0.0458 1.0062  0.0697  0.1136  -0.0028 -0.2984 1.1059  -0.1238 
-0.1142 -0.7464 -0.2844 1.1651  
'X-RAY DIFFRACTION' 2 ? refined 21.1675 49.1223 6.3876  0.8558 0.7290 0.6763 0.1613  -0.1987 
-0.3200 3.2842 4.6274 4.6685 2.6312  -0.9936 -4.1115 0.5342  0.6069  -0.7697 0.8193  -0.4984 
-0.2364 0.4099  0.5993  1.9297  
'X-RAY DIFFRACTION' 3 ? refined 12.1130 50.7759 25.0132 0.6517 0.6557 0.8093 -0.0258 -0.0154 
0.0572  2.0939 6.6081 9.8766 0.9368  2.5391  3.1761  -0.3137 -0.1710 0.2486  -0.6931 0.3718  
0.7477  0.2935  0.1125  -0.4301 
'X-RAY DIFFRACTION' 4 ? refined 18.2375 47.8604 14.2391 0.6642 0.5449 0.6849 -0.0083 -0.0390 
-0.0380 6.7878 1.4335 3.0282 0.9106  4.3970  0.0895  0.6814  -0.0341 -0.7779 -0.2213 -0.7118 
-0.1788 -0.1346 0.8713  -0.1986 
'X-RAY DIFFRACTION' 5 ? refined 24.1806 60.6516 29.2162 0.6650 0.6827 0.7486 -0.0405 0.0626  
-0.0793 9.9568 9.7826 2.9493 -4.0638 -3.2462 4.6810  0.0904  -0.1115 0.1081  -0.9320 0.7160  
0.7873  0.3047  -0.2652 -0.1105 
'X-RAY DIFFRACTION' 6 ? refined 31.7281 54.2571 14.2061 0.4671 0.5427 0.5687 -0.0082 -0.0075 
-0.1153 7.6196 0.3906 7.7672 0.1931  3.5472  1.6352  0.2472  0.0358  -0.2945 1.0316  -0.7761 
-0.4616 0.0153  0.1498  0.8941  
# 
loop_
_pdbx_refine_tls_group.pdbx_refine_id 
_pdbx_refine_tls_group.id 
_pdbx_refine_tls_group.refine_tls_id 
_pdbx_refine_tls_group.beg_auth_asym_id 
_pdbx_refine_tls_group.beg_auth_seq_id 
_pdbx_refine_tls_group.end_auth_asym_id 
_pdbx_refine_tls_group.end_auth_seq_id 
_pdbx_refine_tls_group.selection_details 
'X-RAY DIFFRACTION' 1 1 A 1   A 47  
;chain 'A' and (resid 1 through 47 )
;
'X-RAY DIFFRACTION' 2 2 A 48  A 58  
;chain 'A' and (resid 48 through 58 )
;
'X-RAY DIFFRACTION' 3 3 A 59  A 83  
;chain 'A' and (resid 59 through 83 )
;
'X-RAY DIFFRACTION' 4 4 A 84  A 134 
;chain 'A' and (resid 84 through 134 )
;
'X-RAY DIFFRACTION' 5 5 A 135 A 176 
;chain 'A' and (resid 135 through 176 )
;
'X-RAY DIFFRACTION' 6 6 A 177 A 230 
;chain 'A' and (resid 177 through 230 )
;
# 
_refine.entry_id                                 UNNAMED 
_refine.pdbx_refine_id                           'X-RAY DIFFRACTION' 
_refine.ls_d_res_high                            2.2850 
_refine.ls_d_res_low                             45.2600 
_refine.pdbx_ls_sigma_F                          1.330 
_refine.pdbx_data_cutoff_high_absF               ? 
_refine.pdbx_data_cutoff_low_absF                ? 
_refine.ls_percent_reflns_obs                    99.1300 
_refine.ls_number_reflns_obs                     12238 
_refine.ls_number_reflns_all                     ? 
_refine.pdbx_ls_cross_valid_method               THROUGHOUT 
_refine.ls_matrix_type                           ? 
_refine.pdbx_R_Free_selection_details            ? 
_refine.details                                  ? 
_refine.ls_R_factor_all                          ? 
_refine.ls_R_factor_obs                          0.2200 
_refine.ls_R_factor_R_work                       0.2186 
_refine.ls_wR_factor_R_work                      ? 
_refine.ls_R_factor_R_free                       0.2475 
_refine.ls_wR_factor_R_free                      ? 
_refine.ls_percent_reflns_R_free                 4.8900 
_refine.ls_number_reflns_R_free                  599 
_refine.ls_number_reflns_R_work                  11639 
_refine.ls_R_factor_R_free_error                 ? 
_refine.B_iso_mean                               85.0573 
_refine.solvent_model_param_bsol                 ? 
_refine.solvent_model_param_ksol                 ? 
_refine.pdbx_isotropic_thermal_model             ? 
_refine.aniso_B[1][1]                            ? 
_refine.aniso_B[2][2]                            ? 
_refine.aniso_B[3][3]                            ? 
_refine.aniso_B[1][2]                            ? 
_refine.aniso_B[1][3]                            ? 
_refine.aniso_B[2][3]                            ? 
_refine.correlation_coeff_Fo_to_Fc               ? 
_refine.correlation_coeff_Fo_to_Fc_free          ? 
_refine.overall_SU_R_Cruickshank_DPI             ? 
_refine.pdbx_overall_SU_R_free_Cruickshank_DPI   ? 
_refine.pdbx_overall_SU_R_Blow_DPI               ? 
_refine.pdbx_overall_SU_R_free_Blow_DPI          ? 
_refine.overall_SU_R_free                        ? 
_refine.pdbx_overall_ESU_R                       ? 
_refine.pdbx_overall_ESU_R_Free                  ? 
_refine.overall_SU_ML                            0.3600 
_refine.overall_SU_B                             ? 
_refine.solvent_model_details                    'FLAT BULK SOLVENT MODEL' 
_refine.pdbx_solvent_vdw_probe_radii             1.1100 
_refine.pdbx_solvent_ion_probe_radii             ? 
_refine.pdbx_solvent_shrinkage_radii             0.9000 
_refine.ls_number_parameters                     ? 
_refine.ls_number_restraints                     ? 
_refine.pdbx_starting_model                      ? 
_refine.pdbx_method_to_determine_struct          ? 
_refine.pdbx_stereochemistry_target_values       ML 
_refine.pdbx_stereochem_target_val_spec_case     ? 
_refine.overall_FOM_work_R_set                   ? 
_refine.B_iso_max                                184.160 
_refine.B_iso_min                                44.540 
_refine.pdbx_overall_phase_error                 33.1600 
_refine.occupancy_max                            ? 
_refine.occupancy_min                            ? 
# 
_refine_hist.cycle_id                     final 
_refine_hist.pdbx_refine_id               'X-RAY DIFFRACTION' 
_refine_hist.d_res_high                   2.29 
_refine_hist.d_res_low                    45.26 
_refine_hist.pdbx_number_atoms_ligand     0 
_refine_hist.number_atoms_solvent         9 
_refine_hist.number_atoms_total           1829 
_refine_hist.pdbx_number_residues_total   216 
_refine_hist.pdbx_B_iso_mean_solvent      76.27 
# 
loop_
_refine_ls_shell.d_res_high 
_refine_ls_shell.d_res_low 
_refine_ls_shell.pdbx_total_number_of_bins_used 
_refine_ls_shell.percent_reflns_obs 
_refine_ls_shell.number_reflns_R_work 
_refine_ls_shell.R_factor_all 
_refine_ls_shell.R_factor_R_work 
_refine_ls_shell.R_factor_R_free 
_refine_ls_shell.percent_reflns_R_free 
_refine_ls_shell.number_reflns_R_free 
_refine_ls_shell.R_factor_R_free_error 
_refine_ls_shell.number_reflns_all 
_refine_ls_shell.number_reflns_obs 
_refine_ls_shell.pdbx_refine_id 
2.2848 2.5147  4 100.0000 2844 ? 0.3017 0.3545 ? 173 0.0000 3017 ? 'X-RAY DIFFRACTION' 
2.5147 2.8785  4 100.0000 2877 ? 0.2680 0.3212 ? 131 0.0000 3008 ? 'X-RAY DIFFRACTION' 
2.8785 3.6264  4 100.0000 2920 ? 0.2574 0.2836 ? 157 0.0000 3077 ? 'X-RAY DIFFRACTION' 
3.6264 45.2687 4 97.0000  2998 ? 0.1917 0.2135 ? 138 0.0000 3136 ? 'X-RAY DIFFRACTION' 
# 
_reflns.entry_id                     UNNAMED 
_reflns.pdbx_diffrn_id               1 
_reflns.pdbx_ordinal                 1 
_reflns.observed_criterion_sigma_I   ? 
_reflns.observed_criterion_sigma_F   ? 
_reflns.d_resolution_low             ? 
_reflns.d_resolution_high            ? 
_reflns.number_obs                   ? 
_reflns.number_all                   ? 
_reflns.percent_possible_obs         ? 
_reflns.pdbx_Rmerge_I_obs            ? 
_reflns.pdbx_Rsym_value              ? 
_reflns.pdbx_netI_over_sigmaI        ? 
_reflns.B_iso_Wilson_estimate        ? 
_reflns.pdbx_redundancy              ? 
_reflns.pdbx_Rrim_I_all              ? 
_reflns.pdbx_Rpim_I_all              ? 
_reflns.pdbx_CC_half                 ? 
_reflns.pdbx_netI_over_av_sigmaI     ? 
_reflns.pdbx_number_measured_all     ? 
_reflns.pdbx_scaling_rejects         ? 
_reflns.pdbx_chi_squared             ? 
_reflns.Rmerge_F_all                 ? 
_reflns.Rmerge_F_obs                 ? 
_reflns.observed_criterion_F_max     ? 
_reflns.observed_criterion_F_min     ? 
_reflns.observed_criterion_I_max     ? 
_reflns.observed_criterion_I_min     ? 
_reflns.pdbx_d_res_high_opt          ? 
_reflns.pdbx_d_res_low_opt           ? 
_reflns.details                      ? 
# 
loop_
_software.pdbx_ordinal 
_software.name 
_software.version 
_software.date 
_software.type 
_software.contact_author 
_software.contact_author_email 
_software.classification 
_software.location 
_software.language 
1 xia2        ?         ?               program 'Graeme Winter ' ?                        
'data scaling'    http://www.ccp4.ac.uk/html/xia2.html      ?   
2 PHENIX      1.14_3260 ?               package 'Paul D. Adams'  PDAdams@lbl.gov          
refinement        http://www.phenix-online.org/             C++ 
3 PDB_EXTRACT 3.27      'Oct. 31, 2020' package PDB              deposit@deposit.rcsb.org 
'data extraction' http://sw-tools.pdb.org/apps/PDB_EXTRACT/ C++ 
# 
_symmetry.space_group_name_H-M   'P 42 21 2' 
_symmetry.entry_id               UNNAMED 
# 
